# Supplementary material for: Transcriptome Profiling of Beach Morning Glory (Ipomoea imperati) under Salinity and Its Comparative Analysis with Sweetpotato
Source: PLoS One. 2016 Feb 5;11(2):e0147398. doi: 10.1371/journal.pone.0147398 (PMC4743971; doi:10.1371/journal.pone.0147398)
Supplement: S1 Table — (XLSX) [file pone.0147398.s002.xlsx]

## Sheet: S1_Table
S1 Table. Summary of functional annotation and assembly. BLAST matching hit that have an informative description in either UniRef90 database (column Hitdescription) or in Non-redundant database of NCBI (column descriptionGeneINFO) is reported. Libraries were from control shoots (CS), control roots (CR), salt-stressed shoots (SS), and salt-stressed roots (SR). Read count per library (countCS, coun…
QueryName	QueryLen	HitName	HitLen	AligLen	matchingStrand	Identity	Similarity	Qcoverage	Hcoverage	Qstart	Qend	HStart	HEnd	Evalue	Hitdescription	Specie	UniProtKB-ID	NonConserved	NrGaps	UniProtKB-ID	GeneID	RefSeq	GOTERM	UniRef90	UniGene	EMBL-CDS	NULL	Symbol	descriptionGeneINFO	type_of_gene	Symbol_from_nomenclature_authority	QueryName	countSS	%LIB_SS	countCS	%LIB_CS	countCR	%LIB_CR	countSR	%LIB_SR	total reads
UN00001	1087	B9R8J0	939	221	No	60	71	0.2	0.24	167	793	193	410	8e-80	Scythe/bat3, putative n=1	Ricinus communis	B9R8J0_RICCO	51	12	B9R8J0_RICCO	8267870	XP_002510633.1		UniRef90_B9R8J0		EEF52820.1	NULL	RCOM_1600180	scythe/bat3, putative	protein-coding	-	UN00001	1	20	2	40	2	40	0	0	5
UN00002	670	NoHit	0	0	No	0	0	0	0	0	0	0	0	99	NoMatchingHitfound	-	-	NULL	NULL	-	-	-	-	-	-	NULL	NULL	NULL	NULL	NULL	NULL	UN00002	0	0	0	0	1	50	1	50	2
UN00003	525	NoHit	0	0	No	0	0	0	0	0	0	0	0	99	NoMatchingHitfound	-	-	NULL	NULL	-	-	-	-	-	-	NULL	NULL	NULL	NULL	NULL	NULL	UN00003	0	0	0	0	1	50	1	50	2
UN00004	840	B9SIU2	542	175	No	89	94	0.21	0.32	316	840	188	361	1e-104	N(2),N(2)-dimethylguanosine tRNA methyltransferase, putative n=1	Ricinus communis	B9SIU2_RICCO	9	1	B9SIU2_RICCO	8277305	XP_002525911.1	GO:0003723; GO:0004809	UniRef90_B9SIU2		EEF36431.1	NULL	RCOM_0789540	N(2),N(2)-dimethylguanosine tRNA methyltransferase, putative	protein-coding	-	UN00004	0	0	0	0	2	100	0	0	2
UN00005	725	NoHit	0	0	No	0	0	0	0	0	0	0	0	99	NoMatchingHitfound	-	-	NULL	NULL	-	-	-	-	-	-	NULL	NULL	NULL	NULL	NULL	NULL	UN00005	0	0	0	0	1	50	1	50	2
UN00006	812	H6T9U7	867	134	No	81	89	0.17	0.15	81	479	281	410	3e-51	Envelope glycoprotein gp160 n=13	Human immunodeficiency virus 1	H6T9U7_9HIV1	14	1	H6T9U7_9HIV1			GO:0044174; GO:0020002; GO:0016021; GO:0019031; GO:0005198; GO:0006915; GO:0030683; GO:0019062; GO:0046718	UniRef90_H6T9U7		AEZ06393.1	NULL	NULL	NULL	NULL	NULL	UN00006	0	0	0	0	2	100	0	0	2
UN00007	543	NoHit	0	0	No	0	0	0	0	0	0	0	0	99	NoMatchingHitfound	-	-	NULL	NULL	-	-	-	-	-	-	NULL	NULL	NULL	NULL	NULL	NULL	UN00007	2	66.67	0	0	1	33.33	0	0	3
UN00008	914	Q94C70	524	127	No	80	91	0.14	0.24	529	909	84	210	5e-91	Nucleobase-ascorbate transporter 2 n=2	Arabidopsis	NAT2_ARATH	11	0	NAT2_ARATH	817980	NP_180966.1	GO:0016021; GO:0005215; GO:0055085	UniRef90_Q94C70	At.12599	AAC27395.1; AEC08934.1; AAK59632.1; AAN13099.1	NULL	AT2G34190	nucleobase-ascorbate transporter 2	protein-coding	-	UN00008	0	0	1	50	1	50	0	0	2
UN00009	545	Q7XP95	911	79	No	49	63	0.14	0.09	73	309	474	551	3e-16	OSJNBa0021F22.5 protein n=1	Oryza sativa Japonica Group	Q7XP95_ORYSJ	28	1	Q7XP95_ORYSJ			GO:0003676; GO:0015074	UniRef90_Q7XP95		CAE03711.2	NULL	NULL	NULL	NULL	NULL	UN00009	0	0	0	0	2	100	0	0	2
UN00010	158	NoHit	0	0	No	0	0	0	0	0	0	0	0	99	NoMatchingHitfound	-	-	NULL	NULL	-	-	-	-	-	-	NULL	NULL	NULL	NULL	NULL	NULL	UN00010	0	0	0	0	1	50	1	50	2
UN00011	741	B9T866	253	142	No	70	80	0.19	0.56	2	427	81	220	6e-47	Hydrolase, putative n=1	Ricinus communis	B9T866_RICCO	26	2	B9T866_RICCO	8261033	XP_002534435.1	GO:0016787	UniRef90_B9T866		EEF27950.1	NULL	RCOM_0399190	hydrolase, putative	protein-coding	-	UN00011	0	0	0	0	1	25	3	75	4
UN00012	195	NoHit	0	0	No	0	0	0	0	0	0	0	0	99	NoMatchingHitfound	-	-	NULL	NULL	-	-	-	-	-	-	NULL	NULL	NULL	NULL	NULL	NULL	UN00012	0	0	0	0	1	50	1	50	2
UN00013	664	Q1MP76	164	161	Yes	34	45	0.24	0.98	640	185	17	159	1e-07	NA n=1	Lawsonia intracellularis PHE/MN1-00	Q1MP76_LAWIP	79	9	Q1MP76_LAWIP				UniRef90_Q1MP76		CAJ55201.1	NULL	NULL	NULL	NULL	NULL	UN00013	0	0	0	0	2	100	0	0	2
UN00014	874	G7JCA9	340	256	No	82	89	0.29	0.75	107	874	63	318	1e-110	Acetylglutamate kinase-like protein n=2	Medicago truncatula	G7JCA9_MEDTR	28	0	G7JCA9_MEDTR	11429980	XP_003603511.1	GO:0005737; GO:0003991; GO:0004349; GO:0006526; GO:0006561	UniRef90_G7JCA9	Mtr.7808	AES73762.1	NULL	MTR_3g108460	Acetylglutamate kinase-like protein	protein-coding	-	UN00014	0	0	0	0	3	100	0	0	3
UN00015	589	Q812Y5	818	160	Yes	54	59	0.27	0.2	455	6	255	414	2e-39	Hypothetical Membrane Spanning Protein n=1	Bacillus cereus ATCC 14579	Q812Y5_BACCR	56	10	Q812Y5_BACCR	1206057	NP_833438.1		UniRef90_Q812Y5		AAP10639.1	NULL	BC3712	hypothetical protein	protein-coding	-	UN00015	0	0	0	0	2	100	0	0	2
UN00016	749	NoHit	0	0	No	0	0	0	0	0	0	0	0	99	NoMatchingHitfound	-	-	NULL	NULL	-	-	-	-	-	-	NULL	NULL	NULL	NULL	NULL	NULL	UN00016	0	0	0	0	2	100	0	0	2
UN00017	612	B9T139	805	175	No	67	79	0.29	0.22	86	610	140	313	5e-67	Hydrolase, hydrolyzing O-glycosyl compounds, putative n=1	Ricinus communis	B9T139_RICCO	35	1	B9T139_RICCO	8272221	XP_002531958.1	GO:0047268; GO:0016787; GO:0008152	UniRef90_B9T139		EEF30440.1	NULL	RCOM_0272270	hydrolase, hydrolyzing O-glycosyl compounds, putative	protein-coding	-	UN00017	0	0	0	0	2	100	0	0	2
UN00018	895	Q2AA50	1788	106	No	36	60	0.12	0.06	118	432	527	632	2e-12	Retrotransposon gag protein n=1	Asparagus officinalis	Q2AA50_ASPOF	41	1	Q2AA50_ASPOF			GO:0003723; GO:0003964; GO:0008270; GO:0015074; GO:0006278	UniRef90_Q2AA50		ABD63142.1	NULL	NULL	NULL	NULL	NULL	UN00018	1	50	0	0	1	50	0	0	2
UN00019	868	B9SGQ6	466	259	Yes	57	69	0.3	0.56	812	54	44	296	3e-71	Calmodulin binding protein, putative n=1	Ricinus communis	B9SGQ6_RICCO	73	6	B9SGQ6_RICCO	8283816	XP_002525175.1		UniRef90_B9SGQ6		EEF37141.1	NULL	RCOM_0819450	calmodulin binding protein, putative	protein-coding	-	UN00019	0	0	1	25	3	75	0	0	4
UN00020	1123	K4B1P9	954	70	Yes	54	67	0.06	0.07	500	303	330	399	2e-11	Non-lysosomal glucosylceramidase n=1	Solanum lycopersicum	K4B1P9_SOLLC	19	4	K4B1P9_SOLLC			GO:0016021; GO:0005886; GO:0004348; GO:0006680	UniRef90_K4B1P9			NULL	NULL	NULL	NULL	NULL	UN00020	0	0	1	33.33	0	0	2	66.67	3
UN00021	1495	E3CRU9	2281	510	No	22	42	0.34	0.22	86	1486	1145	1621	1e-10	Putative flagellar protein FliS n=1	Streptococcus vestibularis F0396	E3CRU9_STRVE	252	43	E3CRU9_STRVE			GO:0005618	UniRef90_E3CRU9		EFQ58902.1	NULL	NULL	NULL	NULL	NULL	UN00021	1	33.33	1	33.33	1	33.33	0	0	3
UN00022	884	B9IFD9	533	72	Yes	44	62	0.08	0.14	216	7	378	449	4e-08	F-box family protein n=1	Populus trichocarpa	B9IFD9_POPTR	25	2	B9IFD9_POPTR	7463137	XP_002322271.1		UniRef90_B9IFD9		EEF06398.1	NULL	POPTRDRAFT_1101751	f-box family protein	protein-coding	-	UN00022	0	0	0	0	1	50	1	50	2
UN00023	531	NoHit	0	0	No	0	0	0	0	0	0	0	0	99	NoMatchingHitfound	-	-	NULL	NULL	-	-	-	-	-	-	NULL	NULL	NULL	NULL	NULL	NULL	UN00023	0	0	0	0	3	100	0	0	3
UN00024	517	F1L651	501	103	No	92	94	0.2	0.21	25	333	1	103	4e-47	Troponin C, isoform 2 (Fragment) n=1	Ascaris suum	F1L651_ASCSU	6	0	F1L651_ASCSU			GO:0005509	UniRef90_F1L651		ADY45605.1	NULL	NULL	NULL	NULL	NULL	UN00024	0	0	0	0	1	50	1	50	2
UN00025	593	NoHit	0	0	No	0	0	0	0	0	0	0	0	99	NoMatchingHitfound	-	-	NULL	NULL	-	-	-	-	-	-	NULL	NULL	NULL	NULL	NULL	NULL	UN00025	0	0	0	0	2	100	0	0	2
UN00026	520	G5BRE4	726	118	No	30	57	0.23	0.16	113	466	537	654	1e-10	Integrator complex subunit 4 n=2	Euarchontoglires	G5BRE4_HETGA	51	0	G5BRE4_HETGA				UniRef90_G5BRE4		EHB11855.1	NULL	NULL	NULL	NULL	NULL	UN00026	0	0	0	0	2	100	0	0	2
UN00027	1803	D7R605	644	439	Yes	41	56	0.24	0.68	1605	412	208	638	1e-102	Auxin response factor 9 n=1	Solanum lycopersicum	D7R605_SOLLC	151	41	D7R605_SOLLC	100736445	NP_001234534.1	GO:0005634; GO:0003677; GO:0009734; GO:0006355; GO:0006351	UniRef90_D7R605	Les.5286	ADH03013.1	NULL	ARF9	auxin response factor 9	protein-coding	-	UN00027	0	0	0	0	2	50	2	50	4
UN00028	932	G7KBJ7	1050	83	Yes	39	49	0.09	0.08	741	499	49	129	3e-08	Ubiquitin carboxyl-terminal hydrolase n=1	Medicago truncatula	G7KBJ7_MEDTR	40	2	G7KBJ7_MEDTR	11437133	XP_003615274.1	GO:0004221; GO:0008270; GO:0006511	UniRef90_G7KBJ7	Mtr.20832	AES98232.1	NULL	MTR_5g066000	Ubiquitin carboxyl-terminal hydrolase	protein-coding	-	UN00028	0	0	1	50	1	50	0	0	2
UN00029	743	B9RR36	567	249	No	55	65	0.34	0.44	3	740	135	382	2e-66	Red protein, putative n=1	Ricinus communis	B9RR36_RICCO	83	3	B9RR36_RICCO	8259041	XP_002516205.1	GO:0005634	UniRef90_B9RR36		EEF46207.1	NULL	RCOM_0708800	red protein, putative	protein-coding	-	UN00029	1	50	0	0	1	50	0	0	2
UN00030	910	G7II90	424	76	Yes	80	95	0.08	0.18	237	10	77	152	4e-28	Formamidopyrimidine-DNA glycosylase n=1	Medicago truncatula	G7II90_MEDTR	4	0	G7II90_MEDTR	11435290	XP_003597926.1	GO:0003684; GO:0008534; GO:0008270; GO:0006284; GO:0006289	UniRef90_G7II90		AES68177.1	NULL	MTR_2g104100	Formamidopyrimidine-DNA glycosylase	protein-coding	-	UN00030	1	50	0	0	1	50	0	0	2
UN00031	1241	B9SWH8	399	320	No	81	91	0.26	0.8	1	960	27	346	1e-162	Sorting nexin 3, putative n=1	Ricinus communis	B9SWH8_RICCO	29	0	B9SWH8_RICCO	8263204	XP_002530347.1	GO:0035091; GO:0007154	UniRef90_B9SWH8		EEF32063.1	NULL	RCOM_0293470	sorting nexin 3, putative	protein-coding	-	UN00031	1	20	0	0	3	60	1	20	5
UN00032	603	NoHit	0	0	No	0	0	0	0	0	0	0	0	99	NoMatchingHitfound	-	-	NULL	NULL	-	-	-	-	-	-	NULL	NULL	NULL	NULL	NULL	NULL	UN00032	0	0	0	0	2	100	0	0	2
UN00033	982	Q4SVF1	656	106	Yes	65	67	0.11	0.16	850	533	488	560	4e-25	Chromosome 7 SCAF13760, whole genome shotgun sequence. (Fragment) n=1	Tetraodon nigroviridis	Q4SVF1_TETNG	2	33	Q4SVF1_TETNG				UniRef90_Q4SVF1		CAF95381.1	NULL	NULL	NULL	NULL	NULL	UN00033	1	50	0	0	1	50	0	0	2
UN00034	709	NoHit	0	0	No	0	0	0	0	0	0	0	0	99	NoMatchingHitfound	-	-	NULL	NULL	-	-	-	-	-	-	NULL	NULL	NULL	NULL	NULL	NULL	UN00034	0	0	0	0	1	50	1	50	2
UN00035	592	NoHit	0	0	No	0	0	0	0	0	0	0	0	99	NoMatchingHitfound	-	-	NULL	NULL	-	-	-	-	-	-	NULL	NULL	NULL	NULL	NULL	NULL	UN00035	0	0	0	0	2	100	0	0	2
UN00036	2300	Q9FGE0	735	228	Yes	63	78	0.1	0.31	1663	980	214	439	1e-178	Gb|AAD20392.1 n=3	Arabidopsis	Q9FGE0_ARATH	49	2	Q9FGE0_ARATH				UniRef90_Q9FGE0		BAB08945.1	NULL	NULL	NULL	NULL	NULL	UN00036	2	33.33	1	16.67	3	50	0	0	6
UN00037	473	Q9SND3	403	99	No	49	60	0.21	0.25	94	330	185	283	7e-20	At3g50340 n=2	Arabidopsis	Q9SND3_ARATH	20	20	Q9SND3_ARATH	824196	NP_190603.1		UniRef90_Q9SND3	At.1431	AAO42875.1; AEE78655.1; BAE99549.1; CAB62313.1	NULL	AT3G50340	hypothetical protein	protein-coding	-	UN00037	0	0	0	0	3	100	0	0	3
UN00038	1342	B9SVH8	425	239	Yes	76	81	0.18	0.56	1342	626	109	314	9e-93	Cystathionine gamma-synthase, putative (Fragment) n=1	Ricinus communis	B9SVH8_RICCO	12	33	B9SVH8_RICCO	8283445	XP_002529997.1	GO:0003962; GO:0030170; GO:0008152	UniRef90_B9SVH8		EEF32359.1	NULL	RCOM_0537490	cystathionine gamma-synthase, putative	protein-coding	-	UN00038	0	0	1	33.33	2	66.67	0	0	3
UN00039	571	B9RA64	752	133	Yes	39	56	0.23	0.18	374	3	111	240	2e-13	Nucleotide binding protein, putative n=1	Ricinus communis	B9RA64_RICCO	49	9	B9RA64_RICCO	8275490	XP_002511089.1		UniRef90_B9RA64		EEF51691.1	NULL	RCOM_1503520	nucleotide binding protein, putative	protein-coding	-	UN00039	0	0	0	0	1	50	1	50	2
UN00040	821	Q6DQ98	471	156	Yes	81	88	0.19	0.33	821	354	142	297	3e-68	Digalactosyldiacylglycerol synthase (Fragment) n=1	Nicotiana tabacum	Q6DQ98_TOBAC	19	0	Q6DQ98_TOBAC				UniRef90_Q6DQ98		AAT67159.1	NULL	NULL	NULL	NULL	NULL	UN00040	1	50	0	0	1	50	0	0	2
UN00041	739	Q5XEZ5	771	55	No	82	89	0.07	0.07	409	573	158	212	7e-42	At4g22120 n=3	Arabidopsis	Q5XEZ5_ARATH	6	0	Q5XEZ5_ARATH	828301	NP_001078425.1; NP_001119027.1; NP_001119028.1; NP_001119029.1; NP_001190796.1; NP_193943.2	GO:0005886	UniRef90_Q5XEZ5	At.43687	AAU94384.1; AAW50707.1; AEE84554.1; AEE84555.1; AEE84556.1; AEE84557.1; AEE84558.1; AEE84559.1	NULL	AT4G22120	early-responsive to dehydration stress-related protein	protein-coding	-	UN00041	0	0	0	0	1	50	1	50	2
UN00042	511	P51823	181	92	Yes	84	90	0.18	0.51	412	137	12	101	4e-56	ADP-ribosylation factor 2 n=13	Magnoliophyta	ARF2_ORYSJ	7	2	ARF2_ORYSJ	4339157	NP_001055892.1	GO:0005794; GO:0005886; GO:0005773; GO:0005507; GO:0005525; GO:0006886; GO:0006471; GO:0046686; GO:0007264; GO:0016192	UniRef90_P36397	Os.10931	BAA04607.1; AAT77289.1	NULL	Os05g0489600	Os05g0489600	protein-coding	-	UN00042	0	0	0	0	1	50	1	50	2
UN00043	801	Q5EM49	534	34	No	56	65	0.04	0.06	700	801	487	520	1e-12	Cytochrome c oxidase subunit 1 n=1	Mortierella verticillata	Q5EM49_9FUNG	12	0	Q5EM49_9FUNG	3260233	YP_203351.1	GO:0016021; GO:0005743; GO:0070469; GO:0004129; GO:0009055; GO:0020037; GO:0005506; GO:0009060; GO:0022900; GO:0006119	UniRef90_Q5EM49		AAW51688.1	NULL	cox1	cytochrome c oxidase subunit 1	protein-coding	-	UN00043	0	0	0	0	1	50	1	50	2
UN00044	528	NoHit	0	0	No	0	0	0	0	0	0	0	0	99	NoMatchingHitfound	-	-	NULL	NULL	-	-	-	-	-	-	NULL	NULL	NULL	NULL	NULL	NULL	UN00044	0	0	0	0	2	100	0	0	2
UN00045	130	NoHit	0	0	No	0	0	0	0	0	0	0	0	99	NoMatchingHitfound	-	-	NULL	NULL	-	-	-	-	-	-	NULL	NULL	NULL	NULL	NULL	NULL	UN00045	0	0	0	0	1	50	1	50	2
UN00046	650	G0RYG3	361	155	No	59	81	0.24	0.43	4	468	62	216	4e-69	Prohibitin-like protein n=1	Chaetomium thermophilum var. thermophilum DSM 1495	G0RYG3_CHATD	30	0	G0RYG3_CHATD			GO:0016020	UniRef90_G0RYG3		EGS23949.1	NULL	NULL	NULL	NULL	NULL	UN00046	0	0	0	0	1	33.33	2	66.67	3
UN00047	734	G7K9G0	908	228	Yes	39	49	0.31	0.25	728	60	72	263	8e-23	Guanine nucleotide-binding protein alpha-2 subunit n=2	Medicago truncatula	G7K9G0_MEDTR	111	5	G7K9G0_MEDTR	11407063	XP_003611845.1	GO:0005525; GO:0004871; GO:0007186	UniRef90_G7K9G0	Mtr.9883	AES94803.1	NULL	MTR_5g018510	Guanine nucleotide-binding protein alpha-2 subunit	protein-coding	-	UN00047	0	0	0	0	1	50	1	50	2
UN00048	791	K7U271	146	67	Yes	60	78	0.08	0.46	605	408	26	92	9e-15	DSBA-like thioredoxin domain containing protein n=1	Zea mays	K7U271_MAIZE	14	1	K7U271_MAIZE				UniRef90_K7U271		AFW57836.1	NULL	NULL	NULL	NULL	NULL	UN00048	1	33.33	1	33.33	1	33.33	0	0	3
UN00049	664	B9T5F0	951	124	Yes	59	74	0.19	0.13	565	200	234	355	2e-36	S-adenosylmethionine-dependent methyltransferase, putative n=1	Ricinus communis	B9T5F0_RICCO	30	2	B9T5F0_RICCO	8280436	XP_002533469.1	GO:0008168; GO:0008270	UniRef90_B9T5F0		EEF28921.1	NULL	RCOM_0400500	S-adenosylmethionine-dependent methyltransferase, putative	protein-coding	-	UN00049	1	50	0	0	1	50	0	0	2
UN00050	202	NoHit	0	0	No	0	0	0	0	0	0	0	0	99	NoMatchingHitfound	-	-	NULL	NULL	-	-	-	-	-	-	NULL	NULL	NULL	NULL	NULL	NULL	UN00050	0	0	0	0	2	100	0	0	2
UN00051	725	A2Q157	1097	218	Yes	57	68	0.3	0.2	716	126	562	779	1e-62	Phospholipase D/Transphosphatidylase; Pleckstrin-like n=1	Medicago truncatula	A2Q157_MEDTR	49	21	A2Q157_MEDTR			GO:0003824; GO:0005543	UniRef90_A2Q157		ABN05676.1	NULL	NULL	NULL	NULL	NULL	UN00051	1	50	0	0	1	50	0	0	2
UN00052	697	NoHit	0	0	No	0	0	0	0	0	0	0	0	99	NoMatchingHitfound	-	-	NULL	NULL	-	-	-	-	-	-	NULL	NULL	NULL	NULL	NULL	NULL	UN00052	0	0	0	0	2	100	0	0	2
UN00053	971	B9HP20	1748	42	No	98	98	0.04	0.02	607	732	815	856	6e-25	Chromatin remodeling complex subunit n=1	Populus trichocarpa	B9HP20_POPTR	1	0	B9HP20_POPTR	7467397	XP_002313369.1	GO:0005634; GO:0005524; GO:0003677; GO:0004386	UniRef90_B9HP20		EEE87324.1	NULL	CHR907	chromatin remodeling complex subunit	protein-coding	-	UN00053	0	0	0	0	3	75	1	25	4
UN00054	746	NoHit	0	0	No	0	0	0	0	0	0	0	0	99	NoMatchingHitfound	-	-	NULL	NULL	-	-	-	-	-	-	NULL	NULL	NULL	NULL	NULL	NULL	UN00054	0	0	0	0	2	100	0	0	2
UN00055	912	B9ID48	243	55	Yes	62	76	0.06	0.23	882	718	69	123	3e-12	Methyl binding domain protein (Fragment) n=1	Populus trichocarpa	B9ID48_POPTR	13	0	B9ID48_POPTR	7454489	XP_002321896.1	GO:0005634; GO:0003677	UniRef90_B9ID48		EEF06023.1	NULL	MBD914	methyl binding domain protein	protein-coding	-	UN00055	0	0	0	0	2	100	0	0	2
UN00056	583	B9T5N1	417	113	Yes	65	81	0.19	0.27	581	243	305	417	5e-41	Acetylglucosaminyltransferase, putative n=1	Ricinus communis	B9T5N1_RICCO	22	0	B9T5N1_RICCO	8273739	XP_002533550.1	GO:0016020; GO:0008375; GO:0030158	UniRef90_B9T5N1		EEF28830.1	NULL	RCOM_0073480	acetylglucosaminyltransferase, putative	protein-coding	-	UN00056	0	0	0	0	2	100	0	0	2
UN00057	964	NoHit	0	0	No	0	0	0	0	0	0	0	0	99	NoMatchingHitfound	-	-	NULL	NULL	-	-	-	-	-	-	NULL	NULL	NULL	NULL	NULL	NULL	UN00057	0	0	1	33.33	2	66.67	0	0	3
UN00058	774	E2DS92	1401	110	Yes	87	93	0.14	0.08	624	295	26	135	8e-96	MAPKKKe n=4	Solanaceae	E2DS92_SOLLC	8	0	E2DS92_SOLLC	100529134	NP_001234779.1	GO:0005524; GO:0004674	UniRef90_E2DS92	Les.10050	ADK36642.1	NULL	MAPKKKe	MAP3K epsilon protein kinase	protein-coding	-	UN00058	1	50	0	0	1	50	0	0	2
UN00059	144	B6AB36	569	17	Yes	88	100	0.12	0.03	52	2	219	235	7e-06	NAD kinase family protein n=1	Cryptosporidium muris RN66	B6AB36_CRYMR	0	0	B6AB36_CRYMR	6994790	XP_002139937.1	GO:0003951; GO:0019674; GO:0006741	UniRef90_B6AB36		EEA05588.1	NULL	CMU_025950	NAD kinase family protein	protein-coding	-	UN00059	0	0	1	50	1	50	0	0	2
UN00060	1366	O65917	545	275	Yes	81	92	0.2	0.5	827	3	137	409	1e-125	Dehydroquinate dehydratase/shikimate:NADP oxidoreductase n=2	Solanum	O65917_SOLLC	21	2	O65917_SOLLC	543548	NP_001234051.1	GO:0003855; GO:0050661; GO:0004764; GO:0019632	UniRef90_O65917	Les.3366	AAC17991.1; AAC17993.1	NULL	LOC543548	dehydroquinate dehydratase/shikimate:NADP oxidoreductase	protein-coding	-	UN00060	0	0	1	50	1	50	0	0	2
UN00061	714	Q54RS1	1536	38	Yes	66	71	0.05	0.02	234	121	670	707	8e-07	P-type ATPase n=1	Dictyostelium discoideum	Q54RS1_DICDI	11	0	Q54RS1_DICDI	8623848	XP_639280.1	GO:0016021; GO:0005524; GO:0015662; GO:0000287; GO:0004012; GO:0006812	UniRef90_Q54RS1		EAL65923.1	NULL	DDB_G0282959	P-type ATPase	protein-coding	-	UN00061	0	0	0	0	2	100	0	0	2
UN00062	163	NoHit	0	0	No	0	0	0	0	0	0	0	0	99	NoMatchingHitfound	-	-	NULL	NULL	-	-	-	-	-	-	NULL	NULL	NULL	NULL	NULL	NULL	UN00062	0	0	0	0	1	50	1	50	2
UN00063	260	I0IYS3	172	53	Yes	77	91	0.2	0.31	256	98	74	126	2e-16	Aux/IAA protein (Fragment) n=1	Salix japonica	I0IYS3_9ROSI	5	0	I0IYS3_9ROSI			GO:0005634; GO:0009734; GO:0006355; GO:0006351	UniRef90_I0IYS3		BAM10422.1	NULL	NULL	NULL	NULL	NULL	UN00063	0	0	1	50	1	50	0	0	2
UN00064	679	A2Q660	727	104	No	48	70	0.15	0.14	227	535	153	256	4e-22	Chaperone protein dnaJ n=1	Medicago truncatula	A2Q660_MEDTR	30	1	A2Q660_MEDTR	11417095	XP_003594686.1	GO:0006457; GO:0006950	UniRef90_A2Q660	Mtr.14442	ABN09080.1; AES64937.1	NULL	MTR_2g033460	Chaperone protein dnaJ	protein-coding	-	UN00064	0	0	0	0	1	50	1	50	2
UN00065	1148	NoHit	0	0	No	0	0	0	0	0	0	0	0	99	NoMatchingHitfound	-	-	NULL	NULL	-	-	-	-	-	-	NULL	NULL	NULL	NULL	NULL	NULL	UN00065	0	0	1	33.33	2	66.67	0	0	3
UN00066	592	UPI000293EFD1	19560	172	Yes	60	71	0.29	0.01	590	75	14897	15038	5e-55	dumpy, isoform AA n=1	Drosophila melanogaster	UPI000293EFD1	20	30	NULL	NULL	NULL	NULL	NULL	NULL	NULL	NULL	NULL	NULL	NULL	NULL	UN00066	0	0	0	0	1	50	1	50	2
UN00067	648	A0BRA8	452	212	Yes	29	35	0.33	0.47	617	24	257	432	4e-07	Chromosome undetermined scaffold_122, whole genome shotgun sequence n=1	Paramecium tetraurelia	A0BRA8_PARTE	123	14	A0BRA8_PARTE	5014257	XP_001428473.1		UniRef90_A0BRA8		CAK61075.1	NULL	GSPATT00031306001	hypothetical protein	protein-coding	-	UN00067	0	0	0	0	3	100	0	0	3
UN00068	1550	B5DS62	823	374	No	31	44	0.24	0.45	448	1515	143	469	2e-40	GA23224 n=1	Drosophila pseudoobscura pseudoobscura	B5DS62_DROPS	193	18	B5DS62_DROPS	6899809	XP_002135727.1		UniRef90_B5DS62		EDY71114.1	NULL	Dpse\GA23224	GA23224 gene product from transcript GA23224-RA	protein-coding	Dpse\GA23224	UN00068	0	0	0	0	3	100	0	0	3
UN00069	735	B9T2N2	992	150	No	91	97	0.2	0.15	238	687	103	252	1e-95	116 kD U5 small nuclear ribonucleoprotein component, putative n=3	rosids	B9T2N2_RICCO	5	0	B9T2N2_RICCO	8275706	XP_002532501.1	GO:0030529; GO:0005525; GO:0003924; GO:0003676; GO:0006184	UniRef90_B9T2N2		EEF29877.1	NULL	RCOM_0510040	116 kD U5 small nuclear ribonucleoprotein component, putative	protein-coding	-	UN00069	0	0	0	0	1	50	1	50	2
UN00070	655	NoHit	0	0	No	0	0	0	0	0	0	0	0	99	NoMatchingHitfound	-	-	NULL	NULL	-	-	-	-	-	-	NULL	NULL	NULL	NULL	NULL	NULL	UN00070	0	0	1	50	1	50	0	0	2
UN00071	1134	G7KVD0	301	302	Yes	64	75	0.27	1	1049	204	4	300	4e-97	Zinc finger CCCH domain-containing protein n=1	Medicago truncatula	G7KVD0_MEDTR	54	20	G7KVD0_MEDTR	11430803	XP_003625254.1	GO:0003723; GO:0008270	UniRef90_G7KVD0	Mtr.9024	AES81472.1	NULL	MTR_7g093130	Zinc finger CCCH domain-containing protein	protein-coding	-	UN00071	1	7.69	4	30.77	5	38.46	3	23.08	13
UN00072	1078	Q9FNH3	890	344	No	53	69	0.32	0.39	65	1063	18	359	1e-92	Similarity to unknown protein n=3	Arabidopsis	Q9FNH3_ARATH	97	11	Q9FNH3_ARATH				UniRef90_Q9FNH3		BAB08957.1	NULL	NULL	NULL	NULL	NULL	UN00072	2	40	1	20	0	0	2	40	5
UN00073	366	F4KGU0	128	57	Yes	81	84	0.16	0.45	259	89	71	127	7e-22	RNA recognition motif-containing protein n=1	Arabidopsis thaliana	F4KGU0_ARATH	9	0	F4KGU0_ARATH	830899	NP_001190273.1	GO:0003676; GO:0000166	UniRef90_F4KGU0	At.32388	AED91530.1	NULL	AT5G10350	RNA recognition motif-containing protein	protein-coding	-	UN00073	0	0	1	33.33	2	66.67	0	0	3
UN00074	579	G7KW57	744	99	No	38	54	0.17	0.13	53	340	109	206	2e-10	Putative uncharacterized protein n=1	Medicago truncatula	G7KW57_MEDTR	43	3	G7KW57_MEDTR	11440031	XP_003624439.1		UniRef90_G7KW57	Mtr.13377	AES80657.1	NULL	MTR_7g083230	hypothetical protein	protein-coding	-	UN00074	0	0	1	50	1	50	0	0	2
UN00075	752	B7FGH1	197	153	Yes	81	92	0.2	0.78	750	295	45	197	6e-69	Protein RER1B n=2	Medicago truncatula	B7FGH1_MEDTR	12	1	B7FGH1_MEDTR	11417142	XP_003606941.1	GO:0016021	UniRef90_B7FGH1	Mtr.3895	ACJ83850.1; AES89138.1; AFK45071.1	NULL	MTR_4g070400	Protein RER1B	protein-coding	-	UN00075	0	0	1	50	1	50	0	0	2
UN00076	1145	B0FBS2	1382	344	No	47	60	0.3	0.25	185	1138	559	891	2e-84	Putative uncharacterized protein n=1	Vitis hybrid cultivar	B0FBS2_9ROSI	111	26	B0FBS2_9ROSI			GO:0003676; GO:0008270; GO:0015074	UniRef90_B0FBS2		ABY49842.1	NULL	NULL	NULL	NULL	NULL	UN00076	0	0	0	0	4	100	0	0	4
UN00077	1252	B9H7H8	796	182	No	54	64	0.15	0.23	10	534	165	336	4e-56	Chromatin remodeling complex subunit n=2	Populus trichocarpa	B9H7H8_POPTR	59	7	B9H7H8_POPTR	7460970	XP_002306648.1	GO:0005634; GO:0003682; GO:0003677	UniRef90_B9H7H8	Pth.1058	EEE93644.1	NULL	CHB904	chromatin remodeling complex subunit	protein-coding	-	UN00077	0	0	1	33.33	0	0	2	66.67	3
UN00078	1043	B9SSY2	606	119	No	76	92	0.11	0.2	666	1022	320	438	8e-43	Ankyrin repeat-containing protein, putative n=1	Ricinus communis	B9SSY2_RICCO	9	0	B9SSY2_RICCO	8269667	XP_002529101.1		UniRef90_B9SSY2		EEF33285.1	NULL	RCOM_1268730	ankyrin repeat-containing protein, putative	protein-coding	-	UN00078	0	0	0	0	1	25	3	75	4
UN00079	547	Q5T7B8-4	1158	68	No	87	91	0.12	0.06	273	476	908	975	3e-33	Isoform 4 of Kinesin-like protein KIF24 n=1	Homo sapiens	Q5T7B8-4	6	0	NULL	NULL	NULL	NULL	NULL	NULL	NULL	NULL	NULL	NULL	NULL	NULL	UN00079	0	0	0	0	1	33.33	2	66.67	3
UN00080	638	K4BPK6	189	85	No	78	82	0.13	0.45	210	464	99	182	1e-56	Uncharacterized protein n=1	Solanum lycopersicum	K4BPK6_SOLLC	14	1	K4BPK6_SOLLC				UniRef90_K4BPK6			NULL	NULL	NULL	NULL	NULL	UN00080	1	25	0	0	1	25	2	50	4
UN00081	772	NoHit	0	0	No	0	0	0	0	0	0	0	0	99	NoMatchingHitfound	-	-	NULL	NULL	-	-	-	-	-	-	NULL	NULL	NULL	NULL	NULL	NULL	UN00081	0	0	0	0	2	100	0	0	2
UN00082	595	NoHit	0	0	No	0	0	0	0	0	0	0	0	99	NoMatchingHitfound	-	-	NULL	NULL	-	-	-	-	-	-	NULL	NULL	NULL	NULL	NULL	NULL	UN00082	0	0	0	0	2	100	0	0	2
UN00083	598	NoHit	0	0	No	0	0	0	0	0	0	0	0	99	NoMatchingHitfound	-	-	NULL	NULL	-	-	-	-	-	-	NULL	NULL	NULL	NULL	NULL	NULL	UN00083	0	0	0	0	2	100	0	0	2
UN00084	402	NoHit	0	0	No	0	0	0	0	0	0	0	0	99	NoMatchingHitfound	-	-	NULL	NULL	-	-	-	-	-	-	NULL	NULL	NULL	NULL	NULL	NULL	UN00084	0	0	0	0	1	50	1	50	2
UN00085	1065	NoHit	0	0	No	0	0	0	0	0	0	0	0	99	NoMatchingHitfound	-	-	NULL	NULL	-	-	-	-	-	-	NULL	NULL	NULL	NULL	NULL	NULL	UN00085	0	0	1	50	1	50	0	0	2
UN00086	808	B9S465	687	287	No	29	47	0.36	0.42	1	771	424	685	9e-19	Endo beta n-acetylglucosaminidase, putative n=1	Ricinus communis	B9S465_RICCO	122	30	B9S465_RICCO	8272088	XP_002520784.1	GO:0005737; GO:0033925	UniRef90_B9S465		EEF41493.1	NULL	RCOM_0687330	endo beta n-acetylglucosaminidase, putative	protein-coding	-	UN00086	0	0	0	0	1	50	1	50	2
UN00087	1078	NoHit	0	0	No	0	0	0	0	0	0	0	0	99	NoMatchingHitfound	-	-	NULL	NULL	-	-	-	-	-	-	NULL	NULL	NULL	NULL	NULL	NULL	UN00087	0	0	1	50	1	50	0	0	2
UN00088	974	A7IZK9	558	274	Yes	78	85	0.28	0.49	851	45	5	276	1e-112	Neutral/alkaline invertase n=5	core eudicotyledons	A7IZK9_COFAR	35	5	A7IZK9_COFAR			GO:0033926; GO:0004575	UniRef90_A7IZK9		ABI17895.1	NULL	NULL	NULL	NULL	NULL	UN00088	0	0	0	0	1	50	1	50	2
UN00089	645	Q54PV1	1800	59	Yes	51	63	0.09	0.03	282	112	912	970	7e-06	Inositol 5-phosphatase n=2	Dictyostelium discoideum	Q54PV1_DICDI	20	2	Q54PV1_DICDI	8624525	XP_638694.1	GO:0004445; GO:0034485; GO:0004439; GO:0046855; GO:0046856; GO:0046854	UniRef90_Q54PV1		EAL65282.1	NULL	Dd5P2	inositol 5-phosphatase	protein-coding	-	UN00089	0	0	0	0	1	50	1	50	2
UN00090	777	UPI000180ADCC	316	48	Yes	85	90	0.06	0.15	608	465	195	242	5e-32	UPI000180ADCC related cluster n=1	unknown	UPI000180ADCC	5	0	NULL	NULL	NULL	NULL	NULL	NULL	NULL	NULL	NULL	NULL	NULL	NULL	UN00090	0	0	0	0	1	33.33	2	66.67	3
UN00091	900	NoHit	0	0	No	0	0	0	0	0	0	0	0	99	NoMatchingHitfound	-	-	NULL	NULL	-	-	-	-	-	-	NULL	NULL	NULL	NULL	NULL	NULL	UN00091	0	0	0	0	2	100	0	0	2
UN00092	200	B9S437	538	46	Yes	80	96	0.23	0.09	138	1	381	426	3e-18	Protein translocase secy subunit, putative n=1	Ricinus communis	B9S437_RICCO	2	0	B9S437_RICCO	8272055	XP_002520756.1	GO:0016020; GO:0015031	UniRef90_B9S437		EEF41718.1	NULL	RCOM_0558540	protein translocase secy subunit, putative	protein-coding	-	UN00092	0	0	1	50	1	50	0	0	2
UN00093	562	Q93XR9	756	35	No	71	86	0.06	0.05	36	140	47	81	1e-06	Bg55 protein n=1	Bruguiera gymnorhiza	Q93XR9_BRUGY	5	0	Q93XR9_BRUGY			GO:0000151; GO:0004842	UniRef90_Q93XR9		BAB55653.1	NULL	NULL	NULL	NULL	NULL	UN00093	1	50	0	0	1	50	0	0	2
UN00094	817	G4TEX3	289	95	Yes	55	67	0.12	0.33	720	436	165	259	2e-21	Putative uncharacterized protein n=1	Piriformospora indica DSM 11827	G4TEX3_PIRID	31	0	G4TEX3_PIRID				UniRef90_G4TEX3		CCA69866.1	NULL	NULL	NULL	NULL	NULL	UN00094	0	0	0	0	3	100	0	0	3
UN00095	736	UPI0002A4AA6A	389	162	No	41	65	0.22	0.42	267	734	124	283	2e-35	UPI0002A4AA6A related cluster n=1	unknown	UPI0002A4AA6A	51	6	NULL	NULL	NULL	NULL	NULL	NULL	NULL	NULL	NULL	NULL	NULL	NULL	UN00095	0	0	0	0	2	100	0	0	2
UN00096	288	P93306	394	95	No	78	82	0.33	0.24	2	286	215	308	2e-34	NADH dehydrogenase [ubiquinone] iron-sulfur protein 2 n=125	Embryophyta	NDUS2_ARATH	16	1	NDUS2_ARATH	814592	NP_085511.1	GO:0005739; GO:0070469; GO:0051287; GO:0008137; GO:0048038; GO:0006120	UniRef90_P93306		CAA69735.3; -	NULL	nad7	NADH dehydrogenase subunit 7	protein-coding	-	UN00096	0	0	1	50	1	50	0	0	2
UN00097	890	A2Z0C0	387	88	No	81	95	0.1	0.23	1	264	144	231	1e-46	Probable protein arginine N-methyltransferase 1 n=5	Poaceae	ANM1_ORYSI	4	0	ANM1_ORYSI			GO:0005634; GO:0008168; GO:0006479	UniRef90_A2Z0C0		EAZ08781.1	NULL	NULL	NULL	NULL	NULL	UN00097	0	0	1	50	1	50	0	0	2
UN00098	1011	NoHit	0	0	No	0	0	0	0	0	0	0	0	99	NoMatchingHitfound	-	-	NULL	NULL	-	-	-	-	-	-	NULL	NULL	NULL	NULL	NULL	NULL	UN00098	0	0	0	0	2	100	0	0	2
UN00099	624	B9SAR4	105	73	Yes	73	86	0.12	0.7	623	405	32	104	8e-22	Catalytic, putative n=1	Ricinus communis	B9SAR4_RICCO	10	0	B9SAR4_RICCO	8259868	XP_002523083.1		UniRef90_B9SAR4		EEF39268.1	NULL	RCOM_1178170	catalytic, putative	protein-coding	-	UN00099	1	33.33	0	0	2	66.67	0	0	3
UN00100	1237	Q8RW30	955	174	Yes	58	70	0.14	0.18	513	1	425	596	1e-106	Plasma membrane H+-ATPase n=4	Oryza sativa	Q8RW30_ORYSA	49	3	Q8RW30_ORYSA			GO:0016021; GO:0005634; GO:0005886; GO:0005773; GO:0005524; GO:0008553; GO:0046872; GO:0006754; GO:0010119; GO:0009737; GO:0009414	UniRef90_Q8RW30		CAD29311.1	NULL	NULL	NULL	NULL	NULL	UN00100	0	0	0	0	2	100	0	0	2
UN00101	945	Q6JJ49	462	59	Yes	68	78	0.06	0.13	829	653	395	453	3e-15	Putative uncharacterized protein n=1	Ipomoea trifida	Q6JJ49_IPOTF	13	0	Q6JJ49_IPOTF				UniRef90_Q6JJ49		AAS79583.1	NULL	NULL	NULL	NULL	NULL	UN00101	0	0	1	50	1	50	0	0	2
UN00102	1321	F4JXV7	757	102	No	56	73	0.08	0.13	282	581	77	178	3e-40	Bromo-adjacent homology (BAH) domain-containing protein n=2	Arabidopsis thaliana	F4JXV7_ARATH	26	2	F4JXV7_ARATH	831018	NP_196708.5	GO:0003677; GO:0000166	UniRef90_F4JXV7	At.54819	AED91683.1	NULL	AT5G11470	bromo-adjacent homology (BAH) domain-containing protein	protein-coding	-	UN00102	0	0	0	0	2	50	2	50	4
UN00103	1052	G0Y6U4	920	132	No	39	58	0.13	0.14	274	657	692	821	5e-14	Retrotransposon gag protein n=1	Arachis hypogaea	G0Y6U4_ARAHY	52	4	G0Y6U4_ARAHY				UniRef90_G0Y6U4		AEL30354.1	NULL	NULL	NULL	NULL	NULL	UN00103	0	0	0	0	2	100	0	0	2
UN00104	791	NoHit	0	0	No	0	0	0	0	0	0	0	0	99	NoMatchingHitfound	-	-	NULL	NULL	-	-	-	-	-	-	NULL	NULL	NULL	NULL	NULL	NULL	UN00104	0	0	1	50	1	50	0	0	2
UN00105	541	G7JPK5	1967	65	Yes	51	68	0.12	0.03	260	69	176	240	2e-10	Nucleoporin NUP188-like protein n=1	Medicago truncatula	G7JPK5_MEDTR	20	1	G7JPK5_MEDTR	11442832	XP_003607275.1		UniRef90_G7JPK5		AES89472.1	NULL	MTR_4g075330	Nucleoporin NUP188-like protein	protein-coding	-	UN00105	0	0	0	0	1	50	1	50	2
UN00106	514	NoHit	0	0	No	0	0	0	0	0	0	0	0	99	NoMatchingHitfound	-	-	NULL	NULL	-	-	-	-	-	-	NULL	NULL	NULL	NULL	NULL	NULL	UN00106	0	0	0	0	2	100	0	0	2
UN00107	592	I1BIX5	461	92	Yes	30	51	0.16	0.2	470	204	31	122	7e-06	Uncharacterized protein n=1	Rhizopus delemar RA 99-880	I1BIX5_RHIO9	42	3	I1BIX5_RHIO9			GO:0009055; GO:0020037; GO:0005506; GO:0004497; GO:0016705	UniRef90_I1BIX5		EIE76155.1	NULL	NULL	NULL	NULL	NULL	UN00107	0	0	0	0	2	100	0	0	2
UN00108	776	UPI00001214E0	1224	157	Yes	35	52	0.2	0.13	564	97	788	926	6e-18	UPI00001214E0 related cluster n=1	unknown	UPI00001214E0	74	1	NULL	NULL	NULL	NULL	NULL	NULL	NULL	NULL	NULL	NULL	NULL	NULL	UN00108	0	0	0	0	2	100	0	0	2
UN00109	740	Q5AL06	648	152	No	36	47	0.21	0.23	2	391	135	277	1e-12	Potential zinc finger protein n=3	Candida albicans	Q5AL06_CANAL	59	22	Q5AL06_CANAL	3636225	XP_722182.1	GO:0005622; GO:0003676; GO:0003700; GO:0008270	UniRef90_Q5AL06		EAL03409.1	NULL	CaO19.4972	three potential zinc fingers near N terminus	protein-coding	-	UN00109	0	0	0	0	2	100	0	0	2
UN00110	1052	Q2AA50	1788	76	No	36	62	0.07	0.04	330	554	526	601	7e-10	Retrotransposon gag protein n=1	Asparagus officinalis	Q2AA50_ASPOF	28	1	Q2AA50_ASPOF			GO:0003723; GO:0003964; GO:0008270; GO:0015074; GO:0006278	UniRef90_Q2AA50		ABD63142.1	NULL	NULL	NULL	NULL	NULL	UN00110	0	0	0	0	1	50	1	50	2
UN00111	600	Q5MG99	1415	115	Yes	87	95	0.19	0.08	443	99	1	115	1e-62	Hypothetical retrotransposon n=1	Ipomoea batatas	Q5MG99_IPOBA	6	0	Q5MG99_IPOBA			GO:0003676; GO:0015074	UniRef90_Q5MG99		AAV88069.1	NULL	NULL	NULL	NULL	NULL	UN00111	0	0	0	0	1	50	1	50	2
UN00112	875	K4CLL3	591	273	Yes	79	88	0.31	0.46	875	57	320	591	1e-119	Malic enzyme n=2	Solanaceae	K4CLL3_SOLLC	32	1	K4CLL3_SOLLC			GO:0016619; GO:0046872; GO:0051287; GO:0006108	UniRef90_K4CLL3			NULL	NULL	NULL	NULL	NULL	UN00112	1	25	0	0	3	75	0	0	4
UN00113	1842	Q9ZVI3	286	237	No	82	90	0.13	0.83	12	713	1	236	1e-106	KH domain-containing protein At2g38610 n=3	rosids	QKIL3_ARATH	21	3	QKIL3_ARATH	818443	NP_181395.1; NP_850296.1	GO:0005829; GO:0005634; GO:0003723	UniRef90_Q9ZVI3	At.23456	AAC67357.1; AEC09555.1; AEC09556.1; AAK68744.1; AAL47387.1; AAL38288.1; AAN15403.1	NULL	AT2G38610	RNA-binding KH domain-containing protein	protein-coding	-	UN00113	2	18.18	2	18.18	4	36.36	3	27.27	11
UN00114	1409	Q8GYR4	283	284	Yes	82	92	0.2	1	1299	460	1	282	1e-131	KH domain-containing protein At3g08620 n=2	Arabidopsis	QKIL4_ARATH	19	4	QKIL4_ARATH	820009	NP_187474.2	GO:0005634; GO:0003723	UniRef90_Q8GYR4	At.40250	AAG51340.1; AEE74654.1; BAC42103.1	NULL	AT3G08620	RNA-binding KH domain-containing protein	protein-coding	-	UN00114	1	5.56	3	16.67	3	16.67	11	61.11	18
UN00115	718	F4NRU3	332	126	Yes	90	91	0.18	0.38	717	340	207	330	1e-59	Serine/threonine-protein phosphatase n=3	Fungi	F4NRU3_BATDJ	9	2	F4NRU3_BATDJ			GO:0004721	UniRef90_F4NRU3		EGF84191.1	NULL	NULL	NULL	NULL	NULL	UN00115	0	0	0	0	1	50	1	50	2
UN00116	292	NoHit	0	0	No	0	0	0	0	0	0	0	0	99	NoMatchingHitfound	-	-	NULL	NULL	-	-	-	-	-	-	NULL	NULL	NULL	NULL	NULL	NULL	UN00116	0	0	0	0	2	100	0	0	2
UN00117	814	Q9FHX1	1073	227	No	80	90	0.28	0.21	128	808	242	468	1e-120	Regulator of chromosome condensation (RCC1) family with FYVE zinc finger domain n=2	Arabidopsis	Q9FHX1_ARATH	22	0	Q9FHX1_ARATH	834219	NP_199029.1	GO:0046872	UniRef90_Q9FHX1	At.28039	AED94772.1; BAB08447.1	NULL	AT5G42140	Regulator of chromosome condensation (RCC1) family with FYVE zinc finger domain	protein-coding	-	UN00117	0	0	1	25	1	25	2	50	4
UN00118	826	NoHit	0	0	No	0	0	0	0	0	0	0	0	99	NoMatchingHitfound	-	-	NULL	NULL	-	-	-	-	-	-	NULL	NULL	NULL	NULL	NULL	NULL	UN00118	0	0	1	50	1	50	0	0	2
UN00119	894	NoHit	0	0	No	0	0	0	0	0	0	0	0	99	NoMatchingHitfound	-	-	NULL	NULL	-	-	-	-	-	-	NULL	NULL	NULL	NULL	NULL	NULL	UN00119	0	0	0	0	2	100	0	0	2
UN00120	974	B6T269	139	82	No	62	71	0.08	0.59	359	598	41	120	9e-27	p8MTCP1 n=7	Zea mays	B6T269_MAIZE	22	2	B6T269_MAIZE				UniRef90_B6T269	Zm.81447	ACG31202.1	NULL	NULL	NULL	NULL	NULL	UN00120	0	0	0	0	1	16.67	5	83.33	6
UN00121	589	NoHit	0	0	No	0	0	0	0	0	0	0	0	99	NoMatchingHitfound	-	-	NULL	NULL	-	-	-	-	-	-	NULL	NULL	NULL	NULL	NULL	NULL	UN00121	0	0	0	0	1	50	1	50	2
UN00122	620	B9R9H6	530	34	Yes	82	88	0.05	0.06	247	146	487	520	2e-06	Calcium-dependent protein kinase, putative n=1	Ricinus communis	B9R9H6_RICCO	4	0	B9R9H6_RICCO	8258307	XP_002510851.1	GO:0005524; GO:0004683	UniRef90_B9R9H6		EEF51453.1	NULL	RCOM_1497600	calcium-dependent protein kinase, putative	protein-coding	-	UN00122	0	0	0	0	1	33.33	2	66.67	3
UN00123	649	B9R8I3	512	62	No	81	82	0.1	0.12	1	183	19	78	1e-15	Chaperonin containing t-complex protein 1, beta subunit, tcpb, putative n=1	Ricinus communis	B9R8I3_RICCO	10	1	B9R8I3_RICCO	8267863	XP_002510626.1	GO:0005737; GO:0005524; GO:0006457	UniRef90_B9R8I3		EEF52813.1	NULL	RCOM_1600010	chaperonin containing t-complex protein 1, beta subunit, tcpb, putative	protein-coding	-	UN00123	0	0	0	0	1	50	1	50	2
UN00124	1027	A5A7I7	557	120	Yes	92	98	0.12	0.22	610	251	387	506	1e-74	Calcium-dependent protein kinase 4 n=3	Solanaceae	CDPK4_SOLTU	2	0	CDPK4_SOLTU			GO:0016020; GO:0005524; GO:0005509; GO:0004674	UniRef90_A5A7I7		BAF57913.1	NULL	NULL	NULL	NULL	NULL	UN00124	0	0	0	0	2	100	0	0	2
UN00125	520	NoHit	0	0	No	0	0	0	0	0	0	0	0	99	NoMatchingHitfound	-	-	NULL	NULL	-	-	-	-	-	-	NULL	NULL	NULL	NULL	NULL	NULL	UN00125	0	0	0	0	2	100	0	0	2
UN00126	770	Q8VZZ7	202	124	Yes	77	88	0.16	0.61	768	397	79	202	1e-51	Ribosomal protein L2 n=1	Solanum lycopersicum	Q8VZZ7_SOLLC	15	0	Q8VZZ7_SOLLC			GO:0015934; GO:0003723; GO:0003735; GO:0016740; GO:0006412	UniRef90_Q8VZZ7		AAK95390.1	NULL	NULL	NULL	NULL	NULL	UN00126	1	33.33	0	0	2	66.67	0	0	3
UN00127	483	NoHit	0	0	No	0	0	0	0	0	0	0	0	99	NoMatchingHitfound	-	-	NULL	NULL	-	-	-	-	-	-	NULL	NULL	NULL	NULL	NULL	NULL	UN00127	0	0	0	0	2	100	0	0	2
UN00128	742	NoHit	0	0	No	0	0	0	0	0	0	0	0	99	NoMatchingHitfound	-	-	NULL	NULL	-	-	-	-	-	-	NULL	NULL	NULL	NULL	NULL	NULL	UN00128	1	33.33	0	0	2	66.67	0	0	3
UN00129	875	Q2PBB6	260	247	Yes	98	98	0.28	0.95	727	2	2	248	1e-130	14-3-3 protein n=1	Rhizophagus intraradices	Q2PBB6_GLOIN	1	5	Q2PBB6_GLOIN				UniRef90_Q2PBB6		CAJ16742.1	NULL	NULL	NULL	NULL	NULL	UN00129	0	0	0	0	3	100	0	0	3
UN00130	626	G7JRZ8	893	117	Yes	52	66	0.19	0.13	390	40	10	126	3e-24	FERONIA receptor-like kinase n=1	Medicago truncatula	G7JRZ8_MEDTR	40	0	G7JRZ8_MEDTR	11444369	XP_003609098.1	GO:0005524; GO:0004674	UniRef90_G7JRZ8	Mtr.4319	AES91295.1	NULL	MTR_4g111930	FERONIA receptor-like kinase	protein-coding	-	UN00130	1	50	0	0	1	50	0	0	2
UN00131	795	NoHit	0	0	No	0	0	0	0	0	0	0	0	99	NoMatchingHitfound	-	-	NULL	NULL	-	-	-	-	-	-	NULL	NULL	NULL	NULL	NULL	NULL	UN00131	0	0	0	0	1	50	1	50	2
UN00132	1152	G7J8W3	666	169	Yes	47	60	0.15	0.25	1130	735	223	391	8e-59	Ubiquitin and WLM domain-containing protein n=2	Medicago truncatula	G7J8W3_MEDTR	31	37	G7J8W3_MEDTR	11439462	XP_003601543.1		UniRef90_G7J8W3	Mtr.19294	AES71794.1	NULL	MTR_3g082840	Ubiquitin and WLM domain-containing protein	protein-coding	-	UN00132	0	0	1	33.33	2	66.67	0	0	3
UN00133	569	NoHit	0	0	No	0	0	0	0	0	0	0	0	99	NoMatchingHitfound	-	-	NULL	NULL	-	-	-	-	-	-	NULL	NULL	NULL	NULL	NULL	NULL	UN00133	0	0	0	0	2	100	0	0	2
UN00134	788	A9PBR0	152	72	No	93	93	0.09	0.47	291	506	1	72	2e-71	Histone ubiquitination proteins group n=14	Eukaryota	A9PBR0_POPTR	5	0	A9PBR0_POPTR	7489696	XP_002319717.1	GO:0016881; GO:0005524	UniRef90_P25865	Pth.16395	ABK93813.1; ABK95345.1; ABK95717.1; EEE95640.1	NULL	HUPB902	histone ubiquitination proteins group	protein-coding	-	UN00134	0	0	0	0	2	66.67	1	33.33	3
UN00135	675	Q8VYZ2	335	74	No	68	82	0.11	0.22	453	674	252	325	3e-26	Purple acid phosphatase 8 n=2	Arabidopsis	PPA8_ARATH	13	0	PPA8_ARATH	814720	NP_178298.2; NP_973397.1	GO:0005576; GO:0003993; GO:0046872	UniRef90_Q8VYZ2	At.16914	AAM15909.1; AAD21785.1; AEC05512.1; AEC05513.1; AAL38875.1; AAM51307.1; AAF19823.1	NULL	PAP8	purple acid phosphatase 8	protein-coding	-	UN00135	0	0	1	50	1	50	0	0	2
UN00136	574	NoHit	0	0	No	0	0	0	0	0	0	0	0	99	NoMatchingHitfound	-	-	NULL	NULL	-	-	-	-	-	-	NULL	NULL	NULL	NULL	NULL	NULL	UN00136	0	0	0	0	2	100	0	0	2
UN00137	933	NoHit	0	0	No	0	0	0	0	0	0	0	0	99	NoMatchingHitfound	-	-	NULL	NULL	-	-	-	-	-	-	NULL	NULL	NULL	NULL	NULL	NULL	UN00137	1	50	0	0	1	50	0	0	2
UN00138	865	B9T1T3	707	114	Yes	43	51	0.13	0.16	845	504	250	311	2e-30	Protein ABC1, mitochondrial, putative n=1	Ricinus communis	B9T1T3_RICCO	4	52	B9T1T3_RICCO	8289693	XP_002532202.1	GO:0016772	UniRef90_B9T1T3		EEF30171.1	NULL	RCOM_0690870	Protein ABC1, mitochondrial precursor, putative	protein-coding	-	UN00138	2	66.67	0	0	1	33.33	0	0	3
UN00139	747	G7LEH3	1098	180	Yes	69	73	0.24	0.16	577	38	336	492	2e-60	ATP synthase subunit beta n=1	Medicago truncatula	G7LEH3_MEDTR	26	23	G7LEH3_MEDTR	11444598	XP_003627732.1		UniRef90_G7LEH3		AET02208.1	NULL	MTR_8g037100	ATP synthase subunit beta	protein-coding	-	UN00139	0	0	0	0	2	100	0	0	2
UN00140	514	F1LYX2	280	122	No	43	53	0.24	0.44	172	498	129	246	3e-12	Uncharacterized protein (Fragment) n=1	Rattus norvegicus	F1LYX2_RAT	44	13	NULL	NULL	NULL	NULL	NULL	NULL	NULL	NULL	NULL	NULL	NULL	NULL	UN00140	0	0	0	0	2	100	0	0	2
UN00141	1563	C7T760	131	74	Yes	68	72	0.05	0.56	366	145	29	102	5e-19	Conserved protein n=4	Lactobacillus	C7T760_LACRG	21	0	C7T760_LACRG				UniRef90_C7T760		CAR86202.1; CAR86713.1; CAR86732.1; CAR87783.1; CAR88397.1	NULL	NULL	NULL	NULL	NULL	UN00141	0	0	0	0	2	50	2	50	4
UN00142	523	C9SCX6	1003	54	No	74	87	0.1	0.05	3	164	906	959	2e-16	AvaB protein n=1	Verticillium albo-atrum VaMs.102	C9SCX6_VERA1	7	0	C9SCX6_VERA1	9533061	XP_003006911.1	GO:0005083	UniRef90_C9SCX6		EEY16941.1	NULL	VDBG_03050	AvaB protein	protein-coding	-	UN00142	0	0	0	0	2	100	0	0	2
UN00143	1189	Q9LTX3	530	277	No	74	85	0.23	0.52	128	958	67	343	1e-117	Pyridoxine/pyridoxamine 5'-phosphate oxidase 1, chloroplastic n=3	Arabidopsis	PPOX1_ARATH	41	0	PPOX1_ARATH	835061	NP_568717.2; NP_974918.1	GO:0009507; GO:0005829; GO:0010181; GO:0016853; GO:0046872; GO:0004733; GO:0042817; GO:0008615	UniRef90_Q9LTX3	At.28155	BAA97018.1; AED95879.1; AED95878.1; AAM83249.1; AAN18174.1; AAM65907.1	NULL	PPOX	pyridoxin (pyrodoxamine) 5'-phosphate oxidase	protein-coding	-	UN00143	1	25	0	0	3	75	0	0	4
UN00144	507	NoHit	0	0	No	0	0	0	0	0	0	0	0	99	NoMatchingHitfound	-	-	NULL	NULL	-	-	-	-	-	-	NULL	NULL	NULL	NULL	NULL	NULL	UN00144	0	0	0	0	2	100	0	0	2
UN00145	584	NoHit	0	0	No	0	0	0	0	0	0	0	0	99	NoMatchingHitfound	-	-	NULL	NULL	-	-	-	-	-	-	NULL	NULL	NULL	NULL	NULL	NULL	UN00145	0	0	0	0	1	33.33	2	66.67	3
UN00146	871	Q7TP72	628	194	Yes	22	44	0.22	0.31	826	245	417	609	3e-07	Aa2-050 n=3	Rattus norvegicus	Q7TP72_RAT	107	1	Q7TP72_RAT			GO:0000776; GO:0005634; GO:0008608; GO:0000070; GO:0051983; GO:0071173	UniRef90_Q7TP72	Rn.6897	AAP92574.1	NULL	NULL	NULL	NULL	NULL	UN00146	0	0	0	0	2	100	0	0	2
UN00147	878	E3NYI5	494	124	No	76	80	0.14	0.25	153	524	100	223	2e-43	Glutathione reductase n=1	Ipomoea batatas	E3NYI5_IPOBA	25	0	E3NYI5_IPOBA			GO:0005737; GO:0050660; GO:0004362; GO:0050661; GO:0045454; GO:0006749	UniRef90_E3NYI5		ABW96363.1	NULL	NULL	NULL	NULL	NULL	UN00147	0	0	0	0	1	50	1	50	2
UN00148	555	NoHit	0	0	No	0	0	0	0	0	0	0	0	99	NoMatchingHitfound	-	-	NULL	NULL	-	-	-	-	-	-	NULL	NULL	NULL	NULL	NULL	NULL	UN00148	0	0	0	0	2	100	0	0	2
UN00149	1247	B0FWN7	873	197	No	47	66	0.16	0.23	187	765	256	451	4e-56	Resistance protein PSH-RGH6 n=1	Solanum tuberosum	B0FWN7_SOLTU	63	4	B0FWN7_SOLTU			GO:0043531; GO:0006952	UniRef90_B0FWN7		ABY61745.1	NULL	NULL	NULL	NULL	NULL	UN00149	0	0	1	33.33	2	66.67	0	0	3
UN00150	795	Q6TAS3	902	38	No	71	87	0.05	0.04	35	148	301	338	4e-09	Aminodeoxychorismate synthase/glutamine amidotransferase n=1	Solanum lycopersicum	Q6TAS3_SOLLC	5	0	Q6TAS3_SOLLC	543912	NP_001234467.1	GO:0016833; GO:0016740; GO:0009396; GO:0006541	UniRef90_Q6TAS3	Les.4537	AAR83121.1	NULL	LOC543912	aminodeoxychorismate synthase/glutamine amidotransferase	protein-coding	-	UN00150	0	0	1	50	1	50	0	0	2
UN00151	1742	B9RY79	1809	366	Yes	90	96	0.21	0.2	1129	35	160	525	0	U520, putative n=2	Ricinus communis	B9RY79_RICCO	14	1	B9RY79_RICCO	8288102	XP_002518663.1	GO:0005524; GO:0008026; GO:0003676	UniRef90_B9RY79		EEF43588.1	NULL	RCOM_0811130	U520, putative	protein-coding	-	UN00151	0	0	2	25	3	37.5	3	37.5	8
UN00152	624	B9S2E7	232	85	Yes	59	73	0.14	0.37	440	186	138	222	1e-39	Glutathione s-transferase, putative n=1	Ricinus communis	B9S2E7_RICCO	23	0	B9S2E7_RICCO	8287045	XP_002520166.1	GO:0004462; GO:0016740	UniRef90_B9S2E7		EEF42221.1	NULL	RCOM_0699100	glutathione s-transferase, putative	protein-coding	-	UN00152	0	0	1	50	1	50	0	0	2
UN00153	638	NoHit	0	0	No	0	0	0	0	0	0	0	0	99	NoMatchingHitfound	-	-	NULL	NULL	-	-	-	-	-	-	NULL	NULL	NULL	NULL	NULL	NULL	UN00153	0	0	0	0	1	50	1	50	2
UN00154	728	K4B3M8	195	165	Yes	50	68	0.23	0.85	700	236	1	163	1e-36	Uncharacterized protein n=1	Solanum lycopersicum	K4B3M8_SOLLC	42	10	K4B3M8_SOLLC				UniRef90_K4B3M8			NULL	NULL	NULL	NULL	NULL	UN00154	1	50	0	0	1	50	0	0	2
UN00155	647	NoHit	0	0	No	0	0	0	0	0	0	0	0	99	NoMatchingHitfound	-	-	NULL	NULL	-	-	-	-	-	-	NULL	NULL	NULL	NULL	NULL	NULL	UN00155	0	0	0	0	2	100	0	0	2
UN00156	763	Q8RWY6	1439	213	No	85	90	0.28	0.15	118	756	318	530	1e-108	CLIP-associated protein n=2	Arabidopsis	CLASP_ARATH	21	0	CLASP_ARATH	816539	NP_849997.2	GO:0005938; GO:0009524; GO:0005886; GO:0009506; GO:0005876; GO:0051010; GO:0016049; GO:0043622; GO:0007067; GO:0007026; GO:0050821	UniRef90_Q8RWY6	At.27510	AAD24379.1; AAD21767.1; AEC06980.1; AAM13846.1; BAE98846.1	NULL	CLASP	CLIP-associated protein	protein-coding	-	UN00156	1	33.33	1	33.33	1	33.33	0	0	3
UN00157	663	NoHit	0	0	No	0	0	0	0	0	0	0	0	99	NoMatchingHitfound	-	-	NULL	NULL	-	-	-	-	-	-	NULL	NULL	NULL	NULL	NULL	NULL	UN00157	0	0	0	0	3	100	0	0	3
UN00158	638	Q6JJ55	1047	163	Yes	79	79	0.26	0.16	393	1	476	638	6e-83	Putative PHD zinc finger protein n=1	Ipomoea trifida	Q6JJ55_IPOTF	2	32	Q6JJ55_IPOTF			GO:0008270	UniRef90_Q6JJ55		AAS79577.1; BAF36299.1	NULL	NULL	NULL	NULL	NULL	UN00158	1	50	0	0	1	50	0	0	2
UN00159	565	B0EA45	1925	159	No	31	54	0.28	0.08	78	542	1716	1871	6e-18	Serine-threonine protein kinase, putative n=3	Entamoeba	B0EA45_ENTDS	69	4	B0EA45_ENTDS	5880151	XP_001735213.1	GO:0005524; GO:0004715; GO:0004721; GO:0004674	UniRef90_B0EA45		EDR28591.1	NULL	EDI_270210	serine-threonine protein kinase	protein-coding	-	UN00159	0	0	0	0	2	100	0	0	2
UN00160	944	C7J7G3	406	29	No	76	86	0.03	0.07	855	941	116	144	1e-06	Os10g0573200 protein n=1	Oryza sativa Japonica Group	C7J7G3_ORYSJ	4	0	C7J7G3_ORYSJ	9271643	NP_001176284.1		UniRef90_C7J7G3	Os.98822	BAH95012.1	NULL	Os10g0573200	Os10g0573200	protein-coding	-	UN00160	0	0	0	0	3	75	1	25	4
UN00161	681	B9RS37	983	177	Yes	71	80	0.26	0.18	624	97	1	174	9e-63	Catalytic, putative n=1	Ricinus communis	B9RS37_RICCO	34	1	B9RS37_RICCO	8271196	XP_002516556.1	GO:0072546	UniRef90_B9RS37		EEF45897.1	NULL	RCOM_0802660	catalytic, putative	protein-coding	-	UN00161	0	0	0	0	2	100	0	0	2
UN00162	1542	F4I737	1424	175	No	46	61	0.11	0.12	790	1305	864	1038	2e-43	Sister chromatid cohesion protein PDS5 n=2	Arabidopsis thaliana	F4I737_ARATH	65	3	F4I737_ARATH	844095	NP_001185421.1		UniRef90_F4I737	At.17800	AEE35999.1	NULL	AT1G77600	sister chromatid cohesion protein PDS5	protein-coding	-	UN00162	0	0	2	50	2	50	0	0	4
UN00163	478	NoHit	0	0	No	0	0	0	0	0	0	0	0	99	NoMatchingHitfound	-	-	NULL	NULL	-	-	-	-	-	-	NULL	NULL	NULL	NULL	NULL	NULL	UN00163	0	0	0	0	1	50	1	50	2
UN00164	550	B9SWU1	1382	163	Yes	60	71	0.3	0.12	545	102	330	492	1e-43	Transcription cofactor, putative n=1	Ricinus communis	B9SWU1_RICCO	32	15	B9SWU1_RICCO	8283101	XP_002530460.1	GO:0003712; GO:0006355	UniRef90_B9SWU1		EEF31930.1	NULL	RCOM_0011080	transcription cofactor, putative	protein-coding	-	UN00164	0	0	1	50	1	50	0	0	2
UN00165	602	Q8L780	486	242	Yes	65	75	0.4	0.5	595	2	125	366	2e-87	X-Pro dipeptidase-like protein n=4	Arabidopsis	Q8L780_ARATH	17	44	Q8L780_ARATH			GO:0004177; GO:0030145; GO:0009987	UniRef90_Q8L780		AAM97085.1	NULL	NULL	NULL	NULL	NULL	UN00165	0	0	0	0	1	50	1	50	2
UN00166	1519	A2Q5W8	1012	358	No	76	86	0.24	0.35	261	1334	628	984	1e-171	Actin-binding FH2 n=1	Medicago truncatula	A2Q5W8_MEDTR	49	1	A2Q5W8_MEDTR	11435547	XP_003624247.1	GO:0030036	UniRef90_A2Q5W8		ABN08988.1; AES80465.1	NULL	MTR_7g080920	Formin-like protein	protein-coding	-	UN00166	1	33.33	0	0	1	33.33	1	33.33	3
UN00167	1075	A2I5E5	1501	299	No	42	60	0.28	0.2	213	1073	265	560	8e-54	Retrotransposon protein n=1	Beta vulgaris	A2I5E5_BETVU	109	12	A2I5E5_BETVU			GO:0003723; GO:0003964; GO:0008270; GO:0015074; GO:0006278	UniRef90_A2I5E5		ABM55240.1	NULL	NULL	NULL	NULL	NULL	UN00167	0	0	0	0	2	100	0	0	2
UN00168	513	NoHit	0	0	No	0	0	0	0	0	0	0	0	99	NoMatchingHitfound	-	-	NULL	NULL	-	-	-	-	-	-	NULL	NULL	NULL	NULL	NULL	NULL	UN00168	0	0	0	0	2	100	0	0	2
UN00169	773	H6SIC8	114	117	Yes	57	60	0.15	1.03	408	64	1	114	3e-22	Rhodospirillum photometricum DSM 122 draft genome sequence (Fragment) n=1	Rhodospirillum photometricum DSM 122	H6SIC8_RHOPH	45	2	H6SIC8_RHOPH	12210677	YP_005415573.1		UniRef90_H6SIC8		CCG06603.1	NULL	RSPPHO_03264	hypothetical protein	protein-coding	-	UN00169	0	0	0	0	1	50	1	50	2
UN00170	909	E6NU73	581	201	Yes	73	84	0.22	0.35	823	221	66	265	1e-106	Protein translocase subunit SecA (Fragment) n=1	Jatropha curcas	E6NU73_9ROSI	32	1	E6NU73_9ROSI			GO:0016020; GO:0005524; GO:0017038; GO:0006605	UniRef90_E6NU73		BAJ53183.1	NULL	NULL	NULL	NULL	NULL	UN00170	0	0	0	0	2	100	0	0	2
UN00171	652	Q8JDI7	866	75	Yes	44	63	0.12	0.09	423	208	503	576	6e-12	Envelope glycoprotein gp160 n=3	Human immunodeficiency virus 1	Q8JDI7_9HIV1	25	3	Q8JDI7_9HIV1			GO:0044174; GO:0020002; GO:0016021; GO:0019031; GO:0005198; GO:0006915; GO:0030683; GO:0019062; GO:0046718	UniRef90_Q8JDI7		AAM66238.1	NULL	NULL	NULL	NULL	NULL	UN00171	0	0	1	50	1	50	0	0	2
UN00172	711	G7IAG1	575	47	Yes	70	83	0.07	0.08	290	150	91	137	2e-13	Embryogenesis-associated protein EMB8 n=1	Medicago truncatula	G7IAG1_MEDTR	8	0	G7IAG1_MEDTR	11417833	XP_003591996.1		UniRef90_G7IAG1	Mtr.5813	AES62247.1	NULL	MTR_1g096060	Embryogenesis-associated protein EMB8	protein-coding	-	UN00172	0	0	1	16.67	0	0	5	83.33	6
UN00173	759	NoHit	0	0	No	0	0	0	0	0	0	0	0	99	NoMatchingHitfound	-	-	NULL	NULL	-	-	-	-	-	-	NULL	NULL	NULL	NULL	NULL	NULL	UN00173	0	0	1	50	1	50	0	0	2
UN00174	977	G7L892	270	252	No	82	88	0.26	0.93	61	816	7	250	1e-112	Cov1 n=4	Medicago truncatula	G7L892_MEDTR	21	8	G7L892_MEDTR	11406550	XP_003630784.1		UniRef90_G7L892	Mtr.19334	AET05260.1	NULL	MTR_8g103400	Cov1	protein-coding	-	UN00174	0	0	2	40	2	40	1	20	5
UN00175	574	Q8L3W7	105	83	No	93	95	0.14	0.79	19	264	1	83	7e-37	Small nuclear ribonucleoprotein-like protein n=18	Embryophyta	Q8L3W7_ARATH	3	1	Q8L3W7_ARATH			GO:0030529; GO:0003676	UniRef90_O22247		AAM63661.1; AAM64733.1	NULL	NULL	NULL	NULL	NULL	UN00175	1	33.33	0	0	1	33.33	1	33.33	3
UN00176	649	P93080	575	135	No	64	75	0.21	0.23	195	590	312	440	2e-60	3-hydroxy-3-methylglutaryl coenzyme a reductase n=1	Camptotheca acuminata	P93080_CAMAC	31	3	P93080_CAMAC			GO:0016021; GO:0004420; GO:0050661; GO:0015936; GO:0008299	UniRef90_P93080		AAB69726.1	NULL	NULL	NULL	NULL	NULL	UN00176	0	0	0	0	1	50	1	50	2
UN00177	514	H6SIC8	114	36	Yes	81	83	0.07	0.32	208	101	5	40	9e-20	Rhodospirillum photometricum DSM 122 draft genome sequence (Fragment) n=1	Rhodospirillum photometricum DSM 122	H6SIC8_RHOPH	6	0	H6SIC8_RHOPH	12210677	YP_005415573.1		UniRef90_H6SIC8		CCG06603.1	NULL	RSPPHO_03264	hypothetical protein	protein-coding	-	UN00177	0	0	0	0	1	50	1	50	2
UN00178	1057	Q9FJX6	899	386	No	42	51	0.37	0.43	2	1039	108	433	2e-60	Formin-like protein 6 n=2	Arabidopsis	FH6_ARATH	150	40	FH6_ARATH	836883	NP_201548.1	GO:0005618; GO:0016021; GO:0005730; GO:0009524; GO:0005886; GO:0005819; GO:0003779; GO:0030036	UniRef90_Q9FJX6	At.26995	AAQ99143.1; BAB08455.1; AED98348.1	NULL	FH6	formin-like protein 6	protein-coding	-	UN00178	0	0	0	0	1	50	1	50	2
UN00179	1013	P0CI03	575	228	Yes	68	82	0.23	0.4	1010	327	51	277	1e-125	Putative peptide/nitrate transporter At2g37900 n=2	Arabidopsis	PTR28_ARATH	39	1	PTR28_ARATH	818366	NP_181326.1	GO:0016021; GO:0005215; GO:0006857	UniRef90_P0CI03	At.53061	AEC09463.1	NULL	AT2G37900	putative peptide/nitrate transporter	protein-coding	-	UN00179	1	16.67	3	50	1	16.67	1	16.67	6
UN00180	872	NoHit	0	0	No	0	0	0	0	0	0	0	0	99	NoMatchingHitfound	-	-	NULL	NULL	-	-	-	-	-	-	NULL	NULL	NULL	NULL	NULL	NULL	UN00180	0	0	0	0	3	75	1	25	4
UN00181	1150	NoHit	0	0	No	0	0	0	0	0	0	0	0	99	NoMatchingHitfound	-	-	NULL	NULL	-	-	-	-	-	-	NULL	NULL	NULL	NULL	NULL	NULL	UN00181	0	0	1	50	1	50	0	0	2
UN00182	850	Q43800	862	72	Yes	64	74	0.08	0.08	790	575	1	68	8e-15	Lipoxygenase n=1	Nicotiana tabacum	Q43800_TOBAC	15	4	Q43800_TOBAC			GO:0005506; GO:0016165; GO:0031408	UniRef90_Q43800		CAA58859.1	NULL	NULL	NULL	NULL	NULL	UN00182	0	0	2	18.18	9	81.82	0	0	11
UN00183	919	A4BD31	580	309	No	31	45	0.34	0.53	106	831	285	579	3e-28	Probable carbohydrate binding domain n=1	Reinekea blandensis MED297	A4BD31_9GAMM	104	67	A4BD31_9GAMM			GO:0030246	UniRef90_A4BD31		EAR10113.1	NULL	NULL	NULL	NULL	NULL	UN00183	0	0	0	0	3	100	0	0	3
UN00184	667	B9RCG9	180	127	Yes	59	64	0.19	0.71	636	259	49	168	2e-28	40S ribosomal protein S10, putative n=1	Ricinus communis	B9RCG9_RICCO	45	1	B9RCG9_RICCO	8287428	XP_002509853.1	GO:0005840	UniRef90_B9RCG9		EEF51240.1	NULL	RCOM_1688110	40S ribosomal protein S10, putative	protein-coding	-	UN00184	0	0	0	0	1	50	1	50	2
UN00185	487	G3EU40	116	27	No	93	93	0.06	0.23	209	289	1	27	5e-17	ATP synthase subunit 9, mitochondrial n=2	Cucumis	G3EU40_CUCME	2	0	G3EU40_CUCME			GO:0016021; GO:0005739; GO:0045263; GO:0015078; GO:0008289; GO:0015991; GO:0015986	UniRef90_G3EU40		AEN56131.1	NULL	NULL	NULL	NULL	NULL	UN00185	0	0	0	0	2	66.67	1	33.33	3
UN00186	262	NoHit	0	0	No	0	0	0	0	0	0	0	0	99	NoMatchingHitfound	-	-	NULL	NULL	-	-	-	-	-	-	NULL	NULL	NULL	NULL	NULL	NULL	UN00186	0	0	1	50	1	50	0	0	2
UN00187	307	Q0WRN6	351	35	Yes	97	100	0.11	0.1	225	121	239	273	5e-16	Polyubiquitin 4 UBQ4 n=2	Magnoliophyta	Q0WRN6_ARATH	0	0	Q0WRN6_ARATH				UniRef90_Q0WRN6		BAF00213.1	NULL	NULL	NULL	NULL	NULL	UN00187	0	0	0	0	4	100	0	0	4
UN00188	1251	O23708	235	134	No	94	97	0.11	0.57	360	761	102	235	2e-65	Proteasome subunit alpha type-2-A n=25	Spermatophyta	PSA2A_ARATH	4	0	PSA2A_ARATH	838217	NP_001031057.1; NP_173096.1	GO:0022626; GO:0005634; GO:0000502; GO:0019773; GO:0004298; GO:0010043; GO:0006511	UniRef90_O23708	At.396	CAA73619.1; AAC32056.1; AAD34699.1; AEE29457.1; AEE29458.1; AAG48830.1; AAK95291.1; AAN18089.1; BAH19776.1; BAH20079.1; AAM66950.1	NULL	PAB1	proteasome subunit alpha type-2-A	protein-coding	-	UN00188	0	0	0	0	2	100	0	0	2
UN00189	976	UPI00001E17A6	663	232	No	84	93	0.24	0.35	14	691	85	316	1e-141	CG42669, isoform P n=1	Drosophila melanogaster	UPI00001E17A6	11	6	NULL	NULL	NULL	NULL	NULL	NULL	NULL	NULL	NULL	NULL	NULL	NULL	UN00189	1	25	1	25	2	50	0	0	4
UN00190	497	Q53KJ4	689	88	No	42	64	0.18	0.13	41	304	481	567	1e-11	Transposable element protein, putative n=1	Oryza sativa Japonica Group	Q53KJ4_ORYSJ	31	1	Q53KJ4_ORYSJ			GO:0003676; GO:0008270	UniRef90_Q53KJ4		AAX92771.1; ABA93315.1	NULL	NULL	NULL	NULL	NULL	UN00190	0	0	0	0	2	100	0	0	2
UN00191	935	G0Y6U4	920	164	No	34	57	0.18	0.18	323	811	684	842	9e-18	Retrotransposon gag protein n=1	Arachis hypogaea	G0Y6U4_ARAHY	69	1	G0Y6U4_ARAHY				UniRef90_G0Y6U4		AEL30354.1	NULL	NULL	NULL	NULL	NULL	UN00191	1	50	0	0	1	50	0	0	2
UN00192	1118	K4D2C7	1153	355	No	82	90	0.32	0.31	53	1117	51	405	1e-170	DNA-directed RNA polymerase n=12	asterids	K4D2C7_SOLLC	34	0	K4D2C7_SOLLC			GO:0003677; GO:0003899; GO:0032549; GO:0006351	UniRef90_K4D2C7			NULL	NULL	NULL	NULL	NULL	UN00192	0	0	1	33.33	2	66.67	0	0	3
UN00193	705	NoHit	0	0	No	0	0	0	0	0	0	0	0	99	NoMatchingHitfound	-	-	NULL	NULL	-	-	-	-	-	-	NULL	NULL	NULL	NULL	NULL	NULL	UN00193	0	0	1	50	1	50	0	0	2
UN00194	1025	Q84VX7	415	26	No	96	100	0.03	0.06	84	161	255	280	4e-24	At1g51540 n=2	Arabidopsis thaliana	Q84VX7_ARATH	0	0	Q84VX7_ARATH	841579	NP_175565.2	GO:0005768; GO:0005794; GO:0005802	UniRef90_Q84VX7	At.37796; At.69747	AAO42878.1; AEE32681.1; BAE99508.1	NULL	AT1G51540	kelch-like motif-containing protein	protein-coding	-	UN00194	0	0	0	0	1	50	1	50	2
UN00195	613	I1C3T3	259	84	No	44	63	0.14	0.32	44	286	104	186	1e-12	Uncharacterized protein n=1	Rhizopus delemar RA 99-880	I1C3T3_RHIO9	28	3	I1C3T3_RHIO9				UniRef90_I1C3T3		EIE83113.1	NULL	NULL	NULL	NULL	NULL	UN00195	0	0	0	0	2	100	0	0	2
UN00196	1667	B9RX50	607	476	Yes	62	74	0.29	0.78	1665	247	130	600	1e-157	Glutamyl-tRNA(Gln) amidotransferase subunit A, putative n=1	Ricinus communis	B9RX50_RICCO	121	3	B9RX50_RICCO	8279188	XP_002518319.1	GO:0004040; GO:0016884; GO:0016740	UniRef90_B9RX50		EEF44079.1	NULL	RCOM_0817310	glutamyl-tRNA(gln) amidotransferase subunit A, putative	protein-coding	-	UN00196	3	50	0	0	3	50	0	0	6
UN00197	645	G7KCS4	589	141	No	45	58	0.22	0.24	2	424	477	583	4e-21	Nuclear control of ATPase protein n=2	Medicago truncatula	G7KCS4_MEDTR	25	34	G7KCS4_MEDTR	11434267	XP_003617186.1		UniRef90_G7KCS4	Mtr.16149	AET00145.1	NULL	MTR_5g088780	Nuclear control of ATPase protein	protein-coding	-	UN00197	0	0	0	0	1	50	1	50	2
UN00198	705	H6D5C8	664	154	No	82	86	0.22	0.23	143	604	1	153	7e-68	NADH-ubiquinone oxidoreductase chain 5 n=4	Nectriaceae	H6D5C8_NECH7	20	1	H6D5C8_NECH7			GO:0016021; GO:0005743; GO:0070469; GO:0008137; GO:0042773	UniRef90_H6D5C8		AEJ72895.1	NULL	NULL	NULL	NULL	NULL	UN00198	0	0	0	0	2	100	0	0	2
UN00199	533	NoHit	0	0	No	0	0	0	0	0	0	0	0	99	NoMatchingHitfound	-	-	NULL	NULL	-	-	-	-	-	-	NULL	NULL	NULL	NULL	NULL	NULL	UN00199	0	0	1	50	1	50	0	0	2
UN00200	774	NoHit	0	0	No	0	0	0	0	0	0	0	0	99	NoMatchingHitfound	-	-	NULL	NULL	-	-	-	-	-	-	NULL	NULL	NULL	NULL	NULL	NULL	UN00200	0	0	0	0	1	50	1	50	2
UN00201	635	NoHit	0	0	No	0	0	0	0	0	0	0	0	99	NoMatchingHitfound	-	-	NULL	NULL	-	-	-	-	-	-	NULL	NULL	NULL	NULL	NULL	NULL	UN00201	0	0	0	0	2	100	0	0	2
UN00202	825	NoHit	0	0	No	0	0	0	0	0	0	0	0	99	NoMatchingHitfound	-	-	NULL	NULL	-	-	-	-	-	-	NULL	NULL	NULL	NULL	NULL	NULL	UN00202	0	0	0	0	2	100	0	0	2
UN00203	434	UPI00016A291C	367	29	Yes	93	97	0.07	0.08	434	348	151	179	2e-06	methyl-accepting chemotaxis sensory transducer, partial n=1	Burkholderia ubonensis Bu	UPI00016A291C	1	0	NULL	NULL	NULL	NULL	NULL	NULL	NULL	NULL	NULL	NULL	NULL	NULL	UN00203	0	0	0	0	1	50	1	50	2
UN00204	1112	G7JCM1	803	197	Yes	43	52	0.18	0.25	446	3	135	328	3e-61	Tyrosine-protein kinase ABL2 n=1	Medicago truncatula	G7JCM1_MEDTR	45	49	G7JCM1_MEDTR	11414125	XP_003607593.1	GO:0005524; GO:0004674	UniRef90_G7JCM1	Mtr.24736	AES89790.1	NULL	MTR_4g080030	Tyrosine-protein kinase ABL2	protein-coding	-	UN00204	0	0	0	0	1	50	1	50	2
UN00205	1133	Q5MAC2	1227	143	No	41	57	0.13	0.12	715	1131	250	392	2e-16	Putative transcription regulator CPL1 n=1	Solanum lycopersicum	Q5MAC2_SOLLC	57	4	Q5MAC2_SOLLC				UniRef90_M1BU42		AAV92930.1	NULL	NULL	NULL	NULL	NULL	UN00205	0	0	0	0	2	100	0	0	2
UN00206	756	P49895-5	161	81	Yes	85	93	0.11	0.5	371	129	77	157	2e-69	Isoform 5 of Type I iodothyronine deiodinase n=1	Homo sapiens	P49895-5	6	0	NULL	NULL	NULL	NULL	NULL	NULL	NULL	NULL	NULL	NULL	NULL	NULL	UN00206	0	0	0	0	1	50	1	50	2
UN00207	864	NoHit	0	0	No	0	0	0	0	0	0	0	0	99	NoMatchingHitfound	-	-	NULL	NULL	-	-	-	-	-	-	NULL	NULL	NULL	NULL	NULL	NULL	UN00207	1	50	0	0	1	50	0	0	2
UN00208	1060	F4IY62	883	81	No	63	85	0.08	0.09	136	378	769	849	2e-27	UDP-glucose pyrophosphorylase 3 n=3	Arabidopsis	F4IY62_ARATH	12	0	F4IY62_ARATH	824770	NP_567031.1	GO:0016779	UniRef90_F4IY62	At.48775; At.5211	AEE79469.1	NULL	UGP3	UDP-glucose pyrophosphorylase 3	protein-coding	-	UN00208	0	0	0	0	2	100	0	0	2
UN00209	846	NoHit	0	0	No	0	0	0	0	0	0	0	0	99	NoMatchingHitfound	-	-	NULL	NULL	-	-	-	-	-	-	NULL	NULL	NULL	NULL	NULL	NULL	UN00209	0	0	0	0	1	50	1	50	2
UN00210	974	Q19PJ2	1139	176	Yes	49	68	0.18	0.15	939	427	191	366	8e-74	TIR-NBS-LRR type disease resistance protein n=1	Populus trichocarpa	Q19PJ2_POPTR	52	5	Q19PJ2_POPTR			GO:0005622; GO:0043531; GO:0005524; GO:0005509; GO:0017111; GO:0006952; GO:0007165	UniRef90_Q19PJ2		ABF81465.1	NULL	NULL	NULL	NULL	NULL	UN00210	0	0	0	0	2	100	0	0	2
UN00211	1103	F4HSW8	1492	50	No	70	82	0.05	0.03	667	810	1442	1491	1e-12	GYF domain-containing protein n=2	Arabidopsis thaliana	F4HSW8_ARATH	7	2	F4HSW8_ARATH	839633	NP_174063.4		UniRef90_F4HSW8	At.27875	AEE30828.1	NULL	AT1G27430	GYF domain-containing protein	protein-coding	-	UN00211	1	33.33	0	0	2	66.67	0	0	3
UN00212	1156	B9N4B2	911	141	No	62	77	0.12	0.15	436	858	313	453	3e-81	ABC transporter family, cholesterol/phospholipid flippase (Fragment) n=1	Populus trichocarpa	B9N4B2_POPTR	32	0	B9N4B2_POPTR	7491545	XP_002330092.1	GO:0005524; GO:0016887; GO:0006200	UniRef90_B9N4B2		EEF08357.1	NULL	PtrAOH2	ABC transporter family, cholesterol/phospholipid flippase	protein-coding	-	UN00212	0	0	0	0	3	100	0	0	3
UN00213	863	NoHit	0	0	No	0	0	0	0	0	0	0	0	99	NoMatchingHitfound	-	-	NULL	NULL	-	-	-	-	-	-	NULL	NULL	NULL	NULL	NULL	NULL	UN00213	1	50	0	0	1	50	0	0	2
UN00214	546	Q7XH61	737	172	No	42	62	0.32	0.23	6	509	319	490	7e-33	HAT family dimerisation domain containing protein n=3	Oryza sativa Japonica Group	Q7XH61_ORYSJ	61	4	Q7XH61_ORYSJ	9267812	NP_001176010.1	GO:0003677	UniRef90_Q7XH61	Os.75417	AAL31650.1; AAP51893.1; BAH94738.1	NULL	Os10g0118700	Os10g0118700	protein-coding	-	UN00214	0	0	0	0	2	100	0	0	2
UN00215	1496	B9RFF8	436	168	Yes	86	90	0.11	0.39	1416	913	10	172	1e-155	Protein phosphatase, putative n=1	Ricinus communis	B9RFF8_RICCO	11	5	B9RFF8_RICCO	8287133	XP_002512477.1	GO:0004721; GO:0008152	UniRef90_B9RFF8		EEF49929.1	NULL	RCOM_1434210	protein phosphatase, putative	protein-coding	-	UN00215	0	0	1	12.5	4	50	3	37.5	8
UN00216	464	L0LMI1	374	123	Yes	55	71	0.27	0.33	363	1	57	177	3e-26	Putative membrane protein n=1	Rhizobium tropici CIAT 899	L0LMI1_RHITR	34	2	L0LMI1_RHITR	14429531	YP_007334472.1		UniRef90_L0LMI1		AGB71926.1	NULL	RTCIAT899_CH12735	hypothetical protein	protein-coding	-	UN00216	0	0	0	0	2	100	0	0	2
UN00217	685	B8B071	215	123	Yes	84	92	0.18	0.57	520	152	93	215	4e-70	ER lumen protein retaining receptor n=9	Poaceae	B8B071_ORYSI	10	0	B8B071_ORYSI			GO:0005801; GO:0005783; GO:0005794; GO:0016021; GO:0005046; GO:0006621; GO:0015031	UniRef90_B8B071		EEC79570.1	NULL	NULL	NULL	NULL	NULL	UN00217	0	0	0	0	1	33.33	2	66.67	3
UN00218	609	NoHit	0	0	No	0	0	0	0	0	0	0	0	99	NoMatchingHitfound	-	-	NULL	NULL	-	-	-	-	-	-	NULL	NULL	NULL	NULL	NULL	NULL	UN00218	0	0	0	0	2	100	0	0	2
UN00219	902	B9T1C6	505	76	No	61	78	0.08	0.15	222	449	179	254	3e-66	Flavonoid 3-hydroxylase, putative n=1	Ricinus communis	B9T1C6_RICCO	17	0	B9T1C6_RICCO	8286271	XP_002532045.1	GO:0009055; GO:0033772; GO:0020037; GO:0005506	UniRef90_B9T1C6		EEF30335.1	NULL	RCOM_0193830	flavonoid 3-hydroxylase, putative	protein-coding	-	UN00219	0	0	0	0	1	50	1	50	2
UN00220	1116	D8L7V7	323	323	Yes	62	77	0.29	1	1100	132	3	322	1e-117	Epoxide hydrolase 1 n=1	Prunus persica	D8L7V7_PRUPE	71	3	D8L7V7_PRUPE			GO:0016787; GO:0008152	UniRef90_D8L7V7		CAZ86692.1	NULL	NULL	NULL	NULL	NULL	UN00220	0	0	0	0	4	57.14	3	42.86	7
UN00221	523	C0LIR4	371	30	Yes	83	93	0.06	0.08	518	429	144	173	5e-06	Sulfurtransferase n=1	Solanum lycopersicum	C0LIR4_SOLLC	2	0	C0LIR4_SOLLC	100301939	NP_001234274.1	GO:0004792	UniRef90_M1C0N9	Les.7043	ACN58228.1	NULL	MST1	mercaptopyruvate sulfurtransferase-like protein	protein-coding	-	UN00221	1	50	0	0	1	50	0	0	2
UN00222	2058	Q8RVQ5	825	510	Yes	81	91	0.25	0.62	1705	176	316	821	0	Exocyst complex component 5 n=3	Arabidopsis	EXOC5_ARATH	43	4	EXOC5_ARATH	831112	NP_001031871.1; NP_568270.3	GO:0000145; GO:0005886; GO:0009506; GO:0006887; GO:0015031; GO:0048278	UniRef90_Q8RVQ5	At.46226	AAL87123.1; CAC42898.1; AED91800.1; AED91801.1; BAD95324.1	NULL	SEC10	exocyst complex component 5	protein-coding	-	UN00222	1	11.11	1	11.11	4	44.44	3	33.33	9
UN00223	469	NoHit	0	0	No	0	0	0	0	0	0	0	0	99	NoMatchingHitfound	-	-	NULL	NULL	-	-	-	-	-	-	NULL	NULL	NULL	NULL	NULL	NULL	UN00223	0	0	0	0	2	100	0	0	2
UN00224	761	B9SRU3	356	228	No	55	73	0.3	0.64	86	760	7	234	1e-68	Carboxylic ester hydrolase, putative n=1	Ricinus communis	B9SRU3_RICCO	58	3	B9SRU3_RICCO	8267176	XP_002528712.1	GO:0016788; GO:0006629	UniRef90_B9SRU3		EEF33624.1	NULL	RCOM_0515640	carboxylic ester hydrolase, putative	protein-coding	-	UN00224	0	0	1	25	1	25	2	50	4
UN00225	705	B8A7M8	625	37	Yes	97	100	0.05	0.06	278	168	589	625	1e-11	ATP synthase subunit beta n=2	Oryza sativa Indica Group	B8A7M8_ORYSI	0	0	B8A7M8_ORYSI			GO:0009941; GO:0000275; GO:0005747; GO:0005730; GO:0005886; GO:0005524; GO:0050897; GO:0005507; GO:0046933; GO:0008553; GO:0008266; GO:0008270; GO:0015991; GO:0015986; GO:0046686; GO:0006979	UniRef90_B8A7M8		EEC71291.1	NULL	NULL	NULL	NULL	NULL	UN00225	0	0	1	33.33	2	66.67	0	0	3
UN00226	1030	B9RJX6	481	246	Yes	79	88	0.24	0.51	1010	273	233	476	1e-106	Argininosuccinate lyase, putative n=1	Ricinus communis	B9RJX6_RICCO	27	2	B9RJX6_RICCO	8268419	XP_002514045.1	GO:0004056; GO:0042450	UniRef90_B9RJX6		EEF48628.1	NULL	RCOM_1039580	argininosuccinate lyase, putative	protein-coding	-	UN00226	1	25	0	0	1	25	2	50	4
UN00227	926	A2Q5X8	615	90	No	66	76	0.1	0.15	84	350	148	236	2e-33	Probably inactive leucine-rich repeat receptor-like protein kinase n=1	Medicago truncatula	A2Q5X8_MEDTR	21	1	A2Q5X8_MEDTR	11428918	XP_003624238.1	GO:0016021; GO:0005524; GO:0004672	UniRef90_A2Q5X8	Mtr.11432	ABN08998.1; AES80456.1	NULL	MTR_7g080810	Probably inactive leucine-rich repeat receptor-like protein kinase	protein-coding	-	UN00227	1	33.33	0	0	1	33.33	1	33.33	3
UN00228	550	H6UJ36	1187	182	Yes	59	70	0.33	0.15	542	15	532	712	4e-52	Putative ATP-binding protein n=1	Camellia sinensis	H6UJ36_CAMSI	48	6	H6UJ36_CAMSI			GO:0005524; GO:0004674	UniRef90_H6UJ36		AEY85028.1	NULL	NULL	NULL	NULL	NULL	UN00228	0	0	0	0	2	100	0	0	2
UN00229	725	A0T3E3	529	110	No	76	84	0.15	0.21	1	330	191	300	3e-70	PT5 n=5	Solanaceae	A0T3E3_SOLME	18	0	A0T3E3_SOLME			GO:0016021; GO:0022857	UniRef90_A0T3E3		ABK63969.1	NULL	NULL	NULL	NULL	NULL	UN00229	0	0	0	0	2	100	0	0	2
UN00230	635	G7LI11	171	121	No	80	92	0.19	0.71	6	368	51	170	7e-50	Serine racemase n=1	Medicago truncatula	G7LI11_MEDTR	9	1	G7LI11_MEDTR	11444153	XP_003630532.1		UniRef90_G7LI10	Mtr.8371	AET05008.1	NULL	MTR_8g098460	Serine racemase	protein-coding	-	UN00230	0	0	1	50	1	50	0	0	2
UN00231	719	B9SPJ3	623	78	Yes	42	67	0.11	0.13	711	481	44	117	2e-25	Serine-threonine protein kinase, plant-type, putative n=1	Ricinus communis	B9SPJ3_RICCO	25	1	B9SPJ3_RICCO	8273490	XP_002527912.1	GO:0005524; GO:0004709; GO:0000186; GO:0016998; GO:0000165	UniRef90_B9SPJ3		EEF34469.1	NULL	RCOM_0024500	serine-threonine protein kinase, plant-type, putative	protein-coding	-	UN00231	0	0	0	0	5	100	0	0	5
UN00232	669	NoHit	0	0	No	0	0	0	0	0	0	0	0	99	NoMatchingHitfound	-	-	NULL	NULL	-	-	-	-	-	-	NULL	NULL	NULL	NULL	NULL	NULL	UN00232	0	0	1	25	1	25	2	50	4
UN00233	326	NoHit	0	0	No	0	0	0	0	0	0	0	0	99	NoMatchingHitfound	-	-	NULL	NULL	-	-	-	-	-	-	NULL	NULL	NULL	NULL	NULL	NULL	UN00233	0	0	0	0	1	50	1	50	2
UN00234	441	NoHit	0	0	No	0	0	0	0	0	0	0	0	99	NoMatchingHitfound	-	-	NULL	NULL	-	-	-	-	-	-	NULL	NULL	NULL	NULL	NULL	NULL	UN00234	0	0	1	50	1	50	0	0	2
UN00235	1145	NoHit	0	0	No	0	0	0	0	0	0	0	0	99	NoMatchingHitfound	-	-	NULL	NULL	-	-	-	-	-	-	NULL	NULL	NULL	NULL	NULL	NULL	UN00235	0	0	0	0	3	100	0	0	3
UN00236	806	D9ZJF0	330	283	No	50	59	0.35	0.86	48	806	13	255	2e-51	WRKY domain class transcription factor n=3	Malus	D9ZJF0_MALDO	86	30	D9ZJF0_MALDO			GO:0043565; GO:0003700	UniRef90_D9ZJF0		ADL36853.1	NULL	NULL	NULL	NULL	NULL	UN00236	1	20	1	20	2	40	1	20	5
UN00237	573	NoHit	0	0	No	0	0	0	0	0	0	0	0	99	NoMatchingHitfound	-	-	NULL	NULL	-	-	-	-	-	-	NULL	NULL	NULL	NULL	NULL	NULL	UN00237	1	50	0	0	1	50	0	0	2
UN00238	542	NoHit	0	0	No	0	0	0	0	0	0	0	0	99	NoMatchingHitfound	-	-	NULL	NULL	-	-	-	-	-	-	NULL	NULL	NULL	NULL	NULL	NULL	UN00238	0	0	0	0	2	100	0	0	2
UN00239	1822	O04450	535	535	No	90	97	0.29	1	136	1740	1	535	0	T-complex protein 1 subunit epsilon n=3	Arabidopsis	TCPE_ARATH	16	0	TCPE_ARATH	839066	NP_173859.1	GO:0005829; GO:0005886; GO:0009506; GO:0005524; GO:0006457	UniRef90_O04450	At.28054; At.41426; At.68082	AAF97977.1; AEE30541.1; AAL91625.1; AAN33193.1	NULL	AT1G24510	T-complex protein 1 subunit epsilon	protein-coding	-	UN00239	2	10.53	3	15.79	7	36.84	7	36.84	19
UN00240	508	B9S6V9	426	153	Yes	61	76	0.3	0.36	499	44	50	196	2e-44	Amino acid transporter, putative n=1	Ricinus communis	B9S6V9_RICCO	36	1	B9S6V9_RICCO	8281320	XP_002521728.1	GO:0016021	UniRef90_B9S6V9		EEF40715.1	NULL	RCOM_0874930	amino acid transporter, putative	protein-coding	-	UN00240	0	0	0	0	2	100	0	0	2
UN00241	982	NoHit	0	0	No	0	0	0	0	0	0	0	0	99	NoMatchingHitfound	-	-	NULL	NULL	-	-	-	-	-	-	NULL	NULL	NULL	NULL	NULL	NULL	UN00241	0	0	0	0	1	50	1	50	2
UN00242	641	Q4RVP5	1157	93	No	74	91	0.15	0.08	310	588	280	372	4e-72	Chromosome 9 SCAF14991, whole genome shotgun sequence n=1	Tetraodon nigroviridis	Q4RVP5_TETNG	8	0	Q4RVP5_TETNG			GO:0005524; GO:0016301; GO:0016773; GO:0046854; GO:0048015	UniRef90_Q4RVP5		CAG07537.1	NULL	NULL	NULL	NULL	NULL	UN00242	0	0	0	0	1	50	1	50	2
UN00243	609	UPI0001C37172	549	140	Yes	84	90	0.23	0.26	568	149	88	227	6e-67	hypothetical protein RflaF_01839 n=1	Ruminococcus flavefaciens FD-1	UPI0001C37172	14	0	NULL	NULL	NULL	NULL	NULL	NULL	NULL	NULL	NULL	NULL	NULL	NULL	UN00243	0	0	1	50	1	50	0	0	2
UN00244	316	NoHit	0	0	No	0	0	0	0	0	0	0	0	99	NoMatchingHitfound	-	-	NULL	NULL	-	-	-	-	-	-	NULL	NULL	NULL	NULL	NULL	NULL	UN00244	0	0	0	0	1	50	1	50	2
UN00245	1407	B9S8Q1	521	428	Yes	58	74	0.3	0.82	1353	79	33	453	1e-139	Cytochrome P450, putative n=1	Ricinus communis	B9S8Q1_RICCO	107	3	B9S8Q1_RICCO	8260566	XP_002522370.1	GO:0009055; GO:0016711; GO:0020037; GO:0005506	UniRef90_B9S8Q1		EEF40054.1	NULL	RCOM_0603590	cytochrome P450, putative	protein-coding	-	UN00245	0	0	2	25	5	62.5	1	12.5	8
UN00246	854	B9SX45	499	90	No	68	81	0.11	0.18	2	271	46	135	3e-30	Diphteria toxin resistance protein 2, dph2, putative n=1	Ricinus communis	B9SX45_RICCO	17	0	B9SX45_RICCO	8269760	XP_002530564.1	GO:0005737; GO:0017183	UniRef90_B9SX45		EEF31794.1	NULL	RCOM_0547500	diphteria toxin resistance protein 2, dph2, putative	protein-coding	-	UN00246	0	0	0	0	2	100	0	0	2
UN00247	637	B9RES9	211	63	Yes	83	94	0.1	0.3	612	424	30	92	2e-29	Guanine deaminase, putative n=2	core eudicotyledons	B9RES9_RICCO	4	0	B9RES9_RICCO	8288425	XP_002512248.1	GO:0008892; GO:0008270; GO:0008152	UniRef90_B9RES9		EEF49700.1	NULL	RCOM_1428530	Guanine deaminase, putative	protein-coding	-	UN00247	1	50	0	0	1	50	0	0	2
UN00248	823	UPI00029D459A	565	143	No	98	99	0.17	0.25	289	717	373	515	1e-133	UPI00029D459A related cluster n=1	unknown	UPI00029D459A	1	0	NULL	NULL	NULL	NULL	NULL	NULL	NULL	NULL	NULL	NULL	NULL	NULL	UN00248	0	0	0	0	1	50	1	50	2
UN00249	1066	NoHit	0	0	No	0	0	0	0	0	0	0	0	99	NoMatchingHitfound	-	-	NULL	NULL	-	-	-	-	-	-	NULL	NULL	NULL	NULL	NULL	NULL	UN00249	0	0	0	0	3	100	0	0	3
UN00250	696	NoHit	0	0	No	0	0	0	0	0	0	0	0	99	NoMatchingHitfound	-	-	NULL	NULL	-	-	-	-	-	-	NULL	NULL	NULL	NULL	NULL	NULL	UN00250	0	0	0	0	1	50	1	50	2
UN00251	1018	NoHit	0	0	No	0	0	0	0	0	0	0	0	99	NoMatchingHitfound	-	-	NULL	NULL	-	-	-	-	-	-	NULL	NULL	NULL	NULL	NULL	NULL	UN00251	0	0	0	0	1	50	1	50	2
UN00252	703	B9SN12	417	95	No	52	69	0.14	0.23	206	490	182	276	2e-39	NAD dehydrogenase, putative n=1	Ricinus communis	B9SN12_RICCO	29	0	B9SN12_RICCO	8280365	XP_002527381.1	GO:0047545	UniRef90_B9SN12		EEF35006.1	NULL	RCOM_0869370	NAD dehydrogenase, putative	protein-coding	-	UN00252	0	0	1	50	1	50	0	0	2
UN00253	939	NoHit	0	0	No	0	0	0	0	0	0	0	0	99	NoMatchingHitfound	-	-	NULL	NULL	-	-	-	-	-	-	NULL	NULL	NULL	NULL	NULL	NULL	UN00253	0	0	0	0	1	50	1	50	2
UN00254	1015	G7KPD3	722	154	No	81	91	0.15	0.21	139	600	498	651	1e-109	Peroxisomal fatty acid beta-oxidation multifunctional protein n=1	Medicago truncatula	G7KPD3_MEDTR	14	0	G7KPD3_MEDTR	11435682	XP_003620604.1	GO:0003857; GO:0050662; GO:0000166; GO:0006631	UniRef90_G7KPD3	Mtr.4424	AES76822.1	NULL	MTR_6g087670	Peroxisomal fatty acid beta-oxidation multifunctional protein	protein-coding	-	UN00254	1	25	2	50	1	25	0	0	4
UN00255	579	NoHit	0	0	No	0	0	0	0	0	0	0	0	99	NoMatchingHitfound	-	-	NULL	NULL	-	-	-	-	-	-	NULL	NULL	NULL	NULL	NULL	NULL	UN00255	0	0	0	0	1	50	1	50	2
UN00256	515	B9RS25	578	83	No	47	72	0.16	0.14	190	438	29	111	4e-17	Nitrate transporter, putative n=1	Ricinus communis	B9RS25_RICCO	23	0	B9RS25_RICCO	8271184	XP_002516544.1	GO:0016020; GO:0005215	UniRef90_B9RS25		EEF45885.1	NULL	RCOM_0802140	nitrate transporter, putative	protein-coding	-	UN00256	0	0	0	0	2	100	0	0	2
UN00257	504	NoHit	0	0	No	0	0	0	0	0	0	0	0	99	NoMatchingHitfound	-	-	NULL	NULL	-	-	-	-	-	-	NULL	NULL	NULL	NULL	NULL	NULL	UN00257	0	0	0	0	2	100	0	0	2
UN00258	587	C9YEF0	168	160	Yes	75	79	0.27	0.95	485	24	1	159	3e-61	Putative uncharacterized protein n=1	Curvibacter putative symbiont of Hydra magnipapillata	C9YEF0_9BURK	27	6	C9YEF0_9BURK				UniRef90_C9YEF0		CBA31926.1	NULL	NULL	NULL	NULL	NULL	UN00258	0	0	0	0	0	0	3	100	3
UN00259	576	NoHit	0	0	No	0	0	0	0	0	0	0	0	99	NoMatchingHitfound	-	-	NULL	NULL	-	-	-	-	-	-	NULL	NULL	NULL	NULL	NULL	NULL	UN00259	0	0	0	0	2	100	0	0	2
UN00260	651	I3WTA6	333	22	Yes	95	100	0.03	0.07	487	422	273	294	3e-08	Jasmonate ZIM domain protein h n=1	Nicotiana attenuata	I3WTA6_NICAT	0	0	I3WTA6_NICAT				UniRef90_I3WTA6		AFL46173.1	NULL	NULL	NULL	NULL	NULL	UN00260	0	0	0	0	2	100	0	0	2
UN00261	1130	Q8GUH8	436	185	Yes	74	87	0.16	0.42	557	3	212	396	1e-160	At5g54130 n=6	Brassicaceae	Q8GUH8_ARATH	24	0	Q8GUH8_ARATH	835500	NP_001078754.1	GO:0005509; GO:0004519; GO:0004527	UniRef90_Q8GUH8	At.49174	AAO00857.1; AAP31919.1; AED96453.1; BAD44061.1	NULL	AT5G54130	calcium-binding endonuclease/exonuclease/phosphatase family protein	protein-coding	-	UN00261	0	0	1	33.33	2	66.67	0	0	3
UN00262	1017	G9HS88	857	225	No	57	74	0.22	0.26	351	1010	466	689	1e-64	Envelope glycoprotein gp160 n=1	Human immunodeficiency virus 1	G9HS88_9HIV1	53	5	G9HS88_9HIV1			GO:0044174; GO:0020002; GO:0016021; GO:0019031; GO:0005198; GO:0006915; GO:0030683; GO:0019062; GO:0046718	UniRef90_G9HS88		AET80861.1	NULL	NULL	NULL	NULL	NULL	UN00262	1	33.33	0	0	1	33.33	1	33.33	3
UN00263	819	F1A7R8	2296	111	No	30	49	0.14	0.05	1	321	212	322	7e-11	Vitellogenin n=1	Chlamys farreri	F1A7R8_9BIVA	53	4	F1A7R8_9BIVA			GO:0005319	UniRef90_F1A7R8		ADE05540.1	NULL	NULL	NULL	NULL	NULL	UN00263	0	0	0	0	2	100	0	0	2
UN00264	920	B9SHJ2	296	119	Yes	84	92	0.13	0.4	430	74	130	247	2e-72	Thioredoxin, putative n=1	Ricinus communis	B9SHJ2_RICCO	9	1	B9SHJ2_RICCO	8276541	XP_002525461.1	GO:0009055; GO:0015035; GO:0045454; GO:0006662	UniRef90_B9SHJ2		EEF36951.1	NULL	RCOM_1122190	Thioredoxin, putative	protein-coding	-	UN00264	1	25	0	0	1	25	2	50	4
UN00265	680	B9RDI4	1114	129	Yes	40	44	0.19	0.12	325	2	5	125	8e-14	Phospholipase d beta, putative n=1	Ricinus communis	B9RDI4_RICCO	51	21	B9RDI4_RICCO	8258491	XP_002511773.1	GO:0070290; GO:0004630	UniRef90_B9RDI4		EEF50442.1	NULL	RCOM_1613030	phospholipase d beta, putative	protein-coding	-	UN00265	1	25	0	0	1	25	2	50	4
UN00266	602	NoHit	0	0	No	0	0	0	0	0	0	0	0	99	NoMatchingHitfound	-	-	NULL	NULL	-	-	-	-	-	-	NULL	NULL	NULL	NULL	NULL	NULL	UN00266	0	0	0	0	2	100	0	0	2
UN00267	691	B9RUS0	4226	232	Yes	66	80	0.34	0.05	689	3	542	769	6e-80	Vacuolar protein sorting-associated protein, putative n=1	Ricinus communis	B9RUS0_RICCO	44	3	B9RUS0_RICCO	8271323	XP_002517515.1	GO:0005543; GO:0008104	UniRef90_B9RUS0		EEF45057.1	NULL	RCOM_0856160	vacuolar protein sorting-associated protein, putative	protein-coding	-	UN00267	1	50	0	0	1	50	0	0	2
UN00268	833	NoHit	0	0	No	0	0	0	0	0	0	0	0	99	NoMatchingHitfound	-	-	NULL	NULL	-	-	-	-	-	-	NULL	NULL	NULL	NULL	NULL	NULL	UN00268	0	0	0	0	2	100	0	0	2
UN00269	847	H6WS93	1452	182	Yes	80	91	0.21	0.13	547	2	797	978	1e-124	ABCG/PDR subfamily ABC transporter n=2	Petunia	H6WS93_9SOLA	16	0	H6WS93_9SOLA			GO:0016020; GO:0005524; GO:0016887; GO:0006200	UniRef90_H6WS93		AFA43815.1	NULL	NULL	NULL	NULL	NULL	UN00269	0	0	0	0	3	100	0	0	3
UN00270	607	Q9ZQ31	411	69	No	57	72	0.11	0.17	281	484	26	88	6e-19	Putative serine/threonine/tyrosine kinase n=2	Arabidopsis	Q9ZQ31_ARATH	18	1	Q9ZQ31_ARATH	816972	NP_565568.1	GO:0005886; GO:0005524; GO:0004674; GO:0004712; GO:0004713	UniRef90_Q9ZQ31	At.13805; At.39171	AAD18109.2; AAK76700.1; AAM91810.1; AEC07566.1	NULL	AT2G24360	putative serine/threonine/tyrosine kinase	protein-coding	-	UN00270	1	50	0	0	1	50	0	0	2
UN00271	457	G7K1E9	689	53	Yes	66	85	0.12	0.08	292	134	302	354	6e-22	U-box domain containing protein n=1	Medicago truncatula	G7K1E9_MEDTR	8	0	G7K1E9_MEDTR	11406349	XP_003613244.1	GO:0000151; GO:0004842; GO:0008270	UniRef90_G7K1E9	Mtr.12512	AES96202.1	NULL	MTR_5g034440	U-box domain containing protein	protein-coding	-	UN00271	0	0	0	0	1	50	1	50	2
UN00272	989	B0LUR4	293	73	Yes	77	79	0.07	0.25	220	2	161	228	6e-23	Transcription factor n=1	Glycine max	B0LUR4_SOYBN	10	5	B0LUR4_SOYBN	100170676	NP_001237527.1	GO:0043565; GO:0003700	UniRef90_B0LUR4	Gma.21216	ABY84653.1	NULL	WRKY28	transcription factor	protein-coding	-	UN00272	0	0	0	0	2	66.67	1	33.33	3
UN00273	1477	D1MAF2	1075	320	Yes	88	93	0.22	0.3	1476	517	638	957	1e-157	Exportin-1 n=1	Solanum lycopersicum	D1MAF2_SOLLC	22	0	D1MAF2_SOLLC	100313952	NP_001234182.1	GO:0005643; GO:0008565; GO:0006886	UniRef90_D1MAF2	Les.6802	ACY92425.1	NULL	Xpo1	exportin 1	protein-coding	-	UN00273	0	0	1	33.33	2	66.67	0	0	3
UN00274	609	NoHit	0	0	No	0	0	0	0	0	0	0	0	99	NoMatchingHitfound	-	-	NULL	NULL	-	-	-	-	-	-	NULL	NULL	NULL	NULL	NULL	NULL	UN00274	0	0	0	0	2	100	0	0	2
UN00275	1085	G7JRI8	1223	430	No	28	42	0.4	0.35	1	1023	263	676	8e-22	CCR4-NOT transcription complex subunit n=1	Medicago truncatula	G7JRI8_MEDTR	160	89	G7JRI8_MEDTR	11406476	XP_003606513.1	GO:0003676; GO:0000166; GO:0008270	UniRef90_G7JRI8	Mtr.7435	AES88710.1	NULL	MTR_4g061180	CCR4-NOT transcription complex subunit	protein-coding	-	UN00275	0	0	1	25	3	75	0	0	4
UN00276	625	NoHit	0	0	No	0	0	0	0	0	0	0	0	99	NoMatchingHitfound	-	-	NULL	NULL	-	-	-	-	-	-	NULL	NULL	NULL	NULL	NULL	NULL	UN00276	0	0	0	0	1	50	1	50	2
UN00277	587	Q9SW40	567	195	Yes	59	69	0.33	0.34	585	1	348	486	2e-56	Major facilitator family protein n=3	Arabidopsis	Q9SW40_ARATH	4	56	Q9SW40_ARATH	829647	NP_195221.1		UniRef90_Q9SW40	At.43762	AEE86440.1; CAB45456.1; CAB80212.1	NULL	AT4G34950	major facilitator family protein	protein-coding	-	UN00277	0	0	0	0	4	100	0	0	4
UN00278	661	G8A264	400	197	Yes	48	68	0.3	0.49	641	51	96	279	1e-50	SRG1-like protein n=1	Medicago truncatula	G8A264_MEDTR	51	13	G8A264_MEDTR	11447880	XP_003638414.1	GO:0016706	UniRef90_G8A264		AES85552.1	NULL	MTR_130s0032	SRG1-like protein	protein-coding	-	UN00278	0	0	0	0	2	100	0	0	2
UN00279	673	Q9LDE9	524	192	No	62	78	0.29	0.37	112	663	147	337	7e-65	Os01g0221600 protein n=4	Oryza	Q9LDE9_ORYSJ	34	8	Q9LDE9_ORYSJ	4324653	NP_001042433.1	GO:0015743	UniRef90_Q9LDE9	Os.26807	BAA94538.2; BAA96226.1; BAF04347.1; EAZ11073.1	NULL	Os01g0221600	Os01g0221600	protein-coding	-	UN00279	0	0	1	50	1	50	0	0	2
UN00280	758	G7JK45	590	129	No	74	90	0.17	0.22	110	493	461	589	3e-69	Monocopper oxidase-like protein SKU5 n=2	Medicago truncatula	G7JK45_MEDTR	12	1	G7JK45_MEDTR	11426347	XP_003608760.1	GO:0005507; GO:0016491	UniRef90_G7JK45	Mtr.4613	AES90957.1	NULL	MTR_4g101650	Monocopper oxidase-like protein SKU5	protein-coding	-	UN00280	0	0	1	50	1	50	0	0	2
UN00281	785	Q9AXQ5	160	87	No	94	98	0.11	0.54	2	262	20	106	7e-42	Eukaryotic translation initiation factor 5A-2 n=2	core eudicotyledons	IF5A2_SOLLC	2	0	IF5A2_SOLLC	543668	NP_001234503.1	GO:0043022; GO:0003746; GO:0003743; GO:0008612; GO:0045901; GO:0045905; GO:0006452	UniRef90_Q9AXQ5	Les.3720	AAG53648.1	NULL	eIF-5A2	eukaryotic translation initiation factor 5A-2	protein-coding	-	UN00281	2	66.67	0	0	1	33.33	0	0	3
UN00282	798	E9CI66	212	210	No	60	78	0.26	0.99	56	682	2	210	2e-67	Vesicle-associated membrane protein 712 n=1	Capsaspora owczarzaki ATCC 30864	E9CI66_CAPO3	46	1	E9CI66_CAPO3			GO:0016021; GO:0016192	UniRef90_E9CI66		EFW42704.1	NULL	NULL	NULL	NULL	NULL	UN00282	0	0	0	0	2	100	0	0	2
UN00283	889	NoHit	0	0	No	0	0	0	0	0	0	0	0	99	NoMatchingHitfound	-	-	NULL	NULL	-	-	-	-	-	-	NULL	NULL	NULL	NULL	NULL	NULL	UN00283	0	0	0	0	2	100	0	0	2
UN00284	495	NoHit	0	0	No	0	0	0	0	0	0	0	0	99	NoMatchingHitfound	-	-	NULL	NULL	-	-	-	-	-	-	NULL	NULL	NULL	NULL	NULL	NULL	UN00284	0	0	0	0	1	50	1	50	2
UN00285	921	Q9SRU2	5098	198	No	62	78	0.21	0.04	328	921	2768	2962	1e-101	Auxin transport protein BIG n=2	Arabidopsis	BIG_ARATH	40	3	BIG_ARATH	820398	NP_186875.2	GO:0005829; GO:0016021; GO:0016020; GO:0009506; GO:0004842; GO:0008270; GO:0009734; GO:0009926; GO:0048281; GO:0010311; GO:0009640; GO:0016567; GO:0009733; GO:0009620; GO:0009826	UniRef90_Q9SRU2	At.46446	AAM77595.1; AAF02112.1; AEE73785.1	NULL	BIG	E3 ubiquitin-protein ligase UBR4	protein-coding	-	UN00285	0	0	2	40	2	40	1	20	5
UN00286	652	C4PB37	169	160	Yes	80	89	0.25	0.95	634	155	1	160	3e-72	Truncated hemoglobin n=1	Carica papaya	C4PB37_CARPA	17	0	C4PB37_CARPA			GO:0020037; GO:0005506; GO:0019825; GO:0015671	UniRef90_C4PB37		ACQ91204.1	NULL	NULL	NULL	NULL	NULL	UN00286	0	0	1	16.67	4	66.67	1	16.67	6
UN00287	671	Q9SSF3	457	119	Yes	57	76	0.18	0.26	650	297	209	326	5e-41	MLP3.2 protein n=3	Arabidopsis	Q9SSF3_ARATH	28	1	Q9SSF3_ARATH			GO:0016021	UniRef90_Q9SSF3		AAF13075.1	NULL	NULL	NULL	NULL	NULL	UN00287	0	0	0	0	1	50	1	50	2
UN00288	969	Q1WIR8	425	49	Yes	45	57	0.05	0.12	272	126	36	84	1e-06	PIF-like transposase n=1	Daucus carota	Q1WIR8_DAUCA	21	0	Q1WIR8_DAUCA				UniRef90_Q1WIR8		ABB83644.1	NULL	NULL	NULL	NULL	NULL	UN00288	0	0	0	0	1	50	1	50	2
UN00289	860	NoHit	0	0	No	0	0	0	0	0	0	0	0	99	NoMatchingHitfound	-	-	NULL	NULL	-	-	-	-	-	-	NULL	NULL	NULL	NULL	NULL	NULL	UN00289	1	33.33	0	0	2	66.67	0	0	3
UN00290	1102	I1CRZ7	1518	321	No	30	50	0.29	0.21	192	1052	962	1270	7e-24	Uncharacterized protein n=1	Rhizopus delemar RA 99-880	I1CRZ7_RHIO9	125	34	I1CRZ7_RHIO9			GO:0005874; GO:0005875; GO:0005524; GO:0003777; GO:0007018	UniRef90_I1CRZ7		EIE91227.1	NULL	NULL	NULL	NULL	NULL	UN00290	0	0	0	0	3	100	0	0	3
UN00291	536	D7LZD2	288	99	Yes	64	81	0.18	0.34	496	200	162	259	2e-34	Integral membrane family protein n=3	Arabidopsis	D7LZD2_ARALL	18	1	D7LZD2_ARALL	9310041	XP_002873974.1	GO:0016021	UniRef90_D7LZD2		EFH50233.1	NULL	ARALYDRAFT_488888	integral membrane family protein	protein-coding	-	UN00291	0	0	0	0	1	50	1	50	2
UN00292	535	B9S8G0	988	57	Yes	60	79	0.11	0.06	230	60	40	96	4e-15	ATP binding protein, putative n=1	Ricinus communis	B9S8G0_RICCO	12	0	B9S8G0_RICCO	8267192	XP_002522279.1	GO:0005524; GO:0004709; GO:0000186; GO:0000165	UniRef90_B9S8G0		EEF40137.1	NULL	RCOM_1252430	ATP binding protein, putative	protein-coding	-	UN00292	0	0	1	50	1	50	0	0	2
UN00293	1301	O64760	730	428	Yes	63	76	0.33	0.59	1289	33	5	429	1e-148	At2g34970 n=2	Arabidopsis	O64760_ARATH	94	9	O64760_ARATH	818061	NP_181042.1	GO:0005829; GO:0016779; GO:0003743; GO:0016070	UniRef90_O64760	At.37734	AAC12836.1; AAM98194.1; AAQ56776.1; AEC09044.1	NULL	AT2G34970	translation initiation factor eIF-2B epsilon subunit	protein-coding	-	UN00293	2	50	0	0	1	25	1	25	4
UN00294	1171	NoHit	0	0	No	0	0	0	0	0	0	0	0	99	NoMatchingHitfound	-	-	NULL	NULL	-	-	-	-	-	-	NULL	NULL	NULL	NULL	NULL	NULL	UN00294	0	0	0	0	2	100	0	0	2
UN00295	828	NoHit	0	0	No	0	0	0	0	0	0	0	0	99	NoMatchingHitfound	-	-	NULL	NULL	-	-	-	-	-	-	NULL	NULL	NULL	NULL	NULL	NULL	UN00295	0	0	0	0	2	100	0	0	2
UN00296	1065	H6SIC8	114	70	Yes	71	77	0.07	0.61	271	62	1	70	2e-22	Rhodospirillum photometricum DSM 122 draft genome sequence (Fragment) n=1	Rhodospirillum photometricum DSM 122	H6SIC8_RHOPH	16	0	H6SIC8_RHOPH	12210677	YP_005415573.1		UniRef90_H6SIC8		CCG06603.1	NULL	RSPPHO_03264	hypothetical protein	protein-coding	-	UN00296	0	0	0	0	1	50	1	50	2
UN00297	939	G7IE72	606	71	No	93	97	0.08	0.12	123	335	95	165	3e-38	RNase L inhibitor-like protein n=2	Medicago truncatula	G7IE72_MEDTR	2	0	G7IE72_MEDTR	11418591; 11448270	XP_003592706.1; XP_003636730.1	GO:0005524; GO:0016887; GO:0009055; GO:0051536; GO:0006200	UniRef90_G7IE72	Mtr.4225	AES62957.1; AES83868.1	NULL	NULL	NULL	NULL	NULL	UN00297	0	0	1	50	1	50	0	0	2
UN00298	1364	UPI0002A4BE2A	1897	139	Yes	42	60	0.1	0.07	1267	860	1634	1759	2e-19	UPI0002A4BE2A related cluster n=1	unknown	UPI0002A4BE2A	53	3	NULL	NULL	NULL	NULL	NULL	NULL	NULL	NULL	NULL	NULL	NULL	NULL	UN00298	0	0	0	0	7	100	0	0	7
UN00299	917	NoHit	0	0	No	0	0	0	0	0	0	0	0	99	NoMatchingHitfound	-	-	NULL	NULL	-	-	-	-	-	-	NULL	NULL	NULL	NULL	NULL	NULL	UN00299	0	0	1	50	1	50	0	0	2
UN00300	512	H2ESJ4	255	83	No	61	76	0.16	0.33	1	249	95	174	3e-36	ATP synthase subunit a n=2	Gigaspora	H2ESJ4_GIGMA	17	3	H2ESJ4_GIGMA	11539173	YP_005088170.1	GO:0005743; GO:0045263; GO:0015078; GO:0015986	UniRef90_H2ESJ4		AEX32656.1	NULL	atp6	ATP synthase F0 subunit 6	protein-coding	-	UN00300	0	0	0	0	2	100	0	0	2
UN00301	508	K9LMQ6	609	108	No	67	81	0.21	0.18	168	491	381	486	9e-47	Glycosyl hydrolase n=2	Sinapis alba	K9LMQ6_SINAL	19	2	K9LMQ6_SINAL				UniRef90_K9LMQ6		AFM39013.1	NULL	NULL	NULL	NULL	NULL	UN00301	0	0	0	0	1	50	1	50	2
UN00302	1106	NoHit	0	0	No	0	0	0	0	0	0	0	0	99	NoMatchingHitfound	-	-	NULL	NULL	-	-	-	-	-	-	NULL	NULL	NULL	NULL	NULL	NULL	UN00302	0	0	0	0	2	100	0	0	2
UN00303	848	D3GDP7	363	85	No	46	55	0.1	0.23	516	737	2	82	2e-06	JA-induced WRKY protein n=1	Solanum lycopersicum	D3GDP7_SOLLC	27	11	D3GDP7_SOLLC	100736443	NP_001234526.1	GO:0043565; GO:0003700	UniRef90_D3GDP7	Les.20686	ACV32382.1	NULL	LOC100736443	JA-induced WRKY protein	protein-coding	-	UN00303	0	0	0	0	1	33.33	2	66.67	3
UN00304	924	B9H7V1	495	136	No	70	80	0.15	0.27	124	531	3	138	1e-96	SET domain protein n=1	Populus trichocarpa	B9H7V1_POPTR	27	0	B9H7V1_POPTR	7492479	XP_002306713.1	GO:0005634; GO:0018024; GO:0034968; GO:0010228	UniRef90_B9H7V1	Pth.5257	EEE93709.1	NULL	SDG927	SET domain protein	protein-coding	-	UN00304	1	50	0	0	1	50	0	0	2
UN00305	423	K4D4Q2	1318	79	No	43	57	0.19	0.06	70	288	1000	1062	3e-07	Uncharacterized protein n=1	Solanum lycopersicum	K4D4Q2_SOLLC	28	6	K4D4Q2_SOLLC				UniRef90_K4D4Q2			NULL	NULL	NULL	NULL	NULL	UN00305	0	0	0	0	1	50	1	50	2
UN00306	288	B9SFJ8	345	73	Yes	71	75	0.25	0.21	286	68	62	134	1e-25	Gibberellin receptor GID1, putative n=1	Ricinus communis	B9SFJ8_RICCO	18	0	B9SFJ8_RICCO	8285826	XP_002524767.1	GO:0016787	UniRef90_B9SFJ8		EEF37610.1	NULL	RCOM_0646940	Gibberellin receptor GID1, putative	protein-coding	-	UN00306	0	0	0	0	1	50	1	50	2
UN00307	556	A9QKR7	673	134	No	48	60	0.24	0.2	1	399	536	665	4e-23	Reverse transcriptase n=2	Dahlia common mosaic virus	A9QKR7_9VIRU	52	1	A9QKR7_9VIRU			GO:0004190; GO:0003723; GO:0003964; GO:0006508; GO:0006278	UniRef90_A9QKR7		ABW81763.1	NULL	NULL	NULL	NULL	NULL	UN00307	0	0	0	0	2	100	0	0	2
UN00308	1056	K4GNP7	203	153	Yes	78	93	0.14	0.75	734	276	46	198	5e-67	Ubinuclein 1 (Fragment) n=1	Anelytropsis papillosus	K4GNP7_9SAUR	11	0	K4GNP7_9SAUR			GO:0005634; GO:0016568	UniRef90_K4GNP7		AFP24346.1	NULL	NULL	NULL	NULL	NULL	UN00308	0	0	2	66.67	1	33.33	0	0	3
UN00309	906	B9HB85	292	283	No	50	64	0.31	0.97	33	881	6	274	1e-66	F-box family protein n=1	Populus trichocarpa	B9HB85_POPTR	87	14	B9HB85_POPTR	7489164	XP_002308717.1		UniRef90_B9HB85		EEE92240.1	NULL	POPTRDRAFT_1081698	f-box family protein	protein-coding	-	UN00309	0	0	0	0	1	25	3	75	4
UN00310	646	G7I8R1	128	125	No	48	58	0.19	0.98	85	423	11	128	4e-19	Auxin-repressed 12.5 kDa protein n=1	Medicago truncatula	G7I8R1_MEDTR	41	12	G7I8R1_MEDTR	11415669	XP_003591159.1		UniRef90_G7I8R1	Mtr.4179	AES61410.1; AFK35306.1	NULL	MTR_1g083440	Auxin-repressed 12.5 kDa protein	protein-coding	-	UN00310	0	0	0	0	2	50	2	50	4
UN00311	1679	G7L6L7	426	421	Yes	86	92	0.25	0.99	1538	276	1	421	0	CAAX prenyl protease-like protein n=3	Papilionoideae	G7L6L7_MEDTR	34	0	G7L6L7_MEDTR	11408152	XP_003624056.1	GO:0016020; GO:0004222; GO:0006508	UniRef90_G7L6L7	Mtr.11573	AES80274.1	NULL	MTR_7g078760	CAAX prenyl protease-like protein	protein-coding	-	UN00311	3	15	4	20	3	15	10	50	20
UN00312	498	NoHit	0	0	No	0	0	0	0	0	0	0	0	99	NoMatchingHitfound	-	-	NULL	NULL	-	-	-	-	-	-	NULL	NULL	NULL	NULL	NULL	NULL	UN00312	1	50	0	0	1	50	0	0	2
UN00313	464	E6NUF0	531	48	No	98	100	0.1	0.09	197	340	210	257	1e-35	JMS10C05.3 protein n=2	Euphorbiaceae	E6NUF0_9ROSI	0	0	E6NUF0_9ROSI			GO:0005524; GO:0005509; GO:0004674	UniRef90_E6NUF0		BAJ53260.1	NULL	NULL	NULL	NULL	NULL	UN00313	1	50	0	0	1	50	0	0	2
UN00314	582	NoHit	0	0	No	0	0	0	0	0	0	0	0	99	NoMatchingHitfound	-	-	NULL	NULL	-	-	-	-	-	-	NULL	NULL	NULL	NULL	NULL	NULL	UN00314	0	0	0	0	2	100	0	0	2
UN00315	1055	G7JFF6	475	39	Yes	77	85	0.04	0.08	875	759	124	162	8e-11	Purple acid phosphatase-like protein n=2	Medicago truncatula	G7JFF6_MEDTR	6	0	G7JFF6_MEDTR	11441239	XP_003609435.1	GO:0003993; GO:0046872	UniRef90_G7JFF6	Mtr.1270	AES91632.1	NULL	MTR_4g115670	Purple acid phosphatase-like protein	protein-coding	-	UN00315	0	0	0	0	3	100	0	0	3
UN00316	727	G7IP64	113	99	No	70	85	0.14	0.88	315	611	14	112	1e-33	Small nuclear ribonucleoprotein-associated protein B n=1	Medicago truncatula	G7IP64_MEDTR	15	0	G7IP64_MEDTR	11437812; 11441308	XP_003593896.1; XP_003593898.1	GO:0030529; GO:0003676	UniRef90_G7IP64	Mtr.9491	AES64147.1; AES64149.1; AFK45944.1	NULL	NULL	NULL	NULL	NULL	UN00316	1	33.33	1	33.33	1	33.33	0	0	3
UN00317	801	Q9LT09	159	106	Yes	82	90	0.13	0.67	557	240	54	159	3e-70	50S ribosomal protein L24 n=3	Arabidopsis	Q9LT09_ARATH	11	0	Q9LT09_ARATH	832419	NP_680212.1	GO:0005840; GO:0003735; GO:0006412	UniRef90_Q9LT09	At.44055	AAS47607.1; AAS76726.1; AED93180.1; BAA97247.1; BAE99874.1	NULL	AT5G23535	50S ribosomal protein L24-like protein	protein-coding	-	UN00317	0	0	2	50	2	50	0	0	4
UN00318	659	Q54HF9	1197	60	No	58	75	0.09	0.05	142	321	128	187	2e-14	Vacuolar sorting protein 9 domain-containing protein n=1	Dictyostelium discoideum	Q54HF9_DICDI	15	0	Q54HF9_DICDI	8627165	XP_636178.1		UniRef90_Q54HF9		EAL62679.1	NULL	DDB_G0289495	vacuolar sorting protein 9 domain-containing protein	protein-coding	-	UN00318	0	0	0	0	1	50	1	50	2
UN00319	1210	UPI0001AF2D3F	169	55	No	96	96	0.05	0.33	1045	1209	16	70	2e-21	UPI0001AF2D3F related cluster n=1	unknown	UPI0001AF2D3F	2	0	NULL	NULL	NULL	NULL	NULL	NULL	NULL	NULL	NULL	NULL	NULL	NULL	UN00319	0	0	0	0	1	50	1	50	2
UN00320	664	NoHit	0	0	No	0	0	0	0	0	0	0	0	99	NoMatchingHitfound	-	-	NULL	NULL	-	-	-	-	-	-	NULL	NULL	NULL	NULL	NULL	NULL	UN00320	0	0	0	0	1	50	1	50	2
UN00321	635	H6SIC1	103	71	Yes	68	76	0.11	0.69	446	234	33	103	1e-25	Rhodospirillum photometricum DSM 122 draft genome sequence (Fragment) n=1	Rhodospirillum photometricum DSM 122	H6SIC1_RHOPH	17	0	H6SIC1_RHOPH	12210669	YP_005415566.1		UniRef90_H6SIC1		CCG06596.1	NULL	RSPPHO_03257	hypothetical protein	protein-coding	-	UN00321	0	0	0	0	2	66.67	1	33.33	3
UN00322	3107	B9REU1	1591	850	Yes	73	80	0.27	0.53	2722	194	65	860	0	Guanine nucleotide-exchange, putative n=1	Ricinus communis	B9REU1_RICCO	163	7	B9REU1_RICCO	8288437	XP_002512260.1		UniRef90_B9REU1		EEF49712.1	NULL	RCOM_1428750	guanine nucleotide-exchange, putative	protein-coding	-	UN00322	1	7.69	0	0	6	46.15	6	46.15	13
UN00323	507	NoHit	0	0	No	0	0	0	0	0	0	0	0	99	NoMatchingHitfound	-	-	NULL	NULL	-	-	-	-	-	-	NULL	NULL	NULL	NULL	NULL	NULL	UN00323	0	0	0	0	2	100	0	0	2
UN00324	808	B6VC54	146	148	Yes	89	95	0.18	1.01	792	349	1	146	8e-73	60S ribosomal protein L27A n=2	fabids	B6VC54_VERFO	6	2	B6VC54_VERFO			GO:0005840; GO:0003735; GO:0006412	UniRef90_B6VC54		ACJ02353.1	NULL	NULL	NULL	NULL	NULL	UN00324	3	33.33	2	22.22	3	33.33	1	11.11	9
UN00325	629	B9N1M5	1203	134	No	31	49	0.21	0.11	63	461	670	803	2e-09	Tir-nbs-lrr resistance protein n=1	Populus trichocarpa	B9N1M5_POPTR	68	1	B9N1M5_POPTR	7475498	XP_002329162.1	GO:0005622; GO:0043531; GO:0006952; GO:0007165	UniRef90_B9N1M5		EEF08074.1	NULL	POPTRDRAFT_581008	tir-nbs-lrr resistance protein	protein-coding	-	UN00325	0	0	0	0	1	50	1	50	2
UN00326	783	B9RPB7	227	148	Yes	55	72	0.19	0.65	508	119	77	220	2e-62	HIV-1 rev binding protein, hrbl, putative n=1	Ricinus communis	B9RPB7_RICCO	24	18	B9RPB7_RICCO	8278602	XP_002515586.1	GO:0008060; GO:0008270; GO:0032312	UniRef90_B9RPB7		EEF47035.1	NULL	RCOM_0926630	HIV-1 rev binding protein, hrbl, putative	protein-coding	-	UN00326	0	0	0	0	1	50	1	50	2
UN00327	1523	F4RXK0	320	281	No	36	46	0.18	0.88	360	1199	98	285	1e-58	Putative uncharacterized protein n=3	Melampsora larici-populina 98AG31	F4RXK0_MELLP	152	1	F4RXK0_MELLP				UniRef90_F4RXK0		EGG02879.1	NULL	NULL	NULL	NULL	NULL	UN00327	0	0	0	0	2	25	6	75	8
UN00328	572	Q9M8Z1	567	85	Yes	47	65	0.15	0.15	483	229	481	565	2e-18	AT3g04350/T6K12_3 n=2	Arabidopsis	Q9M8Z1_ARATH	30	0	Q9M8Z1_ARATH	819590	NP_566224.1		UniRef90_Q9M8Z1	At.26482	AAF26779.1; AAK96617.1; AAM47376.1; AEE74069.1	NULL	AT3G04350	hypothetical protein	protein-coding	-	UN00328	0	0	0	0	1	50	1	50	2
UN00329	935	Q9FIV0	297	210	Yes	41	57	0.22	0.71	894	268	73	254	3e-28	AT5g54540/MRB17_4 n=2	Arabidopsis	Q9FIV0_ARATH	89	1	Q9FIV0_ARATH	835542	NP_200265.1		UniRef90_Q9FIV0	At.6913	AAL25598.1; AAM19986.1; AED96508.1; BAB09333.1	NULL	AT5G54540	hypothetical protein	protein-coding	-	UN00329	0	0	0	0	3	75	1	25	4
UN00330	1471	B9RKB5	387	275	Yes	84	94	0.19	0.71	1014	190	76	350	1e-144	Protein arginine n-methyltransferase 1, putative n=1	Ricinus communis	B9RKB5_RICCO	16	0	B9RKB5_RICCO	8265088	XP_002514159.1	GO:0008469; GO:0034969	UniRef90_B9RKB5		EEF48113.1	NULL	RCOM_1048110	protein arginine n-methyltransferase 1, putative	protein-coding	-	UN00330	0	0	2	50	2	50	0	0	4
UN00331	120	NoHit	0	0	No	0	0	0	0	0	0	0	0	99	NoMatchingHitfound	-	-	NULL	NULL	-	-	-	-	-	-	NULL	NULL	NULL	NULL	NULL	NULL	UN00331	0	0	0	0	2	100	0	0	2
UN00332	895	B9SZ96	473	88	No	57	77	0.1	0.19	9	272	386	472	2e-21	Sugar binding protein, putative n=1	Ricinus communis	B9SZ96_RICCO	19	1	B9SZ96_RICCO	8269357	XP_002531315.1		UniRef90_B9SZ96		EEF31065.1	NULL	RCOM_1230910	sugar binding protein, putative	protein-coding	-	UN00332	0	0	1	50	1	50	0	0	2
UN00333	649	Q8L5Z7	587	77	No	62	83	0.12	0.13	96	326	297	373	9e-35	Sorting nexin 2A n=2	Arabidopsis	SNX2A_ARATH	13	0	SNX2A_ARATH	835957	NP_200652.2	GO:0005829; GO:0005794; GO:0032585; GO:0030904; GO:0035091; GO:0007154; GO:0051604; GO:0015031; GO:0090351	UniRef90_Q8L5Z7	At.29281	BAB10259.1; AED97053.1; AAM20626.1; AAN15604.1	NULL	SNX2a	sorting nexin 2A	protein-coding	-	UN00333	0	0	0	0	1	50	1	50	2
UN00334	551	H9C957	540	86	Yes	90	93	0.16	0.16	522	280	417	502	2e-56	3-deoxy-D-arabino-heptulosonate 7-phosphate synthase n=1	Ipomoea purpurea	H9C957_IPOPU	1	5	H9C957_IPOPU			GO:0003849; GO:0009073	UniRef90_H9C957		AFD62807.1	NULL	NULL	NULL	NULL	NULL	UN00334	0	0	0	0	1	50	1	50	2
UN00335	890	G7ZVC5	779	147	Yes	54	76	0.17	0.19	820	380	566	712	3e-41	Photosystem II CP47 chlorophyll apoprotein n=1	Medicago truncatula	G7ZVC5_MEDTR	36	0	G7ZVC5_MEDTR	11449608	XP_003636025.1		UniRef90_G7ZVC5		AES83163.1	NULL	MTR_023s0031	Photosystem II CP47 chlorophyll apoprotein	protein-coding	-	UN00335	1	20	0	0	2	40	2	40	5
UN00336	786	G7IUG4	2339	197	Yes	75	87	0.25	0.08	591	1	24	220	5e-86	Bifunctional protein aas n=1	Medicago truncatula	G7IUG4_MEDTR	25	0	G7IUG4_MEDTR	11421474	XP_003597478.1	GO:0004096; GO:0020037; GO:0016740; GO:0006979	UniRef90_G7IUG4	Mtr.24656	AES67729.1	NULL	MTR_2g098490	Bifunctional protein aas	protein-coding	-	UN00336	0	0	0	0	2	100	0	0	2
UN00337	888	UPI00027F6149	535	128	No	100	100	0.14	0.24	234	617	216	343	2e-67	UPI00027F6149 related cluster n=1	unknown	UPI00027F6149	0	0	NULL	NULL	NULL	NULL	NULL	NULL	NULL	NULL	NULL	NULL	NULL	NULL	UN00337	0	0	0	0	6	100	0	0	6
UN00338	943	B9SLY7	526	193	Yes	42	59	0.2	0.37	816	238	47	239	8e-82	Catalytic, putative n=1	Ricinus communis	B9SLY7_RICCO	79	0	B9SLY7_RICCO	8260391	XP_002527006.1	GO:0016787	UniRef90_B9SLY7		EEF35378.1	NULL	RCOM_1310050	catalytic, putative	protein-coding	-	UN00338	2	50	0	0	2	50	0	0	4
UN00339	550	NoHit	0	0	No	0	0	0	0	0	0	0	0	99	NoMatchingHitfound	-	-	NULL	NULL	-	-	-	-	-	-	NULL	NULL	NULL	NULL	NULL	NULL	UN00339	0	0	0	0	2	100	0	0	2
UN00340	594	NoHit	0	0	No	0	0	0	0	0	0	0	0	99	NoMatchingHitfound	-	-	NULL	NULL	-	-	-	-	-	-	NULL	NULL	NULL	NULL	NULL	NULL	UN00340	0	0	0	0	2	100	0	0	2
UN00341	729	J7FWS2	832	135	Yes	64	81	0.19	0.16	665	264	698	832	3e-45	Yellow stripe-like protein n=1	Rosa rugosa	J7FWS2_ROSRU	24	1	J7FWS2_ROSRU			GO:0020037; GO:0046872; GO:0055085	UniRef90_J7FWS2		AFP55583.1	NULL	NULL	NULL	NULL	NULL	UN00341	0	0	0	0	3	75	1	25	4
UN00342	1123	Q9FJB4	381	80	No	78	85	0.07	0.21	691	930	184	263	2e-31	AT5g35460/MOK9_4 n=2	Arabidopsis	Q9FJB4_ARATH	12	0	Q9FJB4_ARATH	833509	NP_198396.1		UniRef90_Q9FJB4	At.48899; At.6877	AAK59798.1; AAO23583.1; AED93969.1; BAB08704.1	NULL	AT5G35460	hypothetical protein	protein-coding	-	UN00342	0	0	1	50	1	50	0	0	2
UN00343	389	NoHit	0	0	No	0	0	0	0	0	0	0	0	99	NoMatchingHitfound	-	-	NULL	NULL	-	-	-	-	-	-	NULL	NULL	NULL	NULL	NULL	NULL	UN00343	0	0	0	0	1	50	1	50	2
UN00344	528	NoHit	0	0	No	0	0	0	0	0	0	0	0	99	NoMatchingHitfound	-	-	NULL	NULL	-	-	-	-	-	-	NULL	NULL	NULL	NULL	NULL	NULL	UN00344	0	0	1	50	1	50	0	0	2
UN00345	972	G2A8R8	792	36	Yes	78	89	0.04	0.05	972	865	302	337	4e-08	DNA methylase family protein n=3	Escherichia coli	G2A8R8_ECOLX	4	0	G2A8R8_ECOLX			GO:0003677; GO:0008170; GO:0006306	UniRef90_G2A8R8		EGW99415.1	NULL	NULL	NULL	NULL	NULL	UN00345	0	0	0	0	2	100	0	0	2
UN00346	654	B9RWS8	690	53	Yes	58	77	0.08	0.08	161	3	35	86	2e-07	Nucleotide binding protein, putative n=1	Ricinus communis	B9RWS8_RICCO	11	1	B9RWS8_RICCO	8265690	XP_002518197.1		UniRef90_B9RWS8		EEF44330.1	NULL	RCOM_1023990	nucleotide binding protein, putative	protein-coding	-	UN00346	0	0	0	0	1	50	1	50	2
UN00347	1024	B9S114	408	124	No	87	91	0.12	0.3	651	1022	78	201	7e-68	Katanin p60 ATPase-containing subunit, putative n=1	Ricinus communis	B9S114_RICCO	11	0	B9S114_RICCO	8264111	XP_002519683.1	GO:0005524; GO:0008568	UniRef90_B9S114		EEF42656.1	NULL	RCOM_0632640	Katanin p60 ATPase-containing subunit, putative	protein-coding	-	UN00347	0	0	1	50	1	50	0	0	2
UN00348	615	B9RU90	825	203	No	68	79	0.33	0.25	11	607	10	211	7e-68	Ribosome biogenesis protein bms1, putative n=1	Ricinus communis	B9RU90_RICCO	38	4	B9RU90_RICCO	8269280	XP_002517309.1	GO:0005634; GO:0005525; GO:0003924; GO:0006184; GO:0042254	UniRef90_B9RU90		EEF45102.1	NULL	RCOM_1635820	ribosome biogenesis protein bms1, putative	protein-coding	-	UN00348	0	0	0	0	1	50	1	50	2
UN00349	175	NoHit	0	0	No	0	0	0	0	0	0	0	0	99	NoMatchingHitfound	-	-	NULL	NULL	-	-	-	-	-	-	NULL	NULL	NULL	NULL	NULL	NULL	UN00349	0	0	0	0	1	50	1	50	2
UN00350	748	NoHit	0	0	No	0	0	0	0	0	0	0	0	99	NoMatchingHitfound	-	-	NULL	NULL	-	-	-	-	-	-	NULL	NULL	NULL	NULL	NULL	NULL	UN00350	1	50	0	0	1	50	0	0	2
UN00351	1125	NoHit	0	0	No	0	0	0	0	0	0	0	0	99	NoMatchingHitfound	-	-	NULL	NULL	-	-	-	-	-	-	NULL	NULL	NULL	NULL	NULL	NULL	UN00351	0	0	0	0	2	100	0	0	2
UN00352	708	B9R6R4	973	103	Yes	57	80	0.15	0.11	669	361	864	966	9e-30	Receptor protein kinase CLAVATA1, putative n=1	Ricinus communis	B9R6R4_RICCO	21	0	B9R6R4_RICCO	8288076	XP_002510007.1	GO:0016021; GO:0032440; GO:0005524; GO:0004674; GO:0004714	UniRef90_B9R6R4		EEF52194.1	NULL	RCOM_1584490	Receptor protein kinase CLAVATA1 precursor, putative	protein-coding	-	UN00352	0	0	0	0	2	28.57	5	71.43	7
UN00353	888	B9SYR5	1025	229	No	88	94	0.26	0.22	2	688	117	345	1e-154	Alanyl-tRNA synthetase, putative n=1	Ricinus communis	B9SYR5_RICCO	14	0	B9SYR5_RICCO	8286134	XP_002531134.1	GO:0005737; GO:0004813; GO:0005524; GO:0003676; GO:0006419	UniRef90_B9SYR5		EEF31254.1	NULL	RCOM_0036070	alanyl-tRNA synthetase, putative	protein-coding	-	UN00353	1	33.33	0	0	2	66.67	0	0	3
UN00354	1087	B9T6L2	571	242	Yes	62	76	0.22	0.42	859	140	71	310	2e-89	Alpha/beta hydrolase domain containing protein 1,3, putative n=1	Ricinus communis	B9T6L2_RICCO	55	2	B9T6L2_RICCO	8286979	XP_002533881.1	GO:0016787	UniRef90_B9T6L2		EEF28499.1	NULL	RCOM_0134670	alpha/beta hydrolase domain containing protein 1,3, putative	protein-coding	-	UN00354	0	0	3	60	2	40	0	0	5
UN00355	632	Q9SSZ3	439	110	No	53	69	0.17	0.25	297	617	2	105	5e-19	Transcription factor n=1	Nicotiana tabacum	Q9SSZ3_TOBAC	31	3	Q9SSZ3_TOBAC			GO:0005667; GO:0003677; GO:0003700; GO:0006351	UniRef90_Q9SSZ3		BAA86386.1	NULL	NULL	NULL	NULL	NULL	UN00355	0	0	1	50	1	50	0	0	2
UN00356	605	NoHit	0	0	No	0	0	0	0	0	0	0	0	99	NoMatchingHitfound	-	-	NULL	NULL	-	-	-	-	-	-	NULL	NULL	NULL	NULL	NULL	NULL	UN00356	1	50	0	0	1	50	0	0	2
UN00357	817	B9IC61	294	130	No	56	69	0.16	0.44	307	696	148	275	2e-37	F-box family protein n=1	Populus trichocarpa	B9IC61_POPTR	38	2	B9IC61_POPTR	7464895	XP_002320090.1	GO:0009611	UniRef90_B9IC61		EEE98405.1	NULL	POPTRDRAFT_1098128	f-box family protein	protein-coding	-	UN00357	0	0	0	0	1	50	1	50	2
UN00358	1099	G7J3V2	579	199	No	49	66	0.18	0.34	2	598	31	225	2e-44	F-box/LRR-repeat protein n=1	Medicago truncatula	G7J3V2_MEDTR	64	4	G7J3V2_MEDTR	11431237	XP_003602796.1		UniRef90_G7J3V2	Mtr.15729	AES73047.1	NULL	MTR_3g099090	F-box/LRR-repeat protein	protein-coding	-	UN00358	0	0	0	0	2	100	0	0	2
UN00359	1082	Q9FI58	555	281	Yes	55	75	0.26	0.51	942	100	272	552	4e-92	Armadillo/beta-catenin-like repeat-containing protein n=3	Arabidopsis	Q9FI58_ARATH	71	0	Q9FI58_ARATH	835162	NP_199903.1		UniRef90_Q9FI58	At.25502	AAW80861.1; ACE79043.1; AED96007.1; BAB08736.1	NULL	AT5G50900	armadillo/beta-catenin-like repeat-containing protein	protein-coding	-	UN00359	0	0	1	16.67	4	66.67	1	16.67	6
UN00360	767	G2J8L4	259	159	Yes	77	84	0.21	0.61	723	247	80	238	1e-64	OmpA/MotB domain protein n=1	Candidatus Glomeribacter gigasporarum BEG34	G2J8L4_9BURK	26	0	G2J8L4_9BURK			GO:0009279; GO:0016021; GO:0005886	UniRef90_G2J8L4		CCD29111.1	NULL	NULL	NULL	NULL	NULL	UN00360	0	0	0	0	2	100	0	0	2
UN00361	828	A6BLN7	517	48	No	54	79	0.06	0.09	6	149	331	378	4e-09	Putative transposase n=1	Ipomoea tricolor	A6BLN7_IPOTI	10	0	A6BLN7_IPOTI				UniRef90_A6BLN7		BAF64710.1	NULL	NULL	NULL	NULL	NULL	UN00361	1	50	0	0	1	50	0	0	2
UN00362	628	NoHit	0	0	No	0	0	0	0	0	0	0	0	99	NoMatchingHitfound	-	-	NULL	NULL	-	-	-	-	-	-	NULL	NULL	NULL	NULL	NULL	NULL	UN00362	1	50	0	0	1	50	0	0	2
UN00363	1152	H6WCP6	289	283	Yes	71	81	0.25	0.98	1078	230	7	289	1e-114	Longevity assurance protein 1-like protein n=1	Gossypium hirsutum	H6WCP6_GOSHI	55	0	H6WCP6_GOSHI			GO:0016021	UniRef90_H6WCP6		AEY81371.1	NULL	NULL	NULL	NULL	NULL	UN00363	0	0	1	33.33	1	33.33	1	33.33	3
UN00364	1423	NoHit	0	0	No	0	0	0	0	0	0	0	0	99	NoMatchingHitfound	-	-	NULL	NULL	-	-	-	-	-	-	NULL	NULL	NULL	NULL	NULL	NULL	UN00364	1	16.67	1	16.67	1	16.67	3	50	6
UN00365	647	D3YM76	531	186	Yes	72	85	0.29	0.35	646	101	317	498	2e-75	Squalene epoxidase n=2	Solanoideae	D3YM76_9SOLA	24	4	D3YM76_9SOLA			GO:0016021; GO:0050660; GO:0004506	UniRef90_D3YM76		ADD17678.1	NULL	NULL	NULL	NULL	NULL	UN00365	0	0	0	0	2	100	0	0	2
UN00366	707	K4CVH8	1364	109	No	44	63	0.15	0.08	225	527	12	120	1e-13	Uncharacterized protein n=1	Solanum lycopersicum	K4CVH8_SOLLC	32	8	K4CVH8_SOLLC			GO:0008270	UniRef90_K4CVH8			NULL	NULL	NULL	NULL	NULL	UN00366	0	0	1	50	1	50	0	0	2
UN00367	664	UPI000038310D	319	90	No	81	90	0.14	0.28	161	421	61	150	3e-35	hypothetical protein Magn03004093 n=1	Magnetospirillum magnetotacticum MS-1	UPI000038310D	6	3	NULL	NULL	NULL	NULL	NULL	NULL	NULL	NULL	NULL	NULL	NULL	NULL	UN00367	0	0	0	0	2	100	0	0	2
UN00368	855	D3PIG7	270	178	No	62	74	0.21	0.66	1	510	19	195	3e-81	Phosphatidylinositol transfer protein beta isoform n=2	Caligidae	D3PIG7_9MAXI	38	8	D3PIG7_9MAXI			GO:0005622; GO:0006810	UniRef90_D3PIG7		ADD38353.1	NULL	NULL	NULL	NULL	NULL	UN00368	0	0	0	0	2	100	0	0	2
UN00369	743	G7L1N8	438	108	No	47	63	0.15	0.25	385	690	117	223	1e-22	WRKY transcription factor n=1	Medicago truncatula	G7L1N8_MEDTR	34	6	G7L1N8_MEDTR	11434745	XP_003625561.1	GO:0043565; GO:0003700	UniRef90_G7L1N8	Mtr.7246	AES81779.1	NULL	MTR_7g100510	WRKY transcription factor	protein-coding	-	UN00369	0	0	0	0	1	50	1	50	2
UN00370	661	UPI0001905818	258	101	No	94	99	0.15	0.39	108	410	58	158	3e-77	DNA-directed RNA polymerase subunit beta'''', partial n=1	Rhizobium etli IE4771	UPI0001905818	1	0	NULL	NULL	NULL	NULL	NULL	NULL	NULL	NULL	NULL	NULL	NULL	NULL	UN00370	0	0	2	33.33	1	16.67	3	50	6
UN00371	622	G7KC34	1836	114	No	41	60	0.18	0.06	245	583	1212	1322	4e-24	Lysine-specific demethylase 5D n=3	Medicago truncatula	G7KC34_MEDTR	45	1	G7KC34_MEDTR	11429104	XP_003611092.1	GO:0005634; GO:0003677; GO:0008168; GO:0016706; GO:0008270	UniRef90_G7KC34	Mtr.14346	AES94050.1	NULL	MTR_5g010300	Lysine-specific demethylase 5D	protein-coding	-	UN00371	0	0	0	0	2	100	0	0	2
UN00372	1471	G7I611	1136	416	Yes	84	90	0.28	0.37	1331	90	8	418	0	Ubiquitin carboxyl-terminal hydrolase n=1	Medicago truncatula	G7I611_MEDTR	38	2	G7I611_MEDTR	11434467	XP_003590107.1	GO:0016787	UniRef90_G7I611	Mtr.2427	AES60358.1	NULL	MTR_1g044450	Ubiquitin carboxyl-terminal hydrolase	protein-coding	-	UN00372	5	38.46	1	7.69	5	38.46	2	15.38	13
UN00373	780	F9F6R6	366	72	No	46	72	0.09	0.2	282	497	116	187	3e-40	Homoserine dehydrogenase n=1	Fusarium oxysporum Fo5176	F9F6R6_FUSOF	20	0	F9F6R6_FUSOF			GO:0004412; GO:0050661; GO:0009097; GO:0009086; GO:0009088	UniRef90_F9F6R6		EGU87395.1	NULL	NULL	NULL	NULL	NULL	UN00373	0	0	0	0	2	100	0	0	2
UN00374	1068	NoHit	0	0	No	0	0	0	0	0	0	0	0	99	NoMatchingHitfound	-	-	NULL	NULL	-	-	-	-	-	-	NULL	NULL	NULL	NULL	NULL	NULL	UN00374	0	0	0	0	2	100	0	0	2
UN00375	161	NoHit	0	0	No	0	0	0	0	0	0	0	0	99	NoMatchingHitfound	-	-	NULL	NULL	-	-	-	-	-	-	NULL	NULL	NULL	NULL	NULL	NULL	UN00375	0	0	0	0	2	100	0	0	2
UN00376	844	F4IEC7	406	54	No	70	89	0.06	0.13	608	769	147	200	9e-38	CTC-interacting domain 11 protein n=3	Arabidopsis	F4IEC7_ARATH	6	0	F4IEC7_ARATH	840173	NP_001031131.1	GO:0003676; GO:0000166	UniRef90_F4IEC7	At.27546	AEE31530.1	NULL	CID11	CTC-interacting domain 11 protein	protein-coding	-	UN00376	0	0	1	33.33	1	33.33	1	33.33	3
UN00377	729	B9SM24	1100	245	Yes	83	89	0.34	0.22	727	2	94	337	1e-109	Ran GTPase binding protein, putative n=2	rosids	B9SM24_RICCO	24	3	B9SM24_RICCO	8271515	XP_002527043.1	GO:0005938; GO:0046872; GO:0005543; GO:0032065	UniRef90_B9SM24		EEF35343.1	NULL	RCOM_0833820	Ran GTPase binding protein, putative	protein-coding	-	UN00377	1	33.33	1	33.33	1	33.33	0	0	3
UN00378	509	B6TQN4	105	59	Yes	78	83	0.12	0.56	508	332	35	93	1e-21	EMB2752 n=3	Poaceae	B6TQN4_MAIZE	10	0	B6TQN4_MAIZE	100284157	NP_001150526.1		UniRef90_B6TQN4	Zm.10382	ACG39417.1	NULL	LOC100284157	EMB2752	protein-coding	-	UN00378	0	0	1	50	1	50	0	0	2
UN00379	553	A4FAF9	146	113	No	34	49	0.2	0.77	6	344	34	144	3e-10	Uncharacterized protein n=2	Saccharopolyspora erythraea NRRL 2338	A4FAF9_SACEN	56	2	A4FAF9_SACEN	4941578	YP_001103959.1		UniRef90_A4FAF9		CAM01034.1	NULL	SACE_1716	hypothetical protein	protein-coding	-	UN00379	0	0	0	0	2	100	0	0	2
UN00380	983	K7UUG9	185	78	No	87	92	0.08	0.42	3	236	102	179	1e-31	Protein translation factor SUI1 n=4	Panicoideae	K7UUG9_MAIZE	6	0	K7UUG9_MAIZE			GO:0003743	UniRef90_K7UUG9		AFW78548.1	NULL	NULL	NULL	NULL	NULL	UN00380	1	16.67	2	33.33	2	33.33	1	16.67	6
UN00381	1137	Q6EE07	482	27	No	89	96	0.02	0.06	879	959	58	84	1e-13	Notchless-like protein n=2	Solanum	Q6EE07_SOLCH	1	0	Q6EE07_SOLCH			GO:0005634	UniRef90_Q6EE07		AAR88094.1	NULL	NULL	NULL	NULL	NULL	UN00381	0	0	1	50	1	50	0	0	2
UN00382	1238	G7JJA9	870	218	Yes	54	69	0.18	0.25	681	28	199	412	2e-72	Lysine-specific demethylase 3A-B n=2	Medicago truncatula	G7JJA9_MEDTR	63	4	G7JJA9_MEDTR	11440103	XP_003610469.1	GO:0008168; GO:0008270	UniRef90_G7JJA9		AES92666.1	NULL	MTR_4g132540	Lysine-specific demethylase 3A-B	protein-coding	-	UN00382	0	0	1	50	1	50	0	0	2
UN00383	968	Q64EX4	435	209	Yes	55	68	0.22	0.48	968	360	216	420	2e-56	MtN19-like protein n=1	Pisum sativum	Q64EX4_PEA	60	6	Q64EX4_PEA				UniRef90_Q64EX4		AAU14999.2	NULL	NULL	NULL	NULL	NULL	UN00383	0	0	0	0	2	66.67	1	33.33	3
UN00384	690	A2AN08-3	5156	39	Yes	72	92	0.06	0.01	479	363	1327	1365	2e-32	Isoform 3 of E3 ubiquitin-protein ligase UBR4 n=2	Mus musculus	A2AN08-3	3	0	NULL	NULL	NULL	NULL	NULL	NULL	NULL	NULL	NULL	NULL	NULL	NULL	UN00384	0	0	1	50	1	50	0	0	2
UN00385	664	NoHit	0	0	No	0	0	0	0	0	0	0	0	99	NoMatchingHitfound	-	-	NULL	NULL	-	-	-	-	-	-	NULL	NULL	NULL	NULL	NULL	NULL	UN00385	0	0	1	50	1	50	0	0	2
UN00386	551	NoHit	0	0	No	0	0	0	0	0	0	0	0	99	NoMatchingHitfound	-	-	NULL	NULL	-	-	-	-	-	-	NULL	NULL	NULL	NULL	NULL	NULL	UN00386	0	0	1	50	1	50	0	0	2
UN00387	955	B6U6N2	539	130	Yes	82	93	0.14	0.24	392	3	183	312	1e-110	Squalene monooxygenase n=5	Panicoideae	B6U6N2_MAIZE	9	0	B6U6N2_MAIZE	100285558	NP_001151921.1	GO:0016021; GO:0050660; GO:0004506	UniRef90_B6U6N2	Zm.97114	ACG45015.1	NULL	pco148653	LOC100285558	protein-coding	-	UN00387	0	0	0	0	0	0	4	100	4
UN00388	1091	NoHit	0	0	No	0	0	0	0	0	0	0	0	99	NoMatchingHitfound	-	-	NULL	NULL	-	-	-	-	-	-	NULL	NULL	NULL	NULL	NULL	NULL	UN00388	0	0	1	50	1	50	0	0	2
UN00389	644	NoHit	0	0	No	0	0	0	0	0	0	0	0	99	NoMatchingHitfound	-	-	NULL	NULL	-	-	-	-	-	-	NULL	NULL	NULL	NULL	NULL	NULL	UN00389	0	0	0	0	1	50	1	50	2
UN00390	1056	NoHit	0	0	No	0	0	0	0	0	0	0	0	99	NoMatchingHitfound	-	-	NULL	NULL	-	-	-	-	-	-	NULL	NULL	NULL	NULL	NULL	NULL	UN00390	0	0	0	0	2	100	0	0	2
UN00391	1101	B9S1S1	981	136	Yes	84	95	0.12	0.14	1097	690	187	322	5e-79	AP-1 complex subunit gamma-2, putative n=1	Ricinus communis	B9S1S1_RICCO	7	0	B9S1S1_RICCO	8280139	XP_002519936.1	GO:0030117; GO:0006886; GO:0016192	UniRef90_B9S1S1		EEF42540.1	NULL	RCOM_0867610	AP-1 complex subunit gamma-2, putative	protein-coding	-	UN00391	0	0	0	0	1	50	1	50	2
UN00392	729	Q8S8H5	93	47	Yes	62	79	0.06	0.51	725	585	26	68	2e-07	At2g21195 n=2	Arabidopsis	Q8S8H5_ARATH	6	4	Q8S8H5_ARATH	816656	NP_565502.1		UniRef90_Q8S8H5	At.39590; At.66428	AAM15225.1; AAM63162.1; AAP37663.1; AEC07136.1; BAE99762.1	NULL	AT2G21195	hypothetical protein	protein-coding	-	UN00392	0	0	1	50	1	50	0	0	2
UN00393	1015	G7KJX2	1404	249	No	68	78	0.25	0.18	205	939	1	249	1e-88	Paired amphipathic helix protein Sin3 n=1	Medicago truncatula	G7KJX2_MEDTR	52	4	G7KJX2_MEDTR	11421085	XP_003618393.1	GO:0005634; GO:0006355	UniRef90_G7KJX2	Mtr.19146	AES74611.1	NULL	MTR_6g008970	Paired amphipathic helix protein Sin3	protein-coding	-	UN00393	0	0	2	40	2	40	1	20	5
UN00394	576	B9SMX5	446	45	No	76	93	0.08	0.1	1	135	402	446	1e-13	CBL-interacting serine/threonine-protein kinase, putative n=1	Ricinus communis	B9SMX5_RICCO	3	0	B9SMX5_RICCO	8280358	XP_002527344.1	GO:0005524; GO:0004683; GO:0007165	UniRef90_B9SMX5		EEF35016.1	NULL	RCOM_0482340	CBL-interacting serine/threonine-protein kinase, putative	protein-coding	-	UN00394	0	0	0	0	2	100	0	0	2
UN00395	2003	Q41445	534	547	No	59	73	0.27	1.02	129	1697	5	534	1e-170	Mitochondrial processing peptidase n=8	Solanum	Q41445_SOLTU	124	24	Q41445_SOLTU			GO:0004222; GO:0008270; GO:0006508	UniRef90_Q41445		CAA56521.1	NULL	NULL	NULL	NULL	NULL	UN00395	4	33.33	1	8.33	1	8.33	6	50	12
UN00396	839	NoHit	0	0	No	0	0	0	0	0	0	0	0	99	NoMatchingHitfound	-	-	NULL	NULL	-	-	-	-	-	-	NULL	NULL	NULL	NULL	NULL	NULL	UN00396	0	0	0	0	1	50	1	50	2
UN00397	687	B9RJ60	1099	226	No	64	78	0.33	0.21	9	686	324	549	3e-77	RNA binding protein, putative n=1	Ricinus communis	B9RJ60_RICCO	50	0	B9RJ60_RICCO	8274092	XP_002513779.1	GO:0008859; GO:0003723	UniRef90_B9RJ60		EEF48362.1	NULL	RCOM_1031510	RNA binding protein, putative	protein-coding	-	UN00397	2	40	2	40	1	20	0	0	5
UN00398	671	NoHit	0	0	No	0	0	0	0	0	0	0	0	99	NoMatchingHitfound	-	-	NULL	NULL	-	-	-	-	-	-	NULL	NULL	NULL	NULL	NULL	NULL	UN00398	0	0	0	0	2	100	0	0	2
UN00399	453	G7KS18	467	31	Yes	52	84	0.07	0.07	350	258	114	144	3e-07	Amino acid transporter n=1	Medicago truncatula	G7KS18_MEDTR	5	0	G7KS18_MEDTR	11433846	XP_003621604.1	GO:0016021	UniRef90_G7KS18	Mtr.4515	AES77822.1	NULL	MTR_7g017630	Amino acid transporter	protein-coding	-	UN00399	0	0	0	0	2	100	0	0	2
UN00400	567	D6MWR7	152	103	Yes	54	76	0.18	0.68	454	146	46	148	5e-31	Putative major latex-like protein n=1	Salvia miltiorrhiza	D6MWR7_SALMI	25	0	D6MWR7_SALMI			GO:0006952; GO:0009607	UniRef90_D6MWR7		ADG43176.1	NULL	NULL	NULL	NULL	NULL	UN00400	0	0	0	0	1	50	1	50	2
UN00401	603	K4AXX7	1018	114	Yes	83	92	0.19	0.11	598	260	889	1002	9e-47	Protein translocase subunit SecA n=1	Solanum lycopersicum	K4AXX7_SOLLC	8	1	K4AXX7_SOLLC			GO:0016020; GO:0005524; GO:0017038; GO:0006605	UniRef90_K4AXX7			NULL	NULL	NULL	NULL	NULL	UN00401	0	0	1	50	1	50	0	0	2
UN00402	728	NoHit	0	0	No	0	0	0	0	0	0	0	0	99	NoMatchingHitfound	-	-	NULL	NULL	-	-	-	-	-	-	NULL	NULL	NULL	NULL	NULL	NULL	UN00402	0	0	1	50	1	50	0	0	2
UN00403	686	Q9SNW0	905	186	No	41	52	0.27	0.21	136	684	672	856	4e-27	Disease resistance protein BS2 n=1	Capsicum chacoense	Q9SNW0_9SOLA	86	3	Q9SNW0_9SOLA			GO:0043531; GO:0006952	UniRef90_Q9SNW0		AAF09256.1	NULL	NULL	NULL	NULL	NULL	UN00403	0	0	0	0	1	50	1	50	2
UN00404	950	O23096	979	250	Yes	32	46	0.26	0.26	826	101	102	314	1e-11	AT4g00800 protein n=1	Arabidopsis thaliana	O23096_ARATH	126	8	O23096_ARATH				UniRef90_O23096		AAB62865.1; CAB80889.1	NULL	NULL	NULL	NULL	NULL	UN00404	0	0	0	0	1	25	3	75	4
UN00405	2036	NoHit	0	0	No	0	0	0	0	0	0	0	0	99	NoMatchingHitfound	-	-	NULL	NULL	-	-	-	-	-	-	NULL	NULL	NULL	NULL	NULL	NULL	UN00405	0	0	0	0	7	100	0	0	7
UN00406	1146	G0SVN6	1129	361	No	32	48	0.32	0.32	5	901	252	599	9e-40	Proteophosphoglycan ppg4 n=1	Rhodotorula glutinis ATCC 204091	G0SVN6_RHOG2	125	62	G0SVN6_RHOG2			GO:0003774	UniRef90_G0SVN6		EGU13377.1	NULL	NULL	NULL	NULL	NULL	UN00406	0	0	0	0	3	100	0	0	3
UN00407	630	I3S543	223	113	Yes	74	90	0.18	0.51	341	3	81	193	6e-67	Peptidyl-prolyl cis-trans isomerase n=1	Medicago truncatula	I3S543_MEDTR	11	0	I3S543_MEDTR			GO:0003755; GO:0006457; GO:0000413	UniRef90_I3S543		AFK35385.1	NULL	NULL	NULL	NULL	NULL	UN00407	0	0	1	50	1	50	0	0	2
UN00408	766	K7QK66	859	194	Yes	69	78	0.25	0.23	723	151	672	859	5e-68	Lipoxygenase n=1	Capsicum annuum	K7QK66_CAPAN	40	3	K7QK66_CAPAN			GO:0005506; GO:0016165	UniRef90_K7QK66		AFU51542.1	NULL	NULL	NULL	NULL	NULL	UN00408	0	0	0	0	2	100	0	0	2
UN00409	1046	NoHit	0	0	No	0	0	0	0	0	0	0	0	99	NoMatchingHitfound	-	-	NULL	NULL	-	-	-	-	-	-	NULL	NULL	NULL	NULL	NULL	NULL	UN00409	0	0	0	0	1	50	1	50	2
UN00410	809	I1M0D1	334	80	No	85	95	0.1	0.24	288	527	174	253	1e-33	Uncharacterized protein n=2	Glycine max	I1M0D1_SOYBN	4	0	I1M0D1_SOYBN			GO:0003824; GO:0008152	UniRef90_I1M0D1			NULL	NULL	NULL	NULL	NULL	UN00410	0	0	0	0	2	50	2	50	4
UN00411	899	Q8SAB7	1830	242	Yes	66	77	0.27	0.13	729	4	7	235	4e-84	Guanyl-nucleotide exchange factor / GTPase binding / GTP binding protein n=3	Arabidopsis	Q8SAB7_ARATH	43	13	Q8SAB7_ARATH	827328	NP_193367.7	GO:0005829; GO:0070971; GO:0019898; GO:0005634; GO:0005886; GO:0005085; GO:0007264; GO:0016192	UniRef90_Q8SAB7	At.24408	AAL74193.1; AEE83733.1	NULL	SPK1	guanyl-nucleotide exchange factor / GTPase binding / GTP binding protein	protein-coding	-	UN00411	0	0	0	0	3	75	1	25	4
UN00412	882	NoHit	0	0	No	0	0	0	0	0	0	0	0	99	NoMatchingHitfound	-	-	NULL	NULL	-	-	-	-	-	-	NULL	NULL	NULL	NULL	NULL	NULL	UN00412	0	0	0	0	2	100	0	0	2
UN00413	1187	I3WTA3	375	286	No	54	66	0.24	0.76	5	817	6	276	2e-70	Jasmonate ZIM domain protein e n=2	Nicotiana	I3WTA3_NICAT	83	15	I3WTA3_NICAT				UniRef90_I3WTA3		AFL46170.1	NULL	NULL	NULL	NULL	NULL	UN00413	0	0	1	50	1	50	0	0	2
UN00414	714	NoHit	0	0	No	0	0	0	0	0	0	0	0	99	NoMatchingHitfound	-	-	NULL	NULL	-	-	-	-	-	-	NULL	NULL	NULL	NULL	NULL	NULL	UN00414	0	0	0	0	2	100	0	0	2
UN00415	769	B9T6U0	243	215	Yes	72	84	0.28	0.88	658	14	19	232	3e-87	Catalytic, putative n=1	Ricinus communis	B9T6U0_RICCO	34	1	B9T6U0_RICCO	8263612	XP_002533959.1	GO:0003824	UniRef90_B9T6U0		EEF28428.1	NULL	RCOM_0270690	catalytic, putative	protein-coding	-	UN00415	0	0	1	16.67	4	66.67	1	16.67	6
UN00416	905	Q1EF98	526	83	Yes	86	92	0.09	0.16	787	539	347	429	4e-69	Cytochrome c oxidase subunit 1 n=1	Metarhizium anisopliae	Q1EF98_METAN	7	0	Q1EF98_METAN	4097425	YP_626453.1	GO:0016021; GO:0005743; GO:0070469; GO:0004129; GO:0009055; GO:0020037; GO:0005506; GO:0009060; GO:0022900; GO:0006119	UniRef90_Q1EF98		AAW58823.1	NULL	cox1	cytochrome oxidase subunit I	protein-coding	-	UN00416	0	0	0	0	2	100	0	0	2
UN00417	547	NoHit	0	0	No	0	0	0	0	0	0	0	0	99	NoMatchingHitfound	-	-	NULL	NULL	-	-	-	-	-	-	NULL	NULL	NULL	NULL	NULL	NULL	UN00417	0	0	0	0	2	100	0	0	2
UN00418	559	A0F0B0	839	168	Yes	68	80	0.3	0.2	507	4	431	596	2e-59	Cold-induced thioredoxin domain-containing protein n=1	Ammopiptanthus mongolicus	A0F0B0_9FABA	31	2	A0F0B0_9FABA			GO:0003824; GO:0008152	UniRef90_A0F0B0		ABI97349.1	NULL	NULL	NULL	NULL	NULL	UN00418	0	0	1	50	1	50	0	0	2
UN00419	921	F6KQN4	496	105	Yes	45	58	0.11	0.21	659	348	397	491	3e-10	AP2 transcription factor SlAP2d n=2	Solanum lycopersicum	F6KQN4_SOLLC	43	1	F6KQN4_SOLLC	100736472	NP_001234647.1	GO:0005634; GO:0003677; GO:0003700; GO:0006351	UniRef90_M1CDR5	Les.16450	AEF28822.1	NULL	LOC100736472	AP2 transcription factor SlAP2d	protein-coding	-	UN00419	0	0	1	33.33	1	33.33	1	33.33	3
UN00420	614	G7LE58	594	42	Yes	86	95	0.07	0.07	607	482	533	574	5e-14	Glutamyl-tRNA(Gln) amidotransferase subunit A n=1	Medicago truncatula	G7LE58_MEDTR	2	0	G7LE58_MEDTR	11410152	XP_003631114.1	GO:0016884; GO:0016740	UniRef90_G7LE58	Mtr.11139	AET05590.1	NULL	MTR_8g107280	Glutamyl-tRNA(Gln) amidotransferase subunit A	protein-coding	-	UN00420	1	50	0	0	1	50	0	0	2
UN00421	414	B9RL84	712	84	Yes	88	92	0.2	0.12	414	163	306	389	1e-57	Fructose-6-phosphate,2-kinase/fructose-2, 6-bisphosphatase, putative n=1	Ricinus communis	B9RL84_RICCO	7	0	B9RL84_RICCO	8264494	XP_002514503.1	GO:0003873; GO:0005524; GO:0004331; GO:2001070; GO:0006003; GO:0006000	UniRef90_B9RL84		EEF47903.1	NULL	RCOM_1668120	fructose-6-phosphate,2-kinase/fructose-2, 6-bisphosphatase, putative	protein-coding	-	UN00421	0	0	0	0	1	50	1	50	2
UN00422	1083	B9RKG7	1230	348	Yes	71	83	0.32	0.28	1028	3	280	627	1e-133	Multidrug resistance protein 1, 2, putative n=1	Ricinus communis	B9RKG7_RICCO	52	6	B9RKG7_RICCO	8265140	XP_002514211.1	GO:0016021; GO:0005524; GO:0008559; GO:0006200	UniRef90_B9RKG7		EEF48165.1	NULL	RCOM_1049340	multidrug resistance protein 1, 2, putative	protein-coding	-	UN00422	0	0	0	0	3	75	1	25	4
UN00423	814	H6SIC8	114	60	No	48	58	0.07	0.53	635	814	33	91	3e-07	Rhodospirillum photometricum DSM 122 draft genome sequence (Fragment) n=1	Rhodospirillum photometricum DSM 122	H6SIC8_RHOPH	24	1	H6SIC8_RHOPH	12210677	YP_005415573.1		UniRef90_H6SIC8		CCG06603.1	NULL	RSPPHO_03264	hypothetical protein	protein-coding	-	UN00423	0	0	0	0	2	66.67	1	33.33	3
UN00424	841	UPI0001795F3E	576	160	Yes	92	98	0.19	0.28	562	83	89	248	2e-77	UPI0001795F3E related cluster n=1	unknown	UPI0001795F3E	3	0	NULL	NULL	NULL	NULL	NULL	NULL	NULL	NULL	NULL	NULL	NULL	NULL	UN00424	0	0	1	25	2	50	1	25	4
UN00425	524	Q70Z17	377	95	No	74	83	0.18	0.25	149	433	36	130	3e-45	Nucleosome assembly protein 1-like protein 3 n=1	Nicotiana tabacum	Q70Z17_TOBAC	16	0	Q70Z17_TOBAC			GO:0005634; GO:0006334	UniRef90_Q70Z17		CAD27462.1	NULL	NULL	NULL	NULL	NULL	UN00425	0	0	1	50	1	50	0	0	2
UN00426	994	J7EPI5	595	319	No	90	96	0.32	0.54	1	954	26	344	1e-169	Methylenetetrahydrofolate reductase n=7	Solanaceae	J7EPI5_NICTO	13	1	J7EPI5_NICTO			GO:0004489; GO:0006555; GO:0035999	UniRef90_J7EPI5		AEL33270.1	NULL	NULL	NULL	NULL	NULL	UN00426	0	0	0	0	2	100	0	0	2
UN00427	897	A5ALC4	326	50	Yes	70	82	0.06	0.15	412	263	214	262	3e-11	tRNA-dihydrouridine synthase n=2	Vitis vinifera	A5ALC4_VITVI	8	1	A5ALC4_VITVI			GO:0050660; GO:0017150; GO:0002943	UniRef90_A5ALC4		CAN64677.1	NULL	NULL	NULL	NULL	NULL	UN00427	0	0	0	0	2	100	0	0	2
UN00428	1050	B9SXF8	546	318	Yes	68	81	0.3	0.58	1041	94	1	318	1e-115	Phosphomethylpyrimidine kinase, putative n=1	Ricinus communis	B9SXF8_RICCO	59	2	B9SXF8_RICCO	8267035	XP_002530677.1	GO:0008972; GO:0004789; GO:0009228	UniRef90_B9SXF8		EEF31708.1	NULL	RCOM_0321500	phosphomethylpyrimidine kinase, putative	protein-coding	-	UN00428	1	25	0	0	1	25	2	50	4
UN00429	537	B9R6T8	440	53	No	57	68	0.1	0.12	30	188	1	53	1e-12	Branched-chain amino acid aminotransferase, putative n=1	Ricinus communis	B9R6T8_RICCO	17	0	B9R6T8_RICCO	8265233	XP_002510031.1	GO:0052656; GO:0052654; GO:0052655; GO:0009081	UniRef90_B9R6T8		EEF52218.1	NULL	RCOM_1585330	branched-chain amino acid aminotransferase, putative	protein-coding	-	UN00429	0	0	0	0	1	50	1	50	2
UN00430	871	Q8RXS1	175	109	Yes	77	89	0.13	0.62	799	473	64	172	4e-46	NDH dependent flow 6 protein n=4	Arabidopsis	Q8RXS1_ARATH	12	0	Q8RXS1_ARATH	838455	NP_173308.2	GO:0009535; GO:0010598; GO:0009773	UniRef90_Q8RXS1	At.43083; At.47916	AAL85020.1; AAM51240.1; AEE29753.1; BAE98638.1	NULL	NDF6	NDH dependent flow 6 protein	protein-coding	-	UN00430	1	50	0	0	1	50	0	0	2
UN00431	1261	Q9ZSH8	220	218	No	35	51	0.17	0.99	251	853	1	213	2e-23	T15B16.1 protein n=1	Arabidopsis thaliana	Q9ZSH8_ARATH	89	17	Q9ZSH8_ARATH				UniRef90_Q9ZSH8		AAC72861.1	NULL	NULL	NULL	NULL	NULL	UN00431	0	0	1	50	1	50	0	0	2
UN00432	814	B9RS77	629	73	Yes	71	84	0.09	0.12	813	595	207	279	6e-38	Potassium channel KAT3, putative n=1	Ricinus communis	B9RS77_RICCO	12	0	B9RS77_RICCO	8271236	XP_002516596.1	GO:0016021; GO:0005249	UniRef90_B9RS77		EEF45937.1	NULL	RCOM_0803500	Potassium channel KAT3, putative	protein-coding	-	UN00432	0	0	1	33.33	2	66.67	0	0	3
UN00433	181	UPI0000F05B2E	676	36	No	78	81	0.2	0.05	27	134	443	477	3e-06	UPI0000F05B2E related cluster n=1	unknown	UPI0000F05B2E	6	1	NULL	NULL	NULL	NULL	NULL	NULL	NULL	NULL	NULL	NULL	NULL	NULL	UN00433	0	0	1	50	1	50	0	0	2
UN00434	234	NoHit	0	0	No	0	0	0	0	0	0	0	0	99	NoMatchingHitfound	-	-	NULL	NULL	-	-	-	-	-	-	NULL	NULL	NULL	NULL	NULL	NULL	UN00434	0	0	0	0	2	100	0	0	2
UN00435	325	P93306	394	74	No	95	97	0.23	0.19	104	325	245	318	5e-44	NADH dehydrogenase [ubiquinone] iron-sulfur protein 2 n=125	Embryophyta	NDUS2_ARATH	2	0	NDUS2_ARATH	814592	NP_085511.1	GO:0005739; GO:0070469; GO:0051287; GO:0008137; GO:0048038; GO:0006120	UniRef90_P93306		CAA69735.3; -	NULL	nad7	NADH dehydrogenase subunit 7	protein-coding	-	UN00435	0	0	0	0	1	50	1	50	2
UN00436	747	Q5NRN6	600	172	Yes	70	82	0.23	0.29	745	230	347	518	2e-65	KH domain containing protein, putative n=3	Solanum	Q5NRN6_SOLDE	31	0	Q5NRN6_SOLDE			GO:0003723	UniRef90_Q5NRN6		AAW28569.2	NULL	NULL	NULL	NULL	NULL	UN00436	0	0	1	25	2	50	1	25	4
UN00437	556	NoHit	0	0	No	0	0	0	0	0	0	0	0	99	NoMatchingHitfound	-	-	NULL	NULL	-	-	-	-	-	-	NULL	NULL	NULL	NULL	NULL	NULL	UN00437	0	0	0	0	2	100	0	0	2
UN00438	687	Q0KIN0	1775	109	No	39	65	0.16	0.06	182	508	132	239	6e-25	Integrase core domain containing protein n=1	Solanum demissum	Q0KIN0_SOLDE	37	1	Q0KIN0_SOLDE			GO:0003676; GO:0008270; GO:0015074	UniRef90_Q0KIN0		ABI34329.1	NULL	NULL	NULL	NULL	NULL	UN00438	0	0	1	50	1	50	0	0	2
UN00439	672	B9RSG5	746	183	Yes	83	91	0.27	0.25	558	10	541	723	1e-100	Dipeptidyl peptidase IV, putative n=1	Ricinus communis	B9RSG5_RICCO	17	0	B9RSG5_RICCO	8261136	XP_002516684.1	GO:0016020; GO:0008236; GO:0006508	UniRef90_B9RSG5		EEF45703.1	NULL	RCOM_1243220	dipeptidyl peptidase IV, putative	protein-coding	-	UN00439	0	0	0	0	3	100	0	0	3
UN00440	687	UPI0001926EDA	876	48	No	90	98	0.07	0.05	421	564	777	824	2e-17	UPI0001926EDA related cluster n=1	unknown	UPI0001926EDA	1	0	NULL	NULL	NULL	NULL	NULL	NULL	NULL	NULL	NULL	NULL	NULL	NULL	UN00440	0	0	0	0	2	100	0	0	2
UN00441	935	B9S6X0	406	83	Yes	80	94	0.09	0.2	780	532	73	155	4e-35	Auxin:hydrogen symporter, putative n=1	Ricinus communis	B9S6X0_RICCO	5	0	B9S6X0_RICCO	8281331	XP_002521739.1	GO:0016021; GO:0055085	UniRef90_B9S6X0		EEF40726.1	NULL	RCOM_0875040	auxin:hydrogen symporter, putative	protein-coding	-	UN00441	0	0	1	50	1	50	0	0	2
UN00442	220	NoHit	0	0	No	0	0	0	0	0	0	0	0	99	NoMatchingHitfound	-	-	NULL	NULL	-	-	-	-	-	-	NULL	NULL	NULL	NULL	NULL	NULL	UN00442	1	50	0	0	1	50	0	0	2
UN00443	1086	C8YZB5	287	304	No	49	63	0.28	1.06	76	909	1	286	2e-63	UPA23 n=1	Capsicum annuum	C8YZB5_CAPAN	87	26	C8YZB5_CAPAN				UniRef90_C8YZB5		ACV71022.1	NULL	NULL	NULL	NULL	NULL	UN00443	0	0	0	0	1	14.29	6	85.71	7
UN00444	359	NoHit	0	0	No	0	0	0	0	0	0	0	0	99	NoMatchingHitfound	-	-	NULL	NULL	-	-	-	-	-	-	NULL	NULL	NULL	NULL	NULL	NULL	UN00444	0	0	0	0	1	50	1	50	2
UN00445	873	B9S9N8	828	229	Yes	37	55	0.26	0.28	648	1	88	291	6e-35	Protein cdcH, putative n=1	Ricinus communis	B9S9N8_RICCO	89	13	B9S9N8_RICCO	8266921	XP_002522707.1	GO:0005524; GO:0008568	UniRef90_B9S9N8		EEF39669.1	NULL	RCOM_0506060	Protein cdcH, putative	protein-coding	-	UN00445	0	0	0	0	3	100	0	0	3
UN00446	625	UPI000258F860	324	79	No	46	62	0.13	0.24	149	382	52	130	5e-15	UPI000258F860 related cluster n=1	unknown	UPI000258F860	29	1	NULL	NULL	NULL	NULL	NULL	NULL	NULL	NULL	NULL	NULL	NULL	NULL	UN00446	0	0	0	0	2	100	0	0	2
UN00447	1042	B4FZ60	440	315	Yes	43	57	0.3	0.72	1036	113	98	405	1e-58	Disulfide oxidoreductase/ monooxygenase n=2	Andropogoneae	B4FZ60_MAIZE	127	7	B4FZ60_MAIZE	100284450	NP_001150817.1	GO:0005773; GO:0080102; GO:0080103; GO:0080104; GO:0080105; GO:0080106; GO:0080107; GO:0050660; GO:0004499; GO:0050661; GO:0033506	UniRef90_B4FZ60	Zm.17905	ACF87403.1; ACG40552.1	NULL	LOC100284450	disulfide oxidoreductase/ monooxygenase	protein-coding	-	UN00447	0	0	0	0	2	100	0	0	2
UN00448	802	NoHit	0	0	No	0	0	0	0	0	0	0	0	99	NoMatchingHitfound	-	-	NULL	NULL	-	-	-	-	-	-	NULL	NULL	NULL	NULL	NULL	NULL	UN00448	0	0	1	50	1	50	0	0	2
UN00449	928	K4AXN1	322	47	Yes	83	94	0.05	0.15	927	787	96	142	1e-14	ATP-dependent (S)-NAD(P)H-hydrate dehydratase n=1	Solanum lycopersicum	K4AXN1_SOLLC	3	0	K4AXN1_SOLLC			GO:0005524; GO:0047453; GO:0046496	UniRef90_K4AXN1			NULL	NULL	NULL	NULL	NULL	UN00449	0	0	0	0	1	50	1	50	2
UN00450	213	L7M549	380	23	No	87	87	0.11	0.06	49	117	34	56	5e-07	Putative fibrillarin n=1	Rhipicephalus pulchellus	L7M549_9ACAR	3	0	L7M549_9ACAR				UniRef90_L7M549		JAA59461.1	NULL	NULL	NULL	NULL	NULL	UN00450	0	0	0	0	2	100	0	0	2
UN00451	702	B9RQI9	612	171	Yes	55	76	0.24	0.28	698	186	284	454	5e-65	Nitrate transporter, putative n=1	Ricinus communis	B9RQI9_RICCO	41	0	B9RQI9_RICCO	8273823	XP_002516008.1	GO:0016021; GO:0005215; GO:0006857	UniRef90_B9RQI9		EEF46428.1	NULL	RCOM_1493010	nitrate transporter, putative	protein-coding	-	UN00451	0	0	0	0	1	50	1	50	2
UN00452	849	B6TL78	490	239	No	50	61	0.28	0.49	131	847	104	337	3e-48	Phosphatase subunit g4-1 n=12	Poaceae	B6TL78_MAIZE	88	5	B6TL78_MAIZE			GO:0005634; GO:0009524; GO:0005819; GO:0005509	UniRef90_B6TL78		ACG37861.1	NULL	NULL	NULL	NULL	NULL	UN00452	0	0	0	0	2	100	0	0	2
UN00453	1004	NoHit	0	0	No	0	0	0	0	0	0	0	0	99	NoMatchingHitfound	-	-	NULL	NULL	-	-	-	-	-	-	NULL	NULL	NULL	NULL	NULL	NULL	UN00453	0	0	0	0	2	100	0	0	2
UN00454	286	NoHit	0	0	No	0	0	0	0	0	0	0	0	99	NoMatchingHitfound	-	-	NULL	NULL	-	-	-	-	-	-	NULL	NULL	NULL	NULL	NULL	NULL	UN00454	0	0	0	0	1	50	1	50	2
UN00455	1033	D2U579	453	131	No	91	96	0.13	0.29	3	395	320	450	8e-67	Cell division control 20 n=2	Solanum lycopersicum	D2U579_SOLLC	5	0	D2U579_SOLLC			GO:0051301	UniRef90_D2U579		CBH19893.1	NULL	NULL	NULL	NULL	NULL	UN00455	0	0	1	50	1	50	0	0	2
UN00456	1172	Q4JEZ5	384	236	No	58	70	0.2	0.61	7	714	46	280	1e-108	Sialyltransferase-like protein n=1	Gossypium raimondii	Q4JEZ5_GOSRA	69	1	Q4JEZ5_GOSRA			GO:0030173; GO:0008373; GO:0006486	UniRef90_Q4JEZ5		CAJ15145.1	NULL	NULL	NULL	NULL	NULL	UN00456	0	0	1	25	2	50	1	25	4
UN00457	1121	Q7XZW4	98	35	Yes	86	89	0.03	0.36	947	843	39	73	1e-09	Cytochrome c oxidase n=8	Poaceae	Q7XZW4_ORYSJ	4	0	Q7XZW4_ORYSJ	4334266	NP_001051412.1	GO:0005751; GO:0004129	UniRef90_Q7XZW4	Os.12802	AAP68890.1; ABF99101.1; ADR66989.1; BAF13326.1; EEE60011.1	NULL	Os03g0772800	Os03g0772800	protein-coding	-	UN00457	0	0	0	0	3	100	0	0	3
UN00458	598	C4P7W8	392	61	No	75	89	0.1	0.16	145	327	303	362	2e-15	CBL-interacting protein kinase 19 n=2	Vitis vinifera	C4P7W8_VITVI	6	1	C4P7W8_VITVI	100259621	XP_002275061.2	GO:0005524; GO:0004674; GO:0007165	UniRef90_C4P7W8	Vvi.8630	ACQ83535.1	NULL	CIPK19	CBL-interacting serine/threonine-protein kinase 1-like	protein-coding	-	UN00458	0	0	0	0	1	50	1	50	2
UN00459	549	NoHit	0	0	No	0	0	0	0	0	0	0	0	99	NoMatchingHitfound	-	-	NULL	NULL	-	-	-	-	-	-	NULL	NULL	NULL	NULL	NULL	NULL	UN00459	1	50	0	0	1	50	0	0	2
UN00460	566	NoHit	0	0	No	0	0	0	0	0	0	0	0	99	NoMatchingHitfound	-	-	NULL	NULL	-	-	-	-	-	-	NULL	NULL	NULL	NULL	NULL	NULL	UN00460	1	50	0	0	1	50	0	0	2
UN00461	674	O49840	426	88	No	61	80	0.13	0.21	2	265	170	256	1e-47	Protein kinase 2B, chloroplastic n=2	Arabidopsis	APK2B_ARATH	17	1	APK2B_ARATH	814810	NP_178383.1; NP_973403.1	GO:0005737; GO:0005634; GO:0005886; GO:0009536; GO:0005524; GO:0004674	UniRef90_O49840	At.21329; At.52607	BAA24695.1; AAC05342.1; AEC05625.1; AEC05626.1; BAC42058.1; AAL16201.1; AAM78069.1	NULL	APK2B	protein kinase 2B	protein-coding	-	UN00461	0	0	1	50	1	50	0	0	2
UN00462	928	NoHit	0	0	No	0	0	0	0	0	0	0	0	99	NoMatchingHitfound	-	-	NULL	NULL	-	-	-	-	-	-	NULL	NULL	NULL	NULL	NULL	NULL	UN00462	0	0	0	0	2	100	0	0	2
UN00463	535	Q8VXU5	194	25	Yes	80	96	0.05	0.13	534	460	115	139	5e-09	AT3g53630/F4P12_330 n=3	Arabidopsis	Q8VXU5_ARATH	1	0	Q8VXU5_ARATH	824531	NP_190931.2		UniRef90_Q8VXU5	At.43532	AAL67124.1; AAM19896.1; AEE79121.1	NULL	AT3G53630	hypothetical protein	protein-coding	-	UN00463	1	50	0	0	1	50	0	0	2
UN00464	1213	NoHit	0	0	No	0	0	0	0	0	0	0	0	99	NoMatchingHitfound	-	-	NULL	NULL	-	-	-	-	-	-	NULL	NULL	NULL	NULL	NULL	NULL	UN00464	0	0	0	0	1	50	1	50	2
UN00465	508	UPI0001C36E77	506	75	No	80	92	0.15	0.15	3	227	320	394	6e-30	peptide synthetase, siderophore biosynthesis protein n=1	Ruminococcus flavefaciens FD-1	UPI0001C36E77	6	0	NULL	NULL	NULL	NULL	NULL	NULL	NULL	NULL	NULL	NULL	NULL	NULL	UN00465	1	50	0	0	1	50	0	0	2
UN00466	1008	B9T576	575	248	Yes	33	48	0.25	0.43	781	56	272	495	4e-21	Ankyrin repeat-containing protein, putative n=1	Ricinus communis	B9T576_RICCO	122	6	B9T576_RICCO	8261741	XP_002533395.1		UniRef90_B9T576		EEF28995.1	NULL	RCOM_0446110	ankyrin repeat-containing protein, putative	protein-coding	-	UN00466	0	0	0	0	1	33.33	2	66.67	3
UN00467	676	NoHit	0	0	No	0	0	0	0	0	0	0	0	99	NoMatchingHitfound	-	-	NULL	NULL	-	-	-	-	-	-	NULL	NULL	NULL	NULL	NULL	NULL	UN00467	0	0	0	0	2	100	0	0	2
UN00468	1058	NoHit	0	0	No	0	0	0	0	0	0	0	0	99	NoMatchingHitfound	-	-	NULL	NULL	-	-	-	-	-	-	NULL	NULL	NULL	NULL	NULL	NULL	UN00468	1	20	1	20	0	0	3	60	5
UN00469	1244	H6VLF1	422	228	Yes	81	91	0.18	0.54	825	142	123	348	1e-133	Mevalonate diphosphate decarboxylase n=1	Salvia miltiorrhiza	H6VLF1_SALMI	19	2	H6VLF1_SALMI			GO:0005524; GO:0004163; GO:0008299	UniRef90_H6VLF1		AEZ55675.1	NULL	NULL	NULL	NULL	NULL	UN00469	0	0	1	25	2	50	1	25	4
UN00470	1013	A8QFD1	68	43	No	88	88	0.04	0.63	352	474	11	53	6e-16	T-cell receptor beta chain ANA 11, putative (Fragment) n=1	Brugia malayi	A8QFD1_BRUMA	3	2	A8QFD1_BRUMA	6105536	XP_001902118.1		UniRef90_A8QFD1		EDP29034.1	NULL	Bm1_53250	T-cell receptor beta chain ANA 11	protein-coding	-	UN00470	0	0	0	0	1	50	1	50	2
UN00471	678	A4LAP7	1214	223	Yes	70	83	0.33	0.18	676	8	76	297	4e-80	BRI1 protein n=3	Solanaceae	A4LAP7_NICBE	38	1	A4LAP7_NICBE			GO:0016021; GO:0005524; GO:0004674	UniRef90_A4LAP7		ABO27628.1	NULL	NULL	NULL	NULL	NULL	UN00471	0	0	1	33.33	2	66.67	0	0	3
UN00472	622	NoHit	0	0	No	0	0	0	0	0	0	0	0	99	NoMatchingHitfound	-	-	NULL	NULL	-	-	-	-	-	-	NULL	NULL	NULL	NULL	NULL	NULL	UN00472	0	0	0	0	1	50	1	50	2
UN00473	202	NoHit	0	0	No	0	0	0	0	0	0	0	0	99	NoMatchingHitfound	-	-	NULL	NULL	-	-	-	-	-	-	NULL	NULL	NULL	NULL	NULL	NULL	UN00473	1	50	0	0	1	50	0	0	2
UN00474	1089	NoHit	0	0	No	0	0	0	0	0	0	0	0	99	NoMatchingHitfound	-	-	NULL	NULL	-	-	-	-	-	-	NULL	NULL	NULL	NULL	NULL	NULL	UN00474	0	0	1	50	1	50	0	0	2
UN00475	863	B9SX01	508	283	No	71	80	0.33	0.56	12	857	42	324	1e-113	Lysosomal pro-X carboxypeptidase, putative n=1	Ricinus communis	B9SX01_RICCO	56	1	B9SX01_RICCO	8269715	XP_002530520.1	GO:0004180; GO:0008236; GO:0006508	UniRef90_B9SX01		EEF31852.1	NULL	RCOM_1258640	lysosomal pro-X carboxypeptidase, putative	protein-coding	-	UN00475	0	0	0	0	3	100	0	0	3
UN00476	1608	F4JIW2	421	149	Yes	55	70	0.09	0.35	1237	821	1	149	4e-75	Core-2/I-branching beta-1,6-N-acetylglucosaminyltransferase family protein n=3	Arabidopsis	F4JIW2_ARATH	35	10	F4JIW2_ARATH	828857	NP_001119069.1; NP_194478.3	GO:0016020; GO:0008375	UniRef90_F4JIW2	At.32099	AEE85347.1; AEE85348.1	NULL	AT4G27480	Core-2/I-branching beta-1,6-N-acetylglucosaminyltransferase family protein	protein-coding	-	UN00476	0	0	0	0	4	57.14	3	42.86	7
UN00477	1095	A5C2L5	204	99	No	59	75	0.09	0.49	66	362	4	101	2e-29	Putative uncharacterized protein n=2	Vitis vinifera	A5C2L5_VITVI	24	1	A5C2L5_VITVI	100250667	XP_002266236.1		UniRef90_A5C2L5		CAN72990.1	NULL	LOC100250667	uncharacterized LOC100250667	protein-coding	-	UN00477	0	0	0	0	2	100	0	0	2
UN00478	474	B4GF96	128	74	No	36	51	0.16	0.58	65	286	47	113	9e-07	GL21662 n=1	Drosophila persimilis	B4GF96_DROPE	29	7	B4GF96_DROPE	6591537	XP_002017181.1		UniRef90_B4GF96		EDW34281.1	NULL	Dper\GL21662	GL21662 gene product from transcript GL21662-RA	protein-coding	Dper\GL21662	UN00478	0	0	0	0	2	100	0	0	2
UN00479	1076	Q5W798	1005	27	No	93	93	0.03	0.03	3	83	736	762	1e-06	Putative polyprotein n=2	Oryza sativa Japonica Group	Q5W798_ORYSJ	2	0	Q5W798_ORYSJ			GO:0003723; GO:0003964; GO:0006278	UniRef90_Q5W798		AAV43847.1	NULL	NULL	NULL	NULL	NULL	UN00479	0	0	0	0	2	100	0	0	2
UN00480	775	NoHit	0	0	No	0	0	0	0	0	0	0	0	99	NoMatchingHitfound	-	-	NULL	NULL	-	-	-	-	-	-	NULL	NULL	NULL	NULL	NULL	NULL	UN00480	0	0	0	0	2	100	0	0	2
UN00481	827	K4CIL9	281	94	No	48	56	0.11	0.33	328	609	118	179	8e-12	Uncharacterized protein n=1	Solanum lycopersicum	K4CIL9_SOLLC	9	32	K4CIL9_SOLLC				UniRef90_K4CIL9			NULL	NULL	NULL	NULL	NULL	UN00481	0	0	0	0	1	50	1	50	2
UN00482	1118	G7JIV9	1523	269	Yes	60	70	0.24	0.18	808	11	1081	1326	1e-123	DNA-directed RNA polymerase subunit beta n=1	Medicago truncatula	G7JIV9_MEDTR	77	3	G7JIV9_MEDTR	11410675	XP_003608705.1	GO:0003899; GO:0048208; GO:0032774	UniRef90_G7JIV9		AES90902.1	NULL	MTR_4g100870	DNA-directed RNA polymerase subunit beta	protein-coding	-	UN00482	1	33.33	0	0	1	33.33	1	33.33	3
UN00483	874	B9SJ14	470	149	No	59	72	0.17	0.32	438	863	185	332	1e-56	Nucleic acid binding protein, putative n=1	Ricinus communis	B9SJ14_RICCO	34	7	B9SJ14_RICCO	8277335	XP_002525983.1		UniRef90_B9SJ14		EEF36407.1	NULL	RCOM_0597580	nucleic acid binding protein, putative	protein-coding	-	UN00483	0	0	0	0	1	50	1	50	2
UN00484	604	Q6JSK2	1138	135	Yes	71	79	0.22	0.12	402	1	64	197	1e-54	Verticillium wilt disease resistance protein n=1	Solanum torvum	Q6JSK2_9SOLN	27	1	Q6JSK2_9SOLN				UniRef90_Q6JSK2		AAQ82053.1	NULL	NULL	NULL	NULL	NULL	UN00484	0	0	1	50	1	50	0	0	2
UN00485	1488	B9SN51	754	367	No	69	78	0.25	0.49	2	1063	81	446	0	ATP binding protein, putative n=1	Ricinus communis	B9SN51_RICCO	67	13	B9SN51_RICCO	8266977	XP_002527420.1	GO:0005524; GO:0004713	UniRef90_B9SN51		EEF34986.1	NULL	RCOM_0312960	ATP binding protein, putative	protein-coding	-	UN00485	1	12.5	1	12.5	1	12.5	5	62.5	8
UN00486	740	Q9ZUP4	433	105	Yes	62	69	0.14	0.24	681	373	204	281	4e-35	At2g19470 n=2	Arabidopsis	Q9ZUP4_ARATH	31	2	Q9ZUP4_ARATH	816466	NP_179537.1	GO:0005737; GO:0005524; GO:0004674	UniRef90_Q9ZUP4	At.39838	AAD10146.1; AAM20688.1; AAM64335.1; AAP31924.1; AAY24534.1; AEC06884.1	NULL	ckl5	casein kinase I-like 5	protein-coding	-	UN00486	1	50	0	0	1	50	0	0	2
UN00487	1778	Q5ZC88	744	386	No	83	92	0.22	0.52	621	1778	167	552	0	CUL1 n=9	Poaceae	Q5ZC88_ORYSJ	29	0	Q5ZC88_ORYSJ	4325735	NP_001043048.1	GO:0009941; GO:0000794; GO:0031461; GO:0009524; GO:0005819; GO:0009793; GO:0042752; GO:0009733; GO:0009753; GO:0010265; GO:0006511	UniRef90_Q5ZC88	Os.15285	BAD61452.1; BAF04962.1; BAG89287.1; BAG96607.1; EEE54581.1	NULL	Os01g0369000	Os01g0369000	protein-coding	-	UN00487	0	0	4	44.44	4	44.44	1	11.11	9
UN00488	1311	Q94H19	1074	356	No	27	46	0.27	0.33	5	973	132	481	1e-23	Putative gag-pol polyprotein, 3'-partial (Fragment) n=1	Oryza sativa Japonica Group	Q94H19_ORYSJ	160	33	Q94H19_ORYSJ			GO:0003676; GO:0008270; GO:0015074	UniRef90_Q94H19		AAK52148.1	NULL	NULL	NULL	NULL	NULL	UN00488	0	0	0	0	3	100	0	0	3
UN00489	1375	C0Z2G2	93	56	Yes	71	84	0.04	0.6	1048	884	1	56	1e-18	AT1G70780 protein n=1	Arabidopsis thaliana	C0Z2G2_ARATH	8	1	C0Z2G2_ARATH				UniRef90_C0Z2G2		BAH56891.1	NULL	NULL	NULL	NULL	NULL	UN00489	0	0	0	0	4	100	0	0	4
UN00490	612	F2U0F9	164	150	No	77	85	0.25	0.91	42	491	13	162	1e-63	Peptidyl-prolyl cis-trans isomerase n=1	Salpingoeca sp. ATCC 50818	F2U0F9_SALS5	22	0	F2U0F9_SALS5			GO:0003755; GO:0006457; GO:0000413	UniRef90_F2U0F9		EGD80887.1	NULL	NULL	NULL	NULL	NULL	UN00490	0	0	0	0	3	100	0	0	3
UN00491	1230	Q9SY07	532	158	Yes	55	75	0.13	0.3	1151	678	375	532	2e-45	Pentatricopeptide repeat-containing protein At4g02820, mitochondrial n=2	Arabidopsis	PP302_ARATH	39	0	PP302_ARATH	828169	NP_192191.1	GO:0005739	UniRef90_Q9SY07	At.27339	AAD15353.1; CAB77767.1; AEE82233.1; AAL32523.1; AAO00924.1	NULL	AT4G02820	pentatricopeptide repeat-containing protein	protein-coding	-	UN00491	0	0	1	33.33	2	66.67	0	0	3
UN00492	696	UPI00016A5593	1458	84	No	76	88	0.12	0.06	98	349	1311	1394	5e-32	beta-ketoacyl synthase n=1	Burkholderia ubonensis Bu	UPI00016A5593	10	0	NULL	NULL	NULL	NULL	NULL	NULL	NULL	NULL	NULL	NULL	NULL	NULL	UN00492	0	0	0	0	2	100	0	0	2
UN00493	692	D2WL57	220	124	Yes	67	81	0.18	0.56	643	272	1	119	3e-61	Tau class glutathione transferase GSTU45 n=1	Populus trichocarpa	D2WL57_POPTR	19	5	D2WL57_POPTR			GO:0005886; GO:0043295; GO:0016740; GO:0046686; GO:0006979	UniRef90_D2WL57		ADB11327.1	NULL	NULL	NULL	NULL	NULL	UN00493	0	0	0	0	1	50	1	50	2
UN00494	834	B9SAY0	1582	153	Yes	41	57	0.18	0.1	456	1	27	166	1e-18	Protein phosphatases pp1 regulatory subunit, putative n=1	Ricinus communis	B9SAY0_RICCO	65	1	B9SAY0_RICCO	8265536	XP_002523203.1		UniRef90_B9SAY0		EEF39234.1	NULL	RCOM_1339030	protein phosphatases pp1 regulatory subunit, putative	protein-coding	-	UN00494	0	0	1	50	1	50	0	0	2
UN00495	975	Q5ZBT1	489	330	No	54	71	0.34	0.67	15	974	69	393	1e-88	Os01g0796700 protein n=3	Oryza	Q5ZBT1_ORYSJ	87	10	Q5ZBT1_ORYSJ	4327619	NP_001044517.2	GO:0008270	UniRef90_Q5ZBT1	Os.50275	BAD53026.1; BAF06431.2; BAH00038.1; EEE55524.1	NULL	Os01g0796700	Os01g0796700	protein-coding	-	UN00495	1	33.33	0	0	2	66.67	0	0	3
UN00496	604	NoHit	0	0	No	0	0	0	0	0	0	0	0	99	NoMatchingHitfound	-	-	NULL	NULL	-	-	-	-	-	-	NULL	NULL	NULL	NULL	NULL	NULL	UN00496	0	0	0	0	1	50	1	50	2
UN00497	1009	H2CSU6	534	252	No	54	70	0.25	0.47	94	831	63	307	9e-91	Isoprene synthase (Fragment) n=1	Robinia pseudoacacia	H2CSU6_ROBPS	70	6	H2CSU6_ROBPS			GO:0000287; GO:0010333	UniRef90_H2CSU6		AEK70968.1	NULL	NULL	NULL	NULL	NULL	UN00497	0	0	1	50	1	50	0	0	2
UN00498	1061	B9RCB9	273	61	No	85	92	0.06	0.22	3	185	41	101	1e-21	Receptor protein kinase, putative n=1	Ricinus communis	B9RCB9_RICCO	5	0	B9RCB9_RICCO	8266475	XP_002509803.1	GO:0005524; GO:0004672	UniRef90_B9RCB9		EEF51190.1	NULL	RCOM_1686710	receptor protein kinase, putative	protein-coding	-	UN00498	1	50	0	0	1	50	0	0	2
UN00499	521	C7PF15	752	106	No	54	72	0.2	0.14	65	382	647	752	9e-29	Coagulation factor 5/8 type domain protein n=1	Chitinophaga pinensis DSM 2588	C7PF15_CHIPD	30	0	C7PF15_CHIPD	8358406	YP_003121943.1	GO:0046559; GO:0007155; GO:0045493	UniRef90_C7PF15		ACU59742.1	NULL	Cpin_2251	coagulation factor 5/8 type domain-containing protein	protein-coding	-	UN00499	0	0	0	0	2	100	0	0	2
UN00500	1829	G7J3N7	540	108	No	56	70	0.06	0.2	131	448	1	100	2e-32	Mitogen-activated protein kinase kinase kinase n=1	Medicago truncatula	G7J3N7_MEDTR	30	2	G7J3N7_MEDTR	11419987	XP_003601120.1	GO:0005524; GO:0004674	UniRef90_G7J3N7		AES71371.1	NULL	MTR_3g073250	Mitogen-activated protein kinase kinase kinase	protein-coding	-	UN00500	2	25	1	12.5	3	37.5	2	25	8
UN00501	2031	B9S8Q9	701	636	No	64	79	0.31	0.91	13	1896	69	696	0	Kinase, putative n=1	Ricinus communis	B9S8Q9_RICCO	128	8	B9S8Q9_RICCO	8260574	XP_002522378.1	GO:0032440; GO:0005524; GO:0004674	UniRef90_B9S8Q9		EEF40062.1	NULL	RCOM_0603670	kinase, putative	protein-coding	-	UN00501	1	7.69	1	7.69	5	38.46	6	46.15	13
UN00502	1530	Q84YG5	766	155	No	90	94	0.1	0.2	237	701	222	376	0	Isoamylase isoform 3 n=2	Solanum	Q84YG5_SOLTU	9	0	Q84YG5_SOLTU			GO:0043169; GO:0004553; GO:0005975	UniRef90_Q84YG5		AAN15319.1	NULL	NULL	NULL	NULL	NULL	UN00502	1	20	0	0	1	20	3	60	5
UN00503	711	G7J540	228	124	Yes	43	60	0.17	0.54	710	339	104	222	8e-20	Chaperone protein dnaJ n=1	Medicago truncatula	G7J540_MEDTR	45	5	G7J540_MEDTR	11429659	XP_003602914.1	GO:0006457	UniRef90_G7J540	Mtr.2027	AES73165.1	NULL	MTR_3g100330	Chaperone protein dnaJ	protein-coding	-	UN00503	0	0	1	50	1	50	0	0	2
UN00504	679	UPI0001561725	4011	137	Yes	69	81	0.2	0.03	653	249	1480	1616	9e-78	UPI0001561725 related cluster n=1	unknown	UPI0001561725	24	2	NULL	NULL	NULL	NULL	NULL	NULL	NULL	NULL	NULL	NULL	NULL	NULL	UN00504	0	0	0	0	1	50	1	50	2
UN00505	491	NoHit	0	0	No	0	0	0	0	0	0	0	0	99	NoMatchingHitfound	-	-	NULL	NULL	-	-	-	-	-	-	NULL	NULL	NULL	NULL	NULL	NULL	UN00505	0	0	0	0	2	100	0	0	2
UN00506	625	Q4RZW0	348	40	Yes	98	100	0.06	0.11	622	503	162	201	9e-16	Chromosome 18 SCAF14786, whole genome shotgun sequence n=11	Clupeocephala	Q4RZW0_TETNG	0	0	Q4RZW0_TETNG			GO:0005737; GO:0016021; GO:0016627; GO:0006629	UniRef90_Q4RZW0		CAG06072.1	NULL	NULL	NULL	NULL	NULL	UN00506	1	50	0	0	1	50	0	0	2
UN00507	870	B0CN60	1569	232	Yes	68	77	0.27	0.15	842	159	1313	1538	9e-76	Myosin XI-F n=2	Solanaceae	B0CN60_NICBE	49	4	B0CN60_NICBE			GO:0016459; GO:0005524; GO:0003774	UniRef90_M1D2Q2		ABJ53198.1	NULL	NULL	NULL	NULL	NULL	UN00507	0	0	1	50	1	50	0	0	2
UN00508	757	D5L6G0	629	58	Yes	76	88	0.08	0.09	757	584	191	248	1e-37	Proton pump interactor 1 n=2	Solanum	D5L6G0_SOLTU	7	0	D5L6G0_SOLTU				UniRef90_D5L6G0		ADE42483.1	NULL	NULL	NULL	NULL	NULL	UN00508	0	0	0	0	1	50	1	50	2
UN00509	849	UPI0000F2B537	743	97	Yes	57	74	0.11	0.13	429	139	117	213	3e-32	UPI0000F2B537 related cluster n=3	unknown	UPI0000F2B537	25	0	NULL	NULL	NULL	NULL	NULL	NULL	NULL	NULL	NULL	NULL	NULL	NULL	UN00509	0	0	0	0	1	50	1	50	2
UN00510	1820	O64487	814	260	Yes	60	70	0.14	0.32	885	184	562	811	1e-120	F20D22.3 protein n=1	Arabidopsis thaliana	O64487_ARATH	52	26	O64487_ARATH				UniRef90_O64487		AAC16741.1	NULL	NULL	NULL	NULL	NULL	UN00510	0	0	2	33.33	3	50	1	16.67	6
UN00511	1012	K4AZ47	388	52	Yes	98	100	0.05	0.13	1011	856	313	364	8e-23	Methionine aminopeptidase n=1	Solanum lycopersicum	K4AZ47_SOLLC	0	0	K4AZ47_SOLLC			GO:0004177; GO:0046872; GO:0008235; GO:0009987; GO:0006508	UniRef90_M1CGD0			NULL	NULL	NULL	NULL	NULL	UN00511	0	0	1	50	1	50	0	0	2
UN00512	674	O81806	202	214	No	50	65	0.32	1.06	2	643	26	202	1e-50	At4g35750 n=3	Arabidopsis	O81806_ARATH	38	37	O81806_ARATH	829728	NP_195300.1		UniRef90_O81806	At.24014	AAL38324.1; AAP37803.1; AEE86558.1; CAA20045.1; CAB81484.1	NULL	AT4G35750	SEC14 cytosolic factor family protein / phosphoglyceride transfer family protein	protein-coding	-	UN00512	0	0	1	50	1	50	0	0	2
UN00513	571	NoHit	0	0	No	0	0	0	0	0	0	0	0	99	NoMatchingHitfound	-	-	NULL	NULL	-	-	-	-	-	-	NULL	NULL	NULL	NULL	NULL	NULL	UN00513	0	0	0	0	2	66.67	1	33.33	3
UN00514	913	NoHit	0	0	No	0	0	0	0	0	0	0	0	99	NoMatchingHitfound	-	-	NULL	NULL	-	-	-	-	-	-	NULL	NULL	NULL	NULL	NULL	NULL	UN00514	0	0	0	0	1	50	1	50	2
UN00515	847	G7J6V0	1053	233	No	38	51	0.28	0.22	4	690	82	285	8e-26	Histone-lysine N-methyltransferase ATX5 n=1	Medicago truncatula	G7J6V0_MEDTR	111	4	G7J6V0_MEDTR	11446453	XP_003602231.1	GO:0005634; GO:0008168; GO:0008270	UniRef90_G7J6V0	Mtr.24092	AES72482.1	NULL	MTR_3g091310	Histone-lysine N-methyltransferase ATX5	protein-coding	-	UN00515	1	20	0	0	2	40	2	40	5
UN00516	724	Q9FMM3	1714	232	No	37	56	0.32	0.14	30	722	618	822	1e-32	GYF domain-containing protein n=2	Arabidopsis	Q9FMM3_ARATH	102	1	Q9FMM3_ARATH	834307	NP_199109.1	GO:0009737	UniRef90_Q9FMM3	At.6528	AED94891.1; BAB09197.1	NULL	AT5G42950	GYF domain-containing protein	protein-coding	-	UN00516	1	25	0	0	2	50	1	25	4
UN00517	448	C9YEF0	168	113	Yes	60	65	0.25	0.67	447	109	14	126	8e-41	Putative uncharacterized protein n=1	Curvibacter putative symbiont of Hydra magnipapillata	C9YEF0_9BURK	39	0	C9YEF0_9BURK				UniRef90_C9YEF0		CBA31926.1	NULL	NULL	NULL	NULL	NULL	UN00517	0	0	0	0	1	50	1	50	2
UN00518	1016	B9R916	670	225	Yes	69	81	0.22	0.34	1016	342	379	602	3e-87	Galactosyltransferase, putative n=1	Ricinus communis	B9R916_RICCO	42	1	B9R916_RICCO	8258151	XP_002511491.1	GO:0005794; GO:0016021; GO:0030246; GO:0047220; GO:0006486	UniRef90_B9R916		EEF52093.1	NULL	RCOM_1513100	galactosyltransferase, putative	protein-coding	-	UN00518	0	0	0	0	2	100	0	0	2
UN00519	710	NoHit	0	0	No	0	0	0	0	0	0	0	0	99	NoMatchingHitfound	-	-	NULL	NULL	-	-	-	-	-	-	NULL	NULL	NULL	NULL	NULL	NULL	UN00519	1	7.69	2	15.38	7	53.85	3	23.08	13
UN00520	916	Q0J0J2	446	67	Yes	48	67	0.07	0.15	208	8	319	381	2e-18	Os09g0497700 protein n=3	Oryza	Q0J0J2_ORYSJ	18	4	Q0J0J2_ORYSJ	4347464	NP_001063562.1	GO:0005783; GO:0005886	UniRef90_Q0J0J2	Os.87704	BAF25476.1; EEE69983.1	NULL	Os09g0497700	Os09g0497700	protein-coding	-	UN00520	0	0	1	50	1	50	0	0	2
UN00521	717	Q6F2N6	354	124	No	69	82	0.17	0.35	7	378	30	153	8e-77	Os05g0444300 protein n=3	Oryza	Q6F2N6_ORYSJ	22	0	Q6F2N6_ORYSJ	4338935	NP_001055680.1		UniRef90_Q6F2N6	Os.47421	AAT69615.1; BAF17594.1; BAG89791.1; EEE63892.1	NULL	Os05g0444300	Os05g0444300	protein-coding	-	UN00521	1	50	0	0	1	50	0	0	2
UN00522	682	UPI00027F6149	535	176	No	94	94	0.26	0.33	103	630	55	229	3e-86	UPI00027F6149 related cluster n=1	unknown	UPI00027F6149	9	1	NULL	NULL	NULL	NULL	NULL	NULL	NULL	NULL	NULL	NULL	NULL	NULL	UN00522	0	0	0	0	0	0	4	100	4
UN00523	608	NoHit	0	0	No	0	0	0	0	0	0	0	0	99	NoMatchingHitfound	-	-	NULL	NULL	-	-	-	-	-	-	NULL	NULL	NULL	NULL	NULL	NULL	UN00523	0	0	0	0	2	100	0	0	2
UN00524	542	UPI0001744DF7	496	37	No	100	100	0.07	0.07	95	205	306	342	8e-13	hypothetical protein VspiD_13700 n=1	Verrucomicrobium spinosum DSM 4136	UPI0001744DF7	0	0	NULL	NULL	NULL	NULL	NULL	NULL	NULL	NULL	NULL	NULL	NULL	NULL	UN00524	0	0	0	0	1	50	1	50	2
UN00525	443	G7JW34	1584	35	No	80	89	0.08	0.02	333	434	1	35	3e-07	COPII coat assembly protein sec16 n=1	Medicago truncatula	G7JW34_MEDTR	3	1	G7JW34_MEDTR	11428965	XP_003611309.1	GO:0048208	UniRef90_G7JW34	Mtr.7283	AES94267.1	NULL	MTR_5g012620	COPII coat assembly protein sec16	protein-coding	-	UN00525	1	50	0	0	1	50	0	0	2
UN00526	600	Q6JJ49	462	186	No	32	49	0.31	0.4	82	600	173	341	3e-12	Putative uncharacterized protein n=1	Ipomoea trifida	Q6JJ49_IPOTF	81	13	Q6JJ49_IPOTF				UniRef90_Q6JJ49		AAS79583.1	NULL	NULL	NULL	NULL	NULL	UN00526	0	0	0	0	1	50	1	50	2
UN00527	886	F4JJC3	282	152	No	42	55	0.17	0.54	350	703	130	281	5e-23	Protein FRA10AC1 n=2	Arabidopsis thaliana	F4JJC3_ARATH	34	34	F4JJC3_ARATH	827162	NP_001154235.1		UniRef90_F4JJC3	At.43881	AEE83543.1	NULL	AT4G15030	protein FRA10AC1	protein-coding	-	UN00527	1	50	0	0	1	50	0	0	2
UN00528	1278	D2CGD4	213	213	Yes	98	100	0.17	1	1248	610	1	213	1e-119	Dehydroascorbate reductase n=1	Ipomoea batatas	D2CGD4_IPOBA	1	0	D2CGD4_IPOBA			GO:0045174	UniRef90_D2CGD4		ABM91437.1	NULL	NULL	NULL	NULL	NULL	UN00528	2	18.18	2	18.18	2	18.18	5	45.45	11
UN00529	591	Q8VZL6	441	35	Yes	89	91	0.06	0.08	455	351	336	370	2e-08	DNA methyltransferase 1-associated protein 1 n=3	Brassicaceae	Q8VZL6_ARATH	3	0	Q8VZL6_ARATH	819334	NP_850470.1	GO:0005634; GO:0003682; GO:0003677; GO:0008168; GO:0045892	UniRef90_Q8VZL6	At.27099	AAL36380.1; AAM20260.1; AEC10814.1; BAH30433.1	NULL	AT2G47210	DNA methyltransferase 1-associated protein 1	protein-coding	-	UN00529	0	0	0	0	2	100	0	0	2
UN00530	663	B9RFD6	403	161	Yes	89	95	0.24	0.4	580	98	225	385	1e-76	60S ribosomal protein L18, putative n=1	Ricinus communis	B9RFD6_RICCO	8	0	B9RFD6_RICCO	8287111	XP_002512455.1	GO:0005840; GO:0003723; GO:0003735; GO:0006412	UniRef90_B9RFD6		EEF49907.1	NULL	RCOM_1433890	60S ribosomal protein L18, putative	protein-coding	-	UN00530	1	50	0	0	1	50	0	0	2
UN00531	877	F1KVR9	790	213	Yes	46	63	0.24	0.27	638	3	470	680	3e-43	85 kDa calcium-independent phospholipase A2 n=1	Ascaris suum	F1KVR9_ASCSU	77	1	F1KVR9_ASCSU			GO:0016787; GO:0006629	UniRef90_F1KVR9		ADY41973.1	NULL	NULL	NULL	NULL	NULL	UN00531	0	0	0	0	2	100	0	0	2
UN00532	1312	Q9FFU6	907	400	No	56	73	0.3	0.44	155	1312	13	403	1e-127	AT5g54830/MBG8_9 n=4	Camelineae	Q9FFU6_ARATH	95	14	Q9FFU6_ARATH	835573	NP_200294.1	GO:0005768; GO:0005794; GO:0016021; GO:0005802; GO:0004497	UniRef90_Q9FFU6	At.29474	AAL90897.1; AAO11544.1; AED96545.1; BAB08762.1; BAE99093.1	NULL	AT5G54830	DOMON and dopamine beta-monooxygenase N-terminal domain-containing protein	protein-coding	-	UN00532	0	0	0	0	3	75	1	25	4
UN00533	479	Q6L3I4	513	80	Yes	72	84	0.17	0.16	479	240	289	368	5e-45	Kelch repeat-containing F-box family protein, putative n=1	Solanum demissum	Q6L3I4_SOLDE	13	0	Q6L3I4_SOLDE				UniRef90_Q6L3I4		AAT40540.1	NULL	NULL	NULL	NULL	NULL	UN00533	0	0	0	0	1	50	1	50	2
UN00534	1073	NoHit	0	0	No	0	0	0	0	0	0	0	0	99	NoMatchingHitfound	-	-	NULL	NULL	-	-	-	-	-	-	NULL	NULL	NULL	NULL	NULL	NULL	UN00534	0	0	0	0	1	33.33	2	66.67	3
UN00535	788	G7JNF2	1881	130	Yes	39	56	0.16	0.07	594	205	18	137	4e-17	E3 ubiquitin-protein ligase UPL3 n=1	Medicago truncatula	G7JNF2_MEDTR	47	10	G7JNF2_MEDTR	11439680	XP_003607196.1	GO:0005622; GO:0004842; GO:0016567	UniRef90_G7JNF2	Mtr.12321	AES89393.1	NULL	MTR_4g073370	E3 ubiquitin-protein ligase UPL3	protein-coding	-	UN00535	0	0	1	50	1	50	0	0	2
UN00536	744	D7SWC3	173	180	Yes	54	68	0.24	1.04	633	130	1	173	7e-41	Putative uncharacterized protein n=2	Vitis vinifera	D7SWC3_VITVI	45	12	D7SWC3_VITVI			GO:0009706; GO:0009535; GO:0005739	UniRef90_D7SWC3		CBI21572.3	NULL	NULL	NULL	NULL	NULL	UN00536	0	0	2	28.57	3	42.86	2	28.57	7
UN00537	186	UPI00026586CC	382	61	Yes	54	56	0.33	0.16	184	8	4	62	1e-07	UPI00026586CC related cluster n=1	unknown	UPI00026586CC	25	2	NULL	NULL	NULL	NULL	NULL	NULL	NULL	NULL	NULL	NULL	NULL	NULL	UN00537	0	0	0	0	1	50	1	50	2
UN00538	659	Q9SZI0	133	85	Yes	74	91	0.13	0.64	615	361	45	129	1e-33	At4g26060 n=3	Arabidopsis	Q9SZI0_ARATH	8	0	Q9SZI0_ARATH	828712	NP_194336.1	GO:0005840; GO:0003735; GO:0006412	UniRef90_Q9SZI0	At.32212	ABF82610.1; AEE85151.1; CAB39671.1; CAB79461.1	NULL	AT4G26060	ribosomal protein L18ae family protein	protein-coding	-	UN00538	1	33.33	0	0	2	66.67	0	0	3
UN00539	702	Q9SCN0	765	146	No	64	82	0.21	0.19	33	461	619	764	1e-48	At3g57420 n=2	Arabidopsis	Q9SCN0_ARATH	24	3	Q9SCN0_ARATH	824909	NP_191301.1	GO:0005618; GO:0005794	UniRef90_Q9SCN0	At.43939	AAU94383.1; AAX12884.1; AEE79653.1; BAF01451.1; CAB66099.1	NULL	AT3G57420	hypothetical protein	protein-coding	-	UN00539	0	0	0	0	3	100	0	0	3
UN00540	730	Q9ZQT4	435	62	Yes	56	69	0.08	0.14	444	259	1	60	2e-09	H+/Ca2+ exchanger 2 n=1	Ipomoea nil	Q9ZQT4_IPONI	17	2	Q9ZQT4_IPONI			GO:0016021; GO:0015369	UniRef90_Q9ZQT4		BAA75232.1	NULL	NULL	NULL	NULL	NULL	UN00540	0	0	0	0	1	50	1	50	2
UN00541	1104	NoHit	0	0	No	0	0	0	0	0	0	0	0	99	NoMatchingHitfound	-	-	NULL	NULL	-	-	-	-	-	-	NULL	NULL	NULL	NULL	NULL	NULL	UN00541	1	25	1	25	1	25	1	25	4
UN00542	747	K4B9H8	842	254	No	43	57	0.34	0.3	5	730	50	295	6e-47	Serine/threonine-protein kinase n=1	Solanum lycopersicum	K4B9H8_SOLLC	96	12	K4B9H8_SOLLC			GO:0005524; GO:0004674; GO:0048544	UniRef90_M1B369			NULL	NULL	NULL	NULL	NULL	UN00542	0	0	0	0	2	100	0	0	2
UN00543	766	G7KRS9	1750	145	Yes	52	61	0.19	0.08	411	79	57	200	2e-28	MORC family CW-type zinc finger protein n=1	Medicago truncatula	G7KRS9_MEDTR	23	34	G7KRS9_MEDTR	11433070	XP_003625882.1	GO:0008270	UniRef90_G7KRS9	Mtr.7973	AES82100.1	NULL	MTR_7g108330	MORC family CW-type zinc finger protein	protein-coding	-	UN00543	0	0	0	0	2	66.67	1	33.33	3
UN00544	947	I6XNU8	222	48	Yes	94	94	0.05	0.22	516	373	175	222	3e-17	LAGLIDADG homing endonuclease type 2 n=1	Rhizophagus irregularis	I6XNU8_9GLOM	3	0	I6XNU8_9GLOM			GO:0005739; GO:0004519	UniRef90_I6XNU8		AFN42490.1	NULL	NULL	NULL	NULL	NULL	UN00544	0	0	0	0	1	33.33	2	66.67	3
UN00545	570	K7TKE7	283	53	Yes	64	79	0.09	0.19	160	8	68	120	1e-11	Argininosuccinate synthase n=1	Zea mays	K7TKE7_MAIZE	9	2	K7TKE7_MAIZE			GO:0004055; GO:0005524; GO:0006526	UniRef90_K7TKE7		AFW56720.1	NULL	NULL	NULL	NULL	NULL	UN00545	0	0	0	0	2	100	0	0	2
UN00546	1094	B9H8M7	1232	272	Yes	62	81	0.25	0.22	817	2	661	932	1e-130	Structural maintenance of chromosomes protein n=1	Populus trichocarpa	B9H8M7_POPTR	52	0	B9H8M7_POPTR	7454347	XP_002307647.1	GO:0005694; GO:0005634; GO:0005524; GO:0030261; GO:0006310; GO:0006281; GO:0007062	UniRef90_B9H8M7	Pth.9270	EEE94643.1	NULL	CPC902	condensin complex components subunit	protein-coding	-	UN00546	0	0	2	40	3	60	0	0	5
UN00547	627	G7LDS0	526	159	Yes	57	73	0.25	0.3	484	17	25	180	6e-39	26S proteasome non-ATPase regulatory subunit n=3	Trifolieae	G7LDS0_MEDTR	40	3	G7LDS0_MEDTR	11410998	XP_003628552.1	GO:0000502; GO:0006457	UniRef90_G7LDS0	Mtr.6857	AET03028.1	NULL	MTR_8g061280	26S proteasome non-ATPase regulatory subunit	protein-coding	-	UN00547	1	50	0	0	1	50	0	0	2
UN00548	1178	J3LBR0	496	168	No	62	81	0.14	0.34	669	1172	203	369	1e-126	NADPH:adrenodoxin oxidoreductase, mitochondrial n=1	Oryza brachyantha	J3LBR0_ORYBR	31	1	J3LBR0_ORYBR			GO:0005759; GO:0000166; GO:0016491	UniRef90_J3LBR0			NULL	NULL	NULL	NULL	NULL	UN00548	1	33.33	1	33.33	1	33.33	0	0	3
UN00549	691	I0Z7F7	246	185	No	56	72	0.27	0.75	3	557	53	233	4e-52	Glutathione S-transferase n=1	Coccomyxa subellipsoidea C-169	I0Z7F7_9CHLO	47	4	I0Z7F7_9CHLO			GO:0016740	UniRef90_I0Z7F7		EIE26576.1	NULL	NULL	NULL	NULL	NULL	UN00549	0	0	0	0	2	66.67	1	33.33	3
UN00550	632	NoHit	0	0	No	0	0	0	0	0	0	0	0	99	NoMatchingHitfound	-	-	NULL	NULL	-	-	-	-	-	-	NULL	NULL	NULL	NULL	NULL	NULL	UN00550	0	0	1	50	1	50	0	0	2
UN00551	672	NoHit	0	0	No	0	0	0	0	0	0	0	0	99	NoMatchingHitfound	-	-	NULL	NULL	-	-	-	-	-	-	NULL	NULL	NULL	NULL	NULL	NULL	UN00551	0	0	1	50	1	50	0	0	2
UN00552	845	G7KHI6	418	213	Yes	77	86	0.25	0.51	845	207	199	411	3e-86	Phosphate/phosphoenolpyruvate translocator n=1	Medicago truncatula	G7KHI6_MEDTR	30	0	G7KHI6_MEDTR	11429371	XP_003618180.1	GO:0016021; GO:0005215	UniRef90_G7KHI6	Mtr.17876	AES74398.1	NULL	MTR_6g005480	Phosphate/phosphoenolpyruvate translocator	protein-coding	-	UN00552	0	0	1	50	1	50	0	0	2
UN00553	1772	B9RH88	433	436	No	54	69	0.25	1.01	196	1488	1	426	1e-119	Ubiquitin-protein ligase, putative n=1	Ricinus communis	B9RH88_RICCO	130	5	B9RH88_RICCO	8284324	XP_002512947.1	GO:0016874; GO:0008270	UniRef90_B9RH88		EEF49450.1	NULL	RCOM_1448750	ubiquitin-protein ligase, putative	protein-coding	-	UN00553	3	37.5	0	0	4	50	1	12.5	8
UN00554	594	Q076D8	226	101	No	46	57	0.17	0.45	81	371	127	225	9e-18	DRE-binding protein 3a n=1	Gossypium hirsutum	Q076D8_GOSHI	39	4	Q076D8_GOSHI			GO:0005634; GO:0003677; GO:0003700; GO:0006351	UniRef90_Q076D8		ABB45860.1	NULL	NULL	NULL	NULL	NULL	UN00554	0	0	1	50	1	50	0	0	2
UN00555	515	D7TNI7	111	51	No	63	76	0.1	0.46	18	170	56	105	9e-10	Putative uncharacterized protein n=2	Vitis vinifera	D7TNI7_VITVI	11	1	D7TNI7_VITVI				UniRef90_D7TNI7		CBI32060.3	NULL	NULL	NULL	NULL	NULL	UN00555	0	0	0	0	3	100	0	0	3
UN00556	1655	B9SCX6	559	434	No	70	81	0.26	0.78	126	1424	49	474	0	Nicalin, putative n=1	Ricinus communis	B9SCX6_RICCO	82	1	B9SCX6_RICCO	8263310	XP_002523845.1	GO:0016021; GO:0016485	UniRef90_B9SCX6		EEF38571.1	NULL	RCOM_1282190	Nicalin precursor, putative	protein-coding	-	UN00556	2	25	2	25	3	37.5	1	12.5	8
UN00557	934	G7IB13	757	163	Yes	63	74	0.17	0.22	499	17	158	320	9e-69	Sn1-specific diacylglycerol lipase n=1	Medicago truncatula	G7IB13_MEDTR	40	2	G7IB13_MEDTR	11446024	XP_003592848.1	GO:0004806; GO:0006629	UniRef90_G7IB13	Mtr.16888	AES63099.1	NULL	MTR_1g116780	Sn1-specific diacylglycerol lipase	protein-coding	-	UN00557	0	0	0	0	2	100	0	0	2
UN00558	735	Q6XZH5	1136	148	Yes	32	46	0.2	0.13	714	286	990	1136	5e-10	Nematode resistance-like protein n=5	Solanum tuberosum	Q6XZH5_SOLTU	75	5	Q6XZH5_SOLTU			GO:0005622; GO:0043531; GO:0006952; GO:0007165	UniRef90_Q6XZH5		AAP44393.1	NULL	NULL	NULL	NULL	NULL	UN00558	0	0	0	0	3	100	0	0	3
UN00559	2452	Q6L432	2544	553	No	33	51	0.23	0.22	361	1986	1869	2389	3e-69	Disease resistance protein, putative n=2	Solanum demissum	Q6L432_SOLDE	258	11	Q6L432_SOLDE			GO:0043531; GO:0006952	UniRef90_Q6L432		AAT39951.2	NULL	NULL	NULL	NULL	NULL	UN00559	0	0	1	12.5	6	75	1	12.5	8
UN00560	1421	Q9FI58	555	175	No	53	73	0.12	0.32	729	1253	333	507	5e-52	Armadillo/beta-catenin-like repeat-containing protein n=3	Arabidopsis	Q9FI58_ARATH	48	0	Q9FI58_ARATH	835162	NP_199903.1		UniRef90_Q9FI58	At.25502	AAW80861.1; ACE79043.1; AED96007.1; BAB08736.1	NULL	AT5G50900	armadillo/beta-catenin-like repeat-containing protein	protein-coding	-	UN00560	0	0	0	0	2	66.67	1	33.33	3
UN00561	852	B9STI0	652	126	No	57	78	0.15	0.19	121	498	54	175	2e-49	Desacetoxyvindoline 4-hydroxylase, putative n=1	Ricinus communis	B9STI0_RICCO	24	4	B9STI0_RICCO	8276717	XP_002529299.1	GO:0050590; GO:0045431; GO:0051555	UniRef90_B9STI0		EEF33068.1	NULL	RCOM_0491770	Desacetoxyvindoline 4-hydroxylase, putative	protein-coding	-	UN00561	1	33.33	0	0	2	66.67	0	0	3
UN00562	736	UPI0000222DAB	790	219	No	28	44	0.3	0.28	21	644	293	499	1e-11	UPI0000222DAB related cluster n=1	unknown	UPI0000222DAB	111	11	NULL	NULL	NULL	NULL	NULL	NULL	NULL	NULL	NULL	NULL	NULL	NULL	UN00562	0	0	0	0	2	100	0	0	2
UN00563	810	G7KHJ1	718	168	Yes	52	64	0.21	0.23	731	237	5	170	2e-56	DEAD-box ATP-dependent RNA helicase n=2	Medicago truncatula	G7KHJ1_MEDTR	57	3	G7KHJ1_MEDTR	11430941	XP_003618185.1	GO:0005524; GO:0008026; GO:0003676	UniRef90_G7KHJ1	Mtr.14432	AES74403.1	NULL	MTR_6g005550	DEAD-box ATP-dependent RNA helicase	protein-coding	-	UN00563	0	0	0	0	1	50	1	50	2
UN00564	678	H6SIC1	103	69	Yes	52	62	0.1	0.67	422	216	6	73	6e-09	Rhodospirillum photometricum DSM 122 draft genome sequence (Fragment) n=1	Rhodospirillum photometricum DSM 122	H6SIC1_RHOPH	25	1	H6SIC1_RHOPH	12210669	YP_005415566.1		UniRef90_H6SIC1		CCG06596.1	NULL	RSPPHO_03257	hypothetical protein	protein-coding	-	UN00564	0	0	0	0	2	100	0	0	2
UN00565	670	H6TDB7	921	89	Yes	44	56	0.13	0.1	657	403	766	854	2e-16	Disease resistance protein RGH7 n=1	Solanum leptophyes x Solanum sparsipilum	H6TDB7_9SOLN	35	4	H6TDB7_9SOLN			GO:0043531; GO:0006952	UniRef90_H6TDB7		AEW48215.1	NULL	NULL	NULL	NULL	NULL	UN00565	0	0	1	50	1	50	0	0	2
UN00566	738	B6U2J8	468	119	No	75	86	0.16	0.25	341	697	1	118	2e-43	Casein kinase I isoform delta-like n=10	Poaceae	B6U2J8_MAIZE	16	1	B6U2J8_MAIZE	100285265	NP_001151631.1	GO:0005737; GO:0005634; GO:0005524; GO:0004674; GO:0004712	UniRef90_M0XAK6	Zm.72571	ACG43581.1	NULL	LOC100285265	casein kinase I isoform delta-like	protein-coding	-	UN00566	1	50	0	0	1	50	0	0	2
UN00567	535	B9RQZ2	556	184	Yes	51	67	0.34	0.33	533	3	178	359	1e-41	Topbp1, putative n=1	Ricinus communis	B9RQZ2_RICCO	53	7	B9RQZ2_RICCO	8258608	XP_002516161.1		UniRef90_B9RQZ2		EEF46163.1	NULL	RCOM_0707860	topbp1, putative	protein-coding	-	UN00567	0	0	0	0	1	50	1	50	2
UN00568	593	NoHit	0	0	No	0	0	0	0	0	0	0	0	99	NoMatchingHitfound	-	-	NULL	NULL	-	-	-	-	-	-	NULL	NULL	NULL	NULL	NULL	NULL	UN00568	0	0	0	0	3	100	0	0	3
UN00569	908	NoHit	0	0	No	0	0	0	0	0	0	0	0	99	NoMatchingHitfound	-	-	NULL	NULL	-	-	-	-	-	-	NULL	NULL	NULL	NULL	NULL	NULL	UN00569	0	0	0	0	3	100	0	0	3
UN00570	1038	G7I5A6	660	160	No	48	67	0.15	0.24	92	571	1	149	3e-35	F-box/FBD/LRR-repeat protein n=1	Medicago truncatula	G7I5A6_MEDTR	42	11	G7I5A6_MEDTR	11414544	XP_003589307.1	GO:0008270	UniRef90_G7I5A6	Mtr.17103	AES59558.1	NULL	MTR_1g021710	F-box/FBD/LRR-repeat protein	protein-coding	-	UN00570	0	0	0	0	1	50	1	50	2
UN00571	617	K4CWH0	498	210	Yes	73	78	0.34	0.42	617	3	48	253	3e-78	Histone deacetylase n=1	Solanum lycopersicum	K4CWH0_SOLLC	41	5	K4CWH0_SOLLC			GO:0005634; GO:0032041; GO:0097372; GO:0046969; GO:0046970; GO:0070932; GO:0070933; GO:0006355; GO:0006351	UniRef90_K4CWH0			NULL	NULL	NULL	NULL	NULL	UN00571	1	50	0	0	1	50	0	0	2
UN00572	1036	B9SNW9	427	134	Yes	76	90	0.13	0.31	707	306	244	377	1e-123	1-aminocyclopropane-1-carboxylate deaminase, putative n=1	Ricinus communis	B9SNW9_RICCO	13	0	B9SNW9_RICCO	8289107	XP_002527688.1	GO:0008660; GO:0030170; GO:0008152	UniRef90_B9SNW9		EEF34687.1	NULL	RCOM_0582700	1-aminocyclopropane-1-carboxylate deaminase, putative	protein-coding	-	UN00572	0	0	1	33.33	2	66.67	0	0	3
UN00573	1471	B9HL46	458	458	Yes	69	83	0.31	1	1453	80	1	458	0	Proline transporter n=1	Populus trichocarpa	B9HL46_POPTR	76	0	B9HL46_POPTR	7494902	XP_002311043.1	GO:0016021	UniRef90_B9HL46		EEE88410.1	NULL	PtrProT5	proline transporter	protein-coding	-	UN00573	2	16.67	3	25	3	25	4	33.33	12
UN00574	616	K4D349	516	110	Yes	51	70	0.18	0.21	429	100	238	345	8e-22	Uncharacterized protein n=1	Solanum lycopersicum	K4D349_SOLLC	31	2	K4D349_SOLLC				UniRef90_K4D349			NULL	NULL	NULL	NULL	NULL	UN00574	1	50	0	0	1	50	0	0	2
UN00575	624	F0JAC2	148	108	No	50	60	0.17	0.73	248	571	2	84	2e-20	Hypothetical conserved protein 1806 n=1	Amblyomma variegatum	F0JAC2_AMBVA	18	25	F0JAC2_AMBVA				UniRef90_F0JAC2		DAA34765.1	NULL	NULL	NULL	NULL	NULL	UN00575	0	0	0	0	2	100	0	0	2
UN00576	613	NoHit	0	0	No	0	0	0	0	0	0	0	0	99	NoMatchingHitfound	-	-	NULL	NULL	-	-	-	-	-	-	NULL	NULL	NULL	NULL	NULL	NULL	UN00576	2	66.67	0	0	1	33.33	0	0	3
UN00577	742	I1CAG1	1800	210	Yes	44	65	0.28	0.12	731	102	477	685	1e-44	Chitin synthase n=1	Rhizopus delemar RA 99-880	I1CAG1_RHIO9	73	1	I1CAG1_RHIO9			GO:0016459; GO:0005524; GO:0003677; GO:0020037; GO:0003774; GO:0016758	UniRef90_I1CAG1		EIE85441.1	NULL	NULL	NULL	NULL	NULL	UN00577	0	0	0	0	3	100	0	0	3
UN00578	1711	A7IZK9	558	443	No	88	94	0.26	0.79	107	1423	5	447	0	Neutral/alkaline invertase n=5	core eudicotyledons	A7IZK9_COFAR	22	4	A7IZK9_COFAR			GO:0033926; GO:0004575	UniRef90_A7IZK9		ABI17895.1	NULL	NULL	NULL	NULL	NULL	UN00578	1	8.33	2	16.67	7	58.33	2	16.67	12
UN00579	1171	Q6Z2A9	229	169	No	33	51	0.14	0.74	465	971	1	150	3e-11	Os08g0290400 protein n=4	Oryza	Q6Z2A9_ORYSJ	63	19	Q6Z2A9_ORYSJ	4345185	NP_001061462.1		UniRef90_Q6Z2A9	Os.8258	BAD01304.1; BAD01380.1; BAF23376.1; BAG91562.1; EEE68409.1	NULL	Os08g0290400	Os08g0290400	protein-coding	-	UN00579	0	0	1	50	1	50	0	0	2
UN00580	773	UPI00016A4EB0	859	57	No	65	77	0.07	0.07	56	226	312	364	1e-11	Lipolytic enzyme n=1	Burkholderia thailandensis TXDOH	UPI00016A4EB0	9	4	NULL	NULL	NULL	NULL	NULL	NULL	NULL	NULL	NULL	NULL	NULL	NULL	UN00580	0	0	1	50	1	50	0	0	2
UN00581	717	G3BGW1	326	138	Yes	76	87	0.19	0.42	506	93	76	204	1e-67	TCP transcription factor 21 n=1	Solanum lycopersicum	G3BGW1_SOLLC	9	9	G3BGW1_SOLLC	100736523	NP_001233826.1		UniRef90_G3BGW1	Les.25843	ADM87270.1	NULL	TCP21	TCP transcription factor 21	protein-coding	-	UN00581	0	0	0	0	1	50	1	50	2
UN00582	1023	K4DH62	607	31	Yes	81	90	0.03	0.05	1013	921	13	43	1e-05	Uncharacterized protein n=1	Solanum lycopersicum	K4DH62_SOLLC	3	0	K4DH62_SOLLC			GO:0005634; GO:0004652; GO:0003723; GO:0043631; GO:0006351	UniRef90_K4DH62			NULL	NULL	NULL	NULL	NULL	UN00582	0	0	0	0	3	100	0	0	3
UN00583	506	NoHit	0	0	No	0	0	0	0	0	0	0	0	99	NoMatchingHitfound	-	-	NULL	NULL	-	-	-	-	-	-	NULL	NULL	NULL	NULL	NULL	NULL	UN00583	0	0	0	0	3	100	0	0	3
UN00584	637	UPI0001744A23	5664	158	Yes	75	83	0.25	0.03	636	163	3555	3699	7e-59	hypothetical protein VspiD_00615 n=1	Verrucomicrobium spinosum DSM 4136	UPI0001744A23	14	13	NULL	NULL	NULL	NULL	NULL	NULL	NULL	NULL	NULL	NULL	NULL	NULL	UN00584	0	0	1	50	1	50	0	0	2
UN00585	681	NoHit	0	0	No	0	0	0	0	0	0	0	0	99	NoMatchingHitfound	-	-	NULL	NULL	-	-	-	-	-	-	NULL	NULL	NULL	NULL	NULL	NULL	UN00585	0	0	0	0	1	50	1	50	2
UN00586	235	K4B0S9	645	37	No	65	84	0.16	0.06	123	233	10	46	1e-05	Mitochondrial Rho GTPase n=1	Solanum lycopersicum	K4B0S9_SOLLC	6	0	K4B0S9_SOLLC			GO:0005741; GO:0005509; GO:0005525; GO:0003924; GO:0019725; GO:0006184; GO:0007264	UniRef90_K4B0S9			NULL	NULL	NULL	NULL	NULL	UN00586	0	0	0	0	1	50	1	50	2
UN00587	850	B9RIQ3	616	138	Yes	66	77	0.16	0.22	619	224	471	606	4e-38	Tellurite resistance protein tehA, putative n=1	Ricinus communis	B9RIQ3_RICCO	26	6	B9RIQ3_RICCO	8277069	XP_002513622.1	GO:0016021; GO:0055085	UniRef90_B9RIQ3		EEF49025.1	NULL	RCOM_1581510	Tellurite resistance protein tehA, putative	protein-coding	-	UN00587	1	50	0	0	1	50	0	0	2
UN00588	754	Q5DQ85	186	25	No	100	100	0.03	0.13	680	754	43	67	2e-06	CAPIP1 n=4	Solanoideae	Q5DQ85_CAPAN	0	0	Q5DQ85_CAPAN				UniRef90_Q5DQ85		AAT35532.1	NULL	NULL	NULL	NULL	NULL	UN00588	0	0	0	0	2	100	0	0	2
UN00589	891	B4F8S8	602	52	Yes	87	98	0.06	0.09	328	173	207	258	7e-29	Putative MAP kinase family protein n=4	Andropogoneae	B4F8S8_MAIZE	1	0	B4F8S8_MAIZE	100191429	NP_001130334.1	GO:0005524; GO:0004707; GO:0000165	UniRef90_B4F8S8	Zm.85255	ACF78521.1; AFW79338.1	NULL	LOC100191429	uncharacterized LOC100191429	protein-coding	-	UN00589	1	33.33	1	33.33	1	33.33	0	0	3
UN00590	660	B9RW89	190	46	No	74	83	0.07	0.24	148	285	96	141	2e-10	Acyl-CoA thioesterase, putative n=1	Ricinus communis	B9RW89_RICCO	8	0	B9RW89_RICCO	8284992	XP_002518008.1		UniRef90_B9RW89		EEF44526.1	NULL	RCOM_1176760	acyl-CoA thioesterase, putative	protein-coding	-	UN00590	0	0	0	0	1	50	1	50	2
UN00591	530	NoHit	0	0	No	0	0	0	0	0	0	0	0	99	NoMatchingHitfound	-	-	NULL	NULL	-	-	-	-	-	-	NULL	NULL	NULL	NULL	NULL	NULL	UN00591	0	0	0	0	1	50	1	50	2
UN00592	679	B9SQ73	304	67	Yes	66	82	0.1	0.22	677	477	75	141	2e-20	Molybdopterin cofactor sulfurase, putative n=1	Ricinus communis	B9SQ73_RICCO	12	0	B9SQ73_RICCO	8267552	XP_002528142.1	GO:0003824; GO:0030151; GO:0030170; GO:0008152	UniRef90_B9SQ73		EEF34233.1	NULL	RCOM_1196080	molybdopterin cofactor sulfurase, putative	protein-coding	-	UN00592	0	0	0	0	1	50	1	50	2
UN00593	1271	NoHit	0	0	No	0	0	0	0	0	0	0	0	99	NoMatchingHitfound	-	-	NULL	NULL	-	-	-	-	-	-	NULL	NULL	NULL	NULL	NULL	NULL	UN00593	0	0	0	0	3	100	0	0	3
UN00594	1223	NoHit	0	0	No	0	0	0	0	0	0	0	0	99	NoMatchingHitfound	-	-	NULL	NULL	-	-	-	-	-	-	NULL	NULL	NULL	NULL	NULL	NULL	UN00594	0	0	0	0	3	100	0	0	3
UN00595	748	B5KGP0	241	189	Yes	71	82	0.25	0.78	711	148	57	240	1e-71	Small basic intrinsic protein 1-2 n=1	Olea europaea	B5KGP0_OLEEU	33	1	B5KGP0_OLEEU			GO:0016021; GO:0005215	UniRef90_B5KGP0		ACH72790.1	NULL	NULL	NULL	NULL	NULL	UN00595	0	0	0	0	3	60	2	40	5
UN00596	920	G8E9N6	287	57	No	84	95	0.06	0.2	3	173	95	151	7e-21	NAC domain protein NAC2 n=1	Salvia miltiorrhiza	G8E9N6_SALMI	3	0	G8E9N6_SALMI			GO:0003677; GO:0006355	UniRef90_G8E9N6		AEQ61906.1	NULL	NULL	NULL	NULL	NULL	UN00596	0	0	1	50	1	50	0	0	2
UN00597	594	NoHit	0	0	No	0	0	0	0	0	0	0	0	99	NoMatchingHitfound	-	-	NULL	NULL	-	-	-	-	-	-	NULL	NULL	NULL	NULL	NULL	NULL	UN00597	0	0	0	0	1	50	1	50	2
UN00598	640	G7JE75	666	226	Yes	54	67	0.35	0.34	639	4	113	333	2e-52	TBC1 domain family member n=1	Medicago truncatula	G7JE75_MEDTR	61	14	G7JE75_MEDTR	11438160	XP_003609386.1	GO:0005622; GO:0005097; GO:0032851	UniRef90_G7JE75	Mtr.14351	AES91583.1	NULL	MTR_4g115090	TBC1 domain family member	protein-coding	-	UN00598	1	50	0	0	1	50	0	0	2
UN00599	694	A1BY88	177	64	No	86	91	0.09	0.36	115	306	4	67	3e-25	Mitochondrial formate dehydrogenase (Fragment) n=1	Nicotiana attenuata	A1BY88_NICAT	6	0	A1BY88_NICAT			GO:0051287; GO:0016616	UniRef90_A1BY88		ABK20441.1	NULL	NULL	NULL	NULL	NULL	UN00599	0	0	0	0	3	100	0	0	3
UN00600	795	G7IEQ6	495	261	Yes	59	73	0.33	0.53	794	27	124	378	5e-83	Serine carboxypeptidase II-3 n=4	Medicago truncatula	G7IEQ6_MEDTR	65	5	G7IEQ6_MEDTR	11425107; 11429035	XP_003592238.1; XP_003601335.1	GO:0004185; GO:0006508	UniRef90_G7IEQ6		AES62489.1; AES71586.1	NULL	NULL	NULL	NULL	NULL	UN00600	0	0	0	0	1	50	1	50	2
UN00601	846	B9RGG4	1128	338	No	29	41	0.4	0.3	2	811	18	341	1e-24	Pentatricopeptide repeat-containing protein, putative n=1	Ricinus communis	B9RGG4_RICCO	133	68	B9RGG4_RICCO	8260715	XP_002513116.1		UniRef90_B9RGG4		EEF49619.1	NULL	RCOM_1453870	pentatricopeptide repeat-containing protein, putative	protein-coding	-	UN00601	0	0	0	0	1	50	1	50	2
UN00602	1012	NoHit	0	0	No	0	0	0	0	0	0	0	0	99	NoMatchingHitfound	-	-	NULL	NULL	-	-	-	-	-	-	NULL	NULL	NULL	NULL	NULL	NULL	UN00602	0	0	0	0	5	100	0	0	5
UN00603	931	Q6VBJ4	1218	195	No	30	45	0.21	0.16	331	915	326	519	4e-09	Epa5p n=1	Candida glabrata	Q6VBJ4_CANGB	106	1	Q6VBJ4_CANGB				UniRef90_Q6VBJ4		AAQ82687.1	NULL	NULL	NULL	NULL	NULL	UN00603	0	0	1	50	1	50	0	0	2
UN00604	1717	E7DN63	761	518	No	86	93	0.3	0.68	2	1555	9	526	0	Beta-amyrin synthase n=2	Solanum lycopersicum	BAMS_SOLLC	37	0	BAMS_SOLLC	100529102	NP_001234604.1	GO:0016866; GO:0008152	UniRef90_E7DN63	Les.25599	ADU52574.1	NULL	lTTS1	beta-amyrin synthase	protein-coding	-	UN00604	1	12.5	0	0	3	37.5	4	50	8
UN00605	757	B2CZI9	320	253	No	72	81	0.33	0.79	5	757	47	281	8e-90	Putative bZIP transcriptional activator n=1	Capsicum annuum	B2CZI9_CAPAN	46	2	B2CZI9_CAPAN			GO:0043565; GO:0003700	UniRef90_M1BHG2		ACB30357.1	NULL	NULL	NULL	NULL	NULL	UN00605	0	0	0	0	2	66.67	1	33.33	3
UN00606	715	UPI000262883B	352	142	No	39	58	0.2	0.4	24	449	160	295	5e-24	hypothetical protein LGrbi_15849 n=1	Lentibacillus sp. Grbi	UPI000262883B	53	6	NULL	NULL	NULL	NULL	NULL	NULL	NULL	NULL	NULL	NULL	NULL	NULL	UN00606	0	0	0	0	2	100	0	0	2
UN00607	702	G7IKA6	375	101	Yes	47	60	0.14	0.27	701	402	59	156	9e-41	GDSL esterase/lipase n=2	Medicago truncatula	G7IKA6_MEDTR	39	1	G7IKA6_MEDTR	11433598	XP_003593737.1	GO:0016788; GO:0006629	UniRef90_G7IKA6		AES63988.1	NULL	MTR_2g015590	GDSL esterase/lipase	protein-coding	-	UN00607	0	0	0	0	2	100	0	0	2
UN00608	652	NoHit	0	0	No	0	0	0	0	0	0	0	0	99	NoMatchingHitfound	-	-	NULL	NULL	-	-	-	-	-	-	NULL	NULL	NULL	NULL	NULL	NULL	UN00608	1	50	0	0	1	50	0	0	2
UN00609	617	A7KCS3	546	124	No	73	92	0.2	0.23	241	612	124	247	4e-65	NADH dehydrogenase subunit 2 n=1	Pleurotus ostreatus	A7KCS3_PLEOS	10	0	A7KCS3_PLEOS		YP_001504345.1	GO:0005739; GO:0008137; GO:0042773	UniRef90_A7KCS3		ABM67604.1	NULL	NULL	NULL	NULL	NULL	UN00609	0	0	0	0	1	33.33	2	66.67	3
UN00610	1425	B9I5Q4	1404	308	No	85	92	0.22	0.22	249	1172	651	955	1e-177	Chromatin remodeling complex subunit (Fragment) n=1	Populus trichocarpa	B9I5Q4_POPTR	22	3	B9I5Q4_POPTR	7487714	XP_002319663.1	GO:0005524; GO:0003677; GO:0004386	UniRef90_B9I5Q4		EEE95586.1	NULL	CHR923	chromatin remodeling complex subunit	protein-coding	-	UN00610	0	0	0	0	6	100	0	0	6
UN00611	813	G7IYF8	428	271	Yes	51	72	0.33	0.63	811	8	123	380	5e-73	Cellulose synthase n=1	Medicago truncatula	G7IYF8_MEDTR	72	3	G7IYF8_MEDTR	11427947	XP_003598038.1	GO:0016021; GO:0016760; GO:0030244	UniRef90_G7IYF8	Mtr.6659	AES68289.1	NULL	MTR_3g005560	Cellulose synthase	protein-coding	-	UN00611	0	0	0	0	7	87.5	1	12.5	8
UN00612	814	I6USM4	719	124	No	79	87	0.15	0.17	3	374	596	719	4e-52	Sieve element occlusion protein 1 n=1	Nicotiana tabacum	I6USM4_TOBAC	16	0	I6USM4_TOBAC				UniRef90_I6USM4		AFN06072.1	NULL	NULL	NULL	NULL	NULL	UN00612	0	0	1	50	1	50	0	0	2
UN00613	704	A5AK52	690	234	No	67	82	0.33	0.34	7	702	297	525	5e-83	Putative uncharacterized protein n=1	Vitis vinifera	A5AK52_VITVI	39	2	A5AK52_VITVI			GO:0005524; GO:0030247; GO:0004674	UniRef90_A5AK52		CAN71409.1	NULL	NULL	NULL	NULL	NULL	UN00613	0	0	0	0	1	50	1	50	2
UN00614	946	B9T147	679	238	No	90	96	0.25	0.35	234	944	15	249	1e-125	Dual specificity protein phosphatase, putative n=1	Ricinus communis	B9T147_RICCO	9	1	B9T147_RICCO	8272228	XP_002531965.1	GO:0004725; GO:0008138; GO:0035335	UniRef90_B9T147		EEF30401.1	NULL	RCOM_0189730	dual specificity protein phosphatase, putative	protein-coding	-	UN00614	0	0	1	20	3	60	1	20	5
UN00615	713	NoHit	0	0	No	0	0	0	0	0	0	0	0	99	NoMatchingHitfound	-	-	NULL	NULL	-	-	-	-	-	-	NULL	NULL	NULL	NULL	NULL	NULL	UN00615	0	0	0	0	6	100	0	0	6
UN00616	348	I1CHT2	231	51	Yes	94	98	0.15	0.22	341	189	28	78	2e-43	Polyubiquitin n=2	Rhizopus delemar RA 99-880	I1CHT2_RHIO9	1	0	I1CHT2_RHIO9			GO:0008270	UniRef90_I1CHT2		EIE88012.1	NULL	NULL	NULL	NULL	NULL	UN00616	0	0	0	0	1	50	1	50	2
UN00617	1126	K4BW09	561	111	Yes	40	52	0.1	0.2	451	131	131	239	6e-16	Uncharacterized protein n=1	Solanum lycopersicum	K4BW09_SOLLC	49	4	K4BW09_SOLLC			GO:0005622; GO:0003677	UniRef90_K4BW09			NULL	NULL	NULL	NULL	NULL	UN00617	0	0	0	0	1	50	1	50	2
UN00618	951	K7E1M0	203	56	Yes	45	57	0.06	0.28	175	8	146	201	1e-06	Uncharacterized protein n=1	Monodelphis domestica	K7E1M0_MONDO	24	0	K7E1M0_MONDO				UniRef90_K7E1M0			NULL	NULL	NULL	NULL	NULL	UN00618	0	0	0	0	3	100	0	0	3
UN00619	378	K1QJW2	266	67	No	39	64	0.18	0.25	65	265	176	242	3e-06	Calbindin-32 n=1	Crassostrea gigas	K1QJW2_CRAGI	24	0	K1QJW2_CRAGI			GO:0005509	UniRef90_K1QJW2		EKC21991.1	NULL	NULL	NULL	NULL	NULL	UN00619	0	0	0	0	2	100	0	0	2
UN00620	778	B9SQ55	1974	196	No	80	89	0.25	0.1	2	589	1762	1955	9e-84	Transferase, transferring glycosyl groups, putative n=3	Malpighiales	B9SQ55_RICCO	19	2	B9SQ55_RICCO	8267534	XP_002528124.1	GO:0000148; GO:0003843; GO:0006075	UniRef90_B9SQ55		EEF34254.1	NULL	RCOM_0146290	transferase, transferring glycosyl groups, putative	protein-coding	-	UN00620	1	25	0	0	1	25	2	50	4
UN00621	169	UPI0001C374B3	1045	40	No	100	100	0.24	0.04	3	122	329	368	1e-14	glycoside hydrolase family 9 n=1	Ruminococcus flavefaciens FD-1	UPI0001C374B3	0	0	NULL	NULL	NULL	NULL	NULL	NULL	NULL	NULL	NULL	NULL	NULL	NULL	UN00621	0	0	0	0	3	75	1	25	4
UN00622	1282	B9RZT3	811	75	Yes	57	68	0.06	0.09	1010	789	671	744	4e-23	Flowering time control protein FCA, putative n=1	Ricinus communis	B9RZT3_RICCO	23	1	B9RZT3_RICCO	8258842	XP_002519252.1	GO:0000166; GO:0003723	UniRef90_B9RZT3		EEF43116.1	NULL	RCOM_1001010	Flowering time control protein FCA, putative	protein-coding	-	UN00622	0	0	0	0	1	50	1	50	2
UN00623	608	G7I5E7	246	49	Yes	80	86	0.08	0.2	602	459	198	246	3e-15	Basic helix-loop-helix transcription factor n=1	Medicago truncatula	G7I5E7_MEDTR	6	1	G7I5E7_MEDTR	11419849	XP_003590056.1		UniRef90_G7I5E7	Mtr.4117	AES60307.1; AET08955.1	NULL	MTR_1g043430	Transcription factor bHLH104	protein-coding	-	UN00623	0	0	0	0	2	100	0	0	2
UN00624	668	UPI000274445B	507	98	Yes	36	54	0.15	0.19	635	378	378	475	5e-09	UPI000274445B related cluster n=1	unknown	UPI000274445B	33	12	NULL	NULL	NULL	NULL	NULL	NULL	NULL	NULL	NULL	NULL	NULL	NULL	UN00624	0	0	0	0	2	100	0	0	2
UN00625	662	D5GZ88	156	123	Yes	44	54	0.19	0.79	394	26	2	124	1e-17	Conserved protein n=1	Lactobacillus crispatus ST1	D5GZ88_LACCS	56	0	D5GZ88_LACCS	9106715; 9107002; 9107004; 9107005	YP_003600535.1; YP_003600914.1; YP_003600927.1; YP_003602122.1		UniRef90_D5GZ88		CBL49510.1; CBL49889.1; CBL49902.1; CBL51097.1	NULL	NULL	NULL	NULL	NULL	UN00625	0	0	0	0	1	50	1	50	2
UN00626	685	UPI00017C31A5	1659	135	Yes	90	96	0.2	0.08	606	205	936	1070	2e-61	UPI00017C31A5 related cluster n=3	unknown	UPI00017C31A5	5	1	NULL	NULL	NULL	NULL	NULL	NULL	NULL	NULL	NULL	NULL	NULL	NULL	UN00626	0	0	0	0	2	66.67	1	33.33	3
UN00627	744	K4BYY8	859	41	Yes	63	76	0.06	0.05	424	302	20	60	7e-07	Uncharacterized protein n=1	Solanum lycopersicum	K4BYY8_SOLLC	10	0	K4BYY8_SOLLC				UniRef90_K4BYY8			NULL	NULL	NULL	NULL	NULL	UN00627	0	0	0	0	1	50	1	50	2
UN00628	742	B9RQY4	260	188	No	58	78	0.25	0.72	3	563	73	260	8e-58	Abhydrolase domain containing, putative n=1	Ricinus communis	B9RQY4_RICCO	41	1	B9RQY4_RICCO	8258600	XP_002516153.1	GO:0016787	UniRef90_B9RQY4		EEF46155.1	NULL	RCOM_0707680	abhydrolase domain containing, putative	protein-coding	-	UN00628	0	0	0	0	1	50	1	50	2
UN00629	599	Q9FIJ4	199	45	Yes	78	93	0.08	0.23	245	111	155	199	2e-13	At5g47870 n=3	Arabidopsis	Q9FIJ4_ARATH	3	0	Q9FIJ4_ARATH	834838	NP_199598.1	GO:0009507; GO:0000724	UniRef90_Q9FIJ4	At.26615; At.63891	ABD94072.1; AED95582.1; BAB11334.1; BAD43427.1	NULL	AT5G47870	hypothetical protein	protein-coding	-	UN00629	0	0	0	0	2	100	0	0	2
UN00630	556	A9CRE4	632	113	Yes	81	85	0.2	0.18	551	213	507	619	1e-45	Cyclic nucleotide gated channel n=1	Malus x domestica	A9CRE4_MALDO	17	0	A9CRE4_MALDO				UniRef90_A9CRE4		BAF95185.1	NULL	NULL	NULL	NULL	NULL	UN00630	0	0	1	50	1	50	0	0	2
UN00631	758	B9S748	1032	197	Yes	53	66	0.26	0.19	589	8	1	187	4e-47	Synaptotagmin, putative n=1	Ricinus communis	B9S748_RICCO	63	3	B9S748_RICCO	8283244	XP_002521817.1		UniRef90_B9S748		EEF40627.1	NULL	RCOM_1333600	synaptotagmin, putative	protein-coding	-	UN00631	0	0	0	0	2	66.67	1	33.33	3
UN00632	1111	C5FHV4	577	229	No	49	66	0.21	0.4	5	682	12	239	3e-68	Phosphate-repressible phosphate permease n=6	Arthrodermataceae	C5FHV4_ARTOC	76	3	C5FHV4_ARTOC	9223076	XP_002848819.1	GO:0016020; GO:0005315; GO:0006817	UniRef90_C5FHV4		EEQ28934.1	NULL	MCYG_01753	phosphate-repressible phosphate permease	protein-coding	-	UN00632	0	0	0	0	1	50	1	50	2
UN00633	824	B9RR37	393	244	Yes	67	81	0.3	0.62	823	101	13	255	5e-97	Zinc finger protein, putative n=1	Ricinus communis	B9RR37_RICCO	43	3	B9RR37_RICCO	8259042	XP_002516206.1	GO:0016788; GO:0006629	UniRef90_B9RR37		EEF46208.1	NULL	RCOM_0708810	zinc finger protein, putative	protein-coding	-	UN00633	1	50	0	0	1	50	0	0	2
UN00634	1096	NoHit	0	0	No	0	0	0	0	0	0	0	0	99	NoMatchingHitfound	-	-	NULL	NULL	-	-	-	-	-	-	NULL	NULL	NULL	NULL	NULL	NULL	UN00634	0	0	0	0	2	100	0	0	2
UN00635	1114	NoHit	0	0	No	0	0	0	0	0	0	0	0	99	NoMatchingHitfound	-	-	NULL	NULL	-	-	-	-	-	-	NULL	NULL	NULL	NULL	NULL	NULL	UN00635	0	0	0	0	1	50	1	50	2
UN00636	741	B9S2X2	369	164	No	59	64	0.22	0.44	73	534	85	224	9e-51	NAC domain-containing protein, putative n=1	Ricinus communis	B9S2X2_RICCO	49	10	B9S2X2_RICCO	8277764	XP_002520341.1	GO:0003677; GO:0006355	UniRef90_B9S2X2		EEF42127.1	NULL	RCOM_0563350	NAC domain-containing protein, putative	protein-coding	-	UN00636	0	0	0	0	2	100	0	0	2
UN00637	1087	NoHit	0	0	No	0	0	0	0	0	0	0	0	99	NoMatchingHitfound	-	-	NULL	NULL	-	-	-	-	-	-	NULL	NULL	NULL	NULL	NULL	NULL	UN00637	0	0	1	50	1	50	0	0	2
UN00638	470	B9T0R1	526	165	Yes	43	55	0.35	0.31	464	6	270	423	6e-21	Protein binding protein, putative n=1	Ricinus communis	B9T0R1_RICCO	62	12	B9T0R1_RICCO	8271703	XP_002531830.1		UniRef90_B9T0R1		EEF30550.1	NULL	RCOM_1440560	protein binding protein, putative	protein-coding	-	UN00638	0	0	0	0	1	50	1	50	2
UN00639	707	D7LBF6	2134	236	Yes	56	71	0.33	0.11	706	5	1357	1589	2e-61	EMB2410 n=1	Arabidopsis lyrata subsp. lyrata	D7LBF6_ARALL	67	2	D7LBF6_ARALL	9316763	XP_002880696.1		UniRef90_D7LBF6		EFH56955.1	NULL	ARALYDRAFT_901219	EMB2410	protein-coding	-	UN00639	1	50	0	0	1	50	0	0	2
UN00640	1082	NoHit	0	0	No	0	0	0	0	0	0	0	0	99	NoMatchingHitfound	-	-	NULL	NULL	-	-	-	-	-	-	NULL	NULL	NULL	NULL	NULL	NULL	UN00640	0	0	0	0	1	50	1	50	2
UN00641	715	B9SJ37	648	245	Yes	67	77	0.34	0.38	714	4	358	592	5e-72	E3 ubiquitin ligase PUB14, putative n=1	Ricinus communis	B9SJ37_RICCO	49	8	B9SJ37_RICCO	8277358	XP_002526006.1	GO:0000151; GO:0004842	UniRef90_B9SJ37		EEF36346.1	NULL	RCOM_0842310	E3 ubiquitin ligase PUB14, putative	protein-coding	-	UN00641	0	0	0	0	2	100	0	0	2
UN00642	1267	Q67XC4	364	252	No	65	80	0.2	0.69	374	1126	111	362	1e-126	mRNA, clone: RAFL25-45-N18 n=6	Arabidopsis	Q67XC4_ARATH	50	1	Q67XC4_ARATH				UniRef90_Q67XC4		BAD44658.1	NULL	NULL	NULL	NULL	NULL	UN00642	0	0	1	16.67	4	66.67	1	16.67	6
UN00643	648	NoHit	0	0	No	0	0	0	0	0	0	0	0	99	NoMatchingHitfound	-	-	NULL	NULL	-	-	-	-	-	-	NULL	NULL	NULL	NULL	NULL	NULL	UN00643	0	0	0	0	1	50	1	50	2
UN00644	591	NoHit	0	0	No	0	0	0	0	0	0	0	0	99	NoMatchingHitfound	-	-	NULL	NULL	-	-	-	-	-	-	NULL	NULL	NULL	NULL	NULL	NULL	UN00644	0	0	0	0	2	100	0	0	2
UN00645	685	NoHit	0	0	No	0	0	0	0	0	0	0	0	99	NoMatchingHitfound	-	-	NULL	NULL	-	-	-	-	-	-	NULL	NULL	NULL	NULL	NULL	NULL	UN00645	0	0	1	25	3	75	0	0	4
UN00646	1097	K4B0I5	982	66	Yes	53	64	0.06	0.07	198	10	293	358	9e-08	Uncharacterized protein n=3	Solanum lycopersicum	K4B0I5_SOLLC	21	3	K4B0I5_SOLLC			GO:0005524; GO:0004674	UniRef90_K4B0I5		-; -	NULL	NULL	NULL	NULL	NULL	UN00646	0	0	1	33.33	1	33.33	1	33.33	3
UN00647	753	NoHit	0	0	No	0	0	0	0	0	0	0	0	99	NoMatchingHitfound	-	-	NULL	NULL	-	-	-	-	-	-	NULL	NULL	NULL	NULL	NULL	NULL	UN00647	1	50	0	0	1	50	0	0	2
UN00648	661	A6U797	157	41	No	51	63	0.06	0.26	253	375	117	157	7e-09	BA14K family protein n=1	Sinorhizobium medicae WSM419	A6U797_SINMW	15	0	A6U797_SINMW	5321508	YP_001326362.1		UniRef90_A6U797		ABR59527.1	NULL	Smed_0671	BA14K family protein	protein-coding	-	UN00648	0	0	0	0	2	100	0	0	2
UN00649	406	NoHit	0	0	No	0	0	0	0	0	0	0	0	99	NoMatchingHitfound	-	-	NULL	NULL	-	-	-	-	-	-	NULL	NULL	NULL	NULL	NULL	NULL	UN00649	1	50	0	0	1	50	0	0	2
UN00650	650	K4BV84	473	111	No	49	55	0.17	0.23	92	421	1	73	2e-14	Uncharacterized protein n=1	Solanum lycopersicum	K4BV84_SOLLC	49	1	K4BV84_SOLLC			GO:0016021	UniRef90_K4BV84			NULL	NULL	NULL	NULL	NULL	UN00650	0	0	0	0	1	50	1	50	2
UN00651	778	B9SU32	462	208	No	46	64	0.27	0.45	181	741	1	208	5e-46	Heterogeneous nuclear ribonucleoprotein A1, putative n=1	Ricinus communis	B9SU32_RICCO	53	21	B9SU32_RICCO	8287661	XP_002529501.1	GO:0030529; GO:0003676; GO:0000166	UniRef90_B9SU32		EEF32870.1	NULL	RCOM_1214860	Heterogeneous nuclear ribonucleoprotein A1, putative	protein-coding	-	UN00651	1	16.67	0	0	1	16.67	4	66.67	6
UN00652	747	F0XCQ5	264	227	Yes	68	79	0.3	0.86	715	35	7	230	1e-77	40S ribosomal protein s3 n=17	Sordariomycetes	F0XCQ5_GROCL	45	3	F0XCQ5_GROCL			GO:0015935; GO:0003723; GO:0003735; GO:0006412	UniRef90_F0XCQ5		EFX04571.1	NULL	NULL	NULL	NULL	NULL	UN00652	0	0	0	0	2	100	0	0	2
UN00653	707	Q9AVH2	282	182	No	48	59	0.26	0.65	160	693	8	185	6e-26	Putative senescence-associated protein (Fragment) n=1	Pisum sativum	Q9AVH2_PEA	71	4	Q9AVH2_PEA				UniRef90_Q9AVH2		BAB33421.1	NULL	NULL	NULL	NULL	NULL	UN00653	0	0	0	0	2	100	0	0	2
UN00654	693	K4BJE3	1506	154	No	34	51	0.22	0.1	232	690	1221	1366	1e-08	Uncharacterized protein n=1	Solanum lycopersicum	K4BJE3_SOLLC	74	1	K4BJE3_SOLLC			GO:0003676; GO:0008270	UniRef90_K4BJE3			NULL	NULL	NULL	NULL	NULL	UN00654	0	0	1	25	1	25	2	50	4
UN00655	1732	G7JPK5	1967	464	Yes	59	75	0.27	0.24	1731	397	15	477	0	Nucleoporin NUP188-like protein n=1	Medicago truncatula	G7JPK5_MEDTR	99	19	G7JPK5_MEDTR	11442832	XP_003607275.1		UniRef90_G7JPK5		AES89472.1	NULL	MTR_4g075330	Nucleoporin NUP188-like protein	protein-coding	-	UN00655	1	20	2	40	2	40	0	0	5
UN00656	829	G7ZW19	470	122	No	39	51	0.15	0.26	287	652	41	161	1e-26	Membrane protein-like protein n=1	Medicago truncatula	G7ZW19_MEDTR	59	1	G7ZW19_MEDTR	11416938; 11449845	XP_003611976.1; XP_003636269.1	GO:0016021	UniRef90_G7ZW19		AES83407.1; AES94934.1	NULL	NULL	NULL	NULL	NULL	UN00656	0	0	0	0	2	66.67	1	33.33	3
UN00657	756	NoHit	0	0	No	0	0	0	0	0	0	0	0	99	NoMatchingHitfound	-	-	NULL	NULL	-	-	-	-	-	-	NULL	NULL	NULL	NULL	NULL	NULL	UN00657	0	0	0	0	2	100	0	0	2
UN00658	817	B9SCT8	218	50	No	100	100	0.06	0.23	520	669	33	82	2e-21	60S ribosomal protein L10a, putative n=4	Euphorbiaceae	B9SCT8_RICCO	0	0	B9SCT8_RICCO	8271919	XP_002523807.1	GO:0015934; GO:0003723; GO:0003735; GO:0006412	UniRef90_B9SCT8		EEF38533.1	NULL	RCOM_1281610	60S ribosomal protein L10a, putative	protein-coding	-	UN00658	0	0	0	0	1	50	1	50	2
UN00659	799	B9REF5	620	81	No	67	84	0.1	0.13	524	763	1	81	3e-22	ATP binding protein, putative n=1	Ricinus communis	B9REF5_RICCO	12	1	B9REF5_RICCO	8289165	XP_002512094.1	GO:0008168; GO:0032259	UniRef90_B9REF5		EEF50763.1	NULL	RCOM_1621000	ATP binding protein, putative	protein-coding	-	UN00659	0	0	1	50	1	50	0	0	2
UN00660	852	B9S8Q9	701	213	Yes	76	85	0.25	0.3	767	135	487	696	2e-83	Kinase, putative n=1	Ricinus communis	B9S8Q9_RICCO	30	2	B9S8Q9_RICCO	8260574	XP_002522378.1	GO:0032440; GO:0005524; GO:0004674	UniRef90_B9S8Q9		EEF40062.1	NULL	RCOM_0603670	kinase, putative	protein-coding	-	UN00660	0	0	0	0	1	50	1	50	2
UN00661	112	NoHit	0	0	No	0	0	0	0	0	0	0	0	99	NoMatchingHitfound	-	-	NULL	NULL	-	-	-	-	-	-	NULL	NULL	NULL	NULL	NULL	NULL	UN00661	0	0	0	0	2	100	0	0	2
UN00662	1157	B9SBM9	683	101	Yes	52	59	0.09	0.15	886	584	46	145	2e-44	Glucosidase II beta subunit, putative n=1	Ricinus communis	B9SBM9_RICCO	40	1	B9SBM9_RICCO	8282156	XP_002523398.1	GO:0006491	UniRef90_B9SBM9		EEF38977.1	NULL	RCOM_0342850	glucosidase II beta subunit, putative	protein-coding	-	UN00662	0	0	0	0	1	50	1	50	2
UN00663	1286	B9SSS9	562	102	Yes	89	95	0.08	0.18	1286	984	343	444	1e-64	WRKY transcription factor, putative n=1	Ricinus communis	B9SSS9_RICCO	4	1	B9SSS9_RICCO	8277579	XP_002529048.1	GO:0043565; GO:0003700	UniRef90_B9SSS9		EEF33359.1	NULL	RCOM_0047180	WRKY transcription factor, putative	protein-coding	-	UN00663	0	0	2	50	1	25	1	25	4
UN00664	787	G7ZXK4	696	134	Yes	68	77	0.17	0.19	787	398	558	691	2e-41	LRR receptor-like serine/threonine-protein kinase GSO1 n=1	Medicago truncatula	G7ZXK4_MEDTR	27	4	G7ZXK4_MEDTR	11448429	XP_003636804.1	GO:0005524; GO:0004672	UniRef90_G7ZXK4		AES83942.1	NULL	MTR_060s0028	LRR receptor-like serine/threonine-protein kinase GSO1	protein-coding	-	UN00664	1	33.33	0	0	1	33.33	1	33.33	3
UN00665	1465	B9S5Z3	936	418	No	44	59	0.29	0.45	181	1422	558	935	5e-78	Katanin P80 subunit, putative n=1	Ricinus communis	B9S5Z3_RICCO	169	4	B9S5Z3_RICCO	8281736	XP_002521412.1	GO:0008352; GO:0016905; GO:0051013	UniRef90_B9S5Z3		EEF40902.1	NULL	RCOM_1062700	katanin P80 subunit, putative	protein-coding	-	UN00665	3	42.86	2	28.57	2	28.57	0	0	7
UN00666	589	NoHit	0	0	No	0	0	0	0	0	0	0	0	99	NoMatchingHitfound	-	-	NULL	NULL	-	-	-	-	-	-	NULL	NULL	NULL	NULL	NULL	NULL	UN00666	0	0	0	0	3	100	0	0	3
UN00667	626	NoHit	0	0	No	0	0	0	0	0	0	0	0	99	NoMatchingHitfound	-	-	NULL	NULL	-	-	-	-	-	-	NULL	NULL	NULL	NULL	NULL	NULL	UN00667	0	0	0	0	2	100	0	0	2
UN00668	1072	P31541	926	164	Yes	75	82	0.15	0.18	1015	527	1	162	2e-63	ATP-dependent Clp protease ATP-binding subunit clpA homolog CD4A, chloroplastic n=13	core eudicotyledons	CLPAA_SOLLC	29	1	CLPAA_SOLLC			GO:0009507; GO:0005524; GO:0017111; GO:0019538	UniRef90_P31541		AAA34160.1	NULL	NULL	NULL	NULL	NULL	UN00668	0	0	0	0	1	50	1	50	2
UN00669	755	B9T3W4	697	101	No	54	70	0.13	0.14	8	310	546	641	1e-30	ATP binding protein, putative n=1	Ricinus communis	B9T3W4_RICCO	25	5	B9T3W4_RICCO	8281306	XP_002532933.1	GO:0005524; GO:0004709; GO:0000186; GO:0000165	UniRef90_B9T3W4		EEF29449.1	NULL	RCOM_0762330	ATP binding protein, putative	protein-coding	-	UN00669	1	33.33	1	33.33	1	33.33	0	0	3
UN00670	663	G7IKC7	274	156	No	59	72	0.24	0.57	155	622	134	274	8e-42	Transmembrane BAX inhibitor motif-containing protein n=2	Medicago truncatula	G7IKC7_MEDTR	29	15	G7IKC7_MEDTR	11441943	XP_003594082.1	GO:0016021	UniRef90_G7IKC7	Mtr.4012	AES64333.1	NULL	MTR_2g021130	Transmembrane BAX inhibitor motif-containing protein	protein-coding	-	UN00670	0	0	1	50	1	50	0	0	2
UN00671	684	D7TG77	240	84	No	68	85	0.12	0.35	80	331	156	236	4e-24	Putative uncharacterized protein n=1	Vitis vinifera	D7TG77_VITVI	10	3	D7TG77_VITVI	100853295	XP_003635203.1		UniRef90_D7TG77	Vvi.27123	CBI29500.3	NULL	LOC100853295	uncharacterized LOC100853295	protein-coding	-	UN00671	0	0	1	33.33	1	33.33	1	33.33	3
UN00672	730	G7JS69	1120	83	Yes	65	75	0.11	0.07	715	467	963	1045	8e-39	Auxin response factor n=1	Medicago truncatula	G7JS69_MEDTR	21	0	G7JS69_MEDTR	11445778	XP_003609970.1	GO:0005634; GO:0003677; GO:0009734; GO:0006355; GO:0006351	UniRef90_G7JS69		AES92167.1	NULL	MTR_4g124900	Auxin response factor	protein-coding	-	UN00672	0	0	1	50	1	50	0	0	2
UN00673	585	F1SYH3	547	130	No	34	60	0.22	0.24	210	584	116	245	1e-16	Cytochrome P450 n=2	Postia placenta	F1SYH3_9APHY	47	5	F1SYH3_9APHY			GO:0009055; GO:0020037; GO:0005506; GO:0004497; GO:0016705	UniRef90_F1SYH3		BAK09517.1	NULL	NULL	NULL	NULL	NULL	UN00673	0	0	0	0	2	100	0	0	2
UN00674	1004	G0Y6U4	920	308	Yes	27	45	0.31	0.33	962	72	518	817	5e-18	Retrotransposon gag protein n=1	Arachis hypogaea	G0Y6U4_ARAHY	159	11	G0Y6U4_ARAHY				UniRef90_G0Y6U4		AEL30354.1	NULL	NULL	NULL	NULL	NULL	UN00674	0	0	0	0	1	50	1	50	2
UN00675	1229	B9SLZ8	673	89	Yes	51	61	0.07	0.13	335	69	265	350	8e-10	Wall-associated kinase, putative n=1	Ricinus communis	B9SLZ8_RICCO	32	3	B9SLZ8_RICCO	8271488	XP_002527017.1	GO:0005524; GO:0004715; GO:0030247	UniRef90_B9SLZ8		EEF35389.1	NULL	RCOM_1310660	wall-associated kinase, putative	protein-coding	-	UN00675	0	0	0	0	1	25	3	75	4
UN00676	1069	A9Z0P8	538	136	No	95	97	0.13	0.25	3	410	113	248	1e-138	Calcium-dependent protein kinase 1 n=4	Solanaceae	A9Z0P8_DATME	4	0	A9Z0P8_DATME			GO:0005524; GO:0005509; GO:0004674	UniRef90_A9Z0P8		ABY28389.1	NULL	NULL	NULL	NULL	NULL	UN00676	0	0	0	0	1	50	1	50	2
UN00677	1035	B9SXB7	287	72	No	79	86	0.07	0.25	360	575	196	267	1e-50	Prolyl 4-hydroxylase alpha subunit, putative n=1	Ricinus communis	B9SXB7_RICCO	10	0	B9SXB7_RICCO	8267701	XP_002530636.1	GO:0005506; GO:0031418; GO:0004656	UniRef90_B9SXB7		EEF31744.1	NULL	RCOM_0782750	prolyl 4-hydroxylase alpha subunit, putative	protein-coding	-	UN00677	0	0	0	0	1	50	1	50	2
UN00678	639	B3V801	271	178	Yes	52	67	0.28	0.66	638	108	67	241	5e-41	NBS-coding resistance gene analog (Fragment) n=8	Nicotiana	B3V801_TOBAC	57	1	B3V801_TOBAC			GO:0043531; GO:0006952	UniRef90_B3V801		ACE79490.1	NULL	NULL	NULL	NULL	NULL	UN00678	1	50	0	0	1	50	0	0	2
UN00679	600	NoHit	0	0	No	0	0	0	0	0	0	0	0	99	NoMatchingHitfound	-	-	NULL	NULL	-	-	-	-	-	-	NULL	NULL	NULL	NULL	NULL	NULL	UN00679	0	0	0	0	2	100	0	0	2
UN00680	903	B9SYI5	521	241	No	51	64	0.27	0.46	73	741	21	255	3e-66	Triacylglycerol lipase, putative n=1	Ricinus communis	B9SYI5_RICCO	68	18	B9SYI5_RICCO	8260311	XP_002531054.1	GO:0004806; GO:0006629	UniRef90_B9SYI5		EEF31315.1	NULL	RCOM_1288510	triacylglycerol lipase, putative	protein-coding	-	UN00680	0	0	1	9.09	1	9.09	9	81.82	11
UN00681	602	NoHit	0	0	No	0	0	0	0	0	0	0	0	99	NoMatchingHitfound	-	-	NULL	NULL	-	-	-	-	-	-	NULL	NULL	NULL	NULL	NULL	NULL	UN00681	1	50	0	0	1	50	0	0	2
UN00682	663	B9SJP1	478	223	No	70	83	0.34	0.47	3	662	173	394	2e-81	RNA polymerase II ctd phosphatase, putative n=1	Ricinus communis	B9SJP1_RICCO	35	3	B9SJP1_RICCO	8277887	XP_002526210.1	GO:0005634; GO:0004721	UniRef90_B9SJP1		EEF36151.1	NULL	RCOM_1628950	RNA polymerase II ctd phosphatase, putative	protein-coding	-	UN00682	0	0	1	33.33	2	66.67	0	0	3
UN00683	515	NoHit	0	0	No	0	0	0	0	0	0	0	0	99	NoMatchingHitfound	-	-	NULL	NULL	-	-	-	-	-	-	NULL	NULL	NULL	NULL	NULL	NULL	UN00683	0	0	0	0	1	50	1	50	2
UN00684	1007	NoHit	0	0	No	0	0	0	0	0	0	0	0	99	NoMatchingHitfound	-	-	NULL	NULL	-	-	-	-	-	-	NULL	NULL	NULL	NULL	NULL	NULL	UN00684	0	0	0	0	1	50	1	50	2
UN00685	744	NoHit	0	0	No	0	0	0	0	0	0	0	0	99	NoMatchingHitfound	-	-	NULL	NULL	-	-	-	-	-	-	NULL	NULL	NULL	NULL	NULL	NULL	UN00685	0	0	0	0	1	33.33	2	66.67	3
UN00686	1382	G7IW57	1075	163	No	47	67	0.12	0.15	151	630	3	164	2e-63	Resistance protein n=1	Medicago truncatula	G7IW57_MEDTR	50	3	G7IW57_MEDTR	11411685	XP_003598749.1	GO:0005622; GO:0043531; GO:0005524; GO:0017111; GO:0006952; GO:0007165	UniRef90_G7IW57	Mtr.10231	AES69000.1	NULL	MTR_3g020470	Resistance protein	protein-coding	-	UN00686	0	0	0	0	3	42.86	4	57.14	7
UN00687	516	NoHit	0	0	No	0	0	0	0	0	0	0	0	99	NoMatchingHitfound	-	-	NULL	NULL	-	-	-	-	-	-	NULL	NULL	NULL	NULL	NULL	NULL	UN00687	0	0	0	0	1	50	1	50	2
UN00688	690	Q6H7N3	282	90	No	79	88	0.13	0.32	414	683	118	205	8e-64	Os02g0195800 protein n=4	Oryza	Q6H7N3_ORYSJ	9	2	Q6H7N3_ORYSJ	4328611	NP_001046188.1	GO:0006457	UniRef90_Q6H7N3	Os.74491	BAD25253.1; BAD25266.1; BAF08102.1; EAZ22086.1	NULL	Os02g0195800	Os02g0195800	protein-coding	-	UN00688	0	0	0	0	2	100	0	0	2
UN00689	1482	G7K4B3	695	231	No	81	87	0.16	0.33	708	1382	423	653	0	Fimbrin-1 n=1	Medicago truncatula	G7K4B3_MEDTR	24	6	G7K4B3_MEDTR	11437090	XP_003617670.1		UniRef90_G7K4B3	Mtr.16646	AET00629.1	NULL	MTR_5g094160	Fimbrin-1	protein-coding	-	UN00689	1	25	1	25	2	50	0	0	4
UN00690	664	NoHit	0	0	No	0	0	0	0	0	0	0	0	99	NoMatchingHitfound	-	-	NULL	NULL	-	-	-	-	-	-	NULL	NULL	NULL	NULL	NULL	NULL	UN00690	0	0	0	0	3	100	0	0	3
UN00691	746	NoHit	0	0	No	0	0	0	0	0	0	0	0	99	NoMatchingHitfound	-	-	NULL	NULL	-	-	-	-	-	-	NULL	NULL	NULL	NULL	NULL	NULL	UN00691	0	0	0	0	2	100	0	0	2
UN00692	749	B9REZ6	991	249	No	75	88	0.33	0.25	7	747	250	497	1e-103	Breast carcinoma amplified sequence, putative n=1	Ricinus communis	B9REZ6_RICCO	29	2	B9REZ6_RICCO	8288492	XP_002512315.1		UniRef90_B9REZ6		EEF49767.1	NULL	RCOM_1429820	breast carcinoma amplified sequence, putative	protein-coding	-	UN00692	0	0	1	33.33	2	66.67	0	0	3
UN00693	572	NoHit	0	0	No	0	0	0	0	0	0	0	0	99	NoMatchingHitfound	-	-	NULL	NULL	-	-	-	-	-	-	NULL	NULL	NULL	NULL	NULL	NULL	UN00693	0	0	0	0	1	33.33	2	66.67	3
UN00694	659	NoHit	0	0	No	0	0	0	0	0	0	0	0	99	NoMatchingHitfound	-	-	NULL	NULL	-	-	-	-	-	-	NULL	NULL	NULL	NULL	NULL	NULL	UN00694	0	0	0	0	1	50	1	50	2
UN00695	930	G8TRU6	564	106	No	68	77	0.11	0.19	121	438	404	509	2e-61	Tetratricopeptide TPR_1 repeat-containing protein n=1	Niastella koreensis GR20-10	G8TRU6_NIAKG	24	0	G8TRU6_NIAKG	11648867	YP_005012684.1		UniRef90_G8TRU6		AEW03281.1	NULL	Niako_7060	hypothetical protein	protein-coding	-	UN00695	0	0	0	0	2	100	0	0	2
UN00696	684	G7KZK2	1169	90	No	61	62	0.13	0.08	410	679	95	153	3e-20	CLIP-associating protein n=2	Medicago truncatula	G7KZK2_MEDTR	3	31	G7KZK2_MEDTR	11440470	XP_003625469.1		UniRef90_G7KZK2	Mtr.8600	AES81687.1	NULL	MTR_7g099480	CLIP-associating protein	protein-coding	-	UN00696	0	0	0	0	1	50	1	50	2
UN00697	779	B9S163	578	38	No	61	82	0.05	0.07	443	556	53	90	1e-09	O-acetyltransferase, putative n=1	Ricinus communis	B9S163_RICCO	7	0	B9S163_RICCO	8284010	XP_002519732.1	GO:0016740	UniRef90_B9S163		EEF42705.1	NULL	RCOM_0634180	O-acetyltransferase, putative	protein-coding	-	UN00697	0	0	0	0	1	50	1	50	2
UN00698	807	NoHit	0	0	No	0	0	0	0	0	0	0	0	99	NoMatchingHitfound	-	-	NULL	NULL	-	-	-	-	-	-	NULL	NULL	NULL	NULL	NULL	NULL	UN00698	0	0	0	0	1	50	1	50	2
UN00699	2626	B9T1Y7	822	403	No	74	81	0.15	0.49	949	2157	294	670	0	Vacuolar proton atpase, putative n=1	Ricinus communis	B9T1Y7_RICCO	52	26	B9T1Y7_RICCO	8289748	XP_002532256.1	GO:0000220; GO:0015078; GO:0016787; GO:0015991	UniRef90_B9T1Y7		EEF30122.1	NULL	RCOM_0624680	vacuolar proton atpase, putative	protein-coding	-	UN00699	1	9.09	1	9.09	5	45.45	4	36.36	11
UN00700	691	Q5BMA5	915	237	Yes	69	80	0.34	0.26	690	1	408	637	3e-89	Putative endo-1,4-beta-xylanase n=2	Populus	Q5BMA5_9ROSI	40	7	Q5BMA5_9ROSI			GO:0043169; GO:0004553; GO:0045493	UniRef90_Q5BMA5		AAX33301.1	NULL	NULL	NULL	NULL	NULL	UN00700	0	0	0	0	1	50	1	50	2
UN00701	1150	Q8RY56	703	148	Yes	49	59	0.13	0.21	705	262	373	472	3e-67	At1g60560/F8A5_10 n=3	Arabidopsis	Q8RY56_ARATH	12	48	Q8RY56_ARATH	842351	NP_176256.2	GO:0008270	UniRef90_Q8RY56	At.44138	AAL91647.1; AAO11540.1; AEE33698.1	NULL	AT1G60560	SWIM zinc finger-like protein	protein-coding	-	UN00701	0	0	1	33.33	2	66.67	0	0	3
UN00702	483	NoHit	0	0	No	0	0	0	0	0	0	0	0	99	NoMatchingHitfound	-	-	NULL	NULL	-	-	-	-	-	-	NULL	NULL	NULL	NULL	NULL	NULL	UN00702	0	0	0	0	1	50	1	50	2
UN00703	468	NoHit	0	0	No	0	0	0	0	0	0	0	0	99	NoMatchingHitfound	-	-	NULL	NULL	-	-	-	-	-	-	NULL	NULL	NULL	NULL	NULL	NULL	UN00703	0	0	0	0	2	100	0	0	2
UN00704	572	B9HL45	457	110	No	75	86	0.19	0.24	2	331	72	181	1e-51	Proline transporter n=1	Populus trichocarpa	B9HL45_POPTR	15	0	B9HL45_POPTR	7479837	XP_002311042.1	GO:0016021	UniRef90_B9HL45		EEE88409.1	NULL	PtrProT6	proline transporter	protein-coding	-	UN00704	0	0	0	0	1	50	1	50	2
UN00705	1350	NoHit	0	0	No	0	0	0	0	0	0	0	0	99	NoMatchingHitfound	-	-	NULL	NULL	-	-	-	-	-	-	NULL	NULL	NULL	NULL	NULL	NULL	UN00705	0	0	1	50	1	50	0	0	2
UN00706	771	Q0J8E8	283	135	Yes	41	48	0.18	0.48	704	327	185	264	2e-15	Os08g0116400 protein (Fragment) n=1	Oryza sativa Japonica Group	Q0J8E8_ORYSJ	61	9	Q0J8E8_ORYSJ	4344515	NP_001060853.1	GO:0003676; GO:0000166	UniRef90_Q0J8E8	Os.6253	BAF22767.1	NULL	Os08g0116400	Os08g0116400	protein-coding	-	UN00706	0	0	1	50	1	50	0	0	2
UN00707	1104	A7DX11	289	276	No	64	76	0.25	0.96	36	854	12	274	2e-94	Parvulin-type peptidyl prolyl cis/trans isomerase n=1	Lotus japonicus	A7DX11_LOTJA	63	3	A7DX11_LOTJA			GO:0003755; GO:0000413	UniRef90_A7DX11		CAM59673.1	NULL	NULL	NULL	NULL	NULL	UN00707	1	25	2	50	1	25	0	0	4
UN00708	799	Q4VZ78	507	191	No	68	79	0.24	0.38	223	771	35	225	9e-73	Glycosyltransferase n=1	Citrus trifoliata	Q4VZ78_PONTR	33	8	Q4VZ78_PONTR			GO:0016020; GO:0015018	UniRef90_Q4VZ78		CAI94901.1	NULL	NULL	NULL	NULL	NULL	UN00708	0	0	0	0	2	100	0	0	2
UN00709	713	B9RUV3	421	162	Yes	67	78	0.23	0.38	679	194	211	372	1e-68	Ring finger protein, putative n=1	Ricinus communis	B9RUV3_RICCO	35	0	B9RUV3_RICCO	8271335	XP_002517522.1	GO:0008270	UniRef90_B9RUV3		EEF44686.1	NULL	RCOM_0894780	ring finger protein, putative	protein-coding	-	UN00709	0	0	0	0	1	50	1	50	2
UN00710	690	NoHit	0	0	No	0	0	0	0	0	0	0	0	99	NoMatchingHitfound	-	-	NULL	NULL	-	-	-	-	-	-	NULL	NULL	NULL	NULL	NULL	NULL	UN00710	1	50	0	0	1	50	0	0	2
UN00711	1570	B9RJK5	283	100	Yes	73	82	0.06	0.35	679	380	93	190	2e-67	Protein phosphatase 2c, putative n=2	Ricinus communis	B9RJK5_RICCO	16	2	B9RJK5_RICCO	8281649	XP_002513924.1	GO:0004721; GO:0008152	UniRef90_B9RJK5		EEF48507.1	NULL	RCOM_1035550	protein phosphatase 2c, putative	protein-coding	-	UN00711	0	0	0	0	1	33.33	2	66.67	3
UN00712	875	B9RVB2	521	236	Yes	75	83	0.27	0.45	870	163	290	521	9e-92	Glycerol kinase, putative n=1	Ricinus communis	B9RVB2_RICCO	36	4	B9RVB2_RICCO	8282701	XP_002517681.1	GO:0004370; GO:0005975; GO:0006072	UniRef90_B9RVB2		EEF44845.1	NULL	RCOM_0901490	glycerol kinase, putative	protein-coding	-	UN00712	0	0	0	0	1	50	1	50	2
UN00713	1240	Q7PC86	1442	217	Yes	78	89	0.17	0.15	791	141	207	421	1e-156	ABC transporter G family member 35 n=2	Arabidopsis	AB35G_ARATH	22	2	AB35G_ARATH	838087	NP_172973.1	GO:0009507; GO:0016021; GO:0005886; GO:0005524; GO:0016887; GO:0006200; GO:0006855	UniRef90_Q7PC86	At.26863	AAD39650.1; AEE29285.1; DAA00875.1	NULL	PDR7	ABC transporter G family member 35	protein-coding	-	UN00713	0	0	0	0	3	100	0	0	3
UN00714	697	B9RJ00	803	38	Yes	97	97	0.05	0.05	229	116	11	48	1e-28	Katanin P80 subunit, putative n=1	Ricinus communis	B9RJ00_RICCO	1	0	B9RJ00_RICCO	8281018	XP_002513719.1	GO:0008352; GO:0004402; GO:0016573; GO:0051013	UniRef90_B9RJ00		EEF48666.1	NULL	RCOM_1753460	katanin P80 subunit, putative	protein-coding	-	UN00714	0	0	0	0	1	50	1	50	2
UN00715	758	A2ZTH8	272	76	No	33	50	0.1	0.28	168	395	88	163	5e-08	Uncharacterized protein n=1	Oryza sativa Japonica Group	A2ZTH8_ORYSJ	38	0	A2ZTH8_ORYSJ				UniRef90_A2ZTH8		EAZ12025.1	NULL	NULL	NULL	NULL	NULL	UN00715	0	0	0	0	1	50	1	50	2
UN00716	663	NoHit	0	0	No	0	0	0	0	0	0	0	0	99	NoMatchingHitfound	-	-	NULL	NULL	-	-	-	-	-	-	NULL	NULL	NULL	NULL	NULL	NULL	UN00716	0	0	0	0	2	100	0	0	2
UN00717	919	B9RGK6	412	198	No	74	88	0.22	0.48	240	833	215	412	3e-86	Alpha-galactosidase/alpha-n-acetylgalactosaminidase, putative n=1	Ricinus communis	B9RGK6_RICCO	24	0	B9RGK6_RICCO	8260757	XP_002513158.1	GO:0043169; GO:0052692; GO:0005975	UniRef90_B9RGK6		EEF49661.1	NULL	RCOM_1454590	alpha-galactosidase/alpha-n-acetylgalactosaminidase, putative	protein-coding	-	UN00717	0	0	0	0	1	50	1	50	2
UN00718	689	C9DI09	331	132	No	72	86	0.19	0.4	33	428	159	281	7e-62	WRKY transcription factor 20 n=1	(Populus tomentosa x P. bolleana) x P. tomentosa	C9DI09_9ROSI	10	9	C9DI09_9ROSI			GO:0043565; GO:0003700	UniRef90_C9DI09		ACV92022.1	NULL	NULL	NULL	NULL	NULL	UN00718	1	50	0	0	1	50	0	0	2
UN00719	535	NoHit	0	0	No	0	0	0	0	0	0	0	0	99	NoMatchingHitfound	-	-	NULL	NULL	-	-	-	-	-	-	NULL	NULL	NULL	NULL	NULL	NULL	UN00719	0	0	0	0	2	100	0	0	2
UN00720	1040	Q94FM0	701	71	No	86	92	0.07	0.1	1	213	364	434	6e-67	Pol polyprotein n=1	Citrus x paradisi	Q94FM0_CITPA	6	0	Q94FM0_CITPA			GO:0003676; GO:0008270; GO:0015074	UniRef90_Q94FM0		AAK70407.1	NULL	NULL	NULL	NULL	NULL	UN00720	0	0	0	0	3	100	0	0	3
UN00721	1144	G9I821	224	72	No	68	79	0.06	0.32	524	739	81	148	4e-42	MAF1-like protein n=1	Citrus sinensis	G9I821_CITSI	11	4	G9I821_CITSI			GO:0005634; GO:0016480	UniRef90_G9I821		AEV43358.1	NULL	NULL	NULL	NULL	NULL	UN00721	0	0	0	0	1	50	1	50	2
UN00722	342	Q8VZ71	202	70	Yes	47	61	0.2	0.35	206	3	44	112	4e-07	AT2G31560 protein n=3	Arabidopsis	Q8VZ71_ARATH	25	2	Q8VZ71_ARATH	817714	NP_850169.1; NP_973575.1		UniRef90_Q8VZ71	At.10210; At.28566	AAL38681.1; AAT85765.1; AEC08560.1; AEC08561.1; BAH19620.1; BAH19665.1	NULL	AT2G31560	hypothetical protein	protein-coding	-	UN00722	1	50	0	0	1	50	0	0	2
UN00723	550	UPI00029DCAAF	650	104	Yes	42	60	0.19	0.16	308	9	176	279	2e-12	UPI00029DCAAF related cluster n=1	unknown	UPI00029DCAAF	38	4	NULL	NULL	NULL	NULL	NULL	NULL	NULL	NULL	NULL	NULL	NULL	NULL	UN00723	0	0	0	0	2	100	0	0	2
UN00724	201	K4C6Y9	841	28	Yes	93	100	0.14	0.03	201	118	210	237	3e-09	Beta-galactosidase n=1	Solanum lycopersicum	K4C6Y9_SOLLC	0	0	K4C6Y9_SOLLC			GO:0004565; GO:0030246; GO:0043169; GO:0005975	UniRef90_K4C6Y9			NULL	NULL	NULL	NULL	NULL	UN00724	0	0	3	60	0	0	2	40	5
UN00725	666	D7LUJ6	340	220	No	60	78	0.33	0.65	11	664	63	279	1e-66	Chloroplast lumen common family protein n=3	Arabidopsis	D7LUJ6_ARALL	47	2	D7LUJ6_ARALL	9312281	XP_002877926.1		UniRef90_D7LUJ6		EFH54185.1	NULL	ARALYDRAFT_906746	chloroplast lumen common family protein	protein-coding	-	UN00725	0	0	0	0	1	50	1	50	2
UN00726	682	NoHit	0	0	No	0	0	0	0	0	0	0	0	99	NoMatchingHitfound	-	-	NULL	NULL	-	-	-	-	-	-	NULL	NULL	NULL	NULL	NULL	NULL	UN00726	1	50	0	0	1	50	0	0	2
UN00727	654	Q9AXD8	356	40	Yes	75	92	0.06	0.11	610	491	1	40	2e-09	Glutamine synthetase n=1	Avicennia marina	Q9AXD8_AVIMR	3	0	Q9AXD8_AVIMR			GO:0005524; GO:0004356; GO:0006542	UniRef90_Q9AXD8		AAK08103.1	NULL	NULL	NULL	NULL	NULL	UN00727	0	0	0	0	1	50	1	50	2
UN00728	581	B9ID90	524	53	No	83	92	0.09	0.1	418	576	152	204	5e-32	Acyl:coa ligase n=1	Populus trichocarpa	B9ID90_POPTR	4	0	B9ID90_POPTR	7474048	XP_002322473.1	GO:0048046; GO:0009507; GO:0016874; GO:0046686	UniRef90_B9ID90	Pth.6496	EEF06600.1	NULL	ACLL2	acyl:coa ligase	protein-coding	-	UN00728	0	0	0	0	1	50	1	50	2
UN00729	1047	G7L2S1	552	299	Yes	66	77	0.29	0.54	913	23	76	373	1e-108	WD repeat-containing protein n=1	Medicago truncatula	G7L2S1_MEDTR	67	2	G7L2S1_MEDTR	11430659	XP_003625617.1		UniRef90_G7L2S1	Mtr.12814	AES81835.1	NULL	MTR_7g101110	WD repeat-containing protein	protein-coding	-	UN00729	0	0	0	0	1	33.33	2	66.67	3
UN00730	329	B9SS08	1007	105	No	42	54	0.32	0.1	1	312	191	268	8e-11	ATP binding protein, putative n=1	Ricinus communis	B9SS08_RICCO	47	1	B9SS08_RICCO	8263699	XP_002528777.1	GO:0032440; GO:0005524; GO:0004709; GO:0000186; GO:0000165	UniRef90_B9SS08		EEF33599.1	NULL	RCOM_0519620	ATP binding protein, putative	protein-coding	-	UN00730	0	0	0	0	2	100	0	0	2
UN00731	875	K4B034	311	37	Yes	84	95	0.04	0.12	864	754	262	298	2e-08	Uncharacterized protein n=1	Solanum lycopersicum	K4B034_SOLLC	2	0	K4B034_SOLLC				UniRef90_K4B034			NULL	NULL	NULL	NULL	NULL	UN00731	0	0	2	33.33	1	16.67	3	50	6
UN00732	843	B6VB04	364	143	Yes	55	67	0.17	0.39	424	2	156	292	6e-29	WRKY transcription factor-30 n=1	Capsicum annuum	B6VB04_CAPAN	45	2	B6VB04_CAPAN			GO:0043565; GO:0003700	UniRef90_B6VB04		ACJ04728.1	NULL	NULL	NULL	NULL	NULL	UN00732	0	0	0	0	1	50	1	50	2
UN00733	674	NoHit	0	0	No	0	0	0	0	0	0	0	0	99	NoMatchingHitfound	-	-	NULL	NULL	-	-	-	-	-	-	NULL	NULL	NULL	NULL	NULL	NULL	UN00733	0	0	0	0	2	100	0	0	2
UN00734	540	A2I5E5	1501	187	Yes	27	46	0.35	0.12	528	4	103	279	2e-11	Retrotransposon protein n=1	Beta vulgaris	A2I5E5_BETVU	89	12	A2I5E5_BETVU			GO:0003723; GO:0003964; GO:0008270; GO:0015074; GO:0006278	UniRef90_A2I5E5		ABM55240.1	NULL	NULL	NULL	NULL	NULL	UN00734	0	0	1	50	1	50	0	0	2
UN00735	723	B9RNM4	819	30	Yes	93	100	0.04	0.04	237	148	723	752	4e-08	Coatomer subunit beta n=1	Ricinus communis	B9RNM4_RICCO	0	0	B9RNM4_RICCO	8265183	XP_002515343.1	GO:0030126; GO:0005198; GO:0006886; GO:0016192	UniRef90_B9RNM4		EEF46792.1	NULL	RCOM_0918870	Coatomer subunit beta, putative	protein-coding	-	UN00735	0	0	0	0	1	50	1	50	2
UN00736	665	B6TNA5	365	80	No	71	86	0.12	0.22	174	410	285	364	2e-43	Pyridoxamine 5-phosphate oxidase-related n=2	Zea mays	B6TNA5_MAIZE	10	1	B6TNA5_MAIZE			GO:0010181; GO:0016491	UniRef90_B6TNA5		ACG38588.1	NULL	NULL	NULL	NULL	NULL	UN00736	0	0	0	0	1	50	1	50	2
UN00737	755	G7KFE1	774	132	Yes	38	52	0.17	0.17	655	290	221	335	3e-26	BZIP transcription factor bZIP107 n=1	Medicago truncatula	G7KFE1_MEDTR	53	10	G7KFE1_MEDTR	11433947	XP_003618099.1		UniRef90_G7KFE1		AET01058.1	NULL	MTR_5g098980	BZIP transcription factor bZIP107	protein-coding	-	UN00737	0	0	0	0	1	50	1	50	2
UN00738	525	NoHit	0	0	No	0	0	0	0	0	0	0	0	99	NoMatchingHitfound	-	-	NULL	NULL	-	-	-	-	-	-	NULL	NULL	NULL	NULL	NULL	NULL	UN00738	0	0	0	0	1	50	1	50	2
UN00739	687	K0J4M9	663	27	Yes	93	96	0.04	0.04	679	599	589	615	6e-06	Envelope polyprotein n=202	Feline leukemia virus	K0J4M9_FLV	1	0	K0J4M9_FLV			GO:0019028; GO:0019031; GO:0005198; GO:0019058	UniRef90_K0J4M9		BAM45658.1	NULL	NULL	NULL	NULL	NULL	UN00739	0	0	0	0	1	33.33	2	66.67	3
UN00740	611	A4ZDL6	134	135	No	28	50	0.22	1.01	76	477	1	133	2e-08	Antifungal protein ginkbilobin-2 n=3	Ginkgo biloba	GNK2_GINBI	67	1	GNK2_GINBI			GO:0019828; GO:0042742; GO:0050832; GO:0031640	UniRef90_A4ZDL6		ABF55255.1	NULL	NULL	NULL	NULL	NULL	UN00740	0	0	0	0	2	100	0	0	2
UN00741	962	B9S5H2	662	214	Yes	68	83	0.22	0.32	644	3	92	305	1e-93	Pentatricopeptide repeat-containing protein, putative n=1	Ricinus communis	B9S5H2_RICCO	36	0	B9S5H2_RICCO	8283637	XP_002521241.1		UniRef90_B9S5H2		EEF41097.1	NULL	RCOM_0976090	pentatricopeptide repeat-containing protein, putative	protein-coding	-	UN00741	1	33.33	0	0	2	66.67	0	0	3
UN00742	373	NoHit	0	0	No	0	0	0	0	0	0	0	0	99	NoMatchingHitfound	-	-	NULL	NULL	-	-	-	-	-	-	NULL	NULL	NULL	NULL	NULL	NULL	UN00742	0	0	0	0	1	50	1	50	2
UN00743	763	Q41328	354	177	Yes	80	88	0.23	0.5	570	43	1	175	1e-75	Pto-interacting protein 1 n=3	Solanoideae	PTI1_SOLLC	21	1	PTI1_SOLLC	544006	NP_001233803.1	GO:0005524; GO:0004674; GO:0009626	UniRef90_Q41328	Les.7061	AAC61805.1	NULL	Pti1	Pto kinase interactor 1	protein-coding	-	UN00743	1	50	0	0	1	50	0	0	2
UN00744	1137	B9T5G8	631	85	No	53	75	0.07	0.13	1	255	444	528	1e-15	DNA double-strand break repair rad50 ATPase, putative n=1	Ricinus communis	B9T5G8_RICCO	21	0	B9T5G8_RICCO	8273676	XP_002533487.1		UniRef90_B9T5G8		EEF28891.1	NULL	RCOM_0095220	DNA double-strand break repair rad50 ATPase, putative	protein-coding	-	UN00744	0	0	0	0	3	100	0	0	3
UN00745	698	UPI0002624BCF	5414	116	No	55	72	0.17	0.02	161	508	3954	4069	2e-49	putative DNA-methylase n=1	Acidithiobacillus thiooxidans ATCC 19377	UPI0002624BCF	33	0	NULL	NULL	NULL	NULL	NULL	NULL	NULL	NULL	NULL	NULL	NULL	NULL	UN00745	0	0	0	0	1	50	1	50	2
UN00746	758	Q9LE07	167	102	No	59	73	0.13	0.61	58	363	1	100	3e-32	Os01g0210600 protein n=3	Oryza sativa	Q9LE07_ORYSJ	26	2	Q9LE07_ORYSJ	4325559	NP_001042369.1		UniRef90_Q9LE07	Os.12788	BAA96147.1; BAA96189.1; BAF04283.1; BAG99781.1	NULL	Os01g0210600	Os01g0210600	protein-coding	-	UN00746	0	0	1	50	1	50	0	0	2
UN00747	219	Q9BMX5	247	41	Yes	68	80	0.19	0.17	120	1	164	204	1e-12	40S ribosomal protein S6 n=1	Aplysia californica	RS6_APLCA	7	1	RS6_APLCA	100533219	NP_001191465.1	GO:0005840; GO:0003735; GO:0006412	UniRef90_Q9BMX5	Acl.5028	AAG60623.1	NULL	LOC100533219	ribosomal protein S6	protein-coding	-	UN00747	1	50	0	0	1	50	0	0	2
UN00748	742	H6CAU6	709	184	No	49	67	0.25	0.26	3	512	21	203	3e-55	ATP-binding cassette, subfamily D (ALD), member 2 n=1	Exophiala dermatitidis NIH/UT8656	H6CAU6_EXODN	47	14	H6CAU6_EXODN			GO:0016020; GO:0005524; GO:0016887; GO:0006200; GO:0006810	UniRef90_H6CAU6		EHY60893.1	NULL	NULL	NULL	NULL	NULL	UN00748	0	0	0	0	1	50	1	50	2
UN00749	578	D9YIC9	230	34	No	100	100	0.06	0.15	476	577	84	117	2e-31	Hydroxy-methyl-glutaryl-coenzyme A reductase (Fragment) n=2	Bacopa monnieri	D9YIC9_9LAMI	0	0	D9YIC9_9LAMI			GO:0050662; GO:0004420; GO:0015936	UniRef90_D9YIC9		ACV04940.1	NULL	NULL	NULL	NULL	NULL	UN00749	0	0	0	0	1	50	1	50	2
UN00750	539	B1Q4U6	661	88	No	45	58	0.16	0.13	2	202	581	661	3e-07	Transcription factor n=1	Bruguiera gymnorhiza	B1Q4U6_BRUGY	16	21	B1Q4U6_BRUGY			GO:0003676; GO:0008270	UniRef90_B1Q4U6		BAG15872.1	NULL	NULL	NULL	NULL	NULL	UN00750	0	0	0	0	1	50	1	50	2
UN00751	1060	UPI00027F56DC	548	182	Yes	48	69	0.17	0.33	925	392	108	289	3e-70	UPI00027F56DC related cluster n=1	unknown	UPI00027F56DC	52	4	NULL	NULL	NULL	NULL	NULL	NULL	NULL	NULL	NULL	NULL	NULL	NULL	UN00751	0	0	0	0	3	100	0	0	3
UN00752	2547	Q6JJ41	407	48	No	96	98	0.02	0.12	1319	1462	192	239	1e-99	Putative dihydroflavonol reductase n=2	Ipomoea trifida	Q6JJ41_IPOTF	1	0	Q6JJ41_IPOTF			GO:0003824; GO:0050662; GO:0000166; GO:0044237	UniRef90_Q6JJ41		AAS79591.1; BAF36324.1	NULL	NULL	NULL	NULL	NULL	UN00752	1	7.14	0	0	1	7.14	12	85.71	14
UN00753	1129	NoHit	0	0	No	0	0	0	0	0	0	0	0	99	NoMatchingHitfound	-	-	NULL	NULL	-	-	-	-	-	-	NULL	NULL	NULL	NULL	NULL	NULL	UN00753	0	0	1	50	1	50	0	0	2
UN00754	1051	B9H5M7	817	32	Yes	81	88	0.03	0.04	793	698	46	77	8e-06	Ribonucleoside-diphosphate reductase n=8	rosids	B9H5M7_POPTR	4	0	B9H5M7_POPTR	7486350	XP_002307143.1	GO:0005971; GO:0005524; GO:0004748; GO:0009202; GO:0006260; GO:0046686	UniRef90_B9H5M7	Pth.7480	EEE94139.1	NULL	POPTRDRAFT_801022	ribonucleoside-diphosphate reductase	protein-coding	-	UN00754	0	0	0	0	1	25	3	75	4
UN00755	841	G7KDW6	531	160	Yes	52	69	0.19	0.3	480	1	132	285	7e-60	DNA polymerase beta n=1	Medicago truncatula	G7KDW6_MEDTR	44	6	G7KDW6_MEDTR	11418046	XP_003613736.1	GO:0003677; GO:0003887; GO:0006281	UniRef90_G7KDW6	Mtr.19810	AES96694.1	NULL	MTR_5g040170	DNA polymerase beta	protein-coding	-	UN00755	0	0	1	50	1	50	0	0	2
UN00756	889	Q42434	668	264	Yes	89	95	0.3	0.4	794	3	4	267	1e-131	Luminal-binding protein n=1	Spinacia oleracea	BIP_SPIOL	14	0	BIP_SPIOL			GO:0005788; GO:0005524	UniRef90_Q42434		AAA21808.1; AAA21806.1	NULL	NULL	NULL	NULL	NULL	UN00756	0	0	4	57.14	1	14.29	2	28.57	7
UN00757	734	G7ZV87	1370	94	No	44	64	0.13	0.07	454	732	948	1038	2e-14	Multiple C2 and transmembrane domain-containing protein n=1	Medicago truncatula	G7ZV87_MEDTR	33	1	G7ZV87_MEDTR	11449572	XP_003635987.1	GO:0016021	UniRef90_G7ZV87		AES83125.1	NULL	MTR_021s0014	Multiple C2 and transmembrane domain-containing protein	protein-coding	-	UN00757	0	0	0	0	1	50	1	50	2
UN00758	647	NoHit	0	0	No	0	0	0	0	0	0	0	0	99	NoMatchingHitfound	-	-	NULL	NULL	-	-	-	-	-	-	NULL	NULL	NULL	NULL	NULL	NULL	UN00758	0	0	0	0	2	100	0	0	2
UN00759	1041	G7KR57	489	244	Yes	91	96	0.23	0.5	936	205	245	488	1e-125	Eukaryotic translation initiation factor n=1	Medicago truncatula	G7KR57_MEDTR	9	0	G7KR57_MEDTR	11436201	XP_003622373.1	GO:0043022; GO:0003743; GO:0042256	UniRef90_G7KR57		AES78591.1	NULL	MTR_7g035160	Eukaryotic translation initiation factor	protein-coding	-	UN00759	0	0	2	22.22	2	22.22	5	55.56	9
UN00760	710	K4AT92	909	211	No	82	88	0.3	0.23	81	707	535	736	6e-92	AGO4A n=2	Solanaceae	K4AT92_SOLLC	24	2	K4AT92_SOLLC			GO:0003676	UniRef90_K4AT92		AFV15381.1	NULL	NULL	NULL	NULL	NULL	UN00760	0	0	1	50	1	50	0	0	2
UN00761	680	NoHit	0	0	No	0	0	0	0	0	0	0	0	99	NoMatchingHitfound	-	-	NULL	NULL	-	-	-	-	-	-	NULL	NULL	NULL	NULL	NULL	NULL	UN00761	0	0	1	50	1	50	0	0	2
UN00762	552	K4CNA7	189	101	Yes	44	50	0.18	0.53	549	283	10	106	6e-07	Uncharacterized protein n=1	Solanum lycopersicum	K4CNA7_SOLLC	38	12	K4CNA7_SOLLC				UniRef90_K4CNA7			NULL	NULL	NULL	NULL	NULL	UN00762	1	33.33	0	0	2	66.67	0	0	3
UN00763	602	NoHit	0	0	No	0	0	0	0	0	0	0	0	99	NoMatchingHitfound	-	-	NULL	NULL	-	-	-	-	-	-	NULL	NULL	NULL	NULL	NULL	NULL	UN00763	1	50	0	0	1	50	0	0	2
UN00764	742	F4IL68	1198	219	No	75	83	0.3	0.18	90	740	222	439	2e-84	SH3 domain-containing protein n=10	Arabidopsis	F4IL68_ARATH	35	2	F4IL68_ARATH	815305	NP_001189515.1		UniRef90_F4IL68	At.28072; At.75588	AEC06050.1	NULL	AT2G07360	SH3 domain-containing protein	protein-coding	-	UN00764	1	50	0	0	1	50	0	0	2
UN00765	608	NoHit	0	0	No	0	0	0	0	0	0	0	0	99	NoMatchingHitfound	-	-	NULL	NULL	-	-	-	-	-	-	NULL	NULL	NULL	NULL	NULL	NULL	UN00765	0	0	1	50	1	50	0	0	2
UN00766	572	NoHit	0	0	No	0	0	0	0	0	0	0	0	99	NoMatchingHitfound	-	-	NULL	NULL	-	-	-	-	-	-	NULL	NULL	NULL	NULL	NULL	NULL	UN00766	0	0	0	0	2	50	2	50	4
UN00767	1828	B9RI11	831	289	No	55	68	0.16	0.35	1109	1828	385	673	1e-158	Nucleolar complex-associated protein, putative n=1	Ricinus communis	B9RI11_RICCO	43	49	B9RI11_RICCO	8272599	XP_002513380.1		UniRef90_B9RI11		EEF48783.1	NULL	RCOM_1575060	Nucleolar complex-associated protein, putative	protein-coding	-	UN00767	3	60	0	0	2	40	0	0	5
UN00768	1191	B3H4P0	296	67	Yes	48	64	0.06	0.23	1049	855	85	150	1e-11	RNA recognition motif-containing protein n=3	Arabidopsis	B3H4P0_ARATH	22	2	B3H4P0_ARATH	820579	NP_187983.1	GO:0003676; GO:0000166	UniRef90_B3H4P0	At.39361	-; AEE75400.1	NULL	AT3G13700	RNA recognition motif-containing protein	protein-coding	-	UN00768	0	0	0	0	1	33.33	2	66.67	3
UN00769	1435	B9SGT0	762	186	Yes	81	88	0.13	0.24	810	256	63	247	1e-100	Sensory transduction histidine kinase, putative n=1	Ricinus communis	B9SGT0_RICCO	21	1	B9SGT0_RICCO	8283840	XP_002525199.1	GO:0016301; GO:0000156; GO:0035556; GO:0006355	UniRef90_B9SGT0		EEF37165.1	NULL	RCOM_0819890	sensory transduction histidine kinase, putative	protein-coding	-	UN00769	1	20	3	60	1	20	0	0	5
UN00770	1059	Q9LJE0	419	242	Yes	78	88	0.23	0.58	724	2	22	263	1e-109	AT3g13510/MRP15_15 n=2	Arabidopsis thaliana	Q9LJE0_ARATH	29	1	Q9LJE0_ARATH	820553	NP_566457.1		UniRef90_Q9LJE0	At.22228	AAL77694.1; AAN64527.1; AEE75366.1; BAB01758.1	NULL	AT3G13510	hypothetical protein	protein-coding	-	UN00770	0	0	1	50	1	50	0	0	2
UN00771	622	NoHit	0	0	No	0	0	0	0	0	0	0	0	99	NoMatchingHitfound	-	-	NULL	NULL	-	-	-	-	-	-	NULL	NULL	NULL	NULL	NULL	NULL	UN00771	1	50	0	0	1	50	0	0	2
UN00772	1278	G7L1R6	468	381	Yes	56	72	0.3	0.81	1112	3	1	368	1e-101	IQ domain-containing protein n=1	Medicago truncatula	G7L1R6_MEDTR	97	11	G7L1R6_MEDTR	11423273	XP_003625589.1		UniRef90_G7L1R6	Mtr.18923	AES81807.1; AFK48636.1	NULL	MTR_7g100790	IQ domain-containing protein	protein-coding	-	UN00772	0	0	2	33.33	3	50	1	16.67	6
UN00773	594	B9T263	425	107	No	58	74	0.18	0.25	1	321	312	417	3e-32	Pectin acetylesterase, putative n=1	Ricinus communis	B9T263_RICCO	27	1	B9T263_RICCO	8268286	XP_002532332.1		UniRef90_B9T263		EEF30059.1	NULL	RCOM_0916250	pectin acetylesterase, putative	protein-coding	-	UN00773	0	0	0	0	1	50	1	50	2
UN00774	839	NoHit	0	0	No	0	0	0	0	0	0	0	0	99	NoMatchingHitfound	-	-	NULL	NULL	-	-	-	-	-	-	NULL	NULL	NULL	NULL	NULL	NULL	UN00774	0	0	0	0	1	50	1	50	2
UN00775	1040	Q6V398	646	362	No	52	62	0.35	0.56	2	1036	112	459	3e-83	EIL1 n=1	Petunia x hybrida	Q6V398_PETHY	122	17	Q6V398_PETHY			GO:0005634; GO:0003700; GO:0006355	UniRef90_Q6V398		AAR08677.1	NULL	NULL	NULL	NULL	NULL	UN00775	0	0	0	0	2	100	0	0	2
UN00776	604	NoHit	0	0	No	0	0	0	0	0	0	0	0	99	NoMatchingHitfound	-	-	NULL	NULL	-	-	-	-	-	-	NULL	NULL	NULL	NULL	NULL	NULL	UN00776	0	0	0	0	2	100	0	0	2
UN00777	1041	G9M9M5	359	305	No	89	92	0.29	0.85	3	917	50	347	1e-152	Oxidoreductase n=3	Ipomoea batatas	G9M9M5_IPOBA	18	7	G9M9M5_IPOBA			GO:0016706	UniRef90_G9M9M5		BAL22348.1	NULL	NULL	NULL	NULL	NULL	UN00777	0	0	0	0	1	33.33	2	66.67	3
UN00778	884	UPI0000DC21D0	106	50	Yes	78	90	0.06	0.47	317	168	11	60	1e-13	UPI0000DC21D0 related cluster n=1	Rattus norvegicus	UPI0000DC21D0	5	0	NULL	NULL	NULL	NULL	NULL	NULL	NULL	NULL	NULL	NULL	NULL	NULL	UN00778	1	50	0	0	1	50	0	0	2
UN00779	1035	Q9ZUI1	466	116	No	67	84	0.11	0.25	688	1035	157	269	9e-77	At2g24100 n=3	Arabidopsis	Q9ZUI1_ARATH	15	3	Q9ZUI1_ARATH	816944	NP_565562.2		UniRef90_Q9ZUI1	At.13397	AAK68836.1; AAL06884.1; AAP49526.1; AEC07529.1	NULL	AT2G24100	hypothetical protein	protein-coding	-	UN00779	0	0	1	50	1	50	0	0	2
UN00780	1385	UPI00022B80E9	475	77	No	83	92	0.06	0.16	989	1219	59	135	6e-61	computational Design of Enzyme n=1	synthetic construct	UPI00022B80E9	6	0	NULL	NULL	NULL	NULL	NULL	NULL	NULL	NULL	NULL	NULL	NULL	NULL	UN00780	0	0	0	0	1	50	1	50	2
UN00781	921	Q9SKV4	1024	214	No	30	49	0.23	0.21	332	913	59	270	7e-18	F5J5.16 n=1	Arabidopsis thaliana	Q9SKV4_ARATH	90	20	Q9SKV4_ARATH				UniRef90_Q9SKV4		AAF18641.1	NULL	NULL	NULL	NULL	NULL	UN00781	0	0	0	0	1	50	1	50	2
UN00782	1465	G7JEW4	1200	184	Yes	89	94	0.13	0.15	863	312	894	1077	0	Ribosome biogenesis protein BMS1-like protein n=3	Medicago truncatula	G7JEW4_MEDTR	11	0	G7JEW4_MEDTR	11407664	XP_003606825.1	GO:0005634; GO:0042254	UniRef90_G7JEW4	Mtr.12604	AES89022.1	NULL	MTR_4g068150	Ribosome biogenesis protein BMS1-like protein	protein-coding	-	UN00782	0	0	1	16.67	1	16.67	4	66.67	6
UN00783	695	B9S3A4	242	93	Yes	67	86	0.13	0.38	645	367	27	119	4e-51	Glutathione s-transferase, putative n=1	Ricinus communis	B9S3A4_RICCO	13	0	B9S3A4_RICCO	8279813	XP_002520473.1	GO:0004462; GO:0016740	UniRef90_B9S3A4		EEF41886.1	NULL	RCOM_0731880	glutathione s-transferase, putative	protein-coding	-	UN00783	0	0	2	40	2	40	1	20	5
UN00784	1124	F4KB59	402	210	Yes	60	79	0.19	0.52	769	149	1	203	3e-85	Transducin/WD40 domain-containing protein n=3	Arabidopsis	F4KB59_ARATH	41	3	F4KB59_ARATH	831408	NP_974784.1	GO:0005634; GO:0042254	UniRef90_F4KB59	At.27103	AED92177.1	NULL	AT5G15550	transducin/WD40 domain-containing protein	protein-coding	-	UN00784	0	0	1	20	1	20	3	60	5
UN00785	992	NoHit	0	0	No	0	0	0	0	0	0	0	0	99	NoMatchingHitfound	-	-	NULL	NULL	-	-	-	-	-	-	NULL	NULL	NULL	NULL	NULL	NULL	UN00785	1	33.33	1	33.33	1	33.33	0	0	3
UN00786	665	B9T6C7	101	101	Yes	74	78	0.15	1	588	286	1	101	1e-34	Putative uncharacterized protein n=1	Ricinus communis	B9T6C7_RICCO	22	0	B9T6C7_RICCO	8287928	XP_002533796.1		UniRef90_B9T6C7		EEF28583.1	NULL	RCOM_0430460	hypothetical protein	protein-coding	-	UN00786	2	40	0	0	1	20	2	40	5
UN00787	1209	B9SNW7	1102	303	No	64	77	0.25	0.27	124	1017	264	566	1e-126	ATP binding protein, putative n=1	Ricinus communis	B9SNW7_RICCO	65	5	B9SNW7_RICCO	8289105	XP_002527686.1	GO:0005524; GO:0004674; GO:0004712	UniRef90_B9SNW7		EEF34685.1	NULL	RCOM_0582680	ATP binding protein, putative	protein-coding	-	UN00787	0	0	3	75	1	25	0	0	4
UN00788	1419	Q71U36	451	417	Yes	93	96	0.29	0.92	1418	168	35	451	0	Tubulin alpha-1A chain n=534	Eukaryota	TBA1A_HUMAN	15	0	TBA1A_HUMAN	7846	NP_001257328.1; NP_001257329.1; NP_006000.2	GO:0005881; GO:0005829; GO:0005874; GO:0005525; GO:0003924; GO:0005198; GO:0051084; GO:0051301; GO:0030705; GO:0000086; GO:0007018; GO:0007017; GO:0051258	UniRef90_Q71U36	Hs.654422	CAA25855.1; AAD33871.1; BAF82172.1; EAW58052.1; EAW58055.1; AAH06468.1; AAH50637.1; AAA91575.1	NULL	TUBA1A	tubulin, alpha 1a	protein-coding	TUBA1A	UN00788	0	0	0	0	8	88.89	1	11.11	9
UN00789	607	P49895-5	161	122	Yes	91	98	0.2	0.76	606	241	4	125	8e-72	Isoform 5 of Type I iodothyronine deiodinase n=1	Homo sapiens	P49895-5	3	0	NULL	NULL	NULL	NULL	NULL	NULL	NULL	NULL	NULL	NULL	NULL	NULL	UN00789	0	0	0	0	2	100	0	0	2
UN00790	936	NoHit	0	0	No	0	0	0	0	0	0	0	0	99	NoMatchingHitfound	-	-	NULL	NULL	-	-	-	-	-	-	NULL	NULL	NULL	NULL	NULL	NULL	UN00790	0	0	1	50	1	50	0	0	2
UN00791	993	Q9SZ30	592	106	No	74	90	0.11	0.18	676	993	214	319	7e-78	Imidazole glycerol phosphate synthase hisHF, chloroplastic n=4	Arabidopsis	HIS5_ARATH	11	0	HIS5_ARATH	828797	NP_194420.1	GO:0009570; GO:0000107; GO:0016833; GO:0006541; GO:0000105	UniRef90_Q9SZ30	At.48904; At.71008	BAA28783.1; BAA32287.1; CAB36536.1; CAB79545.1; AEE85266.1	NULL	AT-HF	cyclase	protein-coding	-	UN00791	1	50	0	0	1	50	0	0	2
UN00792	590	G8T856	140	116	No	97	99	0.2	0.83	18	365	2	117	7e-68	Putative uncharacterized protein n=1	Niastella koreensis GR20-10	G8T856_NIAKG	1	0	G8T856_NIAKG	11655114	YP_005007411.1		UniRef90_G8T856		AEV98007.1	NULL	Niako_1638	hypothetical protein	protein-coding	-	UN00792	0	0	0	0	2	50	2	50	4
UN00793	610	NoHit	0	0	No	0	0	0	0	0	0	0	0	99	NoMatchingHitfound	-	-	NULL	NULL	-	-	-	-	-	-	NULL	NULL	NULL	NULL	NULL	NULL	UN00793	0	0	0	0	1	50	1	50	2
UN00794	155	E6ZRT7	1582	56	No	48	62	0.36	0.04	3	155	191	246	3e-06	Related to EDE1 protein involved in endocytosis n=1	Sporisorium reilianum SRZ2	E6ZRT7_SPORE	16	5	E6ZRT7_SPORE			GO:0005509	UniRef90_E6ZRT7		CBQ69941.1	NULL	NULL	NULL	NULL	NULL	UN00794	0	0	0	0	1	50	1	50	2
UN00795	1811	Q8S912	2029	291	Yes	76	79	0.16	0.14	873	1	1516	1761	0	Microtubule bundling polypeptide TMBP200 n=2	Solanaceae	Q8S912_TOBAC	15	45	Q8S912_TOBAC				UniRef90_Q8S912		BAB88648.1	NULL	NULL	NULL	NULL	NULL	UN00795	1	33.33	0	0	2	66.67	0	0	3
UN00796	766	B9SYI3	683	159	Yes	81	93	0.21	0.23	524	48	255	413	1e-102	Transferase, transferring glycosyl groups, putative n=1	Ricinus communis	B9SYI3_RICCO	11	0	B9SYI3_RICCO	8260309	XP_002531052.1	GO:0005794; GO:0016021; GO:0030246; GO:0047220; GO:0006486	UniRef90_B9SYI3		EEF31313.1	NULL	RCOM_1288390	transferase, transferring glycosyl groups, putative	protein-coding	-	UN00796	0	0	1	50	1	50	0	0	2
UN00797	707	NoHit	0	0	No	0	0	0	0	0	0	0	0	99	NoMatchingHitfound	-	-	NULL	NULL	-	-	-	-	-	-	NULL	NULL	NULL	NULL	NULL	NULL	UN00797	0	0	0	0	2	100	0	0	2
UN00798	808	I6M4T0	722	151	Yes	31	54	0.19	0.21	752	309	546	695	2e-15	Putative transposase n=1	Zea luxurians	I6M4T0_ZEALU	66	3	I6M4T0_ZEALU			GO:0003677	UniRef90_I6M4T0		AEJ07906.1	NULL	NULL	NULL	NULL	NULL	UN00798	0	0	0	0	1	50	1	50	2
UN00799	1206	B9S8L0	322	310	Yes	54	73	0.26	0.96	1198	281	40	322	4e-87	Upstream activation factor subunit UAF30, putative n=1	Ricinus communis	B9S8L0_RICCO	81	4	B9S8L0_RICCO	8260593	XP_002522329.1	GO:0003677	UniRef90_B9S8L0		EEF40013.1	NULL	RCOM_0602170	Upstream activation factor subunit UAF30, putative	protein-coding	-	UN00799	0	0	1	33.33	1	33.33	1	33.33	3
UN00800	1016	Q2MGS1	576	154	No	61	77	0.15	0.27	558	1016	241	390	6e-50	Glycosyltransferase sugar-binding region containing DXD motif; Alpha 1,4-glycosyltransferase conserved region n=1	Medicago truncatula	Q2MGS1_MEDTR	34	1	Q2MGS1_MEDTR	11445212	XP_003607886.1	GO:0005795; GO:0008378	UniRef90_Q2MGS1		ABC75355.1; AES90083.1	NULL	MTR_4g084060	hypothetical protein	protein-coding	-	UN00800	0	0	1	50	1	50	0	0	2
UN00801	616	Q9FQY3	501	192	Yes	75	83	0.31	0.38	585	10	73	264	2e-79	SLT1 protein n=2	Solanaceae	Q9FQY3_TOBAC	33	0	Q9FQY3_TOBAC				UniRef90_Q9FQY3		AAG39002.1	NULL	NULL	NULL	NULL	NULL	UN00801	0	0	1	50	1	50	0	0	2
UN00802	1608	P33624	364	282	No	93	96	0.18	0.77	526	1368	84	364	1e-147	Tubulin alpha-2 chain (Fragment) n=4	Eukaryota	TBA2_ANEPH	9	1	TBA2_ANEPH			GO:0005737; GO:0005874; GO:0005525; GO:0003924; GO:0005198; GO:0007018; GO:0051258	UniRef90_P33624		CAA48928.1	NULL	NULL	NULL	NULL	NULL	UN00802	2	20	3	30	4	40	1	10	10
UN00803	1281	B9RR85	755	201	No	59	79	0.16	0.27	14	616	222	422	1e-119	Inter-alpha-trypsin inhibitor heavy chain, putative n=1	Ricinus communis	B9RR85_RICCO	43	0	B9RR85_RICCO	8281154	XP_002516254.1		UniRef90_B9RR85		EEF46256.1	NULL	RCOM_0711290	inter-alpha-trypsin inhibitor heavy chain, putative	protein-coding	-	UN00803	0	0	1	25	3	75	0	0	4
UN00804	679	NoHit	0	0	No	0	0	0	0	0	0	0	0	99	NoMatchingHitfound	-	-	NULL	NULL	-	-	-	-	-	-	NULL	NULL	NULL	NULL	NULL	NULL	UN00804	0	0	0	0	1	50	1	50	2
UN00805	793	B9RE25	682	248	Yes	87	93	0.31	0.36	745	2	6	250	1e-113	Protein CASP, putative n=1	Ricinus communis	B9RE25_RICCO	15	3	B9RE25_RICCO	8286730	XP_002511964.1	GO:0030173; GO:0006891	UniRef90_B9RE25		EEF50633.1	NULL	RCOM_1617420	Protein CASP, putative	protein-coding	-	UN00805	1	25	1	25	1	25	1	25	4
UN00806	1090	Q1MSG9	275	222	Yes	68	77	0.2	0.81	782	147	61	275	2e-72	ALY protein n=1	Nicotiana benthamiana	Q1MSG9_NICBE	40	10	Q1MSG9_NICBE			GO:0003676; GO:0000166	UniRef90_Q1MSG9		CAJ44458.1	NULL	NULL	NULL	NULL	NULL	UN00806	0	0	1	33.33	1	33.33	1	33.33	3
UN00807	1087	NoHit	0	0	No	0	0	0	0	0	0	0	0	99	NoMatchingHitfound	-	-	NULL	NULL	-	-	-	-	-	-	NULL	NULL	NULL	NULL	NULL	NULL	UN00807	0	0	1	50	1	50	0	0	2
UN00808	954	NoHit	0	0	No	0	0	0	0	0	0	0	0	99	NoMatchingHitfound	-	-	NULL	NULL	-	-	-	-	-	-	NULL	NULL	NULL	NULL	NULL	NULL	UN00808	0	0	0	0	2	100	0	0	2
UN00809	1306	Q9XNK4	527	116	Yes	33	54	0.09	0.22	674	327	44	156	5e-17	Reverse transcriptase n=1	Fusarium oxysporum f. sp. matthiolae	Q9XNK4_FUSOX	50	3	Q9XNK4_FUSOX		NP_862679.1	GO:0005739; GO:0003723; GO:0003964; GO:0006278	UniRef90_Q9XNK4		AAD38504.1	NULL	NULL	NULL	NULL	NULL	UN00809	0	0	0	0	5	100	0	0	5
UN00810	606	NoHit	0	0	No	0	0	0	0	0	0	0	0	99	NoMatchingHitfound	-	-	NULL	NULL	-	-	-	-	-	-	NULL	NULL	NULL	NULL	NULL	NULL	UN00810	0	0	1	50	1	50	0	0	2
UN00811	1336	B9REI7	641	121	No	56	69	0.09	0.19	133	483	16	136	6e-52	DNA binding protein, putative n=1	Ricinus communis	B9REI7_RICCO	34	4	B9REI7_RICCO	8289198	XP_002512156.1	GO:0003682	UniRef90_B9REI7		EEF50190.1	NULL	RCOM_1771650	DNA binding protein, putative	protein-coding	-	UN00811	0	0	0	0	3	75	1	25	4
UN00812	712	B9T6F8	1221	74	No	70	81	0.1	0.06	206	427	518	591	3e-36	Regulatory-associated protein of mTOR, putative n=3	Ricinus communis	B9T6F8_RICCO	14	0	B9T6F8_RICCO	8284741	XP_002533827.1		UniRef90_B9T6F8		EEF28562.1	NULL	RCOM_0665170	Regulatory-associated protein of mTOR, putative	protein-coding	-	UN00812	0	0	0	0	2	100	0	0	2
UN00813	1205	G7ICZ5	666	298	No	80	89	0.25	0.45	150	1034	369	666	1e-138	Protein FAM188A n=1	Medicago truncatula	G7ICZ5_MEDTR	31	3	G7ICZ5_MEDTR	11417848	XP_003592118.1		UniRef90_G7ICZ5	Mtr.8219	AES62369.1	NULL	MTR_1g098940	Protein FAM188A	protein-coding	-	UN00813	1	25	1	25	2	50	0	0	4
UN00814	898	I2FSJ2	1280	221	Yes	61	78	0.25	0.17	792	130	1053	1273	2e-89	Related to F-box/WD40 repeat protein 7 n=1	Ustilago hordei Uh4857-4	I2FSJ2_USTH4	49	0	I2FSJ2_USTH4				UniRef90_I2FSJ2		CCF49885.1	NULL	NULL	NULL	NULL	NULL	UN00814	0	0	0	0	3	100	0	0	3
UN00815	551	NoHit	0	0	No	0	0	0	0	0	0	0	0	99	NoMatchingHitfound	-	-	NULL	NULL	-	-	-	-	-	-	NULL	NULL	NULL	NULL	NULL	NULL	UN00815	0	0	1	50	1	50	0	0	2
UN00816	858	Q9FZ97	581	133	No	69	78	0.16	0.23	2	400	344	476	3e-44	F3H9.11 protein n=3	Arabidopsis	Q9FZ97_ARATH	29	0	Q9FZ97_ARATH	839718	NP_174145.1		UniRef90_Q9FZ97	At.20591	AAF98431.1; AEE30935.1	NULL	AT1G28240	hypothetical protein	protein-coding	-	UN00816	1	50	0	0	1	50	0	0	2
UN00817	987	G7LAI2	463	229	No	44	54	0.23	0.49	39	668	222	439	2e-41	UBX domain-containing protein n=1	Medicago truncatula	G7LAI2_MEDTR	86	19	G7LAI2_MEDTR	11412894	XP_003630914.1	GO:0005622; GO:0008270	UniRef90_G7LAI2	Mtr.15762	AET05390.1	NULL	MTR_8g104930	UBX domain-containing protein	protein-coding	-	UN00817	0	0	2	66.67	1	33.33	0	0	3
UN00818	1425	F4J5A7	987	329	Yes	74	83	0.23	0.33	1399	416	168	492	1e-154	RNA recognition motif (RRM)-containing protein n=4	Arabidopsis	F4J5A7_ARATH	55	1	F4J5A7_ARATH	821973	NP_001189958.1; NP_189032.2	GO:0000166; GO:0003723; GO:0008270	UniRef90_F4J5A7	At.37625; At.73245	AEE76828.1; AEE76830.1	NULL	AT3G23900	RNA recognition motif (RRM)-containing protein	protein-coding	-	UN00818	0	0	2	28.57	4	57.14	1	14.29	7
UN00819	579	A1X877	888	188	Yes	41	62	0.32	0.21	574	20	117	303	1e-32	NRC1 n=1	Solanum lycopersicum	A1X877_SOLLC	69	3	A1X877_SOLLC	100037731	NP_001234202.1	GO:0043531; GO:0006952	UniRef90_A1X877	Les.19320	ABC26878.1	NULL	LOC100037731	NRC1	protein-coding	-	UN00819	0	0	0	0	1	50	1	50	2
UN00820	827	Q8RXF0	586	191	No	57	74	0.23	0.33	246	818	7	194	5e-55	C2H2-like zinc finger protein n=2	Arabidopsis	Q8RXF0_ARATH	46	3	Q8RXF0_ARATH	828666	NP_194291.2	GO:0005622; GO:0008270	UniRef90_Q8RXF0	At.32244; At.69894	AAL91183.1; AAN15705.1; AEE85082.1	NULL	AT4G25610	C2H2-like zinc finger protein	protein-coding	-	UN00820	0	0	3	50	3	50	0	0	6
UN00821	1144	Q8H6I4	2319	201	No	60	74	0.18	0.09	540	1142	1567	1767	1e-125	Putative gag-pol polyprotein n=1	Zea mays	Q8H6I4_MAIZE	53	0	Q8H6I4_MAIZE			GO:0003676; GO:0008270; GO:0015074	UniRef90_Q8H6I4		AAN40030.1	NULL	NULL	NULL	NULL	NULL	UN00821	0	0	1	50	1	50	0	0	2
UN00822	799	NoHit	0	0	No	0	0	0	0	0	0	0	0	99	NoMatchingHitfound	-	-	NULL	NULL	-	-	-	-	-	-	NULL	NULL	NULL	NULL	NULL	NULL	UN00822	0	0	1	50	1	50	0	0	2
UN00823	656	K4D6I0	604	38	No	66	82	0.06	0.06	33	146	520	557	5e-14	Uncharacterized protein n=1	Solanum lycopersicum	K4D6I0_SOLLC	7	0	K4D6I0_SOLLC				UniRef90_M1CYP0			NULL	NULL	NULL	NULL	NULL	UN00823	0	0	0	0	1	50	1	50	2
UN00824	1137	G7J4K4	3300	392	Yes	61	74	0.34	0.12	1136	3	1216	1593	1e-117	Neurobeachin n=1	Medicago truncatula	G7J4K4_MEDTR	89	14	G7J4K4_MEDTR	11429830	XP_003602889.1		UniRef90_G7J4K4	Mtr.23941	AES73140.1	NULL	MTR_3g100060	Neurobeachin	protein-coding	-	UN00824	1	25	0	0	2	50	1	25	4
UN00825	945	Q012V1	425	112	Yes	71	82	0.12	0.26	783	448	143	254	2e-50	DnaJ-like protein (ISS) n=1	Ostreococcus tauri	Q012V1_OSTTA	20	0	Q012V1_OSTTA	9831487	XP_003080911.1	GO:0005524; GO:0046872; GO:0006457; GO:0009408	UniRef90_Q012V1		CAL55079.1	NULL	Ot08g03410	DnaJ-like protein (ISS)	protein-coding	-	UN00825	0	0	1	50	1	50	0	0	2
UN00826	983	B9GYP3	363	338	No	52	66	0.34	0.93	2	865	29	363	1e-88	Predicted protein n=1	Populus trichocarpa	B9GYP3_POPTR	64	50	B9GYP3_POPTR	7462000	XP_002303377.1		UniRef90_B9GYP3		EEE78356.1	NULL	POPTRDRAFT_553929	hypothetical protein	protein-coding	-	UN00826	0	0	1	50	1	50	0	0	2
UN00827	609	NoHit	0	0	No	0	0	0	0	0	0	0	0	99	NoMatchingHitfound	-	-	NULL	NULL	-	-	-	-	-	-	NULL	NULL	NULL	NULL	NULL	NULL	UN00827	0	0	0	0	2	100	0	0	2
UN00828	723	Q9RXQ4	139	105	No	53	62	0.15	0.76	325	639	25	128	2e-19	Uncharacterized protein n=2	Deinococcus radiodurans R1	Q9RXQ4_DEIRA	39	1	Q9RXQ4_DEIRA				UniRef90_Q9RXQ4		AAF09840.1	NULL	NULL	NULL	NULL	NULL	UN00828	0	0	0	0	2	100	0	0	2
UN00829	639	NoHit	0	0	No	0	0	0	0	0	0	0	0	99	NoMatchingHitfound	-	-	NULL	NULL	-	-	-	-	-	-	NULL	NULL	NULL	NULL	NULL	NULL	UN00829	0	0	0	0	1	50	1	50	2
UN00830	1888	Q84V95	606	160	Yes	84	88	0.08	0.26	560	81	287	445	1e-94	Pyruvate decarboxylase 1 n=3	Lotus corniculatus	Q84V95_LOTCO	19	1	Q84V95_LOTCO			GO:0000287; GO:0004737; GO:0030976; GO:0008152	UniRef90_Q84V95		AAO72533.1	NULL	NULL	NULL	NULL	NULL	UN00830	0	0	0	0	6	85.71	1	14.29	7
UN00831	1263	B9RRW3	562	201	Yes	42	60	0.16	0.36	1127	555	112	309	2e-31	Clathrin interactor, putative n=1	Ricinus communis	B9RRW3_RICCO	71	10	B9RRW3_RICCO	8275635	XP_002516482.1		UniRef90_B9RRW3		EEF45823.1	NULL	RCOM_0798520	Clathrin interactor, putative	protein-coding	-	UN00831	0	0	1	50	1	50	0	0	2
UN00832	654	Q0KIN0	1775	116	Yes	47	69	0.18	0.07	351	4	67	181	6e-34	Integrase core domain containing protein n=1	Solanum demissum	Q0KIN0_SOLDE	35	1	Q0KIN0_SOLDE			GO:0003676; GO:0008270; GO:0015074	UniRef90_Q0KIN0		ABI34329.1	NULL	NULL	NULL	NULL	NULL	UN00832	1	50	0	0	1	50	0	0	2
UN00833	185	NoHit	0	0	No	0	0	0	0	0	0	0	0	99	NoMatchingHitfound	-	-	NULL	NULL	-	-	-	-	-	-	NULL	NULL	NULL	NULL	NULL	NULL	UN00833	0	0	0	0	2	100	0	0	2
UN00834	752	NoHit	0	0	No	0	0	0	0	0	0	0	0	99	NoMatchingHitfound	-	-	NULL	NULL	-	-	-	-	-	-	NULL	NULL	NULL	NULL	NULL	NULL	UN00834	0	0	1	33.33	1	33.33	1	33.33	3
UN00835	646	B9RSF5	346	185	No	96	98	0.29	0.53	84	638	82	266	1e-110	Ubiquitin ligase SINAT3, putative n=5	rosids	B9RSF5_RICCO	3	0	B9RSF5_RICCO	8272429	XP_002516674.1	GO:0005634; GO:0004842; GO:0008270; GO:0007275; GO:0006511	UniRef90_B9RSF5		EEF45693.1	NULL	RCOM_1242610	Ubiquitin ligase SINAT3, putative	protein-coding	-	UN00835	0	0	0	0	1	33.33	2	66.67	3
UN00836	985	J0WVZ1	509	278	No	80	92	0.28	0.55	1	831	204	481	1e-134	UTP--glucose-1-phosphate uridylyltransferase n=2	Auricularia delicata TFB-10046 SS5	J0WVZ1_AURDE	20	1	J0WVZ1_AURDE			GO:0016779	UniRef90_J0WVZ1		EJD37550.1	NULL	NULL	NULL	NULL	NULL	UN00836	0	0	0	0	2	66.67	1	33.33	3
UN00837	396	NoHit	0	0	No	0	0	0	0	0	0	0	0	99	NoMatchingHitfound	-	-	NULL	NULL	-	-	-	-	-	-	NULL	NULL	NULL	NULL	NULL	NULL	UN00837	0	0	0	0	1	50	1	50	2
UN00838	939	B9SIS1	386	216	Yes	82	89	0.23	0.56	841	197	1	213	1e-102	WD-repeat protein, putative n=1	Ricinus communis	B9SIS1_RICCO	22	1	B9SIS1_RICCO	8276923	XP_002525890.1	GO:0005856; GO:0030833	UniRef90_B9SIS1		EEF36494.1	NULL	RCOM_0540370	WD-repeat protein, putative	protein-coding	-	UN00838	1	16.67	2	33.33	2	33.33	1	16.67	6
UN00839	628	G7JU49	290	176	Yes	41	60	0.28	0.61	558	43	129	290	1e-25	Transmembrane protein n=1	Medicago truncatula	G7JU49_MEDTR	67	4	G7JU49_MEDTR	11441589	XP_003609194.1	GO:0016021	UniRef90_G7JU49	Mtr.72	AES91391.1; AFK35028.1	NULL	MTR_4g112990	Transmembrane protein	protein-coding	-	UN00839	0	0	0	0	1	50	1	50	2
UN00840	1266	I3SJ44	188	47	No	57	74	0.04	0.25	8	148	7	53	1e-06	Uncharacterized protein n=1	Lotus japonicus	I3SJ44_LOTJA	12	0	I3SJ44_LOTJA				UniRef90_I3SJ44		AFK40286.1	NULL	NULL	NULL	NULL	NULL	UN00840	1	33.33	0	0	2	66.67	0	0	3
UN00841	438	B9RB36	381	67	Yes	90	96	0.15	0.18	240	40	1	67	1e-32	Protein binding protein, putative n=1	Ricinus communis	B9RB36_RICCO	3	0	B9RB36_RICCO	8289018	XP_002511411.1	GO:0008270	UniRef90_B9RB36		EEF52013.1	NULL	RCOM_1510800	protein binding protein, putative	protein-coding	-	UN00841	0	0	1	50	1	50	0	0	2
UN00842	623	G7IAX9	541	141	No	30	52	0.23	0.26	2	379	336	469	4e-06	PRLI-interacting factor A n=1	Medicago truncatula	G7IAX9_MEDTR	53	15	G7IAX9_MEDTR	11418639	XP_003592814.1		UniRef90_G7IAX9	Mtr.9629	AES63065.1	NULL	MTR_1g116330	PRLI-interacting factor A	protein-coding	-	UN00842	0	0	0	0	2	100	0	0	2
UN00843	964	A2I5E5	1501	191	No	70	86	0.2	0.13	184	753	1220	1410	1e-100	Retrotransposon protein n=1	Beta vulgaris	A2I5E5_BETVU	25	1	A2I5E5_BETVU			GO:0003723; GO:0003964; GO:0008270; GO:0015074; GO:0006278	UniRef90_A2I5E5		ABM55240.1	NULL	NULL	NULL	NULL	NULL	UN00843	0	0	0	0	2	100	0	0	2
UN00844	873	NoHit	0	0	No	0	0	0	0	0	0	0	0	99	NoMatchingHitfound	-	-	NULL	NULL	-	-	-	-	-	-	NULL	NULL	NULL	NULL	NULL	NULL	UN00844	0	0	0	0	1	50	1	50	2
UN00845	683	NoHit	0	0	No	0	0	0	0	0	0	0	0	99	NoMatchingHitfound	-	-	NULL	NULL	-	-	-	-	-	-	NULL	NULL	NULL	NULL	NULL	NULL	UN00845	0	0	0	0	2	100	0	0	2
UN00846	1010	K4DAY0	1390	287	Yes	69	77	0.28	0.21	845	12	431	706	1e-123	DNA-directed RNA polymerase n=1	Solanum lycopersicum	K4DAY0_SOLLC	58	9	K4DAY0_SOLLC			GO:0005634; GO:0003677; GO:0003899; GO:0032549; GO:0008270; GO:0006351	UniRef90_K4DAY0			NULL	NULL	NULL	NULL	NULL	UN00846	1	50	0	0	1	50	0	0	2
UN00847	858	D4P918	502	202	No	52	68	0.24	0.4	2	607	301	501	9e-52	CYP81B36 n=1	Scoparia dulcis	D4P918_SCODU	64	1	D4P918_SCODU			GO:0009055; GO:0020037; GO:0005506; GO:0004497; GO:0016705	UniRef90_D4P918		ADD84651.1	NULL	NULL	NULL	NULL	NULL	UN00847	0	0	1	33.33	2	66.67	0	0	3
UN00848	913	K2RB58	542	178	No	45	58	0.19	0.33	2	523	330	507	6e-33	Cytochrome P450 n=1	Macrophomina phaseolina MS6	K2RB58_MACPH	71	4	K2RB58_MACPH			GO:0009055; GO:0020037; GO:0005506; GO:0004497; GO:0016705	UniRef90_K2RB58		EKG11783.1	NULL	NULL	NULL	NULL	NULL	UN00848	0	0	0	0	2	100	0	0	2
UN00849	1317	G7KYM2	485	208	Yes	68	83	0.16	0.43	1215	592	16	223	8e-81	5'-AMP-activated protein kinase subunit beta-1 n=2	Medicago truncatula	G7KYM2_MEDTR	36	0	G7KYM2_MEDTR	11434177	XP_003626272.1	GO:0016301	UniRef90_G7KYM2	Mtr.6374	AES82490.1	NULL	MTR_7g113330	5'-AMP-activated protein kinase subunit beta-1	protein-coding	-	UN00849	0	0	0	0	1	50	1	50	2
UN00850	746	UPI000174499E	302	218	Yes	31	50	0.29	0.72	664	59	12	225	5e-20	transcriptional regulatory protein, LysR family n=1	Verrucomicrobium spinosum DSM 4136	UPI000174499E	93	16	NULL	NULL	NULL	NULL	NULL	NULL	NULL	NULL	NULL	NULL	NULL	NULL	UN00850	0	0	0	0	3	75	1	25	4
UN00851	1014	G7KV76	478	211	Yes	49	63	0.21	0.44	882	283	156	354	8e-77	Lipid phosphate phosphatase n=2	Medicago truncatula	G7KV76_MEDTR	67	11	G7KV76_MEDTR	11436764	XP_003624389.1	GO:0016020; GO:0003824; GO:0008152	UniRef90_G7KV76	Mtr.20753	AES80607.1	NULL	MTR_7g082670	Lipid phosphate phosphatase	protein-coding	-	UN00851	0	0	0	0	3	100	0	0	3
UN00852	1137	O81024	374	336	No	68	82	0.3	0.9	132	1136	1	334	1e-132	Choline kinase like protein n=3	Arabidopsis	O81024_ARATH	59	1	O81024_ARATH	817224	NP_180251.1	GO:0016301; GO:0046474	UniRef90_O81024	At.38841	AAC32242.1; AEC07895.1; BAF01284.1	NULL	emb1187	protein kinase-like protein	protein-coding	-	UN00852	1	25	0	0	1	25	2	50	4
UN00853	631	NoHit	0	0	No	0	0	0	0	0	0	0	0	99	NoMatchingHitfound	-	-	NULL	NULL	-	-	-	-	-	-	NULL	NULL	NULL	NULL	NULL	NULL	UN00853	0	0	0	0	1	50	1	50	2
UN00854	957	L0PAN4	917	164	Yes	49	67	0.17	0.18	593	102	754	917	4e-54	I WGS project CAKM00000000 data, strain SE8, contig 110 n=1	Pneumocystis jirovecii SE8	L0PAN4_PNEJ8	54	0	L0PAN4_PNEJ8				UniRef90_L0PAN4		CCJ28695.1	NULL	NULL	NULL	NULL	NULL	UN00854	0	0	0	0	1	50	1	50	2
UN00855	795	NoHit	0	0	No	0	0	0	0	0	0	0	0	99	NoMatchingHitfound	-	-	NULL	NULL	-	-	-	-	-	-	NULL	NULL	NULL	NULL	NULL	NULL	UN00855	0	0	0	0	1	50	1	50	2
UN00856	673	B9T3W4	697	37	No	81	84	0.05	0.05	316	426	255	288	2e-06	ATP binding protein, putative n=1	Ricinus communis	B9T3W4_RICCO	3	3	B9T3W4_RICCO	8281306	XP_002532933.1	GO:0005524; GO:0004709; GO:0000186; GO:0000165	UniRef90_B9T3W4		EEF29449.1	NULL	RCOM_0762330	ATP binding protein, putative	protein-coding	-	UN00856	0	0	0	0	1	50	1	50	2
UN00857	1365	O60037	485	447	Yes	72	83	0.33	0.92	1340	3	1	446	0	6-phosphogluconate dehydrogenase, decarboxylating n=1	Cunninghamella elegans	6PGD_CUNEL	73	1	6PGD_CUNEL			GO:0050661; GO:0004616; GO:0019521; GO:0006098	UniRef90_O60037		CAA76734.1	NULL	NULL	NULL	NULL	NULL	UN00857	0	0	0	0	6	85.71	1	14.29	7
UN00858	497	NoHit	0	0	No	0	0	0	0	0	0	0	0	99	NoMatchingHitfound	-	-	NULL	NULL	-	-	-	-	-	-	NULL	NULL	NULL	NULL	NULL	NULL	UN00858	0	0	0	0	2	100	0	0	2
UN00859	790	B9SVA1	469	238	No	59	71	0.3	0.51	92	790	2	236	5e-67	Dihydrolipoamide succinyltransferase component of 2-oxoglutarate dehydrogenase, putative n=1	Ricinus communis	B9SVA1_RICCO	65	5	B9SVA1_RICCO	8266247	XP_002529920.1	GO:0045252; GO:0004149; GO:0006099	UniRef90_B9SVA1		EEF32474.1	NULL	RCOM_1303600	dihydrolipoamide succinyltransferase component of 2-oxoglutarate dehydrogenase, putative	protein-coding	-	UN00859	0	0	1	25	3	75	0	0	4
UN00860	809	B9RJH0	349	168	No	76	83	0.21	0.48	299	802	72	231	7e-83	Transporter, putative n=1	Ricinus communis	B9RJH0_RICCO	20	8	B9RJH0_RICCO	8263040	XP_002513889.1		UniRef90_B9RJH0		EEF48472.1	NULL	RCOM_1034270	transporter, putative	protein-coding	-	UN00860	0	0	1	50	1	50	0	0	2
UN00861	1480	K4BUG4	810	439	No	64	77	0.3	0.54	151	1467	271	699	1e-163	Serine/threonine-protein kinase n=1	Solanum lycopersicum	K4BUG4_SOLLC	89	10	K4BUG4_SOLLC			GO:0005524; GO:0004674; GO:0048544	UniRef90_M1A1J1			NULL	NULL	NULL	NULL	NULL	UN00861	0	0	1	16.67	4	66.67	1	16.67	6
UN00862	821	B9SYU2	792	184	Yes	78	91	0.22	0.23	689	138	522	705	1e-110	Vacuolar sorting protein, putative n=1	Ricinus communis	B9SYU2_RICCO	16	0	B9SYU2_RICCO	8268085	XP_002531161.1		UniRef90_B9SYU2		EEF31246.1	NULL	RCOM_0363260	vacuolar sorting protein, putative	protein-coding	-	UN00862	1	33.33	1	33.33	1	33.33	0	0	3
UN00863	570	NoHit	0	0	No	0	0	0	0	0	0	0	0	99	NoMatchingHitfound	-	-	NULL	NULL	-	-	-	-	-	-	NULL	NULL	NULL	NULL	NULL	NULL	UN00863	0	0	0	0	1	50	1	50	2
UN00864	672	B9RVM7	227	40	Yes	85	90	0.06	0.18	120	1	117	156	3e-19	Flavohemoprotein B5/b5r, putative n=1	Ricinus communis	B9RVM7_RICCO	4	0	B9RVM7_RICCO	8259299	XP_002517796.1	GO:0020037; GO:0046872	UniRef90_B9RVM7		EEF44603.1	NULL	RCOM_0965250	flavohemoprotein B5/b5r, putative	protein-coding	-	UN00864	0	0	1	50	1	50	0	0	2
UN00865	768	B4L3X6	135	30	No	77	87	0.04	0.22	259	348	65	94	8e-13	GI15642 n=1	Drosophila mojavensis	B4L3X6_DROMO	4	0	B4L3X6_DROMO	6584281	XP_002009937.1		UniRef90_B4L3X6		EDW07254.1	NULL	Dmoj\GI15642	GI15642 gene product from transcript GI15642-RA	protein-coding	Dmoj\GI15642	UN00865	0	0	0	0	1	50	1	50	2
UN00866	717	UPI00029DBC9B	214	126	Yes	28	50	0.18	0.59	619	251	83	202	3e-09	UPI00029DBC9B related cluster n=1	unknown	UPI00029DBC9B	60	3	NULL	NULL	NULL	NULL	NULL	NULL	NULL	NULL	NULL	NULL	NULL	NULL	UN00866	0	0	0	0	2	100	0	0	2
UN00867	821	O82027	262	238	No	49	61	0.29	0.91	67	723	1	228	2e-45	Dof zinc finger protein (Fragment) n=2	Nicotiana tabacum	O82027_TOBAC	74	19	O82027_TOBAC			GO:0003677; GO:0008270; GO:0006355	UniRef90_O82027		CAA08755.1	NULL	NULL	NULL	NULL	NULL	UN00867	0	0	0	0	3	75	1	25	4
UN00868	956	J7FQF3	92	43	No	65	81	0.04	0.47	455	583	1	43	6e-10	Uncharacterized protein (Fragment) n=1	Olea europaea	J7FQF3_OLEEU	8	0	J7FQF3_OLEEU				UniRef90_J7FQF3		AFP49346.1	NULL	NULL	NULL	NULL	NULL	UN00868	1	50	0	0	1	50	0	0	2
UN00869	674	NoHit	0	0	No	0	0	0	0	0	0	0	0	99	NoMatchingHitfound	-	-	NULL	NULL	-	-	-	-	-	-	NULL	NULL	NULL	NULL	NULL	NULL	UN00869	0	0	0	0	2	100	0	0	2
UN00870	959	B9SEP4	530	154	Yes	55	70	0.16	0.29	788	327	2	150	4e-59	Nucleic acid binding protein, putative n=1	Ricinus communis	B9SEP4_RICCO	41	5	B9SEP4_RICCO	8275855	XP_002524463.1	GO:0003676; GO:0008270	UniRef90_B9SEP4		EEF37903.1	NULL	RCOM_0221100	nucleic acid binding protein, putative	protein-coding	-	UN00870	0	0	1	50	1	50	0	0	2
UN00871	653	B7PTT5	402	218	No	34	57	0.33	0.54	4	648	129	339	2e-32	Cytochrome P-450, putative (Fragment) n=1	Ixodes scapularis	B7PTT5_IXOSC	90	3	B7PTT5_IXOSC	8031261	XP_002404872.1	GO:0070330; GO:0009055; GO:0020037; GO:0005506	UniRef90_B7PTT5	Isc.7943	EEC10007.1	NULL	IscW_ISCW007225	cytochrome P-450, putative	protein-coding	-	UN00871	0	0	0	0	1	50	1	50	2
UN00872	858	NoHit	0	0	No	0	0	0	0	0	0	0	0	99	NoMatchingHitfound	-	-	NULL	NULL	-	-	-	-	-	-	NULL	NULL	NULL	NULL	NULL	NULL	UN00872	0	0	0	0	1	50	1	50	2
UN00873	391	A0EVH2	1185	97	Yes	46	57	0.25	0.08	348	58	566	657	4e-13	Elote1 putative polyprotein n=1	Zea mays	A0EVH2_MAIZE	37	5	A0EVH2_MAIZE			GO:0003676; GO:0015074	UniRef90_A0EVH2		ABF67931.1	NULL	NULL	NULL	NULL	NULL	UN00873	1	50	0	0	1	50	0	0	2
UN00874	620	UPI00029B2780	208	129	Yes	44	68	0.21	0.62	440	54	28	154	2e-30	hypothetical protein RhP14_01913 n=1	Rhodococcus sp. P14	UPI00029B2780	39	2	NULL	NULL	NULL	NULL	NULL	NULL	NULL	NULL	NULL	NULL	NULL	NULL	UN00874	0	0	0	0	1	50	1	50	2
UN00875	669	NoHit	0	0	No	0	0	0	0	0	0	0	0	99	NoMatchingHitfound	-	-	NULL	NULL	-	-	-	-	-	-	NULL	NULL	NULL	NULL	NULL	NULL	UN00875	0	0	0	0	2	100	0	0	2
UN00876	1133	F4ITF9	937	258	No	55	73	0.23	0.28	26	799	2	254	4e-69	Regulator of Vps4 activity in the MVB pathway protein n=4	Arabidopsis thaliana	F4ITF9_ARATH	65	5	F4ITF9_ARATH	816490	NP_179561.2		UniRef90_F4ITF9	At.48493; At.71155	AEC06916.1	NULL	AT2G19710	Regulator of Vps4 activity in the MVB pathway protein	protein-coding	-	UN00876	0	0	0	0	1	50	1	50	2
UN00877	771	Q8W2R6	401	62	Yes	58	71	0.08	0.15	771	586	277	338	6e-19	Putative polyprotein n=1	Oryza sativa Japonica Group	Q8W2R6_ORYSJ	18	0	Q8W2R6_ORYSJ			GO:0005634; GO:0003676; GO:0015074	UniRef90_Q8W2R6		AAL69424.1; AAP52143.1	NULL	NULL	NULL	NULL	NULL	UN00877	0	0	1	33.33	2	66.67	0	0	3
UN00878	730	P14166	707	243	Yes	76	81	0.33	0.34	729	19	5	243	4e-90	Phenylalanine ammonia-lyase n=1	Ipomoea batatas	PAL1_IPOBA	40	6	PAL1_IPOBA			GO:0005737; GO:0045548; GO:0009800; GO:0006559	UniRef90_P14166		AAA33389.1	NULL	NULL	NULL	NULL	NULL	UN00878	0	0	0	0	1	50	1	50	2
UN00879	1077	B4L4K7	397	150	Yes	31	51	0.14	0.38	791	345	94	242	3e-09	GI14846 n=1	Drosophila mojavensis	B4L4K7_DROMO	72	1	B4L4K7_DROMO	6584513	XP_002010168.1	GO:0005576; GO:0008061; GO:0006030	UniRef90_B4L4K7		EDW07485.1	NULL	Dmoj\GI14846	GI14846 gene product from transcript GI14846-RA	protein-coding	Dmoj\GI14846	UN00879	0	0	0	0	3	75	1	25	4
UN00880	705	NoHit	0	0	No	0	0	0	0	0	0	0	0	99	NoMatchingHitfound	-	-	NULL	NULL	-	-	-	-	-	-	NULL	NULL	NULL	NULL	NULL	NULL	UN00880	0	0	1	50	1	50	0	0	2
UN00881	370	B9RRH8	1014	91	No	46	67	0.25	0.09	15	281	894	984	3e-16	TPR repeat-containing protein R13F6.10, putative n=1	Ricinus communis	B9RRH8_RICCO	28	2	B9RRH8_RICCO	8270289	XP_002516347.1		UniRef90_B9RRH8		EEF46031.1	NULL	RCOM_1402440	TPR repeat-containing protein R13F6.10, putative	protein-coding	-	UN00881	0	0	0	0	2	66.67	1	33.33	3
UN00882	486	NoHit	0	0	No	0	0	0	0	0	0	0	0	99	NoMatchingHitfound	-	-	NULL	NULL	-	-	-	-	-	-	NULL	NULL	NULL	NULL	NULL	NULL	UN00882	1	50	0	0	1	50	0	0	2
UN00883	850	NoHit	0	0	No	0	0	0	0	0	0	0	0	99	NoMatchingHitfound	-	-	NULL	NULL	-	-	-	-	-	-	NULL	NULL	NULL	NULL	NULL	NULL	UN00883	0	0	0	0	1	33.33	2	66.67	3
UN00884	867	Q8GYX2	248	199	Yes	39	50	0.23	0.8	713	162	64	246	6e-22	At5g20700 n=3	Brassicaceae	Q8GYX2_ARATH	84	15	Q8GYX2_ARATH	832193	NP_197570.1		UniRef90_Q8GYX2	At.43800	AAP37699.1; AED92879.1; BAC42009.1	NULL	AT5G20700	hypothetical protein	protein-coding	-	UN00884	0	0	1	33.33	1	33.33	1	33.33	3
UN00885	934	G7ZYE9	551	47	No	72	91	0.05	0.09	591	731	159	205	1e-33	6-phosphofructokinase n=2	Medicago truncatula	G7ZYE9_MEDTR	4	0	G7ZYE9_MEDTR	11448791	XP_003637099.1	GO:0005945; GO:0003872; GO:0005524; GO:0006002; GO:0006096	UniRef90_G7ZYE9		AES84237.1	NULL	MTR_070s0026	6-phosphofructokinase	protein-coding	-	UN00885	0	0	0	0	2	66.67	1	33.33	3
UN00886	668	K7NBK8	479	100	Yes	59	74	0.15	0.21	303	4	348	447	5e-53	Cytochrome P450 n=1	Siraitia grosvenorii	K7NBK8_SIRGR	26	0	K7NBK8_SIRGR			GO:0009055; GO:0020037; GO:0005506; GO:0004497; GO:0016705	UniRef90_K7NBK8		AEM42983.1	NULL	NULL	NULL	NULL	NULL	UN00886	0	0	0	0	1	50	1	50	2
UN00887	778	G4TF00	733	228	Yes	45	57	0.29	0.31	565	5	509	731	3e-67	Probable glycogen synthase n=1	Piriformospora indica DSM 11827	G4TF00_PIRID	56	41	G4TF00_PIRID			GO:0004373; GO:0005978	UniRef90_G4TF00		CCA69877.1	NULL	NULL	NULL	NULL	NULL	UN00887	0	0	0	0	1	50	1	50	2
UN00888	560	G7JNL6	160	48	Yes	67	83	0.09	0.3	560	417	38	85	1e-11	15 kDa selenoprotein n=1	Medicago truncatula	G7JNL6_MEDTR	8	0	G7JNL6_MEDTR	11445246	XP_003608067.1		UniRef90_G7JNL6	Mtr.5599	AES90264.1; AFK45522.1; AFK46211.1	NULL	MTR_4g087310	15 kDa selenoprotein	protein-coding	-	UN00888	1	50	0	0	1	50	0	0	2
UN00889	1401	B9S4T8	353	353	Yes	61	69	0.25	1	1126	125	1	353	1e-110	WRKY transcription factor, putative n=1	Ricinus communis	B9S4T8_RICCO	91	19	B9S4T8_RICCO	8274743	XP_002520995.1	GO:0043565; GO:0003700	UniRef90_B9S4T8		EEF41412.1	NULL	RCOM_0992280	WRKY transcription factor, putative	protein-coding	-	UN00889	0	0	1	25	1	25	2	50	4
UN00890	640	Q5N890	756	30	No	83	93	0.05	0.04	3	92	386	415	2e-06	C-terminal domain phosphatase-like protein n=4	Oryza	Q5N890_ORYSJ	2	0	Q5N890_ORYSJ	4324753	NP_001044850.1	GO:0005622; GO:0003725; GO:0016791; GO:0016311; GO:0048589; GO:0009733; GO:0006970	UniRef90_Q5N890	Os.54436	BAD82045.1; BAD82316.1; BAF06764.1; EEE55696.1	NULL	Os01g0857000	Os01g0857000	protein-coding	-	UN00890	0	0	1	50	1	50	0	0	2
UN00891	591	Q19QU4	226	56	No	71	89	0.09	0.25	59	226	171	226	6e-15	Plant cell wall protein SlTFR88 n=1	Solanum lycopersicum	Q19QU4_SOLLC	6	0	Q19QU4_SOLLC	778266	NP_001233914.1		UniRef90_Q19QU4	Les.13745	ABF39005.1	NULL	LOC778266	plant cell wall protein SlTFR88	protein-coding	-	UN00891	0	0	0	0	1	50	1	50	2
UN00892	537	NoHit	0	0	No	0	0	0	0	0	0	0	0	99	NoMatchingHitfound	-	-	NULL	NULL	-	-	-	-	-	-	NULL	NULL	NULL	NULL	NULL	NULL	UN00892	0	0	0	0	2	100	0	0	2
UN00893	849	Q0KIN0	1775	240	No	61	76	0.28	0.14	126	842	1015	1254	1e-94	Integrase core domain containing protein n=1	Solanum demissum	Q0KIN0_SOLDE	57	1	Q0KIN0_SOLDE			GO:0003676; GO:0008270; GO:0015074	UniRef90_Q0KIN0		ABI34329.1	NULL	NULL	NULL	NULL	NULL	UN00893	0	0	1	33.33	2	66.67	0	0	3
UN00894	736	J8TCZ3	202	201	No	67	72	0.27	1	103	705	1	201	4e-65	Cell wall-associated hydrolase n=6	Neisseria meningitidis	J8TCZ3_NEIME	57	0	J8TCZ3_NEIME			GO:0016787	UniRef90_J8TCZ3		EJU56892.1; EJU61973.1	NULL	NULL	NULL	NULL	NULL	UN00894	0	0	0	0	1	50	1	50	2
UN00895	704	B9STR3	640	137	Yes	53	64	0.19	0.21	542	132	94	203	1e-27	Endosomal P24A protein, putative n=1	Ricinus communis	B9STR3_RICCO	23	27	B9STR3_RICCO	8264819	XP_002529382.1	GO:0016021	UniRef90_B9STR3		EEF32978.1	NULL	RCOM_0623320	Endosomal P24A protein precursor, putative	protein-coding	-	UN00895	0	0	0	0	2	100	0	0	2
UN00896	1005	B9RY63	794	226	Yes	46	69	0.22	0.28	949	272	1	226	5e-54	Nucleotide binding protein, putative n=1	Ricinus communis	B9RY63_RICCO	71	0	B9RY63_RICCO	8280980	XP_002518647.1		UniRef90_B9RY63		EEF43572.1	NULL	RCOM_0810470	nucleotide binding protein, putative	protein-coding	-	UN00896	0	0	0	0	3	75	1	25	4
UN00897	681	NoHit	0	0	No	0	0	0	0	0	0	0	0	99	NoMatchingHitfound	-	-	NULL	NULL	-	-	-	-	-	-	NULL	NULL	NULL	NULL	NULL	NULL	UN00897	0	0	0	0	2	100	0	0	2
UN00898	724	UPI00016A36C5	224	104	No	41	50	0.14	0.46	347	640	87	178	5e-10	hypothetical protein BuboB_18529 n=1	Burkholderia ubonensis Bu	UPI00016A36C5	46	6	NULL	NULL	NULL	NULL	NULL	NULL	NULL	NULL	NULL	NULL	NULL	NULL	UN00898	1	50	0	0	1	50	0	0	2
UN00899	792	Q6ZHS7	144	143	No	84	90	0.18	0.99	136	564	2	144	8e-67	Os02g0187500 protein n=7	Poaceae	Q6ZHS7_ORYSJ	14	0	Q6ZHS7_ORYSJ	4328549	NP_001046129.1	GO:0009507	UniRef90_M0VXM1	Os.4729	BAD15425.1; BAD15516.1; BAF08043.1; BAG91229.1; EAZ22019.1	NULL	Os02g0187500	Os02g0187500	protein-coding	-	UN00899	0	0	1	50	1	50	0	0	2
UN00900	1101	G7IKW1	658	67	No	54	78	0.06	0.1	916	1098	5	71	2e-13	KRI1-like protein n=1	Medicago truncatula	G7IKW1_MEDTR	9	6	G7IKW1_MEDTR	11407636	XP_003594541.1		UniRef90_G7IKW1		AES64792.1	NULL	MTR_2g030390	KRI1-like protein	protein-coding	-	UN00900	0	0	1	33.33	1	33.33	1	33.33	3
UN00901	984	Q0E2S3	501	138	Yes	56	77	0.14	0.28	703	293	276	413	5e-62	Os02g0217800 protein n=3	Oryza sativa	Q0E2S3_ORYSJ	31	1	Q0E2S3_ORYSJ	4328735	NP_001046301.1		UniRef90_Q0E2S3	Os.18147	BAF08215.1	NULL	Os02g0217800	Os02g0217800	protein-coding	-	UN00901	0	0	1	50	1	50	0	0	2
UN00902	1070	G7LC16	389	140	No	62	72	0.13	0.36	13	429	183	319	1e-39	Ribosomal RNA small subunit methyltransferase, putative n=2	Medicago truncatula	G7LC16_MEDTR	38	1	G7LC16_MEDTR	11439615	XP_003629290.1	GO:0008168	UniRef90_G7LC16	Mtr.7957	AET03766.1	NULL	MTR_8g075430	Ribosomal RNA small subunit methyltransferase, putative	protein-coding	-	UN00902	1	50	0	0	1	50	0	0	2
UN00903	778	B9SAC8	299	258	Yes	72	86	0.33	0.86	778	5	17	272	1e-106	1-acyl-sn-glycerol-3-phosphate acyltransferase, putative n=2	Ricinus communis	B9SAC8_RICCO	35	2	B9SAC8_RICCO	8282895	XP_002522947.1	GO:0016020; GO:0003841; GO:0008654	UniRef90_B9SAC8		EEF39377.1	NULL	RCOM_0584650	1-acyl-sn-glycerol-3-phosphate acyltransferase, putative	protein-coding	-	UN00903	1	50	0	0	1	50	0	0	2
UN00904	707	NoHit	0	0	No	0	0	0	0	0	0	0	0	99	NoMatchingHitfound	-	-	NULL	NULL	-	-	-	-	-	-	NULL	NULL	NULL	NULL	NULL	NULL	UN00904	0	0	0	0	1	50	1	50	2
UN00905	550	NoHit	0	0	No	0	0	0	0	0	0	0	0	99	NoMatchingHitfound	-	-	NULL	NULL	-	-	-	-	-	-	NULL	NULL	NULL	NULL	NULL	NULL	UN00905	0	0	0	0	2	100	0	0	2
UN00906	691	NoHit	0	0	No	0	0	0	0	0	0	0	0	99	NoMatchingHitfound	-	-	NULL	NULL	-	-	-	-	-	-	NULL	NULL	NULL	NULL	NULL	NULL	UN00906	0	0	1	50	1	50	0	0	2
UN00907	602	NoHit	0	0	No	0	0	0	0	0	0	0	0	99	NoMatchingHitfound	-	-	NULL	NULL	-	-	-	-	-	-	NULL	NULL	NULL	NULL	NULL	NULL	UN00907	0	0	0	0	1	50	1	50	2
UN00908	869	B9S2T6	758	136	Yes	44	60	0.16	0.18	660	271	11	144	8e-21	ATP binding protein, putative n=1	Ricinus communis	B9S2T6_RICCO	49	6	B9S2T6_RICCO	8270975	XP_002520305.1	GO:0005524; GO:0004689; GO:0006950	UniRef90_B9S2T6		EEF42091.1	NULL	RCOM_0561590	ATP binding protein, putative	protein-coding	-	UN00908	0	0	1	50	1	50	0	0	2
UN00909	780	Q7XYW9	687	100	Yes	69	84	0.13	0.15	557	261	7	106	2e-48	EXO70-G1 protein n=4	Arabidopsis	Q7XYW9_ARATH	15	1	Q7XYW9_ARATH	829281	NP_194882.2	GO:0005829; GO:0000145; GO:0006887	UniRef90_Q7XYW9	At.31736	AAP31853.1; AEE85926.1	NULL	EXO70G1	exocyst complex component 7	protein-coding	-	UN00909	0	0	0	0	2	100	0	0	2
UN00910	814	B9SH10	303	213	No	57	73	0.26	0.7	149	787	1	208	5e-56	Histone H1.1, putative n=1	Ricinus communis	B9SH10_RICCO	52	5	B9SH10_RICCO	8283372	XP_002525279.1	GO:0000786; GO:0005634; GO:0003682; GO:0003677; GO:0006334	UniRef90_B9SH10		EEF37107.1	NULL	RCOM_0580970	Histone H1.1, putative	protein-coding	-	UN00910	0	0	0	0	2	100	0	0	2
UN00911	901	P80164	195	152	Yes	75	85	0.17	0.78	893	438	44	195	2e-59	Myosin regulatory light chain, striated muscle, 25 kDa isoform n=1	Lumbricus terrestris	MLR_LUMTE	23	0	MLR_LUMTE			GO:0016459; GO:0005509	UniRef90_P80164			NULL	NULL	NULL	NULL	NULL	UN00911	0	0	0	0	2	100	0	0	2
UN00912	720	G7K1K6	326	107	No	84	90	0.15	0.33	67	387	114	220	3e-86	Homocysteine s-methyltransferase n=1	Medicago truncatula	G7K1K6_MEDTR	11	0	G7K1K6_MEDTR	11422561	XP_003614642.1	GO:0008898	UniRef90_G7K1K6		AES97600.1	NULL	MTR_5g056640	Homocysteine s-methyltransferase	protein-coding	-	UN00912	0	0	0	0	1	50	1	50	2
UN00913	1321	G7IW56	291	287	Yes	84	92	0.22	0.99	1199	339	1	287	1e-138	U3 small nucleolar ribonucleoprotein IMP4 n=2	Medicago truncatula	G7IW56_MEDTR	23	0	G7IW56_MEDTR	11422276	XP_003598694.1	GO:0030529; GO:0003676	UniRef90_G7IW56	Mtr.2938	AES68945.1; AFK38681.1	NULL	MTR_3g019370	U3 small nucleolar ribonucleoprotein IMP4	protein-coding	-	UN00913	1	25	0	0	2	50	1	25	4
UN00914	567	D8T159	3546	94	Yes	86	95	0.17	0.03	426	145	3453	3546	2e-56	Ubiquitin-protein ligase, UPL1 n=2	Selaginella moellendorffii	D8T159_SELML	5	0	D8T159_SELML	9650492	XP_002989307.1	GO:0005829; GO:0016020; GO:0005739; GO:0005634; GO:0004842; GO:0016567	UniRef90_D8T159	Smo.16139	EFJ09581.1	NULL	UPL1-1	ubiquitin-protein ligase, UPL1	protein-coding	-	UN00914	1	50	0	0	1	50	0	0	2
UN00915	745	G7KQZ4	144	139	Yes	48	58	0.19	0.97	527	114	1	103	2e-21	Membrane-anchored ubiquitin-fold protein n=1	Medicago truncatula	G7KQZ4_MEDTR	58	1	G7KQZ4_MEDTR	11423397	XP_003625868.1		UniRef90_G7KQZ4	Mtr.16485	AES82086.1	NULL	MTR_7g108180	Membrane-anchored ubiquitin-fold protein	protein-coding	-	UN00915	0	0	1	50	1	50	0	0	2
UN00916	919	NoHit	0	0	No	0	0	0	0	0	0	0	0	99	NoMatchingHitfound	-	-	NULL	NULL	-	-	-	-	-	-	NULL	NULL	NULL	NULL	NULL	NULL	UN00916	0	0	0	0	1	50	1	50	2
UN00917	1130	A7UMB6	583	276	No	76	83	0.24	0.47	317	1129	294	567	1e-147	Phospholipase C n=1	Torenia fournieri	A7UMB6_9LAMI	41	5	A7UMB6_9LAMI			GO:0005509; GO:0004435; GO:0004871; GO:0035556; GO:0006629	UniRef90_A7UMB6		ABU53666.1	NULL	NULL	NULL	NULL	NULL	UN00917	0	0	0	0	3	75	1	25	4
UN00918	662	O04401	403	47	Yes	100	100	0.07	0.12	269	129	223	269	4e-19	Shaggy-like kinase etha (OSKetha) n=2	Oryza sativa	O04401_ORYSA	0	0	O04401_ORYSA			GO:0005829; GO:0005886; GO:0005524; GO:0004674; GO:0009742; GO:0009729; GO:0042538; GO:0009965; GO:0009825; GO:0046827; GO:0009733	UniRef90_O04401		CAA73848.1	NULL	NULL	NULL	NULL	NULL	UN00918	0	0	1	33.33	1	33.33	1	33.33	3
UN00919	721	B9S0M7	539	92	Yes	82	89	0.13	0.17	690	418	377	468	3e-56	Nucleotide binding protein, putative n=1	Ricinus communis	B9S0M7_RICCO	9	1	B9S0M7_RICCO	8284539	XP_002519546.1		UniRef90_B9S0M7		EEF42960.1	NULL	RCOM_1356530	nucleotide binding protein, putative	protein-coding	-	UN00919	0	0	1	50	1	50	0	0	2
UN00920	652	B9S5P8	511	113	No	78	89	0.17	0.22	11	349	336	448	1e-54	Flavonoid 3-hydroxylase, putative n=1	Ricinus communis	B9S5P8_RICCO	12	0	B9S5P8_RICCO	8281723	XP_002521317.1	GO:0009055; GO:0033772; GO:0020037; GO:0005506	UniRef90_B9S5P8		EEF40985.1	NULL	RCOM_0651660	flavonoid 3-hydroxylase, putative	protein-coding	-	UN00920	1	33.33	0	0	2	66.67	0	0	3
UN00921	733	UPI000273C9A4	4116	230	Yes	33	52	0.31	0.06	680	9	569	782	4e-25	UPI000273C9A4 related cluster n=1	unknown	UPI000273C9A4	105	6	NULL	NULL	NULL	NULL	NULL	NULL	NULL	NULL	NULL	NULL	NULL	NULL	UN00921	0	0	0	0	4	100	0	0	4
UN00922	803	G7LIU9	400	57	No	86	93	0.07	0.14	608	778	338	394	3e-20	tRNA pseudouridine synthase n=2	Medicago truncatula	G7LIU9_MEDTR	4	0	G7LIU9_MEDTR	11438456	XP_003630601.1	GO:0009982; GO:0003723; GO:0001522; GO:0008033	UniRef90_G7LIU9	Mtr.17566	AET05077.1	NULL	MTR_8g101250	tRNA pseudouridine synthase A	protein-coding	-	UN00922	0	0	0	0	1	50	1	50	2
UN00923	780	B9RBU8	442	187	No	80	89	0.24	0.42	204	764	1	187	7e-81	Amino acid binding protein, putative n=1	Ricinus communis	B9RBU8_RICCO	20	0	B9RBU8_RICCO	8272448	XP_002509632.1	GO:0016597; GO:0008152	UniRef90_B9RBU8		EEF51019.1	NULL	RCOM_1681230	amino acid binding protein, putative	protein-coding	-	UN00923	0	0	1	16.67	0	0	5	83.33	6
UN00924	817	Q84VH6	1577	187	No	35	51	0.23	0.12	289	816	690	865	6e-29	Gag-pol polyprotein n=7	Glycine max	Q84VH6_SOYBN	81	11	Q84VH6_SOYBN			GO:0003676; GO:0008270; GO:0015074	UniRef90_Q84VH6		AAO73529.1	NULL	NULL	NULL	NULL	NULL	UN00924	0	0	0	0	3	100	0	0	3
UN00925	1452	B9T0T1	168	86	Yes	49	67	0.06	0.51	1139	885	62	144	3e-12	Calcium ion binding protein, putative n=1	Ricinus communis	B9T0T1_RICCO	27	1	B9T0T1_RICCO	8271723	XP_002531850.1	GO:0005509	UniRef90_B9T0T1		EEF30528.1	NULL	RCOM_0340110	calcium ion binding protein, putative	protein-coding	-	UN00925	0	0	0	0	1	33.33	2	66.67	3
UN00926	499	A6BLN7	517	38	Yes	63	79	0.08	0.07	364	251	285	322	1e-18	Putative transposase n=1	Ipomoea tricolor	A6BLN7_IPOTI	8	0	A6BLN7_IPOTI				UniRef90_A6BLN7		BAF64710.1	NULL	NULL	NULL	NULL	NULL	UN00926	1	50	0	0	1	50	0	0	2
UN00927	452	NoHit	0	0	No	0	0	0	0	0	0	0	0	99	NoMatchingHitfound	-	-	NULL	NULL	-	-	-	-	-	-	NULL	NULL	NULL	NULL	NULL	NULL	UN00927	0	0	0	0	2	100	0	0	2
UN00928	680	A8Q021	124	60	No	47	50	0.09	0.48	129	290	46	93	6e-09	Putative uncharacterized protein n=1	Brugia malayi	A8Q021_BRUMA	24	6	A8Q021_BRUMA	6102702	XP_001899272.1		UniRef90_A8Q021		EDP32080.1	NULL	Bm1_39090	hypothetical protein	protein-coding	-	UN00928	0	0	1	50	1	50	0	0	2
UN00929	458	NoHit	0	0	No	0	0	0	0	0	0	0	0	99	NoMatchingHitfound	-	-	NULL	NULL	-	-	-	-	-	-	NULL	NULL	NULL	NULL	NULL	NULL	UN00929	1	50	0	0	1	50	0	0	2
UN00930	901	NoHit	0	0	No	0	0	0	0	0	0	0	0	99	NoMatchingHitfound	-	-	NULL	NULL	-	-	-	-	-	-	NULL	NULL	NULL	NULL	NULL	NULL	UN00930	0	0	0	0	4	100	0	0	4
UN00931	702	UPI0000161F7C	108	68	No	78	82	0.1	0.63	442	645	20	85	9e-21	UPI0000161F7C related cluster n=1	unknown	UPI0000161F7C	10	2	NULL	NULL	NULL	NULL	NULL	NULL	NULL	NULL	NULL	NULL	NULL	NULL	UN00931	0	0	0	0	1	50	1	50	2
UN00932	747	G3J7H1	491	68	No	96	99	0.09	0.14	1	204	325	392	2e-55	Serine/threonine-protein phosphatase n=2	Cordycipitaceae	G3J7H1_CORMM	1	0	G3J7H1_CORMM			GO:0004721	UniRef90_G3J7H1		EGX97137.1	NULL	NULL	NULL	NULL	NULL	UN00932	0	0	0	0	2	100	0	0	2
UN00933	1659	NoHit	0	0	No	0	0	0	0	0	0	0	0	99	NoMatchingHitfound	-	-	NULL	NULL	-	-	-	-	-	-	NULL	NULL	NULL	NULL	NULL	NULL	UN00933	0	0	0	0	3	75	1	25	4
UN00934	1116	I1CMT7	435	265	Yes	79	89	0.24	0.61	883	89	34	294	1e-130	Homocitrate synthase, cytosolic isozyme n=2	Rhizopus delemar RA 99-880	I1CMT7_RHIO9	25	4	I1CMT7_RHIO9			GO:0046912; GO:0019752	UniRef90_I1CMT7		EIE89767.1	NULL	NULL	NULL	NULL	NULL	UN00934	0	0	0	0	3	100	0	0	3
UN00935	1106	B9R6S4	355	180	Yes	77	88	0.16	0.51	529	2	101	280	2e-93	Inositol-tetrakisphosphate 1-kinase, putative n=1	Ricinus communis	B9R6S4_RICCO	18	4	B9R6S4_RICCO	8288086	XP_002510017.1	GO:0005622; GO:0005524; GO:0047325; GO:0052726; GO:0052725; GO:0000287; GO:0032957	UniRef90_B9R6S4		EEF52204.1	NULL	RCOM_1584890	Inositol-tetrakisphosphate 1-kinase, putative	protein-coding	-	UN00935	0	0	0	0	3	30	7	70	10
UN00936	928	D9ZHC4	538	189	Yes	65	74	0.2	0.35	919	389	115	302	1e-101	Phytochrome A signal transduction 1 n=1	Hypericum perforatum	D9ZHC4_HYPPE	38	12	D9ZHC4_HYPPE			GO:0006355; GO:0006351	UniRef90_D9ZHC4		ADK92865.1	NULL	NULL	NULL	NULL	NULL	UN00936	1	50	0	0	1	50	0	0	2
UN00937	908	I6UDU5	650	100	No	75	86	0.11	0.15	216	515	550	649	1e-49	Cationic amino acid transporter 2 n=2	Solanum lycopersicum	I6UDU5_SOLLC	14	0	I6UDU5_SOLLC			GO:0016021; GO:0015171	UniRef90_I6UDU5		AFM93785.1	NULL	NULL	NULL	NULL	NULL	UN00937	1	33.33	0	0	1	33.33	1	33.33	3
UN00938	707	G7ID01	1438	83	Yes	43	57	0.12	0.06	454	233	2	84	1e-10	Eukaryotic translation initiation factor 5B n=1	Medicago truncatula	G7ID01_MEDTR	27	9	G7ID01_MEDTR	11422436	XP_003592124.1	GO:0005525; GO:0003924; GO:0003743; GO:0006184	UniRef90_G7ID01	Mtr.21643	AES62375.1	NULL	MTR_1g099000	Eukaryotic translation initiation factor 5B	protein-coding	-	UN00938	0	0	1	50	1	50	0	0	2
UN00939	556	F2Z6M2	1166	137	Yes	72	76	0.25	0.12	412	2	8	142	9e-47	GIGANTEA n=1	Ipomoea nil	F2Z6M2_IPONI	31	2	F2Z6M2_IPONI			GO:2000028	UniRef90_F2Z6M2		BAK19067.1	NULL	NULL	NULL	NULL	NULL	UN00939	0	0	0	0	1	50	1	50	2
UN00940	635	D9ZJ14	561	79	Yes	58	73	0.12	0.14	621	385	28	104	4e-20	HD domain class transcription factor n=1	Malus x domestica	D9ZJ14_MALDO	19	2	D9ZJ14_MALDO			GO:0005622; GO:0043531; GO:0006952; GO:0007165	UniRef90_D9ZJ14		ADL36717.1	NULL	NULL	NULL	NULL	NULL	UN00940	0	0	0	0	1	50	1	50	2
UN00941	558	F0PZQ3	2537	185	Yes	80	90	0.33	0.07	557	3	603	787	2e-82	Amino acid adenylation n=1	Bacillus thuringiensis serovar finitimus YBT-020	F0PZQ3_BACT0	19	0	F0PZQ3_BACT0	12189570	YP_005563530.1	GO:0004043; GO:0000166	UniRef90_F0PZQ3		ADY24894.1	NULL	YBT020_28701	amino acid adenylation	protein-coding	-	UN00941	1	33.33	0	0	2	66.67	0	0	3
UN00942	307	NoHit	0	0	No	0	0	0	0	0	0	0	0	99	NoMatchingHitfound	-	-	NULL	NULL	-	-	-	-	-	-	NULL	NULL	NULL	NULL	NULL	NULL	UN00942	0	0	1	50	1	50	0	0	2
UN00943	934	B9S1W1	418	288	No	85	92	0.31	0.69	10	873	133	418	1e-138	Ethanolamine-phosphate cytidylyltransferase, putative n=1	Ricinus communis	B9S1W1_RICCO	22	2	B9S1W1_RICCO	8283038	XP_002519980.1	GO:0004306; GO:0009058	UniRef90_B9S1W1		EEF42304.1	NULL	RCOM_1323420	Ethanolamine-phosphate cytidylyltransferase, putative	protein-coding	-	UN00943	0	0	0	0	2	66.67	1	33.33	3
UN00944	654	Q7XVK5	488	126	No	57	67	0.19	0.26	1	375	280	403	1e-51	OSJNBa0069D17.7 protein n=6	Oryza	Q7XVK5_ORYSJ	40	1	Q7XVK5_ORYSJ			GO:0005886; GO:0015297; GO:0015238; GO:0009624	UniRef90_Q7XVK5		CAD40572.2	NULL	NULL	NULL	NULL	NULL	UN00944	0	0	0	0	1	50	1	50	2
UN00945	734	G4TB78	224	187	No	71	81	0.25	0.83	1	561	38	224	2e-69	60S ribosomal protein L13 n=1	Piriformospora indica DSM 11827	G4TB78_PIRID	35	0	G4TB78_PIRID			GO:0005840; GO:0003735; GO:0006412	UniRef90_G4TB78		CCA68563.1	NULL	NULL	NULL	NULL	NULL	UN00945	0	0	0	0	2	100	0	0	2
UN00946	754	E5GBQ7	636	181	No	63	76	0.24	0.28	19	537	5	178	8e-51	eIF4-gamma/eIF5/eIF2-epsilon domain-containing protein n=1	Cucumis melo subsp. melo	E5GBQ7_CUCME	36	8	E5GBQ7_CUCME			GO:0016779; GO:0009058; GO:0016070	UniRef90_E5GBQ7		ADN33899.1	NULL	NULL	NULL	NULL	NULL	UN00946	0	0	1	50	1	50	0	0	2
UN00947	633	G7KTF7	1140	214	Yes	36	49	0.34	0.19	633	1	26	211	9e-21	Receptor protein kinase-like protein n=1	Medicago truncatula	G7KTF7_MEDTR	107	3	G7KTF7_MEDTR	11439975	XP_003624307.1	GO:0016021; GO:0005524; GO:0004713	UniRef90_G7KTF7	Mtr.17036	AES80525.1	NULL	MTR_7g081570	Receptor protein kinase-like protein	protein-coding	-	UN00947	1	50	0	0	1	50	0	0	2
UN00948	1143	F4JY12	1639	92	Yes	60	74	0.08	0.06	972	697	1249	1339	2e-56	Protein serine/threonine kinase n=2	Arabidopsis thaliana	F4JY12_ARATH	23	1	F4JY12_ARATH	2745988	NP_974804.4	GO:0080008; GO:0005524; GO:0004713	UniRef90_F4JY12	At.27063	AED92575.1	NULL	AT5G18525	protein serine/threonine kinase	protein-coding	-	UN00948	0	0	0	0	2	100	0	0	2
UN00949	546	NoHit	0	0	No	0	0	0	0	0	0	0	0	99	NoMatchingHitfound	-	-	NULL	NULL	-	-	-	-	-	-	NULL	NULL	NULL	NULL	NULL	NULL	UN00949	0	0	0	0	1	33.33	2	66.67	3
UN00950	1092	K4CER3	441	148	Yes	94	98	0.14	0.34	1092	649	233	380	2e-75	4-hydroxyphenylpyruvate dioxygenase n=2	Lycopersicon	K4CER3_SOLLC	3	0	K4CER3_SOLLC			GO:0003868; GO:0046872; GO:0009072	UniRef90_M1BGV3			NULL	NULL	NULL	NULL	NULL	UN00950	0	0	0	0	1	50	1	50	2
UN00951	562	Q9LYP4	303	69	Yes	77	94	0.12	0.23	262	56	152	220	1e-42	BAG family molecular chaperone regulator 3 n=2	Arabidopsis	BAG3_ARATH	4	0	BAG3_ARATH	830613	NP_196339.1		UniRef90_Q9LYP4	At.20033; At.67183	CAB87278.1; AED91123.1; AAL16179.1; AAM61448.1	NULL	BAG3	BCL-2-associated athanogene 3	protein-coding	-	UN00951	0	0	0	0	1	50	1	50	2
UN00952	1332	B9RZF9	84	75	Yes	83	92	0.06	0.89	653	435	1	75	1e-29	Diphthamide biosynthesis protein, putative n=1	Ricinus communis	B9RZF9_RICCO	4	2	B9RZF9_RICCO	8275538	XP_002519128.1		UniRef90_B9RZF9		EEF43339.1	NULL	RCOM_0939000	Diphthamide biosynthesis protein, putative	protein-coding	-	UN00952	0	0	1	50	1	50	0	0	2
UN00953	1092	NoHit	0	0	No	0	0	0	0	0	0	0	0	99	NoMatchingHitfound	-	-	NULL	NULL	-	-	-	-	-	-	NULL	NULL	NULL	NULL	NULL	NULL	UN00953	0	0	1	50	1	50	0	0	2
UN00954	1725	Q9SY56	167	133	No	32	55	0.08	0.8	41	391	2	129	3e-10	At1g10140 n=2	Arabidopsis	Q9SY56_ARATH	44	16	Q9SY56_ARATH	837551	NP_563861.1	GO:0005886	UniRef90_Q9SY56	At.10161; At.43936	AAD32864.1; AAM64395.1; ABF83653.1; AEE28546.1; BAF01945.1	NULL	AT1G10140	hypothetical protein	protein-coding	-	UN00954	1	16.67	0	0	2	33.33	3	50	6
UN00955	737	G7K9K6	168	152	No	72	85	0.21	0.9	49	477	1	152	3e-56	Protein FAM96B n=1	Medicago truncatula	G7K9K6_MEDTR	14	9	G7K9K6_MEDTR	11412856	XP_003612707.1		UniRef90_G7K9K6		AES95665.1	NULL	MTR_5g028010	Protein FAM96B	protein-coding	-	UN00955	0	0	1	50	1	50	0	0	2
UN00956	1341	NoHit	0	0	No	0	0	0	0	0	0	0	0	99	NoMatchingHitfound	-	-	NULL	NULL	-	-	-	-	-	-	NULL	NULL	NULL	NULL	NULL	NULL	UN00956	0	0	0	0	2	66.67	1	33.33	3
UN00957	837	B9I7G6	1251	177	No	74	88	0.21	0.14	95	625	63	239	8e-92	Multidrug/pheromone exporter, MDR family, ABC transporter family n=1	Populus trichocarpa	B9I7G6_POPTR	22	0	B9I7G6_POPTR	7477693	XP_002319279.1	GO:0016021; GO:0005524; GO:0042626; GO:0006200	UniRef90_B9I7G6		EEE95202.1	NULL	POPTRDRAFT_571482	multidrug/pheromone exporter, MDR family, ABC transporter family	protein-coding	-	UN00957	0	0	0	0	2	66.67	1	33.33	3
UN00958	734	Q6TQF8	488	167	No	78	90	0.23	0.34	1	501	237	402	5e-91	Ribosomal protein S6 kinase n=3	Panicoideae	Q6TQF8_MAIZE	15	1	Q6TQF8_MAIZE	542142	NP_001105237.1	GO:0005634; GO:0005840; GO:0005524; GO:0004674; GO:0009409; GO:0009408; GO:0009651	UniRef90_Q6TQF8	Zm.93815	AAQ93804.1	NULL	S6K	ribosomal protein S6 kinase	protein-coding	-	UN00958	0	0	0	0	1	50	1	50	2
UN00959	935	G7J4K4	3300	308	Yes	72	86	0.33	0.09	935	27	2870	3177	1e-127	Neurobeachin n=1	Medicago truncatula	G7J4K4_MEDTR	38	5	G7J4K4_MEDTR	11429830	XP_003602889.1		UniRef90_G7J4K4	Mtr.23941	AES73140.1	NULL	MTR_3g100060	Neurobeachin	protein-coding	-	UN00959	0	0	1	33.33	2	66.67	0	0	3
UN00960	1094	Q7XP77	489	61	Yes	43	66	0.06	0.12	257	75	33	93	9e-08	OSJNBa0021F22.23 protein n=1	Oryza sativa Japonica Group	Q7XP77_ORYSJ	21	0	Q7XP77_ORYSJ			GO:0003676; GO:0008270	UniRef90_Q7XP77		CAD40055.3; CAE03729.2	NULL	NULL	NULL	NULL	NULL	UN00960	0	0	0	0	3	100	0	0	3
UN00961	955	B2M153	573	142	No	71	85	0.15	0.25	100	525	33	174	1e-106	Putative laccase n=1	Rosa hybrid cultivar	B2M153_ROSHC	22	0	B2M153_ROSHC			GO:0048046; GO:0005507; GO:0052716; GO:0046274	UniRef90_B2M153		ACC78283.1	NULL	NULL	NULL	NULL	NULL	UN00961	0	0	0	0	4	100	0	0	4
UN00962	776	B9REF8	504	179	Yes	64	75	0.23	0.36	724	221	326	504	2e-59	Beta-glucosidase, putative n=1	Ricinus communis	B9REF8_RICCO	33	11	B9REF8_RICCO	8264733	XP_002512097.1	GO:0008422; GO:0043169; GO:0005975	UniRef90_B9REF8		EEF50766.1	NULL	RCOM_1621030	beta-glucosidase, putative	protein-coding	-	UN00962	0	0	0	0	3	100	0	0	3
UN00963	1051	O80501	208	208	No	92	98	0.2	1	138	761	1	208	1e-103	Ras-related protein RABH1b n=11	Magnoliophyta	RAH1B_ARATH	5	0	RAH1B_ARATH	819069	NP_181989.1	GO:0005829; GO:0005768; GO:0000139; GO:0005886; GO:0009506; GO:0005802; GO:0005774; GO:0005525; GO:0015031; GO:0032940; GO:0007264; GO:0016192	UniRef90_O80501	At.24965	AAC27463.1; AEC10447.1; ABF83670.1; BAE99055.1; AAM65455.1	NULL	RAB6A	Ras-related protein RABH1B	protein-coding	-	UN00963	0	0	0	0	2	10	18	90	20
UN00964	1082	NoHit	0	0	No	0	0	0	0	0	0	0	0	99	NoMatchingHitfound	-	-	NULL	NULL	-	-	-	-	-	-	NULL	NULL	NULL	NULL	NULL	NULL	UN00964	0	0	0	0	2	100	0	0	2
UN00965	685	UPI0001CBA83F	1060	105	No	45	62	0.15	0.1	21	335	821	923	1e-40	UPI0001CBA83F related cluster n=1	unknown	UPI0001CBA83F	38	2	NULL	NULL	NULL	NULL	NULL	NULL	NULL	NULL	NULL	NULL	NULL	NULL	UN00965	0	0	0	0	2	100	0	0	2
UN00966	829	Q9M9N9	368	149	Yes	58	74	0.18	0.4	508	71	94	240	1e-62	At3g03210 n=3	Arabidopsis	Q9M9N9_ARATH	35	3	Q9M9N9_ARATH	821222	NP_186971.1		UniRef90_Q9M9N9	At.43040; At.71858	AAF26105.1; AAW28560.1; AEE73913.1	NULL	AT3G03210	hypothetical protein	protein-coding	-	UN00966	0	0	1	50	1	50	0	0	2
UN00967	824	UPI00029D5216	391	81	Yes	46	67	0.1	0.21	512	270	311	390	1e-28	UPI00029D5216 related cluster n=1	unknown	UPI00029D5216	26	1	NULL	NULL	NULL	NULL	NULL	NULL	NULL	NULL	NULL	NULL	NULL	NULL	UN00967	0	0	0	0	2	100	0	0	2
UN00968	512	G7IAE3	735	33	Yes	67	82	0.06	0.04	312	214	704	735	2e-11	Bifunctional aminoacyl-tRNA synthetase n=1	Medicago truncatula	G7IAE3_MEDTR	5	1	G7IAE3_MEDTR	11407510	XP_003591273.1	GO:0005737; GO:0005524; GO:0004818; GO:0006424	UniRef90_G7IAE3	Mtr.8552	AES61524.1	NULL	MTR_1g085150	Bifunctional aminoacyl-tRNA synthetase	protein-coding	-	UN00968	0	0	1	50	1	50	0	0	2
UN00969	798	B9RXJ8	439	65	Yes	71	88	0.08	0.15	447	253	374	438	2e-21	Vacuolar protein sorting protein, putative n=1	Ricinus communis	B9RXJ8_RICCO	8	0	B9RXJ8_RICCO	8284184	XP_002518467.1	GO:0032266	UniRef90_B9RXJ8		EEF43854.1	NULL	RCOM_0904150	Vacuolar protein sorting protein, putative	protein-coding	-	UN00969	1	50	0	0	1	50	0	0	2
UN00970	599	NoHit	0	0	No	0	0	0	0	0	0	0	0	99	NoMatchingHitfound	-	-	NULL	NULL	-	-	-	-	-	-	NULL	NULL	NULL	NULL	NULL	NULL	UN00970	0	0	1	33.33	1	33.33	1	33.33	3
UN00971	680	Q6UUE9	795	72	No	43	61	0.11	0.09	6	218	417	487	6e-06	Putative retrotransposon n=1	Oryza sativa Japonica Group	Q6UUE9_ORYSJ	27	1	Q6UUE9_ORYSJ				UniRef90_Q6UUE9		AAQ56409.1; AAQ56421.1	NULL	NULL	NULL	NULL	NULL	UN00971	0	0	0	0	2	100	0	0	2
UN00972	630	E5LBH0	978	94	Yes	49	60	0.15	0.1	390	109	847	936	1e-15	5'-3' exoribonuclease 4 n=1	Solanum lycopersicum	E5LBH0_SOLLC	34	4	E5LBH0_SOLLC	100147714	NP_001233774.1	GO:0005634; GO:0004534; GO:0003676; GO:0008270	UniRef90_E5LBH0	Les.22425	-; ADQ27233.1	NULL	XRN4	ethylene insensitive 5/7	protein-coding	-	UN00972	1	50	0	0	1	50	0	0	2
UN00973	1280	G7KUS5	643	143	Yes	92	97	0.11	0.22	453	25	299	441	1e-130	Glucose-6-phosphate 1-dehydrogenase n=1	Medicago truncatula	G7KUS5_MEDTR	4	0	G7KUS5_MEDTR	11440318	XP_003621754.1	GO:0004345; GO:0050661; GO:0006098	UniRef90_G7KUS5	Mtr.19531	AES77972.1	NULL	MTR_7g022440	Glucose-6-phosphate 1-dehydrogenase	protein-coding	-	UN00973	0	0	0	0	4	100	0	0	4
UN00974	900	NoHit	0	0	No	0	0	0	0	0	0	0	0	99	NoMatchingHitfound	-	-	NULL	NULL	-	-	-	-	-	-	NULL	NULL	NULL	NULL	NULL	NULL	UN00974	0	0	0	0	1	50	1	50	2
UN00975	903	Q9SNW0	905	283	Yes	41	55	0.31	0.31	784	11	620	890	1e-34	Disease resistance protein BS2 n=1	Capsicum chacoense	Q9SNW0_9SOLA	101	25	Q9SNW0_9SOLA			GO:0043531; GO:0006952	UniRef90_Q9SNW0		AAF09256.1	NULL	NULL	NULL	NULL	NULL	UN00975	0	0	0	0	3	100	0	0	3
UN00976	453	G7I9T4	996	50	No	78	86	0.11	0.05	34	183	20	68	3e-14	Maturase n=4	Magnoliophyta	G7I9T4_MEDTR	6	1	G7I9T4_MEDTR	11432801	XP_003588351.1	GO:0016020; GO:0003723; GO:0003964; GO:0006397; GO:0055114; GO:0006278	UniRef90_G7I9T4		AES58602.1	NULL	MTR_1g006260	Maturase	protein-coding	-	UN00976	0	0	0	0	2	66.67	1	33.33	3
UN00977	1077	G2YHR0	491	131	No	34	51	0.12	0.27	54	431	72	189	9e-07	Putative uncharacterized protein BofuT4_P015530.1 n=1	Botryotinia fuckeliana T4	G2YHR0_BOTF4	59	5	G2YHR0_BOTF4				UniRef90_G2YHR0		CCD51247.1	NULL	NULL	NULL	NULL	NULL	UN00977	0	0	0	0	4	80	1	20	5
UN00978	475	NoHit	0	0	No	0	0	0	0	0	0	0	0	99	NoMatchingHitfound	-	-	NULL	NULL	-	-	-	-	-	-	NULL	NULL	NULL	NULL	NULL	NULL	UN00978	0	0	0	0	1	50	1	50	2
UN00979	638	K4CXH0	519	133	No	40	49	0.21	0.26	293	637	14	143	6e-10	Uncharacterized protein n=1	Solanum lycopersicum	K4CXH0_SOLLC	50	18	K4CXH0_SOLLC				UniRef90_K4CXH0			NULL	NULL	NULL	NULL	NULL	UN00979	0	0	0	0	1	50	1	50	2
UN00980	889	NoHit	0	0	No	0	0	0	0	0	0	0	0	99	NoMatchingHitfound	-	-	NULL	NULL	-	-	-	-	-	-	NULL	NULL	NULL	NULL	NULL	NULL	UN00980	0	0	1	25	2	50	1	25	4
UN00981	626	Q9SUN3	411	36	Yes	89	94	0.06	0.09	341	234	100	135	3e-22	Probable UDP-arabinose 4-epimerase 3 n=2	Arabidopsis	ARAE3_ARATH	2	0	ARAE3_ARATH	827794	NP_193779.2	GO:0032580; GO:0016021; GO:0050662; GO:0000166; GO:0050373; GO:0003978; GO:0045227; GO:0006012; GO:0033358	UniRef90_Q9SUN3	At.32717	CAB45812.1; CAB79046.1; AEE84335.1; AAM91643.1	NULL	AT4G20460	putative UDP-arabinose 4-epimerase 3	protein-coding	-	UN00981	0	0	1	50	1	50	0	0	2
UN00982	923	K7NBV7	407	42	No	79	88	0.05	0.1	509	634	298	339	3e-23	Acetyl-CoA C-acetyltransferase n=1	Siraitia grosvenorii	K7NBV7_SIRGR	5	0	K7NBV7_SIRGR			GO:0003985	UniRef90_K7NBV7		AEM42969.1	NULL	NULL	NULL	NULL	NULL	UN00982	0	0	0	0	1	50	1	50	2
UN00983	771	P59223	151	151	No	93	97	0.2	1	68	520	1	151	1e-74	40S ribosomal protein S13-1 n=28	core eudicotyledons	RS131_ARATH	4	0	RS131_ARATH	825248	NP_567104.1	GO:0005618; GO:0009507; GO:0022627; GO:0005730; GO:0003735; GO:0006412	UniRef90_P59223	At.23276; At.73139	CAB82681.1; AEE80106.1; AAK55717.1; AAL06976.1; AAL91269.1; AAK96445.1; AAK55664.1; CAA79066.1	NULL	AT3G60770	40S ribosomal protein S13-1	protein-coding	-	UN00983	0	0	3	21.43	4	28.57	7	50	14
UN00984	766	NoHit	0	0	No	0	0	0	0	0	0	0	0	99	NoMatchingHitfound	-	-	NULL	NULL	-	-	-	-	-	-	NULL	NULL	NULL	NULL	NULL	NULL	UN00984	0	0	0	0	1	50	1	50	2
UN00985	765	B9RT24	1119	253	Yes	50	64	0.33	0.23	765	28	709	960	4e-55	Always early, putative n=1	Ricinus communis	B9RT24_RICCO	83	7	B9RT24_RICCO	8262413	XP_002516893.1	GO:0005634; GO:0003682; GO:0003677	UniRef90_B9RT24		EEF45507.1	NULL	RCOM_0680380	always early, putative	protein-coding	-	UN00985	1	50	0	0	1	50	0	0	2
UN00986	505	NoHit	0	0	No	0	0	0	0	0	0	0	0	99	NoMatchingHitfound	-	-	NULL	NULL	-	-	-	-	-	-	NULL	NULL	NULL	NULL	NULL	NULL	UN00986	0	0	0	0	2	100	0	0	2
UN00987	999	B9GPL8	1044	33	Yes	73	82	0.03	0.03	956	858	1009	1041	3e-06	Predicted protein n=1	Populus trichocarpa	B9GPL8_POPTR	6	0	B9GPL8_POPTR	7474540	XP_002301891.1	GO:0005634; GO:0005886; GO:0003677; GO:0042742	UniRef90_B9GPL8		EEE81164.1	NULL	POPTRDRAFT_798319	hypothetical protein	protein-coding	-	UN00987	0	0	1	25	1	25	2	50	4
UN00988	825	P52399	356	190	Yes	62	72	0.23	0.53	780	223	155	343	7e-59	Glucan endo-1,3-beta-glucosidase, acidic isoform GL153 n=1	Nicotiana tabacum	E13L_TOBAC	49	4	E13L_TOBAC			GO:0005615; GO:0043169; GO:0042973; GO:0005975; GO:0006952	UniRef90_P52399		AAA34079.1; AAD33881.1	NULL	NULL	NULL	NULL	NULL	UN00988	1	50	0	0	1	50	0	0	2
UN00989	675	G7K4G7	861	82	No	41	63	0.12	0.1	325	570	442	523	1e-23	Pentatricopeptide repeat-containing protein n=1	Medicago truncatula	G7K4G7_MEDTR	30	0	G7K4G7_MEDTR	11437372	XP_003617724.1		UniRef90_G7K4G7		AET00683.1	NULL	MTR_5g094770	Pentatricopeptide repeat-containing protein	protein-coding	-	UN00989	0	0	0	0	1	50	1	50	2
UN00990	1177	Q84QD9	442	98	No	92	95	0.08	0.22	601	894	216	313	8e-72	Avr9/Cf-9 induced kinase 1 n=1	Nicotiana tabacum	Q84QD9_TOBAC	5	0	Q84QD9_TOBAC			GO:0005524; GO:0004674	UniRef90_Q84QD9		AAP03880.2	NULL	NULL	NULL	NULL	NULL	UN00990	0	0	0	0	2	50	2	50	4
UN00991	728	B9RCZ1	355	46	Yes	80	87	0.06	0.13	207	70	110	155	1e-15	RING finger protein, putative n=1	Ricinus communis	B9RCZ1_RICCO	6	0	B9RCZ1_RICCO	8277435	XP_002511580.1	GO:0008270	UniRef90_B9RCZ1		EEF50249.1	NULL	RCOM_1607720	RING finger protein, putative	protein-coding	-	UN00991	0	0	0	0	1	50	1	50	2
UN00992	738	F8WKW1	481	79	Yes	75	87	0.11	0.16	732	496	115	193	2e-56	UDP-glucose glucosyltransferase n=1	Gardenia jasminoides	F8WKW1_9GENT	10	0	F8WKW1_9GENT			GO:0016758	UniRef90_F8WKW1		BAK55737.1	NULL	NULL	NULL	NULL	NULL	UN00992	0	0	0	0	1	50	1	50	2
UN00993	391	B9IP48	532	102	Yes	62	79	0.26	0.19	389	84	28	129	4e-33	Tir-nbs-lrr resistance protein (Fragment) n=3	Populus trichocarpa	B9IP48_POPTR	21	0	B9IP48_POPTR	7465908; 7465909	XP_002325741.1; XP_002325742.1	GO:0005622; GO:0043531; GO:0005524; GO:0017111; GO:0006952; GO:0007165	UniRef90_B9IP48		EEF00123.1; EEF00124.1	NULL	NULL	NULL	NULL	NULL	UN00993	1	50	0	0	1	50	0	0	2
UN00994	836	E4MWC7	421	219	No	35	54	0.26	0.52	27	665	5	215	6e-19	mRNA, clone: RTFL01-07-P23 n=1	Eutrema halophilum	E4MWC7_THEHA	95	6	E4MWC7_THEHA				UniRef90_E4MWC7		BAJ33910.1	NULL	NULL	NULL	NULL	NULL	UN00994	2	50	0	0	1	25	1	25	4
UN00995	613	NoHit	0	0	No	0	0	0	0	0	0	0	0	99	NoMatchingHitfound	-	-	NULL	NULL	-	-	-	-	-	-	NULL	NULL	NULL	NULL	NULL	NULL	UN00995	0	0	0	0	2	100	0	0	2
UN00996	919	D9ZJE0	414	281	Yes	76	85	0.31	0.68	836	3	1	280	1e-116	TLP domain class transcription factor n=1	Malus x domestica	D9ZJE0_MALDO	40	3	D9ZJE0_MALDO				UniRef90_D9ZJE0		ADL36843.1; ADL36847.1	NULL	NULL	NULL	NULL	NULL	UN00996	0	0	1	33.33	1	33.33	1	33.33	3
UN00997	613	Q9HB58-2	408	38	Yes	92	97	0.06	0.09	484	371	135	172	3e-22	Isoform 2 of Sp110 nuclear body protein n=1	Homo sapiens	Q9HB58-2	1	0	NULL	NULL	NULL	NULL	NULL	NULL	NULL	NULL	NULL	NULL	NULL	NULL	UN00997	0	0	0	0	1	50	1	50	2
UN00998	780	G7KZQ3	2588	265	Yes	40	56	0.34	0.1	774	1	1666	1917	3e-36	Protein FAM38B n=2	Medicago truncatula	G7KZQ3_MEDTR	110	7	G7KZQ3_MEDTR	11427293	XP_003626328.1		UniRef90_G7KZQ3		AES82546.1	NULL	MTR_7g113930	Protein FAM38B	protein-coding	-	UN00998	1	50	0	0	1	50	0	0	2
UN00999	1051	NoHit	0	0	No	0	0	0	0	0	0	0	0	99	NoMatchingHitfound	-	-	NULL	NULL	-	-	-	-	-	-	NULL	NULL	NULL	NULL	NULL	NULL	UN00999	0	0	0	0	1	50	1	50	2
UN01000	631	NoHit	0	0	No	0	0	0	0	0	0	0	0	99	NoMatchingHitfound	-	-	NULL	NULL	-	-	-	-	-	-	NULL	NULL	NULL	NULL	NULL	NULL	UN01000	0	0	0	0	2	100	0	0	2
UN01001	856	Q9LIM2	1964	252	No	80	90	0.29	0.13	75	830	717	967	1e-116	Similarity to 26S proteasome subunit 4 n=2	Arabidopsis thaliana	Q9LIM2_ARATH	25	1	Q9LIM2_ARATH			GO:0000502; GO:0005524; GO:0017111	UniRef90_Q9LIM2		BAB02567.1	NULL	NULL	NULL	NULL	NULL	UN01001	1	33.33	1	33.33	1	33.33	0	0	3
UN01002	837	F1L3U5	436	213	No	90	94	0.25	0.49	104	742	144	355	1e-131	Actin-2 n=111	Eukaryota	F1L3U5_ASCSU	11	1	F1L3U5_ASCSU			GO:0005737; GO:0005856; GO:0005524	UniRef90_F1L3U5		ADY44799.1	NULL	NULL	NULL	NULL	NULL	UN01002	0	0	0	0	2	100	0	0	2
UN01003	933	B9SRM0	508	141	Yes	74	86	0.15	0.28	831	412	9	149	9e-88	Pyruvate kinase n=1	Ricinus communis	B9SRM0_RICCO	19	1	B9SRM0_RICCO	8274900	XP_002528639.1	GO:0000287; GO:0030955; GO:0004743; GO:0006096	UniRef90_B9SRM0		EEF33742.1	NULL	RCOM_0840740	pyruvate kinase, putative	protein-coding	-	UN01003	0	0	0	0	1	50	1	50	2
UN01004	914	B9T794	1437	185	No	51	66	0.2	0.13	116	622	567	735	4e-73	ATP-binding cassette transporter, putative n=1	Ricinus communis	B9T794_RICCO	47	16	B9T794_RICCO	8278162	XP_002534113.1	GO:0016020; GO:0005524; GO:0015416; GO:0006200	UniRef90_B9T794		EEF28273.1	NULL	RCOM_0023060	ATP-binding cassette transporter, putative	protein-coding	-	UN01004	0	0	1	50	1	50	0	0	2
UN01005	618	NoHit	0	0	No	0	0	0	0	0	0	0	0	99	NoMatchingHitfound	-	-	NULL	NULL	-	-	-	-	-	-	NULL	NULL	NULL	NULL	NULL	NULL	UN01005	0	0	0	0	2	100	0	0	2
UN01006	996	B9SVC7	842	253	Yes	82	90	0.25	0.3	996	241	590	842	1e-112	DNA binding protein, putative n=4	rosids	B9SVC7_RICCO	25	1	B9SVC7_RICCO	8266275	XP_002529946.1	GO:0005634; GO:0043565; GO:0003700	UniRef90_B9SVC7		EEF32454.1	NULL	RCOM_0034760	DNA binding protein, putative	protein-coding	-	UN01006	0	0	3	75	1	25	0	0	4
UN01007	835	NoHit	0	0	No	0	0	0	0	0	0	0	0	99	NoMatchingHitfound	-	-	NULL	NULL	-	-	-	-	-	-	NULL	NULL	NULL	NULL	NULL	NULL	UN01007	0	0	0	0	1	50	1	50	2
UN01008	641	Q0ZCD0	1139	65	Yes	78	89	0.1	0.06	641	447	449	513	3e-37	Integrase n=1	Populus trichocarpa	Q0ZCD0_POPTR	7	0	Q0ZCD0_POPTR			GO:0003723; GO:0003964; GO:0008270; GO:0006278	UniRef90_Q0ZCD0		ABG37658.1	NULL	NULL	NULL	NULL	NULL	UN01008	0	0	1	50	1	50	0	0	2
UN01009	1161	D7MBP7	490	119	No	75	87	0.1	0.24	142	498	222	340	4e-49	Oxidoreductase n=1	Arabidopsis lyrata subsp. lyrata	D7MBP7_ARALL	16	0	D7MBP7_ARALL	9305117	XP_002867035.1	GO:0016706	UniRef90_D7MBP7		EFH43294.1	NULL	ARALYDRAFT_491023	oxidoreductase	protein-coding	-	UN01009	1	50	0	0	1	50	0	0	2
UN01010	566	G2YEZ8	538	88	No	40	59	0.16	0.16	177	440	204	288	6e-12	Similar to transcription factor HMG n=3	Sclerotiniaceae	G2YEZ8_BOTF4	33	3	G2YEZ8_BOTF4				UniRef90_G2YEZ8		CCD50391.1	NULL	NULL	NULL	NULL	NULL	UN01010	0	0	0	0	2	100	0	0	2
UN01011	1620	Q69ST5	304	295	Yes	86	94	0.18	0.97	1181	297	1	295	1e-150	Os02g0555000 protein n=11	Poaceae	Q69ST5_ORYSJ	18	0	Q69ST5_ORYSJ	4329653	NP_001047120.1	GO:0005874; GO:0000166; GO:0051301; GO:0009790	UniRef90_Q69ST5	Os.5253	BAD33311.1; BAF09034.1; BAH00398.1; EEE57184.1	NULL	Os02g0555000	Os02g0555000	protein-coding	-	UN01011	1	9.09	4	36.36	4	36.36	2	18.18	11
UN01012	1188	Q42601	1187	150	Yes	74	86	0.13	0.13	1172	723	1005	1154	2e-61	At1g29900/F1N18_6 n=2	Arabidopsis	Q42601_ARATH	21	0	Q42601_ARATH	839868	NP_564338.1	GO:0005951; GO:0009570; GO:0016020; GO:0005524; GO:0004087; GO:0004088; GO:0046872; GO:0006526; GO:0016036	UniRef90_Q42601	At.10370	AAB67843.1; AAG10606.1; AAK56257.1; AAM91378.1; AEE31148.1	NULL	CARB	carbamoyl phosphate synthetase B	protein-coding	-	UN01012	0	0	0	0	1	50	1	50	2
UN01013	601	Q40582	409	97	Yes	76	86	0.16	0.24	601	311	279	375	3e-34	SUP2 protein (Fragment) n=1	Nicotiana tabacum	Q40582_TOBAC	14	0	Q40582_TOBAC			GO:0005525; GO:0003924; GO:0003747; GO:0006184	UniRef90_Q40582		AAA79033.1	NULL	NULL	NULL	NULL	NULL	UN01013	0	0	0	0	1	50	1	50	2
UN01014	745	B9RHJ9	144	36	No	78	94	0.05	0.25	3	110	79	114	4e-15	Lipoate-protein ligase B, putative n=1	Ricinus communis	B9RHJ9_RICCO	2	0	B9RHJ9_RICCO	8287562	XP_002513218.1	GO:0032440; GO:0016874; GO:0004540; GO:0008033	UniRef90_B9RHJ9		EEF49209.1	NULL	RCOM_1528260	lipoate-protein ligase B, putative	protein-coding	-	UN01014	0	0	0	0	2	100	0	0	2
UN01015	1214	G7KTN9	433	214	Yes	70	81	0.18	0.49	642	1	67	272	1e-91	SWR1-complex protein n=1	Medicago truncatula	G7KTN9_MEDTR	32	8	G7KTN9_MEDTR	11442051	XP_003626001.1	GO:0003682; GO:0003677	UniRef90_G7KTN9	Mtr.12144	AES82219.1	NULL	MTR_7g109870	SWR1-complex protein	protein-coding	-	UN01015	0	0	0	0	1	50	1	50	2
UN01016	1094	NoHit	0	0	No	0	0	0	0	0	0	0	0	99	NoMatchingHitfound	-	-	NULL	NULL	-	-	-	-	-	-	NULL	NULL	NULL	NULL	NULL	NULL	UN01016	0	0	0	0	3	100	0	0	3
UN01017	923	Q9LE38	844	94	Yes	71	82	0.1	0.11	802	521	294	387	7e-61	Protein NLP4 n=2	Arabidopsis	NLP4_ARATH	17	0	NLP4_ARATH	838653	NP_173488.1; NP_973874.1	GO:0005634; GO:0003677; GO:0003700; GO:0006351	UniRef90_Q9LE38	At.41699	AAF79626.1; AAF80612.1; AEE29999.1; AEE30000.1; AAM14037.1; AAM51312.1	NULL	AT1G20640	RWP-RK domain-containing protein	protein-coding	-	UN01017	0	0	1	50	1	50	0	0	2
UN01018	735	I2FYN4	798	122	No	36	50	0.17	0.15	44	379	706	798	6e-07	Related to polyadenylate-binding protein 3 n=1	Ustilago hordei Uh4857-4	I2FYN4_USTH4	51	10	I2FYN4_USTH4			GO:0000166; GO:0003723	UniRef90_I2FYN4		CCF52027.1	NULL	NULL	NULL	NULL	NULL	UN01018	0	0	0	0	1	50	1	50	2
UN01019	1400	Q9LRA7	867	166	No	88	98	0.12	0.19	842	1339	158	323	1e-125	Probable alpha,alpha-trehalose-phosphate synthase [UDP-forming] 9 n=2	Arabidopsis	TPS9_ARATH	4	0	TPS9_ARATH	838998	NP_173799.1	GO:0003825; GO:0005992	UniRef90_Q9LRA7	At.41515; At.48224	AAF87136.1; AEE30444.1; AAL60031.1; AAM20007.1	NULL	TPS9	putative alpha,alpha-trehalose-phosphate synthase [UDP-forming] 9	protein-coding	-	UN01019	0	0	1	25	2	50	1	25	4
UN01020	1199	D7M1H1	464	84	No	42	54	0.07	0.18	545	796	23	100	2e-06	F-box family protein n=1	Arabidopsis lyrata subsp. lyrata	D7M1H1_ARALL	33	6	D7M1H1_ARALL	9308080	XP_002872011.1		UniRef90_D7M1H1		EFH48270.1	NULL	ARALYDRAFT_489119	F-box family protein	protein-coding	-	UN01020	0	0	1	50	1	50	0	0	2
UN01021	564	NoHit	0	0	No	0	0	0	0	0	0	0	0	99	NoMatchingHitfound	-	-	NULL	NULL	-	-	-	-	-	-	NULL	NULL	NULL	NULL	NULL	NULL	UN01021	0	0	0	0	1	50	1	50	2
UN01022	710	L5LLI6	791	128	No	99	100	0.18	0.16	1	384	644	771	3e-74	Tubulin alpha-3 chain n=9	Bilateria	L5LLI6_MYODS	0	0	L5LLI6_MYODS				UniRef90_L5LLI6		ELK26268.1	NULL	NULL	NULL	NULL	NULL	UN01022	0	0	0	0	1	50	1	50	2
UN01023	703	B9R8D9	362	144	No	60	76	0.2	0.4	33	461	219	362	2e-41	Alcohol dehydrogenase, putative n=1	Ricinus communis	B9R8D9_RICCO	33	1	B9R8D9_RICCO	8267819	XP_002510582.1	GO:0046029; GO:0000166; GO:0008270	UniRef90_B9R8D9		EEF52769.1	NULL	RCOM_1599170	alcohol dehydrogenase, putative	protein-coding	-	UN01023	0	0	0	0	4	80	1	20	5
UN01024	880	NoHit	0	0	No	0	0	0	0	0	0	0	0	99	NoMatchingHitfound	-	-	NULL	NULL	-	-	-	-	-	-	NULL	NULL	NULL	NULL	NULL	NULL	UN01024	1	50	0	0	1	50	0	0	2
UN01025	796	G7IP43	722	93	Yes	68	81	0.12	0.13	479	207	1	90	9e-26	Early-responsive to dehydration n=1	Medicago truncatula	G7IP43_MEDTR	16	2	G7IP43_MEDTR	11446109	XP_003593877.1	GO:0016020	UniRef90_G7IP43	Mtr.10236	AES64128.1	NULL	MTR_2g018780	Early-responsive to dehydration	protein-coding	-	UN01025	0	0	0	0	2	66.67	1	33.33	3
UN01026	1203	NoHit	0	0	No	0	0	0	0	0	0	0	0	99	NoMatchingHitfound	-	-	NULL	NULL	-	-	-	-	-	-	NULL	NULL	NULL	NULL	NULL	NULL	UN01026	0	0	0	0	2	100	0	0	2
UN01027	415	NoHit	0	0	No	0	0	0	0	0	0	0	0	99	NoMatchingHitfound	-	-	NULL	NULL	-	-	-	-	-	-	NULL	NULL	NULL	NULL	NULL	NULL	UN01027	0	0	0	0	3	100	0	0	3
UN01028	728	NoHit	0	0	No	0	0	0	0	0	0	0	0	99	NoMatchingHitfound	-	-	NULL	NULL	-	-	-	-	-	-	NULL	NULL	NULL	NULL	NULL	NULL	UN01028	0	0	0	0	1	50	1	50	2
UN01029	826	Q9FY61	1186	91	No	57	67	0.11	0.08	61	333	811	893	1e-30	Protein TRS120 n=2	Arabidopsis	Q9FY61_ARATH	22	8	Q9FY61_ARATH	830971	NP_196665.1	GO:0000919	UniRef90_Q9FY61	At.24273	AED91628.1; CAC03452.1	NULL	TRS120	protein TRS120	protein-coding	-	UN01029	1	50	0	0	1	50	0	0	2
UN01030	874	NoHit	0	0	No	0	0	0	0	0	0	0	0	99	NoMatchingHitfound	-	-	NULL	NULL	-	-	-	-	-	-	NULL	NULL	NULL	NULL	NULL	NULL	UN01030	0	0	1	50	1	50	0	0	2
UN01031	896	B9SUW8	563	237	No	73	84	0.26	0.42	2	691	61	293	1e-129	Oxysterol-binding protein, putative n=1	Ricinus communis	B9SUW8_RICCO	31	7	B9SUW8_RICCO	8279636	XP_002529779.1		UniRef90_B9SUW8		EEF32593.1	NULL	RCOM_0250550	Oxysterol-binding protein, putative	protein-coding	-	UN01031	0	0	1	33.33	2	66.67	0	0	3
UN01032	782	I0Z1U0	424	79	Yes	80	90	0.1	0.19	742	506	232	310	8e-63	ATP-citrate lyase subunit A n=1	Coccomyxa subellipsoidea C-169	I0Z1U0_9CHLO	8	0	I0Z1U0_9CHLO			GO:0005524; GO:0016829	UniRef90_I0Z1U0		EIE24609.1	NULL	NULL	NULL	NULL	NULL	UN01032	0	0	0	0	1	50	1	50	2
UN01033	348	NoHit	0	0	No	0	0	0	0	0	0	0	0	99	NoMatchingHitfound	-	-	NULL	NULL	-	-	-	-	-	-	NULL	NULL	NULL	NULL	NULL	NULL	UN01033	0	0	0	0	1	50	1	50	2
UN01034	699	B9TMM5	83	19	Yes	63	84	0.03	0.23	469	413	64	82	5e-07	Putative uncharacterized protein n=1	Ricinus communis	B9TMM5_RICCO	3	0	B9TMM5_RICCO	8279737	XP_002539494.1		UniRef90_B9TMM5		EEF22889.1	NULL	RCOM_2012170	hypothetical protein	protein-coding	-	UN01034	0	0	0	0	3	42.86	4	57.14	7
UN01035	752	UPI0001925914	611	62	Yes	73	79	0.08	0.1	254	69	171	230	1e-16	UPI0001925914 related cluster n=1	unknown	UPI0001925914	11	2	NULL	NULL	NULL	NULL	NULL	NULL	NULL	NULL	NULL	NULL	NULL	NULL	UN01035	0	0	1	50	1	50	0	0	2
UN01036	954	Q8RWY6	1439	273	No	78	86	0.29	0.19	136	954	1	273	1e-112	CLIP-associated protein n=2	Arabidopsis	CLASP_ARATH	37	0	CLASP_ARATH	816539	NP_849997.2	GO:0005938; GO:0009524; GO:0005886; GO:0009506; GO:0005876; GO:0051010; GO:0016049; GO:0043622; GO:0007067; GO:0007026; GO:0050821	UniRef90_Q8RWY6	At.27510	AAD24379.1; AAD21767.1; AEC06980.1; AAM13846.1; BAE98846.1	NULL	CLASP	CLIP-associated protein	protein-coding	-	UN01036	2	25	1	12.5	2	25	3	37.5	8
UN01037	1792	F4I133	963	62	Yes	74	85	0.03	0.06	714	529	398	459	1e-18	Putative ubiquitin-like-specific protease 2B n=1	Arabidopsis thaliana	F4I133_ARATH	9	0	F4I133_ARATH	837501	NP_172444.3	GO:0008234; GO:0006508	UniRef90_F4I133	At.23076	AEE28485.1	NULL	AT1G09730	putative ubiquitin-like-specific protease 2B	protein-coding	-	UN01037	0	0	0	0	1	33.33	2	66.67	3
UN01038	669	G7IQZ2	1011	163	Yes	34	48	0.24	0.16	559	107	38	180	9e-18	Receptor-like serine/threonine kinase n=1	Medicago truncatula	G7IQZ2_MEDTR	73	12	G7IQZ2_MEDTR	11413360	XP_003596262.1	GO:0005524; GO:0004674	UniRef90_G7IQZ2	Mtr.1466	AES66513.1	NULL	MTR_2g075250	Receptor-like serine/threonine kinase	protein-coding	-	UN01038	0	0	0	0	1	50	1	50	2
UN01039	678	B9IDD0	1275	114	Yes	77	89	0.17	0.09	342	1	390	503	8e-88	Multidrug/pheromone exporter, MDR family, ABC transporter family n=1	Populus trichocarpa	B9IDD0_POPTR	12	0	B9IDD0_POPTR	7464481	XP_002321339.1	GO:0016021; GO:0005524; GO:0042626; GO:0006200	UniRef90_B9IDD0		EEF05466.1	NULL	POPTRDRAFT_807790	multidrug/pheromone exporter, MDR family, ABC transporter family	protein-coding	-	UN01039	0	0	0	0	3	100	0	0	3
UN01040	569	NoHit	0	0	No	0	0	0	0	0	0	0	0	99	NoMatchingHitfound	-	-	NULL	NULL	-	-	-	-	-	-	NULL	NULL	NULL	NULL	NULL	NULL	UN01040	0	0	0	0	2	100	0	0	2
UN01041	804	Q9QRX1	859	178	No	63	67	0.22	0.21	3	536	330	449	3e-50	Envelope glycoprotein gp160 n=1	Human immunodeficiency virus 1	Q9QRX1_9HIV1	1	58	Q9QRX1_9HIV1			GO:0044174; GO:0020002; GO:0016021; GO:0019031; GO:0005198; GO:0006915; GO:0030683; GO:0019062; GO:0046718	UniRef90_Q9QRX1		AAD49780.1	NULL	NULL	NULL	NULL	NULL	UN01041	0	0	0	0	2	100	0	0	2
UN01042	605	NoHit	0	0	No	0	0	0	0	0	0	0	0	99	NoMatchingHitfound	-	-	NULL	NULL	-	-	-	-	-	-	NULL	NULL	NULL	NULL	NULL	NULL	UN01042	0	0	0	0	1	50	1	50	2
UN01043	780	B9RLY3	312	169	No	40	55	0.22	0.54	135	641	113	264	4e-23	Transcription factor, putative n=1	Ricinus communis	B9RLY3_RICCO	59	17	B9RLY3_RICCO	8263425	XP_002514752.1		UniRef90_B9RLY3		EEF47858.1	NULL	RCOM_1472000	transcription factor, putative	protein-coding	-	UN01043	0	0	0	0	2	66.67	1	33.33	3
UN01044	810	B9SQ20	1341	127	No	86	95	0.16	0.09	2	382	1164	1290	5e-69	Symplekin, putative n=1	Ricinus communis	B9SQ20_RICCO	6	0	B9SQ20_RICCO	8265046	XP_002528089.1		UniRef90_B9SQ20		EEF34268.1	NULL	RCOM_0643400	symplekin, putative	protein-coding	-	UN01044	1	50	0	0	1	50	0	0	2
UN01045	873	D3TI69	575	295	Yes	67	78	0.34	0.51	871	2	267	556	1e-108	Beta-hexosaminidase 1 n=1	Solanum lycopersicum	D3TI69_SOLLC	61	5	D3TI69_SOLLC	100529103	NP_001234608.1	GO:0004563; GO:0043169; GO:0005975	UniRef90_D3TI69	Les.1006	ABY83272.1; ABY83274.1	NULL	LOC100529103	beta-hexosaminidase 1	protein-coding	-	UN01045	0	0	0	0	2	66.67	1	33.33	3
UN01046	674	NoHit	0	0	No	0	0	0	0	0	0	0	0	99	NoMatchingHitfound	-	-	NULL	NULL	-	-	-	-	-	-	NULL	NULL	NULL	NULL	NULL	NULL	UN01046	0	0	1	50	1	50	0	0	2
UN01047	731	NoHit	0	0	No	0	0	0	0	0	0	0	0	99	NoMatchingHitfound	-	-	NULL	NULL	-	-	-	-	-	-	NULL	NULL	NULL	NULL	NULL	NULL	UN01047	0	0	0	0	2	100	0	0	2
UN01048	557	F6GWK6	298	130	No	59	81	0.23	0.44	9	392	168	296	3e-34	Putative uncharacterized protein n=1	Vitis vinifera	F6GWK6_VITVI	23	2	F6GWK6_VITVI				UniRef90_F6GWK6		CCB44341.1	NULL	NULL	NULL	NULL	NULL	UN01048	0	0	2	66.67	1	33.33	0	0	3
UN01049	285	NoHit	0	0	No	0	0	0	0	0	0	0	0	99	NoMatchingHitfound	-	-	NULL	NULL	-	-	-	-	-	-	NULL	NULL	NULL	NULL	NULL	NULL	UN01049	0	0	0	0	1	50	1	50	2
UN01050	949	UPI000262868E	410	22	Yes	82	91	0.02	0.05	318	253	7	28	2e-10	WD40 domain-containing protein n=1	SAR324 cluster bacterium JCVI-SC AAA005	UPI000262868E	2	0	NULL	NULL	NULL	NULL	NULL	NULL	NULL	NULL	NULL	NULL	NULL	NULL	UN01050	0	0	0	0	2	100	0	0	2
UN01051	599	NoHit	0	0	No	0	0	0	0	0	0	0	0	99	NoMatchingHitfound	-	-	NULL	NULL	-	-	-	-	-	-	NULL	NULL	NULL	NULL	NULL	NULL	UN01051	0	0	0	0	1	50	1	50	2
UN01052	1150	Q6JJ49	462	48	No	69	77	0.04	0.1	1007	1150	395	442	3e-10	Putative uncharacterized protein n=1	Ipomoea trifida	Q6JJ49_IPOTF	11	0	Q6JJ49_IPOTF				UniRef90_Q6JJ49		AAS79583.1	NULL	NULL	NULL	NULL	NULL	UN01052	0	0	0	0	2	100	0	0	2
UN01053	1074	Q9MAT7	477	167	No	31	46	0.16	0.35	159	632	303	464	2e-06	F13M7.12 protein n=3	Arabidopsis	Q9MAT7_ARATH	81	9	Q9MAT7_ARATH				UniRef90_Q9MAT7		AAF40448.1	NULL	NULL	NULL	NULL	NULL	UN01053	0	0	0	0	2	66.67	1	33.33	3
UN01054	1262	B9SIY3	420	331	No	79	87	0.26	0.79	284	1261	36	365	1e-155	Serine/threonine-protein kinase PBS1, putative n=1	Ricinus communis	B9SIY3_RICCO	37	5	B9SIY3_RICCO	8277302	XP_002525952.1	GO:0005524; GO:0004709; GO:0000186; GO:0000165	UniRef90_B9SIY3		EEF36472.1	NULL	RCOM_0791560	Serine/threonine-protein kinase PBS1, putative	protein-coding	-	UN01054	1	20	0	0	3	60	1	20	5
UN01055	780	NoHit	0	0	No	0	0	0	0	0	0	0	0	99	NoMatchingHitfound	-	-	NULL	NULL	-	-	-	-	-	-	NULL	NULL	NULL	NULL	NULL	NULL	UN01055	0	0	0	0	1	50	1	50	2
UN01056	727	F4JM19	1516	88	Yes	55	74	0.12	0.06	723	466	1430	1515	2e-13	Myosin family protein with Dil domain n=2	Arabidopsis thaliana	F4JM19_ARATH	21	2	F4JM19_ARATH	828991	NP_194600.2	GO:0016459; GO:0005524; GO:0003774; GO:0030048	UniRef90_F4JM19	At.31995	AEE85533.1	NULL	XIH	Myosin family protein with Dil domain	protein-coding	-	UN01056	0	0	0	0	1	33.33	2	66.67	3
UN01057	1021	C9YEF0	168	160	No	58	65	0.16	0.95	532	993	1	159	5e-39	Putative uncharacterized protein n=1	Curvibacter putative symbiont of Hydra magnipapillata	C9YEF0_9BURK	50	6	C9YEF0_9BURK				UniRef90_C9YEF0		CBA31926.1	NULL	NULL	NULL	NULL	NULL	UN01057	0	0	0	0	1	50	1	50	2
UN01058	879	B3TLW2	205	194	Yes	83	94	0.22	0.95	752	171	4	197	2e-89	Uridylate kinase n=1	Elaeis guineensis	B3TLW2_ELAGV	12	0	B3TLW2_ELAGV			GO:0005524; GO:0019201; GO:0016776	UniRef90_B3TLW2		ACF06543.1	NULL	NULL	NULL	NULL	NULL	UN01058	1	20	1	20	2	40	1	20	5
UN01059	726	NoHit	0	0	No	0	0	0	0	0	0	0	0	99	NoMatchingHitfound	-	-	NULL	NULL	-	-	-	-	-	-	NULL	NULL	NULL	NULL	NULL	NULL	UN01059	0	0	0	0	0	0	3	100	3
UN01060	583	UPI000248CAAE	95	50	Yes	82	96	0.09	0.53	210	61	33	82	1e-24	mannose-6-phosphate isomerase n=1	Paenibacillus elgii B69	UPI000248CAAE	2	0	NULL	NULL	NULL	NULL	NULL	NULL	NULL	NULL	NULL	NULL	NULL	NULL	UN01060	0	0	0	0	2	100	0	0	2
UN01061	786	A9LRT6	462	128	No	94	97	0.16	0.28	106	489	1	128	7e-88	3-hydroxy-3-methylglutaryl coenzyme A synthase n=3	Solanaceae	A9LRT6_SOLLC	4	0	A9LRT6_SOLLC	100134904	NP_001234846.1	GO:0004421; GO:0008299	UniRef90_A9LRT6	Les.4735	ABX55778.1	NULL	HMGS	3-hydroxy-3-methylglutaryl coenzyme A synthase	protein-coding	-	UN01061	0	0	0	0	2	100	0	0	2
UN01062	619	A2I5E5	1501	55	Yes	55	71	0.09	0.04	318	154	1032	1086	5e-23	Retrotransposon protein n=1	Beta vulgaris	A2I5E5_BETVU	16	0	A2I5E5_BETVU			GO:0003723; GO:0003964; GO:0008270; GO:0015074; GO:0006278	UniRef90_A2I5E5		ABM55240.1	NULL	NULL	NULL	NULL	NULL	UN01062	0	0	0	0	2	100	0	0	2
UN01063	646	K7NBL0	224	121	Yes	69	81	0.19	0.54	378	28	104	224	8e-86	Transcription regulator n=1	Siraitia grosvenorii	K7NBL0_SIRGR	19	4	K7NBL0_SIRGR			GO:0005634; GO:0016480	UniRef90_K7NBL0		AEM42993.1	NULL	NULL	NULL	NULL	NULL	UN01063	1	33.33	0	0	1	33.33	1	33.33	3
UN01064	541	B4FR03	146	99	No	76	82	0.18	0.68	247	522	48	146	4e-44	OB-fold nucleic acid binding domain containing protein n=4	Panicoideae	B4FR03_MAIZE	11	7	B4FR03_MAIZE	100272828	NP_001140753.1		UniRef90_B4FR03	Zm.65931	ACF84546.1; ACG31437.1; AFW80516.1	NULL	pco079748(219)	LOC100272828	protein-coding	pco079748(219)	UN01064	0	0	0	0	1	50	1	50	2
UN01065	405	NoHit	0	0	No	0	0	0	0	0	0	0	0	99	NoMatchingHitfound	-	-	NULL	NULL	-	-	-	-	-	-	NULL	NULL	NULL	NULL	NULL	NULL	UN01065	1	50	0	0	1	50	0	0	2
UN01066	534	NoHit	0	0	No	0	0	0	0	0	0	0	0	99	NoMatchingHitfound	-	-	NULL	NULL	-	-	-	-	-	-	NULL	NULL	NULL	NULL	NULL	NULL	UN01066	1	50	0	0	1	50	0	0	2
UN01067	630	Q9SGQ9	482	118	Yes	56	71	0.19	0.24	624	271	362	479	4e-35	T23E18.18 n=3	Arabidopsis	Q9SGQ9_ARATH	34	0	Q9SGQ9_ARATH				UniRef90_Q9SGQ9		AAF17639.1	NULL	NULL	NULL	NULL	NULL	UN01067	0	0	0	0	1	50	1	50	2
UN01068	1031	Q9FXJ1	389	281	No	49	66	0.27	0.72	189	1031	32	277	6e-72	GDSL esterase/lipase At1g28570 n=1	Arabidopsis thaliana	GDL6_ARATH	61	35	GDL6_ARATH	839757	NP_174179.3; NP_973930.1	GO:0005576; GO:0016788; GO:0016042	UniRef90_Q9FXJ1	At.40860	AAG22837.1; AEE30994.1; AEE30995.1	NULL	AT1G28570	GDSL esterase/lipase	protein-coding	-	UN01068	0	0	0	0	1	50	1	50	2
UN01069	808	F6H5P1	681	66	Yes	88	92	0.08	0.1	683	486	216	281	4e-45	Translation factor GUF1 homolog, mitochondrial n=1	Vitis vinifera	F6H5P1_VITVI	5	0	F6H5P1_VITVI	100250775	XP_002277245.1	GO:0005743; GO:0005759; GO:0005525; GO:0003924; GO:0043022; GO:0006184; GO:0045727; GO:0006412	UniRef90_F6H5P1		CCB47512.1	NULL	LOC100250775	translation factor GUF1 homolog, mitochondrial-like	protein-coding	-	UN01069	1	50	0	0	1	50	0	0	2
UN01070	725	G7JCV9	671	71	Yes	68	86	0.1	0.11	603	391	329	399	2e-33	DEAD-box ATP-dependent RNA helicase n=1	Medicago truncatula	G7JCV9_MEDTR	10	0	G7JCV9_MEDTR	11443667	XP_003609294.1	GO:0005524; GO:0008026; GO:0003676	UniRef90_G7JCV9	Mtr.12780	AES91491.1	NULL	MTR_4g114120	DEAD-box ATP-dependent RNA helicase	protein-coding	-	UN01070	0	0	1	50	1	50	0	0	2
UN01071	714	Q9LU46	591	193	Yes	91	95	0.27	0.33	709	131	399	591	1e-98	DEAD-box ATP-dependent RNA helicase 35 n=4	Camelineae	RH35_ARATH	10	0	RH35_ARATH	835202	NP_199941.1	GO:0005524; GO:0008026; GO:0003723; GO:0008270	UniRef90_Q9LU46	At.29686	BAA97391.1; AED96061.1; BAE98527.1	NULL	AT5G51280	DEAD-box ATP-dependent RNA helicase 35	protein-coding	-	UN01071	0	0	0	0	2	50	2	50	4
UN01072	991	Q43644	738	94	No	72	84	0.09	0.13	710	991	341	434	4e-43	NADH dehydrogenase [ubiquinone] iron-sulfur protein 1, mitochondrial n=2	Solanum	NDUS1_SOLTU	15	0	NDUS1_SOLTU			GO:0005743; GO:0070469; GO:0051537; GO:0051539; GO:0009055; GO:0046872; GO:0008137; GO:0042773	UniRef90_Q43644		CAA59818.1	NULL	NULL	NULL	NULL	NULL	UN01072	1	50	0	0	1	50	0	0	2
UN01073	751	F6K7K1	421	51	Yes	84	94	0.07	0.12	154	2	72	122	2e-17	Mevalonate 5-diphosphate decarboxylase n=1	Catharanthus roseus	F6K7K1_CATRO	3	0	F6K7K1_CATRO			GO:0005524; GO:0004163; GO:0008299	UniRef90_F6K7K1		ADR65113.1	NULL	NULL	NULL	NULL	NULL	UN01073	0	0	0	0	1	50	1	50	2
UN01074	1173	NoHit	0	0	No	0	0	0	0	0	0	0	0	99	NoMatchingHitfound	-	-	NULL	NULL	-	-	-	-	-	-	NULL	NULL	NULL	NULL	NULL	NULL	UN01074	0	0	1	33.33	1	33.33	1	33.33	3
UN01075	683	B9SJY9	394	206	Yes	69	76	0.3	0.52	651	52	64	260	1e-67	Fructose-bisphosphate aldolase n=14	core eudicotyledons	B9SJY9_RICCO	44	6	B9SJY9_RICCO	8275109	XP_002526308.1	GO:0004332; GO:0006096	UniRef90_B9SJY9		EEF36097.1	NULL	RCOM_0577600	fructose-bisphosphate aldolase, putative	protein-coding	-	UN01075	0	0	0	0	1	50	1	50	2
UN01076	669	Q8W3Z0	735	37	No	78	89	0.06	0.05	206	316	659	695	2e-08	Putative oxidosqualene cyclase n=1	Betula platyphylla	Q8W3Z0_BETPL	4	0	Q8W3Z0_BETPL			GO:0016866	UniRef90_Q8W3Z0		BAB83089.1	NULL	NULL	NULL	NULL	NULL	UN01076	0	0	0	0	1	50	1	50	2
UN01077	851	B9S2E0	321	131	No	60	74	0.15	0.41	5	391	110	240	2e-66	Curved DNA-binding protein, putative n=1	Ricinus communis	B9S2E0_RICCO	32	2	B9S2E0_RICCO	8287038	XP_002520159.1	GO:0003677; GO:0006457	UniRef90_B9S2E0		EEF42214.1	NULL	RCOM_0698930	Curved DNA-binding protein, putative	protein-coding	-	UN01077	0	0	0	0	1	50	1	50	2
UN01078	1038	NoHit	0	0	No	0	0	0	0	0	0	0	0	99	NoMatchingHitfound	-	-	NULL	NULL	-	-	-	-	-	-	NULL	NULL	NULL	NULL	NULL	NULL	UN01078	0	0	1	50	1	50	0	0	2
UN01079	1636	G7JNP0	1655	397	Yes	84	93	0.24	0.24	1384	203	247	643	0	SAC domain protein n=1	Medicago truncatula	G7JNP0_MEDTR	26	3	G7JNP0_MEDTR	11443459	XP_003608091.1	GO:0042578	UniRef90_G7JNP0	Mtr.15099	AES90288.1	NULL	MTR_4g087530	SAC domain protein	protein-coding	-	UN01079	2	22.22	1	11.11	5	55.56	1	11.11	9
UN01080	921	B9T7D3	622	219	Yes	58	74	0.24	0.35	650	3	406	616	1e-83	ATP binding protein, putative n=1	Ricinus communis	B9T7D3_RICCO	53	3	B9T7D3_RICCO	8266426	XP_002534152.1	GO:0005524; GO:0004674	UniRef90_B9T7D3		EEF28235.1	NULL	RCOM_0159650	ATP binding protein, putative	protein-coding	-	UN01080	0	0	0	0	1	50	1	50	2
UN01081	1575	Q8LRM3	487	163	Yes	74	86	0.1	0.33	858	373	1	160	2e-80	Nam-like protein 2 n=1	Petunia x hybrida	Q8LRM3_PETHY	22	1	Q8LRM3_PETHY			GO:0003677; GO:0006355	UniRef90_Q8LRM3		AAM34765.1	NULL	NULL	NULL	NULL	NULL	UN01081	0	0	2	40	2	40	1	20	5
UN01082	882	NoHit	0	0	No	0	0	0	0	0	0	0	0	99	NoMatchingHitfound	-	-	NULL	NULL	-	-	-	-	-	-	NULL	NULL	NULL	NULL	NULL	NULL	UN01082	0	0	0	0	4	100	0	0	4
UN01083	525	NoHit	0	0	No	0	0	0	0	0	0	0	0	99	NoMatchingHitfound	-	-	NULL	NULL	-	-	-	-	-	-	NULL	NULL	NULL	NULL	NULL	NULL	UN01083	0	0	1	50	1	50	0	0	2
UN01084	777	UPI0001B4526C	348	139	No	59	77	0.18	0.4	100	516	13	151	3e-63	hypothetical protein MintA_18987, partial n=1	Mycobacterium intracellulare ATCC 13950	UPI0001B4526C	32	0	NULL	NULL	NULL	NULL	NULL	NULL	NULL	NULL	NULL	NULL	NULL	NULL	UN01084	0	0	0	0	2	66.67	1	33.33	3
UN01085	1160	Q84VU2	258	197	Yes	47	54	0.17	0.76	1160	570	73	201	3e-34	Putative tropinone reductase n=1	Calystegia sepium	Q84VU2_CALSE	22	68	Q84VU2_CALSE			GO:0000166; GO:0016491; GO:0055114	UniRef90_Q84VU2		CAD62568.1	NULL	NULL	NULL	NULL	NULL	UN01085	0	0	0	0	3	75	1	25	4
UN01086	1600	B9RHH1	441	386	Yes	66	79	0.24	0.88	1408	257	60	440	1e-138	Chaperone protein DNAj, putative n=1	Ricinus communis	B9RHH1_RICCO	78	2	B9RHH1_RICCO	8261124	XP_002513190.1	GO:0005524; GO:0046872; GO:0006457; GO:0009408	UniRef90_B9RHH1		EEF49181.1	NULL	RCOM_1526580	chaperone protein DNAj, putative	protein-coding	-	UN01086	2	28.57	1	14.29	3	42.86	1	14.29	7
UN01087	729	G7JLC8	72	64	No	98	100	0.09	0.89	537	728	2	65	2e-30	60S ribosomal protein L37a n=3	Papilionoideae	G7JLC8_MEDTR	0	0	G7JLC8_MEDTR	11412025	XP_003608820.1	GO:0005840; GO:0003735; GO:0006412	UniRef90_K3XNS9	Mtr.6420	AES91017.1	NULL	MTR_4g103340	60S ribosomal protein L37a	protein-coding	-	UN01087	1	50	0	0	1	50	0	0	2
UN01088	921	B9T139	805	290	Yes	73	88	0.31	0.36	921	76	457	746	1e-133	Hydrolase, hydrolyzing O-glycosyl compounds, putative n=1	Ricinus communis	B9T139_RICCO	27	8	B9T139_RICCO	8272221	XP_002531958.1	GO:0047268; GO:0016787; GO:0008152	UniRef90_B9T139		EEF30440.1	NULL	RCOM_0272270	hydrolase, hydrolyzing O-glycosyl compounds, putative	protein-coding	-	UN01088	1	16.67	0	0	4	66.67	1	16.67	6
UN01089	742	B3TLR3	183	59	Yes	86	95	0.08	0.32	471	295	73	131	1e-43	RUB1 conjugating enzyme n=2	Eukaryota	B3TLR3_ELAGV	3	0	B3TLR3_ELAGV			GO:0016881; GO:0005524	UniRef90_B3TLR3		ACF06494.1	NULL	NULL	NULL	NULL	NULL	UN01089	1	50	0	0	1	50	0	0	2
UN01090	733	NoHit	0	0	No	0	0	0	0	0	0	0	0	99	NoMatchingHitfound	-	-	NULL	NULL	-	-	-	-	-	-	NULL	NULL	NULL	NULL	NULL	NULL	UN01090	0	0	0	0	1	50	1	50	2
UN01091	661	P22778	244	82	No	83	89	0.12	0.34	44	289	57	138	2e-30	ATP synthase subunit O, mitochondrial n=2	Ipomoea batatas	ATPO_IPOBA	9	0	ATPO_IPOBA			GO:0005743; GO:0046933; GO:0015986	UniRef90_P22778		AAA33388.1	NULL	NULL	NULL	NULL	NULL	UN01091	0	0	0	0	2	100	0	0	2
UN01092	1047	E3KG90	476	244	No	79	91	0.23	0.51	316	1047	104	347	1e-151	Protein transporter SEC61 subunit alpha n=3	Pucciniales	E3KG90_PUCGT	22	0	E3KG90_PUCGT	10544898	XP_003327604.2; XP_003889790.1	GO:0016021; GO:0015031	UniRef90_E3KG90		EFP83185.2; EHS63352.1	NULL	PGTG_09138	protein transporter SEC61 subunit alpha	protein-coding	-	UN01092	0	0	0	0	3	75	1	25	4
UN01093	296	NoHit	0	0	No	0	0	0	0	0	0	0	0	99	NoMatchingHitfound	-	-	NULL	NULL	-	-	-	-	-	-	NULL	NULL	NULL	NULL	NULL	NULL	UN01093	0	0	1	50	1	50	0	0	2
UN01094	769	G7KAG9	552	80	Yes	79	90	0.1	0.14	241	2	105	184	7e-37	DUF246 domain-containing protein n=1	Medicago truncatula	G7KAG9_MEDTR	8	0	G7KAG9_MEDTR	11433671	XP_003615165.1		UniRef90_G7KAG9		AES98123.1	NULL	MTR_5g064620	DUF246 domain-containing protein	protein-coding	-	UN01094	0	0	0	0	1	50	1	50	2
UN01095	747	E6ZT33	215	216	Yes	81	86	0.29	1	677	57	1	215	3e-89	Small G-protein Ras1 n=4	Ustilaginaceae	E6ZT33_SPORE	21	9	E6ZT33_SPORE			GO:0016020; GO:0005525; GO:0003924; GO:0007264	UniRef90_E6ZT33		CBQ70390.1	NULL	NULL	NULL	NULL	NULL	UN01095	0	0	0	0	2	50	2	50	4
UN01096	753	B9SKP0	491	121	Yes	57	71	0.16	0.25	450	91	1	121	5e-30	Transcription factor, putative n=1	Ricinus communis	B9SKP0_RICCO	34	1	B9SKP0_RICCO	8266483	XP_002526559.1	GO:0003682; GO:0003677	UniRef90_B9SKP0		EEF35837.1	NULL	RCOM_0542940	transcription factor, putative	protein-coding	-	UN01096	1	50	0	0	1	50	0	0	2
UN01097	894	B9SJZ1	423	193	No	83	92	0.22	0.46	186	764	225	417	1e-126	Phosphatidylserine synthase, putative n=2	rosids	B9SJZ1_RICCO	15	0	B9SJZ1_RICCO	8275111	XP_002526310.1	GO:0006659	UniRef90_B9SJZ1		EEF36099.1	NULL	RCOM_0577720	phosphatidylserine synthase, putative	protein-coding	-	UN01097	1	33.33	0	0	1	33.33	1	33.33	3
UN01098	662	Q65X89	251	79	No	57	70	0.12	0.31	256	492	75	152	2e-25	Os05g0526400 protein n=4	Oryza	Q65X89_ORYSJ	23	1	Q65X89_ORYSJ	4339382	NP_001056102.1	GO:0005783	UniRef90_Q65X89	Os.8249	AAU44062.1; BAF18016.1; BAG96540.1; BAH00639.1; EEE64429.1	NULL	Os05g0526400	Os05g0526400	protein-coding	-	UN01098	0	0	1	50	1	50	0	0	2
UN01099	1018	G4SX17	348	126	No	62	76	0.12	0.36	622	999	168	293	5e-82	Arsenite methyltransferase n=1	Methylomicrobium alcaliphilum 20Z	G4SX17_META2	30	0	G4SX17_META2	11361608	YP_004916666.1	GO:0030791	UniRef90_G4SX17		CCE23072.1	NULL	As3mt	arsenite methyltransferase	protein-coding	-	UN01099	0	0	0	0	3	100	0	0	3
UN01100	863	G7K0E5	2133	135	No	85	87	0.16	0.06	349	753	1406	1540	3e-70	Putative uncharacterized protein n=2	fabids	G7K0E5_MEDTR	17	0	G7K0E5_MEDTR	11428733	XP_003614396.1		UniRef90_G7K0E5		AES97354.1	NULL	MTR_5g051150	hypothetical protein	protein-coding	-	UN01100	0	0	0	0	0	0	15	100	15
UN01101	525	NoHit	0	0	No	0	0	0	0	0	0	0	0	99	NoMatchingHitfound	-	-	NULL	NULL	-	-	-	-	-	-	NULL	NULL	NULL	NULL	NULL	NULL	UN01101	0	0	0	0	1	50	1	50	2
UN01102	1335	Q8H101	320	285	Yes	49	64	0.21	0.89	1065	217	1	277	4e-69	AT1G10660 protein n=2	Arabidopsis	Q8H101_ARATH	102	2	Q8H101_ARATH	837609	NP_172536.1; NP_973803.1; NP_973804.1; NP_973805.1		UniRef90_Q8H101	At.22404	AAN41360.1; AEE28620.1; AEE28621.1; AEE28622.1; AEE28623.1; BAH19944.1	NULL	AT1G10660	hypothetical protein	protein-coding	-	UN01102	3	60	0	0	1	20	1	20	5
UN01103	1041	NoHit	0	0	No	0	0	0	0	0	0	0	0	99	NoMatchingHitfound	-	-	NULL	NULL	-	-	-	-	-	-	NULL	NULL	NULL	NULL	NULL	NULL	UN01103	1	16.67	0	0	3	50	2	33.33	6
UN01104	2078	B9SQC0	914	63	No	63	75	0.03	0.07	1242	1427	857	914	2e-09	Coatomer beta subunit, putative n=4	fabids	B9SQC0_RICCO	15	1	B9SQC0_RICCO	8277223	XP_002528189.1	GO:0030117; GO:0016905; GO:0005198; GO:0006886; GO:0016192	UniRef90_B9SQC0		EEF34196.1	NULL	RCOM_0980380	coatomer beta subunit, putative	protein-coding	-	UN01104	0	0	4	44.44	4	44.44	1	11.11	9
UN01105	755	NoHit	0	0	No	0	0	0	0	0	0	0	0	99	NoMatchingHitfound	-	-	NULL	NULL	-	-	-	-	-	-	NULL	NULL	NULL	NULL	NULL	NULL	UN01105	1	33.33	1	33.33	1	33.33	0	0	3
UN01106	701	O49300	1299	111	Yes	59	77	0.16	0.09	683	351	1143	1252	1e-47	T26J12.6 protein n=1	Arabidopsis thaliana	O49300_ARATH	24	1	O49300_ARATH				UniRef90_O49300		AAC00602.1	NULL	NULL	NULL	NULL	NULL	UN01106	1	50	0	0	1	50	0	0	2
UN01107	1023	NoHit	0	0	No	0	0	0	0	0	0	0	0	99	NoMatchingHitfound	-	-	NULL	NULL	-	-	-	-	-	-	NULL	NULL	NULL	NULL	NULL	NULL	UN01107	0	0	1	50	1	50	0	0	2
UN01108	528	NoHit	0	0	No	0	0	0	0	0	0	0	0	99	NoMatchingHitfound	-	-	NULL	NULL	-	-	-	-	-	-	NULL	NULL	NULL	NULL	NULL	NULL	UN01108	0	0	0	0	2	66.67	1	33.33	3
UN01109	535	NoHit	0	0	No	0	0	0	0	0	0	0	0	99	NoMatchingHitfound	-	-	NULL	NULL	-	-	-	-	-	-	NULL	NULL	NULL	NULL	NULL	NULL	UN01109	0	0	0	0	1	50	1	50	2
UN01110	623	F2VPS7	78	50	Yes	68	84	0.08	0.64	151	2	11	60	1e-12	Mitochondrial import inner membrane translocase subunit n=1	Solanum nigrum	F2VPS7_SOLNI	8	0	F2VPS7_SOLNI			GO:0005743; GO:0042719; GO:0046872; GO:0045039	UniRef90_F2VPS7		ADW66158.1	NULL	NULL	NULL	NULL	NULL	UN01110	0	0	0	0	1	50	1	50	2
UN01111	747	Q9M6R4	281	87	No	55	75	0.12	0.31	79	339	121	205	2e-23	Glutathione S-transferase n=1	Gossypium hirsutum	Q9M6R4_GOSHI	20	2	Q9M6R4_GOSHI			GO:0016740	UniRef90_Q9M6R4		AAF29773.1	NULL	NULL	NULL	NULL	NULL	UN01111	0	0	0	0	2	100	0	0	2
UN01112	835	K8E965	385	141	No	70	81	0.17	0.37	3	425	74	214	1e-89	Aspartate-semialdehyde dehydrogenase n=1	Bathycoccus prasinos	K8E965_9CHLO	27	0	K8E965_9CHLO			GO:0005737; GO:0004073; GO:0003942; GO:0051287; GO:0050661; GO:0009097; GO:0009089; GO:0009086; GO:0009088	UniRef90_K8E965		CCO14176.1	NULL	NULL	NULL	NULL	NULL	UN01112	0	0	0	0	1	33.33	2	66.67	3
UN01113	754	NoHit	0	0	No	0	0	0	0	0	0	0	0	99	NoMatchingHitfound	-	-	NULL	NULL	-	-	-	-	-	-	NULL	NULL	NULL	NULL	NULL	NULL	UN01113	0	0	0	0	2	100	0	0	2
UN01114	588	B6VJZ1	495	35	Yes	94	94	0.06	0.07	198	94	327	361	4e-20	NADH-ubiquinone oxidoreductase chain 4 n=7	Spermatophyta	B6VJZ1_VITVI	2	0	B6VJZ1_VITVI	7498663	YP_002608409.1	GO:0005739; GO:0008137; GO:0042773	UniRef90_B6VJZ1		ACS15181.1; CAQ77679.1	NULL	nad4	NADH dehydrogenase subunit 4	protein-coding	-	UN01114	0	0	0	0	1	50	1	50	2
UN01115	1370	K4BSV8	531	323	Yes	79	87	0.24	0.61	1324	371	213	531	1e-138	Sodium/hydrogen exchanger n=2	Solanum lycopersicum	K4BSV8_SOLLC	38	5	K4BSV8_SOLLC			GO:0016021; GO:0015385; GO:0006885	UniRef90_K4BSV8		-	NULL	NULL	NULL	NULL	NULL	UN01115	1	25	2	50	1	25	0	0	4
UN01116	496	NoHit	0	0	No	0	0	0	0	0	0	0	0	99	NoMatchingHitfound	-	-	NULL	NULL	-	-	-	-	-	-	NULL	NULL	NULL	NULL	NULL	NULL	UN01116	0	0	1	50	1	50	0	0	2
UN01117	2384	B9SFK8	462	298	Yes	62	76	0.12	0.65	1641	748	35	322	1e-140	ATP binding protein, putative n=1	Ricinus communis	B9SFK8_RICCO	61	10	B9SFK8_RICCO	8285836	XP_002524777.1	GO:0005524; GO:0004674	UniRef90_B9SFK8		EEF37620.1	NULL	RCOM_0647040	ATP binding protein, putative	protein-coding	-	UN01117	1	7.69	2	15.38	2	15.38	8	61.54	13
UN01118	1055	B7FLQ7	208	208	No	85	91	0.2	1	164	787	1	208	1e-101	Ubiquitin thioesterase OTU1 n=3	Papilionoideae	B7FLQ7_MEDTR	19	0	B7FLQ7_MEDTR	11425861	XP_003617539.1		UniRef90_B7FLQ7	Mtr.2875	ACJ85690.1; AET00498.1; AFK43382.1	NULL	MTR_5g092720	Ubiquitin thioesterase OTU1	protein-coding	-	UN01118	2	25	1	12.5	2	25	3	37.5	8
UN01119	601	K4D9U3	198	139	No	51	56	0.23	0.7	87	500	92	193	2e-27	Uncharacterized protein n=1	Solanum lycopersicum	K4D9U3_SOLLC	60	1	K4D9U3_SOLLC				UniRef90_M1CIP6			NULL	NULL	NULL	NULL	NULL	UN01119	1	50	0	0	1	50	0	0	2
UN01120	613	NoHit	0	0	No	0	0	0	0	0	0	0	0	99	NoMatchingHitfound	-	-	NULL	NULL	-	-	-	-	-	-	NULL	NULL	NULL	NULL	NULL	NULL	UN01120	0	0	0	0	1	50	1	50	2
UN01121	615	B9INT5	865	204	No	68	82	0.33	0.24	2	613	636	839	3e-77	Serine/threonine-protein kinase n=1	Populus trichocarpa	B9INT5_POPTR	36	0	B9INT5_POPTR	7498155	XP_002326100.1	GO:0005524; GO:0004674; GO:0048544	UniRef90_B9INT5		EEF00482.1	NULL	POPTRDRAFT_913823	hypothetical protein	protein-coding	-	UN01121	0	0	0	0	3	100	0	0	3
UN01122	609	NoHit	0	0	No	0	0	0	0	0	0	0	0	99	NoMatchingHitfound	-	-	NULL	NULL	-	-	-	-	-	-	NULL	NULL	NULL	NULL	NULL	NULL	UN01122	1	33.33	0	0	1	33.33	1	33.33	3
UN01123	1337	F6K7K1	421	181	No	87	94	0.14	0.43	302	844	79	259	1e-154	Mevalonate 5-diphosphate decarboxylase n=1	Catharanthus roseus	F6K7K1_CATRO	11	0	F6K7K1_CATRO			GO:0005524; GO:0004163; GO:0008299	UniRef90_F6K7K1		ADR65113.1	NULL	NULL	NULL	NULL	NULL	UN01123	0	0	0	0	3	100	0	0	3
UN01124	1120	UPI0002590687	12235	133	Yes	77	90	0.12	0.01	1120	722	8373	8505	1e-103	UPI0002590687 related cluster n=1	unknown	UPI0002590687	13	0	NULL	NULL	NULL	NULL	NULL	NULL	NULL	NULL	NULL	NULL	NULL	NULL	UN01124	0	0	0	0	2	66.67	1	33.33	3
UN01125	679	B9S9W0	728	205	Yes	65	77	0.3	0.28	616	2	409	613	2e-76	Cellulose synthase, putative n=1	Ricinus communis	B9S9W0_RICCO	47	0	B9S9W0_RICCO	8286864	XP_002522779.1	GO:0016021; GO:0016760; GO:0030244	UniRef90_B9S9W0		EEF39630.1	NULL	RCOM_0522740	cellulose synthase, putative	protein-coding	-	UN01125	3	75	0	0	1	25	0	0	4
UN01126	649	B9RK57	227	160	Yes	78	87	0.25	0.7	498	19	46	205	3e-69	Thioredoxin, putative n=1	Ricinus communis	B9RK57_RICCO	21	0	B9RK57_RICCO	8272538	XP_002514101.1	GO:0009055; GO:0015035; GO:0045454; GO:0006662	UniRef90_B9RK57		EEF48055.1	NULL	RCOM_1046620	Thioredoxin, putative	protein-coding	-	UN01126	1	50	0	0	1	50	0	0	2
UN01127	1159	I7EEA0	380	204	No	94	96	0.18	0.54	118	729	148	351	1e-112	MAP kinase n=4	Solanaceae	I7EEA0_TOBAC	8	0	I7EEA0_TOBAC			GO:0005524; GO:0004707; GO:0000165	UniRef90_I7EEA0		AFP20227.1	NULL	NULL	NULL	NULL	NULL	UN01127	0	0	1	50	1	50	0	0	2
UN01128	1487	NoHit	0	0	No	0	0	0	0	0	0	0	0	99	NoMatchingHitfound	-	-	NULL	NULL	-	-	-	-	-	-	NULL	NULL	NULL	NULL	NULL	NULL	UN01128	0	0	0	0	2	66.67	1	33.33	3
UN01129	635	B1Q4U6	661	62	Yes	47	68	0.1	0.09	561	406	600	661	3e-09	Transcription factor n=1	Bruguiera gymnorhiza	B1Q4U6_BRUGY	10	10	B1Q4U6_BRUGY			GO:0003676; GO:0008270	UniRef90_B1Q4U6		BAG15872.1	NULL	NULL	NULL	NULL	NULL	UN01129	1	14.29	1	14.29	3	42.86	2	28.57	7
UN01130	913	D7RZL2	867	165	No	81	92	0.18	0.19	3	497	345	509	4e-88	Envelope glycoprotein gp160 n=1	Human immunodeficiency virus 1	D7RZL2_9HIV1	14	0	D7RZL2_9HIV1			GO:0044174; GO:0020002; GO:0016021; GO:0019031; GO:0005198; GO:0006915; GO:0030683; GO:0019062; GO:0046718	UniRef90_D7RZL2		ADI33097.1	NULL	NULL	NULL	NULL	NULL	UN01130	0	0	1	33.33	2	66.67	0	0	3
UN01131	576	Q0KIP5	1054	170	Yes	51	67	0.3	0.16	512	3	212	380	3e-38	Polyprotein, putative n=1	Solanum demissum	Q0KIP5_SOLDE	55	1	Q0KIP5_SOLDE			GO:0003676; GO:0015074	UniRef90_Q0KIP5		ABI34342.1	NULL	NULL	NULL	NULL	NULL	UN01131	0	0	0	0	1	50	1	50	2
UN01132	628	K7UZD3	177	43	No	74	81	0.07	0.24	3	131	131	173	3e-10	Pop3 peptide n=2	Zea mays	K7UZD3_MAIZE	8	0	K7UZD3_MAIZE				UniRef90_K7UZD3		AFW83184.1	NULL	NULL	NULL	NULL	NULL	UN01132	0	0	1	50	1	50	0	0	2
UN01133	1168	NoHit	0	0	No	0	0	0	0	0	0	0	0	99	NoMatchingHitfound	-	-	NULL	NULL	-	-	-	-	-	-	NULL	NULL	NULL	NULL	NULL	NULL	UN01133	0	0	0	0	2	100	0	0	2
UN01134	821	B9RUS1	243	143	Yes	64	70	0.17	0.59	736	311	8	118	6e-56	60S ribosomal protein L7, putative n=2	Ricinus communis	B9RUS1_RICCO	42	1	B9RUS1_RICCO	8271324	XP_002517516.1	GO:0005840	UniRef90_B9RUS1		EEF45058.1	NULL	RCOM_0856470	60S ribosomal protein L7, putative	protein-coding	-	UN01134	1	50	0	0	1	50	0	0	2
UN01135	180	NoHit	0	0	No	0	0	0	0	0	0	0	0	99	NoMatchingHitfound	-	-	NULL	NULL	-	-	-	-	-	-	NULL	NULL	NULL	NULL	NULL	NULL	UN01135	0	0	0	0	1	50	1	50	2
UN01136	752	NoHit	0	0	No	0	0	0	0	0	0	0	0	99	NoMatchingHitfound	-	-	NULL	NULL	-	-	-	-	-	-	NULL	NULL	NULL	NULL	NULL	NULL	UN01136	0	0	0	0	3	100	0	0	3
UN01137	1119	Q9SP08	241	204	No	78	85	0.18	0.85	188	796	38	239	5e-92	Exonuclease RRP41 n=2	Arabidopsis	Q9SP08_ARATH	29	1	Q9SP08_ARATH	825335	NP_001118878.1; NP_191721.1	GO:0005829; GO:0004527	UniRef90_Q9SP08	At.20638	AAF04590.1; AAO63905.1; AEE80232.1; AEE80233.1; BAC43435.1; CAB71092.1	NULL	RRP41	exosome complex component RRP41	protein-coding	-	UN01137	0	0	1	33.33	1	33.33	1	33.33	3
UN01138	679	B9SB02	548	202	Yes	58	69	0.3	0.37	584	3	99	287	9e-52	Reticuline oxidase, putative n=2	Ricinus communis	B9SB02_RICCO	54	8	B9SB02_RICCO	8265495	XP_002523162.1	GO:0050660; GO:0050468; GO:0008762	UniRef90_B9SB02		EEF39193.1	NULL	RCOM_1335910	Reticuline oxidase precursor, putative	protein-coding	-	UN01138	0	0	1	50	1	50	0	0	2
UN01139	721	B9S301	301	222	No	86	93	0.31	0.74	1	666	67	288	1e-108	Glyoxalase II, putative n=1	Ricinus communis	B9S301_RICCO	15	0	B9S301_RICCO	8277795	XP_002520370.1	GO:0004416	UniRef90_B9S301		EEF41986.1	NULL	RCOM_1192450	glyoxalase II, putative	protein-coding	-	UN01139	0	0	0	0	5	100	0	0	5
UN01140	775	B9SC23	657	135	No	81	93	0.17	0.21	321	725	66	200	2e-87	Endosomal P24A protein, putative n=1	Ricinus communis	B9SC23_RICCO	9	0	B9SC23_RICCO	8262854	XP_002523542.1	GO:0016021	UniRef90_B9SC23		EEF38881.1	NULL	RCOM_0701700	Endosomal P24A protein precursor, putative	protein-coding	-	UN01140	0	0	1	50	1	50	0	0	2
UN01141	941	Q8H8K3	1299	167	Yes	67	80	0.18	0.13	933	433	1130	1296	5e-62	Putative retroelement n=2	Oryza sativa Japonica Group	Q8H8K3_ORYSJ	33	0	Q8H8K3_ORYSJ			GO:0003676; GO:0008270; GO:0015074	UniRef90_Q8H8K3		AAN05371.1; AAP53179.1	NULL	NULL	NULL	NULL	NULL	UN01141	0	0	1	50	1	50	0	0	2
UN01142	2077	Q9C522	608	363	Yes	71	79	0.17	0.6	1386	304	203	558	0	ATP-citrate synthase beta chain protein 1 n=26	Magnoliophyta	ACLB1_ARATH	73	2	ACLB1_ARATH	819845	NP_187317.1	GO:0009346; GO:0005829; GO:0016020; GO:0005524; GO:0003878; GO:0048037; GO:0046872; GO:0004775; GO:0006085; GO:0044262; GO:0006629	UniRef90_Q9C522	At.17419; At.67311	AAG51326.1; AAG50997.1; AEE74426.1; AAO22565.1	NULL	ACLB-1	ATP-citrate lyase B-1	protein-coding	-	UN01142	2	28.57	4	57.14	1	14.29	0	0	7
UN01143	1224	G5BRK8	1044	52	No	58	69	0.04	0.05	380	535	993	1044	2e-14	Importin-7 n=2	Euarchontoglires	G5BRK8_HETGA	16	0	G5BRK8_HETGA			GO:0005643; GO:0008565; GO:0006886	UniRef90_G5BRK8		EHB11919.1	NULL	NULL	NULL	NULL	NULL	UN01143	0	0	0	0	1	50	1	50	2
UN01144	1042	Q9C9I0	164	180	Yes	46	62	0.17	1.1	810	274	4	163	4e-30	At1g71430 n=3	Arabidopsis	Q9C9I0_ARATH	68	1	Q9C9I0_ARATH	843484	NP_565016.1		UniRef90_Q9C9I0	At.35185; At.48359	AAG51827.1; AAO39914.1; AEE35200.1; BAC42461.1	NULL	AT1G71430	hypothetical protein	protein-coding	-	UN01144	2	50	0	0	2	50	0	0	4
UN01145	634	UPI000262557B	285	105	No	30	53	0.17	0.37	312	620	124	223	2e-08	UPI000262557B related cluster n=1	unknown	UPI000262557B	47	2	NULL	NULL	NULL	NULL	NULL	NULL	NULL	NULL	NULL	NULL	NULL	NULL	UN01145	0	0	0	0	1	50	1	50	2
UN01146	821	NoHit	0	0	No	0	0	0	0	0	0	0	0	99	NoMatchingHitfound	-	-	NULL	NULL	-	-	-	-	-	-	NULL	NULL	NULL	NULL	NULL	NULL	UN01146	1	25	1	25	1	25	1	25	4
UN01147	1196	B9SDQ1	1120	87	No	70	85	0.07	0.08	90	350	1	86	1e-51	Ubiquitin carboxyl-terminal hydrolase n=4	rosids	B9SDQ1_RICCO	12	1	B9SDQ1_RICCO	8259815	XP_002524120.1	GO:0004221; GO:0006511	UniRef90_B9SDQ1		EEF38330.1	NULL	RCOM_0423090	Ubiquitin carboxyl-terminal hydrolase, putative	protein-coding	-	UN01147	0	0	0	0	1	33.33	2	66.67	3
UN01148	715	F4K087	356	109	Yes	37	54	0.15	0.31	710	384	232	336	4e-10	Uncharacterized protein n=2	Arabidopsis thaliana	F4K087_ARATH	46	4	F4K087_ARATH	834877	NP_001154769.1	GO:0005730	UniRef90_F4K087	At.51257	AED95642.1	NULL	AT5G48240	hypothetical protein	protein-coding	-	UN01148	0	0	1	50	1	50	0	0	2
UN01149	927	B9SAY0	1582	192	No	61	77	0.21	0.12	332	907	849	1039	7e-82	Protein phosphatases pp1 regulatory subunit, putative n=1	Ricinus communis	B9SAY0_RICCO	44	1	B9SAY0_RICCO	8265536	XP_002523203.1		UniRef90_B9SAY0		EEF39234.1	NULL	RCOM_1339030	protein phosphatases pp1 regulatory subunit, putative	protein-coding	-	UN01149	0	0	1	50	1	50	0	0	2
UN01150	958	G7XR58	289	24	No	88	96	0.03	0.08	547	618	256	279	4e-08	Mitochondrial carrier protein (Fragment) n=1	Aspergillus kawachii IFO 4308	G7XR58_ASPKW	1	0	G7XR58_ASPKW			GO:0016021; GO:0006810	UniRef90_G7XR58		GAA89567.1	NULL	NULL	NULL	NULL	NULL	UN01150	0	0	1	33.33	2	66.67	0	0	3
UN01151	801	Q6V5H8	481	152	No	66	78	0.19	0.32	3	443	330	481	1e-50	Nuclear division RFT1-like protein n=1	Sisymbrium irio	Q6V5H8_SISIR	28	5	Q6V5H8_SISIR			GO:0016021; GO:0005319	UniRef90_Q6V5H8		AAR15439.1	NULL	NULL	NULL	NULL	NULL	UN01151	0	0	1	50	1	50	0	0	2
UN01152	760	B9RH31	477	183	Yes	74	85	0.24	0.38	680	132	4	186	2e-73	Double-stranded RNA binding protein, putative n=1	Ricinus communis	B9RH31_RICCO	27	0	B9RH31_RICCO	8285300	XP_002512890.1	GO:0005622; GO:0003725	UniRef90_B9RH31		EEF49393.1	NULL	RCOM_1446760	double-stranded RNA binding protein, putative	protein-coding	-	UN01152	0	0	0	0	1	50	1	50	2
UN01153	617	B9T2C3	471	128	No	41	63	0.21	0.27	6	389	58	179	2e-33	UDP-glucosyltransferase, putative n=1	Ricinus communis	B9T2C3_RICCO	41	6	B9T2C3_RICCO	8277501	XP_002532392.1	GO:0047213	UniRef90_B9T2C3		EEF30004.1	NULL	RCOM_0410730	UDP-glucosyltransferase, putative	protein-coding	-	UN01153	1	50	0	0	1	50	0	0	2
UN01154	1471	E5GB93	388	397	Yes	68	80	0.27	1.02	1367	180	3	386	1e-144	Acid phosphatase n=1	Cucumis melo subsp. melo	E5GB93_CUCME	78	1	E5GB93_CUCME			GO:0016787	UniRef90_E5GB93		ADN33735.1	NULL	NULL	NULL	NULL	NULL	UN01154	0	0	0	0	4	66.67	2	33.33	6
UN01155	670	E3VXE7	615	182	Yes	85	92	0.27	0.3	668	132	214	395	7e-98	SERK3B n=1	Nicotiana benthamiana	E3VXE7_NICBE	12	3	E3VXE7_NICBE			GO:0016021; GO:0005524; GO:0004674	UniRef90_E3VXE7		ADO86983.1	NULL	NULL	NULL	NULL	NULL	UN01155	1	50	0	0	1	50	0	0	2
UN01156	675	B9RK73	196	158	No	61	68	0.23	0.81	19	471	1	155	3e-39	Density-regulated protein, putative n=1	Ricinus communis	B9RK73_RICCO	43	7	B9RK73_RICCO	8284863	XP_002514117.1	GO:0003743	UniRef90_B9RK73		EEF48071.1	NULL	RCOM_1046990	Density-regulated protein, putative	protein-coding	-	UN01156	0	0	0	0	1	50	1	50	2
UN01157	1103	E9ESR6	894	104	No	61	75	0.09	0.12	450	761	492	595	9e-81	Chitin synthase class I n=4	Metarhizium	E9ESR6_METAR	26	0	E9ESR6_METAR			GO:0004100; GO:0006031	UniRef90_E9ESR6		EFZ01939.1	NULL	NULL	NULL	NULL	NULL	UN01157	0	0	0	0	2	100	0	0	2
UN01158	1083	B9T066	930	297	No	76	87	0.27	0.32	73	954	10	302	1e-126	Alpha-glucosidase, putative n=1	Ricinus communis	B9T066_RICCO	36	3	B9T066_RICCO	8285792	XP_002531635.1	GO:0030246; GO:0032450; GO:0005975	UniRef90_B9T066		EEF30763.1	NULL	RCOM_0030540	alpha-glucosidase, putative	protein-coding	-	UN01158	0	0	0	0	2	50	2	50	4
UN01159	777	Q947G7	591	208	No	33	49	0.27	0.35	121	741	1	163	6e-16	Thermal hysteresis protein STHP-64 n=1	Solanum dulcamara	Q947G7_SOLDU	106	1	Q947G7_SOLDU			GO:0043565; GO:0003700	UniRef90_Q947G7		AAL26842.1	NULL	NULL	NULL	NULL	NULL	UN01159	2	50	0	0	2	50	0	0	4
UN01160	779	NoHit	0	0	No	0	0	0	0	0	0	0	0	99	NoMatchingHitfound	-	-	NULL	NULL	-	-	-	-	-	-	NULL	NULL	NULL	NULL	NULL	NULL	UN01160	1	33.33	0	0	2	66.67	0	0	3
UN01161	972	B9SMF9	1134	54	Yes	87	98	0.06	0.05	555	394	587	640	1e-64	WD-repeat protein, putative n=1	Ricinus communis	B9SMF9_RICCO	1	0	B9SMF9_RICCO	8270201	XP_002527178.1		UniRef90_B9SMF9		EEF35191.1	NULL	RCOM_1074790	WD-repeat protein, putative	protein-coding	-	UN01161	0	0	1	33.33	1	33.33	1	33.33	3
UN01162	1230	B9S5V2	543	156	No	47	63	0.13	0.29	491	958	13	160	6e-40	Dihydrolipoamide acetyltransferase component of pyruvate dehydrogenase, putative n=1	Ricinus communis	B9S5V2_RICCO	50	8	B9S5V2_RICCO	8284695	XP_002521371.1	GO:0045254; GO:0043754; GO:0004742; GO:0006090	UniRef90_B9S5V2		EEF41039.1	NULL	RCOM_0654800	dihydrolipoamide acetyltransferase component of pyruvate dehydrogenase, putative	protein-coding	-	UN01162	0	0	1	50	1	50	0	0	2
UN01163	724	Q02693	349	94	No	47	67	0.13	0.27	441	722	102	195	3e-27	Dod ND4L i2 grp IC protein (Fragment) n=1	Podospora anserina S mat+	Q02693_PODAN	31	0	Q02693_PODAN			GO:0005739; GO:0003677; GO:0004519; GO:0006314	UniRef90_Q02693		CAA38797.1	NULL	NULL	NULL	NULL	NULL	UN01163	0	0	0	0	2	100	0	0	2
UN01164	1253	Q01JH1	583	200	No	63	77	0.16	0.34	646	1230	163	362	3e-67	H0818E04.12 protein n=5	Oryza	Q01JH1_ORYSA	41	5	Q01JH1_ORYSA				UniRef90_Q01JH1		CAH67095.1	NULL	NULL	NULL	NULL	NULL	UN01164	0	0	0	0	1	50	1	50	2
UN01165	791	NoHit	0	0	No	0	0	0	0	0	0	0	0	99	NoMatchingHitfound	-	-	NULL	NULL	-	-	-	-	-	-	NULL	NULL	NULL	NULL	NULL	NULL	UN01165	0	0	0	0	1	50	1	50	2
UN01166	583	B3TLR7	178	102	Yes	95	98	0.17	0.57	308	3	66	167	6e-52	60S ribosomal protein L18a n=3	Magnoliophyta	B3TLR7_ELAGV	2	0	B3TLR7_ELAGV			GO:0005840; GO:0003735; GO:0006412	UniRef90_M0S6E6		ACF06498.1	NULL	NULL	NULL	NULL	NULL	UN01166	0	0	0	0	1	50	1	50	2
UN01167	669	Q6Z2V7	171	156	Yes	47	58	0.23	0.91	620	168	10	156	6e-30	NHL repeat-containing protein-like n=4	Oryza	Q6Z2V7_ORYSJ	61	5	Q6Z2V7_ORYSJ	4330699	NP_001048094.1		UniRef90_Q6Z2V7	Os.4657	BAD15743.1; BAD16104.1; BAF10008.1; BAG98365.1	NULL	Os02g0743200	Os02g0743200	protein-coding	-	UN01167	0	0	0	0	1	50	1	50	2
UN01168	856	F4IXI9	1192	194	Yes	51	63	0.23	0.16	854	297	8	199	2e-58	Dentin sialophosphoprotein-like protein n=3	Arabidopsis	F4IXI9_ARATH	63	8	F4IXI9_ARATH	821683	NP_566681.1		UniRef90_F4IXI9	At.22766	AEE76488.1	NULL	AT3G21290	dentin sialophosphoprotein-like protein	protein-coding	-	UN01168	0	0	1	33.33	1	33.33	1	33.33	3
UN01169	893	E6NU68	368	109	Yes	81	91	0.12	0.3	517	194	136	244	1e-103	JHL18I08.12 protein n=1	Jatropha curcas	E6NU68_9ROSI	9	1	E6NU68_9ROSI			GO:0008234; GO:0006508	UniRef90_E6NU68		BAJ53178.1	NULL	NULL	NULL	NULL	NULL	UN01169	0	0	0	0	1	33.33	2	66.67	3
UN01170	683	NoHit	0	0	No	0	0	0	0	0	0	0	0	99	NoMatchingHitfound	-	-	NULL	NULL	-	-	-	-	-	-	NULL	NULL	NULL	NULL	NULL	NULL	UN01170	1	33.33	1	33.33	1	33.33	0	0	3
UN01171	812	G7I7L5	382	203	Yes	27	48	0.25	0.53	606	1	49	233	2e-11	F-box/FBD/LRR-repeat protein n=1	Medicago truncatula	G7I7L5_MEDTR	105	1	G7I7L5_MEDTR	11426716	XP_003588816.1		UniRef90_G7I7L5		AES59067.1	NULL	MTR_1g013630	F-box/FBD/LRR-repeat protein	protein-coding	-	UN01171	1	25	2	50	1	25	0	0	4
UN01172	323	H6X0X7	352	59	No	80	83	0.18	0.17	100	276	56	114	2e-29	PsbA n=1	Kirengeshoma palmata	H6X0X7_9ASTE	10	0	H6X0X7_9ASTE			GO:0009507; GO:0045156; GO:0009772	UniRef90_H6X0X7		AFA52040.1	NULL	NULL	NULL	NULL	NULL	UN01172	1	33.33	1	33.33	1	33.33	0	0	3
UN01173	1175	Q00908	521	190	No	91	95	0.16	0.36	109	678	6	192	1e-170	Phosphate transporter n=5	Glomeraceae	Q00908_9GLOM	6	3	Q00908_9GLOM			GO:0016021; GO:0005315; GO:0006817	UniRef90_Q00908		AAC49132.1	NULL	NULL	NULL	NULL	NULL	UN01173	0	0	0	0	3	100	0	0	3
UN01174	771	A9PF21	531	186	Yes	96	97	0.24	0.35	562	5	302	487	1e-112	2-dehydro-3-deoxyphosphoheptonate aldolase/ 3-deoxy-d-arabino-heptulosonate 7-phosphate synthetase n=1	Populus trichocarpa	A9PF21_POPTR	5	0	A9PF21_POPTR	7468890	XP_002307364.1	GO:0016020; GO:0003849; GO:0009073; GO:0009423; GO:0033587	UniRef90_A9PF21	Pth.277	ABK94974.1; EEE94360.1	NULL	DHS4	2-dehydro-3-deoxyphosphoheptonate aldolase/ 3-deoxy-d-arabino-heptulosonate 7-phosphate synthetase	protein-coding	-	UN01174	0	0	0	0	1	50	1	50	2
UN01175	880	Q8LRL8	603	124	No	88	94	0.14	0.21	438	809	66	189	6e-62	Nam-like protein 7 n=1	Petunia x hybrida	Q8LRL8_PETHY	7	0	Q8LRL8_PETHY			GO:0003677; GO:0006355	UniRef90_Q8LRL8		AAM34770.1	NULL	NULL	NULL	NULL	NULL	UN01175	0	0	0	0	1	25	3	75	4
UN01176	371	NoHit	0	0	No	0	0	0	0	0	0	0	0	99	NoMatchingHitfound	-	-	NULL	NULL	-	-	-	-	-	-	NULL	NULL	NULL	NULL	NULL	NULL	UN01176	1	50	0	0	1	50	0	0	2
UN01177	882	C6ZRR9	860	193	Yes	55	67	0.22	0.22	701	171	671	859	3e-66	Wall-associated kinase n=1	Glycine max	C6ZRR9_SOYBN	47	16	C6ZRR9_SOYBN	100305407	NP_001238739.1	GO:0005524; GO:0004674	UniRef90_C6ZRR9	Gma.36355	ACM89513.1	NULL	LOC100305407	wall-associated kinase	protein-coding	-	UN01177	0	0	2	40	3	60	0	0	5
UN01178	737	B9R8Q3	1006	43	No	88	95	0.06	0.04	178	306	5	47	7e-14	Calcium ion binding protein, putative n=1	Ricinus communis	B9R8Q3_RICCO	2	0	B9R8Q3_RICCO	8273632	XP_002510696.1	GO:0005509	UniRef90_B9R8Q3		EEF52883.1	NULL	RCOM_1601620	calcium ion binding protein, putative	protein-coding	-	UN01178	0	0	0	0	1	50	1	50	2
UN01179	704	B4L3Y3	275	169	Yes	25	43	0.24	0.61	702	199	64	231	1e-10	GI14965 n=1	Drosophila mojavensis	B4L3Y3_DROMO	96	1	B4L3Y3_DROMO	6584288	XP_002009944.1		UniRef90_B4L3Y3		EDW07261.1	NULL	Dmoj\GI14965	GI14965 gene product from transcript GI14965-RA	protein-coding	Dmoj\GI14965	UN01179	1	50	0	0	1	50	0	0	2
UN01180	636	NoHit	0	0	No	0	0	0	0	0	0	0	0	99	NoMatchingHitfound	-	-	NULL	NULL	-	-	-	-	-	-	NULL	NULL	NULL	NULL	NULL	NULL	UN01180	0	0	1	50	1	50	0	0	2
UN01181	767	NoHit	0	0	No	0	0	0	0	0	0	0	0	99	NoMatchingHitfound	-	-	NULL	NULL	-	-	-	-	-	-	NULL	NULL	NULL	NULL	NULL	NULL	UN01181	0	0	1	33.33	2	66.67	0	0	3
UN01182	806	K4B7X7	382	147	Yes	65	74	0.18	0.38	805	377	41	183	2e-39	KRR1 small subunit processome component n=1	Solanum lycopersicum	K4B7X7_SOLLC	34	4	K4B7X7_SOLLC			GO:0005730; GO:0030529; GO:0003723; GO:0006364	UniRef90_K4B7X7			NULL	NULL	NULL	NULL	NULL	UN01182	0	0	0	0	1	50	1	50	2
UN01183	648	P59223	151	151	No	89	96	0.23	1	95	547	1	151	2e-72	40S ribosomal protein S13-1 n=28	core eudicotyledons	RS131_ARATH	6	0	RS131_ARATH	825248	NP_567104.1	GO:0005618; GO:0009507; GO:0022627; GO:0005730; GO:0003735; GO:0006412	UniRef90_P59223	At.23276; At.73139	CAB82681.1; AEE80106.1; AAK55717.1; AAL06976.1; AAL91269.1; AAK96445.1; AAK55664.1; CAA79066.1	NULL	AT3G60770	40S ribosomal protein S13-1	protein-coding	-	UN01183	0	0	0	0	2	66.67	1	33.33	3
UN01184	931	Q56SE1	262	259	No	63	78	0.28	0.99	33	806	6	262	5e-89	Methyl jasmonate esterase n=1	Solanum tuberosum	Q56SE1_SOLTU	55	1	Q56SE1_SOLTU				UniRef90_Q56SE1		AAV87151.1	NULL	NULL	NULL	NULL	NULL	UN01184	0	0	1	33.33	1	33.33	1	33.33	3
UN01185	689	Q53LX4	1324	131	Yes	31	51	0.19	0.1	488	108	702	832	1e-11	Retrotransposon protein, putative, unclassified n=2	Oryza sativa Japonica Group	Q53LX4_ORYSJ	60	4	Q53LX4_ORYSJ			GO:0003723; GO:0003964; GO:0006278	UniRef90_Q53LX4		AAX95129.1; AAX95232.1	NULL	NULL	NULL	NULL	NULL	UN01185	0	0	1	50	1	50	0	0	2
UN01186	729	K2D6L2	1237	100	No	36	60	0.14	0.08	3	299	619	718	1e-20	PAS/PAC sensor hybrid histidine kinase n=1	uncultured bacterium	K2D6L2_9BACT	39	1	K2D6L2_9BACT			GO:0030288; GO:0000155; GO:0016849; GO:0005215; GO:0009190; GO:0035556; GO:0006355; GO:0023014	UniRef90_K2D6L2		EKD89138.1	NULL	NULL	NULL	NULL	NULL	UN01186	0	0	0	0	1	50	1	50	2
UN01187	920	E6NU21	415	216	Yes	74	80	0.23	0.52	920	273	206	398	4e-85	JHL05D22.2 protein n=1	Jatropha curcas	E6NU21_9ROSI	20	23	E6NU21_9ROSI			GO:0003723	UniRef90_E6NU21		BAJ53131.1	NULL	NULL	NULL	NULL	NULL	UN01187	0	0	0	0	1	50	1	50	2
UN01188	771	NoHit	0	0	No	0	0	0	0	0	0	0	0	99	NoMatchingHitfound	-	-	NULL	NULL	-	-	-	-	-	-	NULL	NULL	NULL	NULL	NULL	NULL	UN01188	0	0	0	0	2	100	0	0	2
UN01189	137	H2B562	47	40	Yes	75	80	0.29	0.85	136	17	9	47	2e-07	NAD(P)H-quinone oxidoreductase subunit 3 (Fragment) n=1	Bromus erectus	H2B562_BROER	7	1	H2B562_BROER			GO:0009507; GO:0031966; GO:0070469; GO:0008137; GO:0048038; GO:0022900	UniRef90_H2B546		ADV40498.1	NULL	NULL	NULL	NULL	NULL	UN01189	0	0	0	0	1	50	1	50	2
UN01190	674	B7X6S6	271	72	No	83	92	0.11	0.27	386	601	63	134	3e-49	Secretory carrier-associated membrane protein 2 n=2	Solanaceae	B7X6S6_TOBAC	6	0	B7X6S6_TOBAC			GO:0016021; GO:0015031	UniRef90_B7X6S6		BAH03477.1	NULL	NULL	NULL	NULL	NULL	UN01190	1	50	0	0	1	50	0	0	2
UN01191	1199	E5LEV3	365	308	No	97	99	0.26	0.84	78	1001	1	308	0	Mitogen-activated protein kinase n=2	Ipomoea batatas	E5LEV3_IPOBA	3	0	E5LEV3_IPOBA			GO:0005524; GO:0004707; GO:0000165	UniRef90_E5LEV3		ADQ85914.1	NULL	NULL	NULL	NULL	NULL	UN01191	3	5.77	5	9.62	24	46.15	20	38.46	52
UN01192	716	K1Z1A4	227	56	Yes	70	84	0.08	0.25	372	205	6	61	2e-22	Ribosomal RNA small subunit methyltransferase I n=1	uncultured bacterium	K1Z1A4_9BACT	9	0	K1Z1A4_9BACT			GO:0005737; GO:0070677; GO:0000453	UniRef90_K1Z1A4		EKD43227.1	NULL	NULL	NULL	NULL	NULL	UN01192	0	0	0	0	2	100	0	0	2
UN01193	1464	B9RFW4	368	54	Yes	87	93	0.04	0.15	1462	1301	159	212	3e-36	Pyruvate dehydrogenase, putative n=9	fabids	B9RFW4_RICCO	4	0	B9RFW4_RICCO	8275015	XP_002512633.1	GO:0004739	UniRef90_B9RFW4		EEF50085.1	NULL	RCOM_1437610	pyruvate dehydrogenase, putative	protein-coding	-	UN01193	0	0	1	33.33	1	33.33	1	33.33	3
UN01194	839	B9T5V6	730	275	No	76	85	0.33	0.38	11	835	210	482	1e-111	ATP binding protein, putative n=1	Ricinus communis	B9T5V6_RICCO	39	2	B9T5V6_RICCO	8276125	XP_002533625.1	GO:0005524; GO:0004715; GO:0004674	UniRef90_B9T5V6		EEF28754.1	NULL	RCOM_0995950	ATP binding protein, putative	protein-coding	-	UN01194	0	0	0	0	2	66.67	1	33.33	3
UN01195	861	B9RTB1	613	128	Yes	58	77	0.15	0.21	619	236	486	613	2e-47	Protein penguin, putative n=1	Ricinus communis	B9RTB1_RICCO	29	0	B9RTB1_RICCO	8278784	XP_002516980.1	GO:0003723	UniRef90_B9RTB1		EEF45594.1	NULL	RCOM_0682660	Protein penguin, putative	protein-coding	-	UN01195	0	0	1	50	1	50	0	0	2
UN01196	561	NoHit	0	0	No	0	0	0	0	0	0	0	0	99	NoMatchingHitfound	-	-	NULL	NULL	-	-	-	-	-	-	NULL	NULL	NULL	NULL	NULL	NULL	UN01196	0	0	0	0	1	50	1	50	2
UN01197	601	B9SS01	561	58	Yes	79	90	0.1	0.1	531	358	451	508	8e-41	Phosphoglucomutase, putative n=1	Ricinus communis	B9SS01_RICCO	6	0	B9SS01_RICCO	8267187	XP_002528770.1	GO:0004610; GO:0005975	UniRef90_B9SS01		EEF33592.1	NULL	RCOM_0519550	phosphoglucomutase, putative	protein-coding	-	UN01197	0	0	1	33.33	1	33.33	1	33.33	3
UN01198	400	NoHit	0	0	No	0	0	0	0	0	0	0	0	99	NoMatchingHitfound	-	-	NULL	NULL	-	-	-	-	-	-	NULL	NULL	NULL	NULL	NULL	NULL	UN01198	0	0	0	0	1	50	1	50	2
UN01199	905	UPI00016C38FD	417	36	Yes	67	83	0.04	0.09	167	60	241	276	9e-07	2-amino-3-ketobutyrate coenzyme A ligase n=1	Gemmata obscuriglobus UQM 2246	UPI00016C38FD	6	0	NULL	NULL	NULL	NULL	NULL	NULL	NULL	NULL	NULL	NULL	NULL	NULL	UN01199	0	0	1	50	1	50	0	0	2
UN01200	753	NoHit	0	0	No	0	0	0	0	0	0	0	0	99	NoMatchingHitfound	-	-	NULL	NULL	-	-	-	-	-	-	NULL	NULL	NULL	NULL	NULL	NULL	UN01200	0	0	0	0	2	66.67	1	33.33	3
UN01201	674	G7JJ56	576	128	No	38	62	0.19	0.22	155	538	1	128	2e-23	Pentatricopeptide repeat-containing protein n=1	Medicago truncatula	G7JJ56_MEDTR	48	0	G7JJ56_MEDTR	11422867	XP_003609609.1		UniRef90_G7JJ56		AES91806.1	NULL	MTR_4g119120	Pentatricopeptide repeat-containing protein	protein-coding	-	UN01201	0	0	0	0	1	50	1	50	2
UN01202	1039	K4ENK0	739	68	Yes	66	78	0.07	0.09	609	427	97	164	3e-15	WRKY7 n=1	Panax quinquefolius	K4ENK0_PANQU	8	7	K4ENK0_PANQU			GO:0043565; GO:0003700	UniRef90_K4ENK0		AEQ29020.1	NULL	NULL	NULL	NULL	NULL	UN01202	0	0	0	0	2	100	0	0	2
UN01203	381	B9S5U3	5282	50	No	52	58	0.13	0.01	175	324	113	162	2e-07	ATP binding protein, putative n=1	Ricinus communis	B9S5U3_RICCO	21	0	B9S5U3_RICCO	8284686	XP_002521362.1	GO:0005634; GO:0005524; GO:0016887; GO:0006200; GO:0006461	UniRef90_B9S5U3		EEF41030.1	NULL	RCOM_0654710	ATP binding protein, putative	protein-coding	-	UN01203	0	0	1	50	1	50	0	0	2
UN01204	845	O82261	607	152	Yes	86	92	0.18	0.25	763	308	269	420	1e-126	Protease Do-like 2, chloroplastic n=4	Arabidopsis	DEGP2_ARATH	12	0	DEGP2_ARATH	819406	NP_566115.1	GO:0009941; GO:0009533; GO:0009535; GO:0004252; GO:0009658; GO:0010206; GO:0030163; GO:0006508	UniRef90_O82261	At.12952	AAK14061.1; AAC63648.2; AAM15122.1; AEC10914.1; AAG41447.1; AAK15563.1; AAL77706.1; AAM26706.1	NULL	DEGP2	protease Do-like 2	protein-coding	-	UN01204	1	50	0	0	1	50	0	0	2
UN01205	1073	H6SIC8	114	73	Yes	62	66	0.07	0.64	671	453	43	113	3e-24	Rhodospirillum photometricum DSM 122 draft genome sequence (Fragment) n=1	Rhodospirillum photometricum DSM 122	H6SIC8_RHOPH	23	2	H6SIC8_RHOPH	12210677	YP_005415573.1		UniRef90_H6SIC8		CCG06603.1	NULL	RSPPHO_03264	hypothetical protein	protein-coding	-	UN01205	0	0	0	0	0	0	3	100	3
UN01206	1358	B9R9L5	690	154	Yes	55	67	0.11	0.22	808	362	10	161	3e-29	Dead box ATP-dependent RNA helicase, putative n=1	Ricinus communis	B9R9L5_RICCO	46	5	B9R9L5_RICCO	8266011	XP_002510890.1	GO:0005634; GO:0005524; GO:0008026; GO:0003723	UniRef90_B9R9L5		EEF51492.1	NULL	RCOM_1498590	dead box ATP-dependent RNA helicase, putative	protein-coding	-	UN01206	1	33.33	0	0	1	33.33	1	33.33	3
UN01207	683	A1EGX0	319	98	No	98	99	0.14	0.31	248	541	222	319	1e-47	1-aminocyclopropane-1-carboxylate oxidase n=1	Ipomoea nil	A1EGX0_IPONI	1	0	A1EGX0_IPONI			GO:0016706	UniRef90_A1EGX0		ABL67954.2	NULL	NULL	NULL	NULL	NULL	UN01207	0	0	0	0	1	50	1	50	2
UN01208	927	Q19PJ2	1139	264	Yes	44	58	0.28	0.23	771	22	193	440	2e-49	TIR-NBS-LRR type disease resistance protein n=1	Populus trichocarpa	Q19PJ2_POPTR	96	14	Q19PJ2_POPTR			GO:0005622; GO:0043531; GO:0005524; GO:0005509; GO:0017111; GO:0006952; GO:0007165	UniRef90_Q19PJ2		ABF81465.1	NULL	NULL	NULL	NULL	NULL	UN01208	1	50	0	0	1	50	0	0	2
UN01209	1251	C4P7W8	392	57	Yes	77	86	0.05	0.15	1251	1081	268	323	4e-14	CBL-interacting protein kinase 19 n=2	Vitis vinifera	C4P7W8_VITVI	7	1	C4P7W8_VITVI	100259621	XP_002275061.2	GO:0005524; GO:0004674; GO:0007165	UniRef90_C4P7W8	Vvi.8630	ACQ83535.1	NULL	CIPK19	CBL-interacting serine/threonine-protein kinase 1-like	protein-coding	-	UN01209	0	0	0	0	2	66.67	1	33.33	3
UN01210	869	B9HU88	1385	70	Yes	69	81	0.08	0.05	697	488	1238	1307	1e-42	SIN3 component, histone deacetylase complex n=1	Populus trichocarpa	B9HU88_POPTR	13	0	B9HU88_POPTR	7460792	XP_002314629.1	GO:0005634; GO:0006355; GO:0009737	UniRef90_B9HU88		EEF00800.1	NULL	SNT902	SIN3 component, histone deacetylase complex	protein-coding	-	UN01210	0	0	1	50	1	50	0	0	2
UN01211	855	B9SFB6	580	57	No	75	88	0.07	0.1	435	605	381	437	5e-25	NADH dehydrogenase, putative n=1	Ricinus communis	B9SFB6_RICCO	7	0	B9SFB6_RICCO	8275362	XP_002524685.1	GO:0005509; GO:0050660; GO:0008137	UniRef90_B9SFB6		EEF37704.1	NULL	RCOM_1095880	NADH dehydrogenase, putative	protein-coding	-	UN01211	0	0	0	0	1	33.33	2	66.67	3
UN01212	701	I3S918	149	36	Yes	92	97	0.05	0.24	701	594	88	123	4e-11	Eukaryotic translation initiation factor 6 n=2	Lotus japonicus	I3S918_LOTJA	1	0	I3S918_LOTJA			GO:0005737; GO:0005730; GO:0043023; GO:0043022; GO:0003743; GO:0042256; GO:0042273	UniRef90_I3S918		AFK36760.1	NULL	NULL	NULL	NULL	NULL	UN01212	0	0	1	50	1	50	0	0	2
UN01213	820	E6ZP20	1611	274	Yes	71	85	0.33	0.17	819	10	112	385	1e-106	Myosin V n=4	Ustilaginaceae	E6ZP20_SPORE	36	4	E6ZP20_SPORE			GO:0016459; GO:0005524; GO:0003774	UniRef90_E6ZP20		CBQ68977.1	NULL	NULL	NULL	NULL	NULL	UN01213	0	0	0	0	2	50	2	50	4
UN01214	728	C9YEF0	168	79	Yes	56	70	0.11	0.47	237	4	81	159	2e-24	Putative uncharacterized protein n=1	Curvibacter putative symbiont of Hydra magnipapillata	C9YEF0_9BURK	23	1	C9YEF0_9BURK				UniRef90_C9YEF0		CBA31926.1	NULL	NULL	NULL	NULL	NULL	UN01214	0	0	0	0	1	50	1	50	2
UN01215	2426	Q9SR02	1703	622	No	68	81	0.26	0.37	254	2119	2	606	0	Mediator of RNA polymerase II transcription subunit 14 n=2	Arabidopsis	MED14_ARATH	101	17	MED14_ARATH	819634	NP_187125.1	GO:0016592; GO:0009506; GO:0001104; GO:0007275; GO:0008284; GO:0040008	UniRef90_Q9SR02	At.18555	CAD53582.1; AAF04900.1; AEE74130.1; AAM09647.1	NULL	SWP	RNA polymerase II transcription mediator	protein-coding	-	UN01215	0	0	1	6.67	4	26.67	10	66.67	15
UN01216	1177	B9RIY8	777	193	No	76	86	0.16	0.25	289	867	290	482	1e-157	Beta-glucosidase, putative n=1	Ricinus communis	B9RIY8_RICCO	27	0	B9RIY8_RICCO	8281038	XP_002513707.1	GO:0008422; GO:0005975	UniRef90_B9RIY8		EEF48654.1	NULL	RCOM_1752040	Beta-glucosidase, putative	protein-coding	-	UN01216	2	33.33	1	16.67	2	33.33	1	16.67	6
UN01217	721	NoHit	0	0	No	0	0	0	0	0	0	0	0	99	NoMatchingHitfound	-	-	NULL	NULL	-	-	-	-	-	-	NULL	NULL	NULL	NULL	NULL	NULL	UN01217	1	50	0	0	1	50	0	0	2
UN01218	657	NoHit	0	0	No	0	0	0	0	0	0	0	0	99	NoMatchingHitfound	-	-	NULL	NULL	-	-	-	-	-	-	NULL	NULL	NULL	NULL	NULL	NULL	UN01218	0	0	0	0	1	50	1	50	2
UN01219	925	NoHit	0	0	No	0	0	0	0	0	0	0	0	99	NoMatchingHitfound	-	-	NULL	NULL	-	-	-	-	-	-	NULL	NULL	NULL	NULL	NULL	NULL	UN01219	0	0	0	0	3	100	0	0	3
UN01220	951	NoHit	0	0	No	0	0	0	0	0	0	0	0	99	NoMatchingHitfound	-	-	NULL	NULL	-	-	-	-	-	-	NULL	NULL	NULL	NULL	NULL	NULL	UN01220	0	0	0	0	1	50	1	50	2
UN01221	920	NoHit	0	0	No	0	0	0	0	0	0	0	0	99	NoMatchingHitfound	-	-	NULL	NULL	-	-	-	-	-	-	NULL	NULL	NULL	NULL	NULL	NULL	UN01221	0	0	1	50	1	50	0	0	2
UN01222	1050	D9ZIQ6	841	67	No	87	96	0.06	0.08	231	428	1	67	1e-25	BZIP domain class transcription factor n=3	Amygdaloideae	D9ZIQ6_MALDO	2	1	D9ZIQ6_MALDO			GO:0005634; GO:0043565; GO:0003700	UniRef90_D9ZIQ6		ADL36609.1	NULL	NULL	NULL	NULL	NULL	UN01222	0	0	1	50	1	50	0	0	2
UN01223	1188	A0MNI9	474	311	Yes	77	86	0.26	0.66	1054	122	8	313	1e-142	CBL-interacting protein kinase 1 n=1	Populus trichocarpa	A0MNI9_POPTR	38	5	A0MNI9_POPTR	7496484	XP_002315469.1	GO:0005886; GO:0005524; GO:0004674; GO:0009737; GO:0009651; GO:0007165	UniRef90_A0MNI9	Pth.12448	ABJ91209.1; EEF01640.1	NULL	POPTRDRAFT_821684	hypothetical protein	protein-coding	-	UN01223	2	20	1	10	5	50	2	20	10
UN01224	1285	Q0JAK5	891	62	No	69	95	0.05	0.07	845	1030	374	435	5e-19	OSJNBa0009P12.21 protein n=5	Oryza	Q0JAK5_ORYSJ	3	0	Q0JAK5_ORYSJ	4336833	NP_001053718.1	GO:0005730; GO:0032040; GO:0051301; GO:0009793; GO:0009880; GO:0006364	UniRef90_Q0JAK5	Os.87939	BAF15632.1; BAG95151.1; CAE04134.3; EAZ31826.1	NULL	Os04g0592700	Os04g0592700	protein-coding	-	UN01224	0	0	1	8.33	7	58.33	4	33.33	12
UN01225	1056	K4AT92	909	188	Yes	86	91	0.18	0.21	731	168	634	821	1e-131	AGO4A n=2	Solanaceae	K4AT92_SOLLC	16	0	K4AT92_SOLLC			GO:0003676	UniRef90_K4AT92		AFV15381.1	NULL	NULL	NULL	NULL	NULL	UN01225	1	50	0	0	1	50	0	0	2
UN01226	978	NoHit	0	0	No	0	0	0	0	0	0	0	0	99	NoMatchingHitfound	-	-	NULL	NULL	-	-	-	-	-	-	NULL	NULL	NULL	NULL	NULL	NULL	UN01226	0	0	0	0	1	50	1	50	2
UN01227	746	B9ILC0	901	80	Yes	51	69	0.11	0.09	741	502	743	822	4e-21	Glutamate receptor (Fragment) n=2	Populus trichocarpa	B9ILC0_POPTR	25	0	B9ILC0_POPTR	7465456	XP_002324365.1	GO:0016021; GO:0030288; GO:0005234; GO:0004970; GO:0035235	UniRef90_B9ILC0		EEF02930.1	NULL	POPTRDRAFT_261568	glutamate-gated kainate-type ion channel receptor subunit GluR5	protein-coding	-	UN01227	0	0	0	0	2	100	0	0	2
UN01228	889	Q6K4D4	880	187	Yes	68	79	0.21	0.21	777	217	157	337	5e-75	Os09g0471900 protein n=4	Oryza	Q6K4D4_ORYSJ	34	6	Q6K4D4_ORYSJ	4347343	NP_001063445.1	GO:0003723; GO:0016428; GO:0032259	UniRef90_Q6K4D4	Os.5681	BAD22235.1; BAF25359.1; EAZ45078.1	NULL	Os09g0471900	Os09g0471900	protein-coding	-	UN01228	0	0	0	0	1	50	1	50	2
UN01229	1074	A8UNV1	610	141	Yes	32	49	0.13	0.23	640	233	176	311	1e-08	Subtilisin-like serine protease n=1	Flavobacteriales bacterium ALC-1	A8UNV1_9FLAO	67	5	A8UNV1_9FLAO			GO:0008233; GO:0006508	UniRef90_A8UNV1		EDP70151.1	NULL	NULL	NULL	NULL	NULL	UN01229	0	0	0	0	2	100	0	0	2
UN01230	1445	Q9SNW0	905	214	No	42	55	0.15	0.24	530	1138	700	904	1e-30	Disease resistance protein BS2 n=1	Capsicum chacoense	Q9SNW0_9SOLA	86	11	Q9SNW0_9SOLA			GO:0043531; GO:0006952	UniRef90_Q9SNW0		AAF09256.1	NULL	NULL	NULL	NULL	NULL	UN01230	0	0	0	0	3	100	0	0	3
UN01231	709	B9SF92	210	67	No	78	93	0.09	0.32	1	201	144	210	2e-26	Sirohydrochlorin ferrochelatase, putative n=1	Ricinus communis	B9SF92_RICCO	5	0	B9SF92_RICCO	8289812	XP_002524661.1	GO:0046872; GO:0016852; GO:0009236	UniRef90_B9SF92		EEF37680.1	NULL	RCOM_1095630	sirohydrochlorin ferrochelatase, putative	protein-coding	-	UN01231	1	50	0	0	1	50	0	0	2
UN01232	601	Q6Z0F0	316	104	Yes	63	75	0.17	0.33	599	291	159	259	1e-53	Os08g0339200 protein n=2	Oryza sativa	Q6Z0F0_ORYSJ	25	1	Q6Z0F0_ORYSJ	4345318	NP_001061588.1	GO:0051499; GO:0009636	UniRef90_Q6Z0F0	Os.59110	BAD03207.1; BAD03648.1; BAF23502.1; BAG93357.1; EAZ42379.1	NULL	Os08g0339200	Os08g0339200	protein-coding	-	UN01232	0	0	0	0	1	50	1	50	2
UN01233	558	B9R6R0	528	183	No	78	85	0.33	0.35	1	549	120	300	1e-76	Multidrug resistance pump, putative n=1	Ricinus communis	B9R6R0_RICCO	26	2	B9R6R0_RICCO	8288072	XP_002510003.1	GO:0016020; GO:0015297; GO:0015238	UniRef90_B9R6R0		EEF52190.1	NULL	RCOM_1584350	multidrug resistance pump, putative	protein-coding	-	UN01233	0	0	0	0	1	50	1	50	2
UN01234	712	B9SQH1	456	131	No	73	83	0.18	0.29	225	611	1	131	4e-65	Heterogeneous nuclear ribonucleoprotein 27C, putative n=1	Ricinus communis	B9SQH1_RICCO	20	2	B9SQH1_RICCO	8277274	XP_002528240.1	GO:0030529; GO:0003676; GO:0000166	UniRef90_B9SQH1		EEF34155.1	NULL	RCOM_1275160	Heterogeneous nuclear ribonucleoprotein 27C, putative	protein-coding	-	UN01234	0	0	1	50	1	50	0	0	2
UN01235	881	NoHit	0	0	No	0	0	0	0	0	0	0	0	99	NoMatchingHitfound	-	-	NULL	NULL	-	-	-	-	-	-	NULL	NULL	NULL	NULL	NULL	NULL	UN01235	0	0	1	50	1	50	0	0	2
UN01236	969	Q38950	587	42	Yes	71	76	0.04	0.07	586	461	508	549	5e-06	Serine/threonine-protein phosphatase 2A 65 kDa regulatory subunit A beta isoform n=46	Magnoliophyta	2AAB_ARATH	10	0	2AAB_ARATH	822171	NP_189208.1	GO:0005829; GO:0005886; GO:0008601; GO:0042325; GO:0046686	UniRef90_Q38950	At.159	CAA57528.1; BAA95767.1; AEE77069.1; AAO00848.1; AAP37715.1	NULL	PP2AA2	protein phosphatase 2A subunit A2	protein-coding	-	UN01236	0	0	1	50	1	50	0	0	2
UN01237	937	G7J3D7	540	186	No	53	66	0.2	0.34	1	537	185	369	2e-68	SWI/SNF complex subunit SMARCC2 n=1	Medicago truncatula	G7J3D7_MEDTR	56	7	G7J3D7_MEDTR	11435068	XP_003602787.1	GO:0005634; GO:0003682; GO:0003677	UniRef90_G7J3D7	Mtr.9417	AES73038.1	NULL	MTR_3g099000	SWI/SNF complex subunit SMARCC2	protein-coding	-	UN01237	0	0	1	50	1	50	0	0	2
UN01238	1253	A1XEL9	516	270	No	71	86	0.22	0.52	442	1251	227	496	1e-163	CYP72A56 n=1	Nicotiana tabacum	A1XEL9_TOBAC	39	0	A1XEL9_TOBAC			GO:0009055; GO:0020037; GO:0005506; GO:0004497; GO:0016705	UniRef90_A1XEL9		ABC69419.1	NULL	NULL	NULL	NULL	NULL	UN01238	2	33.33	0	0	4	66.67	0	0	6
UN01239	980	B9SA19	867	115	No	56	67	0.12	0.13	319	663	742	856	9e-50	Pentatricopeptide repeat-containing protein, putative n=1	Ricinus communis	B9SA19_RICCO	38	0	B9SA19_RICCO	8280716	XP_002522838.1		UniRef90_B9SA19		EEF39536.1	NULL	RCOM_0182650	pentatricopeptide repeat-containing protein, putative	protein-coding	-	UN01239	0	0	0	0	2	100	0	0	2
UN01240	1142	B9S3E8	860	172	Yes	55	66	0.15	0.2	856	362	698	857	2e-33	Copper ion binding protein, putative n=1	Ricinus communis	B9S3E8_RICCO	52	7	B9S3E8_RICCO	8284111	XP_002520517.1	GO:0006397	UniRef90_B9S3E8		EEF41930.1	NULL	RCOM_0733150	copper ion binding protein, putative	protein-coding	-	UN01240	0	0	2	66.67	1	33.33	0	0	3
UN01241	1145	G7I5T9	657	341	Yes	28	45	0.3	0.52	888	7	319	642	2e-17	F-box/FBD/LRR-repeat protein n=1	Medicago truncatula	G7I5T9_MEDTR	140	47	G7I5T9_MEDTR	11432835	XP_003588677.1		UniRef90_G7I5T9		AES58928.1	NULL	MTR_1g011410	F-box/FBD/LRR-repeat protein	protein-coding	-	UN01241	1	50	0	0	1	50	0	0	2
UN01242	925	NoHit	0	0	No	0	0	0	0	0	0	0	0	99	NoMatchingHitfound	-	-	NULL	NULL	-	-	-	-	-	-	NULL	NULL	NULL	NULL	NULL	NULL	UN01242	0	0	5	83.33	1	16.67	0	0	6
UN01243	1168	B9RK58	548	339	No	73	83	0.29	0.62	194	1168	1	335	1e-141	Ectonucleotide pyrophosphatase/phosphodiesterase, putative n=1	Ricinus communis	B9RK58_RICCO	45	14	B9RK58_RICCO	8272539	XP_002514102.1	GO:0004528	UniRef90_B9RK58		EEF48056.1	NULL	RCOM_1046730	ectonucleotide pyrophosphatase/phosphodiesterase, putative	protein-coding	-	UN01243	0	0	1	50	1	50	0	0	2
UN01244	1283	Q9SAG9	513	161	Yes	70	84	0.13	0.31	876	394	357	512	3e-89	F23A5.27 n=5	Arabidopsis	Q9SAG9_ARATH	21	5	Q9SAG9_ARATH				UniRef90_Q9SAG9		AAF14679.1	NULL	NULL	NULL	NULL	NULL	UN01244	0	0	2	40	2	40	1	20	5
UN01245	1787	Q0GIK4	687	457	Yes	62	72	0.26	0.67	1280	48	127	573	0	Cys-3-His zinc finger protein (Fragment) n=1	Capsicum annuum	Q0GIK4_CAPAN	83	46	Q0GIK4_CAPAN			GO:0003676; GO:0008270	UniRef90_Q0GIK4		ABI30334.1	NULL	NULL	NULL	NULL	NULL	UN01245	1	6.67	1	6.67	4	26.67	9	60	15
UN01246	617	NoHit	0	0	No	0	0	0	0	0	0	0	0	99	NoMatchingHitfound	-	-	NULL	NULL	-	-	-	-	-	-	NULL	NULL	NULL	NULL	NULL	NULL	UN01246	0	0	0	0	2	100	0	0	2
UN01247	921	Q647I4	1120	177	No	84	91	0.19	0.16	390	920	732	908	1e-138	Putative RNA-dependent RNA polymerase RdRP2 n=2	Nicotiana	Q647I4_NICBE	16	0	Q647I4_NICBE			GO:0003676; GO:0003968	UniRef90_Q647I4		AAU21243.1	NULL	NULL	NULL	NULL	NULL	UN01247	0	0	1	50	1	50	0	0	2
UN01248	758	A8WBX7	422	104	Yes	43	51	0.14	0.25	354	43	256	310	3e-15	Mevalonate disphosphate decarboxylase n=2	Solanaceae	A8WBX7_SOLLC	2	49	A8WBX7_SOLLC	100134900	NP_001234815.1	GO:0005524; GO:0004163; GO:0008299	UniRef90_A8WBX7	Les.2490	ABW87316.1	NULL	MDC	mevalonate disphosphate decarboxylase	protein-coding	-	UN01248	0	0	0	0	1	50	1	50	2
UN01249	1080	NoHit	0	0	No	0	0	0	0	0	0	0	0	99	NoMatchingHitfound	-	-	NULL	NULL	-	-	-	-	-	-	NULL	NULL	NULL	NULL	NULL	NULL	UN01249	0	0	0	0	0	0	4	100	4
UN01250	1345	Q9FFG7	403	270	Yes	53	68	0.2	0.67	812	9	129	396	1e-121	At5g44250 n=3	Arabidopsis	Q9FFG7_ARATH	85	2	Q9FFG7_ARATH	834448	NP_199238.1	GO:0005777	UniRef90_Q9FFG7	At.20604	AAK96702.1; AAM63792.1; AAP68297.1; AED95080.1; BAB10992.1	NULL	AT5G44250	hypothetical protein	protein-coding	-	UN01250	0	0	4	66.67	2	33.33	0	0	6
UN01251	874	B9RLV8	501	160	Yes	72	84	0.18	0.32	838	359	7	166	7e-82	Exonuclease, putative n=1	Ricinus communis	B9RLV8_RICCO	26	0	B9RLV8_RICCO	8263400	XP_002514727.1	GO:0005622; GO:0004527; GO:0003676	UniRef90_B9RLV8		EEF47833.1	NULL	RCOM_1471250	exonuclease, putative	protein-coding	-	UN01251	0	0	0	0	1	50	1	50	2
UN01252	702	G7KFI6	1683	75	Yes	40	68	0.11	0.04	565	341	738	812	6e-10	RING finger protein n=1	Medicago truncatula	G7KFI6_MEDTR	24	0	G7KFI6_MEDTR	11406006	XP_003615959.1	GO:0008270	UniRef90_G7KFI6	Mtr.10571	AES98917.1	NULL	MTR_5g074510	RING finger protein	protein-coding	-	UN01252	0	0	1	50	1	50	0	0	2
UN01253	1372	B9SB74	494	149	No	74	87	0.11	0.3	671	1117	344	492	1e-77	Transcription factor, putative n=1	Ricinus communis	B9SB74_RICCO	20	0	B9SB74_RICCO	8268802	XP_002523243.1		UniRef90_B9SB74		EEF39164.1	NULL	RCOM_0785850	transcription factor, putative	protein-coding	-	UN01253	0	0	1	33.33	1	33.33	1	33.33	3
UN01254	1212	B9SR56	364	164	No	59	79	0.14	0.45	147	635	78	241	1e-100	Leucoanthocyanidin dioxygenase, putative n=1	Ricinus communis	B9SR56_RICCO	33	1	B9SR56_RICCO	8258701	XP_002528475.1	GO:0045431; GO:0016702; GO:0051555	UniRef90_B9SR56		EEF33892.1	NULL	RCOM_1181730	Leucoanthocyanidin dioxygenase, putative	protein-coding	-	UN01254	1	33.33	0	0	2	66.67	0	0	3
UN01255	476	NoHit	0	0	No	0	0	0	0	0	0	0	0	99	NoMatchingHitfound	-	-	NULL	NULL	-	-	-	-	-	-	NULL	NULL	NULL	NULL	NULL	NULL	UN01255	0	0	0	0	1	50	1	50	2
UN01256	881	K7WCI9	290	174	No	66	78	0.2	0.6	153	674	1	173	1e-85	Cis-prenyltransferase 3 n=1	Solanum lycopersicum	K7WCI9_SOLLC	38	1	K7WCI9_SOLLC			GO:0016765	UniRef90_K7WCI9		AFW98427.1	NULL	NULL	NULL	NULL	NULL	UN01256	1	50	0	0	1	50	0	0	2
UN01257	1163	B0I1H8	469	85	No	54	78	0.07	0.18	297	551	49	133	6e-47	1-O-acylglucose:anthocyanin-O-acyltransferase n=1	Clitoria ternatea	B0I1H8_CLITE	19	0	B0I1H8_CLITE			GO:0004185; GO:0016746; GO:0006508	UniRef90_B0I1H8		BAF99695.1	NULL	NULL	NULL	NULL	NULL	UN01257	0	0	0	0	1	50	1	50	2
UN01258	672	NoHit	0	0	No	0	0	0	0	0	0	0	0	99	NoMatchingHitfound	-	-	NULL	NULL	-	-	-	-	-	-	NULL	NULL	NULL	NULL	NULL	NULL	UN01258	0	0	0	0	1	50	1	50	2
UN01259	822	NoHit	0	0	No	0	0	0	0	0	0	0	0	99	NoMatchingHitfound	-	-	NULL	NULL	-	-	-	-	-	-	NULL	NULL	NULL	NULL	NULL	NULL	UN01259	0	0	1	33.33	1	33.33	1	33.33	3
UN01260	1505	P93364	476	371	Yes	69	84	0.25	0.78	1503	391	105	471	1e-153	Immediate-early salicylate-induced glucosyltransferase n=4	Nicotiana tabacum	P93364_TOBAC	54	4	P93364_TOBAC			GO:0016758	UniRef90_P93364		AAB36652.1	NULL	NULL	NULL	NULL	NULL	UN01260	3	33.33	0	0	1	11.11	5	55.56	9
UN01261	1346	K4CQI4	458	236	Yes	67	78	0.18	0.52	1169	498	172	407	1e-124	Uncharacterized protein n=1	Solanum lycopersicum	K4CQI4_SOLLC	40	12	K4CQI4_SOLLC				UniRef90_M1DA06			NULL	NULL	NULL	NULL	NULL	UN01261	1	33.33	0	0	1	33.33	1	33.33	3
UN01262	1108	E2J6R1	275	264	No	75	86	0.24	0.96	32	820	1	261	1e-112	40S ribosomal protein S2/30S ribosomal protein S5 n=5	Ixodoidea	E2J6R1_9ACAR	36	1	E2J6R1_9ACAR			GO:0015935; GO:0003723; GO:0003735; GO:0006412	UniRef90_E2J6R1		ADN23499.1	NULL	NULL	NULL	NULL	NULL	UN01262	0	0	0	0	1	33.33	2	66.67	3
UN01263	651	G7I4N4	1080	150	No	55	69	0.23	0.14	96	524	322	464	2e-58	Serine/threonine protein kinase Nek9 n=1	Medicago truncatula	G7I4N4_MEDTR	40	7	G7I4N4_MEDTR	11430388	XP_003590009.1	GO:0046872; GO:0004674	UniRef90_G7I4N4		AES60260.1	NULL	MTR_1g042800	Serine/threonine protein kinase Nek9	protein-coding	-	UN01263	0	0	0	0	1	50	1	50	2
UN01264	802	B9SDL9	272	206	Yes	38	54	0.26	0.76	700	83	71	271	2e-29	Co-chaperone protein HscB, mitochondrial, putative n=1	Ricinus communis	B9SDL9_RICCO	90	5	B9SDL9_RICCO	8259783	XP_002524088.1	GO:0006457	UniRef90_B9SDL9		EEF38298.1	NULL	RCOM_0422040	Co-chaperone protein HscB, mitochondrial precursor, putative	protein-coding	-	UN01264	0	0	0	0	2	100	0	0	2
UN01265	620	NoHit	0	0	No	0	0	0	0	0	0	0	0	99	NoMatchingHitfound	-	-	NULL	NULL	-	-	-	-	-	-	NULL	NULL	NULL	NULL	NULL	NULL	UN01265	0	0	0	0	1	50	1	50	2
UN01266	930	G8A1V5	331	105	Yes	47	66	0.11	0.32	927	613	173	270	5e-33	MMP37-like protein n=1	Medicago truncatula	G8A1V5_MEDTR	29	7	G8A1V5_MEDTR	11450580	XP_003638305.1		UniRef90_G8A1V5		AES85443.1	NULL	MTR_126s0014	MMP37-like protein	protein-coding	-	UN01266	0	0	1	50	1	50	0	0	2
UN01267	1162	B9RX50	607	273	Yes	74	83	0.23	0.45	957	139	145	416	1e-112	Glutamyl-tRNA(Gln) amidotransferase subunit A, putative n=1	Ricinus communis	B9RX50_RICCO	45	1	B9RX50_RICCO	8279188	XP_002518319.1	GO:0004040; GO:0016884; GO:0016740	UniRef90_B9RX50		EEF44079.1	NULL	RCOM_0817310	glutamyl-tRNA(gln) amidotransferase subunit A, putative	protein-coding	-	UN01267	0	0	0	0	1	50	1	50	2
UN01268	786	NoHit	0	0	No	0	0	0	0	0	0	0	0	99	NoMatchingHitfound	-	-	NULL	NULL	-	-	-	-	-	-	NULL	NULL	NULL	NULL	NULL	NULL	UN01268	0	0	0	0	2	100	0	0	2
UN01269	929	Q6C206	856	82	Yes	30	51	0.09	0.1	826	629	673	753	8e-11	YALI0F11869p n=1	Yarrowia lipolytica CLIB122	Q6C206_YARLI	24	16	Q6C206_YARLI	2908262	XP_505306.1		UniRef90_Q6C206		CAG78113.1	NULL	YALI0F11869g	YALI0F11869p	protein-coding	-	UN01269	0	0	0	0	2	100	0	0	2
UN01270	946	C4TNX4	339	101	No	80	90	0.11	0.3	621	923	239	339	6e-62	Metal transporter n=1	Nicotiana tabacum	C4TNX4_TOBAC	10	0	C4TNX4_TOBAC			GO:0016021; GO:0005385	UniRef90_C4TNX4		BAH66920.1	NULL	NULL	NULL	NULL	NULL	UN01270	0	0	1	50	1	50	0	0	2
UN01271	1133	NoHit	0	0	No	0	0	0	0	0	0	0	0	99	NoMatchingHitfound	-	-	NULL	NULL	-	-	-	-	-	-	NULL	NULL	NULL	NULL	NULL	NULL	UN01271	0	0	0	0	3	100	0	0	3
UN01272	1363	K4BC27	545	41	No	56	85	0.03	0.08	748	867	77	117	6e-13	Uncharacterized protein n=1	Solanum lycopersicum	K4BC27_SOLLC	5	1	K4BC27_SOLLC			GO:0003676; GO:0000166	UniRef90_K4BC27			NULL	NULL	NULL	NULL	NULL	UN01272	0	0	0	0	2	100	0	0	2
UN01273	847	NoHit	0	0	No	0	0	0	0	0	0	0	0	99	NoMatchingHitfound	-	-	NULL	NULL	-	-	-	-	-	-	NULL	NULL	NULL	NULL	NULL	NULL	UN01273	0	0	0	0	2	100	0	0	2
UN01274	935	F4IV99	1724	21	No	100	100	0.02	0.01	719	781	515	535	2e-06	Chromatin remodeling 5 n=3	Arabidopsis	F4IV99_ARATH	0	0	F4IV99_ARATH	815823	NP_178970.3	GO:0005634; GO:0009506; GO:0005524; GO:0003677; GO:0004386	UniRef90_F4IV99	At.40665	AEC06230.1	NULL	CHR5	chromatin remodeling 5	protein-coding	-	UN01274	0	0	0	0	1	50	1	50	2
UN01275	1524	G7ZXC7	1158	102	No	65	77	0.07	0.09	203	505	625	726	1e-76	Lysine-specific demethylase 3B n=1	Medicago truncatula	G7ZXC7_MEDTR	22	1	G7ZXC7_MEDTR	11445522; 11448267	XP_003592703.1; XP_003636727.1	GO:0008168; GO:0008270	UniRef90_G7ZXC7		AES62954.1; AES83865.1	NULL	NULL	NULL	NULL	NULL	UN01275	0	0	0	0	2	100	0	0	2
UN01276	1112	G7K7Z0	383	178	No	79	90	0.16	0.46	578	1111	156	330	1e-115	Calcium-dependent protein kinase n=2	Medicago truncatula	G7K7Z0_MEDTR	14	3	G7K7Z0_MEDTR	11428925	XP_003610937.1	GO:0016301	UniRef90_G7K7Z0	Mtr.8134	AES93895.1	NULL	MTR_5g008700	Calcium-dependent protein kinase	protein-coding	-	UN01276	0	0	1	50	1	50	0	0	2
UN01277	650	A8VFK7	425	56	Yes	82	95	0.09	0.13	649	482	174	229	1e-20	MSI1 n=11	core eudicotyledons	A8VFK7_SOYBN	3	0	A8VFK7_SOYBN	100127416	NP_001237595.1	GO:0005634	UniRef90_A8VFK7	Gma.6467	ABW23439.1	NULL	LOC100127416	MSI1	protein-coding	-	UN01277	0	0	1	50	1	50	0	0	2
UN01278	1487	L2G1D8	578	115	Yes	57	77	0.08	0.2	449	105	459	573	9e-73	Phosphate-repressible na+ phosphate cotransporter n=1	Colletotrichum gloeosporioides Nara gc5	L2G1D8_COLGN	26	0	L2G1D8_COLGN				UniRef90_L2G1D8		ELA32200.1	NULL	NULL	NULL	NULL	NULL	UN01278	0	0	0	0	2	66.67	1	33.33	3
UN01279	629	K4BVY9	900	212	Yes	37	55	0.34	0.24	626	3	206	406	3e-25	Uncharacterized protein n=1	Solanum lycopersicum	K4BVY9_SOLLC	92	4	K4BVY9_SOLLC			GO:0005524; GO:0016891; GO:0004674; GO:0006397	UniRef90_M1AM91			NULL	NULL	NULL	NULL	NULL	UN01279	1	50	0	0	1	50	0	0	2
UN01280	1246	G7L8Y7	213	125	Yes	65	73	0.1	0.59	1225	872	37	155	9e-36	Trafficking protein particle complex subunit n=3	Medicago truncatula	G7L8Y7_MEDTR	27	7	G7L8Y7_MEDTR	11415750	XP_003630811.1	GO:0005801; GO:0006888	UniRef90_G7L8Y7	Mtr.21473	AET05287.1	NULL	MTR_8g103680	Trafficking protein particle complex subunit	protein-coding	-	UN01280	0	0	1	33.33	2	66.67	0	0	3
UN01281	1356	Q9ZUM0	669	396	No	32	46	0.29	0.59	2	1144	307	669	2e-28	Zinc finger CCCH domain-containing protein 17 n=1	Arabidopsis thaliana	C3H17_ARATH	198	15	C3H17_ARATH	814747	NP_027420.1	GO:0003677; GO:0008270	UniRef90_Q9ZUM0	At.22554; At.72504	AAC97218.1; AEC05554.1; AAL24118.1; AAM20729.1; AAN41294.1	NULL	AT2G02160	zinc finger CCCH domain-containing protein 17	protein-coding	-	UN01281	2	28.57	0	0	2	28.57	3	42.86	7
UN01282	1158	K4AZU8	967	338	No	54	68	0.29	0.35	135	1127	526	857	6e-89	Uncharacterized protein n=1	Solanum lycopersicum	K4AZU8_SOLLC	100	7	K4AZU8_SOLLC				UniRef90_K4AZU8			NULL	NULL	NULL	NULL	NULL	UN01282	5	62.5	2	25	1	12.5	0	0	8
UN01283	865	B9HYI5	435	157	No	74	85	0.18	0.36	304	774	240	395	5e-58	Amino acid transporter n=1	Populus trichocarpa	B9HYI5_POPTR	23	1	B9HYI5_POPTR	7464604	XP_002316182.1	GO:0016021	UniRef90_B9HYI5		EEF02353.1	NULL	POPTRDRAFT_833742	amino acid transporter	protein-coding	-	UN01283	0	0	0	0	5	100	0	0	5
UN01284	3009	Q93YF5	704	391	No	80	87	0.13	0.56	1469	2638	323	704	0	Histone-lysine N-methyltransferase, H3 lysine-9 specific SUVH1 n=1	Nicotiana tabacum	SUVH1_TOBAC	49	1	SUVH1_TOBAC			GO:0005694; GO:0005634; GO:0018024; GO:0008270	UniRef90_Q93YF5		CAC67503.1	NULL	NULL	NULL	NULL	NULL	UN01284	2	11.11	4	22.22	1	5.56	11	61.11	18
UN01285	910	Q4T7A4	964	115	Yes	77	85	0.13	0.12	347	3	225	339	3e-80	Chromosome 8 SCAF8187, whole genome shotgun sequence n=1	Tetraodon nigroviridis	Q4T7A4_TETNG	17	0	Q4T7A4_TETNG			GO:0016779	UniRef90_Q4T7A4		CAF91228.1	NULL	NULL	NULL	NULL	NULL	UN01285	1	50	0	0	1	50	0	0	2
UN01286	1126	B9T500	1569	363	No	51	67	0.32	0.23	50	1123	481	840	7e-90	Phosphatidylinositol-4-phosphate 5-kinase, putative n=1	Ricinus communis	B9T500_RICCO	113	5	B9T500_RICCO	8273034	XP_002533319.1	GO:0000285; GO:0005524; GO:0044267; GO:0046854	UniRef90_B9T500		EEF29076.1	NULL	RCOM_0664400	phosphatidylinositol-4-phosphate 5-kinase, putative	protein-coding	-	UN01286	0	0	2	40	3	60	0	0	5
UN01287	780	B9S995	439	231	Yes	52	69	0.3	0.53	774	97	25	253	9e-52	Ubiquitin-protein ligase, putative n=1	Ricinus communis	B9S995_RICCO	66	5	B9S995_RICCO	8259224	XP_002522564.1	GO:0016874	UniRef90_B9S995		EEF39864.1	NULL	RCOM_1014690	ubiquitin-protein ligase, putative	protein-coding	-	UN01287	0	0	0	0	1	33.33	2	66.67	3
UN01288	843	NoHit	0	0	No	0	0	0	0	0	0	0	0	99	NoMatchingHitfound	-	-	NULL	NULL	-	-	-	-	-	-	NULL	NULL	NULL	NULL	NULL	NULL	UN01288	0	0	0	0	1	50	1	50	2
UN01289	983	Q9SIP1	263	262	No	45	63	0.27	1	163	921	1	258	3e-55	At2g31670 n=3	Arabidopsis	Q9SIP1_ARATH	88	9	Q9SIP1_ARATH	817723	NP_180725.1	GO:0009570; GO:0005777	UniRef90_Q9SIP1	At.14359	AAD24844.1; AAR24683.1; AAR25640.1; AEC08571.1	NULL	AT2G31670	Stress responsive alpha-beta barrel domain protein	protein-coding	-	UN01289	0	0	3	60	1	20	1	20	5
UN01290	1188	B9T2V6	593	213	Yes	81	88	0.18	0.36	1065	427	11	223	1e-100	Multicopper oxidase, putative n=3	Malpighiales	B9T2V6_RICCO	25	0	B9T2V6_RICCO	8279860	XP_002532575.1	GO:0005507; GO:0008447	UniRef90_B9T2V6		EEF29809.1	NULL	RCOM_0195650	multicopper oxidase, putative	protein-coding	-	UN01290	1	50	0	0	1	50	0	0	2
UN01291	711	P93280	206	130	Yes	80	84	0.18	0.63	423	46	22	148	6e-49	Putative cytochrome c biogenesis ccmB-like mitochondrial protein n=16	Magnoliophyta	CCMB_ARATH	17	4	CCMB_ARATH	814572	NP_085482.1	GO:0016021; GO:0031966; GO:0015232; GO:0017004	UniRef90_P93280		CAA69756.3	NULL	ccb206	cytochrome c biogenesis orf206	protein-coding	-	UN01291	0	0	1	20	1	20	3	60	5
UN01292	1332	B9RQZ0	1439	293	No	53	70	0.22	0.2	467	1330	1	293	7e-79	Pentatricopeptide repeat-containing protein, putative n=1	Ricinus communis	B9RQZ0_RICCO	83	5	B9RQZ0_RICCO	8258606	XP_002516159.1		UniRef90_B9RQZ0		EEF46161.1	NULL	RCOM_0707840	pentatricopeptide repeat-containing protein, putative	protein-coding	-	UN01292	3	17.65	7	41.18	5	29.41	2	11.76	17
UN01293	1181	NoHit	0	0	No	0	0	0	0	0	0	0	0	99	NoMatchingHitfound	-	-	NULL	NULL	-	-	-	-	-	-	NULL	NULL	NULL	NULL	NULL	NULL	UN01293	0	0	0	0	1	50	1	50	2
UN01294	635	G7JS40	1902	143	No	60	73	0.23	0.08	8	433	1490	1630	2e-69	1-phosphatidylinositol-3-phosphate 5-kinase-like protein n=1	Medicago truncatula	G7JS40_MEDTR	37	1	G7JS40_MEDTR	11418609	XP_003609941.1	GO:0005524; GO:0046872; GO:0016307; GO:0044267; GO:0046854	UniRef90_G7JS40	Mtr.10376	AES92138.1	NULL	MTR_4g124590	1-phosphatidylinositol-3-phosphate 5-kinase-like protein	protein-coding	-	UN01294	0	0	0	0	1	50	1	50	2
UN01295	922	G7IHH9	366	271	No	72	80	0.29	0.74	74	880	1	270	1e-101	mRNA-decapping enzyme-like protein n=1	Medicago truncatula	G7IHH9_MEDTR	52	2	G7IHH9_MEDTR	11414400	XP_003596866.1		UniRef90_G7IHH9	Mtr.4007	AES67117.1	NULL	MTR_2g086970	mRNA-decapping enzyme-like protein	protein-coding	-	UN01295	5	45.45	1	9.09	2	18.18	3	27.27	11
UN01296	591	NoHit	0	0	No	0	0	0	0	0	0	0	0	99	NoMatchingHitfound	-	-	NULL	NULL	-	-	-	-	-	-	NULL	NULL	NULL	NULL	NULL	NULL	UN01296	0	0	0	0	1	50	1	50	2
UN01297	562	A2Q338	573	193	No	46	63	0.34	0.34	2	562	270	455	5e-40	RNA-directed DNA polymerase (Reverse transcriptase) n=1	Medicago truncatula	A2Q338_MEDTR	65	6	A2Q338_MEDTR			GO:0003723; GO:0003964; GO:0006278	UniRef90_A2Q338		ABN08038.1	NULL	NULL	NULL	NULL	NULL	UN01297	0	0	0	0	1	50	1	50	2
UN01298	802	J9I297	921	40	Yes	90	95	0.05	0.04	415	296	210	249	2e-15	Aconitate hydratase 1 family protein n=1	Oxytricha trifallax	J9I297_9SPIT	2	0	J9I297_9SPIT			GO:0051539; GO:0008152	UniRef90_J9I297		EJY64435.1	NULL	NULL	NULL	NULL	NULL	UN01298	0	0	0	0	1	50	1	50	2
UN01299	705	Q6ZA16	343	126	No	59	75	0.18	0.37	330	704	77	202	4e-56	Os08g0386700 protein n=6	Oryza	Q6ZA16_ORYSJ	30	1	Q6ZA16_ORYSJ	4345458	NP_001061709.1	GO:0005794; GO:0016021; GO:0008378; GO:0006486	UniRef90_Q6ZA16	Os.21565	BAD05427.1; BAF23623.1	NULL	Os08g0386700	Os08g0386700	protein-coding	-	UN01299	1	50	0	0	1	50	0	0	2
UN01300	683	Q1ENV7	467	23	No	74	87	0.03	0.05	279	347	283	305	3e-06	Protein kinase family protein n=2	Musa	Q1ENV7_MUSAC	3	0	Q1ENV7_MUSAC			GO:0005524; GO:0004674; GO:0009966	UniRef90_Q1ENV7		ABF72018.1	NULL	NULL	NULL	NULL	NULL	UN01300	0	0	1	50	1	50	0	0	2
UN01301	784	B9T6E1	1586	282	No	31	46	0.36	0.18	42	725	802	1074	3e-20	Nuclear receptor binding set domain containing protein 1, nsd, putative n=1	Ricinus communis	B9T6E1_RICCO	99	54	B9T6E1_RICCO	8284723	XP_002533810.1	GO:0005634; GO:0003677; GO:0008270; GO:0006352; GO:0016570	UniRef90_B9T6E1		EEF28579.1	NULL	RCOM_0172980	nuclear receptor binding set domain containing protein 1, nsd, putative	protein-coding	-	UN01301	2	33.33	0	0	3	50	1	16.67	6
UN01302	819	G7K6H8	1113	181	Yes	60	66	0.22	0.16	740	198	945	1073	1e-49	Exportin-1 n=1	Medicago truncatula	G7K6H8_MEDTR	9	52	G7K6H8_MEDTR	11435528	XP_003610858.1	GO:0005643; GO:0008565; GO:0006886	UniRef90_G7K6H8	Mtr.23981	AES93816.1	NULL	MTR_5g007790	Exportin-1	protein-coding	-	UN01302	0	0	0	0	1	50	1	50	2
UN01303	685	B9SPH6	550	64	No	73	89	0.09	0.12	61	252	456	519	5e-22	Kinase, putative n=1	Ricinus communis	B9SPH6_RICCO	7	0	B9SPH6_RICCO	8273475	XP_002527895.1	GO:0005524; GO:0004674; GO:0004714	UniRef90_B9SPH6		EEF34452.1	NULL	RCOM_0023630	kinase, putative	protein-coding	-	UN01303	0	0	0	0	1	50	1	50	2
UN01304	810	A5BG18	775	267	Yes	49	65	0.33	0.34	789	4	227	486	1e-59	Putative uncharacterized protein n=1	Vitis vinifera	A5BG18_VITVI	88	5	A5BG18_VITVI			GO:0003676	UniRef90_A5BG18		CAN74509.1	NULL	NULL	NULL	NULL	NULL	UN01304	0	0	0	0	2	100	0	0	2
UN01305	1267	B9SBL1	188	37	Yes	86	92	0.03	0.2	672	562	105	141	3e-21	Protein FAM96B, putative n=1	Ricinus communis	B9SBL1_RICCO	3	0	B9SBL1_RICCO	8282138	XP_002523380.1		UniRef90_B9SBL1		EEF38959.1	NULL	RCOM_0341670	Protein FAM96B, putative	protein-coding	-	UN01305	0	0	1	50	1	50	0	0	2
UN01306	603	NoHit	0	0	No	0	0	0	0	0	0	0	0	99	NoMatchingHitfound	-	-	NULL	NULL	-	-	-	-	-	-	NULL	NULL	NULL	NULL	NULL	NULL	UN01306	0	0	0	0	1	50	1	50	2
UN01307	856	NoHit	0	0	No	0	0	0	0	0	0	0	0	99	NoMatchingHitfound	-	-	NULL	NULL	-	-	-	-	-	-	NULL	NULL	NULL	NULL	NULL	NULL	UN01307	0	0	0	0	1	50	1	50	2
UN01308	1041	J9G5S6	5200	236	No	41	60	0.23	0.05	58	759	2167	2394	3e-43	DENN domain containing protein n=3	Oxytricha trifallax	J9G5S6_9SPIT	93	2	J9G5S6_9SPIT			GO:0005524; GO:0016887; GO:0006200	UniRef90_J9G5S6		EJY85661.1	NULL	NULL	NULL	NULL	NULL	UN01308	0	0	0	0	1	50	1	50	2
UN01309	904	Q60DR1	1727	98	No	49	70	0.11	0.06	370	663	1254	1350	8e-60	Putative polyprotein n=1	Oryza sativa Japonica Group	Q60DR1_ORYSJ	28	1	Q60DR1_ORYSJ			GO:0003723; GO:0003964; GO:0008270; GO:0015074; GO:0006278	UniRef90_Q60DR1		AAV31278.1	NULL	NULL	NULL	NULL	NULL	UN01309	0	0	0	0	1	50	1	50	2
UN01310	622	B9SI24	496	83	Yes	69	86	0.13	0.17	583	335	414	496	2e-26	ATP binding protein, putative n=1	Ricinus communis	B9SI24_RICCO	12	0	B9SI24_RICCO	8286452	XP_002525643.1		UniRef90_B9SI24		EEF36761.1	NULL	RCOM_0612470	ATP binding protein, putative	protein-coding	-	UN01310	0	0	1	50	1	50	0	0	2
UN01311	1028	NoHit	0	0	No	0	0	0	0	0	0	0	0	99	NoMatchingHitfound	-	-	NULL	NULL	-	-	-	-	-	-	NULL	NULL	NULL	NULL	NULL	NULL	UN01311	1	33.33	0	0	2	66.67	0	0	3
UN01312	1261	NoHit	0	0	No	0	0	0	0	0	0	0	0	99	NoMatchingHitfound	-	-	NULL	NULL	-	-	-	-	-	-	NULL	NULL	NULL	NULL	NULL	NULL	UN01312	0	0	0	0	1	50	1	50	2
UN01313	738	B9SN26	346	216	Yes	77	84	0.29	0.62	709	80	78	291	4e-99	Catalytic, putative n=1	Ricinus communis	B9SN26_RICCO	29	6	B9SN26_RICCO	8280379	XP_002527395.1	GO:0016787	UniRef90_B9SN26		EEF34961.1	NULL	RCOM_0311410	catalytic, putative	protein-coding	-	UN01313	0	0	0	0	1	50	1	50	2
UN01314	561	NoHit	0	0	No	0	0	0	0	0	0	0	0	99	NoMatchingHitfound	-	-	NULL	NULL	-	-	-	-	-	-	NULL	NULL	NULL	NULL	NULL	NULL	UN01314	2	66.67	0	0	1	33.33	0	0	3
UN01315	847	F2VJ76	163	168	Yes	57	74	0.2	1.03	785	285	1	163	5e-47	Early responsive to dehydration 1 protein n=1	Nicotiana tabacum	F2VJ76_TOBAC	43	1	F2VJ76_TOBAC				UniRef90_F2VJ76		ADE74634.1	NULL	NULL	NULL	NULL	NULL	UN01315	0	0	0	0	1	33.33	2	66.67	3
UN01316	791	Q3C2L6	355	176	No	81	87	0.22	0.5	34	561	160	334	2e-77	Sorbitol related enzyme n=1	Solanum lycopersicum	Q3C2L6_SOLLC	22	1	Q3C2L6_SOLLC	778312	NP_001234092.1	GO:0000166; GO:0016491; GO:0008270	UniRef90_Q3C2L6	Les.19094	BAE47038.1	NULL	SDH	sorbitol related enzyme	protein-coding	-	UN01316	0	0	0	0	1	50	1	50	2
UN01317	617	G7KA80	386	73	Yes	77	89	0.12	0.19	357	139	1	73	4e-49	Endoplasmic reticulum-Golgi intermediate compartment protein n=1	Medicago truncatula	G7KA80_MEDTR	8	0	G7KA80_MEDTR	11436099	XP_003615024.1		UniRef90_G7KA80	Mtr.2695	AES97982.1	NULL	MTR_5g062720	Endoplasmic reticulum-Golgi intermediate compartment protein	protein-coding	-	UN01317	0	0	0	0	1	50	1	50	2
UN01318	1292	B9SCE3	1001	273	Yes	58	69	0.21	0.27	1029	229	51	319	7e-73	Copper-transporting atpase p-type, putative n=1	Ricinus communis	B9SCE3_RICCO	79	6	B9SCE3_RICCO	8289509	XP_002523662.1	GO:0016021; GO:0005524; GO:0005507; GO:0004008; GO:0060003	UniRef90_B9SCE3		EEF38748.1	NULL	RCOM_0894330	copper-transporting atpase p-type, putative	protein-coding	-	UN01318	0	0	1	20	2	40	2	40	5
UN01319	815	A4ZKI5	213	78	No	82	86	0.1	0.37	199	432	125	202	6e-55	Calcineurin B-like protein 4-1 n=3	Populus	A4ZKI5_POPTR	11	0	A4ZKI5_POPTR	7496399	XP_002318422.1	GO:0005737; GO:0005509; GO:0030007; GO:0005513; GO:0042539	UniRef90_A4ZKI5		ABO43663.1; EEE96642.1	NULL	POPTRDRAFT_823210	hypothetical protein	protein-coding	-	UN01319	0	0	0	0	1	50	1	50	2
UN01320	668	G7JVF5	301	156	No	80	92	0.23	0.52	199	666	111	266	2e-87	Haloacid dehalogenase-like hydrolase domain-containing protein 1A n=3	Medicago truncatula	G7JVF5_MEDTR	13	0	G7JVF5_MEDTR	11424725	XP_003610117.1	GO:0016787	UniRef90_G7JVF5	Mtr.1369	AES92314.1	NULL	MTR_4g128090	Haloacid dehalogenase-like hydrolase domain-containing protein 1A	protein-coding	-	UN01320	0	0	0	0	1	50	1	50	2
UN01321	1276	K4GWX7	465	29	Yes	83	97	0.02	0.06	181	95	224	252	7e-07	A kinase anchor protein 9 (Fragment) n=1	Liotyphlops albirostris	K4GWX7_9SAUR	1	0	K4GWX7_LIOAL			GO:0016301	UniRef90_K4GWX7		AFQ23021.1	NULL	NULL	NULL	NULL	NULL	UN01321	0	0	0	0	3	100	0	0	3
UN01322	1057	C3SAD5	245	238	Yes	70	79	0.23	0.97	972	259	1	231	8e-96	DUF614 containing protein n=4	Pooideae	C3SAD5_BRADI	43	7	C3SAD5_BRADI	100843402	XP_003559036.1		UniRef90_C3SAD5		ACF22769.1	NULL	LOC100843402	cell number regulator 6-like	protein-coding	-	UN01322	0	0	0	0	4	80	1	20	5
UN01323	647	NoHit	0	0	No	0	0	0	0	0	0	0	0	99	NoMatchingHitfound	-	-	NULL	NULL	-	-	-	-	-	-	NULL	NULL	NULL	NULL	NULL	NULL	UN01323	0	0	0	0	3	100	0	0	3
UN01324	1389	B9SBT1	540	302	Yes	75	86	0.22	0.56	1388	489	40	341	1e-125	Aspartyl-tRNA synthetase, putative n=1	Ricinus communis	B9SBT1_RICCO	40	2	B9SBT1_RICCO	8282458	XP_002523450.1	GO:0005737; GO:0004815; GO:0005524; GO:0003676; GO:0006422	UniRef90_B9SBT1		EEF38909.1	NULL	RCOM_1043210	aspartyl-tRNA synthetase, putative	protein-coding	-	UN01324	2	28.57	0	0	2	28.57	3	42.86	7
UN01325	1294	Q6JJ49	462	54	Yes	65	72	0.04	0.12	957	796	400	453	5e-11	Putative uncharacterized protein n=1	Ipomoea trifida	Q6JJ49_IPOTF	15	0	Q6JJ49_IPOTF				UniRef90_Q6JJ49		AAS79583.1	NULL	NULL	NULL	NULL	NULL	UN01325	0	0	0	0	1	50	1	50	2
UN01326	689	B6RAX0	588	180	Yes	79	85	0.26	0.31	679	140	409	588	2e-71	Nonexpressor of pathogenesis-like protein 3 n=2	Nicotiana	B6RAX0_NICGU	27	0	B6RAX0_NICGU				UniRef90_B6RAX0		ABN45747.1; ADI52630.1	NULL	NULL	NULL	NULL	NULL	UN01326	1	33.33	0	0	2	66.67	0	0	3
UN01327	814	NoHit	0	0	No	0	0	0	0	0	0	0	0	99	NoMatchingHitfound	-	-	NULL	NULL	-	-	-	-	-	-	NULL	NULL	NULL	NULL	NULL	NULL	UN01327	0	0	1	50	1	50	0	0	2
UN01328	649	UPI00029AC084	375	95	Yes	94	98	0.15	0.25	285	1	102	196	4e-76	UPI00029AC084 related cluster n=1	unknown	UPI00029AC084	2	0	NULL	NULL	NULL	NULL	NULL	NULL	NULL	NULL	NULL	NULL	NULL	NULL	UN01328	0	0	0	0	1	50	1	50	2
UN01329	875	O64634	2946	102	No	87	94	0.12	0.03	539	844	2381	2482	7e-47	Beige-related and WD-40 repeat-containing protein n=2	Arabidopsis	O64634_ARATH	6	0	O64634_ARATH	819162	NP_182078.1		UniRef90_O64634	At.48594	AAC06163.1; AEC10567.1	NULL	AT2G45540	beige-related and WD-40 repeat-containing protein	protein-coding	-	UN01329	0	0	0	0	1	50	1	50	2
UN01330	1331	G7JNP0	1655	469	No	56	70	0.35	0.28	46	1329	1061	1522	1e-131	SAC domain protein n=1	Medicago truncatula	G7JNP0_MEDTR	101	41	G7JNP0_MEDTR	11443459	XP_003608091.1	GO:0042578	UniRef90_G7JNP0	Mtr.15099	AES90288.1	NULL	MTR_4g087530	SAC domain protein	protein-coding	-	UN01330	0	0	2	40	0	0	3	60	5
UN01331	765	K4BXB0	181	34	Yes	79	88	0.04	0.19	102	1	76	109	4e-07	Uncharacterized protein n=1	Solanum lycopersicum	K4BXB0_SOLLC	4	0	K4BXB0_SOLLC				UniRef90_K4BXB0			NULL	NULL	NULL	NULL	NULL	UN01331	0	0	1	50	1	50	0	0	2
UN01332	683	K4C2T4	553	77	Yes	48	57	0.11	0.14	676	470	332	407	1e-07	Uncharacterized protein n=1	Solanum lycopersicum	K4C2T4_SOLLC	25	8	K4C2T4_SOLLC			GO:0005622; GO:0003725	UniRef90_K4C2T4			NULL	NULL	NULL	NULL	NULL	UN01332	0	0	1	50	1	50	0	0	2
UN01333	726	Q6L4X8	1211	61	No	56	70	0.08	0.05	350	532	887	947	2e-17	Putative polyprotein n=1	Oryza sativa Japonica Group	Q6L4X8_ORYSJ	18	0	Q6L4X8_ORYSJ				UniRef90_Q6L4X8		AAT44257.1	NULL	NULL	NULL	NULL	NULL	UN01333	0	0	0	0	1	50	1	50	2
UN01334	856	B9T6W4	349	254	No	78	88	0.3	0.73	2	763	10	263	1e-108	WD-repeat protein, putative n=1	Ricinus communis	B9T6W4_RICCO	31	0	B9T6W4_RICCO	8258873	XP_002533983.1		UniRef90_B9T6W4		EEF28403.1	NULL	RCOM_0287180	WD-repeat protein, putative	protein-coding	-	UN01334	1	33.33	0	0	2	66.67	0	0	3
UN01335	1009	Q7XV43	412	42	Yes	62	76	0.04	0.1	562	437	356	397	5e-20	OSJNBa0086B14.12 protein n=1	Oryza sativa Japonica Group	Q7XV43_ORYSJ	10	0	Q7XV43_ORYSJ				UniRef90_Q7XV43		CAD40840.3	NULL	NULL	NULL	NULL	NULL	UN01335	0	0	1	50	1	50	0	0	2
UN01336	780	NoHit	0	0	No	0	0	0	0	0	0	0	0	99	NoMatchingHitfound	-	-	NULL	NULL	-	-	-	-	-	-	NULL	NULL	NULL	NULL	NULL	NULL	UN01336	0	0	0	0	2	100	0	0	2
UN01337	913	J3LX60	68	64	No	83	84	0.07	0.94	720	911	2	65	6e-27	Uncharacterized protein (Fragment) n=1	Oryza brachyantha	J3LX60_ORYBR	10	0	J3LX60_ORYBR				UniRef90_J3LX60			NULL	NULL	NULL	NULL	NULL	UN01337	0	0	0	0	2	100	0	0	2
UN01338	709	B9T0X5	789	121	Yes	82	93	0.17	0.15	365	3	188	308	3e-77	Dead box ATP-dependent RNA helicase, putative n=1	Ricinus communis	B9T0X5_RICCO	9	0	B9T0X5_RICCO	8272106	XP_002531894.1	GO:0005634; GO:0005524; GO:0008026; GO:0003723	UniRef90_B9T0X5		EEF30493.1	NULL	RCOM_1238680	dead box ATP-dependent RNA helicase, putative	protein-coding	-	UN01338	0	0	0	0	1	50	1	50	2
UN01339	1380	NoHit	0	0	No	0	0	0	0	0	0	0	0	99	NoMatchingHitfound	-	-	NULL	NULL	-	-	-	-	-	-	NULL	NULL	NULL	NULL	NULL	NULL	UN01339	0	0	0	0	4	100	0	0	4
UN01340	561	B9RVV7	283	131	No	57	71	0.23	0.46	171	560	3	128	6e-30	Protein phosphatase 2c, putative n=1	Ricinus communis	B9RVV7_RICCO	37	1	B9RVV7_RICCO	8269146	XP_002517876.1	GO:0004721; GO:0008152	UniRef90_B9RVV7		EEF44394.1	NULL	RCOM_1173310	protein phosphatase 2c, putative	protein-coding	-	UN01340	0	0	0	0	1	50	1	50	2
UN01341	613	B9T1E8	217	66	No	76	89	0.11	0.3	54	251	152	217	3e-22	Peptidyl-tRNA hydrolase, putative n=1	Ricinus communis	B9T1E8_RICCO	7	0	B9T1E8_RICCO	8286292	XP_002532065.1	GO:0004045	UniRef90_B9T1E8		EEF30320.1	NULL	RCOM_1361090	peptidyl-tRNA hydrolase, putative	protein-coding	-	UN01341	1	50	0	0	1	50	0	0	2
UN01342	1539	Q9LMF8	445	423	No	82	92	0.27	0.95	12	1259	23	445	0	F16A14.22 n=5	Arabidopsis	Q9LMF8_ARATH	26	7	Q9LMF8_ARATH			GO:0005524; GO:0004674; GO:0009966	UniRef90_Q9LMF8		AAF79405.1	NULL	NULL	NULL	NULL	NULL	UN01342	3	23.08	3	23.08	4	30.77	3	23.08	13
UN01343	783	Q8GT88	109	38	No	79	89	0.05	0.35	179	292	71	108	4e-09	Fiber protein Fb1 n=1	Gossypium barbadense	Q8GT88_GOSBA	4	0	Q8GT88_GOSBA			GO:0005509	UniRef90_Q8GT88		AAN77144.1	NULL	NULL	NULL	NULL	NULL	UN01343	0	0	0	0	1	50	1	50	2
UN01344	726	G9M9M0	358	139	No	95	97	0.19	0.39	306	722	83	221	1e-109	Oxidoreductase n=3	Ipomoea batatas	G9M9M0_IPOBA	4	0	G9M9M0_IPOBA			GO:0016706	UniRef90_G9M9M0		BAL22343.1	NULL	NULL	NULL	NULL	NULL	UN01344	0	0	0	0	1	25	3	75	4
UN01345	563	NoHit	0	0	No	0	0	0	0	0	0	0	0	99	NoMatchingHitfound	-	-	NULL	NULL	-	-	-	-	-	-	NULL	NULL	NULL	NULL	NULL	NULL	UN01345	1	50	0	0	1	50	0	0	2
UN01346	1552	NoHit	0	0	No	0	0	0	0	0	0	0	0	99	NoMatchingHitfound	-	-	NULL	NULL	-	-	-	-	-	-	NULL	NULL	NULL	NULL	NULL	NULL	UN01346	0	0	0	0	2	50	2	50	4
UN01347	973	Q1MSG9	275	211	Yes	55	67	0.22	0.77	726	127	19	228	3e-50	ALY protein n=1	Nicotiana benthamiana	Q1MSG9_NICBE	58	11	Q1MSG9_NICBE			GO:0003676; GO:0000166	UniRef90_Q1MSG9		CAJ44458.1	NULL	NULL	NULL	NULL	NULL	UN01347	1	25	0	0	1	25	2	50	4
UN01348	1738	B9SV32	699	371	Yes	64	78	0.21	0.53	1663	557	12	379	0	Ribophorin II, putative n=1	Ricinus communis	B9SV32_RICCO	79	2	B9SV32_RICCO	8283873	XP_002529851.1	GO:0008250; GO:0004579; GO:0018279	UniRef90_B9SV32		EEF32552.1	NULL	RCOM_0260320	ribophorin II, putative	protein-coding	-	UN01348	3	18.75	5	31.25	3	18.75	5	31.25	16
UN01349	810	E2JAV8	274	170	No	98	99	0.21	0.62	300	809	106	274	1e-124	Alpha isopropylmalate synthase (Fragment) n=19	Ipomoea	E2JAV8_IPOAL	1	1	E2JAV8_IPOAL			GO:0003852; GO:0009098	UniRef90_E2JAV8		ADO16114.1	NULL	NULL	NULL	NULL	NULL	UN01349	0	0	0	0	1	50	1	50	2
UN01350	840	NoHit	0	0	No	0	0	0	0	0	0	0	0	99	NoMatchingHitfound	-	-	NULL	NULL	-	-	-	-	-	-	NULL	NULL	NULL	NULL	NULL	NULL	UN01350	0	0	0	0	2	100	0	0	2
UN01351	753	B9RF67	871	113	Yes	65	82	0.15	0.13	331	2	249	361	5e-37	Lipoxygenase n=1	Ricinus communis	B9RF67_RICCO	17	3	B9RF67_RICCO	8285570	XP_002512386.1	GO:0005506; GO:0016165; GO:0031408	UniRef90_B9RF67		EEF49838.1	NULL	RCOM_1431660	lipoxygenase, putative	protein-coding	-	UN01351	0	0	0	0	4	100	0	0	4
UN01352	1010	Q1PFH7	196	104	Yes	75	88	0.1	0.53	831	520	1	104	3e-59	Pentatricopeptide repeat-containing protein At1g62350 n=2	Arabidopsis	PPR89_ARATH	12	0	PPR89_ARATH	842533	NP_176425.2		UniRef90_Q1PFH7	At.52322	AAF70836.1; AEE33957.1; ABE65734.1; ABK28447.1	NULL	AT1G62350	pentatricopeptide repeat-containing protein	protein-coding	-	UN01352	0	0	0	0	1	50	1	50	2
UN01353	758	L0HT24	697	158	No	72	81	0.21	0.23	286	756	68	220	1e-52	Heat shock protein 70 n=1	Lactuca sativa	L0HT24_LACSA	29	1	L0HT24_LACSA				UniRef90_L0HT24		AGB06243.1	NULL	NULL	NULL	NULL	NULL	UN01353	0	0	0	0	2	50	2	50	4
UN01354	972	NoHit	0	0	No	0	0	0	0	0	0	0	0	99	NoMatchingHitfound	-	-	NULL	NULL	-	-	-	-	-	-	NULL	NULL	NULL	NULL	NULL	NULL	UN01354	0	0	0	0	3	100	0	0	3
UN01355	254	NoHit	0	0	No	0	0	0	0	0	0	0	0	99	NoMatchingHitfound	-	-	NULL	NULL	-	-	-	-	-	-	NULL	NULL	NULL	NULL	NULL	NULL	UN01355	0	0	0	0	1	50	1	50	2
UN01356	500	A7UM84	196	45	Yes	71	87	0.09	0.23	252	118	152	196	2e-10	Glycerol-3-phosphate acyltransferase (Fragment) n=1	Hippophae rhamnoides	A7UM84_9ROSA	6	0	A7UM84_9ROSA			GO:0016746	UniRef90_A7UM84		ABU55009.1	NULL	NULL	NULL	NULL	NULL	UN01356	0	0	0	0	1	50	1	50	2
UN01357	2110	B9T446	561	426	No	69	78	0.2	0.76	363	1574	50	473	1e-173	Protein kinase, putative n=1	Ricinus communis	B9T446_RICCO	73	22	B9T446_RICCO	8258099	XP_002533015.1	GO:0016597; GO:0005524; GO:0004715; GO:0004674	UniRef90_B9T446		EEF29369.1	NULL	RCOM_1170470	protein kinase, putative	protein-coding	-	UN01357	1	16.67	2	33.33	1	16.67	2	33.33	6
UN01358	650	I1CJ56	544	206	Yes	79	88	0.32	0.38	612	1	277	482	5e-87	T-complex protein 1, zeta subunit n=2	Rhizopus delemar RA 99-880	I1CJ56_RHIO9	23	2	I1CJ56_RHIO9			GO:0005737; GO:0005524; GO:0006457	UniRef90_I1CJ56		EIE88486.1	NULL	NULL	NULL	NULL	NULL	UN01358	0	0	0	0	1	50	1	50	2
UN01359	1808	Q0JLA7	326	235	No	43	56	0.13	0.72	1125	1808	1	201	7e-46	Os01g0612600 protein n=5	Oryza	Q0JLA7_ORYSJ	97	7	Q0JLA7_ORYSJ	4325319	NP_001043557.1		UniRef90_Q0JLA7	Os.8697	BAF05471.1; EEE54979.1	NULL	Os01g0612600	Os01g0612600	protein-coding	-	UN01359	0	0	1	25	2	50	1	25	4
UN01360	911	B9S9D0	1588	112	Yes	66	84	0.12	0.07	910	575	603	714	1e-81	ATP-dependent RNA helicase, putative n=1	Ricinus communis	B9S9D0_RICCO	18	0	B9S9D0_RICCO	8266812	XP_002522599.1	GO:0005622; GO:0005524; GO:0008026; GO:0003676; GO:0008270	UniRef90_B9S9D0		EEF39686.1	NULL	RCOM_0883870	ATP-dependent RNA helicase, putative	protein-coding	-	UN01360	0	0	0	0	1	50	1	50	2
UN01361	744	NoHit	0	0	No	0	0	0	0	0	0	0	0	99	NoMatchingHitfound	-	-	NULL	NULL	-	-	-	-	-	-	NULL	NULL	NULL	NULL	NULL	NULL	UN01361	1	50	0	0	1	50	0	0	2
UN01362	483	B9RQX4	880	83	Yes	48	61	0.17	0.09	446	225	185	265	1e-12	Copper-transporting atpase paa1, putative n=1	Ricinus communis	B9RQX4_RICCO	23	9	B9RQX4_RICCO	8258590	XP_002516143.1	GO:0016021; GO:0005524; GO:0004008; GO:0046872; GO:0006754; GO:0060003	UniRef90_B9RQX4		EEF46145.1	NULL	RCOM_0707470	copper-transporting atpase paa1, putative	protein-coding	-	UN01362	0	0	0	0	1	50	1	50	2
UN01363	794	Q9SLS3	861	136	No	49	65	0.17	0.16	184	591	7	138	1e-44	Elicitor-inducible LRR receptor-like protein EILP n=1	Nicotiana tabacum	Q9SLS3_TOBAC	43	4	Q9SLS3_TOBAC				UniRef90_Q9SLS3		BAA88636.1	NULL	NULL	NULL	NULL	NULL	UN01363	0	0	1	50	1	50	0	0	2
UN01364	782	NoHit	0	0	No	0	0	0	0	0	0	0	0	99	NoMatchingHitfound	-	-	NULL	NULL	-	-	-	-	-	-	NULL	NULL	NULL	NULL	NULL	NULL	UN01364	0	0	0	0	1	33.33	2	66.67	3
UN01365	774	NoHit	0	0	No	0	0	0	0	0	0	0	0	99	NoMatchingHitfound	-	-	NULL	NULL	-	-	-	-	-	-	NULL	NULL	NULL	NULL	NULL	NULL	UN01365	0	0	1	50	1	50	0	0	2
UN01366	1125	F4K5L5	551	65	No	74	86	0.06	0.12	886	1080	212	276	3e-24	Protein trichome birefringence-like 16 n=4	Arabidopsis	F4K5L5_ARATH	9	0	F4K5L5_ARATH	832191	NP_001154728.1; NP_568398.1	GO:0005768; GO:0005794; GO:0005802	UniRef90_F4K5L5	At.19736	AED92875.1; AED92877.1	NULL	TBL16	protein trichome birefringence-like 16	protein-coding	-	UN01366	1	50	0	0	1	50	0	0	2
UN01367	967	E5GCA9	745	59	Yes	73	81	0.06	0.08	378	202	3	61	2e-16	Protein SEY1 n=1	Cucumis melo subsp. melo	E5GCA9_CUCME	11	0	E5GCA9_CUCME			GO:0016021; GO:0005525; GO:0016817	UniRef90_E5GCA9		ADN34108.1	NULL	NULL	NULL	NULL	NULL	UN01367	0	0	0	0	1	50	1	50	2
UN01368	831	Q9LHZ7	1170	231	Yes	77	85	0.28	0.2	735	46	410	637	1e-106	Cellulose synthase-like protein D2 n=9	Poaceae	CSLD2_ORYSJ	33	1	CSLD2_ORYSJ	4339895	NP_001056589.1	GO:0005783; GO:0030173; GO:0005886; GO:0016760; GO:0030244; GO:0009409; GO:0048767	UniRef90_Q9LHZ7	Os.100586	BAA93027.1; BAF18503.1; EAZ35581.1; -; AAL38534.1; DAA01753.1	NULL	Os06g0111800	Os06g0111800	protein-coding	-	UN01368	0	0	0	0	1	50	1	50	2
UN01369	681	NoHit	0	0	No	0	0	0	0	0	0	0	0	99	NoMatchingHitfound	-	-	NULL	NULL	-	-	-	-	-	-	NULL	NULL	NULL	NULL	NULL	NULL	UN01369	0	0	1	50	1	50	0	0	2
UN01370	1158	Q9LV62	671	318	No	62	73	0.27	0.47	363	1157	96	413	1e-133	Gb|AAB97010.1 n=1	Arabidopsis thaliana	Q9LV62_ARATH	34	53	Q9LV62_ARATH			GO:0070652; GO:0051225	UniRef90_Q9LV62		BAA96972.1	NULL	NULL	NULL	NULL	NULL	UN01370	2	50	0	0	1	25	1	25	4
UN01371	776	P31541	926	224	No	59	68	0.29	0.24	55	723	1	223	8e-56	ATP-dependent Clp protease ATP-binding subunit clpA homolog CD4A, chloroplastic n=13	core eudicotyledons	CLPAA_SOLLC	71	1	CLPAA_SOLLC			GO:0009507; GO:0005524; GO:0017111; GO:0019538	UniRef90_P31541		AAA34160.1	NULL	NULL	NULL	NULL	NULL	UN01371	0	0	0	0	1	50	1	50	2
UN01372	1429	B9R8W2	1236	45	Yes	73	87	0.03	0.04	276	142	249	293	2e-18	O-linked n-acetylglucosamine transferase, ogt, putative n=1	Ricinus communis	B9R8W2_RICCO	6	0	B9R8W2_RICCO	8269968	XP_002510755.1	GO:0016740	UniRef90_B9R8W2		EEF52942.1	NULL	RCOM_1602530	o-linked n-acetylglucosamine transferase, ogt, putative	protein-coding	-	UN01372	1	33.33	0	0	2	66.67	0	0	3
UN01373	785	K4C2I6	1119	88	No	57	76	0.11	0.08	498	761	797	884	2e-38	Ubiquitin carboxyl-terminal hydrolase n=1	Solanum lycopersicum	K4C2I6_SOLLC	21	0	K4C2I6_SOLLC			GO:0004221; GO:0006511	UniRef90_K4C2I6			NULL	NULL	NULL	NULL	NULL	UN01373	1	50	0	0	1	50	0	0	2
UN01374	861	G7JQJ4	761	118	Yes	69	74	0.14	0.16	550	197	1	118	2e-52	Palmitoyltransferase erf2 n=1	Medicago truncatula	G7JQJ4_MEDTR	31	0	G7JQJ4_MEDTR	11437726	XP_003607299.1	GO:0016740; GO:0008270	UniRef90_G7JQJ4	Mtr.8802	AES89496.1	NULL	MTR_4g076120	Palmitoyltransferase erf2	protein-coding	-	UN01374	1	33.33	0	0	0	0	2	66.67	3
UN01375	763	I1JXZ2	393	84	Yes	82	93	0.11	0.21	546	295	310	393	1e-31	NAD-dependent protein deacetylase n=3	Glycine max	I1JXZ2_SOYBN	6	0	I1JXZ2_SOYBN	100815194	XP_003522478.1	GO:0005759; GO:0070403; GO:0034979; GO:0008270; GO:0006471	UniRef90_I1JXZ2	Gma.21334		NULL	LOC100815194	NAD-dependent ADP-ribosyltransferase sirtuin-4-like	protein-coding	-	UN01375	0	0	0	0	1	50	1	50	2
UN01376	999	E5GB83	235	216	Yes	73	85	0.22	0.92	881	234	21	235	2e-83	Mannose-P-dolichol utilization defect 1 protein n=1	Cucumis melo subsp. melo	E5GB83_CUCME	31	1	E5GB83_CUCME				UniRef90_E5GB83		ADN33725.1	NULL	NULL	NULL	NULL	NULL	UN01376	1	50	0	0	1	50	0	0	2
UN01377	1280	A1X877	888	106	No	45	61	0.08	0.12	46	354	331	435	8e-27	NRC1 n=1	Solanum lycopersicum	A1X877_SOLLC	38	3	A1X877_SOLLC	100037731	NP_001234202.1	GO:0043531; GO:0006952	UniRef90_A1X877	Les.19320	ABC26878.1	NULL	LOC100037731	NRC1	protein-coding	-	UN01377	0	0	1	33.33	2	66.67	0	0	3
UN01378	931	Q9FNB2	402	118	Yes	53	64	0.13	0.29	844	491	185	300	3e-33	AT5g13610/MSH12_7 n=2	Arabidopsis thaliana	Q9FNB2_ARATH	40	2	Q9FNB2_ARATH	831205	NP_196865.1	GO:0005739	UniRef90_Q9FNB2	At.32045	AAM83240.1; AAN18184.1; AED91917.1; BAB08687.1	NULL	AT5G13610	hypothetical protein	protein-coding	-	UN01378	1	50	0	0	1	50	0	0	2
UN01379	793	NoHit	0	0	No	0	0	0	0	0	0	0	0	99	NoMatchingHitfound	-	-	NULL	NULL	-	-	-	-	-	-	NULL	NULL	NULL	NULL	NULL	NULL	UN01379	1	50	0	0	1	50	0	0	2
UN01380	1117	B6EWZ4	454	307	Yes	52	68	0.27	0.68	999	79	43	333	3e-93	UDP-glucose:glucosyltransferase n=1	Lycium barbarum	B6EWZ4_LYCBA	82	16	B6EWZ4_LYCBA			GO:0016758	UniRef90_B6EWZ4		BAG80557.1	NULL	NULL	NULL	NULL	NULL	UN01380	0	0	0	0	1	50	1	50	2
UN01381	835	D7KUD9	493	161	No	45	58	0.19	0.33	1	480	253	379	5e-49	Mate efflux family protein n=1	Arabidopsis lyrata subsp. lyrata	D7KUD9_ARALL	66	1	D7KUD9_ARALL	9324609	XP_002887076.1	GO:0016020; GO:0015297; GO:0015238	UniRef90_D7KUD9		EFH63335.1	NULL	ARALYDRAFT_894378	mate efflux family protein	protein-coding	-	UN01381	0	0	0	0	1	50	1	50	2
UN01382	870	J9YIZ4	724	94	Yes	83	94	0.11	0.13	865	584	227	320	2e-61	Cinnamoyl-CoA hydratase-dehydrogenase n=2	Solanaceae	J9YIZ4_PETHY	6	0	J9YIZ4_PETHY			GO:0003857; GO:0050662; GO:0000166; GO:0006631	UniRef90_J9YIZ4		AFS41246.1	NULL	NULL	NULL	NULL	NULL	UN01382	0	0	0	0	1	50	1	50	2
UN01383	785	NoHit	0	0	No	0	0	0	0	0	0	0	0	99	NoMatchingHitfound	-	-	NULL	NULL	-	-	-	-	-	-	NULL	NULL	NULL	NULL	NULL	NULL	UN01383	0	0	1	50	1	50	0	0	2
UN01384	679	C1MLD8	823	190	Yes	51	58	0.28	0.23	575	24	66	251	6e-39	Cell division cycle protein 48 n=2	Micromonas	C1MLD8_MICPC	73	6	C1MLD8_MICPC	9681785	XP_003056149.1	GO:0005524; GO:0017111; GO:0051301	UniRef90_C1MLD8		EEH59525.1	NULL	CDC48	cell division cycle protein 48	protein-coding	-	UN01384	0	0	0	0	1	50	1	50	2
UN01385	727	K7DYR8	300	222	No	30	41	0.31	0.74	53	718	39	245	3e-11	Uncharacterized protein n=1	Monodelphis domestica	K7DYR8_MONDO	116	15	K7DYR8_MONDO				UniRef90_K7DYR8			NULL	NULL	NULL	NULL	NULL	UN01385	0	0	0	0	2	100	0	0	2
UN01386	458	NoHit	0	0	No	0	0	0	0	0	0	0	0	99	NoMatchingHitfound	-	-	NULL	NULL	-	-	-	-	-	-	NULL	NULL	NULL	NULL	NULL	NULL	UN01386	0	0	0	0	2	100	0	0	2
UN01387	1226	B0FYG9	867	89	No	54	60	0.07	0.1	3	269	109	163	1e-41	Envelope glycoprotein gp160 n=2	Human immunodeficiency virus 1	B0FYG9_9HIV1	2	34	B0FYG9_9HIV1			GO:0044174; GO:0020002; GO:0016021; GO:0019031; GO:0005198; GO:0006915; GO:0030683; GO:0019062; GO:0046718	UniRef90_B0FYG9		ABY71537.1	NULL	NULL	NULL	NULL	NULL	UN01387	0	0	0	0	0	0	3	100	3
UN01388	1528	B9SUT5	1175	221	Yes	75	85	0.14	0.19	807	148	488	708	1e-116	Isoleucyl tRNA synthetase, putative n=1	Ricinus communis	B9SUT5_RICCO	32	1	B9SUT5_RICCO	8264293	XP_002529754.1	GO:0005737; GO:0002161; GO:0005524; GO:0004822; GO:0006428; GO:0006450	UniRef90_B9SUT5		EEF32620.1	NULL	RCOM_0574620	isoleucyl tRNA synthetase, putative	protein-coding	-	UN01388	0	0	1	50	1	50	0	0	2
UN01389	1498	K1QJM8	656	351	Yes	28	48	0.23	0.54	1353	394	39	375	7e-26	Collagen alpha-1(XII) chain n=1	Crassostrea gigas	K1QJM8_CRAGI	152	31	K1QJM8_CRAGI			GO:0005581	UniRef90_K1QJM8		EKC31369.1	NULL	NULL	NULL	NULL	NULL	UN01389	0	0	0	0	4	100	0	0	4
UN01390	890	Q8RXN7	317	239	No	57	76	0.27	0.75	189	890	1	236	2e-75	Alpha/beta-hydrolase domain-containing protein n=3	Arabidopsis	Q8RXN7_ARATH	53	5	Q8RXN7_ARATH	818527	NP_181474.2	GO:0016787	UniRef90_Q8RXN7	At.19572	AAL87258.1; AAM67523.1; AEC09673.1	NULL	AT2G39420	alpha/beta-hydrolase domain-containing protein	protein-coding	-	UN01390	0	0	0	0	1	20	4	80	5
UN01391	893	I1BPT0	322	255	Yes	76	84	0.29	0.79	887	132	66	320	1e-102	Transaldolase n=1	Rhizopus delemar RA 99-880	I1BPT0_RHIO9	37	3	I1BPT0_RHIO9			GO:0005737; GO:0004801; GO:0006098	UniRef90_I1BPT0		EIE78210.1	NULL	NULL	NULL	NULL	NULL	UN01391	0	0	0	0	5	83.33	1	16.67	6
UN01392	1285	D6RUV9	1061	90	No	98	99	0.07	0.08	870	1139	699	788	3e-94	ARGONAUTE 1 n=3	Solanaceae	D6RUV9_TOBAC	1	0	D6RUV9_TOBAC			GO:0003676	UniRef90_D6RUV9		BAJ09698.1	NULL	NULL	NULL	NULL	NULL	UN01392	0	0	0	0	1	50	1	50	2
UN01393	703	B9SJF7	1114	84	No	82	86	0.12	0.08	108	359	595	678	2e-56	Ran GTPase binding protein, putative n=1	Ricinus communis	B9SJF7_RICCO	12	0	B9SJF7_RICCO	8277859	XP_002526126.1	GO:0046872	UniRef90_B9SJF7		EEF36202.1	NULL	RCOM_0136880	Ran GTPase binding protein, putative	protein-coding	-	UN01393	0	0	0	0	1	50	1	50	2
UN01394	1459	B9S4N3	1058	483	Yes	52	65	0.33	0.46	1457	126	245	724	1e-127	Protein phosphatase 2c, putative n=1	Ricinus communis	B9S4N3_RICCO	128	39	B9S4N3_RICCO	8276680	XP_002520940.1	GO:0005524; GO:0004721; GO:0004674	UniRef90_B9S4N3		EEF41357.1	NULL	RCOM_0990320	protein phosphatase 2c, putative	protein-coding	-	UN01394	1	20	1	20	1	20	2	40	5
UN01395	850	NoHit	0	0	No	0	0	0	0	0	0	0	0	99	NoMatchingHitfound	-	-	NULL	NULL	-	-	-	-	-	-	NULL	NULL	NULL	NULL	NULL	NULL	UN01395	0	0	1	50	1	50	0	0	2
UN01396	1251	K7UCC7	1112	190	No	41	55	0.15	0.17	656	1204	210	395	2e-53	Squamosa promoter-binding protein-like (SBP domain) transcription factor family protein n=1	Zea mays	K7UCC7_MAIZE	79	7	K7UCC7_MAIZE			GO:0005634; GO:0003677	UniRef90_K7UCC7		AFW65237.1	NULL	NULL	NULL	NULL	NULL	UN01396	1	33.33	0	0	1	33.33	1	33.33	3
UN01397	605	B9RR31	749	140	No	95	97	0.23	0.19	2	421	609	748	3e-78	DNA binding protein, putative n=1	Ricinus communis	B9RR31_RICCO	4	0	B9RR31_RICCO	8259036	XP_002516200.1	GO:0005622; GO:0003677; GO:0008270	UniRef90_B9RR31		EEF46202.1	NULL	RCOM_0708750	DNA binding protein, putative	protein-coding	-	UN01397	0	0	1	50	1	50	0	0	2
UN01398	820	G7INB9	568	177	Yes	54	63	0.22	0.31	565	35	351	475	2e-42	Allantoate amidohydrolase n=1	Medicago truncatula	G7INB9_MEDTR	13	52	G7INB9_MEDTR	11439116	XP_003594851.1	GO:0016813	UniRef90_G7INB9		AES65102.1	NULL	MTR_2g035370	Allantoate amidohydrolase	protein-coding	-	UN01398	0	0	1	50	1	50	0	0	2
UN01399	777	NoHit	0	0	No	0	0	0	0	0	0	0	0	99	NoMatchingHitfound	-	-	NULL	NULL	-	-	-	-	-	-	NULL	NULL	NULL	NULL	NULL	NULL	UN01399	0	0	0	0	2	100	0	0	2
UN01400	1165	F6H2X7	1094	281	No	56	72	0.24	0.26	1	843	382	662	1e-129	Ubiquitin carboxyl-terminal hydrolase n=1	Vitis vinifera	F6H2X7_VITVI	79	0	F6H2X7_VITVI	100259355	XP_002283635.1	GO:0005730; GO:0008234; GO:0004221; GO:0048316; GO:0006511	UniRef90_F6H2X7	Vvi.3692	CCB46688.1	NULL	LOC100259355	ubiquitin carboxyl-terminal hydrolase 26-like	protein-coding	-	UN01400	2	50	0	0	1	25	1	25	4
UN01401	1095	UPI00019264A7	1146	193	Yes	45	66	0.18	0.17	1095	526	140	331	2e-57	UPI00019264A7 related cluster n=2	unknown	UPI00019264A7	62	3	NULL	NULL	NULL	NULL	NULL	NULL	NULL	NULL	NULL	NULL	NULL	NULL	UN01401	0	0	0	0	3	75	1	25	4
UN01402	670	I2FSD6	736	156	No	45	65	0.23	0.21	1	468	130	285	2e-36	O-acyltransferase n=1	Ustilago hordei Uh4857-4	I2FSD6_USTH4	54	0	I2FSD6_USTH4			GO:0005789; GO:0016021; GO:0008374	UniRef90_I2FSD6		CCF49829.1	NULL	NULL	NULL	NULL	NULL	UN01402	0	0	0	0	2	100	0	0	2
UN01403	786	NoHit	0	0	No	0	0	0	0	0	0	0	0	99	NoMatchingHitfound	-	-	NULL	NULL	-	-	-	-	-	-	NULL	NULL	NULL	NULL	NULL	NULL	UN01403	1	50	0	0	1	50	0	0	2
UN01404	879	B9SV32	699	62	Yes	61	77	0.07	0.09	353	168	54	115	3e-13	Ribophorin II, putative n=1	Ricinus communis	B9SV32_RICCO	14	0	B9SV32_RICCO	8283873	XP_002529851.1	GO:0008250; GO:0004579; GO:0018279	UniRef90_B9SV32		EEF32552.1	NULL	RCOM_0260320	ribophorin II, putative	protein-coding	-	UN01404	0	0	1	50	1	50	0	0	2
UN01405	1005	Q944R0	243	198	Yes	30	44	0.2	0.81	846	376	19	208	2e-16	AT3g15040/K15M2_18 n=4	Arabidopsis	Q944R0_ARATH	69	41	Q944R0_ARATH				UniRef90_Q944R0		AAL11593.1	NULL	NULL	NULL	NULL	NULL	UN01405	0	0	0	0	0	0	3	100	3
UN01406	796	I1J117	361	225	Yes	33	49	0.28	0.62	791	162	147	345	5e-24	Uncharacterized protein n=2	Brachypodium distachyon	I1J117_BRADI	99	15	I1J117_BRADI				UniRef90_I1J117			NULL	NULL	NULL	NULL	NULL	UN01406	1	50	0	0	1	50	0	0	2
UN01407	1357	G7LBB9	1123	394	Yes	85	92	0.29	0.35	1183	2	1	393	0	N-acetyltransferase-like protein n=1	Medicago truncatula	G7LBB9_MEDTR	30	1	G7LBB9_MEDTR	11439952	XP_003630123.1	GO:0016740	UniRef90_G7LBB9	Mtr.18040	AET04599.1	NULL	MTR_8g092060	N-acetyltransferase-like protein	protein-coding	-	UN01407	1	11.11	2	22.22	3	33.33	3	33.33	9
UN01408	667	NoHit	0	0	No	0	0	0	0	0	0	0	0	99	NoMatchingHitfound	-	-	NULL	NULL	-	-	-	-	-	-	NULL	NULL	NULL	NULL	NULL	NULL	UN01408	0	0	0	0	1	50	1	50	2
UN01409	513	NoHit	0	0	No	0	0	0	0	0	0	0	0	99	NoMatchingHitfound	-	-	NULL	NULL	-	-	-	-	-	-	NULL	NULL	NULL	NULL	NULL	NULL	UN01409	0	0	0	0	1	50	1	50	2
UN01410	905	B9GFU1	518	105	No	85	88	0.12	0.2	590	904	115	216	1e-42	High affinity inorganic phosphate transporter (Fragment) n=1	Populus trichocarpa	B9GFU1_POPTR	10	3	B9GFU1_POPTR	7495847	XP_002300153.1	GO:0016021; GO:0005315; GO:0006817	UniRef90_B9GFU1		EEE84958.1	NULL	PtrPHT1-12	high affinity inorganic phosphate transporter	protein-coding	-	UN01410	1	50	0	0	1	50	0	0	2
UN01411	576	NoHit	0	0	No	0	0	0	0	0	0	0	0	99	NoMatchingHitfound	-	-	NULL	NULL	-	-	-	-	-	-	NULL	NULL	NULL	NULL	NULL	NULL	UN01411	1	50	0	0	1	50	0	0	2
UN01412	695	NoHit	0	0	No	0	0	0	0	0	0	0	0	99	NoMatchingHitfound	-	-	NULL	NULL	-	-	-	-	-	-	NULL	NULL	NULL	NULL	NULL	NULL	UN01412	0	0	0	0	1	50	1	50	2
UN01413	223	NoHit	0	0	No	0	0	0	0	0	0	0	0	99	NoMatchingHitfound	-	-	NULL	NULL	-	-	-	-	-	-	NULL	NULL	NULL	NULL	NULL	NULL	UN01413	0	0	1	50	1	50	0	0	2
UN01414	1005	A2Q5C8	236	240	No	54	65	0.24	1.02	105	821	1	236	9e-54	Peroxisomal biogenesis factor 11 n=3	Papilionoideae	A2Q5C8_MEDTR	84	1	A2Q5C8_MEDTR	11428729	XP_003623838.1	GO:0005779; GO:0016559	UniRef90_A2Q5C8	Mtr.5106	ABN08828.1; AES80056.1	NULL	MTR_7g076200	Peroxisomal membrane protein 11-1	protein-coding	-	UN01414	1	50	0	0	1	50	0	0	2
UN01415	820	NoHit	0	0	No	0	0	0	0	0	0	0	0	99	NoMatchingHitfound	-	-	NULL	NULL	-	-	-	-	-	-	NULL	NULL	NULL	NULL	NULL	NULL	UN01415	0	0	0	0	1	50	1	50	2
UN01416	720	UPI000190632B	537	141	No	84	94	0.2	0.26	69	491	90	230	3e-65	FAD linked oxidase domain protein, partial n=1	Rhizobium etli GR56	UPI000190632B	8	0	NULL	NULL	NULL	NULL	NULL	NULL	NULL	NULL	NULL	NULL	NULL	NULL	UN01416	0	0	3	18.75	4	25	9	56.25	16
UN01417	990	B9S775	340	301	No	68	81	0.3	0.89	1	888	35	335	1e-117	Peroxidase 10, putative n=1	Ricinus communis	B9S775_RICCO	52	5	B9S775_RICCO	8283272	XP_002521844.1	GO:0020037; GO:0046872; GO:0004601; GO:0006979	UniRef90_B9S775		EEF40480.1	NULL	RCOM_0774200	Peroxidase 10 precursor, putative	protein-coding	-	UN01417	0	0	0	0	0	0	6	100	6
UN01418	1417	G4XMX4	438	251	Yes	62	71	0.18	0.57	1244	516	187	433	1e-104	CBL-interacting protein kinase 14 n=2	Solanum	G4XMX4_SOLLC	66	8	G4XMX4_SOLLC			GO:0005524; GO:0004674; GO:0007165	UniRef90_G4XMX4		AEP33597.1	NULL	NULL	NULL	NULL	NULL	UN01418	1	33.33	0	0	1	33.33	1	33.33	3
UN01419	1205	O82811	530	270	No	80	87	0.22	0.51	51	860	1	270	1e-144	High-affinity nitrate transporter 2.1 n=5	Brassicaceae	NRT21_ARATH	34	0	NRT21_ARATH	837327	NP_172288.1	GO:0016021; GO:0016020; GO:0005886; GO:0015112; GO:0048527; GO:0042128; GO:0010167	UniRef90_O82811	At.5407	CAB09794.1; AAC35883.1; AAC64170.1; AAF79826.1; AEE28241.1	NULL	NRT2:1	nitrate transporter 2:1	protein-coding	-	UN01419	0	0	0	0	3	100	0	0	3
UN01420	822	G7KSM0	1263	45	No	67	87	0.05	0.04	240	371	742	786	3e-08	Chaperone protein dnaJ n=1	Medicago truncatula	G7KSM0_MEDTR	5	1	G7KSM0_MEDTR	11422719	XP_003625102.1	GO:0006457	UniRef90_G7KSM0		AES81320.1	NULL	MTR_7g090940	Chaperone protein dnaJ	protein-coding	-	UN01420	0	0	1	50	1	50	0	0	2
UN01421	871	B9RPA3	346	262	Yes	81	89	0.3	0.76	838	59	88	346	1e-111	Syntaxin, putative n=1	Ricinus communis	B9RPA3_RICCO	26	2	B9RPA3_RICCO	8278588	XP_002515572.1	GO:0016020; GO:0006886; GO:0016192	UniRef90_B9RPA3		EEF47021.1	NULL	RCOM_0925890	syntaxin, putative	protein-coding	-	UN01421	0	0	0	0	1	50	1	50	2
UN01422	1418	B9SVD1	419	300	Yes	62	71	0.21	0.72	1241	351	1	260	2e-91	ATP binding protein, putative n=1	Ricinus communis	B9SVD1_RICCO	85	3	B9SVD1_RICCO	8266280	XP_002529950.1	GO:0005524; GO:0004715; GO:0004674	UniRef90_B9SVD1		EEF32427.1	NULL	RCOM_0565090	ATP binding protein, putative	protein-coding	-	UN01422	0	0	0	0	5	71.43	2	28.57	7
UN01423	658	NoHit	0	0	No	0	0	0	0	0	0	0	0	99	NoMatchingHitfound	-	-	NULL	NULL	-	-	-	-	-	-	NULL	NULL	NULL	NULL	NULL	NULL	UN01423	0	0	0	0	3	100	0	0	3
UN01424	593	F6HJZ5	542	127	Yes	68	82	0.21	0.23	593	213	222	346	1e-72	Pectinesterase n=2	Vitis vinifera	F6HJZ5_VITVI	21	2	F6HJZ5_VITVI			GO:0005618; GO:0045330; GO:0004857; GO:0030599; GO:0042545; GO:0043086; GO:0045490	UniRef90_F6HJZ5		CCB54998.1	NULL	NULL	NULL	NULL	NULL	UN01424	1	50	0	0	1	50	0	0	2
UN01425	622	B9SQF3	433	142	No	63	70	0.23	0.33	174	590	1	140	1e-39	UDP-glucuronate 5-epimerase, putative n=6	rosids	B9SQF3_RICCO	39	3	B9SQF3_RICCO	8277256	XP_002528222.1	GO:0050662; GO:0000166; GO:0050379; GO:0005975; GO:0044237	UniRef90_B9SQF3		EEF34179.1	NULL	RCOM_0782170	UDP-glucuronate 5-epimerase, putative	protein-coding	-	UN01425	0	0	0	0	1	33.33	2	66.67	3
UN01426	432	G7K711	1343	73	Yes	44	58	0.17	0.05	205	2	499	566	2e-08	Phospholipid-translocating P-type ATPase flippase family protein n=1	Medicago truncatula	G7K711_MEDTR	26	5	G7K711_MEDTR	11407613	XP_003613485.1	GO:0016021; GO:0005524; GO:0015662; GO:0000287; GO:0004012; GO:0006812	UniRef90_G7K711		AES96443.1	NULL	MTR_5g037210	Phospholipid-translocating P-type ATPase flippase family protein	protein-coding	-	UN01426	0	0	1	50	1	50	0	0	2
UN01427	909	B9R6W2	970	212	Yes	47	59	0.23	0.22	833	240	64	266	3e-47	Protein binding protein, putative n=1	Ricinus communis	B9R6W2_RICCO	72	14	B9R6W2_RICCO	8265257	XP_002510055.1		UniRef90_B9R6W2		EEF52242.1	NULL	RCOM_1586470	protein binding protein, putative	protein-coding	-	UN01427	0	0	1	50	1	50	0	0	2
UN01428	1172	Q9S791	610	66	No	65	83	0.06	0.11	893	1090	205	270	5e-18	AT1G70770 protein n=2	Arabidopsis	Q9S791_ARATH	11	0	Q9S791_ARATH	843414	NP_001185367.1; NP_177234.1	GO:0005783; GO:0005794; GO:0005634; GO:0005886; GO:0009506; GO:0005774	UniRef90_Q9S791	At.48357; At.70098	AAD55492.1; AAG52333.1; AAM97096.1; AAP37737.1; AEE35112.1; AEE35113.1; BAH56789.1	NULL	AT1G70770	hypothetical protein	protein-coding	-	UN01428	0	0	1	33.33	2	66.67	0	0	3
UN01429	1073	NoHit	0	0	No	0	0	0	0	0	0	0	0	99	NoMatchingHitfound	-	-	NULL	NULL	-	-	-	-	-	-	NULL	NULL	NULL	NULL	NULL	NULL	UN01429	0	0	1	50	1	50	0	0	2
UN01430	1267	B9SBN3	385	202	No	80	88	0.16	0.52	512	1117	171	371	1e-87	Protein kinase APK1B, chloroplast, putative n=1	Ricinus communis	B9SBN3_RICCO	24	1	B9SBN3_RICCO	8282160	XP_002523402.1	GO:0005524; GO:0004674	UniRef90_B9SBN3		EEF38981.1	NULL	RCOM_0342890	Protein kinase APK1B, chloroplast precursor, putative	protein-coding	-	UN01430	0	0	0	0	3	100	0	0	3
UN01431	1065	Q5MGA0	849	220	No	44	60	0.21	0.26	381	1037	568	771	2e-65	NBS-LRR protein n=1	Ipomoea batatas	Q5MGA0_IPOBA	88	1	Q5MGA0_IPOBA			GO:0043531; GO:0006952	UniRef90_Q5MGA0		AAV88068.1	NULL	NULL	NULL	NULL	NULL	UN01431	0	0	0	0	1	50	1	50	2
UN01432	772	NoHit	0	0	No	0	0	0	0	0	0	0	0	99	NoMatchingHitfound	-	-	NULL	NULL	-	-	-	-	-	-	NULL	NULL	NULL	NULL	NULL	NULL	UN01432	0	0	0	0	1	33.33	2	66.67	3
UN01433	1299	E6NTZ2	601	318	Yes	65	75	0.24	0.53	1294	404	122	434	1e-161	JHL20J20.9 protein n=1	Jatropha curcas	E6NTZ2_9ROSI	60	21	E6NTZ2_9ROSI			GO:0046872	UniRef90_E6NTZ2		BAJ53102.1	NULL	NULL	NULL	NULL	NULL	UN01433	0	0	1	20	2	40	2	40	5
UN01434	642	B4KQQ1	321	50	Yes	68	76	0.08	0.16	205	56	272	321	3e-19	GI19695 n=1	Drosophila mojavensis	B4KQQ1_DROMO	12	0	B4KQQ1_DROMO	6578372	XP_002004285.1		UniRef90_B4KQQ1		EDW08220.1	NULL	Dmoj\GI19695	GI19695 gene product from transcript GI19695-RA	protein-coding	Dmoj\GI19695	UN01434	0	0	1	50	1	50	0	0	2
UN01435	623	NoHit	0	0	No	0	0	0	0	0	0	0	0	99	NoMatchingHitfound	-	-	NULL	NULL	-	-	-	-	-	-	NULL	NULL	NULL	NULL	NULL	NULL	UN01435	0	0	0	0	1	50	1	50	2
UN01436	1234	B9RXF3	294	304	Yes	78	86	0.25	1.03	1158	250	1	294	1e-128	50S ribosomal protein L4, putative n=1	Ricinus communis	B9RXF3_RICCO	41	1	B9RXF3_RICCO	8277970	XP_002518422.1	GO:0005840; GO:0003735; GO:0006412	UniRef90_B9RXF3		EEF43809.1	NULL	RCOM_0903300	50S ribosomal protein L4, putative	protein-coding	-	UN01436	0	0	5	50	3	30	2	20	10
UN01437	872	I1JB62	559	35	Yes	71	91	0.04	0.06	783	679	467	501	7e-07	Uncharacterized protein n=2	Glycine max	I1JB62_SOYBN	3	0	I1JB62_SOYBN			GO:0005524; GO:0004674	UniRef90_I1JB62			NULL	NULL	NULL	NULL	NULL	UN01437	1	50	0	0	1	50	0	0	2
UN01438	693	NoHit	0	0	No	0	0	0	0	0	0	0	0	99	NoMatchingHitfound	-	-	NULL	NULL	-	-	-	-	-	-	NULL	NULL	NULL	NULL	NULL	NULL	UN01438	0	0	0	0	1	50	1	50	2
UN01439	655	NoHit	0	0	No	0	0	0	0	0	0	0	0	99	NoMatchingHitfound	-	-	NULL	NULL	-	-	-	-	-	-	NULL	NULL	NULL	NULL	NULL	NULL	UN01439	0	0	0	0	3	100	0	0	3
UN01440	548	NoHit	0	0	No	0	0	0	0	0	0	0	0	99	NoMatchingHitfound	-	-	NULL	NULL	-	-	-	-	-	-	NULL	NULL	NULL	NULL	NULL	NULL	UN01440	0	0	1	50	1	50	0	0	2
UN01441	1165	G7JEW0	589	75	Yes	45	65	0.06	0.13	408	184	496	570	1e-11	3beta-hydroxysteroid-dehydrogenase/decarboxylase isoform n=1	Medicago truncatula	G7JEW0_MEDTR	26	0	G7JEW0_MEDTR	11412484	XP_003606821.1	GO:0005783; GO:0003854; GO:0000166; GO:0006694	UniRef90_G7JEW0		AES89018.1	NULL	MTR_4g068110	3beta-hydroxysteroid-dehydrogenase/decarboxylase isoform	protein-coding	-	UN01441	0	0	0	0	1	33.33	2	66.67	3
UN01442	693	B9RI33	636	51	Yes	57	69	0.07	0.08	268	116	38	88	5e-15	Yth domain-containing protein, putative n=1	Ricinus communis	B9RI33_RICCO	16	0	B9RI33_RICCO	8272621	XP_002513402.1		UniRef90_B9RI33		EEF48805.1	NULL	RCOM_1575880	yth domain-containing protein, putative	protein-coding	-	UN01442	0	0	1	50	1	50	0	0	2
UN01443	1017	NoHit	0	0	No	0	0	0	0	0	0	0	0	99	NoMatchingHitfound	-	-	NULL	NULL	-	-	-	-	-	-	NULL	NULL	NULL	NULL	NULL	NULL	UN01443	1	25	1	25	2	50	0	0	4
UN01444	794	B9T4J7	527	29	Yes	86	97	0.04	0.06	468	382	394	422	1e-21	Heat shock protein binding protein, putative n=1	Ricinus communis	B9T4J7_RICCO	1	0	B9T4J7_RICCO	8261668	XP_002533166.1	GO:0006457; GO:0006950	UniRef90_B9T4J7		EEF29225.1	NULL	RCOM_0396580	heat shock protein binding protein, putative	protein-coding	-	UN01444	1	50	0	0	1	50	0	0	2
UN01445	907	Q8TEW0-6	1310	42	Yes	76	88	0.05	0.03	789	664	139	180	4e-24	Isoform 6 of Partitioning defective 3 homolog n=4	Homo sapiens	Q8TEW0-6	5	0	NULL	NULL	NULL	NULL	NULL	NULL	NULL	NULL	NULL	NULL	NULL	NULL	UN01445	0	0	0	0	3	75	1	25	4
UN01446	710	B9REV4	1166	109	No	48	65	0.15	0.09	321	647	849	957	2e-28	Leucine-rich repeat-containing protein, putative n=1	Ricinus communis	B9REV4_RICCO	38	0	B9REV4_RICCO	8288450	XP_002512273.1	GO:0005622; GO:0043531; GO:0006952; GO:0007165	UniRef90_B9REV4		EEF49725.1	NULL	RCOM_1429080	leucine-rich repeat-containing protein, putative	protein-coding	-	UN01446	1	50	0	0	1	50	0	0	2
UN01447	133	G7JH56	968	38	No	74	79	0.29	0.04	2	115	295	332	2e-09	Photosystem II CP47 chlorophyll apoprotein n=10	Spermatophyta	G7JH56_MEDTR	8	0	G7JH56_MEDTR	11441421	XP_003606055.1	GO:0016021; GO:0009523; GO:0042651; GO:0016168; GO:0045158; GO:0045156; GO:0020037; GO:0005506; GO:0016491; GO:0042301; GO:0009767; GO:0050821; GO:0018298; GO:0022904	UniRef90_G7JH56	Mtr.6587	AES88252.1	NULL	MTR_4g051370	Photosystem II CP47 chlorophyll apoprotein	protein-coding	-	UN01447	0	0	1	50	1	50	0	0	2
UN01448	1074	B9S1Z6	806	103	Yes	81	89	0.1	0.13	808	500	215	317	3e-39	Guanosine-3',5'-bis(Diphosphate) 3'-pyrophosphohydrolase, putative n=1	Ricinus communis	B9S1Z6_RICCO	11	0	B9S1Z6_RICCO	8283073	XP_002520015.1	GO:0008728; GO:0016787; GO:0015969	UniRef90_B9S1Z6		EEF42339.1	NULL	RCOM_1324470	guanosine-3',5'-bis(diphosphate) 3'-pyrophosphohydrolase, putative	protein-coding	-	UN01448	0	0	1	50	1	50	0	0	2
UN01449	621	B9I0V1	753	87	No	83	92	0.14	0.12	1	261	296	382	7e-60	Jumonji domain protein (Fragment) n=1	Populus trichocarpa	B9I0V1_POPTR	7	0	B9I0V1_POPTR	7455049	XP_002317068.1	GO:0005634	UniRef90_B9I0V1		EEE97680.1	NULL	JMJ905	jumonji domain protein	protein-coding	-	UN01449	0	0	0	0	1	50	1	50	2
UN01450	599	Q6ER91	799	145	No	94	98	0.24	0.18	163	597	404	548	3e-73	Os02g0537900 protein n=10	Poaceae	Q6ER91_ORYSJ	3	0	Q6ER91_ORYSJ	4329579	NP_001047051.1	GO:0005794; GO:0016020; GO:0005773; GO:0009678; GO:0004427; GO:0015992	UniRef90_Q6ER91	Os.19607	BAD27918.1; BAD28829.1; BAF08965.1; EEE57137.1	NULL	Os02g0537900	Os02g0537900	protein-coding	-	UN01450	1	50	0	0	1	50	0	0	2
UN01451	1450	B9RP56	275	39	No	85	92	0.03	0.14	251	367	1	39	2e-10	Dead box ATP-dependent RNA helicase, putative n=1	Ricinus communis	B9RP56_RICCO	3	0	B9RP56_RICCO	8259463	XP_002515525.1	GO:0005524; GO:0008026; GO:0003676	UniRef90_B9RP56		EEF46974.1	NULL	RCOM_0924120	dead box ATP-dependent RNA helicase, putative	protein-coding	-	UN01451	0	0	3	50	2	33.33	1	16.67	6
UN01452	802	NoHit	0	0	No	0	0	0	0	0	0	0	0	99	NoMatchingHitfound	-	-	NULL	NULL	-	-	-	-	-	-	NULL	NULL	NULL	NULL	NULL	NULL	UN01452	0	0	0	0	1	50	1	50	2
UN01453	855	G7IF92	218	31	Yes	90	94	0.04	0.14	601	509	2	32	1e-06	Putative uncharacterized protein n=3	Medicago truncatula	G7IF92_MEDTR	2	0	G7IF92_MEDTR	11431076	XP_003591560.1		UniRef90_G7IF92		AES61811.1	NULL	MTR_1g088800	hypothetical protein	protein-coding	-	UN01453	0	0	0	0	1	33.33	2	66.67	3
UN01454	982	Q5JBR6	356	111	No	91	98	0.11	0.31	645	977	171	281	1e-53	Anionic peroxidase n=2	Ipomoea batatas	Q5JBR6_IPOBA	2	0	Q5JBR6_IPOBA			GO:0020037; GO:0046872; GO:0004601; GO:0006979	UniRef90_Q5JBR6		AAP42503.1; ABG73135.1	NULL	NULL	NULL	NULL	NULL	UN01454	0	0	0	0	1	50	1	50	2
UN01455	1177	Q57UV7	1456	169	No	24	53	0.14	0.12	702	1172	717	885	4e-15	Kinesin, putative n=1	Trypanosoma brucei brucei strain 927/4 GUTat10.1	Q57UV7_TRYB2	67	12	Q57UV7_TRYB2	3659498	XP_847325.1	GO:0005874; GO:0005875; GO:0005524; GO:0003777; GO:0007018	UniRef90_Q57UV7		AAX70606.1; AAZ13259.1	NULL	Tb927.8.4950	kinesin	protein-coding	-	UN01455	0	0	0	0	3	100	0	0	3
UN01456	974	K4DB67	829	200	No	46	62	0.21	0.24	3	602	157	350	3e-70	Serine/threonine-protein kinase n=1	Solanum lycopersicum	K4DB67_SOLLC	71	6	K4DB67_SOLLC			GO:0005524; GO:0004674; GO:0048544	UniRef90_M1BZ00			NULL	NULL	NULL	NULL	NULL	UN01456	0	0	0	0	2	100	0	0	2
UN01457	623	NoHit	0	0	No	0	0	0	0	0	0	0	0	99	NoMatchingHitfound	-	-	NULL	NULL	-	-	-	-	-	-	NULL	NULL	NULL	NULL	NULL	NULL	UN01457	1	25	1	25	2	50	0	0	4
UN01458	900	B9S1E9	663	146	Yes	68	79	0.16	0.22	764	333	123	268	4e-46	Transcription factor AtMYC2, putative n=1	Ricinus communis	B9S1E9_RICCO	29	2	B9S1E9_RICCO	8283024	XP_002519814.1	GO:0032440	UniRef90_B9S1E9		EEF42418.1	NULL	RCOM_0864470	Transcription factor AtMYC2, putative	protein-coding	-	UN01458	0	0	1	50	1	50	0	0	2
UN01459	770	NoHit	0	0	No	0	0	0	0	0	0	0	0	99	NoMatchingHitfound	-	-	NULL	NULL	-	-	-	-	-	-	NULL	NULL	NULL	NULL	NULL	NULL	UN01459	0	0	1	50	1	50	0	0	2
UN01460	1139	B6V3M3	356	315	Yes	62	74	0.28	0.88	1139	195	60	348	1e-106	Lipase n=1	Jatropha curcas	B6V3M3_9ROSI	56	26	B6V3M3_9ROSI			GO:0004806; GO:0006629	UniRef90_B6V3M3		ACI62779.1	NULL	NULL	NULL	NULL	NULL	UN01460	2	50	0	0	2	50	0	0	4
UN01461	1029	B9RQ36	595	227	Yes	52	68	0.22	0.38	676	23	371	594	2e-74	Fk506 binding protein, putative n=1	Ricinus communis	B9RQ36_RICCO	63	9	B9RQ36_RICCO	8286587	XP_002515855.1		UniRef90_B9RQ36		EEF46524.1	NULL	RCOM_0953360	fk506 binding protein, putative	protein-coding	-	UN01461	0	0	1	33.33	1	33.33	1	33.33	3
UN01462	711	G7JEP7	935	150	Yes	77	87	0.21	0.16	711	262	493	642	9e-87	DNA repair protein RAD5 n=1	Medicago truncatula	G7JEP7_MEDTR	20	0	G7JEP7_MEDTR	11443944	XP_003605955.1	GO:0005524; GO:0003677; GO:0004386; GO:0008270	UniRef90_G7JEP7	Mtr.4859	AES88152.1	NULL	MTR_4g049500	DNA repair protein RAD5	protein-coding	-	UN01462	0	0	0	0	1	50	1	50	2
UN01463	815	J9PVN1	629	92	Yes	99	100	0.11	0.15	710	435	534	625	8e-66	Zeitlupe n=2	Solanales	J9PVN1_NICAT	0	0	J9PVN1_NICAT			GO:0004871; GO:0006355	UniRef90_J9PVN1		AFA35963.1	NULL	NULL	NULL	NULL	NULL	UN01463	0	0	1	25	1	25	2	50	4
UN01464	941	F4JR52	2620	234	No	35	57	0.25	0.09	165	827	1017	1245	7e-39	Down-regulated in metastasis (DRIM) domain-containing protein n=1	Arabidopsis thaliana	F4JR52_ARATH	88	13	F4JR52_ARATH	829224	NP_001154279.2		UniRef90_F4JR52	At.47974	AEE85839.1	NULL	AT4G30990	down-regulated in metastasis (DRIM) domain-containing protein	protein-coding	-	UN01464	0	0	1	50	1	50	0	0	2
UN01465	883	I1JD54	411	64	No	88	95	0.07	0.16	690	881	124	187	1e-49	Glutamate dehydrogenase n=3	Papilionoideae	I1JD54_SOYBN	3	0	I1JD54_SOYBN	100801991	XP_003518237.1	GO:0000166; GO:0016639; GO:0006520	UniRef90_I1JD54			NULL	LOC100801991	glutamate dehydrogenase 1-like	protein-coding	-	UN01465	0	0	0	0	1	50	1	50	2
UN01466	1270	NoHit	0	0	No	0	0	0	0	0	0	0	0	99	NoMatchingHitfound	-	-	NULL	NULL	-	-	-	-	-	-	NULL	NULL	NULL	NULL	NULL	NULL	UN01466	0	0	0	0	1	50	1	50	2
UN01467	968	Q71BZ1	643	91	No	91	96	0.09	0.14	695	967	80	170	1e-43	Type-B response regulator n=1	Catharanthus roseus	Q71BZ1_CATRO	4	0	Q71BZ1_CATRO			GO:0003682; GO:0003677; GO:0000156; GO:0035556; GO:0006355	UniRef90_Q71BZ1		AAQ10678.1	NULL	NULL	NULL	NULL	NULL	UN01467	1	50	0	0	1	50	0	0	2
UN01468	1053	B9RCB9	273	42	Yes	76	88	0.04	0.15	608	483	29	70	6e-29	Receptor protein kinase, putative n=1	Ricinus communis	B9RCB9_RICCO	5	0	B9RCB9_RICCO	8266475	XP_002509803.1	GO:0005524; GO:0004672	UniRef90_B9RCB9		EEF51190.1	NULL	RCOM_1686710	receptor protein kinase, putative	protein-coding	-	UN01468	0	0	0	0	1	50	1	50	2
UN01469	684	K4CPX3	814	100	No	43	59	0.15	0.12	388	684	232	324	1e-06	Uncharacterized protein n=1	Solanum lycopersicum	K4CPX3_SOLLC	40	1	K4CPX3_SOLLC				UniRef90_K4CPX3			NULL	NULL	NULL	NULL	NULL	UN01469	1	50	0	0	1	50	0	0	2
UN01470	1514	F4KIH8	1377	291	Yes	87	95	0.19	0.21	875	3	120	410	1e-174	Transducin/WD40 domain-containing protein n=6	Arabidopsis	F4KIH8_ARATH	16	0	F4KIH8_ARATH	832542	NP_197859.4	GO:0005886	UniRef90_F4KIH8	At.22853	AED93351.1	NULL	AT5G24710	transducin/WD40 domain-containing protein	protein-coding	-	UN01470	1	14.29	3	42.86	2	28.57	1	14.29	7
UN01471	817	P92965	350	116	No	71	81	0.14	0.33	398	742	123	233	1e-71	Arginine/serine-rich-splicing factor RSP40 n=6	Arabidopsis	RSP40_ARATH	21	1	RSP40_ARATH	828654	NP_001190837.1; NP_194280.1	GO:0016607; GO:0005681; GO:0000166; GO:0003723; GO:0000398	UniRef90_P92965	At.10187	CAA67800.1; AAB18813.1; CAA18176.1; AEE85067.1; AEE85070.1	NULL	RSP35	arginine/serine-rich-splicing factor RSP40	protein-coding	-	UN01471	0	0	0	0	1	50	1	50	2
UN01472	446	NoHit	0	0	No	0	0	0	0	0	0	0	0	99	NoMatchingHitfound	-	-	NULL	NULL	-	-	-	-	-	-	NULL	NULL	NULL	NULL	NULL	NULL	UN01472	0	0	0	0	1	50	1	50	2
UN01473	688	B9SP43	165	166	Yes	75	84	0.24	1.01	668	171	1	165	2e-66	60S ribosomal protein L24, putative n=1	Ricinus communis	B9SP43_RICCO	26	1	B9SP43_RICCO	8279606	XP_002527762.1	GO:0005840	UniRef90_B9SP43		EEF34623.1	NULL	RCOM_0617490	60S ribosomal protein L24, putative	protein-coding	-	UN01473	0	0	3	42.86	2	28.57	2	28.57	7
UN01474	1058	B9RB21	2954	221	Yes	88	94	0.21	0.07	1003	341	2584	2804	1e-163	Ataxia telangiectasia mutated, putative n=1	Ricinus communis	B9RB21_RICCO	14	0	B9RB21_RICCO	8289003	XP_002511396.1	GO:0005524; GO:0016301; GO:0016773	UniRef90_B9RB21		EEF51998.1	NULL	RCOM_1510550	ataxia telangiectasia mutated, putative	protein-coding	-	UN01474	0	0	1	50	1	50	0	0	2
UN01475	502	B9RII5	2215	86	No	52	62	0.17	0.04	96	341	1678	1758	2e-16	Glutamate synthase, putative n=1	Ricinus communis	B9RII5_RICCO	29	4	B9RII5_RICCO	8274353	XP_002513554.1	GO:0050660; GO:0010181; GO:0016040; GO:0005506; GO:0051536; GO:0006537	UniRef90_B9RII5		EEF48957.1	NULL	RCOM_1579610	glutamate synthase, putative	protein-coding	-	UN01475	0	0	0	0	1	50	1	50	2
[truncated: 94,315 more rows]
