# Supplementary material for: Transcriptome Profiling of Beach Morning Glory (Ipomoea imperati) under Salinity and Its Comparative Analysis with Sweetpotato
Source: PLoS One. 2016 Feb 5;11(2):e0147398. doi: 10.1371/journal.pone.0147398 (PMC4743971; doi:10.1371/journal.pone.0147398)
Supplement: S2 Table — (XLSX) [file pone.0147398.s003.xlsx]

## Sheet: S2_Table
S2 Table. Summary of functional annotation by selecting top BLAST hit in UniRef90. Column "descriptionGeneINFO" is corresponding description in the Non-redundant database of NCBI.
QueryName	QueryLen	HitName	matchingStrand	Evalue	Hitdescription	Specie	UniProtKB-ID	GOTERM	descriptionGeneINFO
UN00001	1087	B9GQ45	No	6e-83	Predicted protein n=1	Populus trichocarpa	B9GQ45_POPTR		hypothetical protein
UN00002	670	NoHit	No	99	NoMatchingHitfound	-	-	-	NULL
UN00003	525	NoHit	No	99	NoMatchingHitfound	-	-	-	NULL
UN00004	840	B9SIU2	No	1e-104	N(2),N(2)-dimethylguanosine tRNA methyltransferase, putative n=1	Ricinus communis	B9SIU2_RICCO	GO:0003723; GO:0004809	N(2),N(2)-dimethylguanosine tRNA methyltransferase, putative
UN00005	725	NoHit	No	99	NoMatchingHitfound	-	-	-	NULL
UN00006	812	H6T9U7	No	3e-51	Envelope glycoprotein gp160 n=13	Human immunodeficiency virus 1	H6T9U7_9HIV1	GO:0044174; GO:0020002; GO:0016021; GO:0019031; GO:0005198; GO:0006915; GO:0030683; GO:0019062; GO:0046718	NULL
UN00007	543	NoHit	No	99	NoMatchingHitfound	-	-	-	NULL
UN00008	914	K4B8M4	No	6e-97	Uncharacterized protein n=1	Solanum lycopersicum	K4B8M4_SOLLC	GO:0016020; GO:0005215; GO:0055085	NULL
UN00009	545	A0A8Z1	No	7e-46	Putative uncharacterized protein n=3	Ipomoea trifida	A0A8Z1_IPOTF	GO:0016538; GO:0003676; GO:0007049; GO:0015074	NULL
UN00010	158	NoHit	No	99	NoMatchingHitfound	-	-	-	NULL
UN00011	741	B9T866	No	6e-47	Hydrolase, putative n=1	Ricinus communis	B9T866_RICCO	GO:0016787	hydrolase, putative
UN00012	195	NoHit	No	99	NoMatchingHitfound	-	-	-	NULL
UN00013	664	B1QFN7	Yes	2e-14	Putative uncharacterized protein n=2	Clostridium botulinum	B1QFN7_CLOBO		NULL
UN00014	874	K4D4H5	No	1e-133	Uncharacterized protein n=1	Solanum lycopersicum	K4D4H5_SOLLC	GO:0005737; GO:0003991; GO:0004349; GO:0006526; GO:0006561	NULL
UN00015	589	Q65MH8	Yes	1e-41	Uncharacterized protein n=2	Bacillus	Q65MH8_BACLD		NULL
UN00016	749	NoHit	No	99	NoMatchingHitfound	-	-	-	NULL
UN00017	612	F6HHB0	No	3e-69	Putative uncharacterized protein n=2	Vitis vinifera	F6HHB0_VITVI	GO:0009507; GO:0003824; GO:0008152; GO:0009409; GO:0080167	probable galactinol--sucrose galactosyltransferase 6-like
UN00018	895	B9SL44	No	6e-17	Putative uncharacterized protein n=1	Ricinus communis	B9SL44_RICCO		hypothetical protein
UN00019	868	K4CQD0	Yes	1e-94	Uncharacterized protein n=1	Solanum lycopersicum	K4CQD0_SOLLC		NULL
UN00020	1123	K4B1P9	Yes	2e-11	Non-lysosomal glucosylceramidase n=1	Solanum lycopersicum	K4B1P9_SOLLC	GO:0016021; GO:0005886; GO:0004348; GO:0006680	NULL
UN00021	1495	K4D307	No	5e-34	Uncharacterized protein n=1	Solanum lycopersicum	K4D307_SOLLC		NULL
UN00022	884	K4BQB3	Yes	8e-11	Uncharacterized protein n=1	Solanum lycopersicum	K4BQB3_SOLLC		NULL
UN00023	531	NoHit	No	99	NoMatchingHitfound	-	-	-	NULL
UN00024	517	F1L651	No	4e-47	Troponin C, isoform 2 (Fragment) n=1	Ascaris suum	F1L651_ASCSU	GO:0005509	NULL
UN00025	593	NoHit	No	99	NoMatchingHitfound	-	-	-	NULL
UN00026	520	K4CPA3	No	2e-14	Uncharacterized protein n=1	Solanum lycopersicum	K4CPA3_SOLLC	GO:0003677; GO:0006351	NULL
UN00027	1803	D7TVI5	Yes	1e-107	Putative uncharacterized protein n=2	Vitis vinifera	D7TVI5_VITVI	GO:0005634; GO:0003677; GO:0009734; GO:0006355; GO:0006351	NULL
UN00028	932	B9RJV9	Yes	6e-11	Putative uncharacterized protein n=1	Ricinus communis	B9RJV9_RICCO	GO:0004221; GO:0008270; GO:0006511	hypothetical protein
UN00029	743	K4CCG4	No	2e-79	Uncharacterized protein n=1	Solanum lycopersicum	K4CCG4_SOLLC	GO:0005634	NULL
UN00030	910	G7II90	Yes	4e-28	Formamidopyrimidine-DNA glycosylase n=1	Medicago truncatula	G7II90_MEDTR	GO:0003684; GO:0008534; GO:0008270; GO:0006284; GO:0006289	Formamidopyrimidine-DNA glycosylase
UN00031	1241	D7TJA3	No	1e-167	Putative uncharacterized protein n=1	Vitis vinifera	D7TJA3_VITVI	GO:0035091; GO:0007154	sorting nexin-1-like
UN00032	603	NoHit	No	99	NoMatchingHitfound	-	-	-	NULL
UN00033	982	Q4SVF1	Yes	4e-25	Chromosome 7 SCAF13760, whole genome shotgun sequence. (Fragment) n=1	Tetraodon nigroviridis	Q4SVF1_TETNG		NULL
UN00034	709	NoHit	No	99	NoMatchingHitfound	-	-	-	NULL
UN00035	592	NoHit	No	99	NoMatchingHitfound	-	-	-	NULL
UN00036	2300	B9RGJ0	Yes	0	Putative uncharacterized protein n=1	Ricinus communis	B9RGJ0_RICCO		hypothetical protein
UN00037	473	K4BCN6	No	1e-30	Uncharacterized protein n=1	Solanum lycopersicum	K4BCN6_SOLLC		NULL
UN00038	1342	B9SVH8	Yes	9e-93	Cystathionine gamma-synthase, putative (Fragment) n=1	Ricinus communis	B9SVH8_RICCO	GO:0003962; GO:0030170; GO:0008152	cystathionine gamma-synthase, putative
UN00039	571	K4DF14	Yes	2e-22	Uncharacterized protein n=1	Solanum lycopersicum	K4DF14_SOLLC		NULL
UN00040	821	F6H6T0	Yes	6e-70	Putative uncharacterized protein n=2	rosids	F6H6T0_VITVI	GO:0009707; GO:0005739; GO:0046480; GO:0019375	digalactosyldiacylglycerol synthase 1, chloroplastic-like
UN00041	739	B9RXG3	No	2e-45	Putative uncharacterized protein n=1	Ricinus communis	B9RXG3_RICCO	GO:0016020	hypothetical protein
UN00042	511	I1HSQ2	Yes	4e-56	Uncharacterized protein n=3	Poaceae	I1HSQ2_BRADI	GO:0005622; GO:0005525; GO:0007264	NULL
UN00043	801	Q5EM49	No	1e-12	Cytochrome c oxidase subunit 1 n=1	Mortierella verticillata	Q5EM49_9FUNG	GO:0016021; GO:0005743; GO:0070469; GO:0004129; GO:0009055; GO:0020037; GO:0005506; GO:0009060; GO:0022900; GO:0006119	cytochrome c oxidase subunit 1
UN00044	528	NoHit	No	99	NoMatchingHitfound	-	-	-	NULL
UN00045	130	NoHit	No	99	NoMatchingHitfound	-	-	-	NULL
UN00046	650	I1BW15	No	5e-73	Uncharacterized protein n=1	Rhizopus delemar RA 99-880	I1BW15_RHIO9	GO:0016020	NULL
UN00047	734	K4BCG7	Yes	2e-60	Uncharacterized protein n=1	Solanum lycopersicum	K4BCG7_SOLLC	GO:0005525; GO:0004871; GO:0007186	NULL
UN00048	791	K4DH10	Yes	3e-25	Uncharacterized protein n=1	Solanum lycopersicum	K4DH10_SOLLC		NULL
UN00049	664	K4CW42	Yes	6e-43	Uncharacterized protein n=1	Solanum lycopersicum	K4CW42_SOLLC	GO:0008270	NULL
UN00050	202	NoHit	No	99	NoMatchingHitfound	-	-	-	NULL
UN00051	725	K4B136	Yes	1e-68	Uncharacterized protein n=1	Solanum lycopersicum	K4B136_SOLLC	GO:0003824; GO:0005543	NULL
UN00052	697	NoHit	No	99	NoMatchingHitfound	-	-	-	NULL
UN00053	971	F6HA08	No	6e-25	Putative uncharacterized protein n=2	Vitis vinifera	F6HA08_VITVI	GO:0005634; GO:0005524; GO:0003677; GO:0004386	NULL
UN00054	746	NoHit	No	99	NoMatchingHitfound	-	-	-	NULL
UN00055	912	K4BF70	Yes	3e-16	Uncharacterized protein n=1	Solanum lycopersicum	K4BF70_SOLLC	GO:0005634; GO:0003677	NULL
UN00056	583	K4DCS0	Yes	2e-43	Uncharacterized protein n=1	Solanum lycopersicum	K4DCS0_SOLLC	GO:0016020; GO:0008375	NULL
UN00057	964	NoHit	No	99	NoMatchingHitfound	-	-	-	NULL
UN00058	774	E2DS92	Yes	8e-96	MAPKKKe n=4	Solanaceae	E2DS92_SOLLC	GO:0005524; GO:0004674	MAP3K epsilon protein kinase
UN00059	144	L1JD49	Yes	3e-06	Uncharacterized protein n=1	Guillardia theta CCMP2712	L1JD49_GUITH		NULL
UN00060	1366	O65917	Yes	1e-125	Dehydroquinate dehydratase/shikimate:NADP oxidoreductase n=2	Solanum	O65917_SOLLC	GO:0003855; GO:0050661; GO:0004764; GO:0019632	dehydroquinate dehydratase/shikimate:NADP oxidoreductase
UN00061	714	Q557A1	Yes	6e-07	Putative uncharacterized protein n=1	Dictyostelium discoideum	Q557A1_DICDI	GO:0004806; GO:0006629	NULL
UN00062	163	NoHit	No	99	NoMatchingHitfound	-	-	-	NULL
UN00063	260	B9HKD8	Yes	1e-16	Predicted protein n=2	Populus trichocarpa	B9HKD8_POPTR	GO:0005634; GO:0009734; GO:0006355; GO:0006351	hypothetical protein
UN00064	679	K4CDC6	No	2e-30	Uncharacterized protein n=1	Solanum lycopersicum	K4CDC6_SOLLC	GO:0006457	NULL
UN00065	1148	NoHit	No	99	NoMatchingHitfound	-	-	-	NULL
UN00066	592	UPI000293EFD1	Yes	5e-55	dumpy, isoform AA n=1	Drosophila melanogaster	UPI000293EFD1	NULL	NULL
UN00067	648	A0BRA8	Yes	4e-07	Chromosome undetermined scaffold_122, whole genome shotgun sequence n=1	Paramecium tetraurelia	A0BRA8_PARTE		hypothetical protein
UN00068	1550	B5DS62	No	2e-40	GA23224 n=1	Drosophila pseudoobscura pseudoobscura	B5DS62_DROPS		GA23224 gene product from transcript GA23224-RA
UN00069	735	B9IMK9	No	9e-97	Predicted protein n=1	Populus trichocarpa	B9IMK9_POPTR	GO:0005618; GO:0016607; GO:0005730; GO:0005886; GO:0005525; GO:0003924; GO:0009793; GO:0006184; GO:0045694	hypothetical protein
UN00070	655	NoHit	No	99	NoMatchingHitfound	-	-	-	NULL
UN00071	1134	F6GUE5	Yes	1e-118	Putative uncharacterized protein n=1	Vitis vinifera	F6GUE5_VITVI	GO:0003723; GO:0008270	zinc finger CCCH domain-containing protein 14-like
UN00072	1078	K4AST0	No	1e-118	Uncharacterized protein n=1	Solanum lycopersicum	K4AST0_SOLLC		NULL
UN00073	366	B9H4R7	Yes	1e-24	Predicted protein n=3	Malpighiales	B9H4R7_POPTR	GO:0003676; GO:0000166	hypothetical protein
UN00074	579	G7KW57	No	2e-10	Putative uncharacterized protein n=1	Medicago truncatula	G7KW57_MEDTR		hypothetical protein
UN00075	752	K4B3J0	Yes	2e-73	Uncharacterized protein n=1	Solanum lycopersicum	K4B3J0_SOLLC	GO:0016021	NULL
UN00076	1145	B0FBS2	No	2e-84	Putative uncharacterized protein n=1	Vitis hybrid cultivar	B0FBS2_9ROSI	GO:0003676; GO:0008270; GO:0015074	NULL
UN00077	1252	K4C6J3	No	7e-65	Uncharacterized protein n=1	Solanum lycopersicum	K4C6J3_SOLLC	GO:0005634; GO:0003682; GO:0003677; GO:0008270	NULL
UN00078	1043	K4DHE0	No	6e-48	Uncharacterized protein n=1	Solanum lycopersicum	K4DHE0_SOLLC		NULL
UN00079	547	Q5T7B8-4	No	3e-33	Isoform 4 of Kinesin-like protein KIF24 n=1	Homo sapiens	Q5T7B8-4	NULL	NULL
UN00080	638	K4BPK6	No	1e-56	Uncharacterized protein n=1	Solanum lycopersicum	K4BPK6_SOLLC		NULL
UN00081	772	NoHit	No	99	NoMatchingHitfound	-	-	-	NULL
UN00082	595	NoHit	No	99	NoMatchingHitfound	-	-	-	NULL
UN00083	598	NoHit	No	99	NoMatchingHitfound	-	-	-	NULL
UN00084	402	NoHit	No	99	NoMatchingHitfound	-	-	-	NULL
UN00085	1065	NoHit	No	99	NoMatchingHitfound	-	-	-	NULL
UN00086	808	K4C5N7	No	4e-23	Uncharacterized protein n=1	Solanum lycopersicum	K4C5N7_SOLLC	GO:0005737; GO:0033925	NULL
UN00087	1078	NoHit	No	99	NoMatchingHitfound	-	-	-	NULL
UN00088	974	A7IZK9	Yes	1e-112	Neutral/alkaline invertase n=5	core eudicotyledons	A7IZK9_COFAR	GO:0033926; GO:0004575	NULL
UN00089	645	Q551I1	Yes	4e-06	Putative uncharacterized protein n=1	Dictyostelium discoideum	Q551I1_DICDI		hypothetical protein
UN00090	777	UPI000180ADCC	Yes	5e-32	UPI000180ADCC related cluster n=1	unknown	UPI000180ADCC	NULL	NULL
UN00091	900	NoHit	No	99	NoMatchingHitfound	-	-	-	NULL
UN00092	200	K4CUD9	Yes	7e-20	Uncharacterized protein n=1	Solanum lycopersicum	K4CUD9_SOLLC	GO:0016020; GO:0015031	NULL
UN00093	562	Q93XR9	No	1e-06	Bg55 protein n=1	Bruguiera gymnorhiza	Q93XR9_BRUGY	GO:0000151; GO:0004842	NULL
UN00094	817	G4TEX3	Yes	2e-21	Putative uncharacterized protein n=1	Piriformospora indica DSM 11827	G4TEX3_PIRID		NULL
UN00095	736	F4NRX5	No	3e-47	Putative uncharacterized protein n=1	Batrachochytrium dendrobatidis JAM81	F4NRX5_BATDJ	GO:0016021	NULL
UN00096	288	P93306	No	2e-34	NADH dehydrogenase [ubiquinone] iron-sulfur protein 2 n=125	Embryophyta	NDUS2_ARATH	GO:0005739; GO:0070469; GO:0051287; GO:0008137; GO:0048038; GO:0006120	NADH dehydrogenase subunit 7
UN00097	890	K4DBW4	No	8e-49	Uncharacterized protein n=1	Solanum lycopersicum	K4DBW4_SOLLC	GO:0005737; GO:0008276	NULL
UN00098	1011	NoHit	No	99	NoMatchingHitfound	-	-	-	NULL
UN00099	624	K4CV87	Yes	6e-25	Uncharacterized protein n=1	Solanum lycopersicum	K4CV87_SOLLC		NULL
UN00100	1237	I1M5Y0	Yes	1e-112	Uncharacterized protein n=2	Glycine max	I1M5Y0_SOYBN	GO:0016021; GO:0005524; GO:0015662; GO:0046872; GO:0006754; GO:0006812	ATPase 9, plasma membrane-type-like
UN00101	945	Q6JJ49	Yes	3e-15	Putative uncharacterized protein n=1	Ipomoea trifida	Q6JJ49_IPOTF		NULL
UN00102	1321	F6H3F4	No	1e-53	Putative uncharacterized protein n=1	Vitis vinifera	F6H3F4_VITVI	GO:0003677; GO:0000166	NULL
UN00103	1052	B9SL44	No	9e-15	Putative uncharacterized protein n=1	Ricinus communis	B9SL44_RICCO		hypothetical protein
UN00104	791	NoHit	No	99	NoMatchingHitfound	-	-	-	NULL
UN00105	541	K4D7W4	Yes	2e-23	Uncharacterized protein n=1	Solanum lycopersicum	K4D7W4_SOLLC		NULL
UN00106	514	NoHit	No	99	NoMatchingHitfound	-	-	-	NULL
UN00107	592	I1BIX5	Yes	7e-06	Uncharacterized protein n=1	Rhizopus delemar RA 99-880	I1BIX5_RHIO9	GO:0009055; GO:0020037; GO:0005506; GO:0004497; GO:0016705	NULL
UN00108	776	UPI00001214E0	Yes	6e-18	UPI00001214E0 related cluster n=1	unknown	UPI00001214E0	NULL	NULL
UN00109	740	I1C984	No	3e-13	Uncharacterized protein n=1	Rhizopus delemar RA 99-880	I1C984_RHIO9	GO:0005622; GO:0003676; GO:0008270	NULL
UN00110	1052	B9SL44	No	4e-15	Putative uncharacterized protein n=1	Ricinus communis	B9SL44_RICCO		hypothetical protein
UN00111	600	Q5MG99	Yes	1e-62	Hypothetical retrotransposon n=1	Ipomoea batatas	Q5MG99_IPOBA	GO:0003676; GO:0015074	NULL
UN00112	875	K4CLL3	Yes	1e-119	Malic enzyme n=2	Solanaceae	K4CLL3_SOLLC	GO:0016619; GO:0046872; GO:0051287; GO:0006108	NULL
UN00113	1842	B9T0N9	No	1e-112	Putative uncharacterized protein n=1	Ricinus communis	B9T0N9_RICCO	GO:0003723	hypothetical protein
UN00114	1409	B9T0N9	Yes	1e-142	Putative uncharacterized protein n=1	Ricinus communis	B9T0N9_RICCO	GO:0003723	hypothetical protein
UN00115	718	F4NRU3	Yes	1e-59	Serine/threonine-protein phosphatase n=3	Fungi	F4NRU3_BATDJ	GO:0004721	NULL
UN00116	292	NoHit	No	99	NoMatchingHitfound	-	-	-	NULL
UN00117	814	K4BT96	No	1e-135	Uncharacterized protein n=1	Solanum lycopersicum	K4BT96_SOLLC	GO:0046872	NULL
UN00118	826	NoHit	No	99	NoMatchingHitfound	-	-	-	NULL
UN00119	894	NoHit	No	99	NoMatchingHitfound	-	-	-	NULL
UN00120	974	A5C8U7	No	6e-33	Putative uncharacterized protein (Fragment) n=2	Vitis vinifera	A5C8U7_VITVI		NULL
UN00121	589	NoHit	No	99	NoMatchingHitfound	-	-	-	NULL
UN00122	620	K4BFA7	Yes	1e-17	Uncharacterized protein n=2	Solanum	K4BFA7_SOLLC	GO:0005524; GO:0004674	NULL
UN00123	649	A5C537	No	4e-16	Putative uncharacterized protein n=1	Vitis vinifera	A5C537_VITVI	GO:0005737; GO:0005524; GO:0006457	NULL
UN00124	1027	A5A7I7	Yes	1e-74	Calcium-dependent protein kinase 4 n=3	Solanaceae	CDPK4_SOLTU	GO:0016020; GO:0005524; GO:0005509; GO:0004674	NULL
UN00125	520	NoHit	No	99	NoMatchingHitfound	-	-	-	NULL
UN00126	770	Q8VZZ7	Yes	1e-51	Ribosomal protein L2 n=1	Solanum lycopersicum	Q8VZZ7_SOLLC	GO:0015934; GO:0003723; GO:0003735; GO:0016740; GO:0006412	NULL
UN00127	483	NoHit	No	99	NoMatchingHitfound	-	-	-	NULL
UN00128	742	NoHit	No	99	NoMatchingHitfound	-	-	-	NULL
UN00129	875	Q2PBB6	Yes	1e-130	14-3-3 protein n=1	Rhizophagus intraradices	Q2PBB6_GLOIN		NULL
UN00130	626	K4CS52	Yes	4e-30	Uncharacterized protein n=1	Solanum lycopersicum	K4CS52_SOLLC		NULL
UN00131	795	NoHit	No	99	NoMatchingHitfound	-	-	-	NULL
UN00132	1152	B9IAL9	Yes	3e-72	Predicted protein n=1	Populus trichocarpa	B9IAL9_POPTR		hypothetical protein
UN00133	569	NoHit	No	99	NoMatchingHitfound	-	-	-	NULL
UN00134	788	A9PBR0	No	2e-71	Histone ubiquitination proteins group n=14	Eukaryota	A9PBR0_POPTR	GO:0016881; GO:0005524	histone ubiquitination proteins group
UN00135	675	B9HJK3	No	1e-27	Predicted protein n=1	Populus trichocarpa	B9HJK3_POPTR	GO:0005773; GO:0003993	hypothetical protein
UN00136	574	NoHit	No	99	NoMatchingHitfound	-	-	-	NULL
UN00137	933	NoHit	No	99	NoMatchingHitfound	-	-	-	NULL
UN00138	865	K4CEU8	Yes	4e-32	Uncharacterized protein n=1	Solanum lycopersicum	K4CEU8_SOLLC	GO:0016772	NULL
UN00139	747	G7K0E5	Yes	2e-64	Putative uncharacterized protein n=2	fabids	G7K0E5_MEDTR		hypothetical protein
UN00140	514	F1LYX2	No	3e-12	Uncharacterized protein (Fragment) n=1	Rattus norvegicus	F1LYX2_RAT	NULL	NULL
UN00141	1563	B1N6J8	Yes	2e-39	Putative uncharacterized protein n=1	uncultured beta proteobacterium CBNPD1 BAC clone 578	B1N6J8_9PROT		NULL
UN00142	523	G2X130	No	2e-16	Putative uncharacterized protein n=1	Verticillium dahliae VdLs.17	G2X130_VERDV	GO:0005083	NULL
UN00143	1189	K4BKN0	No	1e-125	Uncharacterized protein n=1	Solanum lycopersicum	K4BKN0_SOLLC	GO:0010181; GO:0004733; GO:0042823; GO:0008615	NULL
UN00144	507	NoHit	No	99	NoMatchingHitfound	-	-	-	NULL
UN00145	584	NoHit	No	99	NoMatchingHitfound	-	-	-	NULL
UN00146	871	Q86H70	Yes	2e-07	Putative uncharacterized protein n=1	Dictyostelium discoideum	Q86H70_DICDI		hypothetical protein
UN00147	878	E3NYI5	No	2e-43	Glutathione reductase n=1	Ipomoea batatas	E3NYI5_IPOBA	GO:0005737; GO:0050660; GO:0004362; GO:0050661; GO:0045454; GO:0006749	NULL
UN00148	555	NoHit	No	99	NoMatchingHitfound	-	-	-	NULL
UN00149	1247	B0FWN7	No	4e-56	Resistance protein PSH-RGH6 n=1	Solanum tuberosum	B0FWN7_SOLTU	GO:0043531; GO:0006952	NULL
UN00150	795	Q6TAS3	No	4e-09	Aminodeoxychorismate synthase/glutamine amidotransferase n=1	Solanum lycopersicum	Q6TAS3_SOLLC	GO:0016833; GO:0016740; GO:0009396; GO:0006541	aminodeoxychorismate synthase/glutamine amidotransferase
UN00151	1742	K4CA69	Yes	0	Uncharacterized protein n=1	Solanum lycopersicum	K4CA69_SOLLC	GO:0005524; GO:0008026; GO:0003676	NULL
UN00152	624	A5C352	Yes	1e-49	Putative uncharacterized protein n=3	Vitis vinifera	A5C352_VITVI	GO:0009507; GO:0009704; GO:0048527; GO:0060416; GO:0080167	NULL
UN00153	638	NoHit	No	99	NoMatchingHitfound	-	-	-	NULL
UN00154	728	K4B3M8	Yes	1e-36	Uncharacterized protein n=1	Solanum lycopersicum	K4B3M8_SOLLC		NULL
UN00155	647	NoHit	No	99	NoMatchingHitfound	-	-	-	NULL
UN00156	763	B9GR98	No	1e-116	Predicted protein n=1	Populus trichocarpa	B9GR98_POPTR	GO:0005886; GO:0005876; GO:0016049; GO:0007067; GO:0050821	hypothetical protein
UN00157	663	NoHit	No	99	NoMatchingHitfound	-	-	-	NULL
UN00158	638	Q6JJ55	Yes	6e-83	Putative PHD zinc finger protein n=1	Ipomoea trifida	Q6JJ55_IPOTF	GO:0008270	NULL
UN00159	565	B0EA45	No	6e-18	Serine-threonine protein kinase, putative n=3	Entamoeba	B0EA45_ENTDS	GO:0005524; GO:0004715; GO:0004721; GO:0004674	serine-threonine protein kinase
UN00160	944	I1H351	No	3e-07	Uncharacterized protein n=1	Brachypodium distachyon	I1H351_BRADI		uncharacterized LOC100834572
UN00161	681	D7SUC3	Yes	7e-65	Putative uncharacterized protein n=1	Vitis vinifera	D7SUC3_VITVI	GO:0072546	uncharacterized LOC100264673
UN00162	1542	K4C6L8	No	5e-74	Uncharacterized protein n=1	Solanum lycopersicum	K4C6L8_SOLLC		NULL
UN00163	478	NoHit	No	99	NoMatchingHitfound	-	-	-	NULL
UN00164	550	B9SWU1	Yes	1e-43	Transcription cofactor, putative n=1	Ricinus communis	B9SWU1_RICCO	GO:0003712; GO:0006355	transcription cofactor, putative
UN00165	602	Q8L780	Yes	2e-87	X-Pro dipeptidase-like protein n=4	Arabidopsis	Q8L780_ARATH	GO:0004177; GO:0030145; GO:0009987	NULL
UN00166	1519	K4CSX6	No	0	Uncharacterized protein n=1	Solanum lycopersicum	K4CSX6_SOLLC	GO:0030036	NULL
UN00167	1075	G9FIF2	No	2e-59	Putative uncharacterized protein n=1	Beta vulgaris	G9FIF2_BETVU	GO:0004190; GO:0003723; GO:0003964; GO:0008270; GO:0015074; GO:0006508; GO:0006278	NULL
UN00168	513	NoHit	No	99	NoMatchingHitfound	-	-	-	NULL
UN00169	773	Q3BKI1	Yes	3e-46	Putative uncharacterized protein n=1	Magnetospirillum gryphiswaldense	Q3BKI1_9PROT		NULL
UN00170	909	F6H0I5	Yes	1e-111	Putative uncharacterized protein n=1	Vitis vinifera	F6H0I5_VITVI	GO:0016020; GO:0009536; GO:0005524; GO:0009790; GO:0017038; GO:0006605	NULL
UN00171	652	K4C632	Yes	1e-15	Uncharacterized protein n=1	Solanum lycopersicum	K4C632_SOLLC		NULL
UN00172	711	K4B1U2	Yes	2e-15	Uncharacterized protein n=1	Solanum lycopersicum	K4B1U2_SOLLC		NULL
UN00173	759	NoHit	No	99	NoMatchingHitfound	-	-	-	NULL
UN00174	977	K4DBQ0	No	1e-115	Uncharacterized protein n=1	Solanum lycopersicum	K4DBQ0_SOLLC		NULL
UN00175	574	Q8L3W7	No	7e-37	Small nuclear ribonucleoprotein-like protein n=18	Embryophyta	Q8L3W7_ARATH	GO:0030529; GO:0003676	NULL
UN00176	649	P93080	No	2e-60	3-hydroxy-3-methylglutaryl coenzyme a reductase n=1	Camptotheca acuminata	P93080_CAMAC	GO:0016021; GO:0004420; GO:0050661; GO:0015936; GO:0008299	NULL
UN00177	514	H6SIC8	Yes	9e-20	Rhodospirillum photometricum DSM 122 draft genome sequence (Fragment) n=1	Rhodospirillum photometricum DSM 122	H6SIC8_RHOPH		hypothetical protein
UN00178	1057	K4BD43	No	2e-89	Uncharacterized protein n=1	Solanum lycopersicum	K4BD43_SOLLC	GO:0030036	NULL
UN00179	1013	P0CI03	Yes	1e-125	Putative peptide/nitrate transporter At2g37900 n=2	Arabidopsis	PTR28_ARATH	GO:0016021; GO:0005215; GO:0006857	putative peptide/nitrate transporter
UN00180	872	NoHit	No	99	NoMatchingHitfound	-	-	-	NULL
UN00181	1150	NoHit	No	99	NoMatchingHitfound	-	-	-	NULL
UN00182	850	Q43800	Yes	8e-15	Lipoxygenase n=1	Nicotiana tabacum	Q43800_TOBAC	GO:0005506; GO:0016165; GO:0031408	NULL
UN00183	919	B9MVF0	No	2e-28	Predicted protein n=1	Populus trichocarpa	B9MVF0_POPTR	GO:0048046; GO:0005618; GO:0005773; GO:0031540; GO:0046686; GO:0010224; GO:0009615; GO:0009627	hypothetical protein
UN00184	667	B9RCG9	Yes	2e-28	40S ribosomal protein S10, putative n=1	Ricinus communis	B9RCG9_RICCO	GO:0005840	40S ribosomal protein S10, putative
UN00185	487	G3EU40	No	5e-17	ATP synthase subunit 9, mitochondrial n=2	Cucumis	G3EU40_CUCME	GO:0016021; GO:0005739; GO:0045263; GO:0015078; GO:0008289; GO:0015991; GO:0015986	NULL
UN00186	262	NoHit	No	99	NoMatchingHitfound	-	-	-	NULL
UN00187	307	Q0WRN6	Yes	5e-16	Polyubiquitin 4 UBQ4 n=2	Magnoliophyta	Q0WRN6_ARATH		NULL
UN00188	1251	O23708	No	2e-65	Proteasome subunit alpha type-2-A n=25	Spermatophyta	PSA2A_ARATH	GO:0022626; GO:0005634; GO:0000502; GO:0019773; GO:0004298; GO:0010043; GO:0006511	proteasome subunit alpha type-2-A
UN00189	976	K4DHZ1	No	1e-148	Uncharacterized protein n=1	Solanum lycopersicum	K4DHZ1_SOLLC	GO:0051539; GO:0016992	NULL
UN00190	497	Q53KJ4	No	1e-11	Transposable element protein, putative n=1	Oryza sativa Japonica Group	Q53KJ4_ORYSJ	GO:0003676; GO:0008270	NULL
UN00191	935	B9SL44	No	5e-20	Putative uncharacterized protein n=1	Ricinus communis	B9SL44_RICCO		hypothetical protein
UN00192	1118	K4D2C7	No	1e-170	DNA-directed RNA polymerase n=12	asterids	K4D2C7_SOLLC	GO:0003677; GO:0003899; GO:0032549; GO:0006351	NULL
UN00193	705	NoHit	No	99	NoMatchingHitfound	-	-	-	NULL
UN00194	1025	D7KZZ7	No	1e-24	Putative uncharacterized protein n=1	Arabidopsis lyrata subsp. lyrata	D7KZZ7_ARALL		hypothetical protein
UN00195	613	I1C3T3	No	1e-12	Uncharacterized protein n=1	Rhizopus delemar RA 99-880	I1C3T3_RHIO9		NULL
UN00196	1667	K4B2K4	Yes	0	Uncharacterized protein n=1	Solanum lycopersicum	K4B2K4_SOLLC	GO:0016884	NULL
UN00197	645	K4AT99	No	4e-30	Uncharacterized protein n=1	Solanum lycopersicum	K4AT99_SOLLC		NULL
UN00198	705	H6D5C8	No	7e-68	NADH-ubiquinone oxidoreductase chain 5 n=4	Nectriaceae	H6D5C8_NECH7	GO:0016021; GO:0005743; GO:0070469; GO:0008137; GO:0042773	NULL
UN00199	533	NoHit	No	99	NoMatchingHitfound	-	-	-	NULL
UN00200	774	NoHit	No	99	NoMatchingHitfound	-	-	-	NULL
UN00201	635	NoHit	No	99	NoMatchingHitfound	-	-	-	NULL
UN00202	825	NoHit	No	99	NoMatchingHitfound	-	-	-	NULL
UN00203	434	UPI00016A291C	Yes	2e-06	methyl-accepting chemotaxis sensory transducer, partial n=1	Burkholderia ubonensis Bu	UPI00016A291C	NULL	NULL
UN00204	1112	K4CG52	Yes	9e-72	Uncharacterized protein n=1	Solanum lycopersicum	K4CG52_SOLLC	GO:0005524; GO:0004674	NULL
UN00205	1133	Q5MAC2	No	2e-16	Putative transcription regulator CPL1 n=1	Solanum lycopersicum	Q5MAC2_SOLLC		NULL
UN00206	756	P49895-5	Yes	2e-69	Isoform 5 of Type I iodothyronine deiodinase n=1	Homo sapiens	P49895-5	NULL	NULL
UN00207	864	NoHit	No	99	NoMatchingHitfound	-	-	-	NULL
UN00208	1060	K4C5Q1	No	5e-38	Uncharacterized protein n=1	Solanum lycopersicum	K4C5Q1_SOLLC	GO:0016779	NULL
UN00209	846	NoHit	No	99	NoMatchingHitfound	-	-	-	NULL
UN00210	974	K4CWR7	Yes	2e-75	Uncharacterized protein n=1	Solanum lycopersicum	K4CWR7_SOLLC	GO:0005622; GO:0043531; GO:0005524; GO:0017111; GO:0006952; GO:0007165	NULL
UN00211	1103	B9RMA3	No	1e-40	Putative uncharacterized protein n=1	Ricinus communis	B9RMA3_RICCO		hypothetical protein
UN00212	1156	F6GT97	No	4e-92	Putative uncharacterized protein n=1	Vitis vinifera	F6GT97_VITVI	GO:0005886; GO:0005524; GO:0016887; GO:0006200	ABC transporter A family member 7-like
UN00213	863	NoHit	No	99	NoMatchingHitfound	-	-	-	NULL
UN00214	546	I1IEP4	No	6e-37	Uncharacterized protein n=1	Brachypodium distachyon	I1IEP4_BRADI	GO:0003677	NULL
UN00215	1496	D7U9Z6	Yes	1e-158	Putative uncharacterized protein n=1	Vitis vinifera	D7U9Z6_VITVI	GO:0003824; GO:0008152	probable protein phosphatase 2C 5-like
UN00216	464	B9TDV7	Yes	4e-28	Putative uncharacterized protein n=1	Ricinus communis	B9TDV7_RICCO		hypothetical protein
UN00217	685	B8B071	Yes	4e-70	ER lumen protein retaining receptor n=9	Poaceae	B8B071_ORYSI	GO:0005801; GO:0005783; GO:0005794; GO:0016021; GO:0005046; GO:0006621; GO:0015031	NULL
UN00218	609	NoHit	No	99	NoMatchingHitfound	-	-	-	NULL
UN00219	902	B9T1C6	No	3e-66	Flavonoid 3-hydroxylase, putative n=1	Ricinus communis	B9T1C6_RICCO	GO:0009055; GO:0033772; GO:0020037; GO:0005506	flavonoid 3-hydroxylase, putative
UN00220	1116	K4C2B3	Yes	1e-141	Uncharacterized protein n=4	Solanum	K4C2B3_SOLLC	GO:0003824; GO:0008152	NULL
UN00221	523	C0LIR4	Yes	5e-06	Sulfurtransferase n=1	Solanum lycopersicum	C0LIR4_SOLLC	GO:0004792	mercaptopyruvate sulfurtransferase-like protein
UN00222	2058	K4BIW5	Yes	0	Uncharacterized protein n=1	Solanum lycopersicum	K4BIW5_SOLLC	GO:0005737; GO:0006887; GO:0048278	NULL
UN00223	469	NoHit	No	99	NoMatchingHitfound	-	-	-	NULL
UN00224	761	B9SRU3	No	1e-68	Carboxylic ester hydrolase, putative n=1	Ricinus communis	B9SRU3_RICCO	GO:0016788; GO:0006629	carboxylic ester hydrolase, putative
UN00225	705	B8A7M8	Yes	1e-11	ATP synthase subunit beta n=2	Oryza sativa Indica Group	B8A7M8_ORYSI	GO:0009941; GO:0000275; GO:0005747; GO:0005730; GO:0005886; GO:0005524; GO:0050897; GO:0005507; GO:0046933; GO:0008553; GO:0008266; GO:0008270; GO:0015991; GO:0015986; GO:0046686; GO:0006979	NULL
UN00226	1030	K4BU70	Yes	1e-112	Uncharacterized protein n=1	Solanum lycopersicum	K4BU70_SOLLC	GO:0004056; GO:0042450	NULL
UN00227	926	D7SZ83	No	1e-34	Putative uncharacterized protein n=3	Vitis vinifera	D7SZ83_VITVI	GO:0016021; GO:0005524; GO:0004672	NULL
UN00228	550	H6UJ36	Yes	4e-52	Putative ATP-binding protein n=1	Camellia sinensis	H6UJ36_CAMSI	GO:0005524; GO:0004674	NULL
UN00229	725	A0T3E3	No	3e-70	PT5 n=5	Solanaceae	A0T3E3_SOLME	GO:0016021; GO:0022857	NULL
UN00230	635	G7LI11	No	7e-50	Serine racemase n=1	Medicago truncatula	G7LI11_MEDTR		Serine racemase
UN00231	719	K4C8D4	Yes	1e-42	Uncharacterized protein n=1	Solanum lycopersicum	K4C8D4_SOLLC	GO:0005524; GO:0004674; GO:0016998	NULL
UN00232	669	NoHit	No	99	NoMatchingHitfound	-	-	-	NULL
UN00233	326	NoHit	No	99	NoMatchingHitfound	-	-	-	NULL
UN00234	441	NoHit	No	99	NoMatchingHitfound	-	-	-	NULL
UN00235	1145	NoHit	No	99	NoMatchingHitfound	-	-	-	NULL
UN00236	806	K4BDA1	No	6e-70	Uncharacterized protein n=1	Solanum lycopersicum	K4BDA1_SOLLC	GO:0043565; GO:0003700	NULL
UN00237	573	NoHit	No	99	NoMatchingHitfound	-	-	-	NULL
UN00238	542	NoHit	No	99	NoMatchingHitfound	-	-	-	NULL
UN00239	1822	B9HLC9	No	0	Predicted protein n=3	Populus trichocarpa	B9HLC9_POPTR	GO:0005737; GO:0005886; GO:0005524; GO:0006457	hypothetical protein
UN00240	508	K4BAC1	Yes	3e-49	Uncharacterized protein n=1	Solanum lycopersicum	K4BAC1_SOLLC	GO:0016021	NULL
UN00241	982	NoHit	No	99	NoMatchingHitfound	-	-	-	NULL
UN00242	641	K4DF88	No	1e-79	Uncharacterized protein n=2	Solanum lycopersicum	K4DF88_SOLLC	GO:0030117; GO:0005198; GO:0006886; GO:0016192	NULL
UN00243	609	I1LF49	Yes	1e-70	Uncharacterized protein n=1	Glycine max	I1LF49_SOYBN	GO:0016881	NULL
UN00244	316	NoHit	No	99	NoMatchingHitfound	-	-	-	NULL
UN00245	1407	A5AKY1	Yes	1e-139	Putative uncharacterized protein n=1	Vitis vinifera	A5AKY1_VITVI	GO:0009055; GO:0020037; GO:0005506; GO:0004497; GO:0016705	cytochrome P450 82C4-like
UN00246	854	B9SX45	No	3e-30	Diphteria toxin resistance protein 2, dph2, putative n=1	Ricinus communis	B9SX45_RICCO	GO:0005737; GO:0017183	diphteria toxin resistance protein 2, dph2, putative
UN00247	637	K3ZVB9	Yes	2e-30	Uncharacterized protein n=2	Setaria italica	K3ZVB9_SETIT	GO:0016787; GO:0008270; GO:0008152	NULL
UN00248	823	UPI00029D459A	No	1e-133	UPI00029D459A related cluster n=1	unknown	UPI00029D459A	NULL	NULL
UN00249	1066	NoHit	No	99	NoMatchingHitfound	-	-	-	NULL
UN00250	696	NoHit	No	99	NoMatchingHitfound	-	-	-	NULL
UN00251	1018	NoHit	No	99	NoMatchingHitfound	-	-	-	NULL
UN00252	703	I1K1W2	No	4e-42	Uncharacterized protein n=2	Glycine max	I1K1W2_SOYBN	GO:0016491	NULL
UN00253	939	NoHit	No	99	NoMatchingHitfound	-	-	-	NULL
UN00254	1015	G7KPD3	No	1e-109	Peroxisomal fatty acid beta-oxidation multifunctional protein n=1	Medicago truncatula	G7KPD3_MEDTR	GO:0003857; GO:0050662; GO:0000166; GO:0006631	Peroxisomal fatty acid beta-oxidation multifunctional protein
UN00255	579	NoHit	No	99	NoMatchingHitfound	-	-	-	NULL
UN00256	515	K4DH54	No	9e-26	Uncharacterized protein n=1	Solanum lycopersicum	K4DH54_SOLLC	GO:0016020; GO:0005215	NULL
UN00257	504	NoHit	No	99	NoMatchingHitfound	-	-	-	NULL
UN00258	587	C9YEF0	Yes	3e-61	Putative uncharacterized protein n=1	Curvibacter putative symbiont of Hydra magnipapillata	C9YEF0_9BURK		NULL
UN00259	576	NoHit	No	99	NoMatchingHitfound	-	-	-	NULL
UN00260	651	I3WTA6	Yes	3e-08	Jasmonate ZIM domain protein h n=1	Nicotiana attenuata	I3WTA6_NICAT		NULL
UN00261	1130	K4BHY4	Yes	1e-172	Uncharacterized protein n=1	Solanum lycopersicum	K4BHY4_SOLLC	GO:0005509	NULL
UN00262	1017	I1KXC2	No	3e-81	Uncharacterized protein n=3	Glycine max	I1KXC2_SOYBN	GO:0005524; GO:0016301	alpha-glucan water dikinase, chloroplastic-like
UN00263	819	F1A7R8	No	7e-11	Vitellogenin n=1	Chlamys farreri	F1A7R8_9BIVA	GO:0005319	NULL
UN00264	920	K4DDJ7	Yes	1e-83	Uncharacterized protein n=1	Solanum lycopersicum	K4DDJ7_SOLLC	GO:0009055; GO:0015035; GO:0045454; GO:0006662	NULL
UN00265	680	I1JDQ3	Yes	4e-19	Uncharacterized protein n=2	Glycine max	I1JDQ3_SOYBN	GO:0003824	phospholipase D beta 1-like
UN00266	602	NoHit	No	99	NoMatchingHitfound	-	-	-	NULL
UN00267	691	B9RUS0	Yes	6e-80	Vacuolar protein sorting-associated protein, putative n=1	Ricinus communis	B9RUS0_RICCO	GO:0005543; GO:0008104	vacuolar protein sorting-associated protein, putative
UN00268	833	NoHit	No	99	NoMatchingHitfound	-	-	-	NULL
UN00269	847	H6WS93	Yes	1e-124	ABCG/PDR subfamily ABC transporter n=2	Petunia	H6WS93_9SOLA	GO:0016020; GO:0005524; GO:0016887; GO:0006200	NULL
UN00270	607	K4CEC8	No	1e-47	Uncharacterized protein n=3	Solanaceae	K4CEC8_SOLLC	GO:0005524; GO:0004674	NULL
UN00271	457	K4BW95	Yes	2e-24	Uncharacterized protein n=1	Solanum lycopersicum	K4BW95_SOLLC	GO:0000151; GO:0004842	NULL
UN00272	989	B0LUR4	Yes	6e-23	Transcription factor n=1	Glycine max	B0LUR4_SOYBN	GO:0043565; GO:0003700	transcription factor
UN00273	1477	I1LII4	Yes	1e-158	Uncharacterized protein n=16	rosids	I1LII4_SOYBN	GO:0005643; GO:0008565; GO:0006886	exportin-1-like
UN00274	609	NoHit	No	99	NoMatchingHitfound	-	-	-	NULL
UN00275	1085	K4C303	No	5e-63	Uncharacterized protein n=1	Solanum lycopersicum	K4C303_SOLLC	GO:0003676; GO:0000166; GO:0008270	NULL
UN00276	625	NoHit	No	99	NoMatchingHitfound	-	-	-	NULL
UN00277	587	I1JSE9	Yes	1e-57	Uncharacterized protein n=2	Glycine max	I1JSE9_SOYBN		uncharacterized LOC100813607
UN00278	661	D7TJX5	Yes	8e-57	Putative uncharacterized protein n=1	Vitis vinifera	D7TJX5_VITVI	GO:0016706	protein SRG1-like
UN00279	673	K7K598	No	2e-73	Uncharacterized protein n=1	Glycine max	K7K598_SOYBN	GO:0015743	NULL
UN00280	758	G7JK45	No	3e-69	Monocopper oxidase-like protein SKU5 n=2	Medicago truncatula	G7JK45_MEDTR	GO:0005507; GO:0016491	Monocopper oxidase-like protein SKU5
UN00281	785	K3ZXR2	No	7e-42	Uncharacterized protein n=1	Setaria italica	K3ZXR2_SETIT	GO:0043022; GO:0003746; GO:0008612; GO:0045901; GO:0045905; GO:0006452	NULL
UN00282	798	E9CI66	No	2e-67	Vesicle-associated membrane protein 712 n=1	Capsaspora owczarzaki ATCC 30864	E9CI66_CAPO3	GO:0016021; GO:0016192	NULL
UN00283	889	NoHit	No	99	NoMatchingHitfound	-	-	-	NULL
UN00284	495	NoHit	No	99	NoMatchingHitfound	-	-	-	NULL
UN00285	921	K4BC78	No	1e-127	Uncharacterized protein n=1	Solanum lycopersicum	K4BC78_SOLLC	GO:0004842; GO:0008270; GO:0016567	NULL
UN00286	652	K4CM31	Yes	1e-76	Uncharacterized protein n=1	Solanum lycopersicum	K4CM31_SOLLC	GO:0020037; GO:0005506; GO:0019825; GO:0015671	NULL
UN00287	671	K4CAE1	Yes	3e-46	Uncharacterized protein n=1	Solanum lycopersicum	K4CAE1_SOLLC	GO:0016021	NULL
UN00288	969	Q1WIR8	Yes	1e-06	PIF-like transposase n=1	Daucus carota	Q1WIR8_DAUCA		NULL
UN00289	860	NoHit	No	99	NoMatchingHitfound	-	-	-	NULL
UN00290	1102	I1CRZ7	No	7e-24	Uncharacterized protein n=1	Rhizopus delemar RA 99-880	I1CRZ7_RHIO9	GO:0005874; GO:0005875; GO:0005524; GO:0003777; GO:0007018	NULL
UN00291	536	B9ILH9	Yes	8e-38	Predicted protein n=1	Populus trichocarpa	B9ILH9_POPTR	GO:0016021	hypothetical protein
UN00292	535	K4B8G1	Yes	2e-19	Uncharacterized protein n=1	Solanum lycopersicum	K4B8G1_SOLLC	GO:0005524; GO:0004674	NULL
UN00293	1301	K4B0K5	Yes	1e-178	Uncharacterized protein n=1	Solanum lycopersicum	K4B0K5_SOLLC	GO:0016779; GO:0009058; GO:0016070	NULL
UN00294	1171	NoHit	No	99	NoMatchingHitfound	-	-	-	NULL
UN00295	828	NoHit	No	99	NoMatchingHitfound	-	-	-	NULL
UN00296	1065	E0XS38	Yes	6e-33	Putative uncharacterized protein (Fragment) n=1	uncultured alpha proteobacterium HF0070_14E07	E0XS38_9PROT		NULL
UN00297	939	A3CC60	No	1e-39	Putative uncharacterized protein n=1	Oryza sativa Japonica Group	A3CC60_ORYSJ	GO:0005524; GO:0016887; GO:0009055; GO:0051536; GO:0006200	NULL
UN00298	1364	G7E7F1	Yes	2e-23	Putative uncharacterized protein Mo05449 n=1	Mixia osmundae IAM 14324	G7E7F1_MIXOS		NULL
UN00299	917	NoHit	No	99	NoMatchingHitfound	-	-	-	NULL
UN00300	512	H2ESJ4	No	3e-36	ATP synthase subunit a n=2	Gigaspora	H2ESJ4_GIGMA	GO:0005743; GO:0045263; GO:0015078; GO:0015986	ATP synthase F0 subunit 6
UN00301	508	K4C379	No	1e-53	Uncharacterized protein n=1	Solanum lycopersicum	K4C379_SOLLC	GO:0004553; GO:0005975	NULL
UN00302	1106	NoHit	No	99	NoMatchingHitfound	-	-	-	NULL
UN00303	848	K4BLJ1	No	2e-06	Uncharacterized protein n=1	Solanum lycopersicum	K4BLJ1_SOLLC	GO:0043565; GO:0003700	NULL
UN00304	924	K4CBW5	No	1e-106	Uncharacterized protein n=1	Solanum lycopersicum	K4CBW5_SOLLC	GO:0005634; GO:0018024; GO:0034968	NULL
UN00305	423	K4D4Q2	No	3e-07	Uncharacterized protein n=1	Solanum lycopersicum	K4D4Q2_SOLLC		NULL
UN00306	288	K4C3R7	Yes	4e-29	Uncharacterized protein n=1	Solanum lycopersicum	K4C3R7_SOLLC	GO:0016787	NULL
UN00307	556	B9NK03	No	6e-24	Predicted protein n=1	Populus trichocarpa	B9NK03_POPTR	GO:0019028; GO:0003723; GO:0003964; GO:0005198; GO:0006278	hypothetical protein
UN00308	1056	F6H444	Yes	2e-67	Putative uncharacterized protein n=1	Vitis vinifera	F6H444_VITVI	GO:0005886; GO:0010011; GO:0071249; GO:0048527; GO:0010152; GO:0080022; GO:0002237; GO:0048443	protein AUXIN SIGNALING F-BOX 3-like
UN00309	906	K4BS61	No	3e-79	Uncharacterized protein n=1	Solanum lycopersicum	K4BS61_SOLLC		NULL
UN00310	646	K4B118	No	8e-30	Uncharacterized protein n=2	Solanum	K4B118_SOLLC		NULL
UN00311	1679	K4AZN3	Yes	0	Uncharacterized protein n=1	Solanum lycopersicum	K4AZN3_SOLLC	GO:0016020; GO:0004222; GO:0006508	NULL
UN00312	498	NoHit	No	99	NoMatchingHitfound	-	-	-	NULL
UN00313	464	K7KEW9	No	1e-36	Uncharacterized protein n=2	Glycine max	K7KEW9_SOYBN	GO:0005524; GO:0004674	NULL
UN00314	582	NoHit	No	99	NoMatchingHitfound	-	-	-	NULL
UN00315	1055	K4DC68	Yes	9e-12	Uncharacterized protein n=1	Solanum lycopersicum	K4DC68_SOLLC	GO:0003993; GO:0046872	NULL
UN00316	727	K4CKK4	No	8e-39	Uncharacterized protein n=1	Solanum lycopersicum	K4CKK4_SOLLC		NULL
UN00317	801	I1JF87	Yes	9e-71	Uncharacterized protein n=3	Glycine max	I1JF87_SOYBN	GO:0005840; GO:0003735; GO:0006412	50S ribosomal protein L24-like
UN00318	659	C5YHX8	No	1e-14	Putative uncharacterized protein Sb07g004976 (Fragment) n=1	Sorghum bicolor	C5YHX8_SORBI		hypothetical protein
UN00319	1210	UPI0001AF2D3F	No	2e-21	UPI0001AF2D3F related cluster n=1	unknown	UPI0001AF2D3F	NULL	NULL
UN00320	664	NoHit	No	99	NoMatchingHitfound	-	-	-	NULL
UN00321	635	Q3BKI1	Yes	1e-33	Putative uncharacterized protein n=1	Magnetospirillum gryphiswaldense	Q3BKI1_9PROT		NULL
UN00322	3107	K7LJP8	Yes	0	Uncharacterized protein n=9	Glycine max	K7LJP8_SOYBN		NULL
UN00323	507	NoHit	No	99	NoMatchingHitfound	-	-	-	NULL
UN00324	808	C6T670	Yes	8e-73	Uncharacterized protein n=5	Glycine max	C6T670_SOYBN	GO:0005840; GO:0003735; GO:0006412	60S ribosomal protein L27a-3-like
UN00325	629	F6I422	No	6e-12	Putative uncharacterized protein n=1	Vitis vinifera	F6I422_VITVI	GO:0043531; GO:0006952	NULL
UN00326	783	K4DBN6	Yes	1e-100	Uncharacterized protein n=1	Solanum lycopersicum	K4DBN6_SOLLC	GO:0008060; GO:0008270; GO:0032312	NULL
UN00327	1523	F4RXK0	No	1e-58	Putative uncharacterized protein n=3	Melampsora larici-populina 98AG31	F4RXK0_MELLP		NULL
UN00328	572	B9ILU1	Yes	6e-26	Predicted protein n=1	Populus trichocarpa	B9ILU1_POPTR		hypothetical protein
UN00329	935	K4CH70	Yes	4e-58	Uncharacterized protein n=1	Solanum lycopersicum	K4CH70_SOLLC		NULL
UN00330	1471	K4DBW4	Yes	1e-149	Uncharacterized protein n=1	Solanum lycopersicum	K4DBW4_SOLLC	GO:0005737; GO:0008276	NULL
UN00331	120	NoHit	No	99	NoMatchingHitfound	-	-	-	NULL
UN00332	895	B9SZ96	No	2e-21	Sugar binding protein, putative n=1	Ricinus communis	B9SZ96_RICCO		sugar binding protein, putative
UN00333	649	F6GUI4	No	1e-35	Putative uncharacterized protein n=2	Vitis vinifera	F6GUI4_VITVI	GO:0016020; GO:0035091; GO:0007154; GO:0016192	NULL
UN00334	551	H9C957	Yes	2e-56	3-deoxy-D-arabino-heptulosonate 7-phosphate synthase n=1	Ipomoea purpurea	H9C957_IPOPU	GO:0003849; GO:0009073	NULL
UN00335	890	B9R8X0	Yes	5e-53	Putative uncharacterized protein n=1	Ricinus communis	B9R8X0_RICCO		hypothetical protein
UN00336	786	K4ASN0	Yes	8e-96	Uncharacterized protein n=1	Solanum lycopersicum	K4ASN0_SOLLC	GO:0004096; GO:0020037; GO:0016740	NULL
UN00337	888	UPI00027F6149	No	2e-67	UPI00027F6149 related cluster n=1	unknown	UPI00027F6149	NULL	NULL
UN00338	943	K4BX88	Yes	2e-90	Uncharacterized protein n=1	Solanum lycopersicum	K4BX88_SOLLC	GO:0016787	NULL
UN00339	550	NoHit	No	99	NoMatchingHitfound	-	-	-	NULL
UN00340	594	NoHit	No	99	NoMatchingHitfound	-	-	-	NULL
UN00341	729	J7FWS2	Yes	3e-45	Yellow stripe-like protein n=1	Rosa rugosa	J7FWS2_ROSRU	GO:0020037; GO:0046872; GO:0055085	NULL
UN00342	1123	K4CDZ0	No	5e-35	Uncharacterized protein n=1	Solanum lycopersicum	K4CDZ0_SOLLC		NULL
UN00343	389	NoHit	No	99	NoMatchingHitfound	-	-	-	NULL
UN00344	528	NoHit	No	99	NoMatchingHitfound	-	-	-	NULL
UN00345	972	G2A8R8	Yes	4e-08	DNA methylase family protein n=3	Escherichia coli	G2A8R8_ECOLX	GO:0003677; GO:0008170; GO:0006306	NULL
UN00346	654	K4C1Z3	Yes	1e-11	Uncharacterized protein n=1	Solanum lycopersicum	K4C1Z3_SOLLC		NULL
UN00347	1024	B9S114	No	7e-68	Katanin p60 ATPase-containing subunit, putative n=1	Ricinus communis	B9S114_RICCO	GO:0005524; GO:0008568	Katanin p60 ATPase-containing subunit, putative
UN00348	615	K4B0F1	No	6e-72	Uncharacterized protein n=1	Solanum lycopersicum	K4B0F1_SOLLC	GO:0005634; GO:0005525; GO:0003924; GO:0006184; GO:0042254	NULL
UN00349	175	NoHit	No	99	NoMatchingHitfound	-	-	-	NULL
UN00350	748	NoHit	No	99	NoMatchingHitfound	-	-	-	NULL
UN00351	1125	NoHit	No	99	NoMatchingHitfound	-	-	-	NULL
UN00352	708	F6GZM1	Yes	6e-30	Putative uncharacterized protein n=1	Vitis vinifera	F6GZM1_VITVI	GO:0016021; GO:0070825; GO:0005886; GO:0005524; GO:0004674; GO:0046777; GO:0006979; GO:0009845	NULL
UN00353	888	K4BJE6	No	1e-159	Uncharacterized protein n=1	Solanum lycopersicum	K4BJE6_SOLLC	GO:0005737; GO:0004813; GO:0005524; GO:0003676; GO:0006419	NULL
UN00354	1087	K4B1U2	Yes	1e-101	Uncharacterized protein n=1	Solanum lycopersicum	K4B1U2_SOLLC		NULL
UN00355	632	K4C9B9	No	1e-23	Uncharacterized protein n=1	Solanum lycopersicum	K4C9B9_SOLLC	GO:0005667; GO:0003677; GO:0003700; GO:0006351	NULL
UN00356	605	NoHit	No	99	NoMatchingHitfound	-	-	-	NULL
UN00357	817	K4CYS0	No	1e-42	Uncharacterized protein n=1	Solanum lycopersicum	K4CYS0_SOLLC		NULL
UN00358	1099	K4D2P3	No	1e-75	Uncharacterized protein n=1	Solanum lycopersicum	K4D2P3_SOLLC		NULL
UN00359	1082	K4BJJ1	Yes	1e-115	Uncharacterized protein n=1	Solanum lycopersicum	K4BJJ1_SOLLC		NULL
UN00360	767	G2J8L4	Yes	1e-64	OmpA/MotB domain protein n=1	Candidatus Glomeribacter gigasporarum BEG34	G2J8L4_9BURK	GO:0009279; GO:0016021; GO:0005886	NULL
UN00361	828	A6BLN7	No	4e-09	Putative transposase n=1	Ipomoea tricolor	A6BLN7_IPOTI		NULL
UN00362	628	NoHit	No	99	NoMatchingHitfound	-	-	-	NULL
UN00363	1152	K4B339	Yes	1e-114	Uncharacterized protein n=1	Solanum lycopersicum	K4B339_SOLLC	GO:0016021	NULL
UN00364	1423	NoHit	No	99	NoMatchingHitfound	-	-	-	NULL
UN00365	647	D3YM76	Yes	2e-75	Squalene epoxidase n=2	Solanoideae	D3YM76_9SOLA	GO:0016021; GO:0050660; GO:0004506	NULL
UN00366	707	K4CVH8	No	1e-13	Uncharacterized protein n=1	Solanum lycopersicum	K4CVH8_SOLLC	GO:0008270	NULL
UN00367	664	K4B833	No	3e-38	Uncharacterized protein n=1	Solanum lycopersicum	K4B833_SOLLC	GO:0016020; GO:0005509; GO:0004571	NULL
UN00368	855	I1CR99	No	4e-87	Uncharacterized protein n=1	Rhizopus delemar RA 99-880	I1CR99_RHIO9	GO:0005622; GO:0006810	NULL
UN00369	743	K4D3M4	No	7e-26	Uncharacterized protein n=1	Solanum lycopersicum	K4D3M4_SOLLC	GO:0043565; GO:0003700	NULL
UN00370	661	UPI0001905818	No	3e-77	DNA-directed RNA polymerase subunit beta'''', partial n=1	Rhizobium etli IE4771	UPI0001905818	NULL	NULL
UN00371	622	K4CP98	No	7e-43	Uncharacterized protein n=1	Solanum lycopersicum	K4CP98_SOLLC	GO:0005634; GO:0003677; GO:0016706; GO:0008270	NULL
UN00372	1471	K4BDW7	Yes	0	Uncharacterized protein n=1	Solanum lycopersicum	K4BDW7_SOLLC		NULL
UN00373	780	F9F6R6	No	3e-40	Homoserine dehydrogenase n=1	Fusarium oxysporum Fo5176	F9F6R6_FUSOF	GO:0004412; GO:0050661; GO:0009097; GO:0009086; GO:0009088	NULL
UN00374	1068	NoHit	No	99	NoMatchingHitfound	-	-	-	NULL
UN00375	161	NoHit	No	99	NoMatchingHitfound	-	-	-	NULL
UN00376	844	D7TVS8	No	5e-40	Putative uncharacterized protein n=3	Vitis vinifera	D7TVS8_VITVI	GO:0003676; GO:0000166	NULL
UN00377	729	K4D9C5	Yes	1e-110	Uncharacterized protein n=1	Solanum lycopersicum	K4D9C5_SOLLC	GO:0005938; GO:0046872; GO:0005543; GO:0032065	NULL
UN00378	509	K4DBW9	Yes	7e-29	Uncharacterized protein n=1	Solanum lycopersicum	K4DBW9_SOLLC		NULL
UN00379	553	A4FAF9	No	3e-10	Uncharacterized protein n=2	Saccharopolyspora erythraea NRRL 2338	A4FAF9_SACEN		hypothetical protein
UN00380	983	K3ZAU1	No	3e-32	Uncharacterized protein n=1	Setaria italica	K3ZAU1_SETIT	GO:0003743	NULL
UN00381	1137	Q6EE07	No	1e-13	Notchless-like protein n=2	Solanum	Q6EE07_SOLCH	GO:0005634	NULL
UN00382	1238	K4B9X1	Yes	1e-98	Uncharacterized protein n=1	Solanum lycopersicum	K4B9X1_SOLLC	GO:0008270	NULL
UN00383	968	K4DF31	Yes	9e-77	Uncharacterized protein n=1	Solanum lycopersicum	K4DF31_SOLLC		NULL
UN00384	690	K4BSY7	Yes	1e-36	Uncharacterized protein n=1	Solanum lycopersicum	K4BSY7_SOLLC	GO:0000151; GO:0004842	NULL
UN00385	664	NoHit	No	99	NoMatchingHitfound	-	-	-	NULL
UN00386	551	NoHit	No	99	NoMatchingHitfound	-	-	-	NULL
UN00387	955	D7TRY4	Yes	1e-110	Putative uncharacterized protein n=3	Vitis vinifera	D7TRY4_VITVI	GO:0016021; GO:0050660; GO:0004506	NULL
UN00388	1091	NoHit	No	99	NoMatchingHitfound	-	-	-	NULL
UN00389	644	NoHit	No	99	NoMatchingHitfound	-	-	-	NULL
UN00390	1056	NoHit	No	99	NoMatchingHitfound	-	-	-	NULL
UN00391	1101	B9S1S1	Yes	5e-79	AP-1 complex subunit gamma-2, putative n=1	Ricinus communis	B9S1S1_RICCO	GO:0030117; GO:0006886; GO:0016192	AP-1 complex subunit gamma-2, putative
UN00392	729	D7TL80	Yes	9e-24	Putative uncharacterized protein n=2	Vitis vinifera	D7TL80_VITVI		NULL
UN00393	1015	K7LXD7	No	2e-93	Uncharacterized protein n=2	Glycine max	K7LXD7_SOYBN	GO:0005634; GO:0006355	paired amphipathic helix protein Sin3-like 2-like
UN00394	576	K4BUB9	No	9e-16	Uncharacterized protein n=1	Solanum lycopersicum	K4BUB9_SOLLC	GO:0005524; GO:0004674; GO:0007165	NULL
UN00395	2003	F2CY68	No	1e-174	Predicted protein n=1	Hordeum vulgare subsp. vulgare	F2CY68_HORVD	GO:0004222; GO:0008270; GO:0006508	NULL
UN00396	839	NoHit	No	99	NoMatchingHitfound	-	-	-	NULL
UN00397	687	K4D6A7	No	7e-87	Uncharacterized protein n=1	Solanum lycopersicum	K4D6A7_SOLLC	GO:0004540; GO:0003723	NULL
UN00398	671	NoHit	No	99	NoMatchingHitfound	-	-	-	NULL
UN00399	453	K4BUI3	Yes	2e-11	Uncharacterized protein n=1	Solanum lycopersicum	K4BUI3_SOLLC	GO:0016021	NULL
UN00400	567	K4AS65	Yes	4e-37	Uncharacterized protein n=1	Solanum lycopersicum	K4AS65_SOLLC	GO:0006952; GO:0009607	NULL
UN00401	603	K4AXX7	Yes	9e-47	Protein translocase subunit SecA n=1	Solanum lycopersicum	K4AXX7_SOLLC	GO:0016020; GO:0005524; GO:0017038; GO:0006605	NULL
UN00402	728	NoHit	No	99	NoMatchingHitfound	-	-	-	NULL
UN00403	686	K4DC34	No	1e-31	Uncharacterized protein n=1	Solanum lycopersicum	K4DC34_SOLLC	GO:0043531; GO:0006952	NULL
UN00404	950	F6I2Y1	Yes	3e-14	Putative uncharacterized protein n=2	Vitis vinifera	F6I2Y1_VITVI	GO:0008270; GO:0006886; GO:0016192	NULL
UN00405	2036	NoHit	No	99	NoMatchingHitfound	-	-	-	NULL
UN00406	1146	I1BSL3	No	3e-47	Uncharacterized protein n=1	Rhizopus delemar RA 99-880	I1BSL3_RHIO9	GO:0003774	NULL
UN00407	630	K4B3Z8	Yes	7e-77	Uncharacterized protein n=1	Solanum lycopersicum	K4B3Z8_SOLLC	GO:0003755; GO:0006457; GO:0000413	NULL
UN00408	766	K7QK66	Yes	5e-68	Lipoxygenase n=1	Capsicum annuum	K7QK66_CAPAN	GO:0005506; GO:0016165	NULL
UN00409	1046	NoHit	No	99	NoMatchingHitfound	-	-	-	NULL
UN00410	809	I1M0D1	No	1e-33	Uncharacterized protein n=2	Glycine max	I1M0D1_SOYBN	GO:0003824; GO:0008152	NULL
UN00411	899	D7TC76	Yes	1e-108	Putative uncharacterized protein n=1	Vitis vinifera	D7TC76_VITVI	GO:0005085; GO:0007264	dedicator of cytokinesis protein 11-like
UN00412	882	NoHit	No	99	NoMatchingHitfound	-	-	-	NULL
UN00413	1187	Q76B43	No	3e-91	Putative uncharacterized protein PPS3 n=1	Solanum tuberosum	Q76B43_SOLTU		NULL
UN00414	714	NoHit	No	99	NoMatchingHitfound	-	-	-	NULL
UN00415	769	Q5ZF82	Yes	2e-90	Putative uncharacterized protein n=1	Plantago major	Q5ZF82_PLAMJ	GO:0003824	NULL
UN00416	905	Q1EF98	Yes	4e-69	Cytochrome c oxidase subunit 1 n=1	Metarhizium anisopliae	Q1EF98_METAN	GO:0016021; GO:0005743; GO:0070469; GO:0004129; GO:0009055; GO:0020037; GO:0005506; GO:0009060; GO:0022900; GO:0006119	cytochrome oxidase subunit I
UN00417	547	NoHit	No	99	NoMatchingHitfound	-	-	-	NULL
UN00418	559	A5AEZ1	Yes	2e-66	Putative uncharacterized protein n=1	Vitis vinifera	A5AEZ1_VITVI	GO:0003824; GO:0008152	NULL
UN00419	921	F6GTW6	Yes	3e-14	Putative uncharacterized protein n=1	Vitis vinifera	F6GTW6_VITVI	GO:0005634; GO:0003677; GO:0003700; GO:0006351	ethylene-responsive transcription factor RAP2-7-like
UN00420	614	G7LE58	Yes	5e-14	Glutamyl-tRNA(Gln) amidotransferase subunit A n=1	Medicago truncatula	G7LE58_MEDTR	GO:0016884; GO:0016740	Glutamyl-tRNA(Gln) amidotransferase subunit A
UN00421	414	D7SJU7	Yes	1e-58	Putative uncharacterized protein n=1	Vitis vinifera	D7SJU7_VITVI	GO:0003873; GO:0005524; GO:0004331; GO:2001070; GO:0006003; GO:0006000	6-phosphofructo-2-kinase/fructose-2,6-biphosphatase 3-like
UN00422	1083	K4BIP1	Yes	1e-137	Uncharacterized protein n=1	Solanum lycopersicum	K4BIP1_SOLLC	GO:0016021; GO:0005524; GO:0042626; GO:0006200	NULL
UN00423	814	E6PDN8	No	2e-13	Uncharacterized protein n=1	mine drainage metagenome	E6PDN8_9ZZZZ		NULL
UN00424	841	K7LQG0	Yes	1e-81	Uncharacterized protein n=31	Magnoliophyta	K7LQG0_SOYBN	GO:0005840; GO:0003735; GO:0006412	NULL
UN00425	524	Q70Z17	No	3e-45	Nucleosome assembly protein 1-like protein 3 n=1	Nicotiana tabacum	Q70Z17_TOBAC	GO:0005634; GO:0006334	NULL
UN00426	994	J7EPI5	No	1e-169	Methylenetetrahydrofolate reductase n=7	Solanaceae	J7EPI5_NICTO	GO:0004489; GO:0006555; GO:0035999	NULL
UN00427	897	A5ALC4	Yes	3e-11	tRNA-dihydrouridine synthase n=2	Vitis vinifera	A5ALC4_VITVI	GO:0050660; GO:0017150; GO:0002943	NULL
UN00428	1050	K4B1X0	Yes	1e-130	Uncharacterized protein n=1	Solanum lycopersicum	K4B1X0_SOLLC	GO:0008972; GO:0004789; GO:0009228	NULL
UN00429	537	K4BCF9	No	1e-16	Uncharacterized protein n=1	Solanum lycopersicum	K4BCF9_SOLLC		NULL
UN00430	871	K4DE74	Yes	6e-58	Uncharacterized protein n=1	Solanum lycopersicum	K4DE74_SOLLC		NULL
UN00431	1261	K4CAK6	No	1e-53	Uncharacterized protein n=1	Solanum lycopersicum	K4CAK6_SOLLC		NULL
UN00432	814	K4CM24	Yes	3e-38	Uncharacterized protein n=1	Solanum lycopersicum	K4CM24_SOLLC	GO:0016021; GO:0005249	NULL
UN00433	181	UPI0000F05B2E	No	3e-06	UPI0000F05B2E related cluster n=1	unknown	UPI0000F05B2E	NULL	NULL
UN00434	234	NoHit	No	99	NoMatchingHitfound	-	-	-	NULL
UN00435	325	P93306	No	5e-44	NADH dehydrogenase [ubiquinone] iron-sulfur protein 2 n=125	Embryophyta	NDUS2_ARATH	GO:0005739; GO:0070469; GO:0051287; GO:0008137; GO:0048038; GO:0006120	NADH dehydrogenase subunit 7
UN00436	747	Q5NRN6	Yes	2e-65	KH domain containing protein, putative n=3	Solanum	Q5NRN6_SOLDE	GO:0003723	NULL
UN00437	556	NoHit	No	99	NoMatchingHitfound	-	-	-	NULL
UN00438	687	A5AGN7	No	1e-26	Putative uncharacterized protein n=1	Vitis vinifera	A5AGN7_VITVI	GO:0003723; GO:0003964; GO:0006278	NULL
UN00439	672	B9RSG5	Yes	1e-100	Dipeptidyl peptidase IV, putative n=1	Ricinus communis	B9RSG5_RICCO	GO:0016020; GO:0008236; GO:0006508	dipeptidyl peptidase IV, putative
UN00440	687	F2CW55	No	5e-18	Predicted protein n=1	Hordeum vulgare subsp. vulgare	F2CW55_HORVD		NULL
UN00441	935	K4BAB5	Yes	3e-36	Uncharacterized protein n=1	Solanum lycopersicum	K4BAB5_SOLLC	GO:0016021; GO:0055085	NULL
UN00442	220	NoHit	No	99	NoMatchingHitfound	-	-	-	NULL
UN00443	1086	A5ARE7	No	1e-74	Putative uncharacterized protein n=2	Vitis vinifera	A5ARE7_VITVI		NULL
UN00444	359	NoHit	No	99	NoMatchingHitfound	-	-	-	NULL
UN00445	873	K4AX79	Yes	3e-49	Uncharacterized protein n=1	Solanum lycopersicum	K4AX79_SOLLC	GO:0005524; GO:0017111	NULL
UN00446	625	UPI000258F860	No	5e-15	UPI000258F860 related cluster n=1	unknown	UPI000258F860	NULL	NULL
UN00447	1042	K4C1C3	Yes	3e-73	Uncharacterized protein n=2	Solanum lycopersicum	K4C1C3_SOLLC	GO:0050660; GO:0004499; GO:0050661	NULL
UN00448	802	NoHit	No	99	NoMatchingHitfound	-	-	-	NULL
UN00449	928	K4AXN1	Yes	1e-14	ATP-dependent (S)-NAD(P)H-hydrate dehydratase n=1	Solanum lycopersicum	K4AXN1_SOLLC	GO:0005524; GO:0047453; GO:0046496	NULL
UN00450	213	D2VG23	No	1e-08	Predicted protein n=1	Naegleria gruberi	D2VG23_NAEGR		hypothetical protein
UN00451	702	K4DH54	Yes	4e-76	Uncharacterized protein n=1	Solanum lycopersicum	K4DH54_SOLLC	GO:0016020; GO:0005215	NULL
UN00452	849	D5A9Y4	No	3e-48	Putative uncharacterized protein n=1	Picea sitchensis	D5A9Y4_PICSI	GO:0005509	NULL
UN00453	1004	NoHit	No	99	NoMatchingHitfound	-	-	-	NULL
UN00454	286	NoHit	No	99	NoMatchingHitfound	-	-	-	NULL
UN00455	1033	K4Q458	No	2e-69	Uncharacterized protein n=1	Beta vulgaris	K4Q458_BETVU	GO:0005524; GO:0004765	NULL
UN00456	1172	F6HHG9	No	1e-116	Putative uncharacterized protein n=3	Vitis vinifera	F6HHG9_VITVI	GO:0030173; GO:0008373; GO:0006486	NULL
UN00457	1121	Q7XZW4	Yes	1e-09	Cytochrome c oxidase n=8	Poaceae	Q7XZW4_ORYSJ	GO:0005751; GO:0004129	Os03g0772800
UN00458	598	C4P7W8	No	2e-15	CBL-interacting protein kinase 19 n=2	Vitis vinifera	C4P7W8_VITVI	GO:0005524; GO:0004674; GO:0007165	CBL-interacting serine/threonine-protein kinase 1-like
UN00459	549	NoHit	No	99	NoMatchingHitfound	-	-	-	NULL
UN00460	566	NoHit	No	99	NoMatchingHitfound	-	-	-	NULL
UN00461	674	K4D951	No	1e-65	Uncharacterized protein n=1	Solanum lycopersicum	K4D951_SOLLC	GO:0005524; GO:0004674	NULL
UN00462	928	NoHit	No	99	NoMatchingHitfound	-	-	-	NULL
UN00463	535	K4CR66	Yes	9e-14	Uncharacterized protein n=1	Solanum lycopersicum	K4CR66_SOLLC		NULL
UN00464	1213	NoHit	No	99	NoMatchingHitfound	-	-	-	NULL
UN00465	508	A9XLF1	No	9e-31	Putative uncharacterized protein n=1	Petunia integrifolia subsp. inflata	A9XLF1_PETIN	GO:0005634; GO:0000166; GO:0003723; GO:0006397	NULL
UN00466	1008	K4CGK7	Yes	7e-35	Uncharacterized protein n=1	Solanum lycopersicum	K4CGK7_SOLLC		NULL
UN00467	676	NoHit	No	99	NoMatchingHitfound	-	-	-	NULL
UN00468	1058	NoHit	No	99	NoMatchingHitfound	-	-	-	NULL
UN00469	1244	H6VLF1	Yes	1e-133	Mevalonate diphosphate decarboxylase n=1	Salvia miltiorrhiza	H6VLF1_SALMI	GO:0005524; GO:0004163; GO:0008299	NULL
UN00470	1013	C5XVG3	No	7e-17	Putative uncharacterized protein Sb04g004317 (Fragment) n=1	Sorghum bicolor	C5XVG3_SORBI		hypothetical protein
UN00471	678	A4LAP7	Yes	4e-80	BRI1 protein n=3	Solanaceae	A4LAP7_NICBE	GO:0016021; GO:0005524; GO:0004674	NULL
UN00472	622	NoHit	No	99	NoMatchingHitfound	-	-	-	NULL
UN00473	202	NoHit	No	99	NoMatchingHitfound	-	-	-	NULL
UN00474	1089	NoHit	No	99	NoMatchingHitfound	-	-	-	NULL
UN00475	863	B9SX01	No	1e-113	Lysosomal pro-X carboxypeptidase, putative n=1	Ricinus communis	B9SX01_RICCO	GO:0004180; GO:0008236; GO:0006508	lysosomal pro-X carboxypeptidase, putative
UN00476	1608	K4CGZ4	Yes	7e-84	Uncharacterized protein n=1	Solanum lycopersicum	K4CGZ4_SOLLC	GO:0016020; GO:0008375	NULL
UN00477	1095	A5C2L5	No	2e-29	Putative uncharacterized protein n=2	Vitis vinifera	A5C2L5_VITVI		uncharacterized LOC100250667
UN00478	474	H3ID40	No	3e-07	Uncharacterized protein n=1	Strongylocentrotus purpuratus	H3ID40_STRPU		NULL
UN00479	1076	Q5W798	No	1e-06	Putative polyprotein n=2	Oryza sativa Japonica Group	Q5W798_ORYSJ	GO:0003723; GO:0003964; GO:0006278	NULL
UN00480	775	NoHit	No	99	NoMatchingHitfound	-	-	-	NULL
UN00481	827	K4CIL9	No	8e-12	Uncharacterized protein n=1	Solanum lycopersicum	K4CIL9_SOLLC		NULL
UN00482	1118	K4CIM3	Yes	1e-130	Uncharacterized protein n=1	Solanum lycopersicum	K4CIM3_SOLLC	GO:0048208	NULL
UN00483	874	K4ASB0	No	2e-68	Uncharacterized protein n=1	Solanum lycopersicum	K4ASB0_SOLLC		NULL
UN00484	604	Q6JSK2	Yes	1e-54	Verticillium wilt disease resistance protein n=1	Solanum torvum	Q6JSK2_9SOLN		NULL
UN00485	1488	K4BMU3	No	0	Uncharacterized protein n=1	Solanum lycopersicum	K4BMU3_SOLLC	GO:0005524; GO:0004713	NULL
UN00486	740	Q9ZUP4	Yes	4e-35	At2g19470 n=2	Arabidopsis	Q9ZUP4_ARATH	GO:0005737; GO:0005524; GO:0004674	casein kinase I-like 5
UN00487	1778	B9N515	No	0	Predicted protein n=16	Magnoliophyta	B9N515_POPTR	GO:0009941; GO:0000794; GO:0031461; GO:0009524; GO:0005819; GO:0009793; GO:0042752; GO:0009733; GO:0009753; GO:0010265; GO:0006511	hypothetical protein
UN00488	1311	A5C8K0	No	1e-27	Putative uncharacterized protein n=1	Vitis vinifera	A5C8K0_VITVI	GO:0003676; GO:0008270; GO:0015074	NULL
UN00489	1375	D7T8Q4	Yes	3e-21	Putative uncharacterized protein n=2	Vitis vinifera	D7T8Q4_VITVI		uncharacterized LOC100247453
UN00490	612	F2U0F9	No	1e-63	Peptidyl-prolyl cis-trans isomerase n=1	Salpingoeca sp. ATCC 50818	F2U0F9_SALS5	GO:0003755; GO:0006457; GO:0000413	NULL
UN00491	1230	K4C2Z8	Yes	5e-55	Uncharacterized protein n=1	Solanum lycopersicum	K4C2Z8_SOLLC		NULL
UN00492	696	K4BXW8	No	7e-34	Uncharacterized protein n=1	Solanum lycopersicum	K4BXW8_SOLLC	GO:0008168; GO:0032259	NULL
UN00493	692	D2WL57	Yes	3e-61	Tau class glutathione transferase GSTU45 n=1	Populus trichocarpa	D2WL57_POPTR	GO:0005886; GO:0043295; GO:0016740; GO:0046686; GO:0006979	NULL
UN00494	834	K4B808	Yes	5e-33	Uncharacterized protein n=1	Solanum lycopersicum	K4B808_SOLLC		NULL
UN00495	975	D7TJC2	No	1e-110	Putative uncharacterized protein n=2	Vitis vinifera	D7TJC2_VITVI	GO:0008270	NULL
UN00496	604	NoHit	No	99	NoMatchingHitfound	-	-	-	NULL
UN00497	1009	H2CSU6	No	9e-91	Isoprene synthase (Fragment) n=1	Robinia pseudoacacia	H2CSU6_ROBPS	GO:0000287; GO:0010333	NULL
UN00498	1061	K4DI04	No	2e-24	Uncharacterized protein n=1	Solanum lycopersicum	K4DI04_SOLLC	GO:0005524; GO:0004672	NULL
UN00499	521	C7PF15	No	9e-29	Coagulation factor 5/8 type domain protein n=1	Chitinophaga pinensis DSM 2588	C7PF15_CHIPD	GO:0046559; GO:0007155; GO:0045493	coagulation factor 5/8 type domain-containing protein
UN00500	1829	F6H985	No	4e-48	Putative uncharacterized protein n=2	Vitis vinifera	F6H985_VITVI		NULL
UN00501	2031	K4BCG2	No	0	Uncharacterized protein n=2	Solanum lycopersicum	K4BCG2_SOLLC	GO:0005524; GO:0004674	NULL
UN00502	1530	Q84YG5	No	0	Isoamylase isoform 3 n=2	Solanum	Q84YG5_SOLTU	GO:0043169; GO:0004553; GO:0005975	NULL
UN00503	711	K4D5L5	Yes	3e-23	Uncharacterized protein n=1	Solanum lycopersicum	K4D5L5_SOLLC		NULL
UN00504	679	UPI0001561725	Yes	9e-78	UPI0001561725 related cluster n=1	unknown	UPI0001561725	NULL	NULL
UN00505	491	NoHit	No	99	NoMatchingHitfound	-	-	-	NULL
UN00506	625	K4CDF4	Yes	5e-16	Uncharacterized protein n=2	Solanum lycopersicum	K4CDF4_SOLLC	GO:0030126; GO:0005198; GO:0006886; GO:0016192	NULL
UN00507	870	B0CN60	Yes	9e-76	Myosin XI-F n=2	Solanaceae	B0CN60_NICBE	GO:0016459; GO:0005524; GO:0003774	NULL
UN00508	757	G7IRB5	Yes	6e-38	Putative uncharacterized protein n=3	Medicago truncatula	G7IRB5_MEDTR		hypothetical protein
UN00509	849	B9HIX0	Yes	4e-33	Predicted protein n=2	Populus trichocarpa	B9HIX0_POPTR	GO:0008413; GO:0019177; GO:0006974	dihydroneopterin triphosphate pyrophosphohydrolase
UN00510	1820	K4CVP4	Yes	0	Uncharacterized protein n=1	Solanum lycopersicum	K4CVP4_SOLLC		NULL
UN00511	1012	K4AZ47	Yes	8e-23	Methionine aminopeptidase n=1	Solanum lycopersicum	K4AZ47_SOLLC	GO:0004177; GO:0046872; GO:0008235; GO:0009987; GO:0006508	NULL
UN00512	674	D7TV30	No	2e-56	Putative uncharacterized protein n=1	Vitis vinifera	D7TV30_VITVI		ganglioside-induced differentiation-associated protein 2-like
UN00513	571	NoHit	No	99	NoMatchingHitfound	-	-	-	NULL
UN00514	913	NoHit	No	99	NoMatchingHitfound	-	-	-	NULL
UN00515	847	F6H7C9	No	5e-41	Putative uncharacterized protein n=1	Vitis vinifera	F6H7C9_VITVI	GO:0005634; GO:0008168; GO:0008270	NULL
UN00516	724	K4BVA3	No	8e-69	Uncharacterized protein n=1	Solanum lycopersicum	K4BVA3_SOLLC		NULL
UN00517	448	C9YEF0	Yes	8e-41	Putative uncharacterized protein n=1	Curvibacter putative symbiont of Hydra magnipapillata	C9YEF0_9BURK		NULL
UN00518	1016	K4BWJ4	Yes	8e-96	Uncharacterized protein n=1	Solanum lycopersicum	K4BWJ4_SOLLC	GO:0005794; GO:0016021; GO:0030246; GO:0008378; GO:0006486	NULL
UN00519	710	NoHit	No	99	NoMatchingHitfound	-	-	-	NULL
UN00520	916	I1K974	Yes	3e-23	Uncharacterized protein n=3	Glycine max	I1K974_SOYBN		NULL
UN00521	717	D7TJ49	No	2e-89	Putative uncharacterized protein n=2	Vitis vinifera	D7TJ49_VITVI		NULL
UN00522	682	UPI00027F6149	No	3e-86	UPI00027F6149 related cluster n=1	unknown	UPI00027F6149	NULL	NULL
UN00523	608	NoHit	No	99	NoMatchingHitfound	-	-	-	NULL
UN00524	542	UPI0001744DF7	No	8e-13	hypothetical protein VspiD_13700 n=1	Verrucomicrobium spinosum DSM 4136	UPI0001744DF7	NULL	NULL
UN00525	443	G7JW34	No	3e-07	COPII coat assembly protein sec16 n=1	Medicago truncatula	G7JW34_MEDTR	GO:0048208	COPII coat assembly protein sec16
UN00526	600	Q6JJ49	No	3e-12	Putative uncharacterized protein n=1	Ipomoea trifida	Q6JJ49_IPOTF		NULL
UN00527	886	F6HB63	No	1e-28	Putative uncharacterized protein n=1	Vitis vinifera	F6HB63_VITVI		NULL
UN00528	1278	D2CGD4	Yes	1e-119	Dehydroascorbate reductase n=1	Ipomoea batatas	D2CGD4_IPOBA	GO:0045174	NULL
UN00529	591	K4AXG7	Yes	5e-10	Uncharacterized protein n=1	Solanum lycopersicum	K4AXG7_SOLLC	GO:0003682; GO:0003677	NULL
UN00530	663	A9PBR7	Yes	2e-78	Predicted protein n=17	rosids	A9PBR7_POPTR	GO:0022625; GO:0003735; GO:0006412	hypothetical protein
UN00531	877	F1KVR9	Yes	3e-43	85 kDa calcium-independent phospholipase A2 n=1	Ascaris suum	F1KVR9_ASCSU	GO:0016787; GO:0006629	NULL
UN00532	1312	K4C7K1	No	1e-156	Uncharacterized protein n=1	Solanum lycopersicum	K4C7K1_SOLLC	GO:0016020; GO:0008535	NULL
UN00533	479	I1KXS1	Yes	4e-45	Uncharacterized protein n=2	Glycine max	I1KXS1_SOYBN		F-box/kelch-repeat protein SKIP11-like
UN00534	1073	NoHit	No	99	NoMatchingHitfound	-	-	-	NULL
UN00535	788	K4B415	Yes	6e-32	Uncharacterized protein n=1	Solanum lycopersicum	K4B415_SOLLC	GO:0005622; GO:0004842; GO:0016567	NULL
UN00536	744	D7SWC3	Yes	7e-41	Putative uncharacterized protein n=2	Vitis vinifera	D7SWC3_VITVI	GO:0009706; GO:0009535; GO:0005739	NULL
UN00537	186	UPI00026586CC	Yes	1e-07	UPI00026586CC related cluster n=1	unknown	UPI00026586CC	NULL	NULL
UN00538	659	D7TCL0	Yes	2e-42	Putative uncharacterized protein n=1	Vitis vinifera	D7TCL0_VITVI	GO:0005840; GO:0003735; GO:0006412	uncharacterized LOC100255931
UN00539	702	K4AYF0	No	8e-67	Uncharacterized protein n=1	Solanum lycopersicum	K4AYF0_SOLLC		NULL
UN00540	730	Q9ZQT4	Yes	2e-09	H+/Ca2+ exchanger 2 n=1	Ipomoea nil	Q9ZQT4_IPONI	GO:0016021; GO:0015369	NULL
UN00541	1104	NoHit	No	99	NoMatchingHitfound	-	-	-	NULL
UN00542	747	K4B9H8	No	6e-47	Serine/threonine-protein kinase n=1	Solanum lycopersicum	K4B9H8_SOLLC	GO:0005524; GO:0004674; GO:0048544	NULL
UN00543	766	F6HPZ9	Yes	7e-36	Putative uncharacterized protein n=1	Vitis vinifera	F6HPZ9_VITVI	GO:0008270	NULL
UN00544	947	I6XNU8	Yes	3e-17	LAGLIDADG homing endonuclease type 2 n=1	Rhizophagus irregularis	I6XNU8_9GLOM	GO:0005739; GO:0004519	NULL
UN00545	570	K7TGG9	Yes	5e-12	Uncharacterized protein n=1	Zea mays	K7TGG9_MAIZE	GO:0004055; GO:0005524; GO:0006526	NULL
UN00546	1094	B9H8M7	Yes	1e-130	Structural maintenance of chromosomes protein n=1	Populus trichocarpa	B9H8M7_POPTR	GO:0005694; GO:0005634; GO:0005524; GO:0030261; GO:0006310; GO:0006281; GO:0007062	condensin complex components subunit
UN00547	627	K4CGW8	Yes	2e-52	Uncharacterized protein n=1	Solanum lycopersicum	K4CGW8_SOLLC	GO:0006457	NULL
UN00548	1178	J3LBR0	No	1e-126	NADPH:adrenodoxin oxidoreductase, mitochondrial n=1	Oryza brachyantha	J3LBR0_ORYBR	GO:0005759; GO:0000166; GO:0016491	NULL
UN00549	691	I0Z7F7	No	4e-52	Glutathione S-transferase n=1	Coccomyxa subellipsoidea C-169	I0Z7F7_9CHLO	GO:0016740	NULL
UN00550	632	NoHit	No	99	NoMatchingHitfound	-	-	-	NULL
UN00551	672	NoHit	No	99	NoMatchingHitfound	-	-	-	NULL
UN00552	845	K4BBH3	Yes	2e-90	Uncharacterized protein n=1	Solanum lycopersicum	K4BBH3_SOLLC	GO:0016021; GO:0005215	NULL
UN00553	1772	K4B3K4	No	1e-162	Uncharacterized protein n=1	Solanum lycopersicum	K4B3K4_SOLLC	GO:0008270	NULL
UN00554	594	Q076D8	No	9e-18	DRE-binding protein 3a n=1	Gossypium hirsutum	Q076D8_GOSHI	GO:0005634; GO:0003677; GO:0003700; GO:0006351	NULL
UN00555	515	D7TNI7	No	9e-10	Putative uncharacterized protein n=2	Vitis vinifera	D7TNI7_VITVI		NULL
UN00556	1655	D7TCR2	No	0	Putative uncharacterized protein n=1	Vitis vinifera	D7TCR2_VITVI	GO:0016021; GO:0016485; GO:0009966	nicalin-1-like
UN00557	934	K4CX15	Yes	8e-88	Uncharacterized protein n=1	Solanum lycopersicum	K4CX15_SOLLC	GO:0004806; GO:0006629	NULL
UN00558	735	K4BNN9	Yes	1e-39	Uncharacterized protein n=1	Solanum lycopersicum	K4BNN9_SOLLC	GO:0005622; GO:0043531; GO:0005524; GO:0017111; GO:0006952; GO:0007165	NULL
UN00559	2452	K4BWP3	No	2e-70	Uncharacterized protein n=1	Solanum lycopersicum	K4BWP3_SOLLC	GO:0043531; GO:0006952	NULL
UN00560	1421	K4BJJ1	No	3e-69	Uncharacterized protein n=1	Solanum lycopersicum	K4BJJ1_SOLLC		NULL
UN00561	852	F6H8I4	No	7e-52	Putative uncharacterized protein n=1	Vitis vinifera	F6H8I4_VITVI	GO:0016706; GO:0019761; GO:0010439	1-aminocyclopropane-1-carboxylate oxidase homolog 1-like
UN00562	736	G0SYF5	No	2e-14	Putative uncharacterized protein n=1	Rhodotorula glutinis ATCC 204091	G0SYF5_RHOG2		NULL
UN00563	810	G7KHJ1	Yes	2e-56	DEAD-box ATP-dependent RNA helicase n=2	Medicago truncatula	G7KHJ1_MEDTR	GO:0005524; GO:0008026; GO:0003676	DEAD-box ATP-dependent RNA helicase
UN00564	678	Q3BKI1	Yes	5e-23	Putative uncharacterized protein n=1	Magnetospirillum gryphiswaldense	Q3BKI1_9PROT		NULL
UN00565	670	K4DA59	Yes	9e-19	Uncharacterized protein n=4	Lycopersicon	K4DA59_SOLLC	GO:0043531; GO:0006952	NULL
UN00566	738	B9GRN8	No	1e-43	Predicted protein n=1	Populus trichocarpa	B9GRN8_POPTR	GO:0005634; GO:0005524; GO:0004674; GO:0009850; GO:0009741; GO:0048364; GO:0009826	hypothetical protein
UN00567	535	K4CLV0	Yes	2e-50	Uncharacterized protein n=1	Solanum lycopersicum	K4CLV0_SOLLC		NULL
UN00568	593	NoHit	No	99	NoMatchingHitfound	-	-	-	NULL
UN00569	908	NoHit	No	99	NoMatchingHitfound	-	-	-	NULL
UN00570	1038	K4BCE4	No	7e-46	Uncharacterized protein n=1	Solanum lycopersicum	K4BCE4_SOLLC	GO:0008270	NULL
UN00571	617	K4CWH0	Yes	3e-78	Histone deacetylase n=1	Solanum lycopersicum	K4CWH0_SOLLC	GO:0005634; GO:0032041; GO:0097372; GO:0046969; GO:0046970; GO:0070932; GO:0070933; GO:0006355; GO:0006351	NULL
UN00572	1036	F2DI62	Yes	1e-125	Predicted protein n=3	BEP clade	F2DI62_HORVD	GO:0003824; GO:0030170; GO:0008152	NULL
UN00573	1471	F6I5W0	Yes	0	Putative uncharacterized protein n=3	Vitis vinifera	F6I5W0_VITVI	GO:0016021	NULL
UN00574	616	K4D349	Yes	8e-22	Uncharacterized protein n=1	Solanum lycopersicum	K4D349_SOLLC		NULL
UN00575	624	F0JAC2	No	2e-20	Hypothetical conserved protein 1806 n=1	Amblyomma variegatum	F0JAC2_AMBVA		NULL
UN00576	613	NoHit	No	99	NoMatchingHitfound	-	-	-	NULL
UN00577	742	I1CIP2	Yes	3e-45	Uncharacterized protein n=1	Rhizopus delemar RA 99-880	I1CIP2_RHIO9	GO:0016459; GO:0005524; GO:0020037; GO:0003774; GO:0016758	NULL
UN00578	1711	A7IZK9	No	0	Neutral/alkaline invertase n=5	core eudicotyledons	A7IZK9_COFAR	GO:0033926; GO:0004575	NULL
UN00579	1171	K4BEW3	No	1e-39	Uncharacterized protein n=1	Solanum lycopersicum	K4BEW3_SOLLC		NULL
UN00580	773	UPI00016A4EB0	No	1e-11	Lipolytic enzyme n=1	Burkholderia thailandensis TXDOH	UPI00016A4EB0	NULL	NULL
UN00581	717	G3BGW1	Yes	1e-67	TCP transcription factor 21 n=1	Solanum lycopersicum	G3BGW1_SOLLC		TCP transcription factor 21
UN00582	1023	K4DH62	Yes	1e-05	Uncharacterized protein n=1	Solanum lycopersicum	K4DH62_SOLLC	GO:0005634; GO:0004652; GO:0003723; GO:0043631; GO:0006351	NULL
UN00583	506	NoHit	No	99	NoMatchingHitfound	-	-	-	NULL
UN00584	637	K4CTC9	Yes	6e-65	Uncharacterized protein n=1	Solanum lycopersicum	K4CTC9_SOLLC	GO:0005525; GO:0015031; GO:0007264	NULL
UN00585	681	NoHit	No	99	NoMatchingHitfound	-	-	-	NULL
UN00586	235	K4B0S9	No	1e-05	Mitochondrial Rho GTPase n=1	Solanum lycopersicum	K4B0S9_SOLLC	GO:0005741; GO:0005509; GO:0005525; GO:0003924; GO:0019725; GO:0006184; GO:0007264	NULL
UN00587	850	K4BEJ9	Yes	5e-47	Uncharacterized protein n=1	Solanum lycopersicum	K4BEJ9_SOLLC	GO:0016021; GO:0055085	NULL
UN00588	754	Q5DQ85	No	2e-06	CAPIP1 n=4	Solanoideae	Q5DQ85_CAPAN		NULL
UN00589	891	B4F8S8	Yes	7e-29	Putative MAP kinase family protein n=4	Andropogoneae	B4F8S8_MAIZE	GO:0005524; GO:0004707; GO:0000165	uncharacterized LOC100191429
UN00590	660	A9PCW5	No	7e-11	Predicted protein n=1	Populus trichocarpa	A9PCW5_POPTR		hypothetical protein
UN00591	530	NoHit	No	99	NoMatchingHitfound	-	-	-	NULL
UN00592	679	K4BA58	Yes	6e-21	Uncharacterized protein n=1	Solanum lycopersicum	K4BA58_SOLLC	GO:0003824; GO:0030151; GO:0030170; GO:0008152	NULL
UN00593	1271	NoHit	No	99	NoMatchingHitfound	-	-	-	NULL
UN00594	1223	NoHit	No	99	NoMatchingHitfound	-	-	-	NULL
UN00595	748	K4D291	Yes	5e-74	Uncharacterized protein n=1	Solanum lycopersicum	K4D291_SOLLC	GO:0016021; GO:0005215	NULL
UN00596	920	G8E9N6	No	7e-21	NAC domain protein NAC2 n=1	Salvia miltiorrhiza	G8E9N6_SALMI	GO:0003677; GO:0006355	NULL
UN00597	594	NoHit	No	99	NoMatchingHitfound	-	-	-	NULL
UN00598	640	K4DC49	Yes	3e-74	Uncharacterized protein n=1	Solanum lycopersicum	K4DC49_SOLLC	GO:0005622; GO:0005097; GO:0032851	NULL
UN00599	694	A1BY88	No	3e-25	Mitochondrial formate dehydrogenase (Fragment) n=1	Nicotiana attenuata	A1BY88_NICAT	GO:0051287; GO:0016616	NULL
UN00600	795	A5BH43	Yes	1e-95	Putative uncharacterized protein n=2	Vitis vinifera	A5BH43_VITVI	GO:0004185; GO:0006508	NULL
UN00601	846	K4AX65	No	1e-44	Uncharacterized protein n=1	Solanum lycopersicum	K4AX65_SOLLC		NULL
UN00602	1012	NoHit	No	99	NoMatchingHitfound	-	-	-	NULL
UN00603	931	K4CZB7	No	2e-15	Uncharacterized protein n=1	Solanum lycopersicum	K4CZB7_SOLLC		NULL
UN00604	1717	E7DN63	No	0	Beta-amyrin synthase n=2	Solanum lycopersicum	BAMS_SOLLC	GO:0016866; GO:0008152	beta-amyrin synthase
UN00605	757	B2CZI9	No	8e-90	Putative bZIP transcriptional activator n=1	Capsicum annuum	B2CZI9_CAPAN	GO:0043565; GO:0003700	NULL
UN00606	715	UPI000262883B	No	5e-24	hypothetical protein LGrbi_15849 n=1	Lentibacillus sp. Grbi	UPI000262883B	NULL	NULL
UN00607	702	K4CY48	Yes	1e-60	Uncharacterized protein n=1	Solanum lycopersicum	K4CY48_SOLLC	GO:0016298; GO:0006629	NULL
UN00608	652	NoHit	No	99	NoMatchingHitfound	-	-	-	NULL
UN00609	617	A7KCS3	No	4e-65	NADH dehydrogenase subunit 2 n=1	Pleurotus ostreatus	A7KCS3_PLEOS	GO:0005739; GO:0008137; GO:0042773	NULL
UN00610	1425	K4BRY7	No	0	Uncharacterized protein n=1	Solanum lycopersicum	K4BRY7_SOLLC	GO:0005524; GO:0003677; GO:0004386	NULL
UN00611	813	K4CEJ7	Yes	3e-79	Uncharacterized protein n=1	Solanum lycopersicum	K4CEJ7_SOLLC	GO:0016021; GO:0016760; GO:0030244	NULL
UN00612	814	I6USM4	No	4e-52	Sieve element occlusion protein 1 n=1	Nicotiana tabacum	I6USM4_TOBAC		NULL
UN00613	704	A5AK52	No	5e-83	Putative uncharacterized protein n=1	Vitis vinifera	A5AK52_VITVI	GO:0005524; GO:0030247; GO:0004674	NULL
UN00614	946	K4C2E7	No	1e-150	Uncharacterized protein n=2	Solanum lycopersicum	K4C2E7_SOLLC	GO:0004725; GO:0008138; GO:0035335	NULL
UN00615	713	NoHit	No	99	NoMatchingHitfound	-	-	-	NULL
UN00616	348	I1CHT2	Yes	2e-43	Polyubiquitin n=2	Rhizopus delemar RA 99-880	I1CHT2_RHIO9	GO:0008270	NULL
UN00617	1126	K4BW09	Yes	6e-16	Uncharacterized protein n=1	Solanum lycopersicum	K4BW09_SOLLC	GO:0005622; GO:0003677	NULL
UN00618	951	K7E1M0	Yes	1e-06	Uncharacterized protein n=1	Monodelphis domestica	K7E1M0_MONDO		NULL
UN00619	378	E9FS47	No	2e-07	Putative uncharacterized protein n=1	Daphnia pulex	E9FS47_DAPPU	GO:0005509	NULL
UN00620	778	B9SQ55	No	9e-84	Transferase, transferring glycosyl groups, putative n=3	Malpighiales	B9SQ55_RICCO	GO:0000148; GO:0003843; GO:0006075	transferase, transferring glycosyl groups, putative
UN00621	169	UPI0001C374B3	No	1e-14	glycoside hydrolase family 9 n=1	Ruminococcus flavefaciens FD-1	UPI0001C374B3	NULL	NULL
UN00622	1282	F6H711	Yes	4e-25	Putative uncharacterized protein n=2	Vitis vinifera	F6H711_VITVI	GO:0003676; GO:0000166; GO:0031048; GO:0009790; GO:0009553; GO:0009909	NULL
UN00623	608	K4CW13	Yes	1e-16	Uncharacterized protein n=1	Solanum lycopersicum	K4CW13_SOLLC		NULL
UN00624	668	UPI000274445B	Yes	5e-09	UPI000274445B related cluster n=1	unknown	UPI000274445B	NULL	NULL
UN00625	662	E6PDN8	Yes	9e-27	Uncharacterized protein n=1	mine drainage metagenome	E6PDN8_9ZZZZ		NULL
UN00626	685	UPI00017C31A5	Yes	2e-61	UPI00017C31A5 related cluster n=3	unknown	UPI00017C31A5	NULL	NULL
UN00627	744	K4BYY8	Yes	7e-07	Uncharacterized protein n=1	Solanum lycopersicum	K4BYY8_SOLLC		NULL
UN00628	742	B9HCQ7	No	3e-59	Predicted protein n=2	Populus	B9HCQ7_POPTR		hypothetical protein
UN00629	599	B9RG45	Yes	3e-14	Putative uncharacterized protein n=1	Ricinus communis	B9RG45_RICCO		hypothetical protein
UN00630	556	A9CRE4	Yes	1e-45	Cyclic nucleotide gated channel n=1	Malus x domestica	A9CRE4_MALDO		NULL
UN00631	758	K4D794	Yes	5e-53	Uncharacterized protein n=1	Solanum lycopersicum	K4D794_SOLLC		NULL
UN00632	1111	C5FHV4	No	3e-68	Phosphate-repressible phosphate permease n=6	Arthrodermataceae	C5FHV4_ARTOC	GO:0016020; GO:0005315; GO:0006817	phosphate-repressible phosphate permease
UN00633	824	I1L1V1	Yes	1e-101	Uncharacterized protein n=2	Glycine max	I1L1V1_SOYBN	GO:0016788; GO:0006629	NULL
UN00634	1096	NoHit	No	99	NoMatchingHitfound	-	-	-	NULL
UN00635	1114	NoHit	No	99	NoMatchingHitfound	-	-	-	NULL
UN00636	741	B9S2X2	No	9e-51	NAC domain-containing protein, putative n=1	Ricinus communis	B9S2X2_RICCO	GO:0003677; GO:0006355	NAC domain-containing protein, putative
UN00637	1087	NoHit	No	99	NoMatchingHitfound	-	-	-	NULL
UN00638	470	F6GTW1	Yes	7e-23	Putative uncharacterized protein n=2	Vitis vinifera	F6GTW1_VITVI		NULL
UN00639	707	K4CM09	Yes	2e-66	Uncharacterized protein n=1	Solanum lycopersicum	K4CM09_SOLLC		NULL
UN00640	1082	NoHit	No	99	NoMatchingHitfound	-	-	-	NULL
UN00641	715	K4BNS1	Yes	4e-74	Uncharacterized protein n=1	Solanum lycopersicum	K4BNS1_SOLLC	GO:0000151; GO:0004842	NULL
UN00642	1267	K4CFN2	No	1e-161	Uncharacterized protein n=1	Solanum lycopersicum	K4CFN2_SOLLC		NULL
UN00643	648	NoHit	No	99	NoMatchingHitfound	-	-	-	NULL
UN00644	591	NoHit	No	99	NoMatchingHitfound	-	-	-	NULL
UN00645	685	NoHit	No	99	NoMatchingHitfound	-	-	-	NULL
UN00646	1097	K4B0I5	Yes	9e-08	Uncharacterized protein n=3	Solanum lycopersicum	K4B0I5_SOLLC	GO:0005524; GO:0004674	NULL
UN00647	753	NoHit	No	99	NoMatchingHitfound	-	-	-	NULL
UN00648	661	A6U797	No	7e-09	BA14K family protein n=1	Sinorhizobium medicae WSM419	A6U797_SINMW		BA14K family protein
UN00649	406	NoHit	No	99	NoMatchingHitfound	-	-	-	NULL
UN00650	650	K4BV84	No	2e-14	Uncharacterized protein n=1	Solanum lycopersicum	K4BV84_SOLLC	GO:0016021	NULL
UN00651	778	F6HA67	No	4e-57	Putative uncharacterized protein n=1	Vitis vinifera	F6HA67_VITVI	GO:0003676; GO:0000166	uncharacterized LOC100263294
UN00652	747	F0XCQ5	Yes	1e-77	40S ribosomal protein s3 n=17	Sordariomycetes	F0XCQ5_GROCL	GO:0015935; GO:0003723; GO:0003735; GO:0006412	NULL
UN00653	707	Q9AVH2	No	6e-26	Putative senescence-associated protein (Fragment) n=1	Pisum sativum	Q9AVH2_PEA		NULL
UN00654	693	K4BJE3	No	1e-08	Uncharacterized protein n=1	Solanum lycopersicum	K4BJE3_SOLLC	GO:0003676; GO:0008270	NULL
UN00655	1732	B9HRA5	Yes	0	Predicted protein n=1	Populus trichocarpa	B9HRA5_POPTR		hypothetical protein
UN00656	829	K4CM53	No	6e-38	Uncharacterized protein n=1	Solanum lycopersicum	K4CM53_SOLLC	GO:0016021	NULL
UN00657	756	NoHit	No	99	NoMatchingHitfound	-	-	-	NULL
UN00658	817	B9SCT8	No	2e-21	60S ribosomal protein L10a, putative n=4	Euphorbiaceae	B9SCT8_RICCO	GO:0015934; GO:0003723; GO:0003735; GO:0006412	60S ribosomal protein L10a, putative
UN00659	799	K4BXW8	No	7e-23	Uncharacterized protein n=1	Solanum lycopersicum	K4BXW8_SOLLC	GO:0008168; GO:0032259	NULL
UN00660	852	K4BCG2	Yes	2e-94	Uncharacterized protein n=2	Solanum lycopersicum	K4BCG2_SOLLC	GO:0005524; GO:0004674	NULL
UN00661	112	NoHit	No	99	NoMatchingHitfound	-	-	-	NULL
UN00662	1157	B9SBM9	Yes	2e-44	Glucosidase II beta subunit, putative n=1	Ricinus communis	B9SBM9_RICCO	GO:0006491	glucosidase II beta subunit, putative
UN00663	1286	K4DCZ6	Yes	4e-82	Uncharacterized protein n=1	Solanum lycopersicum	K4DCZ6_SOLLC	GO:0043565; GO:0003700	NULL
UN00664	787	K4B8M6	Yes	4e-51	Uncharacterized protein n=1	Solanum lycopersicum	K4B8M6_SOLLC	GO:0005524; GO:0004672	NULL
UN00665	1465	K4B9A4	No	8e-87	Uncharacterized protein n=1	Solanum lycopersicum	K4B9A4_SOLLC	GO:0008352; GO:0051013	NULL
UN00666	589	NoHit	No	99	NoMatchingHitfound	-	-	-	NULL
UN00667	626	NoHit	No	99	NoMatchingHitfound	-	-	-	NULL
UN00668	1072	P31541	Yes	2e-63	ATP-dependent Clp protease ATP-binding subunit clpA homolog CD4A, chloroplastic n=13	core eudicotyledons	CLPAA_SOLLC	GO:0009507; GO:0005524; GO:0017111; GO:0019538	NULL
UN00669	755	E0CSG9	No	2e-36	Putative uncharacterized protein n=1	Vitis vinifera	E0CSG9_VITVI	GO:0005524; GO:0004672	uncharacterized LOC100258981
UN00670	663	K4AXS7	No	1e-47	Uncharacterized protein n=1	Solanum lycopersicum	K4AXS7_SOLLC	GO:0016021	NULL
UN00671	684	D7TG77	No	4e-24	Putative uncharacterized protein n=1	Vitis vinifera	D7TG77_VITVI		uncharacterized LOC100853295
UN00672	730	I1L1T2	Yes	2e-39	Uncharacterized protein n=2	Glycine max	I1L1T2_SOYBN	GO:0005634; GO:0003677; GO:0009734; GO:0006355; GO:0006351	uncharacterized LOC100804628
UN00673	585	F1SYH3	No	1e-16	Cytochrome P450 n=2	Postia placenta	F1SYH3_9APHY	GO:0009055; GO:0020037; GO:0005506; GO:0004497; GO:0016705	NULL
UN00674	1004	B9SL44	Yes	7e-20	Putative uncharacterized protein n=1	Ricinus communis	B9SL44_RICCO		hypothetical protein
UN00675	1229	F6GTN8	Yes	6e-13	Putative uncharacterized protein n=1	Vitis vinifera	F6GTN8_VITVI	GO:0005524; GO:0004674	NULL
UN00676	1069	A9Z0P8	No	1e-138	Calcium-dependent protein kinase 1 n=4	Solanaceae	A9Z0P8_DATME	GO:0005524; GO:0005509; GO:0004674	NULL
UN00677	1035	B9MXA8	No	2e-52	Predicted protein n=1	Populus trichocarpa	B9MXA8_POPTR	GO:0005506; GO:0031418; GO:0016706	hypothetical protein
UN00678	639	B3V801	Yes	5e-41	NBS-coding resistance gene analog (Fragment) n=8	Nicotiana	B3V801_TOBAC	GO:0043531; GO:0006952	NULL
UN00679	600	NoHit	No	99	NoMatchingHitfound	-	-	-	NULL
UN00680	903	K4CJP3	No	2e-82	Uncharacterized protein n=1	Solanum lycopersicum	K4CJP3_SOLLC	GO:0004806; GO:0006629	NULL
UN00681	602	NoHit	No	99	NoMatchingHitfound	-	-	-	NULL
UN00682	663	K4CB18	No	1e-94	Uncharacterized protein n=2	Solanum lycopersicum	K4CB18_SOLLC	GO:0005634; GO:0004721	NULL
UN00683	515	NoHit	No	99	NoMatchingHitfound	-	-	-	NULL
UN00684	1007	NoHit	No	99	NoMatchingHitfound	-	-	-	NULL
UN00685	744	NoHit	No	99	NoMatchingHitfound	-	-	-	NULL
UN00686	1382	K7MHM2	No	3e-69	Uncharacterized protein n=1	Glycine max	K7MHM2_SOYBN	GO:0005622; GO:0043531; GO:0006952; GO:0007165	NULL
UN00687	516	NoHit	No	99	NoMatchingHitfound	-	-	-	NULL
UN00688	690	K3YUN7	No	6e-65	Uncharacterized protein n=2	Panicoideae	K3YUN7_SETIT	GO:0006457	NULL
UN00689	1482	I1M6K8	No	0	Uncharacterized protein n=2	Glycine max	I1M6K8_SOYBN	GO:0005509	fimbrin-1-like
UN00690	664	NoHit	No	99	NoMatchingHitfound	-	-	-	NULL
UN00691	746	NoHit	No	99	NoMatchingHitfound	-	-	-	NULL
UN00692	749	K4B0N0	No	1e-114	Uncharacterized protein n=1	Solanum lycopersicum	K4B0N0_SOLLC		NULL
UN00693	572	NoHit	No	99	NoMatchingHitfound	-	-	-	NULL
UN00694	659	NoHit	No	99	NoMatchingHitfound	-	-	-	NULL
UN00695	930	G8TRU6	No	2e-61	Tetratricopeptide TPR_1 repeat-containing protein n=1	Niastella koreensis GR20-10	G8TRU6_NIAKG		hypothetical protein
UN00696	684	K4CU34	No	2e-21	Uncharacterized protein n=1	Solanum lycopersicum	K4CU34_SOLLC		NULL
UN00697	779	K4B888	No	3e-12	Uncharacterized protein n=1	Solanum lycopersicum	K4B888_SOLLC		NULL
UN00698	807	NoHit	No	99	NoMatchingHitfound	-	-	-	NULL
UN00699	2626	K4DAW0	No	0	Uncharacterized protein n=1	Solanum lycopersicum	K4DAW0_SOLLC	GO:0000220; GO:0015078; GO:0015991	NULL
UN00700	691	K4BUF6	Yes	7e-93	Uncharacterized protein n=3	Solanaceae	K4BUF6_SOLLC	GO:0043169; GO:0004553; GO:0005975	NULL
UN00701	1150	K4BPF2	Yes	3e-99	Uncharacterized protein n=1	Solanum lycopersicum	K4BPF2_SOLLC	GO:0008270	NULL
UN00702	483	NoHit	No	99	NoMatchingHitfound	-	-	-	NULL
UN00703	468	NoHit	No	99	NoMatchingHitfound	-	-	-	NULL
UN00704	572	B9HL45	No	1e-51	Proline transporter n=1	Populus trichocarpa	B9HL45_POPTR	GO:0016021	proline transporter
UN00705	1350	NoHit	No	99	NoMatchingHitfound	-	-	-	NULL
UN00706	771	D7TVS8	Yes	6e-16	Putative uncharacterized protein n=3	Vitis vinifera	D7TVS8_VITVI	GO:0003676; GO:0000166	NULL
UN00707	1104	K4DI01	No	1e-104	Uncharacterized protein n=1	Solanum lycopersicum	K4DI01_SOLLC	GO:0016853	NULL
UN00708	799	K4D5Z0	No	8e-83	Uncharacterized protein n=4	Solanum	K4D5Z0_SOLLC	GO:0016020; GO:0015018	NULL
UN00709	713	K4DBN1	Yes	4e-73	Uncharacterized protein n=1	Solanum lycopersicum	K4DBN1_SOLLC	GO:0008270	NULL
UN00710	690	NoHit	No	99	NoMatchingHitfound	-	-	-	NULL
UN00711	1570	K4B298	Yes	1e-71	Uncharacterized protein n=1	Solanum lycopersicum	K4B298_SOLLC	GO:0003824; GO:0008152	NULL
UN00712	875	K4BLQ1	Yes	3e-95	Uncharacterized protein n=1	Solanum lycopersicum	K4BLQ1_SOLLC	GO:0004370; GO:0005975; GO:0006072	NULL
UN00713	1240	K7M3S0	Yes	1e-157	Uncharacterized protein n=3	Glycine max	K7M3S0_SOYBN	GO:0016020; GO:0005524; GO:0016887; GO:0006200	NULL
UN00714	697	K4B4Y6	Yes	6e-31	Uncharacterized protein n=1	Solanum lycopersicum	K4B4Y6_SOLLC	GO:0008352; GO:0051013	NULL
UN00715	758	A2ZTH8	No	5e-08	Uncharacterized protein n=1	Oryza sativa Japonica Group	A2ZTH8_ORYSJ		NULL
UN00716	663	NoHit	No	99	NoMatchingHitfound	-	-	-	NULL
UN00717	919	K4BP29	No	7e-93	Uncharacterized protein n=1	Solanum lycopersicum	K4BP29_SOLLC	GO:0043169; GO:0004553; GO:0005975	NULL
UN00718	689	K4BDA1	No	1e-75	Uncharacterized protein n=1	Solanum lycopersicum	K4BDA1_SOLLC	GO:0043565; GO:0003700	NULL
UN00719	535	NoHit	No	99	NoMatchingHitfound	-	-	-	NULL
UN00720	1040	Q94FM0	No	6e-67	Pol polyprotein n=1	Citrus x paradisi	Q94FM0_CITPA	GO:0003676; GO:0008270; GO:0015074	NULL
UN00721	1144	K4BX14	No	6e-48	Uncharacterized protein n=1	Solanum lycopersicum	K4BX14_SOLLC	GO:0005634; GO:0016480	NULL
UN00722	342	K4C964	Yes	1e-11	Uncharacterized protein n=1	Solanum lycopersicum	K4C964_SOLLC		NULL
UN00723	550	I1CBD4	Yes	9e-17	Uncharacterized protein n=1	Rhizopus delemar RA 99-880	I1CBD4_RHIO9	GO:0005622; GO:0005085; GO:0051056; GO:0007264	NULL
UN00724	201	K4C6Y9	Yes	3e-09	Beta-galactosidase n=1	Solanum lycopersicum	K4C6Y9_SOLLC	GO:0004565; GO:0030246; GO:0043169; GO:0005975	NULL
UN00725	666	K4CQ64	No	1e-75	Uncharacterized protein n=1	Solanum lycopersicum	K4CQ64_SOLLC		NULL
UN00726	682	NoHit	No	99	NoMatchingHitfound	-	-	-	NULL
UN00727	654	Q9AXD8	Yes	2e-09	Glutamine synthetase n=1	Avicennia marina	Q9AXD8_AVIMR	GO:0005524; GO:0004356; GO:0006542	NULL
UN00728	581	B9ID90	No	5e-32	Acyl:coa ligase n=1	Populus trichocarpa	B9ID90_POPTR	GO:0048046; GO:0009507; GO:0016874; GO:0046686	acyl:coa ligase
UN00729	1047	K4CQF6	Yes	1e-123	Uncharacterized protein n=1	Solanum lycopersicum	K4CQF6_SOLLC		NULL
UN00730	329	K4B8F6	No	2e-15	Uncharacterized protein n=1	Solanum lycopersicum	K4B8F6_SOLLC	GO:0005524; GO:0004674	NULL
UN00731	875	K4B034	Yes	2e-08	Uncharacterized protein n=1	Solanum lycopersicum	K4B034_SOLLC		NULL
UN00732	843	K4CPK7	Yes	2e-29	Uncharacterized protein n=1	Solanum lycopersicum	K4CPK7_SOLLC	GO:0043565; GO:0003700	NULL
UN00733	674	NoHit	No	99	NoMatchingHitfound	-	-	-	NULL
UN00734	540	G9FIF2	Yes	7e-14	Putative uncharacterized protein n=1	Beta vulgaris	G9FIF2_BETVU	GO:0004190; GO:0003723; GO:0003964; GO:0008270; GO:0015074; GO:0006508; GO:0006278	NULL
UN00735	723	B9RNM4	Yes	4e-08	Coatomer subunit beta n=1	Ricinus communis	B9RNM4_RICCO	GO:0030126; GO:0005198; GO:0006886; GO:0016192	Coatomer subunit beta, putative
UN00736	665	B6TNA5	No	2e-43	Pyridoxamine 5-phosphate oxidase-related n=2	Zea mays	B6TNA5_MAIZE	GO:0010181; GO:0016491	NULL
UN00737	755	K4B466	Yes	2e-56	Uncharacterized protein n=1	Solanum lycopersicum	K4B466_SOLLC		NULL
UN00738	525	NoHit	No	99	NoMatchingHitfound	-	-	-	NULL
UN00739	687	K4DCU5	Yes	3e-06	Uncharacterized protein n=2	Solanum lycopersicum	K4DCU5_SOLLC	GO:0004411; GO:0006559; GO:0006570	NULL
UN00740	611	K4BR56	No	3e-30	Uncharacterized protein n=1	Solanum lycopersicum	K4BR56_SOLLC		NULL
UN00741	962	K4BWH3	Yes	2e-94	Uncharacterized protein n=1	Solanum lycopersicum	K4BWH3_SOLLC		NULL
UN00742	373	NoHit	No	99	NoMatchingHitfound	-	-	-	NULL
UN00743	763	Q41328	Yes	1e-75	Pto-interacting protein 1 n=3	Solanoideae	PTI1_SOLLC	GO:0005524; GO:0004674; GO:0009626	Pto kinase interactor 1
UN00744	1137	K4BXN1	No	8e-25	Uncharacterized protein n=1	Solanum lycopersicum	K4BXN1_SOLLC		NULL
UN00745	698	UPI0002624BCF	No	2e-49	putative DNA-methylase n=1	Acidithiobacillus thiooxidans ATCC 19377	UPI0002624BCF	NULL	NULL
UN00746	758	K4B831	No	5e-47	Uncharacterized protein n=1	Solanum lycopersicum	K4B831_SOLLC		NULL
UN00747	219	Q9BMX5	Yes	1e-12	40S ribosomal protein S6 n=1	Aplysia californica	RS6_APLCA	GO:0005840; GO:0003735; GO:0006412	ribosomal protein S6
UN00748	742	H6CAU6	No	3e-55	ATP-binding cassette, subfamily D (ALD), member 2 n=1	Exophiala dermatitidis NIH/UT8656	H6CAU6_EXODN	GO:0016020; GO:0005524; GO:0016887; GO:0006200; GO:0006810	NULL
UN00749	578	K4BFH3	No	2e-31	Uncharacterized protein n=1	Solanum lycopersicum	K4BFH3_SOLLC	GO:0016021; GO:0004420; GO:0050661; GO:0015936; GO:0008299	NULL
UN00750	539	B1Q4U6	No	3e-07	Transcription factor n=1	Bruguiera gymnorhiza	B1Q4U6_BRUGY	GO:0003676; GO:0008270	NULL
UN00751	1060	I1BX27	Yes	3e-89	Uncharacterized protein n=1	Rhizopus delemar RA 99-880	I1BX27_RHIO9	GO:0003824	NULL
UN00752	2547	I1MS76	No	1e-100	Uncharacterized protein (Fragment) n=2	Glycine max	I1MS76_SOYBN	GO:0003824; GO:0050662; GO:0000166; GO:0044237	NULL
UN00753	1129	NoHit	No	99	NoMatchingHitfound	-	-	-	NULL
UN00754	1051	B9H5M7	Yes	8e-06	Ribonucleoside-diphosphate reductase n=8	rosids	B9H5M7_POPTR	GO:0005971; GO:0005524; GO:0004748; GO:0009202; GO:0006260; GO:0046686	ribonucleoside-diphosphate reductase
UN00755	841	K4BWD9	Yes	6e-68	Uncharacterized protein n=1	Solanum lycopersicum	K4BWD9_SOLLC	GO:0003677; GO:0003887; GO:0006281	NULL
UN00756	889	K7GGU4	Yes	1e-131	Uncharacterized protein (Fragment) n=2	Pelodiscus sinensis	K7GGU4_PELSI		NULL
UN00757	734	A5B3J2	No	6e-15	Putative uncharacterized protein n=1	Vitis vinifera	A5B3J2_VITVI		NULL
UN00758	647	NoHit	No	99	NoMatchingHitfound	-	-	-	NULL
UN00759	1041	G7KR57	Yes	1e-125	Eukaryotic translation initiation factor n=1	Medicago truncatula	G7KR57_MEDTR	GO:0043022; GO:0003743; GO:0042256	Eukaryotic translation initiation factor
UN00760	710	K4AT92	No	6e-92	AGO4A n=2	Solanaceae	K4AT92_SOLLC	GO:0003676	NULL
UN00761	680	NoHit	No	99	NoMatchingHitfound	-	-	-	NULL
UN00762	552	K4CNA7	Yes	6e-07	Uncharacterized protein n=1	Solanum lycopersicum	K4CNA7_SOLLC		NULL
UN00763	602	NoHit	No	99	NoMatchingHitfound	-	-	-	NULL
UN00764	742	B9N821	No	2e-90	Predicted protein n=1	Populus trichocarpa	B9N821_POPTR		hypothetical protein
UN00765	608	NoHit	No	99	NoMatchingHitfound	-	-	-	NULL
UN00766	572	NoHit	No	99	NoMatchingHitfound	-	-	-	NULL
UN00767	1828	K4BTU7	No	0	Uncharacterized protein n=1	Solanum lycopersicum	K4BTU7_SOLLC		NULL
UN00768	1191	B3H4P0	Yes	1e-11	RNA recognition motif-containing protein n=3	Arabidopsis	B3H4P0_ARATH	GO:0003676; GO:0000166	RNA recognition motif-containing protein
UN00769	1435	B9SGT0	Yes	1e-100	Sensory transduction histidine kinase, putative n=1	Ricinus communis	B9SGT0_RICCO	GO:0016301; GO:0000156; GO:0035556; GO:0006355	sensory transduction histidine kinase, putative
UN00770	1059	K4ASC1	Yes	1e-119	Uncharacterized protein n=1	Solanum lycopersicum	K4ASC1_SOLLC		NULL
UN00771	622	NoHit	No	99	NoMatchingHitfound	-	-	-	NULL
UN00772	1278	K4CQD0	Yes	1e-140	Uncharacterized protein n=1	Solanum lycopersicum	K4CQD0_SOLLC		NULL
UN00773	594	K4D480	No	2e-35	Uncharacterized protein n=1	Solanum lycopersicum	K4D480_SOLLC		NULL
UN00774	839	NoHit	No	99	NoMatchingHitfound	-	-	-	NULL
UN00775	1040	Q6V398	No	3e-83	EIL1 n=1	Petunia x hybrida	Q6V398_PETHY	GO:0005634; GO:0003700; GO:0006355	NULL
UN00776	604	NoHit	No	99	NoMatchingHitfound	-	-	-	NULL
UN00777	1041	G9M9M5	No	1e-152	Oxidoreductase n=3	Ipomoea batatas	G9M9M5_IPOBA	GO:0016706	NULL
UN00778	884	K4CV46	Yes	5e-15	Uncharacterized protein n=1	Solanum lycopersicum	K4CV46_SOLLC	GO:0005634; GO:0043565; GO:0003700	NULL
UN00779	1035	K4CB70	No	4e-98	Uncharacterized protein n=1	Solanum lycopersicum	K4CB70_SOLLC		NULL
UN00780	1385	UPI00022B80E9	No	6e-61	computational Design of Enzyme n=1	synthetic construct	UPI00022B80E9	NULL	NULL
UN00781	921	Q9SKV4	No	7e-18	F5J5.16 n=1	Arabidopsis thaliana	Q9SKV4_ARATH		NULL
UN00782	1465	K4B0F1	Yes	0	Uncharacterized protein n=1	Solanum lycopersicum	K4B0F1_SOLLC	GO:0005634; GO:0005525; GO:0003924; GO:0006184; GO:0042254	NULL
UN00783	695	I3SKP4	Yes	7e-54	Uncharacterized protein n=1	Lotus japonicus	I3SKP4_LOTJA		NULL
UN00784	1124	K4B3W6	Yes	1e-104	Uncharacterized protein n=1	Solanum lycopersicum	K4B3W6_SOLLC	GO:0005634; GO:0042254	NULL
UN00785	992	NoHit	No	99	NoMatchingHitfound	-	-	-	NULL
UN00786	665	B9T6C7	Yes	1e-34	Putative uncharacterized protein n=1	Ricinus communis	B9T6C7_RICCO		hypothetical protein
UN00787	1209	K4C8V4	No	1e-127	Uncharacterized protein n=1	Solanum lycopersicum	K4C8V4_SOLLC	GO:0005524; GO:0004674	NULL
UN00788	1419	Q71U36	Yes	0	Tubulin alpha-1A chain n=534	Eukaryota	TBA1A_HUMAN	GO:0005881; GO:0005829; GO:0005874; GO:0005525; GO:0003924; GO:0005198; GO:0051084; GO:0051301; GO:0030705; GO:0000086; GO:0007018; GO:0007017; GO:0051258	tubulin, alpha 1a
UN00789	607	P49895-5	Yes	8e-72	Isoform 5 of Type I iodothyronine deiodinase n=1	Homo sapiens	P49895-5	NULL	NULL
UN00790	936	NoHit	No	99	NoMatchingHitfound	-	-	-	NULL
UN00791	993	Q9SZ30	No	7e-78	Imidazole glycerol phosphate synthase hisHF, chloroplastic n=4	Arabidopsis	HIS5_ARATH	GO:0009570; GO:0000107; GO:0016833; GO:0006541; GO:0000105	cyclase
UN00792	590	G8T856	No	7e-68	Putative uncharacterized protein n=1	Niastella koreensis GR20-10	G8T856_NIAKG		hypothetical protein
UN00793	610	NoHit	No	99	NoMatchingHitfound	-	-	-	NULL
UN00794	155	E6ZRT7	No	3e-06	Related to EDE1 protein involved in endocytosis n=1	Sporisorium reilianum SRZ2	E6ZRT7_SPORE	GO:0005509	NULL
UN00795	1811	Q8S912	Yes	0	Microtubule bundling polypeptide TMBP200 n=2	Solanaceae	Q8S912_TOBAC		NULL
UN00796	766	I1KRX6	Yes	1e-103	Uncharacterized protein n=2	Glycine max	I1KRX6_SOYBN	GO:0005794; GO:0016021; GO:0030246; GO:0008378; GO:0006486	probable beta-1,3-galactosyltransferase 20-like
UN00797	707	NoHit	No	99	NoMatchingHitfound	-	-	-	NULL
UN00798	808	B8A0G9	Yes	2e-16	Uncharacterized protein n=1	Zea mays	B8A0G9_MAIZE	GO:0003676	NULL
UN00799	1206	K4B345	Yes	2e-93	Uncharacterized protein n=1	Solanum lycopersicum	K4B345_SOLLC	GO:0003677	NULL
UN00800	1016	K4B7L1	No	3e-57	Uncharacterized protein n=1	Solanum lycopersicum	K4B7L1_SOLLC	GO:0005795; GO:0008378	NULL
UN00801	616	B9SP16	Yes	4e-90	Putative uncharacterized protein n=1	Ricinus communis	B9SP16_RICCO		hypothetical protein
UN00802	1608	P33624	No	1e-147	Tubulin alpha-2 chain (Fragment) n=4	Eukaryota	TBA2_ANEPH	GO:0005737; GO:0005874; GO:0005525; GO:0003924; GO:0005198; GO:0007018; GO:0051258	NULL
UN00803	1281	K4CE71	No	1e-135	Uncharacterized protein n=1	Solanum lycopersicum	K4CE71_SOLLC		NULL
UN00804	679	NoHit	No	99	NoMatchingHitfound	-	-	-	NULL
UN00805	793	K4C894	Yes	1e-122	Uncharacterized protein n=1	Solanum lycopersicum	K4C894_SOLLC	GO:0030173; GO:0006891	NULL
UN00806	1090	K4D5S0	Yes	2e-78	Uncharacterized protein n=1	Solanum lycopersicum	K4D5S0_SOLLC	GO:0003676; GO:0000166	NULL
UN00807	1087	NoHit	No	99	NoMatchingHitfound	-	-	-	NULL
UN00808	954	NoHit	No	99	NoMatchingHitfound	-	-	-	NULL
UN00809	1306	Q9XNK4	Yes	5e-17	Reverse transcriptase n=1	Fusarium oxysporum f. sp. matthiolae	Q9XNK4_FUSOX	GO:0005739; GO:0003723; GO:0003964; GO:0006278	NULL
UN00810	606	NoHit	No	99	NoMatchingHitfound	-	-	-	NULL
UN00811	1336	K4AXE0	No	3e-88	Uncharacterized protein n=1	Solanum lycopersicum	K4AXE0_SOLLC	GO:0003682; GO:0003677	NULL
UN00812	712	K4CRV4	No	2e-40	Uncharacterized protein n=1	Solanum lycopersicum	K4CRV4_SOLLC		NULL
UN00813	1205	K4BTC4	No	1e-149	Uncharacterized protein n=1	Solanum lycopersicum	K4BTC4_SOLLC	GO:0005509	NULL
UN00814	898	G2QDU5	Yes	8e-90	Uncharacterized protein n=2	Chaetomiaceae	G2QDU5_THIHA		hypothetical protein
UN00815	551	NoHit	No	99	NoMatchingHitfound	-	-	-	NULL
UN00816	858	K4BE66	No	9e-46	Uncharacterized protein n=1	Solanum lycopersicum	K4BE66_SOLLC		NULL
UN00817	987	A5C492	No	2e-44	Putative uncharacterized protein n=2	Vitis vinifera	A5C492_VITVI	GO:0008270	NULL
UN00818	1425	K4CWQ1	Yes	0	Uncharacterized protein n=1	Solanum lycopersicum	K4CWQ1_SOLLC	GO:0000166; GO:0003723; GO:0008270	NULL
UN00819	579	A1X877	Yes	1e-32	NRC1 n=1	Solanum lycopersicum	A1X877_SOLLC	GO:0043531; GO:0006952	NRC1
UN00820	827	E0CUZ7	No	4e-77	Putative uncharacterized protein n=1	Vitis vinifera	E0CUZ7_VITVI	GO:0005622; GO:0008270	uncharacterized LOC100262848
UN00821	1144	Q8H6I4	No	1e-125	Putative gag-pol polyprotein n=1	Zea mays	Q8H6I4_MAIZE	GO:0003676; GO:0008270; GO:0015074	NULL
UN00822	799	NoHit	No	99	NoMatchingHitfound	-	-	-	NULL
UN00823	656	K4D6I0	No	5e-14	Uncharacterized protein n=1	Solanum lycopersicum	K4D6I0_SOLLC		NULL
UN00824	1137	K4BU88	Yes	1e-135	Uncharacterized protein n=1	Solanum lycopersicum	K4BU88_SOLLC		NULL
UN00825	945	C1FGB1	Yes	2e-51	Predicted protein n=1	Micromonas sp. RCC299	C1FGB1_MICSR	GO:0005524; GO:0046872; GO:0006457; GO:0009408	hypothetical protein
UN00826	983	B9GYP3	No	1e-88	Predicted protein n=1	Populus trichocarpa	B9GYP3_POPTR		hypothetical protein
UN00827	609	NoHit	No	99	NoMatchingHitfound	-	-	-	NULL
UN00828	723	Q9RXQ4	No	2e-19	Uncharacterized protein n=2	Deinococcus radiodurans R1	Q9RXQ4_DEIRA		NULL
UN00829	639	NoHit	No	99	NoMatchingHitfound	-	-	-	NULL
UN00830	1888	Q84V95	Yes	1e-94	Pyruvate decarboxylase 1 n=3	Lotus corniculatus	Q84V95_LOTCO	GO:0000287; GO:0004737; GO:0030976; GO:0008152	NULL
UN00831	1263	I1M8Y5	Yes	2e-37	Uncharacterized protein n=4	Glycine max	I1M8Y5_SOYBN		clathrin interactor EPSIN 1-like
UN00832	654	Q0KIN0	Yes	6e-34	Integrase core domain containing protein n=1	Solanum demissum	Q0KIN0_SOLDE	GO:0003676; GO:0008270; GO:0015074	NULL
UN00833	185	NoHit	No	99	NoMatchingHitfound	-	-	-	NULL
UN00834	752	NoHit	No	99	NoMatchingHitfound	-	-	-	NULL
UN00835	646	K4C5Y4	No	1e-110	Uncharacterized protein n=1	Solanum lycopersicum	K4C5Y4_SOLLC	GO:0005634; GO:0004842; GO:0008270; GO:0007275; GO:0006511	NULL
UN00836	985	J0WVZ1	No	1e-134	UTP--glucose-1-phosphate uridylyltransferase n=2	Auricularia delicata TFB-10046 SS5	J0WVZ1_AURDE	GO:0016779	NULL
UN00837	396	NoHit	No	99	NoMatchingHitfound	-	-	-	NULL
UN00838	939	K4BWH4	Yes	1e-105	Uncharacterized protein n=1	Solanum lycopersicum	K4BWH4_SOLLC	GO:0005856; GO:0030833	NULL
UN00839	628	K4D2N8	Yes	8e-27	Uncharacterized protein n=1	Solanum lycopersicum	K4D2N8_SOLLC	GO:0016021	NULL
UN00840	1266	I3SJ44	No	1e-06	Uncharacterized protein n=1	Lotus japonicus	I3SJ44_LOTJA		NULL
UN00841	438	K4BKT0	Yes	4e-33	Uncharacterized protein n=1	Solanum lycopersicum	K4BKT0_SOLLC	GO:0008270	NULL
UN00842	623	K4AUD6	No	1e-08	Uncharacterized protein n=1	Solanum lycopersicum	K4AUD6_SOLLC		NULL
UN00843	964	A2I5E5	No	1e-100	Retrotransposon protein n=1	Beta vulgaris	A2I5E5_BETVU	GO:0003723; GO:0003964; GO:0008270; GO:0015074; GO:0006278	NULL
UN00844	873	NoHit	No	99	NoMatchingHitfound	-	-	-	NULL
UN00845	683	NoHit	No	99	NoMatchingHitfound	-	-	-	NULL
UN00846	1010	K4DAY0	Yes	1e-123	DNA-directed RNA polymerase n=1	Solanum lycopersicum	K4DAY0_SOLLC	GO:0005634; GO:0003677; GO:0003899; GO:0032549; GO:0008270; GO:0006351	NULL
UN00847	858	D4P918	No	9e-52	CYP81B36 n=1	Scoparia dulcis	D4P918_SCODU	GO:0009055; GO:0020037; GO:0005506; GO:0004497; GO:0016705	NULL
UN00848	913	F9F9D3	No	2e-35	Uncharacterized protein n=1	Fusarium oxysporum Fo5176	F9F9D3_FUSOF	GO:0009055; GO:0020037; GO:0005506; GO:0004497; GO:0016705	NULL
UN00849	1317	D7U241	Yes	9e-93	Putative uncharacterized protein n=2	Vitis vinifera	D7U241_VITVI		sucrose nonfermenting 4-like protein-like
UN00850	746	I1N4Z3	Yes	8e-23	Uncharacterized protein n=1	Glycine max	I1N4Z3_SOYBN	GO:0043531; GO:0006952	NULL
UN00851	1014	K4BX55	Yes	5e-85	Uncharacterized protein n=1	Solanum lycopersicum	K4BX55_SOLLC	GO:0016020; GO:0003824; GO:0008152	NULL
UN00852	1137	A5BHH1	No	1e-154	Putative uncharacterized protein n=2	Vitis vinifera	A5BHH1_VITVI	GO:0016301; GO:0046474; GO:0016310	NULL
UN00853	631	NoHit	No	99	NoMatchingHitfound	-	-	-	NULL
UN00854	957	I1G5E7	Yes	4e-59	Uncharacterized protein n=2	Amphimedon queenslandica	I1G5E7_AMPQE	GO:0005634; GO:0000398	NULL
UN00855	795	NoHit	No	99	NoMatchingHitfound	-	-	-	NULL
UN00856	673	B9T3W4	No	2e-06	ATP binding protein, putative n=1	Ricinus communis	B9T3W4_RICCO	GO:0005524; GO:0004709; GO:0000186; GO:0000165	ATP binding protein, putative
UN00857	1365	O60037	Yes	0	6-phosphogluconate dehydrogenase, decarboxylating n=1	Cunninghamella elegans	6PGD_CUNEL	GO:0050661; GO:0004616; GO:0019521; GO:0006098	NULL
UN00858	497	NoHit	No	99	NoMatchingHitfound	-	-	-	NULL
UN00859	790	K4CHF9	No	2e-72	Uncharacterized protein n=1	Solanum lycopersicum	K4CHF9_SOLLC	GO:0045252; GO:0004149; GO:0006099	NULL
UN00860	809	K4BTR8	No	1e-87	Uncharacterized protein n=1	Solanum lycopersicum	K4BTR8_SOLLC		NULL
UN00861	1480	K4BUG4	No	1e-163	Serine/threonine-protein kinase n=1	Solanum lycopersicum	K4BUG4_SOLLC	GO:0005524; GO:0004674; GO:0048544	NULL
UN00862	821	F6GWK2	Yes	1e-114	Putative uncharacterized protein n=2	Vitis vinifera	F6GWK2_VITVI	GO:0005771; GO:0030904	NULL
UN00863	570	NoHit	No	99	NoMatchingHitfound	-	-	-	NULL
UN00864	672	K4AYE5	Yes	4e-26	Uncharacterized protein n=1	Solanum lycopersicum	K4AYE5_SOLLC	GO:0020037; GO:0046872	NULL
UN00865	768	F2UT33	No	2e-13	Putative uncharacterized protein n=1	Salpingoeca sp. ATCC 50818	F2UT33_SALS5	GO:0005634; GO:0006281; GO:0006355	NULL
UN00866	717	G4TGZ4	Yes	5e-35	Putative uncharacterized protein n=1	Piriformospora indica DSM 11827	G4TGZ4_PIRID		NULL
UN00867	821	O82027	No	2e-45	Dof zinc finger protein (Fragment) n=2	Nicotiana tabacum	O82027_TOBAC	GO:0003677; GO:0008270; GO:0006355	NULL
UN00868	956	J7FQF3	No	6e-10	Uncharacterized protein (Fragment) n=1	Olea europaea	J7FQF3_OLEEU		NULL
UN00869	674	NoHit	No	99	NoMatchingHitfound	-	-	-	NULL
UN00870	959	K4DBJ9	Yes	1e-73	Uncharacterized protein n=1	Solanum lycopersicum	K4DBJ9_SOLLC	GO:0003676; GO:0008270	NULL
UN00871	653	I1CH54	No	7e-33	Uncharacterized protein n=1	Rhizopus delemar RA 99-880	I1CH54_RHIO9	GO:0009055; GO:0020037; GO:0005506; GO:0004497; GO:0016705	NULL
UN00872	858	NoHit	No	99	NoMatchingHitfound	-	-	-	NULL
UN00873	391	A0A8Z1	Yes	9e-35	Putative uncharacterized protein n=3	Ipomoea trifida	A0A8Z1_IPOTF	GO:0016538; GO:0003676; GO:0007049; GO:0015074	NULL
UN00874	620	D5GBC7	Yes	4e-31	Whole genome shotgun sequence assembly, scaffold_194, strain Mel28 n=1	Tuber melanosporum Mel28	D5GBC7_TUBMM	GO:0030246; GO:0016853; GO:0005975	hypothetical protein
UN00875	669	NoHit	No	99	NoMatchingHitfound	-	-	-	NULL
UN00876	1133	K4CDG5	No	1e-117	Uncharacterized protein n=1	Solanum lycopersicum	K4CDG5_SOLLC		NULL
UN00877	771	Q8W2R6	Yes	6e-19	Putative polyprotein n=1	Oryza sativa Japonica Group	Q8W2R6_ORYSJ	GO:0005634; GO:0003676; GO:0015074	NULL
UN00878	730	P14166	Yes	4e-90	Phenylalanine ammonia-lyase n=1	Ipomoea batatas	PAL1_IPOBA	GO:0005737; GO:0045548; GO:0009800; GO:0006559	NULL
UN00879	1077	B4L4K7	Yes	3e-09	GI14846 n=1	Drosophila mojavensis	B4L4K7_DROMO	GO:0005576; GO:0008061; GO:0006030	GI14846 gene product from transcript GI14846-RA
UN00880	705	NoHit	No	99	NoMatchingHitfound	-	-	-	NULL
UN00881	370	F6GUI5	No	3e-19	Putative uncharacterized protein n=2	Vitis vinifera	F6GUI5_VITVI	GO:0048046; GO:0005507; GO:0052716; GO:0046274	NULL
UN00882	486	NoHit	No	99	NoMatchingHitfound	-	-	-	NULL
UN00883	850	NoHit	No	99	NoMatchingHitfound	-	-	-	NULL
UN00884	867	K4CE82	Yes	1e-57	Uncharacterized protein n=1	Solanum lycopersicum	K4CE82_SOLLC		NULL
UN00885	934	B9N5H9	No	2e-38	Predicted protein n=1	Populus trichocarpa	B9N5H9_POPTR	GO:0005945; GO:0005886; GO:0003872; GO:0005524; GO:0006002; GO:0006096	6-phosphofructokinase
UN00886	668	K4BPE8	Yes	3e-81	Uncharacterized protein n=1	Solanum lycopersicum	K4BPE8_SOLLC	GO:0009055; GO:0020037; GO:0005506; GO:0004497; GO:0016705	NULL
UN00887	778	I1CIX1	Yes	2e-69	Uncharacterized protein n=1	Rhizopus delemar RA 99-880	I1CIX1_RHIO9	GO:0004373; GO:0005978	NULL
UN00888	560	K4C630	Yes	1e-11	Uncharacterized protein n=1	Solanum lycopersicum	K4C630_SOLLC		NULL
UN00889	1401	K4CUM7	Yes	1e-126	Uncharacterized protein n=2	Solanum lycopersicum	K4CUM7_SOLLC	GO:0043565; GO:0003700	NULL
UN00890	640	K4CRS1	No	5e-07	Uncharacterized protein n=1	Solanum lycopersicum	K4CRS1_SOLLC	GO:0005622; GO:0003725	NULL
UN00891	591	Q19QU4	No	6e-15	Plant cell wall protein SlTFR88 n=1	Solanum lycopersicum	Q19QU4_SOLLC		plant cell wall protein SlTFR88
UN00892	537	NoHit	No	99	NoMatchingHitfound	-	-	-	NULL
UN00893	849	A5BHF2	No	1e-96	Putative uncharacterized protein n=2	Vitis vinifera	A5BHF2_VITVI	GO:0003676; GO:0008270; GO:0015074	NULL
UN00894	736	J8TCZ3	No	4e-65	Cell wall-associated hydrolase n=6	Neisseria meningitidis	J8TCZ3_NEIME	GO:0016787	NULL
UN00895	704	K4CB31	Yes	6e-28	Uncharacterized protein n=1	Solanum lycopersicum	K4CB31_SOLLC	GO:0016021	NULL
UN00896	1005	K4B6R6	Yes	1e-93	Uncharacterized protein n=1	Solanum lycopersicum	K4B6R6_SOLLC		NULL
UN00897	681	NoHit	No	99	NoMatchingHitfound	-	-	-	NULL
UN00898	724	Q552J5	No	4e-12	Putative uncharacterized protein n=1	Dictyostelium discoideum	Q552J5_DICDI	GO:0016740	hypothetical protein
UN00899	792	K4DH50	No	8e-75	Uncharacterized protein n=1	Solanum lycopersicum	K4DH50_SOLLC		NULL
UN00900	1101	I1L0F5	No	2e-15	Uncharacterized protein n=2	Glycine max	I1L0F5_SOYBN		NULL
UN00901	984	Q0E2S3	Yes	5e-62	Os02g0217800 protein n=3	Oryza sativa	Q0E2S3_ORYSJ		Os02g0217800
UN00902	1070	K4BFL7	No	8e-54	Uncharacterized protein n=1	Solanum lycopersicum	K4BFL7_SOLLC		NULL
UN00903	778	F6HEJ6	Yes	1e-111	Putative uncharacterized protein n=2	Vitis vinifera	F6HEJ6_VITVI	GO:0016020; GO:0003841; GO:0008654	NULL
UN00904	707	NoHit	No	99	NoMatchingHitfound	-	-	-	NULL
UN00905	550	NoHit	No	99	NoMatchingHitfound	-	-	-	NULL
UN00906	691	NoHit	No	99	NoMatchingHitfound	-	-	-	NULL
UN00907	602	NoHit	No	99	NoMatchingHitfound	-	-	-	NULL
UN00908	869	K4AX74	Yes	9e-28	Uncharacterized protein n=1	Solanum lycopersicum	K4AX74_SOLLC	GO:0005524; GO:0004674; GO:0006950	NULL
UN00909	780	Q7XYW9	Yes	2e-48	EXO70-G1 protein n=4	Arabidopsis	Q7XYW9_ARATH	GO:0005829; GO:0000145; GO:0006887	exocyst complex component 7
UN00910	814	K4B6P9	No	1e-76	Uncharacterized protein n=1	Solanum lycopersicum	K4B6P9_SOLLC	GO:0000786; GO:0005634; GO:0003682; GO:0003677; GO:0006334	NULL
UN00911	901	P80164	Yes	2e-59	Myosin regulatory light chain, striated muscle, 25 kDa isoform n=1	Lumbricus terrestris	MLR_LUMTE	GO:0016459; GO:0005509	NULL
UN00912	720	G7K1K6	No	3e-86	Homocysteine s-methyltransferase n=1	Medicago truncatula	G7K1K6_MEDTR	GO:0008898	Homocysteine s-methyltransferase
UN00913	1321	K4ASU1	Yes	1e-146	Uncharacterized protein n=2	core eudicotyledons	K4ASU1_SOLLC		NULL
UN00914	567	I1K373	Yes	4e-62	Uncharacterized protein n=3	Glycine max	I1K373_SOYBN	GO:0005622; GO:0004842; GO:0016567	NULL
UN00915	745	D7TP35	Yes	2e-23	Putative uncharacterized protein n=1	Vitis vinifera	D7TP35_VITVI		membrane-anchored ubiquitin-fold protein 3-like
UN00916	919	NoHit	No	99	NoMatchingHitfound	-	-	-	NULL
UN00917	1130	B9GIH4	No	1e-149	Predicted protein n=2	Populus	B9GIH4_POPTR	GO:0005886; GO:0005509; GO:0004435; GO:0004871; GO:0035556; GO:0006629	hypothetical protein
UN00918	662	A5C4K1	Yes	2e-19	Putative uncharacterized protein n=1	Vitis vinifera	A5C4K1_VITVI	GO:0005524; GO:0004672	NULL
UN00919	721	K4CQF6	Yes	3e-62	Uncharacterized protein n=1	Solanum lycopersicum	K4CQF6_SOLLC		NULL
UN00920	652	B9S5P8	No	1e-54	Flavonoid 3-hydroxylase, putative n=1	Ricinus communis	B9S5P8_RICCO	GO:0009055; GO:0033772; GO:0020037; GO:0005506	flavonoid 3-hydroxylase, putative
UN00921	733	I0ZA18	Yes	3e-29	Uncharacterized protein n=1	Coccomyxa subellipsoidea C-169	I0ZA18_9CHLO		NULL
UN00922	803	G7LIU9	No	3e-20	tRNA pseudouridine synthase n=2	Medicago truncatula	G7LIU9_MEDTR	GO:0009982; GO:0003723; GO:0001522; GO:0008033	tRNA pseudouridine synthase A
UN00923	780	K4CNW5	No	5e-82	Uncharacterized protein n=1	Solanum lycopersicum	K4CNW5_SOLLC	GO:0016597; GO:0008152	NULL
UN00924	817	Q84VH6	No	6e-29	Gag-pol polyprotein n=7	Glycine max	Q84VH6_SOYBN	GO:0003676; GO:0008270; GO:0015074	NULL
UN00925	1452	K7MUT3	Yes	4e-13	Uncharacterized protein n=1	Glycine max	K7MUT3_SOYBN	GO:0005509	probable calcium-binding protein CML45-like
UN00926	499	A6BLN7	Yes	1e-18	Putative transposase n=1	Ipomoea tricolor	A6BLN7_IPOTI		NULL
UN00927	452	NoHit	No	99	NoMatchingHitfound	-	-	-	NULL
UN00928	680	A8Q021	No	6e-09	Putative uncharacterized protein n=1	Brugia malayi	A8Q021_BRUMA		hypothetical protein
UN00929	458	NoHit	No	99	NoMatchingHitfound	-	-	-	NULL
UN00930	901	NoHit	No	99	NoMatchingHitfound	-	-	-	NULL
UN00931	702	UPI0000161F7C	No	9e-21	UPI0000161F7C related cluster n=1	unknown	UPI0000161F7C	NULL	NULL
UN00932	747	G3J7H1	No	2e-55	Serine/threonine-protein phosphatase n=2	Cordycipitaceae	G3J7H1_CORMM	GO:0004721	NULL
UN00933	1659	NoHit	No	99	NoMatchingHitfound	-	-	-	NULL
UN00934	1116	I1CMT7	Yes	1e-130	Homocitrate synthase, cytosolic isozyme n=2	Rhizopus delemar RA 99-880	I1CMT7_RHIO9	GO:0046912; GO:0019752	NULL
UN00935	1106	K4DGP1	Yes	1e-102	Uncharacterized protein n=1	Solanum lycopersicum	K4DGP1_SOLLC	GO:0005622; GO:0005524; GO:0047325; GO:0052726; GO:0052725; GO:0000287; GO:0032957	NULL
UN00936	928	I1M692	Yes	1e-103	Uncharacterized protein n=3	Papilionoideae	I1M692_SOYBN	GO:0006355; GO:0006351	scarecrow-like transcription factor PAT1-like
UN00937	908	I6UDU5	No	1e-49	Cationic amino acid transporter 2 n=2	Solanum lycopersicum	I6UDU5_SOLLC	GO:0016021; GO:0015171	NULL
UN00938	707	B9I4W6	Yes	3e-15	Predicted protein n=1	Populus trichocarpa	B9I4W6_POPTR	GO:0005525; GO:0003924; GO:0006184	hypothetical protein
UN00939	556	F2Z6M2	Yes	9e-47	GIGANTEA n=1	Ipomoea nil	F2Z6M2_IPONI	GO:2000028	NULL
UN00940	635	A5BW40	Yes	3e-21	Putative uncharacterized protein n=2	Vitis vinifera	A5BW40_VITVI	GO:0005622; GO:0043531; GO:0006952; GO:0007165	NULL
UN00941	558	F0PZQ3	Yes	2e-82	Amino acid adenylation n=1	Bacillus thuringiensis serovar finitimus YBT-020	F0PZQ3_BACT0	GO:0004043; GO:0000166	amino acid adenylation
UN00942	307	NoHit	No	99	NoMatchingHitfound	-	-	-	NULL
UN00943	934	K4D1R2	No	1e-141	Uncharacterized protein n=1	Solanum lycopersicum	K4D1R2_SOLLC	GO:0016779; GO:0009058	NULL
UN00944	654	K4BNR1	No	2e-72	Uncharacterized protein n=1	Solanum lycopersicum	K4BNR1_SOLLC	GO:0016020; GO:0015297; GO:0015238	NULL
UN00945	734	G4TB78	No	2e-69	60S ribosomal protein L13 n=1	Piriformospora indica DSM 11827	G4TB78_PIRID	GO:0005840; GO:0003735; GO:0006412	NULL
UN00946	754	K4B0K5	No	2e-68	Uncharacterized protein n=1	Solanum lycopersicum	K4B0K5_SOLLC	GO:0016779; GO:0009058; GO:0016070	NULL
UN00947	633	G7KTF7	Yes	9e-21	Receptor protein kinase-like protein n=1	Medicago truncatula	G7KTF7_MEDTR	GO:0016021; GO:0005524; GO:0004713	Receptor protein kinase-like protein
UN00948	1143	F6HDX4	Yes	8e-89	Putative uncharacterized protein n=2	Vitis vinifera	F6HDX4_VITVI	GO:0005524; GO:0004672	NULL
UN00949	546	NoHit	No	99	NoMatchingHitfound	-	-	-	NULL
UN00950	1092	K4CER3	Yes	2e-75	4-hydroxyphenylpyruvate dioxygenase n=2	Lycopersicon	K4CER3_SOLLC	GO:0003868; GO:0046872; GO:0009072	NULL
UN00951	562	B9I4G2	Yes	1e-46	Predicted protein n=1	Populus trichocarpa	B9I4G2_POPTR	GO:0005739	hypothetical protein
UN00952	1332	Q0Q568	Yes	2e-30	Putative uncharacterized protein n=1	Prosopis juliflora	Q0Q568_PROJU		NULL
UN00953	1092	NoHit	No	99	NoMatchingHitfound	-	-	-	NULL
UN00954	1725	F6H184	No	2e-17	Putative uncharacterized protein n=1	Vitis vinifera	F6H184_VITVI		uncharacterized LOC100267722
UN00955	737	C6TAS6	No	3e-63	Putative uncharacterized protein n=3	Glycine max	C6TAS6_SOYBN		MIP18 family protein At1g68310-like
UN00956	1341	NoHit	No	99	NoMatchingHitfound	-	-	-	NULL
UN00957	837	K4CH95	No	1e-113	Uncharacterized protein n=1	Solanum lycopersicum	K4CH95_SOLLC	GO:0016021; GO:0005524; GO:0042626; GO:0006200	NULL
UN00958	734	Q6TQF8	No	5e-91	Ribosomal protein S6 kinase n=3	Panicoideae	Q6TQF8_MAIZE	GO:0005634; GO:0005840; GO:0005524; GO:0004674; GO:0009409; GO:0009408; GO:0009651	ribosomal protein S6 kinase
UN00959	935	K4BU89	Yes	1e-134	Uncharacterized protein n=1	Solanum lycopersicum	K4BU89_SOLLC		NULL
UN00960	1094	Q7XP77	Yes	9e-08	OSJNBa0021F22.23 protein n=1	Oryza sativa Japonica Group	Q7XP77_ORYSJ	GO:0003676; GO:0008270	NULL
UN00961	955	A5BTY9	No	1e-117	Putative uncharacterized protein n=1	Vitis vinifera	A5BTY9_VITVI	GO:0048046; GO:0005507; GO:0052716; GO:0009809; GO:0046274; GO:0046688	NULL
UN00962	776	K4ATN4	Yes	1e-61	Uncharacterized protein n=1	Solanum lycopersicum	K4ATN4_SOLLC	GO:0043169; GO:0004553; GO:0005975	NULL
UN00963	1051	B9GP45	No	1e-105	Predicted protein n=13	core eudicotyledons	B9GP45_POPTR	GO:0005886; GO:0005525; GO:0015031; GO:0032940; GO:0007264	hypothetical protein
UN00964	1082	NoHit	No	99	NoMatchingHitfound	-	-	-	NULL
UN00965	685	UPI0001CBA83F	No	1e-40	UPI0001CBA83F related cluster n=1	unknown	UPI0001CBA83F	NULL	NULL
UN00966	829	K4BFF7	Yes	8e-80	Uncharacterized protein n=1	Solanum lycopersicum	K4BFF7_SOLLC		NULL
UN00967	824	G4TT02	Yes	1e-57	Putative uncharacterized protein n=1	Piriformospora indica DSM 11827	G4TT02_PIRID		NULL
UN00968	512	K4B1G9	Yes	2e-15	Uncharacterized protein n=1	Solanum lycopersicum	K4B1G9_SOLLC	GO:0005737; GO:0005524; GO:0004818; GO:0006424	NULL
UN00969	798	K4B079	Yes	2e-22	Uncharacterized protein n=1	Solanum lycopersicum	K4B079_SOLLC	GO:0032266	NULL
UN00970	599	NoHit	No	99	NoMatchingHitfound	-	-	-	NULL
UN00971	680	Q6UUE9	No	6e-06	Putative retrotransposon n=1	Oryza sativa Japonica Group	Q6UUE9_ORYSJ		NULL
UN00972	630	A5B457	Yes	1e-15	Putative uncharacterized protein n=1	Vitis vinifera	A5B457_VITVI		NULL
UN00973	1280	G7KUS5	Yes	1e-130	Glucose-6-phosphate 1-dehydrogenase n=1	Medicago truncatula	G7KUS5_MEDTR	GO:0004345; GO:0050661; GO:0006098	Glucose-6-phosphate 1-dehydrogenase
UN00974	900	NoHit	No	99	NoMatchingHitfound	-	-	-	NULL
UN00975	903	K4DA59	Yes	8e-36	Uncharacterized protein n=4	Lycopersicon	K4DA59_SOLLC	GO:0043531; GO:0006952	NULL
UN00976	453	B9TDM6	No	2e-22	Putative uncharacterized protein (Fragment) n=1	Ricinus communis	B9TDM6_RICCO		hypothetical protein
UN00977	1077	G2YHR0	No	9e-07	Putative uncharacterized protein BofuT4_P015530.1 n=1	Botryotinia fuckeliana T4	G2YHR0_BOTF4		NULL
UN00978	475	NoHit	No	99	NoMatchingHitfound	-	-	-	NULL
UN00979	638	K4CXH0	No	6e-10	Uncharacterized protein n=1	Solanum lycopersicum	K4CXH0_SOLLC		NULL
UN00980	889	NoHit	No	99	NoMatchingHitfound	-	-	-	NULL
UN00981	626	K4B7U0	Yes	4e-23	Uncharacterized protein n=1	Solanum lycopersicum	K4B7U0_SOLLC	GO:0050662; GO:0000166; GO:0003978; GO:0044237; GO:0006012	NULL
UN00982	923	B9IAU7	No	4e-25	Predicted protein n=1	Populus trichocarpa	B9IAU7_POPTR	GO:0005777; GO:0005886; GO:0016747	acetyl-CoA C-acetyltransferase
UN00983	771	A9NRB2	No	6e-78	Putative uncharacterized protein n=1	Picea sitchensis	A9NRB2_PICSI	GO:0005840; GO:0003735; GO:0006412	NULL
UN00984	766	NoHit	No	99	NoMatchingHitfound	-	-	-	NULL
UN00985	765	K4AX04	Yes	8e-74	Uncharacterized protein n=1	Solanum lycopersicum	K4AX04_SOLLC	GO:0003682; GO:0003677	NULL
UN00986	505	NoHit	No	99	NoMatchingHitfound	-	-	-	NULL
UN00987	999	B9GPL8	Yes	3e-06	Predicted protein n=1	Populus trichocarpa	B9GPL8_POPTR	GO:0005634; GO:0005886; GO:0003677; GO:0042742	hypothetical protein
UN00988	825	P52399	Yes	7e-59	Glucan endo-1,3-beta-glucosidase, acidic isoform GL153 n=1	Nicotiana tabacum	E13L_TOBAC	GO:0005615; GO:0043169; GO:0042973; GO:0005975; GO:0006952	NULL
UN00989	675	F6HDK3	No	2e-36	Putative uncharacterized protein n=1	Vitis vinifera	F6HDK3_VITVI		NULL
UN00990	1177	Q84QD9	No	8e-72	Avr9/Cf-9 induced kinase 1 n=1	Nicotiana tabacum	Q84QD9_TOBAC	GO:0005524; GO:0004674	NULL
UN00991	728	B9RCZ1	Yes	1e-15	RING finger protein, putative n=1	Ricinus communis	B9RCZ1_RICCO	GO:0008270	RING finger protein, putative
UN00992	738	I1LVX5	Yes	1e-58	Uncharacterized protein n=2	Glycine max	I1LVX5_SOYBN	GO:0016758	UDP-glycosyltransferase 85A2-like
UN00993	391	B9N2I9	Yes	4e-34	Predicted protein n=2	Populus trichocarpa	B9N2I9_POPTR	GO:0005622; GO:0007165	hypothetical protein
UN00994	836	K4CUX5	No	5e-39	Uncharacterized protein n=1	Solanum lycopersicum	K4CUX5_SOLLC		NULL
UN00995	613	NoHit	No	99	NoMatchingHitfound	-	-	-	NULL
UN00996	919	F6GWV6	Yes	1e-123	Putative uncharacterized protein n=1	Vitis vinifera	F6GWV6_VITVI		tubby-like F-box protein 5-like
UN00997	613	I1LZ93	Yes	2e-22	Uncharacterized protein n=5	Papilionoideae	I1LZ93_SOYBN	GO:0004449; GO:0000287; GO:0051287; GO:0006099	isocitrate dehydrogenase [NAD] catalytic subunit 5, mitochondrial-like
UN00998	780	K4CUY8	Yes	2e-53	Uncharacterized protein n=1	Solanum lycopersicum	K4CUY8_SOLLC		NULL
UN00999	1051	NoHit	No	99	NoMatchingHitfound	-	-	-	NULL
UN01000	631	NoHit	No	99	NoMatchingHitfound	-	-	-	NULL
UN01001	856	K4CGV9	No	1e-126	Uncharacterized protein n=1	Solanum lycopersicum	K4CGV9_SOLLC	GO:0005524; GO:0017111	NULL
UN01002	837	G7E609	No	1e-133	Putative uncharacterized protein Mo04952 n=192	Opisthokonta	G7E609_MIXOS	GO:0005694; GO:0005524; GO:0051276	NULL
UN01003	933	B9SRM0	Yes	9e-88	Pyruvate kinase n=1	Ricinus communis	B9SRM0_RICCO	GO:0000287; GO:0030955; GO:0004743; GO:0006096	pyruvate kinase, putative
UN01004	914	K4D4Y9	No	8e-82	Uncharacterized protein n=1	Solanum lycopersicum	K4D4Y9_SOLLC	GO:0016020; GO:0005524; GO:0016887; GO:0006200	NULL
UN01005	618	NoHit	No	99	NoMatchingHitfound	-	-	-	NULL
UN01006	996	B9SVC7	Yes	1e-112	DNA binding protein, putative n=4	rosids	B9SVC7_RICCO	GO:0005634; GO:0043565; GO:0003700	DNA binding protein, putative
UN01007	835	NoHit	No	99	NoMatchingHitfound	-	-	-	NULL
UN01008	641	Q0ZCD0	Yes	3e-37	Integrase n=1	Populus trichocarpa	Q0ZCD0_POPTR	GO:0003723; GO:0003964; GO:0008270; GO:0006278	NULL
UN01009	1161	B9SXL7	No	2e-85	Putative uncharacterized protein n=1	Ricinus communis	B9SXL7_RICCO	GO:0016706	hypothetical protein
UN01010	566	G2YEZ8	No	6e-12	Similar to transcription factor HMG n=3	Sclerotiniaceae	G2YEZ8_BOTF4		NULL
UN01011	1620	K7KI29	Yes	1e-155	Uncharacterized protein n=1	Glycine max	K7KI29_SOYBN	GO:0000166	GPN-loop GTPase 2-like
UN01012	1188	K4C9P9	Yes	4e-75	Uncharacterized protein n=2	Solanaceae	K4C9P9_SOLLC	GO:0005524; GO:0003824; GO:0046872; GO:0006807	NULL
UN01013	601	K4C875	Yes	1e-34	Uncharacterized protein n=2	Solanaceae	K4C875_SOLLC	GO:0005525; GO:0003924; GO:0003747; GO:0006184	NULL
UN01014	745	B9IDD8	No	2e-16	Predicted protein n=4	Populus trichocarpa	B9IDD8_POPTR	GO:0004540; GO:0008033	hypothetical protein
UN01015	1214	G7KTN9	Yes	1e-91	SWR1-complex protein n=1	Medicago truncatula	G7KTN9_MEDTR	GO:0003682; GO:0003677	SWR1-complex protein
UN01016	1094	NoHit	No	99	NoMatchingHitfound	-	-	-	NULL
UN01017	923	K4BVX5	Yes	2e-77	Uncharacterized protein n=1	Solanum lycopersicum	K4BVX5_SOLLC		NULL
UN01018	735	I2FYN4	No	6e-07	Related to polyadenylate-binding protein 3 n=1	Ustilago hordei Uh4857-4	I2FYN4_USTH4	GO:0000166; GO:0003723	NULL
UN01019	1400	Q9LRA7	No	1e-125	Probable alpha,alpha-trehalose-phosphate synthase [UDP-forming] 9 n=2	Arabidopsis	TPS9_ARATH	GO:0003825; GO:0005992	putative alpha,alpha-trehalose-phosphate synthase [UDP-forming] 9
UN01020	1199	D7M1H1	No	2e-06	F-box family protein n=1	Arabidopsis lyrata subsp. lyrata	D7M1H1_ARALL		F-box family protein
UN01021	564	NoHit	No	99	NoMatchingHitfound	-	-	-	NULL
UN01022	710	H3CY29	No	2e-74	Uncharacterized protein (Fragment) n=1	Tetraodon nigroviridis	H3CY29_TETNG	GO:0005874; GO:0005525; GO:0003924; GO:0005198; GO:0007018; GO:0051258	NULL
UN01023	703	K4CJ69	No	2e-45	Uncharacterized protein n=1	Solanum lycopersicum	K4CJ69_SOLLC	GO:0000166; GO:0016491; GO:0008270	NULL
UN01024	880	NoHit	No	99	NoMatchingHitfound	-	-	-	NULL
UN01025	796	F6HLU8	Yes	8e-30	Putative uncharacterized protein n=2	Vitis vinifera	F6HLU8_VITVI	GO:0009941; GO:0005886; GO:0005773	uncharacterized LOC100260008
UN01026	1203	NoHit	No	99	NoMatchingHitfound	-	-	-	NULL
UN01027	415	NoHit	No	99	NoMatchingHitfound	-	-	-	NULL
UN01028	728	NoHit	No	99	NoMatchingHitfound	-	-	-	NULL
UN01029	826	F6H3V1	No	5e-42	Putative uncharacterized protein n=3	Vitis vinifera	F6H3V1_VITVI	GO:0000910	NULL
UN01030	874	NoHit	No	99	NoMatchingHitfound	-	-	-	NULL
UN01031	896	K4CNQ5	No	1e-131	Uncharacterized protein n=1	Solanum lycopersicum	K4CNQ5_SOLLC		NULL
UN01032	782	E1Z9H2	Yes	2e-63	Putative uncharacterized protein n=1	Chlorella variabilis	E1Z9H2_CHLVA	GO:0005524	NULL
UN01033	348	NoHit	No	99	NoMatchingHitfound	-	-	-	NULL
UN01034	699	B9TMM5	Yes	5e-07	Putative uncharacterized protein n=1	Ricinus communis	B9TMM5_RICCO		hypothetical protein
UN01035	752	D7TJA3	Yes	3e-17	Putative uncharacterized protein n=1	Vitis vinifera	D7TJA3_VITVI	GO:0035091; GO:0007154	sorting nexin-1-like
UN01036	954	K4CU34	No	1e-123	Uncharacterized protein n=1	Solanum lycopersicum	K4CU34_SOLLC		NULL
UN01037	1792	K4D6K8	Yes	9e-25	Uncharacterized protein n=1	Solanum lycopersicum	K4D6K8_SOLLC	GO:0008234; GO:0006508	NULL
UN01038	669	F6H1V3	Yes	1e-20	Putative uncharacterized protein n=1	Vitis vinifera	F6H1V3_VITVI	GO:0005524; GO:0004674	NULL
UN01039	678	K4C916	Yes	7e-92	Uncharacterized protein n=1	Solanum lycopersicum	K4C916_SOLLC	GO:0016021; GO:0005524; GO:0042626; GO:0006200	NULL
UN01040	569	NoHit	No	99	NoMatchingHitfound	-	-	-	NULL
UN01041	804	A9PB19	No	4e-51	Predicted protein n=5	fabids	A9PB19_POPTR	GO:0005739; GO:0005886; GO:0004017; GO:0005524; GO:0005507; GO:0006163; GO:0046686	adenylate kinase
UN01042	605	NoHit	No	99	NoMatchingHitfound	-	-	-	NULL
UN01043	780	F6GT76	No	2e-24	Putative uncharacterized protein n=2	Vitis vinifera	F6GT76_VITVI		NULL
UN01044	810	B9SQ20	No	5e-69	Symplekin, putative n=1	Ricinus communis	B9SQ20_RICCO		symplekin, putative
UN01045	873	D3TI69	Yes	1e-108	Beta-hexosaminidase 1 n=1	Solanum lycopersicum	D3TI69_SOLLC	GO:0004563; GO:0043169; GO:0005975	beta-hexosaminidase 1
UN01046	674	NoHit	No	99	NoMatchingHitfound	-	-	-	NULL
UN01047	731	NoHit	No	99	NoMatchingHitfound	-	-	-	NULL
UN01048	557	F6GWK6	No	3e-34	Putative uncharacterized protein n=1	Vitis vinifera	F6GWK6_VITVI		NULL
UN01049	285	NoHit	No	99	NoMatchingHitfound	-	-	-	NULL
UN01050	949	K5XJD9	Yes	2e-10	Uncharacterized protein n=2	Agaricus bisporus	K5XJD9_AGABU	GO:0005634; GO:0000978; GO:0000982	NULL
UN01051	599	NoHit	No	99	NoMatchingHitfound	-	-	-	NULL
UN01052	1150	Q6JJ49	No	3e-10	Putative uncharacterized protein n=1	Ipomoea trifida	Q6JJ49_IPOTF		NULL
UN01053	1074	A5C2X9	No	1e-22	Putative uncharacterized protein n=2	Vitis vinifera	A5C2X9_VITVI		NULL
UN01054	1262	K4BC81	No	1e-162	Uncharacterized protein n=2	Solanaceae	K4BC81_SOLLC	GO:0005524; GO:0004674	NULL
UN01055	780	NoHit	No	99	NoMatchingHitfound	-	-	-	NULL
UN01056	727	K4CWD4	Yes	5e-15	Uncharacterized protein n=1	Solanum lycopersicum	K4CWD4_SOLLC	GO:0016459; GO:0005524; GO:0003774	NULL
UN01057	1021	C9YEF0	No	5e-39	Putative uncharacterized protein n=1	Curvibacter putative symbiont of Hydra magnipapillata	C9YEF0_9BURK		NULL
UN01058	879	K4AYN8	Yes	2e-95	Uncharacterized protein n=1	Solanum lycopersicum	K4AYN8_SOLLC	GO:0005524; GO:0019201; GO:0016776	NULL
UN01059	726	NoHit	No	99	NoMatchingHitfound	-	-	-	NULL
UN01060	583	Q2U9P2	Yes	4e-35	Predicted protein n=1	Aspergillus oryzae RIB40	Q2U9P2_ASPOR	GO:0003824; GO:0009116	NULL
UN01061	786	A9LRT6	No	7e-88	3-hydroxy-3-methylglutaryl coenzyme A synthase n=3	Solanaceae	A9LRT6_SOLLC	GO:0004421; GO:0008299	3-hydroxy-3-methylglutaryl coenzyme A synthase
UN01062	619	G9FIF2	Yes	8e-24	Putative uncharacterized protein n=1	Beta vulgaris	G9FIF2_BETVU	GO:0004190; GO:0003723; GO:0003964; GO:0008270; GO:0015074; GO:0006508; GO:0006278	NULL
UN01063	646	K4BX14	Yes	2e-95	Uncharacterized protein n=1	Solanum lycopersicum	K4BX14_SOLLC	GO:0005634; GO:0016480	NULL
UN01064	541	I1LUI4	No	1e-47	Uncharacterized protein n=2	Glycine max	I1LUI4_SOYBN		uncharacterized LOC100788117
UN01065	405	NoHit	No	99	NoMatchingHitfound	-	-	-	NULL
UN01066	534	NoHit	No	99	NoMatchingHitfound	-	-	-	NULL
UN01067	630	K4DH27	Yes	2e-39	Uncharacterized protein n=1	Solanum lycopersicum	K4DH27_SOLLC		NULL
UN01068	1031	K4BE48	No	1e-101	Uncharacterized protein n=1	Solanum lycopersicum	K4BE48_SOLLC	GO:0016788; GO:0006629	NULL
UN01069	808	F6H5P1	Yes	4e-45	Translation factor GUF1 homolog, mitochondrial n=1	Vitis vinifera	F6H5P1_VITVI	GO:0005743; GO:0005759; GO:0005525; GO:0003924; GO:0043022; GO:0006184; GO:0045727; GO:0006412	translation factor GUF1 homolog, mitochondrial-like
UN01070	725	F6GUJ5	Yes	8e-34	Putative uncharacterized protein n=1	Vitis vinifera	F6GUJ5_VITVI	GO:0005524; GO:0008026; GO:0003676	NULL
UN01071	714	K4BLP6	Yes	1e-99	Uncharacterized protein n=6	core eudicotyledons	K4BLP6_SOLLC	GO:0005524; GO:0008026; GO:0003676; GO:0008270	NULL
UN01072	991	Q43644	No	4e-43	NADH dehydrogenase [ubiquinone] iron-sulfur protein 1, mitochondrial n=2	Solanum	NDUS1_SOLTU	GO:0005743; GO:0070469; GO:0051537; GO:0051539; GO:0009055; GO:0046872; GO:0008137; GO:0042773	NULL
UN01073	751	K4BPC0	Yes	2e-17	Uncharacterized protein n=1	Solanum lycopersicum	K4BPC0_SOLLC	GO:0005524; GO:0004163; GO:0008299	NULL
UN01074	1173	NoHit	No	99	NoMatchingHitfound	-	-	-	NULL
UN01075	683	B8ACY2	Yes	5e-72	Putative uncharacterized protein n=1	Oryza sativa Indica Group	B8ACY2_ORYSI	GO:0005622; GO:0005524; GO:0008026; GO:0003725; GO:0004332; GO:0006096	NULL
UN01076	669	F6GYJ8	No	2e-08	Putative uncharacterized protein n=2	Vitis vinifera	F6GYJ8_VITVI	GO:0016866; GO:0008152	NULL
UN01077	851	K4BWK8	No	2e-78	Uncharacterized protein n=3	Solanaceae	K4BWK8_SOLLC	GO:0006457	NULL
UN01078	1038	NoHit	No	99	NoMatchingHitfound	-	-	-	NULL
UN01079	1636	F6HB29	Yes	0	Putative uncharacterized protein n=2	Vitis vinifera	F6HB29_VITVI	GO:0042578; GO:0046488; GO:0006970	NULL
UN01080	921	K4B419	Yes	3e-97	Uncharacterized protein n=1	Solanum lycopersicum	K4B419_SOLLC	GO:0005524; GO:0004674; GO:0006950	NULL
UN01081	1575	Q8LRM3	Yes	2e-80	Nam-like protein 2 n=1	Petunia x hybrida	Q8LRM3_PETHY	GO:0003677; GO:0006355	NULL
UN01082	882	NoHit	No	99	NoMatchingHitfound	-	-	-	NULL
UN01083	525	NoHit	No	99	NoMatchingHitfound	-	-	-	NULL
UN01084	777	D7THJ0	No	8e-65	Putative uncharacterized protein n=1	Vitis vinifera	D7THJ0_VITVI	GO:0000166; GO:0016491; GO:0055114	tropinone reductase homolog-like
UN01085	1160	Q84VU2	Yes	3e-34	Putative tropinone reductase n=1	Calystegia sepium	Q84VU2_CALSE	GO:0000166; GO:0016491; GO:0055114	NULL
UN01086	1600	K4AY67	Yes	1e-170	Uncharacterized protein n=2	Solanaceae	K4AY67_SOLLC	GO:0005524; GO:0046872; GO:0006457; GO:0009408	NULL
UN01087	729	A2ZWJ4	No	3e-31	Uncharacterized protein n=2	Oryza	A2ZWJ4_ORYSJ	GO:0022625; GO:0003735; GO:0006412	NULL
UN01088	921	K4CBR2	Yes	1e-141	Uncharacterized protein n=1	Solanum lycopersicum	K4CBR2_SOLLC	GO:0003824; GO:0008152	NULL
UN01089	742	K4DGX4	Yes	2e-56	Uncharacterized protein n=1	Solanum lycopersicum	K4DGX4_SOLLC	GO:0016881; GO:0005524	NULL
UN01090	733	NoHit	No	99	NoMatchingHitfound	-	-	-	NULL
UN01091	661	K7G5Y8	No	2e-30	Uncharacterized protein n=1	Pelodiscus sinensis	K7G5Y8_PELSI		NULL
UN01092	1047	E3KG90	No	1e-151	Protein transporter SEC61 subunit alpha n=3	Pucciniales	E3KG90_PUCGT	GO:0016021; GO:0015031	protein transporter SEC61 subunit alpha
UN01093	296	NoHit	No	99	NoMatchingHitfound	-	-	-	NULL
UN01094	769	K4BU05	Yes	7e-57	Uncharacterized protein n=1	Solanum lycopersicum	K4BU05_SOLLC		NULL
UN01095	747	E6ZT33	Yes	3e-89	Small G-protein Ras1 n=4	Ustilaginaceae	E6ZT33_SPORE	GO:0016020; GO:0005525; GO:0003924; GO:0007264	NULL
UN01096	753	F6HZP9	Yes	1e-32	Putative uncharacterized protein n=1	Vitis vinifera	F6HZP9_VITVI	GO:0003682; GO:0003677	uncharacterized LOC100244545
UN01097	894	B9SJZ1	No	1e-126	Phosphatidylserine synthase, putative n=2	rosids	B9SJZ1_RICCO	GO:0006659	phosphatidylserine synthase, putative
UN01098	662	A9PAK3	No	2e-28	Predicted protein n=1	Populus trichocarpa	A9PAK3_POPTR	GO:0005783	hypothetical protein
UN01099	1018	G4SX17	No	5e-82	Arsenite methyltransferase n=1	Methylomicrobium alcaliphilum 20Z	G4SX17_META2	GO:0030791	arsenite methyltransferase
UN01100	863	G7K0E5	No	3e-70	Putative uncharacterized protein n=2	fabids	G7K0E5_MEDTR		hypothetical protein
UN01101	525	NoHit	No	99	NoMatchingHitfound	-	-	-	NULL
UN01102	1335	B9HTW5	Yes	6e-76	Predicted protein (Fragment) n=1	Populus trichocarpa	B9HTW5_POPTR		hypothetical protein
UN01103	1041	NoHit	No	99	NoMatchingHitfound	-	-	-	NULL
UN01104	2078	F6HX23	No	2e-10	Putative uncharacterized protein n=3	Vitis vinifera	F6HX23_VITVI	GO:0030117; GO:0005198; GO:0006886; GO:0016192	NULL
UN01105	755	NoHit	No	99	NoMatchingHitfound	-	-	-	NULL
UN01106	701	F6HFG1	Yes	9e-57	Putative uncharacterized protein n=1	Vitis vinifera	F6HFG1_VITVI	GO:0009507	NULL
UN01107	1023	NoHit	No	99	NoMatchingHitfound	-	-	-	NULL
UN01108	528	NoHit	No	99	NoMatchingHitfound	-	-	-	NULL
UN01109	535	NoHit	No	99	NoMatchingHitfound	-	-	-	NULL
UN01110	623	F2VPS7	Yes	1e-12	Mitochondrial import inner membrane translocase subunit n=1	Solanum nigrum	F2VPS7_SOLNI	GO:0005743; GO:0042719; GO:0046872; GO:0045039	NULL
UN01111	747	K4BWK1	No	1e-28	Uncharacterized protein n=1	Solanum lycopersicum	K4BWK1_SOLLC		NULL
UN01112	835	K8E965	No	1e-89	Aspartate-semialdehyde dehydrogenase n=1	Bathycoccus prasinos	K8E965_9CHLO	GO:0005737; GO:0004073; GO:0003942; GO:0051287; GO:0050661; GO:0009097; GO:0009089; GO:0009086; GO:0009088	NULL
UN01113	754	NoHit	No	99	NoMatchingHitfound	-	-	-	NULL
UN01114	588	B6VJZ1	Yes	4e-20	NADH-ubiquinone oxidoreductase chain 4 n=7	Spermatophyta	B6VJZ1_VITVI	GO:0005739; GO:0008137; GO:0042773	NADH dehydrogenase subunit 4
UN01115	1370	K4BSV8	Yes	1e-138	Sodium/hydrogen exchanger n=2	Solanum lycopersicum	K4BSV8_SOLLC	GO:0016021; GO:0015385; GO:0006885	NULL
UN01116	496	NoHit	No	99	NoMatchingHitfound	-	-	-	NULL
UN01117	2384	K4CV02	Yes	1e-149	Uncharacterized protein n=1	Solanum lycopersicum	K4CV02_SOLLC	GO:0005524; GO:0004674	NULL
UN01118	1055	B7FLQ7	No	1e-101	Ubiquitin thioesterase OTU1 n=3	Papilionoideae	B7FLQ7_MEDTR		Ubiquitin thioesterase OTU1
UN01119	601	K4D9U3	No	2e-27	Uncharacterized protein n=1	Solanum lycopersicum	K4D9U3_SOLLC		NULL
UN01120	613	NoHit	No	99	NoMatchingHitfound	-	-	-	NULL
UN01121	615	F6GXQ0	No	4e-81	Putative uncharacterized protein n=1	Vitis vinifera	F6GXQ0_VITVI	GO:0005524; GO:0004674; GO:0048544	NULL
UN01122	609	NoHit	No	99	NoMatchingHitfound	-	-	-	NULL
UN01123	1337	F6K7K1	No	1e-154	Mevalonate 5-diphosphate decarboxylase n=1	Catharanthus roseus	F6K7K1_CATRO	GO:0005524; GO:0004163; GO:0008299	NULL
UN01124	1120	F4R3M9	Yes	1e-103	Putative uncharacterized protein n=1	Melampsora larici-populina 98AG31	F4R3M9_MELLP	GO:0005840; GO:0003735; GO:0042254; GO:0006414	NULL
UN01125	679	K4CHP4	Yes	2e-85	Uncharacterized protein n=1	Solanum lycopersicum	K4CHP4_SOLLC	GO:0016021; GO:0016760; GO:0030244	NULL
UN01126	649	K4APQ8	Yes	5e-71	Uncharacterized protein n=1	Solanum lycopersicum	K4APQ8_SOLLC	GO:0009055; GO:0015035; GO:0045454; GO:0006662	NULL
UN01127	1159	D7TV55	No	1e-112	Putative uncharacterized protein n=1	Vitis vinifera	D7TV55_VITVI	GO:0005524; GO:0004707; GO:0000165	mitogen-activated protein kinase homolog MMK2-like
UN01128	1487	NoHit	No	99	NoMatchingHitfound	-	-	-	NULL
UN01129	635	K4C1T6	Yes	2e-10	Uncharacterized protein n=1	Solanum lycopersicum	K4C1T6_SOLLC		NULL
UN01130	913	F6HYX2	No	1e-89	Putative uncharacterized protein n=3	Vitis vinifera	F6HYX2_VITVI	GO:0004416; GO:0008270; GO:0006750	NULL
UN01131	576	A5C5S1	Yes	2e-38	Putative uncharacterized protein n=1	Vitis vinifera	A5C5S1_VITVI	GO:0003676; GO:0008270; GO:0015074	NULL
UN01132	628	K4C211	No	9e-13	Uncharacterized protein n=1	Solanum lycopersicum	K4C211_SOLLC		NULL
UN01133	1168	NoHit	No	99	NoMatchingHitfound	-	-	-	NULL
UN01134	821	D7SS66	Yes	2e-61	Putative uncharacterized protein n=5	Vitis vinifera	D7SS66_VITVI	GO:0005840	60S ribosomal protein L7-4-like
UN01135	180	NoHit	No	99	NoMatchingHitfound	-	-	-	NULL
UN01136	752	NoHit	No	99	NoMatchingHitfound	-	-	-	NULL
UN01137	1119	B9I8T9	No	8e-94	Predicted protein n=7	rosids	B9I8T9_POPTR		hypothetical protein
UN01138	679	K4CUU2	Yes	6e-53	Uncharacterized protein n=1	Solanum lycopersicum	K4CUU2_SOLLC	GO:0050660; GO:0008762	NULL
UN01139	721	K4CGM9	No	1e-112	Uncharacterized protein n=1	Solanum lycopersicum	K4CGM9_SOLLC	GO:0016787	NULL
UN01140	775	K4CBH4	No	2e-95	Uncharacterized protein n=2	Solanum lycopersicum	K4CBH4_SOLLC	GO:0016021	NULL
UN01141	941	A5BLV7	Yes	4e-62	Putative uncharacterized protein n=1	Vitis vinifera	A5BLV7_VITVI		NULL
UN01142	2077	Q9C522	Yes	0	ATP-citrate synthase beta chain protein 1 n=26	Magnoliophyta	ACLB1_ARATH	GO:0009346; GO:0005829; GO:0016020; GO:0005524; GO:0003878; GO:0048037; GO:0046872; GO:0004775; GO:0006085; GO:0044262; GO:0006629	ATP-citrate lyase B-1
UN01143	1224	F0VJ18	No	3e-15	Putative uncharacterized protein n=1	Neospora caninum Liverpool	F0VJ18_NEOCL		hypothetical protein
UN01144	1042	A5AK34	Yes	2e-43	Putative uncharacterized protein n=1	Vitis vinifera	A5AK34_VITVI		NULL
UN01145	634	K5WKI2	No	5e-09	Uncharacterized protein (Fragment) n=1	Phanerochaete carnosa HHB-10118-sp	K5WKI2_PHACS	GO:0005543	NULL
UN01146	821	NoHit	No	99	NoMatchingHitfound	-	-	-	NULL
UN01147	1196	B9SDQ1	No	1e-51	Ubiquitin carboxyl-terminal hydrolase n=4	rosids	B9SDQ1_RICCO	GO:0004221; GO:0006511	Ubiquitin carboxyl-terminal hydrolase, putative
UN01148	715	F4K087	Yes	4e-10	Uncharacterized protein n=2	Arabidopsis thaliana	F4K087_ARATH	GO:0005730	hypothetical protein
UN01149	927	B9SAY0	No	7e-82	Protein phosphatases pp1 regulatory subunit, putative n=1	Ricinus communis	B9SAY0_RICCO		protein phosphatases pp1 regulatory subunit, putative
UN01150	958	G3VWR0	No	3e-09	Uncharacterized protein (Fragment) n=1	Sarcophilus harrisii	G3VWR0_SARHA		NULL
UN01151	801	B9MUH7	No	5e-59	Predicted protein (Fragment) n=1	Populus trichocarpa	B9MUH7_POPTR	GO:0016021; GO:0005319	hypothetical protein
UN01152	760	B9REV7	Yes	1e-77	Putative uncharacterized protein n=1	Ricinus communis	B9REV7_RICCO	GO:0005622; GO:0003725	hypothetical protein
UN01153	617	A5C841	No	5e-37	Putative uncharacterized protein n=1	Vitis vinifera	A5C841_VITVI	GO:0016758	NULL
UN01154	1471	K4BMX2	Yes	1e-155	Uncharacterized protein n=1	Solanum lycopersicum	K4BMX2_SOLLC	GO:0016787	NULL
UN01155	670	E3VXE7	Yes	7e-98	SERK3B n=1	Nicotiana benthamiana	E3VXE7_NICBE	GO:0016021; GO:0005524; GO:0004674	NULL
UN01156	675	K4CDS1	No	1e-39	Uncharacterized protein n=1	Solanum lycopersicum	K4CDS1_SOLLC	GO:0003743	NULL
UN01157	1103	E9ESR6	No	9e-81	Chitin synthase class I n=4	Metarhizium	E9ESR6_METAR	GO:0004100; GO:0006031	NULL
UN01158	1083	K4BXC1	No	1e-131	Uncharacterized protein n=2	Solanum	K4BXC1_SOLLC	GO:0030246; GO:0004553; GO:0005975	NULL
UN01159	777	Q947G7	No	6e-16	Thermal hysteresis protein STHP-64 n=1	Solanum dulcamara	Q947G7_SOLDU	GO:0043565; GO:0003700	NULL
UN01160	779	NoHit	No	99	NoMatchingHitfound	-	-	-	NULL
UN01161	972	K4BLH7	Yes	2e-74	Uncharacterized protein n=1	Solanum lycopersicum	K4BLH7_SOLLC		NULL
UN01162	1230	K4CBF0	No	1e-42	Uncharacterized protein n=1	Solanum lycopersicum	K4CBF0_SOLLC	GO:0045254; GO:0004742; GO:0006090	NULL
UN01163	724	Q02693	No	3e-27	Dod ND4L i2 grp IC protein (Fragment) n=1	Podospora anserina S mat+	Q02693_PODAN	GO:0005739; GO:0003677; GO:0004519; GO:0006314	NULL
UN01164	1253	K4BCL8	No	6e-81	Uncharacterized protein n=1	Solanum lycopersicum	K4BCL8_SOLLC		NULL
UN01165	791	NoHit	No	99	NoMatchingHitfound	-	-	-	NULL
UN01166	583	B3TLR7	Yes	6e-52	60S ribosomal protein L18a n=3	Magnoliophyta	B3TLR7_ELAGV	GO:0005840; GO:0003735; GO:0006412	NULL
UN01167	669	K4BKR5	Yes	1e-34	Uncharacterized protein n=1	Solanum lycopersicum	K4BKR5_SOLLC		NULL
UN01168	856	K4BMT7	Yes	2e-92	Uncharacterized protein n=1	Solanum lycopersicum	K4BMT7_SOLLC		NULL
UN01169	893	E6NU68	Yes	1e-103	JHL18I08.12 protein n=1	Jatropha curcas	E6NU68_9ROSI	GO:0008234; GO:0006508	NULL
UN01170	683	NoHit	No	99	NoMatchingHitfound	-	-	-	NULL
UN01171	812	K4DF59	Yes	3e-14	Uncharacterized protein n=1	Solanum lycopersicum	K4DF59_SOLLC		NULL
UN01172	323	H6X0X7	No	2e-29	PsbA n=1	Kirengeshoma palmata	H6X0X7_9ASTE	GO:0009507; GO:0045156; GO:0009772	NULL
UN01173	1175	Q00908	No	1e-170	Phosphate transporter n=5	Glomeraceae	Q00908_9GLOM	GO:0016021; GO:0005315; GO:0006817	NULL
UN01174	771	A9PF21	Yes	1e-112	2-dehydro-3-deoxyphosphoheptonate aldolase/ 3-deoxy-d-arabino-heptulosonate 7-phosphate synthetase n=1	Populus trichocarpa	A9PF21_POPTR	GO:0016020; GO:0003849; GO:0009073; GO:0009423; GO:0033587	2-dehydro-3-deoxyphosphoheptonate aldolase/ 3-deoxy-d-arabino-heptulosonate 7-phosphate synthetase
UN01175	880	K4BTK9	No	1e-62	Uncharacterized protein n=1	Solanum lycopersicum	K4BTK9_SOLLC	GO:0003677; GO:0006355	NULL
UN01176	371	NoHit	No	99	NoMatchingHitfound	-	-	-	NULL
UN01177	882	C6ZRR9	Yes	3e-66	Wall-associated kinase n=1	Glycine max	C6ZRR9_SOYBN	GO:0005524; GO:0004674	wall-associated kinase
UN01178	737	I1JST7	No	1e-15	Uncharacterized protein n=2	Glycine max	I1JST7_SOYBN	GO:0005509	uncharacterized LOC100818930
UN01179	704	K7E1P5	Yes	4e-16	Uncharacterized protein (Fragment) n=1	Monodelphis domestica	K7E1P5_MONDO	GO:0016021	NULL
UN01180	636	NoHit	No	99	NoMatchingHitfound	-	-	-	NULL
UN01181	767	NoHit	No	99	NoMatchingHitfound	-	-	-	NULL
UN01182	806	I1H9U2	Yes	2e-42	Uncharacterized protein n=1	Brachypodium distachyon	I1H9U2_BRADI		NULL
UN01183	648	A9NRB2	No	1e-73	Putative uncharacterized protein n=1	Picea sitchensis	A9NRB2_PICSI	GO:0005840; GO:0003735; GO:0006412	NULL
UN01184	931	Q56SE1	No	5e-89	Methyl jasmonate esterase n=1	Solanum tuberosum	Q56SE1_SOLTU		NULL
UN01185	689	B9RYQ2	Yes	4e-18	Putative uncharacterized protein n=1	Ricinus communis	B9RYQ2_RICCO	GO:0003676	hypothetical protein
UN01186	729	K2D6L2	No	1e-20	PAS/PAC sensor hybrid histidine kinase n=1	uncultured bacterium	K2D6L2_9BACT	GO:0030288; GO:0000155; GO:0016849; GO:0005215; GO:0009190; GO:0035556; GO:0006355; GO:0023014	NULL
UN01187	920	K4AZD4	Yes	6e-86	Uncharacterized protein n=1	Solanum lycopersicum	K4AZD4_SOLLC	GO:0003723	NULL
UN01188	771	NoHit	No	99	NoMatchingHitfound	-	-	-	NULL
UN01189	137	H2B562	Yes	2e-07	NAD(P)H-quinone oxidoreductase subunit 3 (Fragment) n=1	Bromus erectus	H2B562_BROER	GO:0009507; GO:0031966; GO:0070469; GO:0008137; GO:0048038; GO:0022900	NULL
UN01190	674	B7X6S6	No	3e-49	Secretory carrier-associated membrane protein 2 n=2	Solanaceae	B7X6S6_TOBAC	GO:0016021; GO:0015031	NULL
UN01191	1199	E5LEV3	No	0	Mitogen-activated protein kinase n=2	Ipomoea batatas	E5LEV3_IPOBA	GO:0005524; GO:0004707; GO:0000165	NULL
UN01192	716	K1Z1A4	Yes	2e-22	Ribosomal RNA small subunit methyltransferase I n=1	uncultured bacterium	K1Z1A4_9BACT	GO:0005737; GO:0070677; GO:0000453	NULL
UN01193	1464	F6I1P0	Yes	2e-36	Putative uncharacterized protein n=1	Vitis vinifera	F6I1P0_VITVI	GO:0005739; GO:0005730; GO:0005886; GO:0003824; GO:0042742	pyruvate dehydrogenase E1 component subunit beta, mitochondrial-like
UN01194	839	K4CU57	No	1e-122	Uncharacterized protein n=2	Solanaceae	K4CU57_SOLLC	GO:0005524; GO:0004674	NULL
UN01195	861	K4AWG2	Yes	2e-53	Uncharacterized protein n=1	Solanum lycopersicum	K4AWG2_SOLLC	GO:0003723	NULL
UN01196	561	NoHit	No	99	NoMatchingHitfound	-	-	-	NULL
UN01197	601	D7TTG2	Yes	1e-41	Putative uncharacterized protein n=3	Vitis vinifera	D7TTG2_VITVI	GO:0004610; GO:0005975	phosphoacetylglucosamine mutase-like
UN01198	400	NoHit	No	99	NoMatchingHitfound	-	-	-	NULL
UN01199	905	A5AFV9	Yes	9e-10	Putative uncharacterized protein n=2	Vitis vinifera	A5AFV9_VITVI	GO:0005576; GO:0008283	NULL
UN01200	753	NoHit	No	99	NoMatchingHitfound	-	-	-	NULL
UN01201	674	K4CXK4	No	4e-38	Uncharacterized protein n=1	Solanum lycopersicum	K4CXK4_SOLLC		NULL
UN01202	1039	B9ST84	Yes	3e-25	Putative uncharacterized protein n=1	Ricinus communis	B9ST84_RICCO	GO:0043565; GO:0003700	hypothetical protein
UN01203	381	F6HXY6	No	7e-14	Putative uncharacterized protein n=2	Vitis vinifera	F6HXY6_VITVI	GO:0009941; GO:0016021; GO:0005524; GO:0016887; GO:0006200; GO:0006810	NULL
UN01204	845	K4CV19	Yes	1e-128	Uncharacterized protein n=1	Solanum lycopersicum	K4CV19_SOLLC	GO:0004252; GO:0006508	NULL
UN01205	1073	Q3BKI1	Yes	4e-40	Putative uncharacterized protein n=1	Magnetospirillum gryphiswaldense	Q3BKI1_9PROT		NULL
UN01206	1358	K4C4R7	Yes	3e-39	Uncharacterized protein n=1	Solanum lycopersicum	K4C4R7_SOLLC	GO:0005524; GO:0008026; GO:0003676	NULL
UN01207	683	A3BZF7	No	1e-51	Putative uncharacterized protein n=1	Oryza sativa Japonica Group	A3BZF7_ORYSJ	GO:0016706	NULL
UN01208	927	Q19PJ2	Yes	2e-49	TIR-NBS-LRR type disease resistance protein n=1	Populus trichocarpa	Q19PJ2_POPTR	GO:0005622; GO:0043531; GO:0005524; GO:0005509; GO:0017111; GO:0006952; GO:0007165	NULL
UN01209	1251	K4DHR4	Yes	2e-15	Uncharacterized protein n=1	Solanum lycopersicum	K4DHR4_SOLLC	GO:0005524; GO:0004674; GO:0007165	NULL
UN01210	869	I1HB88	Yes	3e-52	Uncharacterized protein n=2	Brachypodium distachyon	I1HB88_BRADI	GO:0005634; GO:0006355	NULL
UN01211	855	K4B9E1	No	5e-30	Uncharacterized protein n=1	Solanum lycopersicum	K4B9E1_SOLLC	GO:0005509; GO:0050660; GO:0016491	NULL
UN01212	701	K7LE67	Yes	4e-11	Uncharacterized protein n=1	Glycine max	K7LE67_SOYBN	GO:0005737; GO:0005730; GO:0043023; GO:0043022; GO:0003743; GO:0042256; GO:0042273	NULL
UN01213	820	I1CP69	Yes	1e-114	Uncharacterized protein n=1	Rhizopus delemar RA 99-880	I1CP69_RHIO9	GO:0016459; GO:0005524; GO:0003774	NULL
UN01214	728	C9YEF0	Yes	2e-24	Putative uncharacterized protein n=1	Curvibacter putative symbiont of Hydra magnipapillata	C9YEF0_9BURK		NULL
UN01215	2426	K4B0B9	No	0	Uncharacterized protein n=1	Solanum lycopersicum	K4B0B9_SOLLC	GO:0016592; GO:0001104	NULL
UN01216	1177	K4CZW8	No	1e-164	Uncharacterized protein n=2	Solanum lycopersicum	K4CZW8_SOLLC	GO:0004553; GO:0005975	NULL
UN01217	721	NoHit	No	99	NoMatchingHitfound	-	-	-	NULL
UN01218	657	NoHit	No	99	NoMatchingHitfound	-	-	-	NULL
UN01219	925	NoHit	No	99	NoMatchingHitfound	-	-	-	NULL
UN01220	951	NoHit	No	99	NoMatchingHitfound	-	-	-	NULL
UN01221	920	NoHit	No	99	NoMatchingHitfound	-	-	-	NULL
UN01222	1050	I1K9E8	No	2e-26	Uncharacterized protein n=3	Papilionoideae	I1K9E8_SOYBN	GO:0005634; GO:0043565; GO:0003700	homeobox-leucine zipper protein ATHB-8-like
UN01223	1188	K4C201	Yes	1e-148	Uncharacterized protein n=1	Solanum lycopersicum	K4C201_SOLLC	GO:0005524; GO:0004674; GO:0007165	NULL
UN01224	1285	K4BJD3	No	2e-20	Uncharacterized protein n=1	Solanum lycopersicum	K4BJD3_SOLLC	GO:0032040; GO:0006364	NULL
UN01225	1056	K4AT92	Yes	1e-131	AGO4A n=2	Solanaceae	K4AT92_SOLLC	GO:0003676	NULL
UN01226	978	NoHit	No	99	NoMatchingHitfound	-	-	-	NULL
UN01227	746	B9ILC0	Yes	4e-21	Glutamate receptor (Fragment) n=2	Populus trichocarpa	B9ILC0_POPTR	GO:0016021; GO:0030288; GO:0005234; GO:0004970; GO:0035235	glutamate-gated kainate-type ion channel receptor subunit GluR5
UN01228	889	K4D5H2	Yes	1e-124	Uncharacterized protein n=1	Solanum lycopersicum	K4D5H2_SOLLC	GO:0003723; GO:0016428; GO:0032259	NULL
UN01229	1074	K9DSB4	Yes	1e-38	Uncharacterized protein n=1	Massilia timonae CCUG 45783	K9DSB4_9BURK		NULL
UN01230	1445	K4CXZ9	No	5e-36	Uncharacterized protein n=1	Solanum lycopersicum	K4CXZ9_SOLLC	GO:0043531; GO:0006952	NULL
UN01231	709	K4BBG4	No	3e-28	Uncharacterized protein n=1	Solanum lycopersicum	K4BBG4_SOLLC	GO:0016829; GO:0046872; GO:0009236	NULL
UN01232	601	K4C8B2	Yes	3e-59	Uncharacterized protein n=1	Solanum lycopersicum	K4C8B2_SOLLC	GO:0016788	NULL
UN01233	558	K4BUD2	No	2e-80	Uncharacterized protein n=1	Solanum lycopersicum	K4BUD2_SOLLC	GO:0016020; GO:0015297; GO:0015238	NULL
UN01234	712	B9HCV4	No	5e-66	Predicted protein n=1	Populus trichocarpa	B9HCV4_POPTR	GO:0003676; GO:0000166	hypothetical protein
UN01235	881	NoHit	No	99	NoMatchingHitfound	-	-	-	NULL
UN01236	969	K4C0S8	Yes	1e-06	Uncharacterized protein n=1	Solanum lycopersicum	K4C0S8_SOLLC		NULL
UN01237	937	K4BJG2	No	5e-87	Uncharacterized protein n=1	Solanum lycopersicum	K4BJG2_SOLLC	GO:0005634; GO:0003682; GO:0003677	NULL
UN01238	1253	K4CG88	No	1e-166	Uncharacterized protein n=1	Solanum lycopersicum	K4CG88_SOLLC	GO:0009055; GO:0020037; GO:0005506; GO:0004497; GO:0016705	NULL
UN01239	980	F6H2C8	No	1e-55	Putative uncharacterized protein n=1	Vitis vinifera	F6H2C8_VITVI		NULL
UN01240	1142	K4CSJ6	Yes	5e-57	Uncharacterized protein n=1	Solanum lycopersicum	K4CSJ6_SOLLC	GO:0006397	NULL
UN01241	1145	K4BW71	Yes	4e-24	Uncharacterized protein n=1	Solanum lycopersicum	K4BW71_SOLLC		NULL
UN01242	925	NoHit	No	99	NoMatchingHitfound	-	-	-	NULL
UN01243	1168	K4CDN0	No	1e-141	Uncharacterized protein n=1	Solanum lycopersicum	K4CDN0_SOLLC	GO:0003824	NULL
UN01244	1283	F4I2S4	Yes	1e-91	Uncharacterized protein n=4	Arabidopsis	F4I2S4_ARATH		hypothetical protein
UN01245	1787	A5BAL2	Yes	0	Putative uncharacterized protein n=2	Vitis vinifera	A5BAL2_VITVI	GO:0003676; GO:0008270	NULL
UN01246	617	NoHit	No	99	NoMatchingHitfound	-	-	-	NULL
UN01247	921	K4BKR6	No	1e-140	Uncharacterized protein n=1	Solanum lycopersicum	K4BKR6_SOLLC	GO:0003676; GO:0000166; GO:0003968	NULL
UN01248	758	K3YS18	Yes	1e-19	Uncharacterized protein n=7	Poaceae	K3YS18_SETIT	GO:0005524; GO:0004163; GO:0008299	NULL
UN01249	1080	NoHit	No	99	NoMatchingHitfound	-	-	-	NULL
UN01250	1345	K4BUZ8	Yes	1e-164	Uncharacterized protein n=1	Solanum lycopersicum	K4BUZ8_SOLLC		NULL
UN01251	874	A5AF03	Yes	3e-90	Putative uncharacterized protein n=1	Vitis vinifera	A5AF03_VITVI	GO:0005622; GO:0004527; GO:0003676	NULL
UN01252	702	K4CT25	Yes	2e-22	Uncharacterized protein n=1	Solanum lycopersicum	K4CT25_SOLLC	GO:0008270	NULL
UN01253	1372	K4D950	No	9e-86	Uncharacterized protein n=1	Solanum lycopersicum	K4D950_SOLLC		NULL
UN01254	1212	K4B8B2	No	1e-107	Uncharacterized protein n=1	Solanum lycopersicum	K4B8B2_SOLLC	GO:0016706	NULL
UN01255	476	NoHit	No	99	NoMatchingHitfound	-	-	-	NULL
UN01256	881	K7WCI9	No	1e-85	Cis-prenyltransferase 3 n=1	Solanum lycopersicum	K7WCI9_SOLLC	GO:0016765	NULL
UN01257	1163	K4BUK2	No	2e-48	Uncharacterized protein n=1	Solanum lycopersicum	K4BUK2_SOLLC	GO:0004185; GO:0006508	NULL
UN01258	672	NoHit	No	99	NoMatchingHitfound	-	-	-	NULL
UN01259	822	NoHit	No	99	NoMatchingHitfound	-	-	-	NULL
UN01260	1505	P93364	Yes	1e-153	Immediate-early salicylate-induced glucosyltransferase n=4	Nicotiana tabacum	P93364_TOBAC	GO:0016758	NULL
UN01261	1346	K4CQI4	Yes	1e-124	Uncharacterized protein n=1	Solanum lycopersicum	K4CQI4_SOLLC		NULL
UN01262	1108	E2J6R1	No	1e-112	40S ribosomal protein S2/30S ribosomal protein S5 n=5	Ixodoidea	E2J6R1_9ACAR	GO:0015935; GO:0003723; GO:0003735; GO:0006412	NULL
UN01263	651	I1LDI2	No	4e-71	Uncharacterized protein n=2	Glycine max	I1LDI2_SOYBN	GO:0046872	uncharacterized LOC100783270
UN01264	802	B9NDY3	Yes	5e-35	Predicted protein (Fragment) n=1	Populus trichocarpa	B9NDY3_POPTR	GO:0006457	hypothetical protein
UN01265	620	NoHit	No	99	NoMatchingHitfound	-	-	-	NULL
UN01266	930	K4BA54	Yes	2e-46	Uncharacterized protein n=1	Solanum lycopersicum	K4BA54_SOLLC		NULL
UN01267	1162	K4B2K1	Yes	1e-118	Uncharacterized protein n=1	Solanum lycopersicum	K4B2K1_SOLLC	GO:0016884	NULL
UN01268	786	NoHit	No	99	NoMatchingHitfound	-	-	-	NULL
UN01269	929	Q6C206	Yes	8e-11	YALI0F11869p n=1	Yarrowia lipolytica CLIB122	Q6C206_YARLI		YALI0F11869p
UN01270	946	C4TNX4	No	6e-62	Metal transporter n=1	Nicotiana tabacum	C4TNX4_TOBAC	GO:0016021; GO:0005385	NULL
UN01271	1133	NoHit	No	99	NoMatchingHitfound	-	-	-	NULL
UN01272	1363	K4BC27	No	6e-13	Uncharacterized protein n=1	Solanum lycopersicum	K4BC27_SOLLC	GO:0003676; GO:0000166	NULL
UN01273	847	NoHit	No	99	NoMatchingHitfound	-	-	-	NULL
UN01274	935	F4IV99	No	2e-06	Chromatin remodeling 5 n=3	Arabidopsis	F4IV99_ARATH	GO:0005634; GO:0009506; GO:0005524; GO:0003677; GO:0004386	chromatin remodeling 5
UN01275	1524	K4BRP2	No	5e-98	Uncharacterized protein n=1	Solanum lycopersicum	K4BRP2_SOLLC	GO:0008270	NULL
UN01276	1112	K4C794	No	1e-134	Uncharacterized protein n=1	Solanum lycopersicum	K4C794_SOLLC		NULL
UN01277	650	A8VFK7	Yes	1e-20	MSI1 n=11	core eudicotyledons	A8VFK7_SOYBN	GO:0005634	MSI1
UN01278	1487	L2G1D8	Yes	9e-73	Phosphate-repressible na+ phosphate cotransporter n=1	Colletotrichum gloeosporioides Nara gc5	L2G1D8_COLGN		NULL
UN01279	629	K4BVY9	Yes	3e-25	Uncharacterized protein n=1	Solanum lycopersicum	K4BVY9_SOLLC	GO:0005524; GO:0016891; GO:0004674; GO:0006397	NULL
UN01280	1246	G7L8Y7	Yes	9e-36	Trafficking protein particle complex subunit n=3	Medicago truncatula	G7L8Y7_MEDTR	GO:0005801; GO:0006888	Trafficking protein particle complex subunit
UN01281	1356	K4BP11	No	4e-95	Uncharacterized protein n=1	Solanum lycopersicum	K4BP11_SOLLC	GO:0003676; GO:0008270	NULL
UN01282	1158	K4AZU8	No	6e-89	Uncharacterized protein n=1	Solanum lycopersicum	K4AZU8_SOLLC		NULL
UN01283	865	B9HYI5	No	5e-58	Amino acid transporter n=1	Populus trichocarpa	B9HYI5_POPTR	GO:0016021	amino acid transporter
UN01284	3009	Q93YF5	No	0	Histone-lysine N-methyltransferase, H3 lysine-9 specific SUVH1 n=1	Nicotiana tabacum	SUVH1_TOBAC	GO:0005694; GO:0005634; GO:0018024; GO:0008270	NULL
UN01285	910	K4CA35	Yes	1e-81	Uncharacterized protein n=1	Solanum lycopersicum	K4CA35_SOLLC	GO:0005634; GO:0003682; GO:0003677	NULL
UN01286	1126	K4D6I7	No	1e-111	Uncharacterized protein n=1	Solanum lycopersicum	K4D6I7_SOLLC	GO:0005524; GO:0016307; GO:0044267; GO:0046854	NULL
UN01287	780	F6HM89	Yes	4e-59	Putative uncharacterized protein n=2	Vitis vinifera	F6HM89_VITVI		NULL
UN01288	843	NoHit	No	99	NoMatchingHitfound	-	-	-	NULL
UN01289	983	K4CE22	No	2e-67	Uncharacterized protein n=1	Solanum lycopersicum	K4CE22_SOLLC		NULL
UN01290	1188	D7TN11	Yes	1e-101	Putative uncharacterized protein n=1	Vitis vinifera	D7TN11_VITVI	GO:0005507; GO:0016491	monocopper oxidase-like protein SKU5
UN01291	711	P93280	Yes	6e-49	Putative cytochrome c biogenesis ccmB-like mitochondrial protein n=16	Magnoliophyta	CCMB_ARATH	GO:0016021; GO:0031966; GO:0015232; GO:0017004	cytochrome c biogenesis orf206
UN01292	1332	K4CKS1	No	1e-103	Uncharacterized protein n=1	Solanum lycopersicum	K4CKS1_SOLLC		NULL
UN01293	1181	NoHit	No	99	NoMatchingHitfound	-	-	-	NULL
UN01294	635	F6HGZ5	No	2e-71	Putative uncharacterized protein n=1	Vitis vinifera	F6HGZ5_VITVI	GO:0005524; GO:0046872; GO:0016307; GO:0044267; GO:0046854; GO:0009555; GO:0007033	NULL
UN01295	922	D7TCR4	No	1e-103	Putative uncharacterized protein n=1	Vitis vinifera	D7TCR4_VITVI		mRNA-decapping enzyme-like protein
UN01296	591	NoHit	No	99	NoMatchingHitfound	-	-	-	NULL
UN01297	562	A2Q338	No	5e-40	RNA-directed DNA polymerase (Reverse transcriptase) n=1	Medicago truncatula	A2Q338_MEDTR	GO:0003723; GO:0003964; GO:0006278	NULL
UN01298	802	J9I297	Yes	2e-15	Aconitate hydratase 1 family protein n=1	Oxytricha trifallax	J9I297_9SPIT	GO:0051539; GO:0008152	NULL
UN01299	705	I1JYW0	No	4e-58	Uncharacterized protein n=3	Glycine max	I1JYW0_SOYBN	GO:0005794; GO:0016021; GO:0008378; GO:0006486	probable beta-1,3-galactosyltransferase 11-like
UN01300	683	F6I615	No	8e-20	Putative uncharacterized protein n=1	Vitis vinifera	F6I615_VITVI	GO:0005524; GO:0004672	NULL
UN01301	784	K4BFN5	No	6e-40	Uncharacterized protein n=1	Solanum lycopersicum	K4BFN5_SOLLC	GO:0008270	NULL
UN01302	819	I1LII4	Yes	3e-50	Uncharacterized protein n=16	rosids	I1LII4_SOYBN	GO:0005643; GO:0008565; GO:0006886	exportin-1-like
UN01303	685	A9CM15	No	5e-34	Putative uncharacterized protein PnE24-21 n=1	Ipomoea nil	A9CM15_IPONI	GO:0005524; GO:0004674	NULL
UN01304	810	A5BG18	Yes	1e-59	Putative uncharacterized protein n=1	Vitis vinifera	A5BG18_VITVI	GO:0003676	NULL
UN01305	1267	K4CAG1	Yes	1e-24	Uncharacterized protein n=1	Solanum lycopersicum	K4CAG1_SOLLC		NULL
UN01306	603	NoHit	No	99	NoMatchingHitfound	-	-	-	NULL
UN01307	856	NoHit	No	99	NoMatchingHitfound	-	-	-	NULL
UN01308	1041	C3YWA0	No	1e-70	Putative uncharacterized protein n=1	Branchiostoma floridae	C3YWA0_BRAFL	GO:0005524; GO:0017111	hypothetical protein
UN01309	904	I1HNB7	No	8e-61	Uncharacterized protein n=1	Brachypodium distachyon	I1HNB7_BRADI	GO:0004190; GO:0003723; GO:0003964; GO:0008270; GO:0015074; GO:0006508; GO:0006278	NULL
UN01310	622	K4C394	Yes	2e-27	Uncharacterized protein n=1	Solanum lycopersicum	K4C394_SOLLC		NULL
UN01311	1028	NoHit	No	99	NoMatchingHitfound	-	-	-	NULL
UN01312	1261	NoHit	No	99	NoMatchingHitfound	-	-	-	NULL
UN01313	738	K4BMW6	Yes	1e-102	Uncharacterized protein n=1	Solanum lycopersicum	K4BMW6_SOLLC	GO:0016787	NULL
UN01314	561	NoHit	No	99	NoMatchingHitfound	-	-	-	NULL
UN01315	847	K4BQG9	Yes	4e-49	Uncharacterized protein n=2	Solanoideae	K4BQG9_SOLLC		NULL
UN01316	791	Q3C2L6	No	2e-77	Sorbitol related enzyme n=1	Solanum lycopersicum	Q3C2L6_SOLLC	GO:0000166; GO:0016491; GO:0008270	sorbitol related enzyme
UN01317	617	B9H750	Yes	5e-50	Predicted protein n=5	fabids	B9H750_POPTR	GO:0005783; GO:0005886	hypothetical protein
UN01318	1292	K4B7I1	Yes	2e-84	Uncharacterized protein n=1	Solanum lycopersicum	K4B7I1_SOLLC	GO:0016021; GO:0005524; GO:0015662; GO:0005507; GO:0006754; GO:0006825	NULL
UN01319	815	A4ZKI5	No	6e-55	Calcineurin B-like protein 4-1 n=3	Populus	A4ZKI5_POPTR	GO:0005737; GO:0005509; GO:0030007; GO:0005513; GO:0042539	hypothetical protein
UN01320	668	K4D126	No	3e-90	Uncharacterized protein n=1	Solanum lycopersicum	K4D126_SOLLC	GO:0016787	NULL
UN01321	1276	K4GWX7	Yes	7e-07	A kinase anchor protein 9 (Fragment) n=1	Liotyphlops albirostris	K4GWX7_9SAUR	GO:0016301	NULL
UN01322	1057	D7T1Z5	Yes	1e-110	Putative uncharacterized protein n=1	Vitis vinifera	D7T1Z5_VITVI		cell number regulator 6-like
UN01323	647	NoHit	No	99	NoMatchingHitfound	-	-	-	NULL
UN01324	1389	K4C2U9	Yes	1e-133	Uncharacterized protein n=1	Solanum lycopersicum	K4C2U9_SOLLC	GO:0005737; GO:0004815; GO:0005524; GO:0003676; GO:0006422	NULL
UN01325	1294	Q6JJ49	Yes	5e-11	Putative uncharacterized protein n=1	Ipomoea trifida	Q6JJ49_IPOTF		NULL
UN01326	689	F6HIT9	Yes	4e-72	Putative uncharacterized protein n=2	Vitis vinifera	F6HIT9_VITVI	GO:0005634; GO:0009816; GO:0009817	regulatory protein NPR3-like
UN01327	814	NoHit	No	99	NoMatchingHitfound	-	-	-	NULL
UN01328	649	UPI00029AC084	Yes	4e-76	UPI00029AC084 related cluster n=1	unknown	UPI00029AC084	NULL	NULL
UN01329	875	F6I330	No	3e-48	Putative uncharacterized protein n=1	Vitis vinifera	F6I330_VITVI		NULL
UN01330	1331	K4CK98	No	1e-161	Uncharacterized protein n=1	Solanum lycopersicum	K4CK98_SOLLC	GO:0042578	NULL
UN01331	765	K4BXB0	Yes	4e-07	Uncharacterized protein n=1	Solanum lycopersicum	K4BXB0_SOLLC		NULL
UN01332	683	K4C2T4	Yes	1e-07	Uncharacterized protein n=1	Solanum lycopersicum	K4C2T4_SOLLC	GO:0005622; GO:0003725	NULL
UN01333	726	Q2HT74	No	9e-22	Putative uncharacterized protein n=1	Medicago truncatula	Q2HT74_MEDTR	GO:0003676	NULL
UN01334	856	K4CB83	No	1e-116	Uncharacterized protein n=1	Solanum lycopersicum	K4CB83_SOLLC		NULL
UN01335	1009	D7TG23	Yes	2e-25	Putative uncharacterized protein n=2	Vitis vinifera	D7TG23_VITVI		NULL
UN01336	780	NoHit	No	99	NoMatchingHitfound	-	-	-	NULL
UN01337	913	J3LX60	No	6e-27	Uncharacterized protein (Fragment) n=1	Oryza brachyantha	J3LX60_ORYBR		NULL
UN01338	709	K4CY83	Yes	2e-81	Uncharacterized protein n=1	Solanum lycopersicum	K4CY83_SOLLC	GO:0005634; GO:0005524; GO:0008026; GO:0003723	NULL
UN01339	1380	NoHit	No	99	NoMatchingHitfound	-	-	-	NULL
UN01340	561	K4CFS1	No	2e-31	Uncharacterized protein n=1	Solanum lycopersicum	K4CFS1_SOLLC	GO:0003824; GO:0008152	NULL
UN01341	613	D7SLJ8	No	2e-22	Putative uncharacterized protein n=1	Vitis vinifera	D7SLJ8_VITVI	GO:0004045	peptidyl-tRNA hydrolase, mitochondrial-like
UN01342	1539	D7TX21	No	0	Putative uncharacterized protein n=1	Vitis vinifera	D7TX21_VITVI	GO:0005524; GO:0004674; GO:0009966	dual specificity protein kinase pyk1-like
UN01343	783	K4DA04	No	1e-09	Uncharacterized protein n=1	Solanum lycopersicum	K4DA04_SOLLC	GO:0005509	NULL
UN01344	726	G9M9M0	No	1e-109	Oxidoreductase n=3	Ipomoea batatas	G9M9M0_IPOBA	GO:0016706	NULL
UN01345	563	NoHit	No	99	NoMatchingHitfound	-	-	-	NULL
UN01346	1552	NoHit	No	99	NoMatchingHitfound	-	-	-	NULL
UN01347	973	K4D5S0	Yes	1e-61	Uncharacterized protein n=1	Solanum lycopersicum	K4D5S0_SOLLC	GO:0003676; GO:0000166	NULL
UN01348	1738	K4CC89	Yes	0	Uncharacterized protein n=1	Solanum lycopersicum	K4CC89_SOLLC	GO:0008250; GO:0004579; GO:0018279	NULL
UN01349	810	E2JAV8	No	1e-124	Alpha isopropylmalate synthase (Fragment) n=19	Ipomoea	E2JAV8_IPOAL	GO:0003852; GO:0009098	NULL
UN01350	840	NoHit	No	99	NoMatchingHitfound	-	-	-	NULL
UN01351	753	B9RF67	Yes	5e-37	Lipoxygenase n=1	Ricinus communis	B9RF67_RICCO	GO:0005506; GO:0016165; GO:0031408	lipoxygenase, putative
UN01352	1010	C5XEU4	Yes	9e-60	Putative uncharacterized protein Sb03g042630 n=1	Sorghum bicolor	C5XEU4_SORBI	GO:0033897; GO:0003723	hypothetical protein
UN01353	758	L0HT24	No	1e-52	Heat shock protein 70 n=1	Lactuca sativa	L0HT24_LACSA		NULL
UN01354	972	NoHit	No	99	NoMatchingHitfound	-	-	-	NULL
UN01355	254	NoHit	No	99	NoMatchingHitfound	-	-	-	NULL
UN01356	500	A7UM84	Yes	2e-10	Glycerol-3-phosphate acyltransferase (Fragment) n=1	Hippophae rhamnoides	A7UM84_9ROSA	GO:0016746	NULL
UN01357	2110	K4BTA4	No	0	Uncharacterized protein n=1	Solanum lycopersicum	K4BTA4_SOLLC	GO:0016597; GO:0005524; GO:0004674; GO:0004713	NULL
UN01358	650	F4PAM2	Yes	7e-89	Putative uncharacterized protein n=1	Batrachochytrium dendrobatidis JAM81	F4PAM2_BATDJ	GO:0005737; GO:0005524; GO:0006457	NULL
UN01359	1808	F6HH69	No	1e-74	Putative uncharacterized protein n=1	Vitis vinifera	F6HH69_VITVI	GO:0005622; GO:0008270	uncharacterized LOC100247481
UN01360	911	B9IJC7	Yes	9e-82	Predicted protein n=1	Populus trichocarpa	B9IJC7_POPTR	GO:0005622; GO:0005524; GO:0008026; GO:0003676; GO:0008270	hypothetical protein
UN01361	744	NoHit	No	99	NoMatchingHitfound	-	-	-	NULL
UN01362	483	B9RQX4	Yes	1e-12	Copper-transporting atpase paa1, putative n=1	Ricinus communis	B9RQX4_RICCO	GO:0016021; GO:0005524; GO:0004008; GO:0046872; GO:0006754; GO:0060003	copper-transporting atpase paa1, putative
UN01363	794	K4DI19	No	3e-50	Uncharacterized protein n=1	Solanum lycopersicum	K4DI19_SOLLC		NULL
UN01364	782	NoHit	No	99	NoMatchingHitfound	-	-	-	NULL
UN01365	774	NoHit	No	99	NoMatchingHitfound	-	-	-	NULL
UN01366	1125	K4DC03	No	4e-30	Uncharacterized protein n=1	Solanum lycopersicum	K4DC03_SOLLC		NULL
UN01367	967	F6HY18	Yes	1e-17	Putative uncharacterized protein n=2	Vitis vinifera	F6HY18_VITVI	GO:0005783; GO:0016021; GO:0005886; GO:0005525; GO:0016817; GO:0030036; GO:0009932; GO:0006888; GO:0009832; GO:0010053	NULL
UN01368	831	K4CMZ5	Yes	1e-110	Uncharacterized protein n=1	Solanum lycopersicum	K4CMZ5_SOLLC	GO:0016021; GO:0016760; GO:0030244	NULL
UN01369	681	NoHit	No	99	NoMatchingHitfound	-	-	-	NULL
UN01370	1158	K4CAG4	No	1e-166	Uncharacterized protein n=2	Solanum lycopersicum	K4CAG4_SOLLC	GO:0070652; GO:0051225	NULL
UN01371	776	P31541	No	8e-56	ATP-dependent Clp protease ATP-binding subunit clpA homolog CD4A, chloroplastic n=13	core eudicotyledons	CLPAA_SOLLC	GO:0009507; GO:0005524; GO:0017111; GO:0019538	NULL
UN01372	1429	K4BW24	Yes	2e-21	Uncharacterized protein n=1	Solanum lycopersicum	K4BW24_SOLLC		NULL
UN01373	785	K4C2I6	No	2e-38	Ubiquitin carboxyl-terminal hydrolase n=1	Solanum lycopersicum	K4C2I6_SOLLC	GO:0004221; GO:0006511	NULL
UN01374	861	F6HTM7	Yes	1e-63	Putative uncharacterized protein n=1	Vitis vinifera	F6HTM7_VITVI	GO:0005886; GO:0008270	probable S-acyltransferase At4g15080-like
UN01375	763	C6TLU7	Yes	6e-32	Putative uncharacterized protein n=1	Glycine max	C6TLU7_SOYBN	GO:0070403	NULL
UN01376	999	K4DGT7	Yes	2e-88	Uncharacterized protein n=1	Solanum lycopersicum	K4DGT7_SOLLC		NULL
UN01377	1280	A1X877	No	8e-27	NRC1 n=1	Solanum lycopersicum	A1X877_SOLLC	GO:0043531; GO:0006952	NRC1
UN01378	931	K7LIS7	Yes	6e-39	Uncharacterized protein (Fragment) n=2	Glycine max	K7LIS7_SOYBN		NULL
UN01379	793	NoHit	No	99	NoMatchingHitfound	-	-	-	NULL
UN01380	1117	K4BHL4	Yes	1e-104	Uncharacterized protein n=1	Solanum lycopersicum	K4BHL4_SOLLC	GO:0016758	NULL
UN01381	835	D7KUD9	No	5e-49	Mate efflux family protein n=1	Arabidopsis lyrata subsp. lyrata	D7KUD9_ARALL	GO:0016020; GO:0015297; GO:0015238	mate efflux family protein
UN01382	870	J9YIZ4	Yes	2e-61	Cinnamoyl-CoA hydratase-dehydrogenase n=2	Solanaceae	J9YIZ4_PETHY	GO:0003857; GO:0050662; GO:0000166; GO:0006631	NULL
UN01383	785	NoHit	No	99	NoMatchingHitfound	-	-	-	NULL
UN01384	679	C1MLD8	Yes	6e-39	Cell division cycle protein 48 n=2	Micromonas	C1MLD8_MICPC	GO:0005524; GO:0017111; GO:0051301	cell division cycle protein 48
UN01385	727	K7DYR8	No	3e-11	Uncharacterized protein n=1	Monodelphis domestica	K7DYR8_MONDO		NULL
UN01386	458	NoHit	No	99	NoMatchingHitfound	-	-	-	NULL
UN01387	1226	B0FYG9	No	1e-41	Envelope glycoprotein gp160 n=2	Human immunodeficiency virus 1	B0FYG9_9HIV1	GO:0044174; GO:0020002; GO:0016021; GO:0019031; GO:0005198; GO:0006915; GO:0030683; GO:0019062; GO:0046718	NULL
UN01388	1528	K4D619	Yes	1e-121	Uncharacterized protein n=1	Solanum lycopersicum	K4D619_SOLLC	GO:0005737; GO:0002161; GO:0005524; GO:0004822; GO:0006428; GO:0006450	NULL
UN01389	1498	K1QJM8	Yes	7e-26	Collagen alpha-1(XII) chain n=1	Crassostrea gigas	K1QJM8_CRAGI	GO:0005581	NULL
UN01390	890	K4BPH9	No	1e-84	Uncharacterized protein n=1	Solanum lycopersicum	K4BPH9_SOLLC		NULL
UN01391	893	I1BPT0	Yes	1e-102	Transaldolase n=1	Rhizopus delemar RA 99-880	I1BPT0_RHIO9	GO:0005737; GO:0004801; GO:0006098	NULL
UN01392	1285	D6RUV9	No	3e-94	ARGONAUTE 1 n=3	Solanaceae	D6RUV9_TOBAC	GO:0003676	NULL
UN01393	703	B9H7Q4	No	7e-57	Predicted protein n=1	Populus trichocarpa	B9H7Q4_POPTR	GO:0046872; GO:0005543	hypothetical protein
UN01394	1459	K4CUJ1	Yes	1e-165	Uncharacterized protein n=1	Solanum lycopersicum	K4CUJ1_SOLLC	GO:0005524; GO:0004674	NULL
UN01395	850	NoHit	No	99	NoMatchingHitfound	-	-	-	NULL
UN01396	1251	F6I6X1	No	4e-57	Putative uncharacterized protein n=1	Vitis vinifera	F6I6X1_VITVI	GO:0005634; GO:0005886; GO:0003677; GO:0042742	squamosa promoter-binding-like protein 14-like
UN01397	605	K4DFN7	No	7e-79	Uncharacterized protein n=1	Solanum lycopersicum	K4DFN7_SOLLC	GO:0005622; GO:0003677; GO:0008270	NULL
UN01398	820	K4B7H0	Yes	3e-47	Uncharacterized protein n=1	Solanum lycopersicum	K4B7H0_SOLLC	GO:0016813	NULL
UN01399	777	NoHit	No	99	NoMatchingHitfound	-	-	-	NULL
UN01400	1165	F6H2X7	No	1e-129	Ubiquitin carboxyl-terminal hydrolase n=1	Vitis vinifera	F6H2X7_VITVI	GO:0005730; GO:0008234; GO:0004221; GO:0048316; GO:0006511	ubiquitin carboxyl-terminal hydrolase 26-like
UN01401	1095	B9IES0	Yes	9e-73	Predicted protein (Fragment) n=1	Populus trichocarpa	B9IES0_POPTR	GO:0003950	hypothetical protein
UN01402	670	I2FSD6	No	2e-36	O-acyltransferase n=1	Ustilago hordei Uh4857-4	I2FSD6_USTH4	GO:0005789; GO:0016021; GO:0008374	NULL
UN01403	786	NoHit	No	99	NoMatchingHitfound	-	-	-	NULL
UN01404	879	B9GRP4	Yes	6e-16	Predicted protein n=1	Populus trichocarpa	B9GRP4_POPTR	GO:0005739; GO:0008250; GO:0009505; GO:0005886; GO:0004579; GO:0018279; GO:0009409	hypothetical protein
UN01405	1005	K4CR43	Yes	1e-61	Uncharacterized protein n=1	Solanum lycopersicum	K4CR43_SOLLC		NULL
UN01406	796	I1J117	Yes	5e-24	Uncharacterized protein n=2	Brachypodium distachyon	I1J117_BRADI		NULL
UN01407	1357	D7SW77	Yes	0	Putative uncharacterized protein n=1	Vitis vinifera	D7SW77_VITVI		uncharacterized LOC100259524
UN01408	667	NoHit	No	99	NoMatchingHitfound	-	-	-	NULL
UN01409	513	NoHit	No	99	NoMatchingHitfound	-	-	-	NULL
UN01410	905	B9GFU1	No	1e-42	High affinity inorganic phosphate transporter (Fragment) n=1	Populus trichocarpa	B9GFU1_POPTR	GO:0016021; GO:0005315; GO:0006817	high affinity inorganic phosphate transporter
UN01411	576	NoHit	No	99	NoMatchingHitfound	-	-	-	NULL
UN01412	695	NoHit	No	99	NoMatchingHitfound	-	-	-	NULL
UN01413	223	NoHit	No	99	NoMatchingHitfound	-	-	-	NULL
UN01414	1005	Q9LKW2	No	5e-58	Uncharacterized protein n=1	Solanum lycopersicum	Q9LKW2_SOLLC	GO:0005779; GO:0016559	uncharacterized LOC543655
UN01415	820	NoHit	No	99	NoMatchingHitfound	-	-	-	NULL
UN01416	720	I3SQF0	No	2e-68	Uncharacterized protein n=8	Papilionoideae	I3SQF0_LOTJA	GO:0005840; GO:0003735; GO:0006412	NULL
UN01417	990	K4BCJ4	No	1e-133	Uncharacterized protein n=2	Solanum lycopersicum	K4BCJ4_SOLLC	GO:0020037; GO:0046872; GO:0004601; GO:0006979	NULL
UN01418	1417	G4XMX4	Yes	1e-104	CBL-interacting protein kinase 14 n=2	Solanum	G4XMX4_SOLLC	GO:0005524; GO:0004674; GO:0007165	NULL
UN01419	1205	O82811	No	1e-144	High-affinity nitrate transporter 2.1 n=5	Brassicaceae	NRT21_ARATH	GO:0016021; GO:0016020; GO:0005886; GO:0015112; GO:0048527; GO:0042128; GO:0010167	nitrate transporter 2:1
UN01420	822	K4BQE1	No	2e-10	Uncharacterized protein n=1	Solanum lycopersicum	K4BQE1_SOLLC	GO:0006457	NULL
UN01421	871	K4CM15	Yes	1e-120	Uncharacterized protein n=1	Solanum lycopersicum	K4CM15_SOLLC	GO:0016020; GO:0006886; GO:0016192	NULL
UN01422	1418	K4CGU5	Yes	8e-98	Uncharacterized protein n=1	Solanum lycopersicum	K4CGU5_SOLLC	GO:0005524; GO:0004674	NULL
UN01423	658	NoHit	No	99	NoMatchingHitfound	-	-	-	NULL
UN01424	593	F6HJZ5	Yes	1e-72	Pectinesterase n=2	Vitis vinifera	F6HJZ5_VITVI	GO:0005618; GO:0045330; GO:0004857; GO:0030599; GO:0042545; GO:0043086; GO:0045490	NULL
UN01425	622	B9SQF3	No	1e-39	UDP-glucuronate 5-epimerase, putative n=6	rosids	B9SQF3_RICCO	GO:0050662; GO:0000166; GO:0050379; GO:0005975; GO:0044237	UDP-glucuronate 5-epimerase, putative
UN01426	432	K4ATV2	Yes	4e-09	Uncharacterized protein n=1	Solanum lycopersicum	K4ATV2_SOLLC	GO:0016021; GO:0005524; GO:0015662; GO:0000287; GO:0004012; GO:0006812	NULL
UN01427	909	K4CD33	Yes	2e-61	Uncharacterized protein n=1	Solanum lycopersicum	K4CD33_SOLLC		NULL
UN01428	1172	K4C034	No	1e-20	Uncharacterized protein n=1	Solanum lycopersicum	K4C034_SOLLC		NULL
UN01429	1073	NoHit	No	99	NoMatchingHitfound	-	-	-	NULL
UN01430	1267	K4AV64	No	6e-96	Uncharacterized protein n=1	Solanum lycopersicum	K4AV64_SOLLC	GO:0005524; GO:0004674	NULL
UN01431	1065	Q5MGA0	No	2e-65	NBS-LRR protein n=1	Ipomoea batatas	Q5MGA0_IPOBA	GO:0043531; GO:0006952	NULL
UN01432	772	NoHit	No	99	NoMatchingHitfound	-	-	-	NULL
UN01433	1299	K4BVQ4	Yes	1e-167	Uncharacterized protein n=1	Solanum lycopersicum	K4BVQ4_SOLLC	GO:0046872	NULL
UN01434	642	B4KQQ1	Yes	3e-19	GI19695 n=1	Drosophila mojavensis	B4KQQ1_DROMO		GI19695 gene product from transcript GI19695-RA
UN01435	623	NoHit	No	99	NoMatchingHitfound	-	-	-	NULL
UN01436	1234	K4DGU4	Yes	1e-132	Uncharacterized protein n=1	Solanum lycopersicum	K4DGU4_SOLLC	GO:0005840; GO:0003735; GO:0006412	NULL
UN01437	872	I1JB62	Yes	7e-07	Uncharacterized protein n=2	Glycine max	I1JB62_SOYBN	GO:0005524; GO:0004674	NULL
UN01438	693	NoHit	No	99	NoMatchingHitfound	-	-	-	NULL
UN01439	655	NoHit	No	99	NoMatchingHitfound	-	-	-	NULL
UN01440	548	NoHit	No	99	NoMatchingHitfound	-	-	-	NULL
UN01441	1165	D7U1V9	Yes	4e-13	Putative uncharacterized protein n=1	Vitis vinifera	D7U1V9_VITVI	GO:0005783; GO:0003854; GO:0000166; GO:0006694	3beta-hydroxysteroid-dehydrogenase/decarboxylase isoform 3-like
UN01442	693	I1K478	Yes	2e-16	Uncharacterized protein n=3	Glycine max	I1K478_SOYBN		NULL
UN01443	1017	NoHit	No	99	NoMatchingHitfound	-	-	-	NULL
UN01444	794	B9T4J7	Yes	1e-21	Heat shock protein binding protein, putative n=1	Ricinus communis	B9T4J7_RICCO	GO:0006457; GO:0006950	heat shock protein binding protein, putative
UN01445	907	K4BBA0	Yes	2e-24	Uncharacterized protein n=1	Solanum lycopersicum	K4BBA0_SOLLC		NULL
UN01446	710	B9REV4	No	2e-28	Leucine-rich repeat-containing protein, putative n=1	Ricinus communis	B9REV4_RICCO	GO:0005622; GO:0043531; GO:0006952; GO:0007165	leucine-rich repeat-containing protein, putative
UN01447	133	G7JH56	No	2e-09	Photosystem II CP47 chlorophyll apoprotein n=10	Spermatophyta	G7JH56_MEDTR	GO:0016021; GO:0009523; GO:0042651; GO:0016168; GO:0045158; GO:0045156; GO:0020037; GO:0005506; GO:0016491; GO:0042301; GO:0009767; GO:0050821; GO:0018298; GO:0022904	Photosystem II CP47 chlorophyll apoprotein
UN01448	1074	K4BJA8	Yes	4e-43	Uncharacterized protein n=1	Solanum lycopersicum	K4BJA8_SOLLC	GO:0003824; GO:0015969	NULL
UN01449	621	B9I0V1	No	7e-60	Jumonji domain protein (Fragment) n=1	Populus trichocarpa	B9I0V1_POPTR	GO:0005634	jumonji domain protein
UN01450	599	K4BTH5	No	2e-73	Uncharacterized protein n=1	Solanum lycopersicum	K4BTH5_SOLLC	GO:0016020; GO:0009678; GO:0004427; GO:0015992	NULL
UN01451	1450	B9RP56	No	2e-10	Dead box ATP-dependent RNA helicase, putative n=1	Ricinus communis	B9RP56_RICCO	GO:0005524; GO:0008026; GO:0003676	dead box ATP-dependent RNA helicase, putative
UN01452	802	NoHit	No	99	NoMatchingHitfound	-	-	-	NULL
UN01453	855	G7IF92	Yes	1e-06	Putative uncharacterized protein n=3	Medicago truncatula	G7IF92_MEDTR		hypothetical protein
UN01454	982	Q5JBR6	No	1e-53	Anionic peroxidase n=2	Ipomoea batatas	Q5JBR6_IPOBA	GO:0020037; GO:0046872; GO:0004601; GO:0006979	NULL
UN01455	1177	H3EZZ0	No	1e-15	Uncharacterized protein n=1	Pristionchus pacificus	H3EZZ0_PRIPA		NULL
UN01456	974	K4DB67	No	3e-70	Serine/threonine-protein kinase n=1	Solanum lycopersicum	K4DB67_SOLLC	GO:0005524; GO:0004674; GO:0048544	NULL
UN01457	623	NoHit	No	99	NoMatchingHitfound	-	-	-	NULL
UN01458	900	B9N2M7	Yes	5e-47	Predicted protein n=1	Populus trichocarpa	B9N2M7_POPTR		hypothetical protein
UN01459	770	NoHit	No	99	NoMatchingHitfound	-	-	-	NULL
UN01460	1139	F6HDH0	Yes	1e-112	Putative uncharacterized protein n=2	Vitis vinifera	F6HDH0_VITVI	GO:0004806; GO:0006629	NULL
UN01461	1029	K4C9A2	Yes	8e-99	Uncharacterized protein n=1	Solanum lycopersicum	K4C9A2_SOLLC		NULL
UN01462	711	K4D0D1	Yes	1e-100	Uncharacterized protein n=1	Solanum lycopersicum	K4D0D1_SOLLC	GO:0005524; GO:0003677; GO:0004386; GO:0008270	NULL
UN01463	815	J9PVN1	Yes	8e-66	Zeitlupe n=2	Solanales	J9PVN1_NICAT	GO:0004871; GO:0006355	NULL
UN01464	941	K4CWQ0	No	1e-65	Uncharacterized protein n=1	Solanum lycopersicum	K4CWQ0_SOLLC		NULL
UN01465	883	I1JD54	No	1e-49	Glutamate dehydrogenase n=3	Papilionoideae	I1JD54_SOYBN	GO:0000166; GO:0016639; GO:0006520	glutamate dehydrogenase 1-like
UN01466	1270	NoHit	No	99	NoMatchingHitfound	-	-	-	NULL
UN01467	968	K4AWF8	No	3e-44	Uncharacterized protein n=1	Solanum lycopersicum	K4AWF8_SOLLC	GO:0003682; GO:0003677; GO:0000156; GO:0035556; GO:0006355	NULL
UN01468	1053	K4DI04	Yes	3e-31	Uncharacterized protein n=1	Solanum lycopersicum	K4DI04_SOLLC	GO:0005524; GO:0004672	NULL
UN01469	684	K4CPX3	No	1e-06	Uncharacterized protein n=1	Solanum lycopersicum	K4CPX3_SOLLC		NULL
UN01470	1514	F6HMQ1	Yes	1e-180	Putative uncharacterized protein n=2	Vitis vinifera	F6HMQ1_VITVI		NULL
UN01471	817	B9ID09	No	6e-81	Predicted protein (Fragment) n=1	Populus trichocarpa	B9ID09_POPTR	GO:0016607; GO:0003676; GO:0000166	hypothetical protein
UN01472	446	NoHit	No	99	NoMatchingHitfound	-	-	-	NULL
UN01473	688	A5C6X2	Yes	3e-79	Putative uncharacterized protein n=3	Vitis vinifera	A5C6X2_VITVI	GO:0003824	NULL
UN01474	1058	K4BKE8	Yes	1e-173	Uncharacterized protein n=1	Solanum lycopersicum	K4BKE8_SOLLC	GO:0005524; GO:0004674; GO:0000077; GO:0006281; GO:0016572; GO:0090399; GO:0010212; GO:0000723	NULL
UN01475	502	E0CVI4	No	2e-17	Putative uncharacterized protein n=1	Vitis vinifera	E0CVI4_VITVI	GO:0050660; GO:0010181; GO:0016040; GO:0005506; GO:0051536; GO:0006537	glutamate synthase 1 [NADH], chloroplastic-like
UN01476	777	K4CWX0	No	1e-67	Uncharacterized protein n=1	Solanum lycopersicum	K4CWX0_SOLLC		NULL
UN01477	1082	Q2HX34	Yes	3e-83	LINE-type retrotransposon LIb DNA, complete sequence, Insertion at the SCL6 site n=2	Ipomoea batatas	Q2HX34_IPOBA	GO:0004523; GO:0003723; GO:0003964; GO:0006278	NULL
UN01478	927	A1XJ46	No	6e-43	Actin depolymerizing factor 3 n=7	core eudicotyledons	A1XJ46_GOSHI	GO:0005622	NULL
UN01479	935	D7TB79	Yes	9e-76	Putative uncharacterized protein n=4	Vitis vinifera	D7TB79_VITVI		NULL
UN01480	1150	K4BIV5	No	1e-120	Uncharacterized protein n=1	Solanum lycopersicum	K4BIV5_SOLLC	GO:0009055; GO:0020037; GO:0005506; GO:0004497; GO:0016705	NULL
UN01481	784	F6HB30	Yes	2e-22	Putative uncharacterized protein n=2	Vitis vinifera	F6HB30_VITVI	GO:0016020; GO:0048193	NULL
UN01482	1345	NoHit	No	99	NoMatchingHitfound	-	-	-	NULL
UN01483	677	Q8IDL5	Yes	7e-09	Uncharacterized protein n=1	Plasmodium falciparum 3D7	Q8IDL5_PLAF7		conserved Plasmodium membrane protein, unknown function
UN01484	796	G8TMD3	Yes	1e-142	30S ribosomal protein S1 n=1	Niastella koreensis GR20-10	G8TMD3_NIAKG	GO:0005840; GO:0003723; GO:0003735; GO:0006412	RNA binding S1 domain-containing protein
UN01485	1045	K4CN41	Yes	2e-45	Uncharacterized protein n=1	Solanum lycopersicum	K4CN41_SOLLC	GO:0005789; GO:0016021; GO:0016746; GO:0006506	NULL
UN01486	858	B9RJG7	Yes	1e-108	Phosphoglycerate mutase, putative n=1	Ricinus communis	B9RJG7_RICCO	GO:0004619; GO:0006096	phosphoglycerate mutase, putative
UN01487	714	K4BBT0	No	2e-38	Uncharacterized protein n=1	Solanum lycopersicum	K4BBT0_SOLLC	GO:0047800	NULL
UN01488	1003	F6H047	Yes	6e-21	Putative uncharacterized protein n=2	Vitis vinifera	F6H047_VITVI	GO:0009505; GO:0005886; GO:0005524; GO:0004672	probable LRR receptor-like serine/threonine-protein kinase At2g16250-like
UN01489	751	I1BI18	No	1e-65	Uncharacterized protein n=1	Rhizopus delemar RA 99-880	I1BI18_RHIO9	GO:0003824	NULL
UN01490	1075	K4BFU6	Yes	1e-08	Uncharacterized protein n=1	Solanum lycopersicum	K4BFU6_SOLLC		NULL
UN01491	1142	NoHit	No	99	NoMatchingHitfound	-	-	-	NULL
UN01492	1103	B6VC55	Yes	3e-22	60S ribosomal protein L34 (Fragment) n=1	Vernicia fordii	B6VC55_VERFO	GO:0005840; GO:0003735; GO:0006412	NULL
UN01493	876	K4CAS6	Yes	1e-10	Uncharacterized protein n=1	Solanum lycopersicum	K4CAS6_SOLLC	GO:0030127; GO:0008270; GO:0006888; GO:0006886	NULL
UN01494	295	B9HKK0	Yes	3e-33	Predicted protein n=2	Populus trichocarpa	B9HKK0_POPTR	GO:0005789; GO:0005777; GO:0005524; GO:0005509; GO:0004674	hypothetical protein
UN01495	1270	K4BPH9	No	1e-40	Uncharacterized protein n=1	Solanum lycopersicum	K4BPH9_SOLLC		NULL
UN01496	1324	I3T1X7	No	5e-25	Serine/threonine-protein phosphatase n=2	rosids	I3T1X7_MEDTR	GO:0004721	NULL
UN01497	703	F6HKT0	No	2e-69	Putative uncharacterized protein n=1	Vitis vinifera	F6HKT0_VITVI	GO:0016021; GO:0005524; GO:0004674	NULL
UN01498	1852	K4DGY0	Yes	0	Uncharacterized protein n=4	lamiids	K4DGY0_SOLLC	GO:0003824; GO:0008152	NULL
UN01499	851	K4CU51	No	1e-124	Uncharacterized protein n=3	Solanaceae	K4CU51_SOLLC	GO:0016459; GO:0005524; GO:0003774	NULL
UN01500	1059	I1CKG1	No	7e-93	Uncharacterized protein n=1	Rhizopus delemar RA 99-880	I1CKG1_RHIO9	GO:0005634; GO:0000166; GO:0003723; GO:0006397	NULL
UN01501	665	K4C2D3	Yes	8e-19	Uncharacterized protein n=4	core eudicotyledons	K4C2D3_SOLLC	GO:0016881; GO:0005524	NULL
UN01502	1673	B9I4X1	Yes	0	Predicted protein n=1	Populus trichocarpa	B9I4X1_POPTR	GO:0016021; GO:0005216; GO:0009624	hypothetical protein
UN01503	1203	G7L906	Yes	4e-16	Peptidyl-tRNA hydrolase n=2	Medicago truncatula	G7L906_MEDTR	GO:0004045	Peptidyl-tRNA hydrolase
UN01504	960	NoHit	No	99	NoMatchingHitfound	-	-	-	NULL
UN01505	1199	D7TXC7	Yes	1e-23	Putative uncharacterized protein n=2	Vitis vinifera	D7TXC7_VITVI	GO:0003723	NULL
UN01506	1069	K4CTX6	Yes	4e-10	Uncharacterized protein n=2	Solanum lycopersicum	K4CTX6_SOLLC	GO:0005525	NULL
UN01507	771	F2D8K6	No	3e-28	Predicted protein (Fragment) n=1	Hordeum vulgare subsp. vulgare	F2D8K6_HORVD	GO:0005622; GO:0005525; GO:0003743	NULL
UN01508	742	B9I912	Yes	1e-97	Endoplasmic reticulum [ER]-type calcium ATPase n=3	rosids	B9I912_POPTR	GO:0016021; GO:0005524; GO:0015662; GO:0046872; GO:0006754; GO:0006812	endoplasmic reticulum [ER]-type calcium ATPase
UN01509	860	K4CID0	No	2e-28	Uncharacterized protein n=1	Solanum lycopersicum	K4CID0_SOLLC		NULL
UN01510	672	Q34945	No	8e-88	Cytochrome b n=1	Lumbricus terrestris	CYB_LUMTE	GO:0016021; GO:0005743; GO:0070469; GO:0009055; GO:0046872; GO:0016491; GO:0022904	cytochrome b
UN01511	1173	NoHit	No	99	NoMatchingHitfound	-	-	-	NULL
UN01512	646	K4C617	Yes	8e-29	Uncharacterized protein n=1	Solanum lycopersicum	K4C617_SOLLC	GO:0003676; GO:0000166	NULL
UN01513	1532	Q9ZQT4	Yes	1e-135	H+/Ca2+ exchanger 2 n=1	Ipomoea nil	Q9ZQT4_IPONI	GO:0016021; GO:0015369	NULL
UN01514	1081	K4CLA6	Yes	2e-92	Uncharacterized protein n=1	Solanum lycopersicum	K4CLA6_SOLLC	GO:0005524; GO:0004674	NULL
UN01515	1205	K4C732	No	1e-100	Uncharacterized protein n=1	Solanum lycopersicum	K4C732_SOLLC		NULL
UN01516	1199	B9NBU7	No	3e-72	Predicted protein n=2	Populus trichocarpa	B9NBU7_POPTR	GO:0009570; GO:0050660; GO:0010181; GO:0016040; GO:0005506; GO:0051536; GO:0006537; GO:0046686	hypothetical protein
UN01517	795	NoHit	No	99	NoMatchingHitfound	-	-	-	NULL
UN01518	832	K4BKX5	Yes	1e-90	Uncharacterized protein n=1	Solanum lycopersicum	K4BKX5_SOLLC		NULL
UN01519	1315	K4BSV5	Yes	1e-112	Uncharacterized protein n=1	Solanum lycopersicum	K4BSV5_SOLLC	GO:0005622; GO:0043531; GO:0006952; GO:0007165	NULL
UN01520	260	F6HDY2	No	5e-23	Putative uncharacterized protein n=1	Vitis vinifera	F6HDY2_VITVI	GO:0030127; GO:0008270; GO:0006888; GO:0006886	NULL
UN01521	594	NoHit	No	99	NoMatchingHitfound	-	-	-	NULL
UN01522	660	F6HMD4	No	4e-47	Putative uncharacterized protein n=1	Vitis vinifera	F6HMD4_VITVI	GO:0005524; GO:0004674	NULL
UN01523	390	A7YVW2	Yes	4e-31	Glucose-6-phosphate 1-dehydrogenase n=1	Actinidia chinensis	A7YVW2_ACTCH	GO:0004345; GO:0050661; GO:0006098	NULL
UN01524	1127	NoHit	No	99	NoMatchingHitfound	-	-	-	NULL
UN01525	771	G9IZQ6	Yes	1e-24	Dehydration-responsive element-binding protein DREB4 n=1	Solanum tuberosum	G9IZQ6_SOLTU	GO:0005634; GO:0003677; GO:0003700; GO:0006351	NULL
UN01526	233	E5DML4	Yes	2e-12	Ribosomal protein S3 (Fragment) n=1	Tropaeolum peltophorum	E5DML4_9ROSI	GO:0005739; GO:0005840; GO:0003723; GO:0003735; GO:0006412	NULL
UN01527	1321	K4BCR8	No	1e-149	Uncharacterized protein n=1	Solanum lycopersicum	K4BCR8_SOLLC		NULL
UN01528	1001	I1R7Y8	Yes	2e-19	Uncharacterized protein n=6	Oryza	I1R7Y8_ORYGL	GO:0005634; GO:0003677	NULL
UN01529	669	NoHit	No	99	NoMatchingHitfound	-	-	-	NULL
UN01530	974	NoHit	No	99	NoMatchingHitfound	-	-	-	NULL
UN01531	1748	K4D307	Yes	8e-85	Uncharacterized protein n=1	Solanum lycopersicum	K4D307_SOLLC		NULL
UN01532	539	NoHit	No	99	NoMatchingHitfound	-	-	-	NULL
UN01533	667	K4B2V0	Yes	1e-34	Uncharacterized protein n=1	Solanum lycopersicum	K4B2V0_SOLLC		NULL
UN01534	618	E6Y2N0	Yes	9e-50	Acetoacetyl-coenzyme A thiolase n=1	Salvia miltiorrhiza	E6Y2N0_SALMI	GO:0016747	NULL
UN01535	797	K4BC21	No	5e-32	Uncharacterized protein n=1	Solanum lycopersicum	K4BC21_SOLLC		NULL
UN01536	1332	NoHit	No	99	NoMatchingHitfound	-	-	-	NULL
UN01537	1429	D7TYP5	Yes	1e-121	Putative uncharacterized protein n=2	Vitis vinifera	D7TYP5_VITVI	GO:0016442; GO:0016788; GO:0003676; GO:0031047	staphylococcal nuclease domain-containing protein 1-like
UN01538	1033	K4CC14	No	2e-29	Uncharacterized protein n=1	Solanum lycopersicum	K4CC14_SOLLC	GO:0005737; GO:0005524; GO:0004825; GO:0000049; GO:0006431	NULL
UN01539	642	F6I4V7	No	5e-80	Putative uncharacterized protein n=3	Vitis vinifera	F6I4V7_VITVI	GO:0006508	NULL
UN01540	633	NoHit	No	99	NoMatchingHitfound	-	-	-	NULL
UN01541	1402	K4B192	No	1e-155	Uncharacterized protein n=1	Solanum lycopersicum	K4B192_SOLLC	GO:0016021; GO:0005381	NULL
UN01542	548	NoHit	No	99	NoMatchingHitfound	-	-	-	NULL
UN01543	588	A5C0G0	No	4e-36	Putative uncharacterized protein n=1	Vitis vinifera	A5C0G0_VITVI	GO:0003676; GO:0008270	NULL
UN01544	676	K7GBI6	Yes	5e-90	Uncharacterized protein n=1	Pelodiscus sinensis	K7GBI6_PELSI	GO:0008270	NULL
UN01545	1040	NoHit	No	99	NoMatchingHitfound	-	-	-	NULL
UN01546	2262	B9GQ56	Yes	1e-172	tRNA pseudouridine synthase n=1	Populus trichocarpa	B9GQ56_POPTR	GO:0009982; GO:0003723; GO:0001522; GO:0008033	hypothetical protein
UN01547	713	Q756A0	Yes	3e-49	AER367Cp n=1	Ashbya gossypii ATCC 10895	Q756A0_ASHGO	GO:0015934; GO:0003735; GO:0006412	60S ribosomal protein L16
UN01548	917	K4DI12	No	1e-125	Uncharacterized protein n=1	Solanum lycopersicum	K4DI12_SOLLC	GO:0005634; GO:0005524; GO:0003677; GO:0004386	NULL
UN01549	1192	I1JBE8	Yes	1e-134	Uncharacterized protein n=3	Glycine max	I1JBE8_SOYBN	GO:0020037	uncharacterized LOC100786799
UN01550	788	D7U0C4	Yes	7e-44	Putative uncharacterized protein n=1	Vitis vinifera	D7U0C4_VITVI	GO:0016020; GO:0005524; GO:0016887; GO:0006200	NULL
UN01551	1112	Q71U36	No	0	Tubulin alpha-1A chain n=534	Eukaryota	TBA1A_HUMAN	GO:0005881; GO:0005829; GO:0005874; GO:0005525; GO:0003924; GO:0005198; GO:0051084; GO:0051301; GO:0030705; GO:0000086; GO:0007018; GO:0007017; GO:0051258	tubulin, alpha 1a
UN01552	1322	NoHit	No	99	NoMatchingHitfound	-	-	-	NULL
UN01553	375	P92558	Yes	1e-23	NADH-ubiquinone oxidoreductase chain 1 n=699	Magnoliophyta	NU1M_ARATH	GO:0016021; GO:0005743; GO:0070469; GO:0008137; GO:0022900	NULL
UN01554	571	F2E3R7	Yes	2e-48	Predicted protein n=2	Hordeum vulgare subsp. vulgare	F2E3R7_HORVD	GO:0016021; GO:0055085	NULL
UN01555	467	NoHit	No	99	NoMatchingHitfound	-	-	-	NULL
UN01556	815	K4BUD6	No	1e-64	Uncharacterized protein n=1	Solanum lycopersicum	K4BUD6_SOLLC	GO:0005524; GO:0004674	NULL
UN01557	532	K4CRX2	Yes	6e-22	Uncharacterized protein n=1	Solanum lycopersicum	K4CRX2_SOLLC		NULL
UN01558	1088	NoHit	No	99	NoMatchingHitfound	-	-	-	NULL
UN01559	330	NoHit	No	99	NoMatchingHitfound	-	-	-	NULL
UN01560	1106	K4DBC3	Yes	1e-120	Uncharacterized protein n=1	Solanum lycopersicum	K4DBC3_SOLLC	GO:0016020; GO:0015297; GO:0015238	NULL
UN01561	579	F6H8Z0	Yes	3e-33	Putative uncharacterized protein n=2	Vitis vinifera	F6H8Z0_VITVI	GO:0005886; GO:0016308; GO:0005524; GO:0046854	NULL
UN01562	227	NoHit	No	99	NoMatchingHitfound	-	-	-	NULL
UN01563	579	K4DGN9	Yes	2e-69	Uncharacterized protein n=4	Eukaryota	K4DGN9_SOLLC	GO:0005874; GO:0005525; GO:0003924; GO:0005198; GO:0007018; GO:0051258	NULL
UN01564	709	Q40425	No	4e-44	RNA-binding gricine-rich protein-1c n=1	Nicotiana sylvestris	Q40425_NICSY	GO:0003676; GO:0000166	NULL
UN01565	1197	B9SYW1	No	4e-39	Putative uncharacterized protein n=1	Ricinus communis	B9SYW1_RICCO		hypothetical protein
UN01566	537	NoHit	No	99	NoMatchingHitfound	-	-	-	NULL
UN01567	492	NoHit	No	99	NoMatchingHitfound	-	-	-	NULL
UN01568	1033	B9GP45	Yes	7e-71	Predicted protein n=13	core eudicotyledons	B9GP45_POPTR	GO:0005886; GO:0005525; GO:0015031; GO:0032940; GO:0007264	hypothetical protein
UN01569	1136	NoHit	No	99	NoMatchingHitfound	-	-	-	NULL
UN01570	212	D7LA65	No	2e-07	Putative uncharacterized protein n=1	Arabidopsis lyrata subsp. lyrata	D7LA65_ARALL	GO:0016021; GO:0009521; GO:0016168; GO:0009767; GO:0018298	hypothetical protein
UN01571	674	K8F706	Yes	5e-44	DNA replication licensing factor mcm5 n=1	Bathycoccus prasinos	K8F706_9CHLO	GO:0005634; GO:0005524; GO:0003677; GO:0006270	NULL
UN01572	564	K4B077	No	2e-22	Uncharacterized protein n=1	Solanum lycopersicum	K4B077_SOLLC		NULL
UN01573	903	K4D6A4	Yes	6e-83	Uncharacterized protein n=1	Solanum lycopersicum	K4D6A4_SOLLC	GO:0016021; GO:0006810	NULL
UN01574	1527	E0CQH3	No	1e-107	Putative uncharacterized protein n=2	Vitis vinifera	E0CQH3_VITVI		NULL
UN01575	883	K4CGA3	No	8e-65	Uncharacterized protein n=1	Solanum lycopersicum	K4CGA3_SOLLC	GO:0016021	NULL
UN01576	562	B9MXN2	No	2e-07	Predicted protein n=1	Populus trichocarpa	B9MXN2_POPTR	GO:0000151; GO:0004842	hypothetical protein
UN01577	626	F6GTD8	No	2e-34	Putative uncharacterized protein n=1	Vitis vinifera	F6GTD8_VITVI	GO:0016021; GO:0005739; GO:0004252; GO:0006508	rhomboid protein 1, mitochondrial-like
UN01578	1202	K4BNF8	No	3e-93	Uncharacterized protein n=1	Solanum lycopersicum	K4BNF8_SOLLC	GO:0016740; GO:0008652	NULL
UN01579	484	K4DCS7	Yes	7e-35	Uncharacterized protein n=1	Solanum lycopersicum	K4DCS7_SOLLC		NULL
UN01580	707	K4BX52	Yes	5e-32	Uncharacterized protein n=1	Solanum lycopersicum	K4BX52_SOLLC		NULL
UN01581	938	Q8LL10	Yes	9e-87	Hairy meristem n=1	Petunia x hybrida	Q8LL10_PETHY	GO:0006355; GO:0006351	NULL
UN01582	653	NoHit	No	99	NoMatchingHitfound	-	-	-	NULL
UN01583	1354	K4DEJ8	No	1e-72	Uncharacterized protein n=1	Solanum lycopersicum	K4DEJ8_SOLLC		NULL
UN01584	660	Q2XU89	No	6e-86	FVE n=1	Ipomoea nil	Q2XU89_IPONI		NULL
UN01585	718	K4BA75	Yes	2e-60	Uncharacterized protein n=1	Solanum lycopersicum	K4BA75_SOLLC	GO:0005622; GO:0043531; GO:0006952; GO:0007165	NULL
UN01586	574	NoHit	No	99	NoMatchingHitfound	-	-	-	NULL
UN01587	696	F2DP19	Yes	2e-74	Predicted protein n=13	Poaceae	F2DP19_HORVD	GO:0016021; GO:0005524; GO:0042626; GO:0006200	NULL
UN01588	783	A7M6E7	Yes	1e-104	Tm-1 protein n=26	Lycopersicon	A7M6E7_SOLLC	GO:0003824	Tm-1^GCR237 protein
UN01589	948	K4BL02	No	6e-52	Uncharacterized protein n=1	Solanum lycopersicum	K4BL02_SOLLC		NULL
UN01590	729	A5AYG7	Yes	7e-83	Putative uncharacterized protein n=2	Vitis vinifera	A5AYG7_VITVI	GO:0020037	NULL
UN01591	638	K4C890	Yes	9e-51	Uncharacterized protein n=1	Solanum lycopersicum	K4C890_SOLLC		NULL
UN01592	937	K4CAD8	No	2e-28	Uncharacterized protein n=1	Solanum lycopersicum	K4CAD8_SOLLC		NULL
UN01593	330	D7SIC2	Yes	2e-17	Putative uncharacterized protein n=1	Vitis vinifera	D7SIC2_VITVI		putative pentatricopeptide repeat-containing protein At1g74580-like
UN01594	742	G9C9B5	Yes	8e-43	IAA9 n=1	Musa acuminata AAA Group	G9C9B5_MUSAC	GO:0005634; GO:0009734; GO:0006355; GO:0006351	NULL
UN01595	533	K4BSV7	Yes	4e-18	Uncharacterized protein n=1	Solanum lycopersicum	K4BSV7_SOLLC	GO:0004190; GO:0006508	NULL
UN01596	898	K4BKM0	Yes	6e-41	Uncharacterized protein n=1	Solanum lycopersicum	K4BKM0_SOLLC		NULL
UN01597	622	K4B9C0	Yes	7e-26	Uncharacterized protein n=1	Solanum lycopersicum	K4B9C0_SOLLC		NULL
UN01598	835	NoHit	No	99	NoMatchingHitfound	-	-	-	NULL
UN01599	906	Q39102	No	1e-11	ATP-dependent zinc metalloprotease FTSH 1, chloroplastic n=2	Arabidopsis	FTSH1_ARATH	GO:0009941; GO:0009535; GO:0016021; GO:0031977; GO:0005524; GO:0004176; GO:0046872; GO:0004222; GO:0007275; GO:0010206; GO:0006508; GO:0010304	cell division protease ftsH-1
UN01600	1209	K4D6S1	Yes	1e-140	Uncharacterized protein n=1	Solanum lycopersicum	K4D6S1_SOLLC	GO:0006457	NULL
UN01601	571	I1L4I0	Yes	1e-10	Uncharacterized protein n=1	Glycine max	I1L4I0_SOYBN	GO:0005874; GO:0005875; GO:0005524; GO:0003777; GO:0007018	NULL
UN01602	1031	H1AC30	No	1e-110	SlArf/Xyl1 protein n=2	Solanum lycopersicum	H1AC30_SOLLC	GO:0004553; GO:0005975	NULL
UN01603	263	Q4S1B7	No	4e-17	Chromosome 13 SCAF14769, whole genome shotgun sequence. (Fragment) n=1	Tetraodon nigroviridis	Q4S1B7_TETNG	GO:0005576; GO:0016459; GO:0005524; GO:0003774; GO:0001558	NULL
UN01604	559	K4AS57	Yes	1e-13	Uncharacterized protein n=1	Solanum lycopersicum	K4AS57_SOLLC		NULL
UN01605	612	K4CR29	Yes	3e-64	Uncharacterized protein n=1	Solanum lycopersicum	K4CR29_SOLLC	GO:0016706	NULL
UN01606	939	K4B8W7	No	2e-15	Uncharacterized protein n=1	Solanum lycopersicum	K4B8W7_SOLLC		NULL
UN01607	607	K4BA72	No	1e-34	Uncharacterized protein n=1	Solanum lycopersicum	K4BA72_SOLLC		NULL
UN01608	786	H2ESJ4	Yes	1e-61	ATP synthase subunit a n=2	Gigaspora	H2ESJ4_GIGMA	GO:0005743; GO:0045263; GO:0015078; GO:0015986	ATP synthase F0 subunit 6
UN01609	635	B9T729	No	9e-69	Pentatricopeptide repeat-containing protein, putative n=1	Ricinus communis	B9T729_RICCO		pentatricopeptide repeat-containing protein, putative
UN01610	887	Q646K7	No	4e-66	Ribulose 1,5-bisphosphate carboxylase large subunit (Fragment) n=27	Euphyllophyta	Q646K7_9ROSI	GO:0009507; GO:0000287; GO:0016984; GO:0015977; GO:0015979	NULL
UN01611	1157	B9RCV4	No	2e-37	Putative uncharacterized protein n=1	Ricinus communis	B9RCV4_RICCO		hypothetical protein
UN01612	1710	F6HC19	Yes	3e-36	Putative uncharacterized protein n=1	Vitis vinifera	F6HC19_VITVI		NULL
UN01613	906	B9RYC0	Yes	4e-78	Phosphoprotein phosphatase, putative n=1	Ricinus communis	B9RYC0_RICCO	GO:0016314; GO:0004725; GO:0035335	phosphoprotein phosphatase, putative
UN01614	801	K4CUV9	No	2e-79	Uncharacterized protein n=1	Solanum lycopersicum	K4CUV9_SOLLC	GO:0003682; GO:0003677	NULL
UN01615	1102	K4C6J2	Yes	1e-167	Uncharacterized protein n=2	Solanum lycopersicum	K4C6J2_SOLLC	GO:0016021	NULL
UN01616	353	NoHit	No	99	NoMatchingHitfound	-	-	-	NULL
UN01617	557	Q8LBE4	No	6e-48	Ribosomal protein L7Ae-like n=39	Viridiplantae	Q8LBE4_ARATH	GO:0005730; GO:0005840; GO:0003723; GO:0042254	NULL
UN01618	1481	K4BKG0	Yes	0	Uncharacterized protein n=1	Solanum lycopersicum	K4BKG0_SOLLC		NULL
UN01619	1285	K4CU44	Yes	1e-119	Uncharacterized protein n=1	Solanum lycopersicum	K4CU44_SOLLC		NULL
UN01620	1731	Q2HXL0	No	1e-85	Respiratory burst oxidase homolog protein C n=7	Solanaceae	RBOHC_SOLTU	GO:0016021; GO:0005509; GO:0050664; GO:0004601	NULL
UN01621	499	F6I1N0	Yes	9e-15	Putative uncharacterized protein n=1	Vitis vinifera	F6I1N0_VITVI	GO:0009507; GO:0003824	uncharacterized LOC100255676
UN01622	268	NoHit	No	99	NoMatchingHitfound	-	-	-	NULL
UN01623	1389	K4CNV5	No	1e-130	Uncharacterized protein n=1	Solanum lycopersicum	K4CNV5_SOLLC	GO:0003676	NULL
UN01624	702	NoHit	No	99	NoMatchingHitfound	-	-	-	NULL
UN01625	612	NoHit	No	99	NoMatchingHitfound	-	-	-	NULL
UN01626	714	J3SH63	Yes	1e-75	Recombinase activating protein 1 (Fragment) n=1	Fistularia petimba	J3SH63_9SMEG	GO:0043565; GO:0033151	NULL
UN01627	948	NoHit	No	99	NoMatchingHitfound	-	-	-	NULL
UN01628	687	J3LK40	No	3e-73	Uncharacterized protein n=1	Oryza brachyantha	J3LK40_ORYBR	GO:0009982; GO:0003723; GO:0001522	NULL
UN01629	919	K4CSG2	Yes	2e-90	Uncharacterized protein n=1	Solanum lycopersicum	K4CSG2_SOLLC	GO:0003682	NULL
UN01630	1213	K4B2X8	Yes	2e-82	Uncharacterized protein n=1	Solanum lycopersicum	K4B2X8_SOLLC	GO:0005783	NULL
UN01631	593	UPI000293F070	No	1e-23	phosphatidylinositol 4-kinase III alpha, isoform D n=1	Drosophila melanogaster	UPI000293F070	NULL	NULL
UN01632	556	K4BC88	No	2e-73	Uncharacterized protein n=1	Solanum lycopersicum	K4BC88_SOLLC		NULL
UN01633	669	NoHit	No	99	NoMatchingHitfound	-	-	-	NULL
UN01634	772	Q7F0M7	No	3e-37	Os07g0668200 protein n=3	Oryza	Q7F0M7_ORYSJ	GO:0005739	Os07g0668200
UN01635	580	NoHit	No	99	NoMatchingHitfound	-	-	-	NULL
UN01636	988	K4APY2	Yes	1e-140	Uncharacterized protein n=1	Solanum lycopersicum	K4APY2_SOLLC		NULL
UN01637	612	Q307Z7	No	2e-44	Acidic ribosomal protein P1a-like n=1	Solanum tuberosum	Q307Z7_SOLTU	GO:0005840; GO:0003735; GO:0006414	NULL
UN01638	538	NoHit	No	99	NoMatchingHitfound	-	-	-	NULL
UN01639	575	K4CUJ6	Yes	2e-38	Uncharacterized protein n=1	Solanum lycopersicum	K4CUJ6_SOLLC		NULL
UN01640	821	I1H641	Yes	8e-55	Uncharacterized protein n=2	Pooideae	I1H641_BRADI	GO:0033926; GO:0008152	uncharacterized LOC100823914
UN01641	134	NoHit	No	99	NoMatchingHitfound	-	-	-	NULL
UN01642	993	F6I5N1	Yes	2e-41	Putative uncharacterized protein n=1	Vitis vinifera	F6I5N1_VITVI	GO:0008270	NULL
UN01643	728	K4CA09	No	5e-18	Uncharacterized protein n=1	Solanum lycopersicum	K4CA09_SOLLC		NULL
UN01644	1207	A5AVN9	Yes	2e-66	Putative uncharacterized protein n=1	Vitis vinifera	A5AVN9_VITVI	GO:0003676; GO:0015074	NULL
UN01645	741	B9S6Y0	Yes	2e-30	Putative uncharacterized protein n=1	Ricinus communis	B9S6Y0_RICCO	GO:0008270	protein with unknown function
UN01646	791	E3VXE7	No	7e-21	SERK3B n=1	Nicotiana benthamiana	E3VXE7_NICBE	GO:0016021; GO:0005524; GO:0004674	NULL
UN01647	592	K4CB74	Yes	1e-14	Uncharacterized protein n=1	Solanum lycopersicum	K4CB74_SOLLC		NULL
UN01648	939	K4B6C4	No	9e-85	Uncharacterized protein n=1	Solanum lycopersicum	K4B6C4_SOLLC		NULL
UN01649	1004	K4BNN0	No	2e-07	Uncharacterized protein n=1	Solanum lycopersicum	K4BNN0_SOLLC		NULL
UN01650	604	C4NAK6	No	2e-19	Stress-associated protein 7 (Fragment) n=2	Lycopersicon	C4NAK6_SOLLC	GO:0003677; GO:0008270	NULL
UN01651	689	B9I2S1	No	1e-20	Predicted protein (Fragment) n=1	Populus trichocarpa	B9I2S1_POPTR		hypothetical protein
UN01652	1504	I3SS03	No	5e-32	Uncharacterized protein n=1	Lotus japonicus	I3SS03_LOTJA		NULL
UN01653	941	K4C034	No	3e-53	Uncharacterized protein n=1	Solanum lycopersicum	K4C034_SOLLC		NULL
UN01654	747	F4YFA2	Yes	6e-56	40S ribosomal protein s17 n=1	Camellia sinensis	F4YFA2_CAMSI	GO:0005840; GO:0003735; GO:0006412	NULL
UN01655	711	K4B040	No	2e-97	Peptidyl-prolyl cis-trans isomerase n=1	Solanum lycopersicum	K4B040_SOLLC	GO:0003755; GO:0006457; GO:0000413	NULL
UN01656	649	K4D4L1	Yes	3e-92	Uncharacterized protein n=2	Solanaceae	K4D4L1_SOLLC	GO:0000148; GO:0003843; GO:0006075	NULL
UN01657	243	NoHit	No	99	NoMatchingHitfound	-	-	-	NULL
UN01658	1756	K4BQB3	No	1e-165	Uncharacterized protein n=1	Solanum lycopersicum	K4BQB3_SOLLC		NULL
UN01659	320	K4B9X3	No	4e-32	Uncharacterized protein n=1	Solanum lycopersicum	K4B9X3_SOLLC	GO:0016020	NULL
UN01660	842	K4BAM4	Yes	3e-33	Uncharacterized protein n=2	Solanum lycopersicum	K4BAM4_SOLLC		NULL
UN01661	652	Q71N62	Yes	1e-51	Ribulose bisphosphate carboxylase large chain (Fragment) n=1	Orthilia secunda	Q71N62_9ERIC	GO:0009507; GO:0000287; GO:0004497; GO:0016984; GO:0019253	NULL
UN01662	648	K4BGK1	Yes	4e-64	Uncharacterized protein n=1	Solanum lycopersicum	K4BGK1_SOLLC	GO:0016021; GO:0008324	NULL
UN01663	658	K4CY76	Yes	5e-33	Uncharacterized protein n=1	Solanum lycopersicum	K4CY76_SOLLC		NULL
UN01664	433	NoHit	No	99	NoMatchingHitfound	-	-	-	NULL
UN01665	779	I1KAW8	Yes	3e-88	Uncharacterized protein n=1	Glycine max	I1KAW8_SOYBN		NULL
UN01666	559	G5CV40	No	1e-26	Terpene synthase n=2	Solanum lycopersicum	G5CV40_SOLLC	GO:0000287; GO:0010333	NULL
UN01667	618	K4BVK1	Yes	2e-44	Uncharacterized protein n=1	Solanum lycopersicum	K4BVK1_SOLLC		NULL
UN01668	627	O23348	No	5e-39	Putative uncharacterized protein AT4g14930 n=1	Arabidopsis thaliana	O23348_ARATH	GO:0016787	NULL
UN01669	336	Q6JJ48	Yes	9e-07	Putative uncharacterized protein n=1	Ipomoea trifida	Q6JJ48_IPOTF		NULL
UN01670	501	Q6EE30	No	2e-78	Eukaryotic translation elongation factor 1 n=1	Gallus gallus	Q6EE30_CHICK	GO:0005853; GO:0003746	eukaryotic translation elongation factor 1 gamma
UN01671	769	D7T103	Yes	8e-30	Putative uncharacterized protein n=2	Vitis vinifera	D7T103_VITVI	GO:0005643; GO:0006606	NULL
UN01672	660	D7U0Q4	Yes	7e-83	Putative uncharacterized protein n=2	Vitis vinifera	D7U0Q4_VITVI	GO:0005524; GO:0017111	katanin p60 ATPase-containing subunit-like
UN01673	681	K4BA98	No	2e-62	Uncharacterized protein n=1	Solanum lycopersicum	K4BA98_SOLLC		NULL
UN01674	601	A5C1N2	No	1e-22	Putative uncharacterized protein n=1	Vitis vinifera	A5C1N2_VITVI		NULL
UN01675	655	NoHit	No	99	NoMatchingHitfound	-	-	-	NULL
UN01676	741	K4D9D9	Yes	7e-68	Uncharacterized protein n=1	Solanum lycopersicum	K4D9D9_SOLLC	GO:0006457	NULL
UN01677	500	B4L3X6	Yes	3e-14	GI15642 n=1	Drosophila mojavensis	B4L3X6_DROMO		GI15642 gene product from transcript GI15642-RA
UN01678	896	K4CE04	Yes	1e-117	Uncharacterized protein n=1	Solanum lycopersicum	K4CE04_SOLLC	GO:0015935; GO:0003723; GO:0003735; GO:0006412	NULL
UN01679	942	K4CXJ1	Yes	5e-44	Uncharacterized protein n=1	Solanum lycopersicum	K4CXJ1_SOLLC	GO:0005524; GO:0004765; GO:0005975; GO:0016310	NULL
UN01680	1023	K3Z5D6	Yes	9e-93	Uncharacterized protein n=1	Setaria italica	K3Z5D6_SETIT	GO:0005634; GO:0003677	NULL
UN01681	961	G3FFC6	No	4e-17	WRKY transcription factor 5 n=1	Dimocarpus longan	G3FFC6_9ROSI	GO:0043565; GO:0003700	NULL
UN01682	1161	F6GU21	No	7e-69	Putative uncharacterized protein n=2	Vitis vinifera	F6GU21_VITVI	GO:0005634; GO:0043565; GO:0003700	NULL
UN01683	598	K4AT46	Yes	1e-48	Uncharacterized protein n=1	Solanum lycopersicum	K4AT46_SOLLC		NULL
UN01684	1027	G7IWH6	No	9e-56	Chaperone protein dnaJ n=1	Medicago truncatula	G7IWH6_MEDTR	GO:0005524; GO:0046872; GO:0006457; GO:0009408	Chaperone protein dnaJ
UN01685	1385	K4B8G1	Yes	1e-137	Uncharacterized protein n=1	Solanum lycopersicum	K4B8G1_SOLLC	GO:0005524; GO:0004674	NULL
UN01686	676	K4CI92	Yes	1e-39	Uncharacterized protein n=1	Solanum lycopersicum	K4CI92_SOLLC		NULL
UN01687	709	K4BWE4	No	2e-46	Uncharacterized protein n=1	Solanum lycopersicum	K4BWE4_SOLLC		NULL
UN01688	463	K4AT98	No	1e-33	Uncharacterized protein n=2	Solanum lycopersicum	K4AT98_SOLLC	GO:0004869	NULL
UN01689	2300	K4BLU6	Yes	1e-135	Uncharacterized protein n=1	Solanum lycopersicum	K4BLU6_SOLLC	GO:0005524; GO:0017111; GO:0019538	NULL
UN01690	627	K4CQF9	No	5e-33	Uncharacterized protein n=1	Solanum lycopersicum	K4CQF9_SOLLC	GO:0008270	NULL
UN01691	707	H3K1P3	No	6e-44	Putative basic leucine-zipper transcription factor (Fragment) n=1	Diospyros kaki	H3K1P3_DIOKA	GO:0043565; GO:0003700	NULL
UN01692	1012	A6BLN7	No	5e-33	Putative transposase n=1	Ipomoea tricolor	A6BLN7_IPOTI		NULL
UN01693	682	B9N6P2	Yes	1e-28	Predicted protein n=2	Populus trichocarpa	B9N6P2_POPTR		hypothetical protein
UN01694	1734	K4CWN6	No	2e-58	Uncharacterized protein n=1	Solanum lycopersicum	K4CWN6_SOLLC	GO:0005524	NULL
UN01695	372	K4CQS2	Yes	9e-28	Uncharacterized protein n=1	Solanum lycopersicum	K4CQS2_SOLLC	GO:0009055; GO:0020037; GO:0005506; GO:0004497; GO:0016705	NULL
UN01696	614	B9H4A8	Yes	1e-28	Predicted protein n=1	Populus trichocarpa	B9H4A8_POPTR	GO:0005794; GO:0008168; GO:0032259	hypothetical protein
UN01697	679	K4CBB3	No	4e-34	Uncharacterized protein n=1	Solanum lycopersicum	K4CBB3_SOLLC		NULL
UN01698	479	NoHit	No	99	NoMatchingHitfound	-	-	-	NULL
UN01699	1074	NoHit	No	99	NoMatchingHitfound	-	-	-	NULL
UN01700	576	Q9ZQW5	Yes	1e-91	Laccase (Fragment) n=2	Populus trichocarpa	Q9ZQW5_POPTR	GO:0048046; GO:0005507; GO:0052716; GO:0046274; GO:0009834	NULL
UN01701	1013	I3SY67	No	2e-29	Uncharacterized protein n=1	Lotus japonicus	I3SY67_LOTJA	GO:0000166; GO:0016491; GO:0055114	NULL
UN01702	1207	K4B8J7	No	1e-120	Uncharacterized protein n=1	Solanum lycopersicum	K4B8J7_SOLLC		NULL
UN01703	650	K4D2S9	Yes	3e-26	Uncharacterized protein n=1	Solanum lycopersicum	K4D2S9_SOLLC	GO:0005524; GO:0004674	NULL
UN01704	440	Q8MAQ9	No	1e-62	Ribulose-1,5-bisphosphate carboxylase/oxygenase large subunit (Fragment) n=4	Magnoliophyta	Q8MAQ9_9ASTE	GO:0009507; GO:0000287; GO:0016984; GO:0015977; GO:0015979	NULL
UN01705	578	K4AYJ2	Yes	1e-38	Uncharacterized protein n=1	Solanum lycopersicum	K4AYJ2_SOLLC		NULL
UN01706	1025	B9RFB9	No	1e-102	DNA binding protein, putative n=1	Ricinus communis	B9RFB9_RICCO	GO:0008270	DNA binding protein, putative
UN01707	814	B9REN1	Yes	2e-48	Putative uncharacterized protein n=1	Ricinus communis	B9REN1_RICCO		hypothetical protein
UN01708	1513	F6I372	No	0	Putative uncharacterized protein n=2	Vitis vinifera	F6I372_VITVI		NULL
UN01709	542	K4BC18	Yes	1e-15	Uncharacterized protein n=1	Solanum lycopersicum	K4BC18_SOLLC	GO:0016757	NULL
UN01710	890	NoHit	No	99	NoMatchingHitfound	-	-	-	NULL
UN01711	664	NoHit	No	99	NoMatchingHitfound	-	-	-	NULL
UN01712	595	I1MK63	No	5e-17	Uncharacterized protein n=2	Glycine max	I1MK63_SOYBN		NULL
UN01713	1510	I6WZC5	No	1e-155	Serine/threonine-protein phosphatase n=3	Solanum	I6WZC5_SOLTU	GO:0005506; GO:0030145; GO:0004721	NULL
UN01714	1057	F6HIJ5	No	3e-08	Glutamate receptor n=1	Vitis vinifera	F6HIJ5_VITVI	GO:0016021; GO:0030288; GO:0005234; GO:0004965; GO:0004970; GO:0035235	glutamate receptor 3.7-like
UN01715	713	K4CTW4	Yes	5e-79	Uncharacterized protein n=1	Solanum lycopersicum	K4CTW4_SOLLC		NULL
UN01716	699	B9SPG7	Yes	5e-28	Fructose-1,6-bisphosphatase, putative n=1	Ricinus communis	B9SPG7_RICCO	GO:0032440; GO:0042132; GO:0005975	fructose-1,6-bisphosphatase, putative
UN01717	765	D7TPN1	Yes	4e-34	Putative uncharacterized protein n=1	Vitis vinifera	D7TPN1_VITVI		sodium channel modifier 1-like
UN01718	757	B8LFH7	Yes	7e-67	Peptidyl-prolyl cis-trans isomerase n=1	Ipomoea batatas	B8LFH7_IPOBA	GO:0003755; GO:0006457; GO:0000413	NULL
UN01719	964	G8Z286	Yes	1e-112	Hop-interacting protein THI135 n=1	Solanum lycopersicum	G8Z286_SOLLC	GO:0016597; GO:0005524; GO:0004674	NULL
UN01720	753	A5C0R5	Yes	1e-70	Putative uncharacterized protein n=3	Vitis vinifera	A5C0R5_VITVI	GO:0005509; GO:0004435; GO:0004871; GO:0035556; GO:0006629	phosphoinositide phospholipase C 2-like
UN01721	188	F8KGW1	No	2e-09	Ribulose bisphosphate carboxylase large chain (Fragment) n=36	Embryophyta	F8KGW1_HIPEM	GO:0009536; GO:0000287; GO:0004497; GO:0016984; GO:0019253	NULL
UN01722	610	D1KY71	No	9e-36	Truncated ribosomal protein L10 (Fragment) n=1	Pentas lanceolata	D1KY71_9GENT	GO:0005739; GO:0005840	NULL
UN01723	727	NoHit	No	99	NoMatchingHitfound	-	-	-	NULL
UN01724	1047	K4CEF1	No	1e-140	Uncharacterized protein n=1	Solanum lycopersicum	K4CEF1_SOLLC		NULL
UN01725	829	D7THE3	No	1e-38	Putative uncharacterized protein n=2	Vitis vinifera	D7THE3_VITVI		NULL
UN01726	568	K4BDA4	Yes	8e-49	Uncharacterized protein n=1	Solanum lycopersicum	K4BDA4_SOLLC	GO:0005506; GO:0016706	NULL
UN01727	568	B9H8S4	Yes	2e-15	Predicted protein n=1	Populus trichocarpa	B9H8S4_POPTR	GO:0005634; GO:0003677; GO:0006351	hypothetical protein
UN01728	545	K4C354	Yes	1e-27	Uncharacterized protein n=1	Solanum lycopersicum	K4C354_SOLLC	GO:0000166; GO:0016491; GO:0055114	NULL
UN01729	548	NoHit	No	99	NoMatchingHitfound	-	-	-	NULL
UN01730	1292	K4CX83	Yes	0	Uncharacterized protein n=2	Solanoideae	K4CX83_SOLLC	GO:0051287; GO:0050661; GO:0016620; GO:0006006	NULL
UN01731	525	A0A959	Yes	4e-06	Putative uncharacterized protein n=1	Ipomoea trifida	A0A959_IPOTF		NULL
UN01732	616	K4BWI0	Yes	6e-38	Uncharacterized protein n=1	Solanum lycopersicum	K4BWI0_SOLLC	GO:0005634; GO:0006355	NULL
UN01733	642	NoHit	No	99	NoMatchingHitfound	-	-	-	NULL
UN01734	611	B9S6B3	Yes	3e-48	Ku P70 DNA helicase, putative n=1	Ricinus communis	B9S6B3_RICCO	GO:0005958; GO:0004003; GO:0003677; GO:0006303	ku P70 DNA helicase, putative
UN01735	832	K4BXV0	No	7e-94	Uncharacterized protein n=1	Solanum lycopersicum	K4BXV0_SOLLC	GO:0004055; GO:0005524; GO:0006526	NULL
UN01736	1016	Q6Q8A0	No	1e-131	Hexokinase 6 n=1	Nicotiana tabacum	Q6Q8A0_TOBAC	GO:0005524; GO:0004396; GO:0006096	NULL
UN01737	1147	A5AEN5	No	1e-180	Putative uncharacterized protein n=1	Vitis vinifera	A5AEN5_VITVI	GO:0003676; GO:0008270; GO:0015074	NULL
UN01738	124	NoHit	No	99	NoMatchingHitfound	-	-	-	NULL
UN01739	211	NoHit	No	99	NoMatchingHitfound	-	-	-	NULL
UN01740	514	B9MTG1	Yes	7e-58	Predicted protein (Fragment) n=1	Populus trichocarpa	B9MTG1_POPTR	GO:0003682; GO:0003677	hypothetical protein
UN01741	835	B9GKF1	Yes	1e-128	Predicted protein n=1	Populus trichocarpa	B9GKF1_POPTR	GO:0005737; GO:0005634; GO:0005524; GO:0004003; GO:0003677; GO:0006289; GO:0009636; GO:0010224	hypothetical protein
UN01742	575	K4AZE2	Yes	9e-59	Uncharacterized protein n=1	Solanum lycopersicum	K4AZE2_SOLLC	GO:0016787	NULL
UN01743	826	F6HJ20	No	4e-36	Putative uncharacterized protein n=2	Vitis vinifera	F6HJ20_VITVI		NULL
UN01744	1104	K4BEJ6	No	6e-33	Uncharacterized protein n=2	Solanum	K4BEJ6_SOLLC	GO:0005783	NULL
UN01745	477	G7IP56	No	7e-14	ABC transporter C family member n=1	Medicago truncatula	G7IP56_MEDTR	GO:0016021; GO:0005524; GO:0042626; GO:0006200	ABC transporter C family member
UN01746	1347	B9T5L9	Yes	0	Multidrug resistance protein, putative n=2	Malpighiales	B9T5L9_RICCO	GO:0016021; GO:0005524; GO:0008559; GO:0006200	Multidrug resistance protein, putative
UN01747	1196	B9RYQ2	Yes	6e-40	Putative uncharacterized protein n=1	Ricinus communis	B9RYQ2_RICCO	GO:0003676	hypothetical protein
UN01748	760	NoHit	No	99	NoMatchingHitfound	-	-	-	NULL
UN01749	697	K4CNG5	No	8e-22	Uncharacterized protein n=1	Solanum lycopersicum	K4CNG5_SOLLC		NULL
UN01750	477	NoHit	No	99	NoMatchingHitfound	-	-	-	NULL
UN01751	1054	Q9LM93	Yes	1e-117	At1g20575 n=5	rosids	Q9LM93_ARATH	GO:0033185; GO:0005783; GO:0016757; GO:0060359	dolichol-phosphate mannosyltransferase
UN01752	1913	K4C9Y8	No	0	Uncharacterized protein n=1	Solanum lycopersicum	K4C9Y8_SOLLC	GO:0006355; GO:0006351	NULL
UN01753	559	NoHit	No	99	NoMatchingHitfound	-	-	-	NULL
UN01754	531	NoHit	No	99	NoMatchingHitfound	-	-	-	NULL
UN01755	1055	K7M9J9	No	1e-95	Uncharacterized protein n=2	Glycine max	K7M9J9_SOYBN	GO:0005524; GO:0004674	probable serine/threonine-protein kinase RLCKVII-like
UN01756	741	F6I526	Yes	4e-98	Putative uncharacterized protein n=1	Vitis vinifera	F6I526_VITVI	GO:0048046; GO:0016021; GO:0000325; GO:0005886; GO:0005774; GO:0005524; GO:0010290; GO:0015431; GO:0006200; GO:0051707	NULL
UN01757	857	F6H7M0	No	1e-110	Putative uncharacterized protein n=1	Vitis vinifera	F6H7M0_VITVI	GO:0009507; GO:2001070; GO:0009011; GO:0019252	NULL
UN01758	550	K4AZK9	Yes	3e-13	Uncharacterized protein n=1	Solanum lycopersicum	K4AZK9_SOLLC	GO:0016021; GO:0004190	NULL
UN01759	827	Q5M9Y9	No	6e-18	Uncharacterized protein n=1	Nicotiana tabacum	Q5M9Y9_TOBAC	GO:0005739	hypothetical protein
UN01760	763	E0CUZ5	No	1e-22	Putative uncharacterized protein n=2	Vitis vinifera	E0CUZ5_VITVI	GO:0006511	NULL
UN01761	1546	K4C7H1	Yes	0	Uncharacterized protein n=1	Solanum lycopersicum	K4C7H1_SOLLC	GO:0009055; GO:0020037; GO:0005506; GO:0004497; GO:0016705	NULL
UN01762	798	K4CY64	No	9e-66	Uncharacterized protein n=1	Solanum lycopersicum	K4CY64_SOLLC		NULL
UN01763	477	K4BV65	No	2e-60	Uncharacterized protein n=1	Solanum lycopersicum	K4BV65_SOLLC	GO:0016757	NULL
UN01764	661	NoHit	No	99	NoMatchingHitfound	-	-	-	NULL
UN01765	2348	G7KMZ7	No	0	Zinc finger protein-like protein n=1	Medicago truncatula	G7KMZ7_MEDTR	GO:0008270	Zinc finger protein-like protein
UN01766	566	K4B6A0	Yes	1e-19	Uncharacterized protein n=1	Solanum lycopersicum	K4B6A0_SOLLC		NULL
UN01767	897	Q2PES9	No	1e-120	Putative tetrahydrofolate synthase n=1	Trifolium pratense	Q2PES9_TRIPR	GO:0004488; GO:0000166; GO:0009396	NULL
UN01768	1112	K4B7D0	Yes	1e-157	Uncharacterized protein n=1	Solanum lycopersicum	K4B7D0_SOLLC	GO:0000159; GO:0008601; GO:0007165	NULL
UN01769	562	NoHit	No	99	NoMatchingHitfound	-	-	-	NULL
UN01770	570	Q9ZUY6	Yes	7e-66	At2g27860/F15K20.4 n=8	core eudicotyledons	Q9ZUY6_ARATH	GO:0005829; GO:0051287; GO:0048040; GO:0009226	UDP-D-apiose/UDP-D-xylose synthase 1
UN01771	560	B9GL69	Yes	1e-35	Predicted protein n=2	Populus trichocarpa	B9GL69_POPTR		hypothetical protein
UN01772	709	B9RF93	Yes	2e-95	Acyl-CoA binding protein, putative n=1	Ricinus communis	B9RF93_RICCO	GO:0000062	acyl-CoA binding protein, putative
UN01773	580	K3Z4L2	No	2e-22	Uncharacterized protein n=10	Poaceae	K3Z4L2_SETIT	GO:0005737; GO:0005524; GO:0006457	NULL
UN01774	780	D7TIF7	No	1e-83	Putative uncharacterized protein n=2	Vitis vinifera	D7TIF7_VITVI	GO:0003676; GO:0000166	NULL
UN01775	774	B9RUP8	No	1e-48	Multidrug resistance protein 1, 2, putative n=11	core eudicotyledons	B9RUP8_RICCO	GO:0016021; GO:0005524; GO:0008559; GO:0006200	multidrug resistance protein 1, 2, putative
UN01776	870	F6HZ73	Yes	5e-32	Putative uncharacterized protein n=2	Vitis vinifera	F6HZ73_VITVI	GO:0005737; GO:0008270	NULL
UN01777	1160	Q40884	Yes	1e-176	Mitogen-activated protein kinase homolog 1 n=5	lamiids	MAPK_PETHY	GO:0005524; GO:0004707; GO:0000165	NULL
UN01778	698	K4D5Z6	Yes	3e-54	Uncharacterized protein n=1	Solanum lycopersicum	K4D5Z6_SOLLC	GO:0016021	NULL
UN01779	1834	Q6E7D1	Yes	0	DNA damage-binding protein 1 n=7	core eudicotyledons	DDB1_SOLCE	GO:0005634; GO:0003676; GO:0016567; GO:0009585	NULL
UN01780	988	K4BFH6	Yes	2e-63	Uncharacterized protein n=1	Solanum lycopersicum	K4BFH6_SOLLC	GO:0005525; GO:0007264	NULL
UN01781	575	C7J217	Yes	2e-35	Os05g0434000 protein n=5	Oryza	C7J217_ORYSJ	GO:0003723; GO:0003964; GO:0006278	Os05g0434000
UN01782	357	D7TCB6	Yes	2e-10	Putative uncharacterized protein n=2	Vitis vinifera	D7TCB6_VITVI		uncharacterized LOC100264520
UN01783	1748	K4CFD8	Yes	1e-160	Glutamate receptor n=2	Solanum lycopersicum	K4CFD8_SOLLC	GO:0016021; GO:0030288; GO:0005234; GO:0004965; GO:0004970; GO:0035235	NULL
UN01784	643	K4AZG8	No	2e-43	Uncharacterized protein n=1	Solanum lycopersicum	K4AZG8_SOLLC	GO:0000166; GO:0016491; GO:0055114	NULL
UN01785	781	NoHit	No	99	NoMatchingHitfound	-	-	-	NULL
UN01786	1161	F6HHQ7	Yes	2e-15	Putative uncharacterized protein n=2	Vitis vinifera	F6HHQ7_VITVI	GO:0005777; GO:0005886; GO:0016747	NULL
UN01787	617	D7T9W6	No	2e-15	Putative uncharacterized protein n=1	Vitis vinifera	D7T9W6_VITVI		uncharacterized LOC100242289
UN01788	700	K4AZD8	Yes	1e-107	Uncharacterized protein n=1	Solanum lycopersicum	K4AZD8_SOLLC	GO:0016757	NULL
UN01789	550	K4B9A4	No	1e-25	Uncharacterized protein n=1	Solanum lycopersicum	K4B9A4_SOLLC	GO:0008352; GO:0051013	NULL
UN01790	710	K4BXC0	Yes	4e-13	Uncharacterized protein n=1	Solanum lycopersicum	K4BXC0_SOLLC		NULL
UN01791	1031	F6HY38	Yes	1e-106	Putative uncharacterized protein n=2	Vitis vinifera	F6HY38_VITVI		NULL
UN01792	821	NoHit	No	99	NoMatchingHitfound	-	-	-	NULL
UN01793	1306	K4CMU0	No	2e-99	Uncharacterized protein n=2	Solanum lycopersicum	K4CMU0_SOLLC	GO:0005737; GO:0008168; GO:0006915; GO:0032259	NULL
UN01794	812	K4BUX2	No	3e-37	Uncharacterized protein n=1	Solanum lycopersicum	K4BUX2_SOLLC		NULL
UN01795	672	NoHit	No	99	NoMatchingHitfound	-	-	-	NULL
UN01796	572	NoHit	No	99	NoMatchingHitfound	-	-	-	NULL
UN01797	762	F6HFH9	No	1e-87	Putative uncharacterized protein n=1	Vitis vinifera	F6HFH9_VITVI	GO:0005524; GO:0017111; GO:0016773; GO:0004849; GO:0016310; GO:0006222	NULL
UN01798	505	NoHit	No	99	NoMatchingHitfound	-	-	-	NULL
UN01799	912	K4D671	Yes	3e-59	Uncharacterized protein n=1	Solanum lycopersicum	K4D671_SOLLC		NULL
UN01800	776	B9GYS2	Yes	9e-45	Predicted protein n=1	Populus trichocarpa	B9GYS2_POPTR	GO:0004222; GO:0006508	hypothetical protein
UN01801	1581	F6HKH9	No	8e-56	Putative uncharacterized protein n=2	Vitis vinifera	F6HKH9_VITVI	GO:0005622; GO:0008270	NULL
UN01802	1534	K4BKV2	No	0	Uncharacterized protein n=1	Solanum lycopersicum	K4BKV2_SOLLC	GO:0000015; GO:0000287; GO:0004634; GO:0006096	NULL
UN01803	693	NoHit	No	99	NoMatchingHitfound	-	-	-	NULL
UN01804	721	B9HUC3	Yes	3e-18	Predicted protein n=1	Populus trichocarpa	B9HUC3_POPTR		hypothetical protein
UN01805	888	G7JHJ7	No	1e-109	Transcription factor Pur-alpha n=6	fabids	G7JHJ7_MEDTR		Transcription factor Pur-alpha
UN01806	1195	K4B1M8	No	1e-122	Uncharacterized protein n=1	Solanum lycopersicum	K4B1M8_SOLLC	GO:0005737; GO:0005634; GO:0003723; GO:0006397	NULL
UN01807	726	Q0KIN0	No	8e-18	Integrase core domain containing protein n=1	Solanum demissum	Q0KIN0_SOLDE	GO:0003676; GO:0008270; GO:0015074	NULL
UN01808	865	NoHit	No	99	NoMatchingHitfound	-	-	-	NULL
UN01809	1192	F6HTW5	Yes	0	Putative uncharacterized protein n=2	Vitis vinifera	F6HTW5_VITVI		probable nucleolar protein 5-2-like
UN01810	565	K4CPU4	No	3e-15	Uncharacterized protein n=1	Solanum lycopersicum	K4CPU4_SOLLC	GO:0005524; GO:0004674	NULL
UN01811	643	B9SMZ9	No	6e-32	SAB, putative n=1	Ricinus communis	B9SMZ9_RICCO		SAB, putative
UN01812	562	B9HSB3	Yes	8e-30	Predicted protein n=3	Populus	B9HSB3_POPTR	GO:0005829; GO:0005634; GO:0070370; GO:0048316	hypothetical protein
UN01813	487	D7U1Z6	Yes	4e-33	Putative uncharacterized protein n=1	Vitis vinifera	D7U1Z6_VITVI	GO:0005737; GO:0005524; GO:0004828; GO:0006434	seryl-tRNA synthetase-like
UN01814	543	A5BB57	Yes	1e-64	Putative uncharacterized protein n=1	Vitis vinifera	A5BB57_VITVI	GO:0003676; GO:0008270; GO:0015074	NULL
UN01815	839	Q5MGA0	No	2e-22	NBS-LRR protein n=1	Ipomoea batatas	Q5MGA0_IPOBA	GO:0043531; GO:0006952	NULL
UN01816	1139	A5BSK6	No	8e-36	Putative uncharacterized protein n=1	Vitis vinifera	A5BSK6_VITVI	GO:0003676; GO:0015074	NULL
UN01817	1323	F6HYL7	Yes	1e-120	Putative uncharacterized protein n=1	Vitis vinifera	F6HYL7_VITVI	GO:0016021; GO:0005524; GO:0004713	NULL
UN01818	965	B9HYN1	No	4e-85	Predicted protein n=2	Populus trichocarpa	B9HYN1_POPTR	GO:0005886; GO:0005198; GO:0009739	hypothetical protein
UN01819	637	K4CWN3	Yes	2e-47	Uncharacterized protein n=2	Solanum	K4CWN3_SOLLC	GO:0005622; GO:0005097; GO:0032851	NULL
UN01820	1182	Q6JJ40	No	1e-152	Putative non-phototropic hypocotyl 3-like protein n=1	Ipomoea trifida	Q6JJ40_IPOTF	GO:0004871; GO:0009416; GO:0007165	NULL
UN01821	1333	K4CET6	No	5e-46	Uncharacterized protein n=2	Solanoideae	K4CET6_SOLLC	GO:0003824	NULL
UN01822	670	B9RQ89	Yes	5e-53	BRASSINOSTEROID INSENSITIVE 1-associated receptor kinase 1, putative n=1	Ricinus communis	B9RQ89_RICCO	GO:0005524; GO:0004674	BRASSINOSTEROID INSENSITIVE 1-associated receptor kinase 1 precursor, putative
UN01823	1330	NoHit	No	99	NoMatchingHitfound	-	-	-	NULL
UN01824	1092	F6H0I2	Yes	3e-42	Putative uncharacterized protein n=1	Vitis vinifera	F6H0I2_VITVI	GO:0007143; GO:0007140	NULL
UN01825	371	F6H5E6	Yes	2e-14	Putative uncharacterized protein n=2	Vitis vinifera	F6H5E6_VITVI	GO:0004144; GO:0045017	O-acyltransferase WSD1-like
UN01826	677	K7MI28	No	7e-17	Uncharacterized protein n=7	Glycine max	K7MI28_SOYBN	GO:0006511	NULL
UN01827	701	UPI00016C3590	No	2e-59	UvrD/REP helicase n=1	Gemmata obscuriglobus UQM 2246	UPI00016C3590	NULL	NULL
UN01828	612	NoHit	No	99	NoMatchingHitfound	-	-	-	NULL
UN01829	671	B0FWP3	No	1e-13	Calcium-dependent protein kinase 2c (Fragment) n=1	Eritrichium sericeum	B0FWP3_9BORA	GO:0005524; GO:0004674	NULL
UN01830	1266	NoHit	No	99	NoMatchingHitfound	-	-	-	NULL
UN01831	972	NoHit	No	99	NoMatchingHitfound	-	-	-	NULL
UN01832	157	NoHit	No	99	NoMatchingHitfound	-	-	-	NULL
UN01833	1218	NoHit	No	99	NoMatchingHitfound	-	-	-	NULL
UN01834	1149	F6HLF1	Yes	1e-127	Putative uncharacterized protein n=1	Vitis vinifera	F6HLF1_VITVI	GO:0005730; GO:0005886; GO:0003723; GO:0006397	NULL
UN01835	947	NoHit	No	99	NoMatchingHitfound	-	-	-	NULL
UN01836	731	NoHit	No	99	NoMatchingHitfound	-	-	-	NULL
UN01837	440	NoHit	No	99	NoMatchingHitfound	-	-	-	NULL
UN01838	498	F6GYX9	No	3e-60	Putative uncharacterized protein n=1	Vitis vinifera	F6GYX9_VITVI	GO:0008441; GO:0046854; GO:0006790	PAP-specific phosphatase HAL2-like
UN01839	892	B7FH64	Yes	2e-42	40S ribosomal protein S3 n=17	Magnoliophyta	B7FH64_MEDTR	GO:0015935; GO:0003723; GO:0003735; GO:0006412	40S ribosomal protein S3
UN01840	733	K4BI04	Yes	2e-25	Uncharacterized protein n=1	Solanum lycopersicum	K4BI04_SOLLC	GO:0004252; GO:0006508	NULL
UN01841	1206	I1LYN5	Yes	1e-156	Uncharacterized protein (Fragment) n=2	Glycine max	I1LYN5_SOYBN	GO:0016021; GO:0016760; GO:0030244	NULL
UN01842	649	A5ADV0	Yes	6e-13	Putative uncharacterized protein n=3	Vitis vinifera	A5ADV0_VITVI		NULL
UN01843	848	K4CBI2	Yes	6e-76	Uncharacterized protein n=1	Solanum lycopersicum	K4CBI2_SOLLC	GO:0003755; GO:0006457; GO:0000413	NULL
UN01844	1775	K4BNJ4	No	8e-37	Uncharacterized protein n=1	Solanum lycopersicum	K4BNJ4_SOLLC		NULL
UN01845	829	B9I983	No	2e-51	Predicted protein n=1	Populus trichocarpa	B9I983_POPTR		hypothetical protein
UN01846	2893	K4AZE7	No	0	Uncharacterized protein n=1	Solanum lycopersicum	K4AZE7_SOLLC		NULL
UN01847	1882	Q5JC60	Yes	2e-72	Putative NADH-dehydrogenase (Fragment) n=1	Pisum sativum	Q5JC60_PEA	GO:0050660; GO:0016491	NULL
UN01848	908	F6HCI9	Yes	1e-40	Putative uncharacterized protein n=2	Vitis vinifera	F6HCI9_VITVI	GO:0005524; GO:0004674	NULL
UN01849	573	B9S430	Yes	3e-30	Putative uncharacterized protein n=1	Ricinus communis	B9S430_RICCO	GO:0005525; GO:0004789; GO:0009228	hypothetical protein
UN01850	686	NoHit	No	99	NoMatchingHitfound	-	-	-	NULL
UN01851	883	F6HAC8	No	1e-119	Putative uncharacterized protein n=1	Vitis vinifera	F6HAC8_VITVI	GO:0009360; GO:0005663; GO:0005524; GO:0003689; GO:0003887; GO:0006260; GO:0031935; GO:0051570; GO:0009737; GO:0006974	NULL
UN01852	847	K4B8K4	Yes	1e-128	Uncharacterized protein n=2	Solanum lycopersicum	K4B8K4_SOLLC	GO:0005524; GO:0004674	NULL
UN01853	694	K4B3L6	No	8e-88	Uncharacterized protein n=1	Solanum lycopersicum	K4B3L6_SOLLC		NULL
UN01854	1711	Q53M52	Yes	1e-108	Tubulin alpha-2 chain n=32	Magnoliophyta	TBA2_ORYSJ	GO:0005737; GO:0005874; GO:0005525; GO:0003924; GO:0005198; GO:0007018; GO:0051258	Os11g0247300
UN01855	560	P37830	No	2e-55	Glucose-6-phosphate 1-dehydrogenase, cytoplasmic isoform n=7	Solanaceae	G6PD_SOLTU	GO:0005737; GO:0004345; GO:0050661; GO:0006098	NULL
UN01856	795	NoHit	No	99	NoMatchingHitfound	-	-	-	NULL
UN01857	759	Q60CX8	Yes	2e-15	Putative disease resistance protein, identical n=1	Solanum tuberosum	Q60CX8_SOLTU	GO:0043531	NULL
UN01858	573	NoHit	No	99	NoMatchingHitfound	-	-	-	NULL
UN01859	726	A2EVM7	Yes	2e-09	DNA-directed RNA polymerase, omega subunit family protein n=1	Trichomonas vaginalis	A2EVM7_TRIVA	GO:0003899; GO:0032774	DNA-directed RNA polymerase, omega subunit family protein
UN01860	512	G7JIH5	Yes	5e-16	Vacuolar sorting protein 4b n=8	rosids	G7JIH5_MEDTR	GO:0005524; GO:0017111	Vacuolar sorting protein 4b
UN01861	1225	K4CCF9	Yes	1e-105	Uncharacterized protein n=1	Solanum lycopersicum	K4CCF9_SOLLC	GO:0042578	NULL
UN01862	511	H9B8E3	No	7e-58	Glyceraldehyde-3-phosphate dehydrogenase-like protein (Fragment) n=1	Miscanthus sinensis	H9B8E3_MISSI	GO:0051287; GO:0050661; GO:0016620; GO:0006006	NULL
UN01863	1160	K4DHR8	No	1e-134	Uncharacterized protein n=1	Solanum lycopersicum	K4DHR8_SOLLC		NULL
UN01864	448	NoHit	No	99	NoMatchingHitfound	-	-	-	NULL
UN01865	1143	K4CGG5	No	1e-134	Uncharacterized protein n=1	Solanum lycopersicum	K4CGG5_SOLLC	GO:0016746	NULL
UN01866	537	Q94CF8	Yes	2e-34	Branched-chain-amino-acid aminotransferase n=1	Capsicum annuum	Q94CF8_CAPAN	GO:0052656; GO:0052654; GO:0052655; GO:0009097; GO:0009098; GO:0009099	NULL
UN01867	706	UPI0001744A26	Yes	2e-90	outer membrane autotransporter barrel domain protein n=1	Verrucomicrobium spinosum DSM 4136	UPI0001744A26	NULL	NULL
UN01868	1139	K4BSR4	No	1e-136	Annexin n=4	Solanaceae	K4BSR4_SOLLC	GO:0005509; GO:0005544	NULL
UN01869	430	D7RN03	Yes	3e-36	Cytochrome b (Fragment) n=2	Silene	D7RN03_9CARY	GO:0016021; GO:0005739; GO:0070469; GO:0009055; GO:0046872; GO:0016491; GO:0022904	NULL
UN01870	982	K4DBI5	Yes	1e-141	Uncharacterized protein n=1	Solanum lycopersicum	K4DBI5_SOLLC		NULL
UN01871	832	G7LDN2	Yes	2e-07	Branched-chain amino acid aminotransferase-like protein n=1	Medicago truncatula	G7LDN2_MEDTR	GO:0008483	Branched-chain amino acid aminotransferase-like protein
UN01872	667	J3SAI2	Yes	5e-40	Transcription elongation factor 1 n=1	Vernicia fordii	J3SAI2_VERFO	GO:0003746	NULL
UN01873	847	Q7M242	Yes	8e-61	Glutamate synthase (Ferredoxin) (Clone C(35)) (Fragment) n=1	Nicotiana tabacum	Q7M242_TOBAC	GO:0016041; GO:0006537	NULL
UN01874	618	K4BVY5	Yes	8e-84	Uncharacterized protein n=1	Solanum lycopersicum	K4BVY5_SOLLC		NULL
UN01875	744	NoHit	No	99	NoMatchingHitfound	-	-	-	NULL
UN01876	757	K4BXT6	No	4e-70	Uncharacterized protein n=2	Solanum	K4BXT6_SOLLC	GO:0005524; GO:0004672	NULL
UN01877	1201	K4D2W0	No	1e-100	Uncharacterized protein n=1	Solanum lycopersicum	K4D2W0_SOLLC	GO:0005524; GO:0004674	NULL
UN01878	658	K4D3L4	Yes	3e-19	Uncharacterized protein n=1	Solanum lycopersicum	K4D3L4_SOLLC		NULL
UN01879	575	K4CQ03	No	2e-77	Uncharacterized protein n=1	Solanum lycopersicum	K4CQ03_SOLLC	GO:0005643; GO:0008565; GO:0006886	NULL
UN01880	908	D2D2Z7	No	1e-102	Alpha-soluble NSF attachment protein n=1	Gossypium hirsutum	D2D2Z7_GOSHI	GO:0006886	NULL
UN01881	887	K4B118	Yes	5e-27	Uncharacterized protein n=2	Solanum	K4B118_SOLLC		NULL
UN01882	666	F6I656	Yes	4e-80	Putative uncharacterized protein n=1	Vitis vinifera	F6I656_VITVI		uncharacterized LOC100258452
UN01883	467	B8LFH0	No	4e-11	Metallothionein-like protein n=3	Ipomoea batatas	B8LFH0_IPOBA	GO:0046872	NULL
UN01884	1045	I1K2D4	Yes	9e-28	Uncharacterized protein n=3	Papilionoideae	I1K2D4_SOYBN	GO:0016021; GO:0005524; GO:0005388; GO:0046872; GO:0006754	calcium-transporting ATPase 2, plasma membrane-type-like
UN01885	858	NoHit	No	99	NoMatchingHitfound	-	-	-	NULL
UN01886	1218	A9NMW3	No	1e-140	Putative uncharacterized protein n=2	Pinaceae	A9NMW3_PICSI	GO:0050126; GO:0006596	NULL
UN01887	351	NoHit	No	99	NoMatchingHitfound	-	-	-	NULL
UN01888	642	K4B0K4	Yes	8e-59	Uncharacterized protein n=1	Solanum lycopersicum	K4B0K4_SOLLC		NULL
UN01889	871	I1KJ32	No	5e-54	Uncharacterized protein n=1	Glycine max	I1KJ32_SOYBN	GO:0005524; GO:0004674	NULL
UN01890	1010	D7TVX5	Yes	1e-122	Putative uncharacterized protein n=2	Vitis vinifera	D7TVX5_VITVI	GO:0004222; GO:0008270; GO:0006508	NULL
UN01891	863	K4CH18	Yes	1e-22	Uncharacterized protein n=1	Solanum lycopersicum	K4CH18_SOLLC		NULL
UN01892	803	A5C1H3	No	7e-11	Putative uncharacterized protein n=1	Vitis vinifera	A5C1H3_VITVI	GO:0003676; GO:0015074	NULL
UN01893	671	D7U1J5	No	1e-57	Putative uncharacterized protein n=3	Vitis vinifera	D7U1J5_VITVI	GO:0016021; GO:0005506; GO:0000166; GO:0016491; GO:0006633	protein WAX2-like
UN01894	680	NoHit	No	99	NoMatchingHitfound	-	-	-	NULL
UN01895	565	A0A8Z1	Yes	7e-06	Putative uncharacterized protein n=3	Ipomoea trifida	A0A8Z1_IPOTF	GO:0016538; GO:0003676; GO:0007049; GO:0015074	NULL
UN01896	892	Q9SIB9	No	3e-29	Aconitate hydratase 2, mitochondrial n=4	Arabidopsis	ACO2M_ARATH	GO:0005618; GO:0009570; GO:0005829; GO:0005739; GO:0005774; GO:0051539; GO:0003994; GO:0005524; GO:0052632; GO:0005507; GO:0052633; GO:0006101; GO:0006097; GO:0006102; GO:0009737; GO:0046686; GO:0006979; GO:0009651; GO:0006099	aconitate hydratase 2
UN01897	1539	K4CFR0	No	0	Uncharacterized protein n=1	Solanum lycopersicum	K4CFR0_SOLLC	GO:0000502; GO:0030234; GO:0050790; GO:0042176	NULL
UN01898	972	B9SUT4	Yes	5e-08	Biotin synthase, putative n=1	Ricinus communis	B9SUT4_RICCO	GO:0004076; GO:0051536; GO:0009102	biotin synthase, putative
UN01899	289	K4B227	No	8e-06	Uncharacterized protein n=1	Solanum lycopersicum	K4B227_SOLLC	GO:0005524; GO:0004674	NULL
UN01900	1236	A5AP96	No	1e-61	Putative uncharacterized protein n=1	Vitis vinifera	A5AP96_VITVI	GO:0003682; GO:0003677	uncharacterized LOC100263099
UN01901	673	K4BLT2	No	6e-94	Uncharacterized protein n=1	Solanum lycopersicum	K4BLT2_SOLLC	GO:0005524; GO:0016887; GO:0006200	NULL
UN01902	524	I3NMN7	No	2e-33	60S ribosomal protein L17A n=5	rosids	I3NMN7_HEVBR	GO:0015934; GO:0003735; GO:0006412	NULL
UN01903	545	F6HEG3	Yes	2e-60	Putative uncharacterized protein n=2	Vitis vinifera	F6HEG3_VITVI	GO:0005886; GO:0008270; GO:0030433	NULL
UN01904	1078	D7SN77	No	1e-138	Putative uncharacterized protein n=2	Vitis vinifera	D7SN77_VITVI	GO:0005731; GO:0035197; GO:0007143; GO:0033169; GO:0007140; GO:0009561; GO:0055046	NULL
UN01905	917	F6HLH3	No	2e-95	Putative uncharacterized protein n=1	Vitis vinifera	F6HLH3_VITVI		uncharacterized LOC100257222
UN01906	831	Q589Y1	No	5e-67	Glycosyltransferase n=2	Nicotiana tabacum	Q589Y1_TOBAC	GO:0016758	NULL
UN01907	617	F4P127	No	5e-09	Expressed protein n=1	Batrachochytrium dendrobatidis JAM81	F4P127_BATDJ		NULL
UN01908	1157	K4DGR7	No	1e-24	Uncharacterized protein n=1	Solanum lycopersicum	K4DGR7_SOLLC	GO:0009055; GO:0020037; GO:0005506; GO:0004497; GO:0016705	NULL
UN01909	1262	K4B113	No	3e-16	Uncharacterized protein n=1	Solanum lycopersicum	K4B113_SOLLC	GO:0008270	NULL
UN01910	899	O48569	No	2e-34	Fimbriata-associated protein (Fragment) n=1	Antirrhinum majus	O48569_ANTMA	GO:0006511	NULL
UN01911	662	K4CQL2	Yes	2e-47	Uncharacterized protein n=13	Solanum	K4CQL2_SOLLC	GO:0005622; GO:0003676; GO:0008270	NULL
UN01912	2239	NoHit	No	99	NoMatchingHitfound	-	-	-	NULL
UN01913	1184	D7UC86	No	1e-78	Putative uncharacterized protein n=2	Vitis vinifera	D7UC86_VITVI	GO:0008835; GO:0008270; GO:0055114; GO:0009231	NULL
UN01914	1206	NoHit	No	99	NoMatchingHitfound	-	-	-	NULL
UN01915	921	K4CAJ4	No	8e-64	Uncharacterized protein n=1	Solanum lycopersicum	K4CAJ4_SOLLC		NULL
UN01916	537	F6HE85	No	3e-18	Putative uncharacterized protein n=1	Vitis vinifera	F6HE85_VITVI	GO:0009507	bolA-like protein 1
UN01917	881	B9H342	Yes	5e-10	Predicted protein n=1	Populus trichocarpa	B9H342_POPTR	GO:0005622; GO:0008270	hypothetical protein
UN01918	674	K4B8Z1	No	1e-15	Uncharacterized protein n=1	Solanum lycopersicum	K4B8Z1_SOLLC	GO:0005634; GO:0043565; GO:0003700	NULL
UN01919	248	NoHit	No	99	NoMatchingHitfound	-	-	-	NULL
UN01920	557	D7SUV8	Yes	2e-31	Putative uncharacterized protein n=1	Vitis vinifera	D7SUV8_VITVI		uncharacterized LOC100262916
UN01921	755	NoHit	No	99	NoMatchingHitfound	-	-	-	NULL
UN01922	2421	K4B738	Yes	0	Uncharacterized protein n=1	Solanum lycopersicum	K4B738_SOLLC	GO:0016757	NULL
UN01923	981	Q1KPV0	No	1e-103	FZL n=2	Arabidopsis	Q1KPV0_ARATH	GO:0031969; GO:0005525; GO:0004789; GO:0009228; GO:0010027; GO:0010228	FZO-like protein
UN01924	516	UPI0000F1E92A	No	4e-53	UPI0000F1E92A related cluster n=1	unknown	UPI0000F1E92A	NULL	NULL
UN01925	570	K4CZZ0	No	7e-72	Uncharacterized protein n=1	Solanum lycopersicum	K4CZZ0_SOLLC	GO:0016020; GO:0015079	NULL
UN01926	830	I1M1M8	Yes	9e-82	Uncharacterized protein n=1	Glycine max	I1M1M8_SOYBN	GO:0005524	NULL
UN01927	814	B3TLS5	Yes	2e-59	RNA polymerase n=1	Elaeis guineensis	B3TLS5_ELAGV	GO:0006351	NULL
UN01928	662	K3YE80	No	7e-70	Histone H3 (Fragment) n=1	Setaria italica	K3YE80_SETIT	GO:0000786; GO:0005634; GO:0003677; GO:0006334	NULL
UN01929	832	K4B8G3	No	1e-114	Uncharacterized protein n=1	Solanum lycopersicum	K4B8G3_SOLLC	GO:0005524; GO:0004674	NULL
UN01930	876	D7T4I6	No	3e-31	Putative uncharacterized protein n=2	Vitis vinifera	D7T4I6_VITVI	GO:0048046; GO:0005507; GO:0052716; GO:0046274	laccase-12-like
UN01931	855	NoHit	No	99	NoMatchingHitfound	-	-	-	NULL
UN01932	669	E0CUU6	No	3e-14	Putative uncharacterized protein n=1	Vitis vinifera	E0CUU6_VITVI	GO:0046872; GO:0030001	NULL
UN01933	846	K4CAH3	No	3e-60	40S ribosomal protein S8 n=1	Solanum lycopersicum	K4CAH3_SOLLC	GO:0005840; GO:0003735; GO:0006412	NULL
UN01934	689	NoHit	No	99	NoMatchingHitfound	-	-	-	NULL
UN01935	1394	K4D4D0	No	0	Uncharacterized protein n=1	Solanum lycopersicum	K4D4D0_SOLLC	GO:0005634; GO:0000166; GO:0003723; GO:0006397	NULL
UN01936	526	B9RVW2	No	3e-19	Ring finger protein, putative n=1	Ricinus communis	B9RVW2_RICCO		ring finger protein, putative
UN01937	533	NoHit	No	99	NoMatchingHitfound	-	-	-	NULL
UN01938	634	B9RM61	Yes	5e-44	Thioredoxin f-type, putative n=1	Ricinus communis	B9RM61_RICCO	GO:0009055; GO:0015035; GO:0045454; GO:0006662	thioredoxin f-type, putative
UN01939	712	K4CFA8	No	9e-83	Uncharacterized protein n=1	Solanum lycopersicum	K4CFA8_SOLLC	GO:0009055; GO:0020037; GO:0005506; GO:0004497; GO:0016705	NULL
UN01940	839	G7IL77	No	3e-79	Auxin-induced protein 5NG4 n=1	Medicago truncatula	G7IL77_MEDTR	GO:0016020	Auxin-induced protein 5NG4
UN01941	499	F6HB96	Yes	2e-12	Putative uncharacterized protein n=2	Vitis vinifera	F6HB96_VITVI		NULL
UN01942	250	Q9AV32	Yes	3e-07	Photosystem Q(B) protein n=42	Liliopsida	Q9AV32_ORYSJ	GO:0016021; GO:0030076; GO:0009523; GO:0045156; GO:0046872; GO:0009772	NULL
UN01943	1014	K7LH82	No	9e-07	Uncharacterized protein n=1	Glycine max	K7LH82_SOYBN	GO:0016459; GO:0005524; GO:0003774	NULL
UN01944	979	G7E0L8	No	2e-16	Putative uncharacterized protein Mo03044 n=1	Mixia osmundae IAM 14324	G7E0L8_MIXOS		NULL
UN01945	603	K4CU91	No	2e-18	Uncharacterized protein n=1	Solanum lycopersicum	K4CU91_SOLLC		NULL
UN01946	228	NoHit	No	99	NoMatchingHitfound	-	-	-	NULL
UN01947	1131	K4CTF5	No	2e-94	Uncharacterized protein n=1	Solanum lycopersicum	K4CTF5_SOLLC		NULL
UN01948	577	K4CIF7	No	4e-51	Uncharacterized protein n=1	Solanum lycopersicum	K4CIF7_SOLLC	GO:0004857; GO:0030599; GO:0043086	NULL
UN01949	1209	F6I367	Yes	5e-69	Putative uncharacterized protein n=3	Vitis vinifera	F6I367_VITVI	GO:0005737; GO:0003824; GO:0050662; GO:0000166; GO:0016131; GO:0009813; GO:0010422	NULL
UN01950	330	NoHit	No	99	NoMatchingHitfound	-	-	-	NULL
UN01951	720	F6HTU5	Yes	1e-53	Putative uncharacterized protein n=2	Vitis vinifera	F6HTU5_VITVI	GO:0009535; GO:0005506	rubredoxin-like
UN01952	1153	K4B3K0	No	1e-35	Uncharacterized protein n=1	Solanum lycopersicum	K4B3K0_SOLLC	GO:0005622; GO:0005215	NULL
UN01953	739	K4BVI5	Yes	7e-12	Uncharacterized protein n=1	Solanum lycopersicum	K4BVI5_SOLLC	GO:0005874; GO:0005875; GO:0005524; GO:0003777; GO:0007018	NULL
UN01954	964	G7JBK4	No	3e-10	F-box protein n=1	Medicago truncatula	G7JBK4_MEDTR		F-box protein
UN01955	669	K4BY59	No	7e-46	Uncharacterized protein n=1	Solanum lycopersicum	K4BY59_SOLLC	GO:0003824; GO:0030170; GO:0009058	NULL
UN01956	677	NoHit	No	99	NoMatchingHitfound	-	-	-	NULL
UN01957	794	Q9M6E6	Yes	3e-59	Poly(A)-binding protein n=3	Solanaceae	Q9M6E6_TOBAC	GO:0000166; GO:0003723	NULL
UN01958	1333	K4AZ68	No	1e-152	Uncharacterized protein n=2	Solanum lycopersicum	K4AZ68_SOLLC	GO:0008270	NULL
UN01959	240	NoHit	No	99	NoMatchingHitfound	-	-	-	NULL
UN01960	647	D7SYI1	No	6e-45	Putative uncharacterized protein n=3	Vitis vinifera	D7SYI1_VITVI		NULL
UN01961	985	F6H3A6	Yes	3e-29	Putative uncharacterized protein n=2	Vitis vinifera	F6H3A6_VITVI	GO:0000775; GO:0005634; GO:0051301; GO:0007059	NULL
UN01962	1531	A9CM15	No	1e-154	Putative uncharacterized protein PnE24-21 n=1	Ipomoea nil	A9CM15_IPONI	GO:0005524; GO:0004674	NULL
UN01963	702	K4CRK4	No	2e-30	Uncharacterized protein n=1	Solanum lycopersicum	K4CRK4_SOLLC	GO:0003682; GO:0003677	NULL
UN01964	704	K4CGV7	No	2e-22	Uncharacterized protein n=1	Solanum lycopersicum	K4CGV7_SOLLC		NULL
UN01965	1448	K4AZR9	Yes	1e-151	Uncharacterized protein n=1	Solanum lycopersicum	K4AZR9_SOLLC	GO:0009058	NULL
UN01966	551	K4CTW4	Yes	2e-11	Uncharacterized protein n=1	Solanum lycopersicum	K4CTW4_SOLLC		NULL
UN01967	711	NoHit	No	99	NoMatchingHitfound	-	-	-	NULL
UN01968	1176	K4BWX6	Yes	6e-22	Uncharacterized protein n=2	Solanum lycopersicum	K4BWX6_SOLLC	GO:0005524; GO:0004707; GO:0000165	NULL
UN01969	708	D0F1Q5	No	1e-102	Chlorophyll A/B binding protein n=1	Jatropha curcas	D0F1Q5_9ROSI	GO:0009507; GO:0016020; GO:0009765	NULL
UN01970	829	K4D552	Yes	1e-63	Uncharacterized protein n=1	Solanum lycopersicum	K4D552_SOLLC	GO:0008270	NULL
UN01971	930	K4BN96	No	1e-118	Uncharacterized protein n=1	Solanum lycopersicum	K4BN96_SOLLC	GO:0003723	NULL
UN01972	758	B9ST99	Yes	4e-84	Methionine aminopeptidase n=3	Malpighiales	B9ST99_RICCO	GO:0004177; GO:0046872; GO:0008235; GO:0009987; GO:0006508	methionine aminopeptidase, putative
UN01973	798	K4B9R3	No	3e-74	Uncharacterized protein n=1	Solanum lycopersicum	K4B9R3_SOLLC	GO:0003676; GO:0000166	NULL
UN01974	984	B9HWV5	No	3e-60	Cytochrome P450 n=1	Populus trichocarpa	B9HWV5_POPTR	GO:0009055; GO:0020037; GO:0005506; GO:0004497; GO:0016705	cytochrome P450
UN01975	583	NoHit	No	99	NoMatchingHitfound	-	-	-	NULL
UN01976	1169	K4BR41	No	1e-176	Uncharacterized protein n=1	Solanum lycopersicum	K4BR41_SOLLC	GO:0016020; GO:0015079	NULL
UN01977	784	F6H392	Yes	1e-104	Putative uncharacterized protein n=2	Vitis vinifera	F6H392_VITVI	GO:0003723	uncharacterized LOC100259454
UN01978	927	B9MVJ3	Yes	7e-53	Predicted protein n=1	Populus trichocarpa	B9MVJ3_POPTR		hypothetical protein
UN01979	762	Q84LL6	No	1e-52	Salt tolerance protein 5 n=1	Beta vulgaris	Q84LL6_BETVU		NULL
UN01980	1153	I3SZ64	No	4e-98	Uncharacterized protein n=1	Medicago truncatula	I3SZ64_MEDTR	GO:0046872; GO:0004722; GO:0006470	NULL
UN01981	816	D7UC44	No	2e-65	Putative uncharacterized protein n=1	Vitis vinifera	D7UC44_VITVI	GO:0016787	probable isoaspartyl peptidase/L-asparaginase 4-like
UN01982	609	A5CBS4	No	2e-14	Putative uncharacterized protein n=2	Vitis vinifera	A5CBS4_VITVI		NULL
UN01983	743	B9GNN5	No	1e-65	Endoplasmic reticulum [ER]-type calcium ATPase n=1	Populus trichocarpa	B9GNN5_POPTR	GO:0012505; GO:0005794; GO:0016021; GO:0005524; GO:0015662; GO:0015410; GO:0055071; GO:0048364	endoplasmic reticulum [ER]-type calcium ATPase
UN01984	490	Q4S1B7	No	2e-41	Chromosome 13 SCAF14769, whole genome shotgun sequence. (Fragment) n=1	Tetraodon nigroviridis	Q4S1B7_TETNG	GO:0005576; GO:0016459; GO:0005524; GO:0003774; GO:0001558	NULL
UN01985	758	NoHit	No	99	NoMatchingHitfound	-	-	-	NULL
UN01986	916	K4B3W5	No	1e-117	Uncharacterized protein n=1	Solanum lycopersicum	K4B3W5_SOLLC		NULL
UN01987	248	K4BPK4	Yes	3e-06	Triosephosphate isomerase n=4	Solanoideae	K4BPK4_SOLLC	GO:0004807; GO:0006096	NULL
UN01988	1152	K4B0J8	No	1e-137	Uncharacterized protein n=1	Solanum lycopersicum	K4B0J8_SOLLC	GO:0016747	NULL
UN01989	978	NoHit	No	99	NoMatchingHitfound	-	-	-	NULL
UN01990	920	F6HWQ2	Yes	5e-96	Aspartokinase n=2	Vitis vinifera	F6HWQ2_VITVI	GO:0016597; GO:0004072; GO:0008652	NULL
UN01991	746	A5AXV9	No	2e-48	Putative uncharacterized protein n=1	Vitis vinifera	A5AXV9_VITVI		NULL
UN01992	735	NoHit	No	99	NoMatchingHitfound	-	-	-	NULL
UN01993	609	K4B0D3	No	4e-27	Uncharacterized protein n=1	Solanum lycopersicum	K4B0D3_SOLLC	GO:0004751; GO:0009052	NULL
UN01994	1634	D8QMQ3	No	1e-103	Putative uncharacterized protein n=2	Selaginella moellendorffii	D8QMQ3_SELML	GO:0005794; GO:0016021; GO:0005886; GO:0005524; GO:0015662; GO:0000287; GO:0004012; GO:0006812; GO:0048194; GO:0048364; GO:0048367	hypothetical protein
UN01995	649	K7DYR8	No	9e-09	Uncharacterized protein n=1	Monodelphis domestica	K7DYR8_MONDO		NULL
UN01996	815	A8DD65	Yes	1e-100	RelA/SpoT-like protein n=1	Ipomoea nil	A8DD65_IPONI	GO:0003824; GO:0015969	NULL
UN01997	643	K4CDE5	Yes	2e-24	Uncharacterized protein n=1	Solanum lycopersicum	K4CDE5_SOLLC	GO:0005524; GO:0004713	NULL
UN01998	1702	K4B1S5	Yes	0	Uncharacterized protein n=1	Solanum lycopersicum	K4B1S5_SOLLC		NULL
[truncated: 93,792 more rows]
