# Supplementary material for: Transcriptome Profiling of Beach Morning Glory (Ipomoea imperati) under Salinity and Its Comparative Analysis with Sweetpotato
Source: PLoS One. 2016 Feb 5;11(2):e0147398. doi: 10.1371/journal.pone.0147398 (PMC4743971; doi:10.1371/journal.pone.0147398)
Supplement: S3 Table — E-value threshold was less or equal to 1E-06. (XLSX) [file pone.0147398.s004.xlsx]

## Sheet: S3TABLE
S3 Table. Summary of BLAST matching hits in TAIR10 database. E-value used as threshold was less or equal to 1E-06.
QueryName	QueryLen	HitName	HitLen	AligLen	Qstart	Qend	HStart	HEnd	Evalue	Hitdescription
UN00001	1087	AT5G42220.1	879	236	137	793	176	411	1e-64	Ubiquitin-like superfamily protein
UN00001	1087	AT5G42220.1	879	73	793	1011	412	478	1e-64	Ubiquitin-like superfamily protein
UN00001	1087	AT5G25270.1	658	212	203	817	177	383	2e-22	Ubiquitin-like superfamily protein
UN00001	1087	AT5G25270.1	658	90	808	1068	381	450	2e-22	Ubiquitin-like superfamily protein
UN00001	1087	AT5G11080.2	373	160	317	787	145	293	8e-08	Ubiquitin-like superfamily protein
UN00001	1087	AT5G11080.1	352	160	317	787	124	272	8e-08	Ubiquitin-like superfamily protein
UN00002	670	NoHit	0	0	0	0	0	0	99	NoMatchingHitfound
UN00003	525	NoHit	0	0	0	0	0	0	99	NoMatchingHitfound
UN00004	840	AT3G02320.1	589	185	286	840	141	324	3e-91	N2,N2-dimethylguanosine tRNA methyltransferase
UN00004	840	AT3G02320.1	589	72	2	205	50	113	3e-91	N2,N2-dimethylguanosine tRNA methyltransferase
UN00004	840	AT3G02320.1	589	34	216	317	118	151	5e-10	N2,N2-dimethylguanosine tRNA methyltransferase
UN00004	840	AT5G15810.1	691	185	286	840	239	422	4e-90	N2,N2-dimethylguanosine tRNA methyltransferase
UN00004	840	AT5G15810.1	691	83	2	238	148	229	4e-90	N2,N2-dimethylguanosine tRNA methyltransferase
UN00004	840	AT5G15810.1	691	34	216	317	216	249	4e-11	N2,N2-dimethylguanosine tRNA methyltransferase
UN00005	725	NoHit	0	0	0	0	0	0	99	NoMatchingHitfound
UN00006	812	AT4G27230.2	131	119	105	458	5	121	1e-43	histone H2A 2
UN00006	812	AT4G27230.1	131	119	105	458	5	121	1e-43	histone H2A 2
UN00006	812	AT3G20670.1	132	119	105	458	5	121	2e-43	histone H2A 13
UN00006	812	AT1G51060.1	132	119	105	458	5	121	2e-43	histone H2A 10
UN00006	812	AT5G54640.1	130	119	105	458	5	121	5e-43	Histone superfamily protein
UN00006	812	AT1G54690.1	142	138	81	485	1	136	2e-42	gamma histone variant H2AX
UN00007	543	NoHit	0	0	0	0	0	0	99	NoMatchingHitfound
UN00008	914	AT2G34190.1	524	127	529	909	84	210	3e-93	Xanthine/uracil permease family protein
UN00008	914	AT2G34190.1	524	89	285	551	3	91	3e-93	Xanthine/uracil permease family protein
UN00008	914	AT2G05760.1	520	122	529	894	79	200	8e-71	Xanthine/uracil permease family protein
UN00008	914	AT2G05760.1	520	84	300	551	3	86	8e-71	Xanthine/uracil permease family protein
UN00008	914	AT2G26510.1	551	122	529	894	108	229	6e-54	Xanthine/uracil permease family protein
UN00008	914	AT2G26510.1	551	79	315	551	37	115	6e-54	Xanthine/uracil permease family protein
UN00008	914	AT2G26510.2	427	122	529	894	108	229	6e-54	Xanthine/uracil permease family protein
UN00008	914	AT2G26510.2	427	79	315	551	37	115	6e-54	Xanthine/uracil permease family protein
UN00008	914	AT5G62890.3	532	120	529	888	90	209	8e-53	Xanthine/uracil permease family protein
UN00008	914	AT5G62890.3	532	81	309	551	17	97	8e-53	Xanthine/uracil permease family protein
UN00008	914	AT5G62890.1	532	120	529	888	90	209	8e-53	Xanthine/uracil permease family protein
UN00008	914	AT5G62890.1	532	81	309	551	17	97	8e-53	Xanthine/uracil permease family protein
UN00009	545	NoHit	0	0	0	0	0	0	99	NoMatchingHitfound
UN00010	158	NoHit	0	0	0	0	0	0	99	NoMatchingHitfound
UN00011	741	AT2G40095.1	209	132	2	394	80	209	5e-45	Alpha/beta hydrolase related protein
UN00011	741	AT3G55880.2	215	131	2	394	91	215	5e-44	Alpha/beta hydrolase related protein
UN00011	741	AT3G55880.1	198	113	2	340	91	197	2e-36	Alpha/beta hydrolase related protein
UN00011	741	AT1G80280.1	647	132	2	373	75	205	2e-26	alpha/beta-Hydrolases superfamily protein
UN00011	741	AT1G15490.1	648	134	2	373	75	205	6e-24	alpha/beta-Hydrolases superfamily protein
UN00011	741	AT1G52750.1	633	134	2	370	77	199	4e-18	alpha/beta-Hydrolases superfamily protein
UN00012	195	NoHit	0	0	0	0	0	0	99	NoMatchingHitfound
UN00013	664	NoHit	0	0	0	0	0	0	99	NoMatchingHitfound
UN00014	874	AT3G57560.1	347	256	107	874	70	325	1e-109	N-acetyl-l-glutamate kinase
UN00014	874	AT4G37670.1	543	211	107	697	85	294	7e-12	N-acetyl-l-glutamate synthase 2
UN00014	874	AT4G37670.2	613	211	107	697	85	294	7e-12	N-acetyl-l-glutamate synthase 2
UN00014	874	AT2G22910.1	609	255	107	817	78	327	2e-10	N-acetyl-l-glutamate synthase 1
UN00015	589	AT4G18670.1	857	179	1	450	456	632	8e-15	Leucine-rich repeat (LRR) family protein
UN00015	589	AT4G18670.1	857	153	1	453	508	652	1e-14	Leucine-rich repeat (LRR) family protein
UN00015	589	AT4G18670.1	857	168	1	447	414	575	2e-14	Leucine-rich repeat (LRR) family protein
UN00015	589	AT4G18670.1	857	174	1	441	534	707	8e-13	Leucine-rich repeat (LRR) family protein
UN00015	589	AT4G18670.1	857	143	70	465	411	547	2e-11	Leucine-rich repeat (LRR) family protein
UN00015	589	AT4G18670.1	857	117	133	465	407	511	2e-09	Leucine-rich repeat (LRR) family protein
UN00015	589	AT4G18670.1	857	144	1	414	660	801	7e-06	Leucine-rich repeat (LRR) family protein
UN00015	589	AT1G64450.1	342	129	91	468	125	246	2e-14	Glycine-rich protein family
UN00015	589	AT1G64450.1	342	18	498	551	253	270	2e-14	Glycine-rich protein family
UN00015	589	AT1G64450.1	342	162	1	474	148	297	4e-14	Glycine-rich protein family
UN00015	589	AT1G64450.1	342	175	524	39	132	297	2e-06	Glycine-rich protein family
UN00015	589	AT3G19430.1	559	180	4	465	72	250	4e-14	late embryogenesis abundant protein-related / LEA protein-related
UN00015	589	AT3G19430.1	559	144	1	405	106	246	2e-12	late embryogenesis abundant protein-related / LEA protein-related
UN00015	589	AT3G19430.1	559	123	118	453	44	160	1e-06	late embryogenesis abundant protein-related / LEA protein-related
UN00015	589	AT2G36120.1	255	142	452	27	86	214	9e-14	Glycine-rich protein family
UN00015	589	AT2G36120.1	255	142	452	27	39	172	2e-12	Glycine-rich protein family
UN00015	589	AT2G36120.1	255	122	380	18	41	161	1e-10	Glycine-rich protein family
UN00015	589	AT2G36120.1	255	147	440	6	106	250	3e-10	Glycine-rich protein family
UN00015	589	AT2G36120.1	255	147	452	27	118	251	1e-09	Glycine-rich protein family
UN00015	589	AT2G36120.1	255	136	470	66	120	253	9e-09	Glycine-rich protein family
UN00015	589	AT5G46730.1	290	164	473	3	48	209	3e-13	glycine-rich protein
UN00015	589	AT5G46730.1	290	129	422	36	107	230	8e-13	glycine-rich protein
UN00015	589	AT5G46730.1	290	138	440	27	150	278	1e-11	glycine-rich protein
UN00015	589	AT5G46730.1	290	154	464	27	103	252	2e-11	glycine-rich protein
UN00015	589	AT5G46730.1	290	132	431	36	163	287	5e-10	glycine-rich protein
UN00015	589	AT5G46730.1	290	135	407	9	30	162	3e-09	glycine-rich protein
UN00015	589	AT5G46730.1	290	155	431	3	31	184	4e-08	glycine-rich protein
UN00015	589	AT5G46730.1	290	122	440	105	169	287	1e-07	glycine-rich protein
UN00015	589	AT4G01985.1	579	166	452	18	170	333	8e-13	unknown protein;
UN00015	589	AT4G01985.1	579	170	440	9	77	244	1e-12	unknown protein;
UN00015	589	AT4G01985.1	579	167	464	9	80	241	6e-12	unknown protein;
UN00015	589	AT4G01985.1	579	165	440	18	109	265	1e-11	unknown protein;
UN00015	589	AT4G01985.1	579	159	461	6	39	191	2e-11	unknown protein;
UN00015	589	AT4G01985.1	579	154	464	18	399	545	2e-11	unknown protein;
UN00015	589	AT4G01985.1	579	146	452	15	435	574	3e-11	unknown protein;
UN00015	589	AT4G01985.1	579	178	440	9	187	363	7e-11	unknown protein;
UN00015	589	AT4G01985.1	579	155	452	9	281	429	7e-11	unknown protein;
UN00015	589	AT4G01985.1	579	48	577	437	219	266	7e-11	unknown protein;
UN00015	589	AT4G01985.1	579	162	464	6	323	480	9e-11	unknown protein;
UN00015	589	AT4G01985.1	579	167	452	9	353	517	6e-10	unknown protein;
UN00015	589	AT4G01985.1	579	149	464	18	395	526	8e-10	unknown protein;
UN00015	589	AT4G01985.1	579	151	440	27	417	565	5e-09	unknown protein;
UN00015	589	AT4G01985.1	579	165	440	36	226	390	9e-09	unknown protein;
UN00015	589	AT4G01985.1	579	125	476	132	451	575	1e-06	unknown protein;
UN00016	749	NoHit	0	0	0	0	0	0	99	NoMatchingHitfound
UN00017	612	AT5G20250.4	844	178	83	610	208	384	5e-65	Raffinose synthase family protein
UN00017	612	AT5G20250.3	749	178	83	610	113	289	5e-65	Raffinose synthase family protein
UN00017	612	AT5G20250.2	749	178	83	610	113	289	5e-65	Raffinose synthase family protein
UN00017	612	AT5G20250.1	749	178	83	610	113	289	5e-65	Raffinose synthase family protein
UN00017	612	AT3G57520.2	656	180	89	610	109	287	3e-49	seed imbibition 2
UN00017	612	AT3G57520.1	773	180	89	610	109	287	3e-49	seed imbibition 2
UN00018	895	NoHit	0	0	0	0	0	0	99	NoMatchingHitfound
UN00019	868	AT5G03040.3	461	245	830	114	45	283	4e-69	IQ-domain 2
UN00019	868	AT5G03040.2	461	245	830	114	45	283	4e-69	IQ-domain 2
UN00019	868	AT5G03040.1	461	245	830	114	45	283	4e-69	IQ-domain 2
UN00019	868	AT3G52290.1	430	285	863	51	36	299	2e-60	IQ-domain 3
UN00019	868	AT3G09710.1	454	241	833	114	40	276	1e-55	IQ-domain 1
UN00019	868	AT3G09710.2	468	255	833	114	40	290	4e-53	IQ-domain 1
UN00020	1123	AT5G49900.1	957	65	497	315	325	389	5e-09	Beta-glucosidase, GBA2 type family protein
UN00021	1495	AT5G17910.2	1342	433	95	1300	785	1176	7e-11	unknown protein;
UN00021	1495	AT5G17910.1	1342	433	95	1300	785	1176	7e-11	unknown protein;
UN00022	884	NoHit	0	0	0	0	0	0	99	NoMatchingHitfound
UN00023	531	NoHit	0	0	0	0	0	0	99	NoMatchingHitfound
UN00024	517	AT3G22930.1	173	63	305	493	107	169	4e-20	calmodulin-like 11
UN00024	517	AT3G22930.1	173	85	55	309	27	111	4e-20	calmodulin-like 11
UN00024	517	AT3G22930.1	173	65	308	502	35	99	6e-10	calmodulin-like 11
UN00024	517	AT3G22930.1	173	84	16	264	92	169	6e-07	calmodulin-like 11
UN00024	517	AT4G14640.1	151	65	299	493	83	147	1e-18	calmodulin 8
UN00024	517	AT4G14640.1	151	80	70	309	10	89	1e-18	calmodulin 8
UN00024	517	AT4G14640.1	151	63	308	496	13	75	2e-08	calmodulin 8
UN00024	517	AT4G14640.1	151	87	16	273	70	150	6e-08	calmodulin 8
UN00024	517	AT1G32250.1	166	71	269	481	82	152	2e-16	Calcium-binding EF-hand family protein
UN00024	517	AT1G32250.1	166	74	43	264	4	77	2e-16	Calcium-binding EF-hand family protein
UN00024	517	AT2G41100.4	324	65	308	502	191	255	1e-15	Calcium-binding EF hand family protein
UN00024	517	AT2G41100.4	324	61	314	496	103	163	1e-15	Calcium-binding EF hand family protein
UN00024	517	AT2G41100.4	324	70	55	264	4	73	1e-15	Calcium-binding EF hand family protein
UN00024	517	AT2G41100.4	324	70	55	264	93	162	1e-15	Calcium-binding EF hand family protein
UN00024	517	AT2G41100.4	324	61	314	496	14	74	6e-08	Calcium-binding EF hand family protein
UN00024	517	AT2G41100.4	324	91	55	324	183	269	1e-06	Calcium-binding EF hand family protein
UN00024	517	AT2G41100.1	324	65	308	502	191	255	1e-15	Calcium-binding EF hand family protein
UN00024	517	AT2G41100.1	324	61	314	496	103	163	1e-15	Calcium-binding EF hand family protein
UN00024	517	AT2G41100.1	324	70	55	264	4	73	1e-15	Calcium-binding EF hand family protein
UN00024	517	AT2G41100.1	324	70	55	264	93	162	1e-15	Calcium-binding EF hand family protein
UN00024	517	AT2G41100.1	324	61	314	496	14	74	6e-08	Calcium-binding EF hand family protein
UN00024	517	AT2G41100.1	324	91	55	324	183	269	1e-06	Calcium-binding EF hand family protein
UN00024	517	AT2G41100.3	289	65	308	502	156	220	1e-15	Calcium-binding EF hand family protein
UN00024	517	AT2G41100.3	289	70	55	264	58	127	1e-15	Calcium-binding EF hand family protein
UN00024	517	AT2G41100.3	289	61	314	496	68	128	2e-08	Calcium-binding EF hand family protein
UN00024	517	AT2G41100.3	289	91	55	324	148	234	1e-06	Calcium-binding EF hand family protein
UN00025	593	NoHit	0	0	0	0	0	0	99	NoMatchingHitfound
UN00026	520	AT4G11560.1	587	106	230	520	13	118	1e-09	bromo-adjacent homology (BAH) domain-containing protein
UN00026	520	AT3G19020.1	956	78	470	243	712	783	3e-08	Leucine-rich repeat (LRR) family protein
UN00026	520	AT3G19020.1	956	82	470	243	662	729	7e-06	Leucine-rich repeat (LRR) family protein
UN00026	520	AT3G19020.1	956	100	473	204	724	817	7e-06	Leucine-rich repeat (LRR) family protein
UN00026	520	AT4G13340.1	760	89	473	222	463	538	1e-07	Leucine-rich repeat (LRR) family protein
UN00026	520	AT4G13340.1	760	83	470	243	520	602	2e-07	Leucine-rich repeat (LRR) family protein
UN00026	520	AT4G13340.1	760	79	473	243	435	506	2e-06	Leucine-rich repeat (LRR) family protein
UN00026	520	AT4G13340.1	760	76	464	243	484	548	9e-06	Leucine-rich repeat (LRR) family protein
UN00026	520	AT2G18540.1	707	112	137	466	426	528	2e-07	RmlC-like cupins superfamily protein
UN00026	520	AT2G18540.1	707	110	146	472	577	679	3e-07	RmlC-like cupins superfamily protein
UN00026	520	AT2G18540.1	707	121	119	472	452	569	8e-07	RmlC-like cupins superfamily protein
UN00026	520	AT2G18540.1	707	126	134	472	450	570	1e-06	RmlC-like cupins superfamily protein
UN00026	520	AT2G18540.1	707	110	143	472	547	656	1e-06	RmlC-like cupins superfamily protein
UN00026	520	AT2G18540.1	707	116	143	472	582	694	1e-06	RmlC-like cupins superfamily protein
UN00026	520	AT2G18540.1	707	84	221	472	433	514	1e-06	RmlC-like cupins superfamily protein
UN00026	520	AT2G18540.1	707	113	134	472	536	647	2e-06	RmlC-like cupins superfamily protein
UN00026	520	AT2G18540.1	707	117	134	466	495	606	2e-06	RmlC-like cupins superfamily protein
UN00026	520	AT2G18540.1	707	112	143	463	435	541	4e-06	RmlC-like cupins superfamily protein
UN00026	520	AT5G55040.2	916	89	194	460	89	165	2e-07	DNA-binding bromodomain-containing protein
UN00026	520	AT5G55040.1	916	89	194	460	89	165	2e-07	DNA-binding bromodomain-containing protein
UN00027	1803	AT4G23980.1	638	419	1605	406	208	613	1e-92	auxin response factor 9
UN00027	1803	AT4G23980.1	638	66	1795	1598	145	210	1e-92	auxin response factor 9
UN00027	1803	AT4G23980.2	636	417	1605	406	208	611	1e-92	auxin response factor 9
UN00027	1803	AT4G23980.2	636	66	1795	1598	145	210	1e-92	auxin response factor 9
UN00027	1803	AT3G61830.1	602	426	1605	400	220	581	6e-89	auxin response factor 18
UN00027	1803	AT3G61830.1	602	66	1795	1598	157	222	6e-89	auxin response factor 18
UN00027	1803	AT2G46530.3	622	401	1605	415	237	598	1e-88	auxin response factor 11
UN00027	1803	AT2G46530.3	622	66	1795	1598	174	239	1e-88	auxin response factor 11
UN00027	1803	AT2G46530.1	601	401	1605	415	216	577	1e-88	auxin response factor 11
UN00027	1803	AT2G46530.1	601	66	1795	1598	153	218	1e-88	auxin response factor 11
UN00027	1803	AT2G46530.2	514	401	1605	415	129	490	1e-88	auxin response factor 11
UN00027	1803	AT2G46530.2	514	66	1795	1598	66	131	1e-88	auxin response factor 11
UN00028	932	AT4G24560.1	1008	79	735	499	49	93	2e-08	ubiquitin-specific protease 16
UN00028	932	AT4G24560.1	1008	25	809	735	24	48	2e-08	ubiquitin-specific protease 16
UN00029	743	AT2G26460.1	585	265	3	740	135	398	8e-59	RED family protein
UN00030	910	AT1G52500.1	274	75	237	13	77	151	4e-27	MUTM homolog-1
UN00030	910	AT1G52500.1	274	59	860	684	1	56	3e-10	MUTM homolog-1
UN00030	910	AT1G52500.1	274	34	720	619	47	80	5e-09	MUTM homolog-1
UN00030	910	AT1G52500.2	390	75	237	13	77	151	4e-27	MUTM homolog-1
UN00030	910	AT1G52500.2	390	59	860	684	1	56	3e-10	MUTM homolog-1
UN00030	910	AT1G52500.2	390	34	720	619	47	80	5e-09	MUTM homolog-1
UN00031	1241	AT5G06140.1	402	320	1	960	30	348	1e-148	sorting nexin 1
UN00031	1241	AT5G06140.1	402	36	1001	1108	363	398	1e-148	sorting nexin 1
UN00031	1241	AT5G06140.1	402	12	969	1004	352	363	1e-148	sorting nexin 1
UN00031	1241	AT5G07120.1	572	365	28	948	162	526	2e-28	sorting nexin 2B
UN00031	1241	AT5G58440.1	587	359	28	954	172	530	2e-26	sorting nexin 2A
UN00032	603	NoHit	0	0	0	0	0	0	99	NoMatchingHitfound
UN00033	982	AT4G05420.2	1067	106	850	533	232	304	2e-24	damaged DNA binding protein 1A
UN00033	982	AT4G05420.1	1088	106	850	533	253	325	2e-24	damaged DNA binding protein 1A
UN00033	982	AT4G21100.1	1088	106	850	533	253	325	6e-24	damaged DNA binding protein 1B
UN00034	709	NoHit	0	0	0	0	0	0	99	NoMatchingHitfound
UN00035	592	NoHit	0	0	0	0	0	0	99	NoMatchingHitfound
UN00036	2300	AT5G23390.1	730	228	1663	980	209	434	0	Plant protein of unknown function (DUF639)
UN00036	2300	AT5G23390.1	730	179	2229	1693	24	199	0	Plant protein of unknown function (DUF639)
UN00036	2300	AT5G23390.1	730	121	558	196	575	695	0	Plant protein of unknown function (DUF639)
UN00036	2300	AT5G23390.1	730	128	944	561	452	574	0	Plant protein of unknown function (DUF639)
UN00036	2300	AT1G48840.1	691	229	1663	983	172	399	1e-130	Plant protein of unknown function (DUF639)
UN00036	2300	AT1G48840.1	691	177	2199	1678	23	170	1e-130	Plant protein of unknown function (DUF639)
UN00036	2300	AT1G48840.1	691	137	591	184	526	660	1e-130	Plant protein of unknown function (DUF639)
UN00036	2300	AT1G48840.1	691	91	887	615	427	517	1e-130	Plant protein of unknown function (DUF639)
UN00036	2300	AT3G18350.1	692	228	1663	983	172	398	7e-88	Plant protein of unknown function (DUF639)
UN00036	2300	AT3G18350.1	692	183	2217	1678	17	170	7e-88	Plant protein of unknown function (DUF639)
UN00036	2300	AT3G18350.1	692	127	564	184	535	661	4e-35	Plant protein of unknown function (DUF639)
UN00036	2300	AT3G18350.1	692	86	824	567	450	533	4e-35	Plant protein of unknown function (DUF639)
UN00036	2300	AT2G21720.1	734	238	1663	956	224	458	5e-63	Plant protein of unknown function (DUF639)
UN00036	2300	AT2G21720.1	734	146	2136	1723	62	204	5e-63	Plant protein of unknown function (DUF639)
UN00036	2300	AT2G21720.1	734	60	794	615	505	564	2e-10	Plant protein of unknown function (DUF639)
UN00036	2300	AT2G21720.1	734	123	585	220	574	695	2e-10	Plant protein of unknown function (DUF639)
UN00036	2300	AT1G71240.2	823	131	564	184	647	777	2e-46	Plant protein of unknown function (DUF639)
UN00036	2300	AT1G71240.2	823	270	1606	851	273	534	2e-46	Plant protein of unknown function (DUF639)
UN00036	2300	AT1G71240.2	823	70	821	612	563	632	2e-46	Plant protein of unknown function (DUF639)
UN00036	2300	AT1G71240.2	823	160	2175	1705	109	242	2e-46	Plant protein of unknown function (DUF639)
UN00036	2300	AT1G71240.2	823	36	205	98	771	805	2e-46	Plant protein of unknown function (DUF639)
UN00036	2300	AT1G71240.1	824	131	564	184	648	778	2e-45	Plant protein of unknown function (DUF639)
UN00036	2300	AT1G71240.1	824	270	1606	851	274	535	2e-45	Plant protein of unknown function (DUF639)
UN00036	2300	AT1G71240.1	824	70	821	612	564	633	2e-45	Plant protein of unknown function (DUF639)
UN00036	2300	AT1G71240.1	824	132	2070	1705	135	243	2e-45	Plant protein of unknown function (DUF639)
UN00036	2300	AT1G71240.1	824	36	205	98	772	806	2e-45	Plant protein of unknown function (DUF639)
UN00037	473	AT3G50340.1	403	99	94	330	185	283	3e-22	unknown protein;
UN00037	473	AT3G50340.1	403	24	3	74	154	177	3e-22	unknown protein;
UN00037	473	AT5G67020.1	394	98	76	324	179	276	1e-13	unknown protein;
UN00037	473	AT5G67020.1	394	55	3	146	154	208	3e-07	unknown protein;
UN00038	1342	AT3G01120.1	563	239	1342	626	247	452	4e-91	Pyridoxal phosphate (PLP)-dependent transferases superfamily protein
UN00038	1342	AT3G01120.1	563	105	340	26	445	549	6e-41	Pyridoxal phosphate (PLP)-dependent transferases superfamily protein
UN00038	1342	AT1G33320.1	412	239	1342	626	97	302	2e-74	Pyridoxal phosphate (PLP)-dependent transferases superfamily protein
UN00038	1342	AT1G33320.1	412	105	340	26	295	398	3e-30	Pyridoxal phosphate (PLP)-dependent transferases superfamily protein
UN00038	1342	AT3G57050.2	449	239	1342	626	133	337	4e-24	cystathionine beta-lyase
UN00038	1342	AT3G57050.2	449	105	343	29	329	432	4e-12	cystathionine beta-lyase
UN00038	1342	AT3G57050.3	378	239	1342	626	148	352	4e-24	cystathionine beta-lyase
UN00038	1342	AT3G57050.1	464	239	1342	626	148	352	4e-24	cystathionine beta-lyase
UN00038	1342	AT3G57050.1	464	105	343	29	344	447	4e-12	cystathionine beta-lyase
UN00038	1342	AT1G64660.1	441	135	1321	920	123	256	2e-18	methionine gamma-lyase
UN00039	571	AT5G50970.1	512	103	311	3	117	213	7e-13	transducin family protein / WD-40 repeat family protein
UN00040	821	AT3G11670.2	639	155	821	357	484	638	5e-65	UDP-Glycosyltransferase superfamily protein
UN00040	821	AT3G11670.1	808	155	821	357	484	638	5e-65	UDP-Glycosyltransferase superfamily protein
UN00040	821	AT3G11670.1	808	31	93	1	640	670	5e-11	UDP-Glycosyltransferase superfamily protein
UN00040	821	AT4G00550.1	473	155	821	357	147	301	2e-47	digalactosyl diacylglycerol deficient 2
UN00040	821	AT4G00550.1	473	32	96	1	302	333	4e-08	digalactosyl diacylglycerol deficient 2
UN00041	739	AT1G11960.1	771	54	573	734	212	265	3e-45	ERD (early-responsive to dehydration stress) family protein
UN00041	739	AT1G11960.1	771	56	409	576	157	212	3e-45	ERD (early-responsive to dehydration stress) family protein
UN00041	739	AT4G22120.6	771	55	409	573	158	212	4e-44	ERD (early-responsive to dehydration stress) family protein
UN00041	739	AT4G22120.6	771	56	567	734	211	266	4e-44	ERD (early-responsive to dehydration stress) family protein
UN00041	739	AT4G22120.5	771	55	409	573	158	212	4e-44	ERD (early-responsive to dehydration stress) family protein
UN00041	739	AT4G22120.5	771	56	567	734	211	266	4e-44	ERD (early-responsive to dehydration stress) family protein
UN00041	739	AT4G22120.4	771	55	409	573	158	212	4e-44	ERD (early-responsive to dehydration stress) family protein
UN00041	739	AT4G22120.4	771	56	567	734	211	266	4e-44	ERD (early-responsive to dehydration stress) family protein
UN00041	739	AT4G22120.3	771	55	409	573	158	212	4e-44	ERD (early-responsive to dehydration stress) family protein
UN00041	739	AT4G22120.3	771	56	567	734	211	266	4e-44	ERD (early-responsive to dehydration stress) family protein
UN00041	739	AT4G22120.1	771	55	409	573	158	212	4e-44	ERD (early-responsive to dehydration stress) family protein
UN00041	739	AT4G22120.1	771	56	567	734	211	266	4e-44	ERD (early-responsive to dehydration stress) family protein
UN00042	511	AT5G14670.1	188	92	412	137	12	101	2e-57	ADP-ribosylation factor A1B
UN00042	511	AT5G14670.1	188	43	129	1	104	146	2e-57	ADP-ribosylation factor A1B
UN00042	511	AT5G14670.1	188	16	446	399	1	16	2e-57	ADP-ribosylation factor A1B
UN00042	511	AT1G70490.2	181	92	412	137	12	101	5e-57	Ras-related small GTP-binding family protein
UN00042	511	AT1G70490.2	181	43	129	1	104	146	5e-57	Ras-related small GTP-binding family protein
UN00042	511	AT1G70490.2	181	16	446	399	1	16	5e-57	Ras-related small GTP-binding family protein
UN00042	511	AT1G70490.3	181	92	412	137	12	101	5e-57	Ras-related small GTP-binding family protein
UN00042	511	AT1G70490.3	181	43	129	1	104	146	5e-57	Ras-related small GTP-binding family protein
UN00042	511	AT1G70490.3	181	16	446	399	1	16	5e-57	Ras-related small GTP-binding family protein
UN00042	511	AT1G10630.1	181	92	412	137	12	101	5e-57	ADP-ribosylation factor A1F
UN00042	511	AT1G10630.1	181	43	129	1	104	146	5e-57	ADP-ribosylation factor A1F
UN00042	511	AT1G10630.1	181	16	446	399	1	16	5e-57	ADP-ribosylation factor A1F
UN00042	511	AT1G23490.1	181	92	412	137	12	101	5e-57	ADP-ribosylation factor 1
UN00042	511	AT1G23490.1	181	43	129	1	104	146	5e-57	ADP-ribosylation factor 1
UN00042	511	AT1G23490.1	181	16	446	399	1	16	5e-57	ADP-ribosylation factor 1
UN00042	511	AT1G70490.1	181	92	412	137	12	101	5e-57	Ras-related small GTP-binding family protein
UN00042	511	AT1G70490.1	181	43	129	1	104	146	5e-57	Ras-related small GTP-binding family protein
UN00042	511	AT1G70490.1	181	16	446	399	1	16	5e-57	Ras-related small GTP-binding family protein
UN00043	801	ATMG01360.1	527	17	751	801	495	511	1e-06	cytochrome oxidase
UN00043	801	ATMG01360.1	527	42	588	701	449	490	1e-06	cytochrome oxidase
UN00043	801	ATMG01360.1	527	15	545	589	435	449	1e-06	cytochrome oxidase
UN00044	528	NoHit	0	0	0	0	0	0	99	NoMatchingHitfound
UN00045	130	NoHit	0	0	0	0	0	0	99	NoMatchingHitfound
UN00046	650	AT4G27585.1	411	122	106	468	73	194	4e-12	SPFH/Band 7/PHB domain-containing membrane-associated protein family
UN00046	650	AT5G54100.1	401	122	106	468	116	237	1e-11	SPFH/Band 7/PHB domain-containing membrane-associated protein family
UN00047	734	AT2G23460.1	888	184	605	60	90	248	8e-16	extra-large G-protein 1
UN00047	734	AT2G23460.1	888	56	169	2	212	267	8e-08	extra-large G-protein 1
UN00047	734	AT4G34390.1	861	25	82	8	230	254	2e-09	extra-large GTP-binding protein 2
UN00047	734	AT4G34390.1	861	30	149	60	208	237	2e-09	extra-large GTP-binding protein 2
UN00047	734	AT1G31930.3	848	27	82	2	191	217	3e-09	extra-large GTP-binding protein 3
UN00047	734	AT1G31930.3	848	110	368	78	84	193	3e-09	extra-large GTP-binding protein 3
UN00047	734	AT1G31930.2	848	27	82	2	191	217	3e-09	extra-large GTP-binding protein 3
UN00047	734	AT1G31930.2	848	110	368	78	84	193	3e-09	extra-large GTP-binding protein 3
UN00047	734	AT1G31930.1	848	27	82	2	191	217	3e-09	extra-large GTP-binding protein 3
UN00047	734	AT1G31930.1	848	110	368	78	84	193	3e-09	extra-large GTP-binding protein 3
UN00048	791	AT1G76020.1	225	74	626	408	12	85	1e-16	Thioredoxin superfamily protein
UN00048	791	AT1G20225.1	233	80	644	408	7	86	7e-16	Thioredoxin superfamily protein
UN00049	664	AT3G23280.2	438	148	619	185	299	438	4e-36	XB3 ortholog 5 in Arabidopsis thaliana
UN00049	664	AT3G23280.1	462	148	619	185	323	462	4e-36	XB3 ortholog 5 in Arabidopsis thaliana
UN00049	664	AT4G14365.1	376	52	340	185	325	376	7e-19	XB3 ortholog 4 in Arabidopsis thaliana
UN00049	664	AT2G38195.1	399	60	370	191	338	397	3e-10	RING/U-box superfamily protein
UN00049	664	AT2G38195.2	326	60	370	191	265	324	3e-10	RING/U-box superfamily protein
UN00049	664	AT2G38220.1	404	60	370	191	343	402	7e-10	RING/U-box superfamily protein
UN00050	202	NoHit	0	0	0	0	0	0	99	NoMatchingHitfound
UN00051	725	AT3G16785.1	1096	224	716	126	555	778	1e-60	phospholipase D P1
UN00051	725	AT3G05630.1	1046	207	716	126	550	733	3e-54	phospholipase D P2
UN00052	697	NoHit	0	0	0	0	0	0	99	NoMatchingHitfound
UN00053	971	AT2G13370.1	1724	42	607	732	832	873	6e-27	chromatin remodeling 5
UN00053	971	AT2G13370.1	1724	36	830	931	873	908	6e-27	chromatin remodeling 5
UN00053	971	AT2G13370.1	1724	32	369	464	801	832	7e-08	chromatin remodeling 5
UN00053	971	AT3G06400.2	1056	39	616	732	393	431	4e-08	chromatin-remodeling protein 11
UN00053	971	AT3G06400.2	1056	34	830	931	431	464	4e-08	chromatin-remodeling protein 11
UN00053	971	AT3G06400.3	1057	39	616	732	393	431	4e-08	chromatin-remodeling protein 11
UN00053	971	AT3G06400.3	1057	34	830	931	431	464	4e-08	chromatin-remodeling protein 11
UN00053	971	AT3G06400.1	1055	39	616	732	393	431	4e-08	chromatin-remodeling protein 11
UN00053	971	AT3G06400.1	1055	34	830	931	431	464	4e-08	chromatin-remodeling protein 11
UN00053	971	AT2G25170.1	1384	42	607	732	492	533	5e-08	chromatin remodeling factor CHD3 (PICKLE)
UN00053	971	AT5G18620.2	1072	39	616	732	398	436	7e-08	chromatin remodeling factor17
UN00053	971	AT5G18620.2	1072	34	830	931	436	469	7e-08	chromatin remodeling factor17
UN00054	746	NoHit	0	0	0	0	0	0	99	NoMatchingHitfound
UN00055	912	AT5G52230.2	746	75	870	649	31	105	3e-10	methyl-CPG-binding domain protein 13
UN00055	912	AT5G52230.1	746	75	870	649	31	105	3e-10	methyl-CPG-binding domain protein 13
UN00056	583	AT4G27480.2	421	113	581	243	309	421	1e-40	Core-2/I-branching beta-1,6-N-acetylglucosaminyltransferase family protein
UN00056	583	AT4G27480.1	421	113	581	243	309	421	1e-40	Core-2/I-branching beta-1,6-N-acetylglucosaminyltransferase family protein
UN00056	583	AT3G15350.2	424	115	581	243	310	424	2e-33	Core-2/I-branching beta-1,6-N-acetylglucosaminyltransferase family protein
UN00056	583	AT3G15350.1	424	115	581	243	310	424	2e-33	Core-2/I-branching beta-1,6-N-acetylglucosaminyltransferase family protein
UN00056	583	AT1G53100.1	423	113	581	246	310	422	5e-31	Core-2/I-branching beta-1,6-N-acetylglucosaminyltransferase family protein
UN00056	583	AT5G15050.1	434	118	581	243	317	434	2e-30	Core-2/I-branching beta-1,6-N-acetylglucosaminyltransferase family protein
UN00057	964	NoHit	0	0	0	0	0	0	99	NoMatchingHitfound
UN00058	774	AT3G13530.1	1368	110	624	295	26	135	3e-96	mitogen-activated protein kinase kinase kinase 7
UN00058	774	AT3G13530.1	1368	90	271	2	143	232	3e-96	mitogen-activated protein kinase kinase kinase 7
UN00058	774	AT3G13530.1	1368	35	697	593	2	36	3e-12	mitogen-activated protein kinase kinase kinase 7
UN00058	774	AT3G07980.1	1367	110	624	295	26	135	9e-95	mitogen-activated protein kinase kinase kinase 6
UN00058	774	AT3G07980.1	1367	90	271	2	143	232	9e-95	mitogen-activated protein kinase kinase kinase 6
UN00058	774	AT3G07980.1	1367	34	697	596	2	35	1e-11	mitogen-activated protein kinase kinase kinase 6
UN00058	774	AT3G06030.1	651	79	271	41	195	273	6e-37	NPK1-related protein kinase 3
UN00058	774	AT3G06030.1	651	105	591	295	85	187	6e-37	NPK1-related protein kinase 3
UN00058	774	AT3G06030.1	651	17	646	596	67	83	6e-37	NPK1-related protein kinase 3
UN00058	774	AT1G09000.1	666	79	271	41	196	274	8e-37	NPK1-related protein kinase 1
UN00058	774	AT1G09000.1	666	116	624	295	75	188	8e-37	NPK1-related protein kinase 1
UN00058	774	AT1G54960.1	606	92	271	5	150	241	6e-36	NPK1-related protein kinase 2
UN00058	774	AT1G54960.1	606	135	663	295	10	142	6e-36	NPK1-related protein kinase 2
UN00058	774	AT1G63700.1	883	90	271	5	524	612	6e-34	Protein kinase superfamily protein
UN00058	774	AT1G63700.1	883	113	624	295	406	516	6e-34	Protein kinase superfamily protein
UN00059	144	AT3G21070.1	530	45	136	2	397	441	2e-07	NAD kinase 1
UN00059	144	AT3G21070.1	530	31	143	51	395	425	4e-06	NAD kinase 1
UN00059	144	AT3G21070.2	524	45	136	2	391	435	2e-07	NAD kinase 1
UN00059	144	AT3G21070.2	524	31	143	51	389	419	4e-06	NAD kinase 1
UN00059	144	AT1G21640.2	999	30	140	51	868	896	7e-07	NAD kinase 2
UN00059	144	AT1G21640.2	999	17	52	2	896	912	7e-07	NAD kinase 2
UN00059	144	AT1G21640.1	985	30	140	51	854	882	7e-07	NAD kinase 2
UN00059	144	AT1G21640.1	985	17	52	2	882	898	7e-07	NAD kinase 2
UN00060	1366	AT3G06350.1	603	278	827	3	190	467	1e-111	dehydroquinate dehydratase, putative / shikimate dehydrogenase, putative
UN00061	714	AT2G44340.1	188	22	243	178	158	179	1e-06	VQ motif-containing protein
UN00061	714	AT4G17750.1	495	25	240	166	452	476	3e-06	heat shock factor 1
UN00061	714	AT4G17750.1	495	21	234	172	458	478	3e-06	heat shock factor 1
UN00061	714	AT4G17750.1	495	29	258	172	445	473	7e-06	heat shock factor 1
UN00062	163	NoHit	0	0	0	0	0	0	99	NoMatchingHitfound
UN00063	260	AT5G43700.1	186	57	256	86	65	121	5e-16	AUX/IAA transcriptional regulator family protein
UN00063	260	AT1G04240.1	189	55	256	98	67	121	1e-14	AUX/IAA transcriptional regulator family protein
UN00063	260	AT3G23030.1	174	57	256	86	63	110	5e-12	indole-3-acetic acid inducible 2
UN00063	260	AT4G14560.1	168	57	256	86	58	107	1e-11	indole-3-acetic acid inducible
UN00063	260	AT1G04250.1	229	59	256	86	85	143	5e-11	AUX/IAA transcriptional regulator family protein
UN00063	260	AT4G14550.1	228	59	256	104	79	137	2e-10	indole-3-acetic acid inducible 14
UN00064	679	AT5G49580.1	695	107	230	547	152	258	7e-22	Chaperone DnaJ-domain superfamily protein
UN00065	1148	NoHit	0	0	0	0	0	0	99	NoMatchingHitfound
UN00066	592	AT3G22400.1	886	172	590	75	595	736	4e-49	PLAT/LH2 domain-containing lipoxygenase family protein
UN00066	592	AT3G22400.1	886	20	57	1	741	760	4e-49	PLAT/LH2 domain-containing lipoxygenase family protein
UN00066	592	AT1G55020.1	859	173	590	75	572	714	6e-43	lipoxygenase 1
UN00066	592	AT1G55020.1	859	20	57	1	719	738	6e-43	lipoxygenase 1
UN00066	592	AT1G67560.1	917	196	590	36	628	793	2e-37	PLAT/LH2 domain-containing lipoxygenase family protein
UN00066	592	AT3G45140.1	896	173	590	75	607	749	2e-35	lipoxygenase 2
UN00066	592	AT1G72520.1	926	173	590	75	638	780	4e-31	PLAT/LH2 domain-containing lipoxygenase family protein
UN00066	592	AT1G17420.1	919	173	590	75	631	773	1e-30	lipoxygenase 3
UN00067	648	AT1G20110.1	601	212	632	66	1	195	5e-06	RING/FYVE/PHD zinc finger superfamily protein
UN00068	1550	NoHit	0	0	0	0	0	0	99	NoMatchingHitfound
UN00069	735	AT1G06220.1	987	150	238	687	99	248	5e-94	Ribosomal protein S5/Elongation factor G/III/V family protein
UN00069	735	AT1G06220.1	987	64	2	193	22	84	5e-94	Ribosomal protein S5/Elongation factor G/III/V family protein
UN00069	735	AT1G06220.1	987	15	192	236	84	98	5e-94	Ribosomal protein S5/Elongation factor G/III/V family protein
UN00069	735	AT1G06220.2	987	150	238	687	99	248	5e-94	Ribosomal protein S5/Elongation factor G/III/V family protein
UN00069	735	AT1G06220.2	987	64	2	193	22	84	5e-94	Ribosomal protein S5/Elongation factor G/III/V family protein
UN00069	735	AT1G06220.2	987	15	192	236	84	98	5e-94	Ribosomal protein S5/Elongation factor G/III/V family protein
UN00069	735	AT5G25230.1	973	152	238	687	83	234	2e-77	Ribosomal protein S5/Elongation factor G/III/V family protein
UN00069	735	AT5G25230.1	973	52	38	193	20	68	2e-77	Ribosomal protein S5/Elongation factor G/III/V family protein
UN00069	735	AT5G25230.1	973	20	174	233	62	81	2e-77	Ribosomal protein S5/Elongation factor G/III/V family protein
UN00069	735	AT1G56070.1	843	122	355	687	19	137	1e-19	Ribosomal protein S5/Elongation factor G/III/V family protein
UN00069	735	AT3G12915.2	767	119	364	687	1	116	2e-18	Ribosomal protein S5/Elongation factor G/III/V family protein
UN00069	735	AT3G12915.1	820	119	364	687	1	116	2e-18	Ribosomal protein S5/Elongation factor G/III/V family protein
UN00070	655	NoHit	0	0	0	0	0	0	99	NoMatchingHitfound
UN00071	1134	AT3G12130.1	248	301	1049	192	4	247	9e-69	KH domain-containing protein / zinc finger (CCCH type) family protein
UN00071	1134	AT5G06770.1	240	294	1052	192	3	239	1e-64	KH domain-containing protein / zinc finger (CCCH type) family protein
UN00071	1134	AT2G35430.1	252	132	1022	675	47	173	1e-08	Zinc finger C-x8-C-x5-C-x3-H type family protein
UN00071	1134	AT3G19360.1	386	164	956	528	185	342	3e-07	Zinc finger (CCCH-type) family protein
UN00071	1134	AT2G25970.1	632	103	647	354	102	204	6e-07	KH domain-containing protein
UN00071	1134	AT1G33680.1	763	89	560	303	231	319	1e-06	KH domain-containing protein
UN00072	1078	AT5G06350.1	877	333	65	1063	18	346	3e-96	ARM repeat superfamily protein
UN00072	1078	AT5G27010.1	863	328	65	1042	18	339	2e-78	ARM repeat superfamily protein
UN00072	1078	AT4G04680.1	261	164	143	634	25	188	2e-40	INVOLVED IN: biological_process unknown;
UN00073	366	AT5G10350.3	128	57	259	89	71	127	3e-24	RNA-binding (RRM/RBD/RNP motifs) family protein
UN00073	366	AT5G10350.1	217	57	259	89	160	216	3e-24	RNA-binding (RRM/RBD/RNP motifs) family protein
UN00073	366	AT5G65260.1	220	57	259	89	163	219	4e-23	RNA-binding (RRM/RBD/RNP motifs) family protein
UN00073	366	AT5G10350.2	202	43	259	131	160	202	1e-18	RNA-binding (RRM/RBD/RNP motifs) family protein
UN00073	366	AT5G51120.3	142	57	259	89	89	142	2e-10	polyadenylate-binding protein 1
UN00073	366	AT5G51120.1	227	57	259	89	174	227	2e-10	polyadenylate-binding protein 1
UN00074	579	NoHit	0	0	0	0	0	0	99	NoMatchingHitfound
UN00075	752	AT2G21600.1	195	152	750	295	44	195	8e-67	endoplasmatic reticulum retrieval protein 1B
UN00075	752	AT4G39220.1	191	153	750	295	44	191	1e-63	Rer1 family protein
UN00075	752	AT2G23310.1	212	141	732	310	72	211	8e-51	Rer1 family protein
UN00075	752	AT2G23310.2	211	141	732	310	72	210	9e-50	Rer1 family protein
UN00075	752	AT2G18240.2	220	129	738	352	52	180	6e-48	Rer1 family protein
UN00075	752	AT2G18240.1	221	129	738	352	52	180	6e-48	Rer1 family protein
UN00076	1145	NoHit	0	0	0	0	0	0	99	NoMatchingHitfound
UN00077	1252	AT1G21700.1	807	125	172	534	201	322	4e-55	SWITCH/sucrose nonfermenting 3C
UN00077	1252	AT1G21700.1	807	53	38	196	159	208	4e-55	SWITCH/sucrose nonfermenting 3C
UN00077	1252	AT1G21700.1	807	49	509	655	315	362	4e-55	SWITCH/sucrose nonfermenting 3C
UN00077	1252	AT4G34430.2	985	74	160	381	166	238	1e-10	DNA-binding family protein
UN00077	1252	AT4G34430.2	985	30	95	184	144	173	1e-10	DNA-binding family protein
UN00077	1252	AT4G34430.4	986	74	160	381	166	238	1e-10	DNA-binding family protein
UN00077	1252	AT4G34430.4	986	30	95	184	144	173	1e-10	DNA-binding family protein
UN00077	1252	AT4G34430.1	985	74	160	381	166	238	1e-10	DNA-binding family protein
UN00077	1252	AT4G34430.1	985	30	95	184	144	173	1e-10	DNA-binding family protein
UN00077	1252	AT4G34430.3	983	74	160	381	166	238	1e-10	DNA-binding family protein
UN00077	1252	AT4G34430.3	983	30	95	184	144	173	1e-10	DNA-binding family protein
UN00078	1043	AT1G05640.1	627	119	666	1022	338	456	3e-43	Ankyrin repeat family protein
UN00078	1043	AT1G05640.1	627	67	35	235	229	295	6e-26	Ankyrin repeat family protein
UN00078	1043	AT1G05640.1	627	53	208	366	287	339	6e-26	Ankyrin repeat family protein
UN00078	1043	AT1G05640.1	627	58	23	193	156	213	3e-06	Ankyrin repeat family protein
UN00078	1043	AT1G05640.1	627	38	253	366	234	271	3e-06	Ankyrin repeat family protein
UN00078	1043	AT2G31820.1	662	119	666	1022	374	492	3e-42	Ankyrin repeat family protein
UN00078	1043	AT2G31820.1	662	67	35	235	265	331	1e-28	Ankyrin repeat family protein
UN00078	1043	AT2G31820.1	662	53	208	366	323	375	1e-28	Ankyrin repeat family protein
UN00078	1043	AT2G31820.1	662	61	26	208	194	254	1e-07	Ankyrin repeat family protein
UN00078	1043	AT2G31820.1	662	38	253	366	270	307	1e-07	Ankyrin repeat family protein
UN00078	1043	AT1G07710.1	543	121	666	1022	251	370	1e-26	Ankyrin repeat family protein
UN00078	1043	AT1G07710.1	543	67	35	235	142	208	8e-21	Ankyrin repeat family protein
UN00078	1043	AT1G07710.1	543	53	208	366	200	252	8e-21	Ankyrin repeat family protein
UN00078	1043	AT1G07710.1	543	48	35	178	108	155	5e-07	Ankyrin repeat family protein
UN00078	1043	AT1G07710.1	543	35	244	348	178	212	5e-07	Ankyrin repeat family protein
UN00078	1043	AT5G60070.1	548	106	711	1022	276	381	4e-26	ankyrin repeat family protein
UN00078	1043	AT5G60070.1	548	68	35	235	149	216	8e-20	ankyrin repeat family protein
UN00078	1043	AT5G60070.1	548	53	208	366	208	260	8e-20	ankyrin repeat family protein
UN00078	1043	AT5G02620.1	524	124	666	1022	241	364	2e-23	ankyrin-like1
UN00078	1043	AT5G02620.1	524	67	35	235	132	198	2e-15	ankyrin-like1
UN00078	1043	AT5G02620.1	524	53	208	366	190	242	2e-15	ankyrin-like1
UN00078	1043	AT2G01680.1	532	123	666	1022	244	365	9e-20	Ankyrin repeat family protein
UN00078	1043	AT2G01680.1	532	55	23	187	131	185	1e-17	Ankyrin repeat family protein
UN00078	1043	AT2G01680.1	532	53	208	366	193	245	1e-17	Ankyrin repeat family protein
UN00079	547	AT3G05840.1	409	68	273	476	225	292	1e-35	Protein kinase superfamily protein
UN00079	547	AT3G05840.1	409	22	95	160	204	225	1e-35	Protein kinase superfamily protein
UN00079	547	AT3G05840.2	409	68	273	476	225	292	1e-35	Protein kinase superfamily protein
UN00079	547	AT3G05840.2	409	22	95	160	204	225	1e-35	Protein kinase superfamily protein
UN00079	547	AT5G26751.1	405	68	273	476	221	288	1e-35	shaggy-related kinase 11
UN00079	547	AT5G26751.1	405	22	95	160	200	221	1e-35	shaggy-related kinase 11
UN00079	547	AT5G14640.1	410	68	273	476	226	293	5e-35	shaggy-like kinase 13
UN00079	547	AT5G14640.1	410	22	95	160	205	226	5e-35	shaggy-like kinase 13
UN00079	547	AT1G57870.3	443	68	273	476	234	301	3e-34	shaggy-like kinase 42
UN00079	547	AT1G57870.3	443	22	95	160	213	234	3e-34	shaggy-like kinase 42
UN00079	547	AT1G57870.1	420	68	273	476	234	301	3e-34	shaggy-like kinase 42
UN00079	547	AT1G57870.1	420	22	95	160	213	234	3e-34	shaggy-like kinase 42
UN00080	638	AT2G20390.1	183	69	213	419	98	166	5e-41	unknown protein;
UN00080	638	AT2G20390.1	183	55	44	208	42	96	5e-41	unknown protein;
UN00080	638	AT2G20390.2	219	55	44	208	42	96	1e-35	unknown protein;
UN00080	638	AT2G20390.2	219	105	213	419	98	202	1e-35	unknown protein;
UN00081	772	NoHit	0	0	0	0	0	0	99	NoMatchingHitfound
UN00082	595	NoHit	0	0	0	0	0	0	99	NoMatchingHitfound
UN00083	598	NoHit	0	0	0	0	0	0	99	NoMatchingHitfound
UN00084	402	NoHit	0	0	0	0	0	0	99	NoMatchingHitfound
UN00085	1065	NoHit	0	0	0	0	0	0	99	NoMatchingHitfound
UN00086	808	AT5G05460.1	680	84	53	304	439	513	1e-14	Glycosyl hydrolase family 85
UN00086	808	AT5G05460.1	680	137	382	771	532	668	1e-14	Glycosyl hydrolase family 85
UN00086	808	AT3G11040.1	701	86	53	310	465	541	8e-13	Glycosyl hydrolase family 85
UN00086	808	AT3G11040.1	701	58	409	570	567	624	8e-13	Glycosyl hydrolase family 85
UN00087	1078	NoHit	0	0	0	0	0	0	99	NoMatchingHitfound
UN00088	974	AT1G35580.3	460	270	842	51	5	266	1e-101	cytosolic invertase 1
UN00088	974	AT1G35580.2	551	270	842	51	5	266	1e-101	cytosolic invertase 1
UN00088	974	AT1G35580.1	551	270	842	51	5	266	1e-101	cytosolic invertase 1
UN00088	974	AT4G09510.2	461	267	839	51	11	274	1e-100	cytosolic invertase 2
UN00088	974	AT4G09510.1	558	267	839	51	11	274	1e-100	cytosolic invertase 2
UN00088	974	AT1G22650.1	534	268	839	51	1	251	8e-95	Plant neutral invertase family protein
UN00089	645	AT2G44340.1	188	20	174	115	158	177	1e-06	VQ motif-containing protein
UN00090	777	AT3G16080.1	95	48	608	465	48	95	6e-35	Zinc-binding ribosomal protein family protein
UN00090	777	AT3G16080.1	95	34	777	676	13	46	6e-35	Zinc-binding ribosomal protein family protein
UN00090	777	AT1G52300.1	95	48	608	465	48	95	2e-34	Zinc-binding ribosomal protein family protein
UN00090	777	AT1G52300.1	95	34	777	676	13	46	2e-34	Zinc-binding ribosomal protein family protein
UN00090	777	AT1G15250.1	95	48	608	465	48	95	3e-34	Zinc-binding ribosomal protein family protein
UN00090	777	AT1G15250.1	95	34	777	676	13	46	3e-34	Zinc-binding ribosomal protein family protein
UN00091	900	NoHit	0	0	0	0	0	0	99	NoMatchingHitfound
UN00092	200	AT2G31530.1	575	46	138	1	451	496	1e-19	SecY protein transport family protein
UN00093	562	AT1G67530.2	782	35	36	140	45	79	3e-07	ARM repeat superfamily protein
UN00093	562	AT1G67530.1	782	35	36	140	45	79	3e-07	ARM repeat superfamily protein
UN00093	562	AT4G36550.1	718	35	36	140	42	76	7e-07	ARM repeat superfamily protein
UN00093	562	AT1G24330.1	771	60	36	194	45	104	7e-07	ARM repeat superfamily protein
UN00093	562	AT1G27910.1	768	35	36	140	45	79	1e-06	plant U-box 45
UN00094	817	NoHit	0	0	0	0	0	0	99	NoMatchingHitfound
UN00095	736	AT1G25500.2	488	112	267	596	290	398	4e-21	Plasma-membrane choline transporter family protein
UN00095	736	AT1G25500.2	488	56	104	271	234	287	4e-21	Plasma-membrane choline transporter family protein
UN00095	736	AT1G25500.1	432	112	267	596	290	398	4e-21	Plasma-membrane choline transporter family protein
UN00095	736	AT1G25500.1	432	56	104	271	234	287	4e-21	Plasma-membrane choline transporter family protein
UN00095	736	AT1G25500.3	430	112	267	596	232	340	4e-21	Plasma-membrane choline transporter family protein
UN00095	736	AT1G25500.3	430	56	104	271	176	229	4e-21	Plasma-membrane choline transporter family protein
UN00095	736	AT5G13760.1	569	150	273	716	373	513	4e-14	Plasma-membrane choline transporter family protein
UN00095	736	AT3G15380.1	700	206	171	734	475	655	2e-10	Plasma-membrane choline transporter family protein
UN00095	736	AT3G03700.1	482	143	279	704	280	420	6e-10	Plasma-membrane choline transporter family protein
UN00095	736	AT3G03700.1	482	26	101	178	227	252	6e-10	Plasma-membrane choline transporter family protein
UN00096	288	ATMG00510.1	394	95	2	286	215	308	5e-36	NADH dehydrogenase subunit 7
UN00097	890	AT2G19670.1	366	88	1	264	123	210	2e-47	protein arginine methyltransferase 1A
UN00097	890	AT2G19670.1	366	35	254	358	207	241	2e-47	protein arginine methyltransferase 1A
UN00097	890	AT4G29510.1	390	88	1	264	147	234	7e-47	arginine methyltransferase 11
UN00097	890	AT4G29510.1	390	38	245	358	228	265	7e-47	arginine methyltransferase 11
UN00097	890	AT3G20020.1	435	88	1	264	158	244	2e-20	protein arginine methyltransferase 6
UN00097	890	AT3G12270.1	601	77	1	219	327	403	4e-16	protein arginine methyltransferase 3
UN00097	890	AT3G12270.1	601	40	251	358	411	450	4e-16	protein arginine methyltransferase 3
UN00097	890	AT1G04870.2	383	88	4	261	111	197	8e-16	protein arginine methyltransferase 10
UN00097	890	AT1G04870.1	280	88	4	261	8	94	8e-16	protein arginine methyltransferase 10
UN00098	1011	NoHit	0	0	0	0	0	0	99	NoMatchingHitfound
UN00099	624	AT3G62810.1	106	72	623	408	32	103	2e-19	complex 1 family protein / LVR family protein
UN00100	1237	AT2G18960.1	949	172	513	1	416	587	3e-87	H(+)-ATPase 1
UN00100	1237	AT2G18960.1	949	124	868	512	294	416	3e-87	H(+)-ATPase 1
UN00100	1237	AT2G18960.1	949	75	1049	825	239	313	2e-26	H(+)-ATPase 1
UN00100	1237	AT2G24520.1	931	172	513	1	398	569	7e-86	H(+)-ATPase 5
UN00100	1237	AT2G24520.1	931	124	868	512	276	398	7e-86	H(+)-ATPase 5
UN00100	1237	AT2G24520.1	931	75	1049	825	221	295	5e-23	H(+)-ATPase 5
UN00100	1237	AT1G17260.1	947	171	513	1	424	594	3e-82	autoinhibited H(+)-ATPase isoform 10
UN00100	1237	AT1G17260.1	947	124	868	512	302	424	3e-82	autoinhibited H(+)-ATPase isoform 10
UN00100	1237	AT1G17260.1	947	75	1049	825	247	321	8e-26	autoinhibited H(+)-ATPase isoform 10
UN00100	1237	AT1G80660.1	954	176	525	1	417	592	8e-82	H(+)-ATPase 9
UN00100	1237	AT1G80660.1	954	124	868	512	299	421	8e-82	H(+)-ATPase 9
UN00100	1237	AT1G80660.1	954	75	1049	825	244	318	1e-25	H(+)-ATPase 9
UN00100	1237	AT2G07560.1	949	248	735	1	346	589	3e-77	H(+)-ATPase 6
UN00100	1237	AT2G07560.1	949	75	1049	825	242	316	3e-77	H(+)-ATPase 6
UN00100	1237	AT2G07560.1	949	124	868	512	297	419	4e-36	H(+)-ATPase 6
UN00100	1237	AT5G62670.1	956	172	513	1	420	591	2e-55	H(+)-ATPase 11
UN00100	1237	AT5G62670.1	956	268	868	95	298	559	2e-50	H(+)-ATPase 11
UN00100	1237	AT5G62670.1	956	75	1049	825	243	317	2e-26	H(+)-ATPase 11
UN00101	945	NoHit	0	0	0	0	0	0	99	NoMatchingHitfound
UN00102	1321	AT5G11470.1	757	102	282	581	77	178	1e-42	bromo-adjacent homology (BAH) domain-containing protein
UN00102	1321	AT5G11470.1	757	65	86	268	5	69	1e-42	bromo-adjacent homology (BAH) domain-containing protein
UN00102	1321	AT3G15605.4	481	182	258	758	20	199	4e-14	nucleic acid binding
UN00102	1321	AT3G15605.4	481	52	104	259	14	59	2e-08	nucleic acid binding
UN00102	1321	AT3G15605.3	397	116	426	758	2	115	8e-06	nucleic acid binding
UN00102	1321	AT3G15605.2	397	116	426	758	2	115	8e-06	nucleic acid binding
UN00102	1321	AT3G15605.1	399	116	426	758	2	115	8e-06	nucleic acid binding
UN00103	1052	NoHit	0	0	0	0	0	0	99	NoMatchingHitfound
UN00104	791	NoHit	0	0	0	0	0	0	99	NoMatchingHitfound
UN00105	541	AT4G38760.1	1965	61	248	69	182	242	5e-19	Protein of unknown function (DUF3414)
UN00105	541	AT4G38760.1	1965	41	375	253	144	180	5e-19	Protein of unknown function (DUF3414)
UN00106	514	NoHit	0	0	0	0	0	0	99	NoMatchingHitfound
UN00107	592	NoHit	0	0	0	0	0	0	99	NoMatchingHitfound
UN00108	776	NoHit	0	0	0	0	0	0	99	NoMatchingHitfound
UN00109	740	NoHit	0	0	0	0	0	0	99	NoMatchingHitfound
UN00110	1052	NoHit	0	0	0	0	0	0	99	NoMatchingHitfound
UN00111	600	AT3G29785.1	109	99	416	120	8	104	8e-07	unknown protein;
UN00112	875	AT1G79750.1	646	273	875	57	375	646	1e-113	NADP-malic enzyme 4
UN00112	875	AT5G25880.1	588	273	875	57	317	588	1e-112	NADP-malic enzyme 3
UN00112	875	AT5G11670.1	588	276	875	57	317	588	1e-109	NADP-malic enzyme 2
UN00112	875	AT2G19900.1	581	273	875	57	310	581	1e-104	NADP-malic enzyme 1
UN00112	875	AT4G00570.1	607	266	824	69	336	600	4e-42	NAD-dependent malic enzyme 2
UN00112	875	AT2G13560.1	623	273	821	69	344	615	9e-39	NAD-dependent malic enzyme 1
UN00113	1842	AT2G38610.2	286	237	12	713	1	236	1e-108	RNA-binding KH domain-containing protein
UN00113	1842	AT2G38610.2	286	50	1115	1255	237	285	1e-13	RNA-binding KH domain-containing protein
UN00113	1842	AT2G38610.1	286	237	12	713	1	236	1e-108	RNA-binding KH domain-containing protein
UN00113	1842	AT2G38610.1	286	50	1115	1255	237	285	1e-13	RNA-binding KH domain-containing protein
UN00113	1842	AT3G08620.1	283	238	12	713	1	235	1e-104	RNA-binding KH domain-containing protein
UN00113	1842	AT3G08620.1	283	47	1115	1255	236	282	2e-17	RNA-binding KH domain-containing protein
UN00113	1842	AT5G56140.1	315	227	36	713	45	266	2e-58	RNA-binding KH domain-containing protein
UN00113	1842	AT5G56140.1	315	46	1115	1252	267	312	1e-08	RNA-binding KH domain-containing protein
UN00113	1842	AT4G26480.1	308	232	24	713	41	260	6e-58	RNA-binding KH domain-containing protein
UN00113	1842	AT4G26480.1	308	46	1115	1252	261	306	5e-09	RNA-binding KH domain-containing protein
UN00113	1842	AT1G09660.2	264	242	12	716	25	248	2e-52	RNA-binding KH domain-containing protein
UN00114	1409	AT3G08620.1	283	284	1299	460	1	282	1e-133	RNA-binding KH domain-containing protein
UN00114	1409	AT2G38610.2	286	286	1299	460	1	285	1e-133	RNA-binding KH domain-containing protein
UN00114	1409	AT2G38610.1	286	286	1299	460	1	285	1e-133	RNA-binding KH domain-containing protein
UN00114	1409	AT5G56140.1	315	272	1275	463	45	312	8e-78	RNA-binding KH domain-containing protein
UN00114	1409	AT4G26480.1	308	289	1323	463	29	306	1e-77	RNA-binding KH domain-containing protein
UN00114	1409	AT1G09660.1	298	292	1299	463	25	296	2e-68	RNA-binding KH domain-containing protein
UN00115	718	AT1G64040.1	322	117	717	367	203	316	7e-44	type one serine/threonine protein phosphatase 3
UN00115	718	AT2G39840.1	321	102	717	412	216	315	1e-42	type one serine/threonine protein phosphatase 4
UN00115	718	AT4G11240.1	322	121	717	355	203	320	2e-42	Calcineurin-like metallo-phosphoesterase superfamily protein
UN00115	718	AT2G29400.1	318	102	717	412	219	317	8e-42	type one protein phosphatase 1
UN00115	718	AT5G59160.3	312	102	717	412	212	311	2e-41	type one serine/threonine protein phosphatase 2
UN00115	718	AT5G59160.1	312	102	717	412	212	311	2e-41	type one serine/threonine protein phosphatase 2
UN00116	292	NoHit	0	0	0	0	0	0	99	NoMatchingHitfound
UN00117	814	AT5G42140.1	1073	227	128	808	242	468	1e-123	Regulator of chromosome condensation (RCC1) family with FYVE zinc finger domain
UN00117	814	AT5G42140.1	1073	36	19	126	206	241	1e-123	Regulator of chromosome condensation (RCC1) family with FYVE zinc finger domain
UN00117	814	AT5G42140.1	1073	198	182	742	419	613	6e-24	Regulator of chromosome condensation (RCC1) family with FYVE zinc finger domain
UN00117	814	AT5G42140.1	1073	99	176	469	531	625	3e-12	Regulator of chromosome condensation (RCC1) family with FYVE zinc finger domain
UN00117	814	AT1G76950.1	1103	229	128	808	251	479	1e-119	Regulator of chromosome condensation (RCC1) family with FYVE zinc finger domain
UN00117	814	AT1G76950.1	1103	36	19	126	215	250	1e-119	Regulator of chromosome condensation (RCC1) family with FYVE zinc finger domain
UN00117	814	AT1G76950.1	1103	238	218	742	389	624	9e-24	Regulator of chromosome condensation (RCC1) family with FYVE zinc finger domain
UN00117	814	AT1G76950.1	1103	80	230	469	561	636	5e-11	Regulator of chromosome condensation (RCC1) family with FYVE zinc finger domain
UN00117	814	AT3G23270.1	1045	222	143	808	226	446	1e-100	Regulator of chromosome condensation (RCC1) family with FYVE zinc finger domain
UN00117	814	AT3G23270.1	1045	32	19	114	188	219	1e-100	Regulator of chromosome condensation (RCC1) family with FYVE zinc finger domain
UN00117	814	AT3G23270.1	1045	288	137	814	337	616	6e-24	Regulator of chromosome condensation (RCC1) family with FYVE zinc finger domain
UN00117	814	AT4G14368.1	1106	224	137	808	243	465	1e-100	Regulator of chromosome condensation (RCC1) family protein
UN00117	814	AT4G14368.1	1106	35	19	123	207	241	1e-100	Regulator of chromosome condensation (RCC1) family protein
UN00117	814	AT4G14368.1	1106	225	173	814	414	635	9e-25	Regulator of chromosome condensation (RCC1) family protein
UN00117	814	AT4G14368.1	1106	148	146	586	467	610	1e-11	Regulator of chromosome condensation (RCC1) family protein
UN00117	814	AT5G12350.1	1075	218	158	808	288	503	4e-91	Regulator of chromosome condensation (RCC1) family with FYVE zinc finger domain
UN00117	814	AT5G12350.1	1075	33	19	117	242	274	4e-91	Regulator of chromosome condensation (RCC1) family with FYVE zinc finger domain
UN00117	814	AT5G12350.1	1075	205	173	742	450	648	9e-27	Regulator of chromosome condensation (RCC1) family with FYVE zinc finger domain
UN00117	814	AT5G12350.1	1075	98	167	457	563	656	6e-12	Regulator of chromosome condensation (RCC1) family with FYVE zinc finger domain
UN00117	814	AT5G19420.2	1139	218	158	808	326	541	3e-89	Regulator of chromosome condensation (RCC1) family with FYVE zinc finger domain
UN00117	814	AT5G19420.2	1139	33	19	117	280	312	3e-89	Regulator of chromosome condensation (RCC1) family with FYVE zinc finger domain
UN00117	814	AT5G19420.2	1139	205	173	742	488	686	3e-26	Regulator of chromosome condensation (RCC1) family with FYVE zinc finger domain
UN00117	814	AT5G19420.2	1139	76	230	457	623	694	2e-12	Regulator of chromosome condensation (RCC1) family with FYVE zinc finger domain
UN00118	826	NoHit	0	0	0	0	0	0	99	NoMatchingHitfound
UN00119	894	NoHit	0	0	0	0	0	0	99	NoMatchingHitfound
UN00120	974	AT5G09570.1	139	72	359	574	43	107	8e-19	Cox19-like CHCH family protein
UN00120	974	AT5G09570.1	139	38	262	366	8	45	8e-19	Cox19-like CHCH family protein
UN00120	974	AT5G64400.1	144	101	302	598	24	122	3e-17	CONTAINS InterPro DOMAIN/s: CHCH (InterPro:IPR010625);
UN00120	974	AT5G64400.1	144	44	235	360	1	42	8e-07	CONTAINS InterPro DOMAIN/s: CHCH (InterPro:IPR010625);
UN00120	974	AT5G64400.2	162	91	302	574	24	112	5e-17	BEST Arabidopsis thaliana protein match is: Cox19-like CHCH family protein (TAIR:AT5G09570.1);
UN00120	974	AT5G64400.2	162	44	235	360	1	42	8e-07	BEST Arabidopsis thaliana protein match is: Cox19-like CHCH family protein (TAIR:AT5G09570.1);
UN00120	974	AT2G27920.1	461	35	591	695	44	78	1e-11	serine carboxypeptidase-like 51
UN00121	589	AT1G11475.1	71	27	117	197	12	38	7e-06	RNA polymerases N / 8 kDa subunit
UN00122	620	AT1G12580.1	522	36	247	146	487	522	4e-07	phosphoenolpyruvate carboxylase-related kinase 1
UN00123	649	AT5G20890.1	527	62	1	183	19	78	3e-17	TCP-1/cpn60 chaperonin family protein
UN00123	649	AT5G20890.1	527	31	494	586	79	109	1e-10	TCP-1/cpn60 chaperonin family protein
UN00123	649	AT5G20890.1	527	12	600	635	115	126	1e-10	TCP-1/cpn60 chaperonin family protein
UN00123	649	AT3G20050.1	545	60	4	183	21	77	1e-06	T-complex protein 1 alpha subunit
UN00123	649	AT3G11830.2	555	62	1	183	23	81	3e-06	TCP-1/cpn60 chaperonin family protein
UN00123	649	AT3G11830.1	557	62	1	183	23	81	3e-06	TCP-1/cpn60 chaperonin family protein
UN00123	649	AT5G26360.1	555	35	491	595	77	111	4e-06	TCP-1/cpn60 chaperonin family protein
UN00123	649	AT3G18190.1	536	60	4	183	30	86	4e-06	TCP-1/cpn60 chaperonin family protein
UN00124	1027	AT4G35310.1	556	115	610	266	390	504	2e-72	calmodulin-domain protein kinase 5
UN00124	1027	AT4G35310.1	556	55	269	105	502	556	2e-72	calmodulin-domain protein kinase 5
UN00124	1027	AT4G35310.1	556	193	934	398	352	530	2e-20	calmodulin-domain protein kinase 5
UN00124	1027	AT2G17290.1	544	116	610	263	378	493	3e-71	Calcium-dependent protein kinase family protein
UN00124	1027	AT2G17290.1	544	54	269	108	490	543	3e-71	Calcium-dependent protein kinase family protein
UN00124	1027	AT2G17290.1	544	224	1024	395	324	519	4e-22	Calcium-dependent protein kinase family protein
UN00124	1027	AT4G38230.2	514	116	610	263	347	462	6e-63	calcium-dependent protein kinase 26
UN00124	1027	AT4G38230.2	514	43	236	108	470	509	6e-63	calcium-dependent protein kinase 26
UN00124	1027	AT4G38230.2	514	195	934	395	309	488	2e-21	calcium-dependent protein kinase 26
UN00124	1027	AT4G38230.3	484	116	610	263	317	432	6e-63	calcium-dependent protein kinase 26
UN00124	1027	AT4G38230.3	484	43	236	108	440	479	6e-63	calcium-dependent protein kinase 26
UN00124	1027	AT4G38230.3	484	195	934	395	279	458	2e-21	calcium-dependent protein kinase 26
UN00124	1027	AT4G38230.1	340	116	610	263	173	288	6e-63	calcium-dependent protein kinase 26
UN00124	1027	AT4G38230.1	340	43	236	108	296	335	6e-63	calcium-dependent protein kinase 26
UN00124	1027	AT4G38230.1	340	195	934	395	135	314	2e-21	calcium-dependent protein kinase 26
UN00124	1027	AT4G09570.1	501	115	610	266	318	432	6e-53	calcium-dependent protein kinase 4
UN00124	1027	AT4G09570.1	501	47	236	99	441	486	6e-53	calcium-dependent protein kinase 4
UN00125	520	NoHit	0	0	0	0	0	0	99	NoMatchingHitfound
UN00126	770	AT2G44065.2	214	124	768	397	83	204	2e-41	Ribosomal protein L2 family
UN00126	770	AT2G44065.1	214	124	768	397	83	204	2e-41	Ribosomal protein L2 family
UN00126	770	ATCG01310.1	274	124	768	397	148	262	3e-20	ribosomal protein L2
UN00126	770	ATCG00830.1	274	124	768	397	148	262	3e-20	ribosomal protein L2
UN00126	770	AT2G18020.1	258	90	756	502	126	214	1e-11	Ribosomal protein L2 family
UN00126	770	AT4G36130.1	258	67	687	502	148	214	2e-11	Ribosomal protein L2 family
UN00127	483	NoHit	0	0	0	0	0	0	99	NoMatchingHitfound
UN00128	742	NoHit	0	0	0	0	0	0	99	NoMatchingHitfound
UN00129	875	AT1G22300.3	251	241	736	14	1	241	1e-101	general regulatory factor 10
UN00129	875	AT1G22300.2	254	243	736	8	1	243	1e-101	general regulatory factor 10
UN00129	875	AT1G26480.1	268	239	727	11	9	247	1e-101	general regulatory factor 12
UN00129	875	AT1G22300.1	254	243	736	8	1	243	1e-101	general regulatory factor 10
UN00129	875	AT5G38480.1	255	241	724	8	4	244	4e-99	general regulatory factor 3
UN00129	875	AT1G34760.1	255	238	736	23	1	238	8e-99	general regulatory factor 11
UN00130	626	AT3G51550.1	895	119	390	40	14	132	3e-25	Malectin/receptor-like protein kinase family protein
UN00130	626	AT3G51550.1	895	11	34	2	135	145	3e-25	Malectin/receptor-like protein kinase family protein
UN00130	626	AT5G38990.1	880	125	384	34	5	128	1e-16	Malectin/receptor-like protein kinase family protein
UN00130	626	AT5G39020.1	813	125	384	34	5	127	1e-16	Malectin/receptor-like protein kinase family protein
UN00130	626	AT5G39000.1	873	128	381	34	6	130	3e-16	Malectin/receptor-like protein kinase family protein
UN00130	626	AT5G39030.1	806	112	390	76	1	111	5e-15	Protein kinase superfamily protein
UN00130	626	AT5G39030.1	806	12	37	2	126	137	5e-15	Protein kinase superfamily protein
UN00130	626	AT3G04690.1	850	119	390	40	8	122	1e-13	Malectin/receptor-like protein kinase family protein
UN00131	795	NoHit	0	0	0	0	0	0	99	NoMatchingHitfound
UN00132	1152	AT5G35690.1	603	166	1130	741	185	345	8e-33	CONTAINS InterPro DOMAIN/s: WLM (InterPro:IPR013536), PUB domain (InterPro:IPR018997), PUG domain (InterPro:IPR006567);
UN00132	1152	AT5G35690.1	603	209	613	5	370	566	5e-24	CONTAINS InterPro DOMAIN/s: WLM (InterPro:IPR013536), PUB domain (InterPro:IPR018997), PUG domain (InterPro:IPR006567);
UN00133	569	NoHit	0	0	0	0	0	0	99	NoMatchingHitfound
UN00134	788	AT2G02760.1	152	72	291	506	1	72	4e-72	ubiquiting-conjugating enzyme 2
UN00134	788	AT2G02760.1	152	51	490	642	67	117	4e-72	ubiquiting-conjugating enzyme 2
UN00134	788	AT2G02760.1	152	30	653	742	123	152	4e-72	ubiquiting-conjugating enzyme 2
UN00134	788	AT1G14400.2	152	72	291	506	1	72	2e-71	ubiquitin carrier protein 1
UN00134	788	AT1G14400.2	152	51	490	642	67	117	2e-71	ubiquitin carrier protein 1
UN00134	788	AT1G14400.2	152	30	653	742	123	152	2e-71	ubiquitin carrier protein 1
UN00134	788	AT1G14400.1	152	72	291	506	1	72	2e-71	ubiquitin carrier protein 1
UN00134	788	AT1G14400.1	152	51	490	642	67	117	2e-71	ubiquitin carrier protein 1
UN00134	788	AT1G14400.1	152	30	653	742	123	152	2e-71	ubiquitin carrier protein 1
UN00134	788	AT5G62540.1	150	67	291	491	1	67	3e-65	ubiquitin-conjugating enzyme 3
UN00134	788	AT5G62540.1	150	51	490	642	67	117	3e-65	ubiquitin-conjugating enzyme 3
UN00134	788	AT5G62540.1	150	27	653	733	123	149	3e-65	ubiquitin-conjugating enzyme 3
UN00134	788	AT4G27960.2	178	69	303	509	32	100	4e-27	ubiquitin conjugating enzyme 9
UN00134	788	AT4G27960.2	178	51	490	642	94	144	4e-27	ubiquitin conjugating enzyme 9
UN00134	788	AT4G27960.1	148	69	303	509	2	70	4e-27	ubiquitin conjugating enzyme 9
UN00134	788	AT4G27960.1	148	51	490	642	64	114	4e-27	ubiquitin conjugating enzyme 9
UN00135	675	AT2G01890.1	335	74	453	674	252	325	1e-28	purple acid phosphatase 8
UN00135	675	AT2G01890.1	335	16	404	451	236	251	1e-28	purple acid phosphatase 8
UN00135	675	AT2G01890.2	307	74	453	674	224	297	1e-28	purple acid phosphatase 8
UN00135	675	AT2G01890.2	307	16	404	451	208	223	1e-28	purple acid phosphatase 8
UN00135	675	AT1G14700.2	364	74	453	671	279	352	1e-27	purple acid phosphatase 3
UN00135	675	AT1G14700.2	364	16	404	451	263	278	1e-27	purple acid phosphatase 3
UN00135	675	AT1G14700.1	366	74	453	671	281	354	1e-27	purple acid phosphatase 3
UN00135	675	AT1G14700.1	366	16	404	451	265	280	1e-27	purple acid phosphatase 3
UN00135	675	AT1G25230.1	339	73	453	671	253	325	2e-22	Calcineurin-like metallo-phosphoesterase superfamily protein
UN00135	675	AT1G25230.1	339	16	404	451	237	252	2e-22	Calcineurin-like metallo-phosphoesterase superfamily protein
UN00135	675	AT3G17790.1	338	75	453	671	253	327	8e-22	purple acid phosphatase 17
UN00135	675	AT3G17790.1	338	16	404	451	237	252	8e-22	purple acid phosphatase 17
UN00136	574	NoHit	0	0	0	0	0	0	99	NoMatchingHitfound
UN00137	933	NoHit	0	0	0	0	0	0	99	NoMatchingHitfound
UN00138	865	AT3G07700.3	724	34	247	146	332	365	7e-15	Protein kinase superfamily protein
UN00138	865	AT3G07700.3	724	12	369	334	319	330	7e-15	Protein kinase superfamily protein
UN00138	865	AT3G07700.3	724	10	60	31	363	372	7e-15	Protein kinase superfamily protein
UN00138	865	AT3G07700.3	724	9	32	6	372	380	7e-15	Protein kinase superfamily protein
UN00138	865	AT3G07700.3	724	114	845	504	240	301	4e-14	Protein kinase superfamily protein
UN00138	865	AT3G07700.2	695	34	247	146	332	365	7e-15	Protein kinase superfamily protein
UN00138	865	AT3G07700.2	695	12	369	334	319	330	7e-15	Protein kinase superfamily protein
UN00138	865	AT3G07700.2	695	10	60	31	363	372	7e-15	Protein kinase superfamily protein
UN00138	865	AT3G07700.2	695	9	32	6	372	380	7e-15	Protein kinase superfamily protein
UN00138	865	AT3G07700.2	695	114	845	504	240	301	4e-14	Protein kinase superfamily protein
UN00138	865	AT3G07700.1	695	34	247	146	332	365	7e-15	Protein kinase superfamily protein
UN00138	865	AT3G07700.1	695	12	369	334	319	330	7e-15	Protein kinase superfamily protein
UN00138	865	AT3G07700.1	695	10	60	31	363	372	7e-15	Protein kinase superfamily protein
UN00138	865	AT3G07700.1	695	9	32	6	372	380	7e-15	Protein kinase superfamily protein
UN00138	865	AT3G07700.1	695	114	845	504	240	301	4e-14	Protein kinase superfamily protein
UN00139	747	NoHit	0	0	0	0	0	0	99	NoMatchingHitfound
UN00140	514	NoHit	0	0	0	0	0	0	99	NoMatchingHitfound
UN00141	1563	NoHit	0	0	0	0	0	0	99	NoMatchingHitfound
UN00142	523	NoHit	0	0	0	0	0	0	99	NoMatchingHitfound
UN00143	1189	AT5G49970.1	530	277	128	958	67	343	1e-119	pyridoxin (pyrodoxamine) 5'-phosphate oxidase
UN00143	1189	AT5G49970.2	466	277	128	958	67	332	1e-110	pyridoxin (pyrodoxamine) 5'-phosphate oxidase
UN00144	507	NoHit	0	0	0	0	0	0	99	NoMatchingHitfound
UN00145	584	NoHit	0	0	0	0	0	0	99	NoMatchingHitfound
UN00146	871	NoHit	0	0	0	0	0	0	99	NoMatchingHitfound
UN00147	878	AT3G24170.3	499	125	153	521	103	227	2e-33	glutathione-disulfide reductase
UN00147	878	AT3G24170.3	499	239	1	657	51	272	2e-31	glutathione-disulfide reductase
UN00147	878	AT3G24170.2	499	125	153	521	103	227	2e-33	glutathione-disulfide reductase
UN00147	878	AT3G24170.2	499	239	1	657	51	272	2e-31	glutathione-disulfide reductase
UN00147	878	AT3G24170.1	499	125	153	521	103	227	2e-33	glutathione-disulfide reductase
UN00147	878	AT3G24170.1	499	239	1	657	51	272	2e-31	glutathione-disulfide reductase
UN00147	878	AT3G54660.1	565	121	168	524	170	285	6e-27	glutathione reductase
UN00147	878	AT3G54660.1	565	51	7	156	115	165	6e-27	glutathione reductase
UN00147	878	AT3G54660.1	565	30	523	612	285	314	6e-27	glutathione reductase
UN00148	555	NoHit	0	0	0	0	0	0	99	NoMatchingHitfound
UN00149	1247	AT3G46530.1	835	205	193	798	291	489	4e-38	NB-ARC domain-containing disease resistance protein
UN00149	1247	AT3G46530.1	835	37	86	196	256	292	4e-38	NB-ARC domain-containing disease resistance protein
UN00149	1247	AT3G46530.1	835	103	786	1082	488	590	4e-38	NB-ARC domain-containing disease resistance protein
UN00149	1247	AT3G46730.1	847	205	193	798	292	489	1e-31	NB-ARC domain-containing disease resistance protein
UN00149	1247	AT3G46730.1	847	37	86	196	257	293	1e-31	NB-ARC domain-containing disease resistance protein
UN00149	1247	AT3G46710.1	847	227	193	858	287	504	1e-31	NB-ARC domain-containing disease resistance protein
UN00149	1247	AT3G46710.1	847	47	56	196	242	288	1e-31	NB-ARC domain-containing disease resistance protein
UN00149	1247	AT1G50180.1	857	209	181	753	285	490	3e-29	NB-ARC domain-containing disease resistance protein
UN00149	1247	AT1G50180.1	857	49	38	178	236	284	3e-29	NB-ARC domain-containing disease resistance protein
UN00149	1247	AT3G07040.1	926	191	190	744	299	489	2e-27	NB-ARC domain-containing disease resistance protein
UN00149	1247	AT3G07040.1	926	24	92	163	267	290	2e-27	NB-ARC domain-containing disease resistance protein
UN00149	1247	AT5G48620.1	908	199	208	753	291	481	2e-27	Disease resistance protein (CC-NBS-LRR class) family
UN00149	1247	AT5G48620.1	908	119	786	1082	492	606	2e-27	Disease resistance protein (CC-NBS-LRR class) family
UN00149	1247	AT5G48620.1	908	40	65	184	245	284	2e-27	Disease resistance protein (CC-NBS-LRR class) family
UN00150	795	AT2G28880.1	919	30	35	124	311	340	3e-07	para-aminobenzoate (PABA) synthase family protein
UN00151	1742	AT1G20960.2	2171	365	1129	35	521	885	1e-177	U5 small nuclear ribonucleoprotein helicase, putative
UN00151	1742	AT1G20960.2	2171	203	1740	1132	254	456	1e-77	U5 small nuclear ribonucleoprotein helicase, putative
UN00151	1742	AT1G20960.2	2171	366	1129	41	1367	1721	2e-50	U5 small nuclear ribonucleoprotein helicase, putative
UN00151	1742	AT1G20960.1	2171	365	1129	35	521	885	1e-177	U5 small nuclear ribonucleoprotein helicase, putative
UN00151	1742	AT1G20960.1	2171	203	1740	1132	254	456	1e-77	U5 small nuclear ribonucleoprotein helicase, putative
UN00151	1742	AT1G20960.1	2171	366	1129	41	1367	1721	2e-50	U5 small nuclear ribonucleoprotein helicase, putative
UN00151	1742	AT2G42270.1	2172	365	1129	35	522	886	1e-170	U5 small nuclear ribonucleoprotein helicase
UN00151	1742	AT2G42270.1	2172	207	1737	1120	255	461	4e-61	U5 small nuclear ribonucleoprotein helicase
UN00151	1742	AT2G42270.1	2172	366	1129	41	1368	1722	8e-46	U5 small nuclear ribonucleoprotein helicase
UN00151	1742	AT5G61140.2	2157	373	1150	35	517	888	1e-117	U5 small nuclear ribonucleoprotein helicase
UN00151	1742	AT5G61140.2	2157	365	1126	35	1373	1724	1e-63	U5 small nuclear ribonucleoprotein helicase
UN00151	1742	AT5G61140.1	2146	373	1150	35	517	888	1e-117	U5 small nuclear ribonucleoprotein helicase
UN00151	1742	AT5G61140.1	2146	365	1126	35	1362	1713	1e-63	U5 small nuclear ribonucleoprotein helicase
UN00151	1742	AT3G27730.1	1133	377	1126	35	42	416	1e-55	ATP binding;ATP-dependent helicases;DNA helicases
UN00152	624	AT1G27130.1	227	85	440	186	141	225	2e-34	glutathione S-transferase tau 13
UN00152	624	AT1G27130.1	227	63	624	436	80	142	2e-34	glutathione S-transferase tau 13
UN00152	624	AT1G59700.1	234	79	440	204	141	219	1e-30	glutathione S-transferase TAU 16
UN00152	624	AT1G59700.1	234	63	624	439	79	141	1e-30	glutathione S-transferase TAU 16
UN00152	624	AT1G59670.1	233	77	434	204	143	219	2e-28	glutathione S-transferase TAU 15
UN00152	624	AT1G59670.1	233	63	624	439	79	141	2e-28	glutathione S-transferase TAU 15
UN00152	624	AT1G27140.1	243	81	440	198	142	222	4e-28	glutathione S-transferase tau 14
UN00152	624	AT1G27140.1	243	63	624	436	81	143	4e-28	glutathione S-transferase tau 14
UN00152	624	AT1G69920.1	254	85	440	186	169	253	1e-27	glutathione S-transferase TAU 12
UN00152	624	AT1G69920.1	254	63	624	436	108	170	1e-27	glutathione S-transferase TAU 12
UN00152	624	AT1G10370.1	227	102	494	189	121	222	5e-26	Glutathione S-transferase family protein
UN00152	624	AT1G10370.1	227	64	624	436	77	140	5e-15	Glutathione S-transferase family protein
UN00153	638	NoHit	0	0	0	0	0	0	99	NoMatchingHitfound
UN00154	728	AT4G34630.1	199	161	613	236	20	166	3e-09	unknown protein;
UN00155	647	NoHit	0	0	0	0	0	0	99	NoMatchingHitfound
UN00156	763	AT2G20190.1	1439	213	118	756	318	530	1e-111	CLIP-associated protein
UN00156	763	AT2G20190.1	1439	32	2	97	280	311	1e-111	CLIP-associated protein
UN00157	663	NoHit	0	0	0	0	0	0	99	NoMatchingHitfound
UN00158	638	AT2G27980.1	1072	155	375	10	489	643	5e-21	Acyl-CoA N-acyltransferase with RING/FYVE/PHD-type zinc finger domain
UN00158	638	AT2G27980.1	1072	75	565	374	424	498	5e-10	Acyl-CoA N-acyltransferase with RING/FYVE/PHD-type zinc finger domain
UN00158	638	AT2G36720.1	1007	121	348	1	457	566	5e-14	Acyl-CoA N-acyltransferase with RING/FYVE/PHD-type zinc finger domain
UN00158	638	AT2G37520.1	829	70	210	1	350	419	2e-11	Acyl-CoA N-acyltransferase with RING/FYVE/PHD-type zinc finger domain
UN00158	638	AT3G53680.1	841	70	210	1	367	436	2e-10	Acyl-CoA N-acyltransferase with RING/FYVE/PHD-type zinc finger domain
UN00159	565	AT1G69790.1	387	139	117	515	162	300	2e-12	Protein kinase superfamily protein
UN00159	565	AT5G57610.1	1054	151	75	500	843	993	2e-12	Protein kinase superfamily protein with octicosapeptide/Phox/Bem1p domain
UN00159	565	AT1G17230.1	1101	157	75	518	856	1011	2e-12	Leucine-rich receptor-like protein kinase family protein
UN00159	565	AT5G50000.1	385	136	108	500	171	305	6e-12	Protein kinase superfamily protein
UN00159	565	AT4G08850.1	1045	147	75	488	835	979	6e-12	Leucine-rich repeat receptor-like protein kinase family protein
UN00159	565	AT1G79570.1	1248	154	75	509	1026	1179	6e-12	Protein kinase superfamily protein with octicosapeptide/Phox/Bem1p domain
UN00160	944	AT5G54150.1	160	45	804	938	72	116	2e-07	unknown protein;
UN00160	944	AT2G20310.1	430	28	855	938	111	138	2e-07	RPM1 interacting protein 13
UN00160	944	AT4G27660.1	182	29	855	941	101	129	2e-07	unknown protein;
UN00160	944	AT4G28690.1	448	28	855	938	90	117	3e-07	BEST Arabidopsis thaliana protein match is: RPM1 interacting protein 13 (TAIR:AT2G20310.1);
UN00161	681	AT5G11560.1	982	178	624	94	1	175	2e-63	catalytics
UN00162	1542	AT1G77600.3	1424	175	790	1305	864	1038	8e-46	ARM repeat superfamily protein
UN00162	1542	AT1G77600.3	1424	28	1391	1474	1065	1092	8e-46	ARM repeat superfamily protein
UN00162	1542	AT1G77600.3	1424	56	542	709	791	842	8e-46	ARM repeat superfamily protein
UN00162	1542	AT1G77600.3	1424	25	705	779	841	864	8e-46	ARM repeat superfamily protein
UN00162	1542	AT1G77600.2	1410	175	790	1305	850	1024	8e-46	ARM repeat superfamily protein
UN00162	1542	AT1G77600.2	1410	28	1391	1474	1051	1078	8e-46	ARM repeat superfamily protein
UN00162	1542	AT1G77600.2	1410	56	542	709	777	828	8e-46	ARM repeat superfamily protein
UN00162	1542	AT1G77600.2	1410	25	705	779	827	850	8e-46	ARM repeat superfamily protein
UN00162	1542	AT1G77600.1	1367	155	841	1305	879	988	3e-28	ARM repeat superfamily protein
UN00162	1542	AT1G77600.1	1367	28	1391	1474	1015	1042	3e-28	ARM repeat superfamily protein
UN00162	1542	AT1G77600.1	1367	56	542	709	777	828	3e-28	ARM repeat superfamily protein
UN00162	1542	AT1G77600.1	1367	25	705	779	827	850	3e-28	ARM repeat superfamily protein
UN00162	1542	AT5G47690.3	1607	151	787	1236	826	976	4e-16	binding
UN00162	1542	AT5G47690.2	1606	151	787	1236	826	976	4e-16	binding
UN00162	1542	AT5G47690.1	1605	151	787	1236	826	976	4e-16	binding
UN00163	478	NoHit	0	0	0	0	0	0	99	NoMatchingHitfound
UN00164	550	AT1G15780.1	1335	181	545	84	312	490	2e-23	unknown protein;
UN00164	550	AT1G15780.1	1335	159	536	96	383	540	2e-10	unknown protein;
UN00164	550	AT1G15780.1	1335	92	545	285	821	908	2e-07	unknown protein;
UN00164	550	AT4G32551.2	969	158	542	69	88	223	4e-12	LisH dimerisation motif;WD40/YVTN repeat-like-containing domain
UN00164	550	AT4G32551.1	931	158	542	69	88	223	4e-12	LisH dimerisation motif;WD40/YVTN repeat-like-containing domain
UN00164	550	AT1G25540.2	727	141	518	102	566	695	5e-11	phytochrome and flowering time regulatory protein (PFT1)
UN00164	550	AT1G25540.2	727	125	548	177	570	690	1e-09	phytochrome and flowering time regulatory protein (PFT1)
UN00164	550	AT1G25540.2	727	140	542	147	578	713	2e-08	phytochrome and flowering time regulatory protein (PFT1)
UN00164	550	AT1G25540.1	836	141	518	102	675	804	5e-11	phytochrome and flowering time regulatory protein (PFT1)
UN00164	550	AT1G25540.1	836	125	548	177	679	799	1e-09	phytochrome and flowering time regulatory protein (PFT1)
UN00164	550	AT1G25540.1	836	140	542	147	687	822	2e-08	phytochrome and flowering time regulatory protein (PFT1)
UN00164	550	AT1G30330.1	933	138	542	150	483	608	2e-10	auxin response factor 6
UN00164	550	AT1G30330.1	933	158	497	24	462	591	4e-08	auxin response factor 6
UN00165	602	AT4G29490.1	486	242	595	2	125	366	1e-89	Metallopeptidase M24 family protein
UN00165	602	AT1G09300.2	462	113	403	65	228	336	3e-13	Metallopeptidase M24 family protein
UN00165	602	AT1G09300.1	493	113	403	65	259	367	3e-13	Metallopeptidase M24 family protein
UN00166	1519	AT3G25500.1	1051	399	153	1334	618	1010	1e-153	formin homology 1
UN00166	1519	AT3G25500.1	1051	69	47	253	588	656	6e-21	formin homology 1
UN00166	1519	AT5G67470.1	899	345	258	1292	520	853	1e-131	formin homolog 6
UN00166	1519	AT5G67470.1	899	79	26	262	445	521	1e-131	formin homolog 6
UN00166	1519	AT2G43800.1	894	363	255	1310	501	856	1e-121	Actin-binding FH2 (formin homology 2) family protein
UN00166	1519	AT2G43800.1	894	78	47	271	438	513	6e-16	Actin-binding FH2 (formin homology 2) family protein
UN00166	1519	AT5G54650.2	900	349	273	1277	506	846	2e-97	formin homology5
UN00166	1519	AT5G54650.2	900	78	53	271	435	512	2e-97	formin homology5
UN00166	1519	AT5G54650.1	900	349	273	1277	506	846	2e-97	formin homology5
UN00166	1519	AT5G54650.1	900	78	53	271	435	512	2e-97	formin homology5
UN00166	1519	AT5G48360.1	782	339	267	1280	466	781	2e-96	Actin-binding FH2 (formin homology 2) family protein
UN00166	1519	AT5G48360.1	782	47	131	271	434	474	2e-96	Actin-binding FH2 (formin homology 2) family protein
UN00167	1075	NoHit	0	0	0	0	0	0	99	NoMatchingHitfound
UN00168	513	NoHit	0	0	0	0	0	0	99	NoMatchingHitfound
UN00169	773	NoHit	0	0	0	0	0	0	99	NoMatchingHitfound
UN00170	909	AT1G21650.3	1805	201	823	221	1170	1369	1e-99	Preprotein translocase SecA family protein
UN00170	909	AT1G21650.3	1805	65	195	1	1377	1441	1e-99	Preprotein translocase SecA family protein
UN00170	909	AT1G21650.3	1805	22	909	844	1137	1158	1e-99	Preprotein translocase SecA family protein
UN00170	909	AT1G21650.2	1058	201	823	221	423	622	1e-99	Preprotein translocase SecA family protein
UN00170	909	AT1G21650.2	1058	65	195	1	630	694	1e-99	Preprotein translocase SecA family protein
UN00170	909	AT1G21650.2	1058	22	909	844	390	411	1e-99	Preprotein translocase SecA family protein
UN00170	909	AT1G21650.1	1051	201	823	221	423	622	1e-99	Preprotein translocase SecA family protein
UN00170	909	AT1G21650.1	1051	65	195	1	630	694	1e-99	Preprotein translocase SecA family protein
UN00170	909	AT1G21650.1	1051	22	909	844	390	411	1e-99	Preprotein translocase SecA family protein
UN00170	909	AT4G01800.1	1022	173	820	302	430	599	1e-39	Albino or Glassy Yellow 1
UN00170	909	AT4G01800.1	1022	22	909	844	396	417	1e-39	Albino or Glassy Yellow 1
UN00170	909	AT4G01800.2	1042	209	820	302	414	619	3e-34	Albino or Glassy Yellow 1
UN00170	909	AT4G01800.2	1042	22	909	844	380	401	3e-34	Albino or Glassy Yellow 1
UN00171	652	AT2G43680.3	668	75	423	208	9	82	3e-14	IQ-domain 14
UN00171	652	AT2G43680.3	668	94	223	2	120	213	3e-14	IQ-domain 14
UN00171	652	AT2G43680.3	668	94	262	2	66	159	3e-08	IQ-domain 14
UN00171	652	AT2G43680.3	668	76	238	14	189	259	2e-06	IQ-domain 14
UN00171	652	AT2G43680.3	668	76	229	2	237	308	8e-06	IQ-domain 14
UN00171	652	AT2G43680.2	668	75	423	208	9	82	3e-14	IQ-domain 14
UN00171	652	AT2G43680.2	668	94	223	2	120	213	3e-14	IQ-domain 14
UN00171	652	AT2G43680.2	668	94	262	2	66	159	3e-08	IQ-domain 14
UN00171	652	AT2G43680.2	668	76	238	14	189	259	2e-06	IQ-domain 14
UN00171	652	AT2G43680.2	668	76	229	2	237	308	8e-06	IQ-domain 14
UN00171	652	AT2G43680.1	669	59	375	208	26	83	1e-13	IQ-domain 14
UN00171	652	AT2G43680.1	669	94	223	2	121	214	1e-13	IQ-domain 14
UN00171	652	AT2G43680.1	669	94	262	2	67	160	3e-08	IQ-domain 14
UN00171	652	AT2G43680.1	669	76	238	14	190	260	2e-06	IQ-domain 14
UN00171	652	AT2G43680.1	669	76	229	2	238	309	8e-06	IQ-domain 14
UN00172	711	AT1G34340.1	530	51	290	138	85	135	2e-14	alpha/beta-Hydrolases superfamily protein
UN00172	711	AT5G49950.1	537	64	329	138	66	129	4e-11	alpha/beta-Hydrolases superfamily protein
UN00173	759	NoHit	0	0	0	0	0	0	99	NoMatchingHitfound
UN00174	977	AT2G20120.1	268	253	64	816	1	249	1e-111	Protein of unknown function (DUF502)
UN00174	977	AT2G20130.1	256	238	106	816	2	239	1e-110	like COV 1
UN00174	977	AT2G18460.1	274	238	109	816	3	239	1e-99	like COV 3
UN00174	977	AT1G43130.1	261	218	163	816	23	235	5e-87	like COV 2
UN00175	574	AT3G62840.2	108	86	7	264	1	86	2e-42	Small nuclear ribonucleoprotein family protein
UN00175	574	AT3G62840.2	108	36	224	331	73	108	4e-08	Small nuclear ribonucleoprotein family protein
UN00175	574	AT2G47640.3	108	86	7	264	1	86	2e-42	Small nuclear ribonucleoprotein family protein
UN00175	574	AT2G47640.3	108	36	224	331	73	108	4e-08	Small nuclear ribonucleoprotein family protein
UN00175	574	AT2G47640.2	108	86	7	264	1	86	2e-42	Small nuclear ribonucleoprotein family protein
UN00175	574	AT2G47640.2	108	36	224	331	73	108	4e-08	Small nuclear ribonucleoprotein family protein
UN00175	574	AT3G62840.1	109	87	7	264	1	87	4e-41	Small nuclear ribonucleoprotein family protein
UN00175	574	AT3G62840.1	109	36	224	331	74	109	4e-08	Small nuclear ribonucleoprotein family protein
UN00175	574	AT2G47640.4	109	87	7	264	1	87	4e-41	Small nuclear ribonucleoprotein family protein
UN00175	574	AT2G47640.4	109	36	224	331	74	109	4e-08	Small nuclear ribonucleoprotein family protein
UN00175	574	AT2G47640.1	109	87	7	264	1	87	4e-41	Small nuclear ribonucleoprotein family protein
UN00175	574	AT2G47640.1	109	36	224	331	74	109	4e-08	Small nuclear ribonucleoprotein family protein
UN00176	649	AT1G76490.1	642	133	195	590	372	500	2e-54	hydroxy methylglutaryl CoA reductase 1
UN00176	649	AT1G76490.1	642	64	1	192	308	371	2e-54	hydroxy methylglutaryl CoA reductase 1
UN00176	649	AT1G76490.1	642	96	365	649	429	519	1e-10	hydroxy methylglutaryl CoA reductase 1
UN00176	649	AT2G17370.1	562	134	195	590	297	425	5e-49	3-hydroxy-3-methylglutaryl-CoA reductase 2
UN00176	649	AT2G17370.1	562	66	1	198	233	298	5e-49	3-hydroxy-3-methylglutaryl-CoA reductase 2
UN00176	649	AT2G17370.1	562	92	374	649	357	444	4e-09	3-hydroxy-3-methylglutaryl-CoA reductase 2
UN00177	514	NoHit	0	0	0	0	0	0	99	NoMatchingHitfound
UN00178	1057	AT5G67470.1	899	386	2	1039	108	433	1e-62	formin homolog 6
UN00178	1057	AT5G67470.1	899	107	764	1057	162	265	6e-27	formin homolog 6
UN00178	1057	AT4G18670.1	857	239	299	973	424	658	8e-11	Leucine-rich repeat (LRR) family protein
UN00178	1057	AT4G18670.1	857	294	119	958	478	735	1e-10	Leucine-rich repeat (LRR) family protein
UN00178	1057	AT4G18670.1	857	172	527	1027	415	561	8e-06	Leucine-rich repeat (LRR) family protein
UN00178	1057	AT3G54580.1	951	287	155	976	217	472	5e-10	Proline-rich extensin-like family protein
UN00178	1057	AT3G54580.1	951	284	155	973	167	412	3e-09	Proline-rich extensin-like family protein
UN00178	1057	AT3G54580.1	951	290	155	976	67	322	1e-08	Proline-rich extensin-like family protein
UN00178	1057	AT3G54580.1	951	290	155	976	43	297	1e-07	Proline-rich extensin-like family protein
UN00178	1057	AT3G54580.1	951	297	155	973	267	537	3e-07	Proline-rich extensin-like family protein
UN00178	1057	AT3G54580.1	951	288	155	973	392	653	4e-07	Proline-rich extensin-like family protein
UN00178	1057	AT3G54580.1	951	248	293	976	23	247	7e-07	Proline-rich extensin-like family protein
UN00178	1057	AT3G54580.1	951	295	161	973	685	945	8e-06	Proline-rich extensin-like family protein
UN00178	1057	AT1G68690.1	708	238	299	976	38	240	1e-09	Protein kinase superfamily protein
UN00178	1057	AT1G68690.1	708	116	647	988	5	110	7e-07	Protein kinase superfamily protein
UN00178	1057	AT1G68690.1	708	165	509	979	23	177	1e-05	Protein kinase superfamily protein
UN00178	1057	AT5G38560.1	681	177	512	1039	15	177	1e-09	Protein kinase superfamily protein
UN00178	1057	AT5G38560.1	681	194	299	862	42	224	3e-07	Protein kinase superfamily protein
UN00178	1057	AT1G23720.1	895	311	155	979	554	855	2e-09	Proline-rich extensin-like family protein
UN00178	1057	AT1G23720.1	895	280	161	985	632	892	6e-09	Proline-rich extensin-like family protein
UN00178	1057	AT1G23720.1	895	300	161	976	29	308	2e-08	Proline-rich extensin-like family protein
UN00178	1057	AT1G23720.1	895	278	161	976	355	610	4e-08	Proline-rich extensin-like family protein
UN00178	1057	AT1G23720.1	895	290	161	976	105	358	8e-08	Proline-rich extensin-like family protein
UN00178	1057	AT1G23720.1	895	255	293	973	6	248	3e-07	Proline-rich extensin-like family protein
UN00178	1057	AT1G23720.1	895	309	161	973	180	473	5e-07	Proline-rich extensin-like family protein
UN00179	1013	AT2G37900.1	575	228	1010	327	51	277	1e-127	Major facilitator superfamily protein
UN00179	1013	AT2G37900.1	575	115	352	8	269	381	1e-127	Major facilitator superfamily protein
UN00179	1013	AT3G53960.1	602	228	1010	327	50	276	1e-123	Major facilitator superfamily protein
UN00179	1013	AT3G53960.1	602	116	352	8	268	383	1e-123	Major facilitator superfamily protein
UN00179	1013	AT2G40460.1	583	228	1007	327	38	265	2e-67	Major facilitator superfamily protein
UN00179	1013	AT2G40460.1	583	117	349	5	258	363	2e-67	Major facilitator superfamily protein
UN00179	1013	AT3G54450.1	555	223	1013	345	24	233	2e-66	Major facilitator superfamily protein
UN00179	1013	AT3G54450.1	555	88	271	8	265	349	2e-66	Major facilitator superfamily protein
UN00179	1013	AT2G02020.1	545	229	1007	327	56	283	2e-61	Major facilitator superfamily protein
UN00179	1013	AT2G02020.1	545	77	235	8	277	352	2e-61	Major facilitator superfamily protein
UN00179	1013	AT1G22540.1	557	223	1010	348	43	264	4e-61	Major facilitator superfamily protein
UN00179	1013	AT1G22540.1	557	104	319	11	267	357	4e-61	Major facilitator superfamily protein
UN00180	872	NoHit	0	0	0	0	0	0	99	NoMatchingHitfound
UN00181	1150	NoHit	0	0	0	0	0	0	99	NoMatchingHitfound
UN00182	850	AT1G55020.1	859	57	769	602	7	61	2e-09	lipoxygenase 1
UN00182	850	AT3G22400.1	886	47	727	587	34	80	9e-09	PLAT/LH2 domain-containing lipoxygenase family protein
UN00183	919	AT5G40020.1	256	252	91	831	25	248	3e-25	Pathogenesis-related thaumatin superfamily protein
UN00183	919	AT5G24620.1	420	269	52	831	9	251	3e-25	Pathogenesis-related thaumatin superfamily protein
UN00183	919	AT1G75030.1	246	274	40	831	3	243	2e-24	thaumatin-like protein 3
UN00183	919	AT1G18250.1	243	265	55	831	6	239	7e-24	Pathogenesis-related thaumatin superfamily protein
UN00183	919	AT1G73620.1	264	265	55	831	27	260	3e-23	Pathogenesis-related thaumatin superfamily protein
UN00183	919	AT4G24180.1	260	262	91	831	30	256	3e-23	THAUMATIN-LIKE PROTEIN 1
UN00184	667	AT4G25740.1	177	140	636	220	49	177	1e-27	RNA binding Plectin/S10 domain-containing protein
UN00184	667	AT5G41520.2	134	128	636	256	4	123	2e-25	RNA binding Plectin/S10 domain-containing protein
UN00184	667	AT5G41520.1	180	128	636	256	50	169	2e-25	RNA binding Plectin/S10 domain-containing protein
UN00184	667	AT5G52650.1	179	139	636	220	49	179	8e-23	RNA binding Plectin/S10 domain-containing protein
UN00184	667	AT4G25740.2	149	50	607	458	59	108	1e-11	RNA binding Plectin/S10 domain-containing protein
UN00184	667	AT4G25740.2	149	139	636	220	49	149	2e-10	RNA binding Plectin/S10 domain-containing protein
UN00185	487	ATMG00040.1	315	36	182	289	3	38	4e-12	ATP synthase subunit C family protein
UN00185	487	ATMG00040.1	315	15	289	333	39	53	4e-12	ATP synthase subunit C family protein
UN00185	487	ATMG01080.1	85	91	182	427	3	85	3e-09	mitochondrial F0-ATPase subunit 9
UN00185	487	AT2G07671.1	85	91	182	427	3	85	3e-09	ATP synthase subunit C family protein
UN00186	262	NoHit	0	0	0	0	0	0	99	NoMatchingHitfound
UN00187	307	AT4G05320.4	457	35	225	121	42	76	6e-17	polyubiquitin 10
UN00187	307	AT4G05320.4	457	35	225	121	118	152	6e-17	polyubiquitin 10
UN00187	307	AT4G05320.4	457	35	225	121	194	228	6e-17	polyubiquitin 10
UN00187	307	AT4G05320.4	457	35	225	121	270	304	6e-17	polyubiquitin 10
UN00187	307	AT4G05320.4	457	35	225	121	346	380	6e-17	polyubiquitin 10
UN00187	307	AT4G05320.4	457	35	225	121	422	456	6e-17	polyubiquitin 10
UN00187	307	AT4G05320.4	457	14	269	228	27	40	6e-17	polyubiquitin 10
UN00187	307	AT4G05320.4	457	14	269	228	103	116	6e-17	polyubiquitin 10
UN00187	307	AT4G05320.4	457	14	269	228	179	192	6e-17	polyubiquitin 10
UN00187	307	AT4G05320.4	457	14	269	228	255	268	6e-17	polyubiquitin 10
UN00187	307	AT4G05320.4	457	14	269	228	331	344	6e-17	polyubiquitin 10
UN00187	307	AT4G05320.4	457	14	269	228	407	420	6e-17	polyubiquitin 10
UN00187	307	AT4G05320.2	457	35	225	121	42	76	6e-17	polyubiquitin 10
UN00187	307	AT4G05320.2	457	35	225	121	118	152	6e-17	polyubiquitin 10
UN00187	307	AT4G05320.2	457	35	225	121	194	228	6e-17	polyubiquitin 10
UN00187	307	AT4G05320.2	457	35	225	121	270	304	6e-17	polyubiquitin 10
UN00187	307	AT4G05320.2	457	35	225	121	346	380	6e-17	polyubiquitin 10
UN00187	307	AT4G05320.2	457	35	225	121	422	456	6e-17	polyubiquitin 10
UN00187	307	AT4G05320.2	457	14	269	228	27	40	6e-17	polyubiquitin 10
UN00187	307	AT4G05320.2	457	14	269	228	103	116	6e-17	polyubiquitin 10
UN00187	307	AT4G05320.2	457	14	269	228	179	192	6e-17	polyubiquitin 10
UN00187	307	AT4G05320.2	457	14	269	228	255	268	6e-17	polyubiquitin 10
UN00187	307	AT4G05320.2	457	14	269	228	331	344	6e-17	polyubiquitin 10
UN00187	307	AT4G05320.2	457	14	269	228	407	420	6e-17	polyubiquitin 10
UN00187	307	AT5G20620.1	382	35	225	121	42	76	6e-17	ubiquitin 4
UN00187	307	AT5G20620.1	382	35	225	121	118	152	6e-17	ubiquitin 4
UN00187	307	AT5G20620.1	382	35	225	121	194	228	6e-17	ubiquitin 4
UN00187	307	AT5G20620.1	382	35	225	121	270	304	6e-17	ubiquitin 4
UN00187	307	AT5G20620.1	382	35	225	121	346	380	6e-17	ubiquitin 4
UN00187	307	AT5G20620.1	382	14	269	228	27	40	6e-17	ubiquitin 4
UN00187	307	AT5G20620.1	382	14	269	228	103	116	6e-17	ubiquitin 4
UN00187	307	AT5G20620.1	382	14	269	228	179	192	6e-17	ubiquitin 4
UN00187	307	AT5G20620.1	382	14	269	228	255	268	6e-17	ubiquitin 4
UN00187	307	AT5G20620.1	382	14	269	228	331	344	6e-17	ubiquitin 4
UN00187	307	AT4G05320.6	381	35	225	121	42	76	6e-17	polyubiquitin 10
UN00187	307	AT4G05320.6	381	35	225	121	118	152	6e-17	polyubiquitin 10
UN00187	307	AT4G05320.6	381	35	225	121	194	228	6e-17	polyubiquitin 10
UN00187	307	AT4G05320.6	381	35	225	121	270	304	6e-17	polyubiquitin 10
UN00187	307	AT4G05320.6	381	35	225	121	346	380	6e-17	polyubiquitin 10
UN00187	307	AT4G05320.6	381	14	269	228	27	40	6e-17	polyubiquitin 10
UN00187	307	AT4G05320.6	381	14	269	228	103	116	6e-17	polyubiquitin 10
UN00187	307	AT4G05320.6	381	14	269	228	179	192	6e-17	polyubiquitin 10
UN00187	307	AT4G05320.6	381	14	269	228	255	268	6e-17	polyubiquitin 10
UN00187	307	AT4G05320.6	381	14	269	228	331	344	6e-17	polyubiquitin 10
UN00187	307	AT4G05320.1	381	35	225	121	42	76	6e-17	polyubiquitin 10
UN00187	307	AT4G05320.1	381	35	225	121	118	152	6e-17	polyubiquitin 10
UN00187	307	AT4G05320.1	381	35	225	121	194	228	6e-17	polyubiquitin 10
UN00187	307	AT4G05320.1	381	35	225	121	270	304	6e-17	polyubiquitin 10
UN00187	307	AT4G05320.1	381	35	225	121	346	380	6e-17	polyubiquitin 10
UN00187	307	AT4G05320.1	381	14	269	228	27	40	6e-17	polyubiquitin 10
UN00187	307	AT4G05320.1	381	14	269	228	103	116	6e-17	polyubiquitin 10
UN00187	307	AT4G05320.1	381	14	269	228	179	192	6e-17	polyubiquitin 10
UN00187	307	AT4G05320.1	381	14	269	228	255	268	6e-17	polyubiquitin 10
UN00187	307	AT4G05320.1	381	14	269	228	331	344	6e-17	polyubiquitin 10
UN00187	307	AT4G05320.3	381	35	225	121	42	76	6e-17	polyubiquitin 10
UN00187	307	AT4G05320.3	381	35	225	121	118	152	6e-17	polyubiquitin 10
UN00187	307	AT4G05320.3	381	35	225	121	194	228	6e-17	polyubiquitin 10
UN00187	307	AT4G05320.3	381	35	225	121	270	304	6e-17	polyubiquitin 10
UN00187	307	AT4G05320.3	381	35	225	121	346	380	6e-17	polyubiquitin 10
UN00187	307	AT4G05320.3	381	14	269	228	27	40	6e-17	polyubiquitin 10
UN00187	307	AT4G05320.3	381	14	269	228	103	116	6e-17	polyubiquitin 10
UN00187	307	AT4G05320.3	381	14	269	228	179	192	6e-17	polyubiquitin 10
UN00187	307	AT4G05320.3	381	14	269	228	255	268	6e-17	polyubiquitin 10
UN00187	307	AT4G05320.3	381	14	269	228	331	344	6e-17	polyubiquitin 10
UN00188	1251	AT1G16470.2	235	134	360	761	102	235	1e-67	proteasome subunit PAB1
UN00188	1251	AT1G16470.2	235	37	1	111	66	102	9e-12	proteasome subunit PAB1
UN00188	1251	AT1G16470.1	235	134	360	761	102	235	1e-67	proteasome subunit PAB1
UN00188	1251	AT1G16470.1	235	37	1	111	66	102	9e-12	proteasome subunit PAB1
UN00188	1251	AT1G79210.3	235	134	360	761	102	235	3e-67	N-terminal nucleophile aminohydrolases (Ntn hydrolases) superfamily protein
UN00188	1251	AT1G79210.3	235	37	1	111	66	102	3e-11	N-terminal nucleophile aminohydrolases (Ntn hydrolases) superfamily protein
UN00188	1251	AT1G79210.2	235	134	360	761	102	235	3e-67	N-terminal nucleophile aminohydrolases (Ntn hydrolases) superfamily protein
UN00188	1251	AT1G79210.2	235	37	1	111	66	102	3e-11	N-terminal nucleophile aminohydrolases (Ntn hydrolases) superfamily protein
UN00188	1251	AT1G79210.1	235	134	360	761	102	235	3e-67	N-terminal nucleophile aminohydrolases (Ntn hydrolases) superfamily protein
UN00188	1251	AT1G79210.1	235	37	1	111	66	102	3e-11	N-terminal nucleophile aminohydrolases (Ntn hydrolases) superfamily protein
UN00188	1251	AT5G66140.1	250	137	360	761	100	233	1e-22	proteasome alpha subunit D2
UN00189	976	AT5G08415.1	394	232	14	691	74	305	1e-144	Radical SAM superfamily protein
UN00189	976	AT5G08415.1	394	74	690	911	305	375	1e-144	Radical SAM superfamily protein
UN00189	976	AT2G20860.1	374	210	65	691	73	282	6e-93	lipoic acid synthase 1
UN00189	976	AT2G20860.1	374	74	690	911	282	352	6e-93	lipoic acid synthase 1
UN00190	497	NoHit	0	0	0	0	0	0	99	NoMatchingHitfound
UN00191	935	NoHit	0	0	0	0	0	0	99	NoMatchingHitfound
UN00192	1118	AT5G45140.1	1161	355	53	1117	50	401	1e-139	nuclear RNA polymerase C2
UN00192	1118	AT5G45140.1	1161	17	1	51	33	49	1e-139	nuclear RNA polymerase C2
UN00192	1118	AT4G21710.1	1188	384	53	1090	44	421	1e-38	DNA-directed RNA polymerase family protein
UN00192	1118	AT3G23780.2	1172	378	44	1042	50	407	2e-21	nuclear RNA polymerase D2A
UN00192	1118	AT3G23780.1	1172	378	44	1042	50	407	2e-21	nuclear RNA polymerase D2A
UN00192	1118	AT3G18090.1	1055	304	224	1042	3	289	3e-18	nuclear RNA polymerase D2B
UN00192	1118	AT1G29940.1	1178	313	203	1060	83	384	5e-08	nuclear RNA polymerase A2
UN00193	705	NoHit	0	0	0	0	0	0	99	NoMatchingHitfound
UN00194	1025	AT1G51540.1	415	26	84	161	255	280	1e-26	Galactose oxidase/kelch repeat superfamily protein
UN00194	1025	AT1G51540.1	415	57	316	486	289	344	1e-26	Galactose oxidase/kelch repeat superfamily protein
UN00194	1025	AT1G51540.1	415	22	465	530	337	358	1e-26	Galactose oxidase/kelch repeat superfamily protein
UN00194	1025	AT1G51540.1	415	21	134	196	272	292	1e-26	Galactose oxidase/kelch repeat superfamily protein
UN00194	1025	AT1G51540.1	415	55	747	911	360	414	7e-06	Galactose oxidase/kelch repeat superfamily protein
UN00194	1025	AT3G27220.1	426	26	84	161	268	293	2e-20	Galactose oxidase/kelch repeat superfamily protein
UN00194	1025	AT3G27220.1	426	45	319	453	303	346	2e-20	Galactose oxidase/kelch repeat superfamily protein
UN00194	1025	AT3G27220.1	426	20	471	530	352	371	2e-20	Galactose oxidase/kelch repeat superfamily protein
UN00194	1025	AT3G27220.1	426	22	134	199	285	306	2e-20	Galactose oxidase/kelch repeat superfamily protein
UN00194	1025	AT3G27220.1	426	55	750	905	374	425	9e-07	Galactose oxidase/kelch repeat superfamily protein
UN00195	613	NoHit	0	0	0	0	0	0	99	NoMatchingHitfound
UN00196	1667	AT5G64440.1	607	473	1665	247	130	600	1e-152	fatty acid amide hydrolase
UN00196	1667	AT3G25660.1	537	299	1590	706	64	360	6e-36	Amidase family protein
UN00196	1667	AT1G08980.1	425	146	1464	1030	28	173	3e-20	amidase 1
UN00196	1667	AT5G09420.1	603	213	1602	964	38	238	7e-20	translocon at the outer membrane of chloroplasts 64-V
UN00196	1667	AT3G17970.1	589	146	1464	1030	58	203	1e-16	translocon at the outer membrane of chloroplasts 64-III
UN00196	1667	AT5G07360.1	659	206	1587	976	227	426	3e-13	Amidase family protein
UN00197	645	AT5G12290.1	602	71	5	217	491	561	7e-18	dgd1 suppressor 1
UN00198	705	ATMG00665.1	669	159	143	604	1	153	1e-30	NADH dehydrogenase 5B
UN00198	705	ATMG00665.1	669	23	603	671	153	175	1e-30	NADH dehydrogenase 5B
UN00198	705	ATMG00513.1	669	159	143	604	1	153	1e-30	NADH dehydrogenase 5A
UN00198	705	ATMG00513.1	669	23	603	671	153	175	1e-30	NADH dehydrogenase 5A
UN00198	705	ATMG00060.1	669	159	143	604	1	153	1e-30	NADH dehydrogenase subunit 5C
UN00198	705	ATMG00060.1	669	23	603	671	153	175	1e-30	NADH dehydrogenase subunit 5C
UN00198	705	ATCG01010.1	746	103	344	640	78	180	3e-11	NADH-Ubiquinone oxidoreductase (complex I), chain 5 protein
UN00198	705	ATMG00650.1	100	45	3	137	50	94	2e-07	NADH dehydrogenase subunit 4L
UN00199	533	NoHit	0	0	0	0	0	0	99	NoMatchingHitfound
UN00200	774	NoHit	0	0	0	0	0	0	99	NoMatchingHitfound
UN00201	635	NoHit	0	0	0	0	0	0	99	NoMatchingHitfound
UN00202	825	NoHit	0	0	0	0	0	0	99	NoMatchingHitfound
UN00203	434	AT2G18040.1	119	28	434	351	91	118	3e-08	peptidylprolyl cis/trans isomerase, NIMA-interacting 1
UN00204	1112	AT3G58640.2	809	92	886	611	1	91	3e-49	Mitogen activated protein kinase kinase kinase-related
UN00204	1112	AT3G58640.2	809	201	446	6	146	338	3e-49	Mitogen activated protein kinase kinase kinase-related
UN00204	1112	AT3G58640.2	809	60	621	442	88	147	3e-49	Mitogen activated protein kinase kinase kinase-related
UN00204	1112	AT3G58640.1	809	92	886	611	1	91	3e-49	Mitogen activated protein kinase kinase kinase-related
UN00204	1112	AT3G58640.1	809	201	446	6	146	338	3e-49	Mitogen activated protein kinase kinase kinase-related
UN00204	1112	AT3G58640.1	809	60	621	442	88	147	3e-49	Mitogen activated protein kinase kinase kinase-related
UN00204	1112	AT2G31010.2	775	70	446	237	138	206	3e-40	Protein kinase superfamily protein
UN00204	1112	AT2G31010.2	775	60	621	442	80	139	3e-40	Protein kinase superfamily protein
UN00204	1112	AT2G31010.2	775	36	712	605	50	85	3e-40	Protein kinase superfamily protein
UN00204	1112	AT2G31010.2	775	38	240	127	259	293	1e-07	Protein kinase superfamily protein
UN00204	1112	AT2G31010.1	775	70	446	237	138	206	3e-40	Protein kinase superfamily protein
UN00204	1112	AT2G31010.1	775	60	621	442	80	139	3e-40	Protein kinase superfamily protein
UN00204	1112	AT2G31010.1	775	36	712	605	50	85	3e-40	Protein kinase superfamily protein
UN00204	1112	AT2G31010.1	775	38	240	127	259	293	1e-07	Protein kinase superfamily protein
UN00204	1112	AT2G42640.1	781	70	446	237	212	275	1e-28	Mitogen activated protein kinase kinase kinase-related
UN00204	1112	AT2G42640.1	781	83	871	623	82	156	1e-28	Mitogen activated protein kinase kinase kinase-related
UN00204	1112	AT2G42640.1	781	54	612	451	159	212	1e-28	Mitogen activated protein kinase kinase kinase-related
UN00205	1133	AT2G33540.1	1241	72	901	1113	329	400	2e-11	C-terminal domain phosphatase-like 3
UN00206	756	AT5G56350.1	498	212	637	2	4	211	3e-41	Pyruvate kinase family protein
UN00206	756	AT4G26390.1	497	230	628	2	6	210	1e-39	Pyruvate kinase family protein
UN00206	756	AT5G63680.1	510	228	625	5	20	222	7e-37	Pyruvate kinase family protein
UN00206	756	AT3G04050.1	510	216	631	2	14	219	2e-36	Pyruvate kinase family protein
UN00206	756	AT5G08570.1	510	215	625	5	20	222	3e-36	Pyruvate kinase family protein
UN00206	756	AT3G25960.1	497	227	652	2	7	219	3e-36	Pyruvate kinase family protein
UN00207	864	NoHit	0	0	0	0	0	0	99	NoMatchingHitfound
UN00208	1060	AT3G56040.1	883	81	136	378	769	849	1e-29	UDP-glucose pyrophosphorylase 3
UN00208	1060	AT3G56040.1	883	17	2	52	753	769	1e-29	UDP-glucose pyrophosphorylase 3
UN00209	846	NoHit	0	0	0	0	0	0	99	NoMatchingHitfound
UN00210	974	AT1G27170.1	1384	163	906	427	13	174	6e-55	transmembrane receptors;ATP binding
UN00210	974	AT1G27170.1	1384	139	418	2	178	313	6e-55	transmembrane receptors;ATP binding
UN00210	974	AT1G27180.1	1556	143	906	484	175	317	5e-52	disease resistance protein (TIR-NBS-LRR class), putative
UN00210	974	AT1G27180.1	1556	133	397	2	358	487	5e-52	disease resistance protein (TIR-NBS-LRR class), putative
UN00210	974	AT1G27180.1	1556	160	951	484	1	155	1e-21	disease resistance protein (TIR-NBS-LRR class), putative
UN00210	974	AT1G27170.2	1384	167	927	427	8	174	1e-51	transmembrane receptors;ATP binding
UN00210	974	AT1G27170.2	1384	139	418	2	178	313	1e-51	transmembrane receptors;ATP binding
UN00210	974	AT5G58120.1	1046	173	939	427	2	173	4e-49	Disease resistance protein (TIR-NBS-LRR class) family
UN00210	974	AT5G58120.1	1046	128	382	5	189	312	4e-49	Disease resistance protein (TIR-NBS-LRR class) family
UN00210	974	AT5G36930.2	1191	158	903	436	17	173	6e-49	Disease resistance protein (TIR-NBS-LRR class) family
UN00210	974	AT5G36930.2	1191	133	403	5	185	311	6e-49	Disease resistance protein (TIR-NBS-LRR class) family
UN00210	974	AT5G36930.1	1188	158	903	436	14	170	6e-49	Disease resistance protein (TIR-NBS-LRR class) family
UN00210	974	AT5G36930.1	1188	133	403	5	182	308	6e-49	Disease resistance protein (TIR-NBS-LRR class) family
UN00211	1103	AT1G27430.1	1492	50	667	810	1442	1491	5e-15	GYF domain-containing protein
UN00211	1103	AT1G27430.1	1492	100	341	637	1357	1439	5e-15	GYF domain-containing protein
UN00211	1103	AT1G24300.2	1490	50	667	810	1441	1489	9e-10	GYF domain-containing protein
UN00211	1103	AT1G24300.1	1495	50	667	810	1446	1494	9e-10	GYF domain-containing protein
UN00211	1103	AT5G42950.1	1714	55	652	810	1664	1714	4e-06	GYF domain-containing protein
UN00212	1156	AT3G47780.1	935	137	448	858	346	482	4e-79	ABC2 homolog 6
UN00212	1156	AT3G47780.1	935	52	67	222	222	273	4e-79	ABC2 homolog 6
UN00212	1156	AT3G47780.1	935	106	846	1151	495	592	4e-79	ABC2 homolog 6
UN00212	1156	AT3G47780.1	935	52	212	367	270	321	4e-79	ABC2 homolog 6
UN00212	1156	AT3G47790.1	901	137	448	858	323	459	6e-75	ABC2 homolog 7
UN00212	1156	AT3G47790.1	901	48	67	210	199	246	6e-75	ABC2 homolog 7
UN00212	1156	AT3G47790.1	901	77	846	1076	472	541	6e-75	ABC2 homolog 7
UN00212	1156	AT3G47790.1	901	50	218	367	249	298	6e-75	ABC2 homolog 7
UN00212	1156	AT3G47740.1	932	136	448	855	346	481	5e-68	ABC2 homolog 2
UN00212	1156	AT3G47740.1	932	102	846	1151	495	589	5e-68	ABC2 homolog 2
UN00212	1156	AT3G47740.1	932	52	67	222	222	273	5e-68	ABC2 homolog 2
UN00212	1156	AT3G47740.1	932	50	218	367	272	321	5e-68	ABC2 homolog 2
UN00212	1156	AT3G47770.1	900	274	67	855	193	452	8e-61	ABC2 homolog 5
UN00212	1156	AT3G47770.1	900	102	846	1151	466	563	8e-61	ABC2 homolog 5
UN00212	1156	AT5G61700.1	888	136	448	855	331	437	2e-60	ABC2 homolog 16
UN00212	1156	AT5G61700.1	888	84	846	1088	451	523	2e-60	ABC2 homolog 16
UN00212	1156	AT5G61700.1	888	51	70	222	207	257	2e-60	ABC2 homolog 16
UN00212	1156	AT5G61700.1	888	55	212	367	254	306	2e-60	ABC2 homolog 16
UN00212	1156	AT5G61740.1	848	136	448	855	294	402	4e-57	ABC2 homolog 14
UN00212	1156	AT5G61740.1	848	103	846	1151	416	505	4e-57	ABC2 homolog 14
UN00212	1156	AT5G61740.1	848	51	70	222	173	223	4e-57	ABC2 homolog 14
UN00212	1156	AT5G61740.1	848	52	212	367	220	269	4e-57	ABC2 homolog 14
UN00213	863	NoHit	0	0	0	0	0	0	99	NoMatchingHitfound
UN00214	546	AT3G42170.1	696	168	3	506	337	499	1e-13	BED zinc finger ;hAT family dimerisation domain
UN00215	1496	AT1G09160.1	428	151	1365	913	14	163	1e-143	Protein phosphatase 2C family protein
UN00215	1496	AT1G09160.1	428	116	916	569	163	278	1e-143	Protein phosphatase 2C family protein
UN00215	1496	AT1G09160.1	428	80	491	264	278	356	1e-143	Protein phosphatase 2C family protein
UN00215	1496	AT1G09160.2	428	151	1365	913	14	163	1e-143	Protein phosphatase 2C family protein
UN00215	1496	AT1G09160.2	428	116	916	569	163	278	1e-143	Protein phosphatase 2C family protein
UN00215	1496	AT1G09160.2	428	80	491	264	278	356	1e-143	Protein phosphatase 2C family protein
UN00215	1496	AT1G68410.2	436	150	1365	916	19	167	1e-125	Protein phosphatase 2C family protein
UN00215	1496	AT1G68410.2	436	115	913	569	169	283	1e-125	Protein phosphatase 2C family protein
UN00215	1496	AT1G68410.2	436	82	491	264	283	362	1e-125	Protein phosphatase 2C family protein
UN00215	1496	AT1G68410.1	436	150	1365	916	19	167	1e-125	Protein phosphatase 2C family protein
UN00215	1496	AT1G68410.1	436	115	913	569	169	283	1e-125	Protein phosphatase 2C family protein
UN00215	1496	AT1G68410.1	436	82	491	264	283	362	1e-125	Protein phosphatase 2C family protein
UN00215	1496	AT1G47380.1	428	153	1365	910	10	161	1e-110	Protein phosphatase 2C family protein
UN00215	1496	AT1G47380.1	428	115	913	569	160	274	1e-110	Protein phosphatase 2C family protein
UN00215	1496	AT1G47380.1	428	80	491	264	274	353	1e-110	Protein phosphatase 2C family protein
UN00215	1496	AT1G67820.1	445	129	1293	919	120	240	2e-19	Protein phosphatase 2C family protein
UN00215	1496	AT1G67820.1	445	98	916	623	241	329	2e-19	Protein phosphatase 2C family protein
UN00216	464	NoHit	0	0	0	0	0	0	99	NoMatchingHitfound
UN00217	685	AT3G25040.1	215	125	526	152	91	215	1e-68	endoplasmic reticulum retention defective 2B
UN00217	685	AT3G25040.1	215	49	674	528	42	90	1e-68	endoplasmic reticulum retention defective 2B
UN00217	685	AT1G29330.1	215	125	526	152	91	215	2e-56	ER lumen protein retaining receptor family protein
UN00217	685	AT1G29330.1	215	61	674	492	42	96	3e-15	ER lumen protein retaining receptor family protein
UN00217	685	AT3G25160.1	272	166	649	194	95	257	2e-13	ER lumen protein retaining receptor family protein
UN00217	685	AT2G21190.1	269	138	526	152	129	266	3e-13	ER lumen protein retaining receptor family protein
UN00217	685	AT1G75760.1	272	121	520	194	134	254	4e-12	ER lumen protein retaining receptor family protein
UN00217	685	AT4G38790.1	273	136	520	152	135	270	2e-11	ER lumen protein retaining receptor family protein
UN00218	609	NoHit	0	0	0	0	0	0	99	NoMatchingHitfound
UN00219	902	AT4G37340.1	500	67	700	900	297	363	1e-28	cytochrome P450, family 81, subfamily D, polypeptide 3
UN00219	902	AT4G37340.1	500	55	10	174	103	157	1e-28	cytochrome P450, family 81, subfamily D, polypeptide 3
UN00219	902	AT4G37340.1	500	79	225	449	175	251	1e-28	cytochrome P450, family 81, subfamily D, polypeptide 3
UN00219	902	AT4G37340.1	500	59	431	607	246	298	1e-28	cytochrome P450, family 81, subfamily D, polypeptide 3
UN00219	902	AT3G28740.1	509	67	700	900	305	371	2e-28	Cytochrome P450 superfamily protein
UN00219	902	AT3G28740.1	509	67	1	201	109	175	2e-28	Cytochrome P450 superfamily protein
UN00219	902	AT3G28740.1	509	55	231	383	186	240	2e-28	Cytochrome P450 superfamily protein
UN00219	902	AT3G28740.1	509	57	437	607	257	306	2e-28	Cytochrome P450 superfamily protein
UN00219	902	AT4G36220.1	520	68	697	900	315	382	2e-28	ferulic acid 5-hydroxylase 1
UN00219	902	AT4G36220.1	520	52	1	156	107	158	2e-28	ferulic acid 5-hydroxylase 1
UN00219	902	AT4G36220.1	520	60	240	419	183	239	2e-28	ferulic acid 5-hydroxylase 1
UN00219	902	AT4G36220.1	520	72	437	607	246	317	2e-28	ferulic acid 5-hydroxylase 1
UN00219	902	AT3G26320.1	500	68	697	900	297	364	2e-24	cytochrome P450, family 71, subfamily B, polypeptide 36
UN00219	902	AT3G26320.1	500	65	1	195	98	162	2e-24	cytochrome P450, family 71, subfamily B, polypeptide 36
UN00219	902	AT3G26320.1	500	61	434	607	244	299	2e-24	cytochrome P450, family 71, subfamily B, polypeptide 36
UN00219	902	AT3G26320.1	500	52	222	377	171	222	2e-24	cytochrome P450, family 71, subfamily B, polypeptide 36
UN00219	902	AT3G48290.2	512	69	697	900	313	380	3e-24	cytochrome P450, family 71, subfamily A, polypeptide 24
UN00219	902	AT3G48290.2	512	62	1	186	98	159	3e-24	cytochrome P450, family 71, subfamily A, polypeptide 24
UN00219	902	AT3G48290.2	512	59	437	613	238	291	3e-24	cytochrome P450, family 71, subfamily A, polypeptide 24
UN00219	902	AT3G48290.2	512	74	240	458	175	244	3e-24	cytochrome P450, family 71, subfamily A, polypeptide 24
UN00219	902	AT4G37360.1	499	67	700	900	297	363	6e-24	cytochrome P450, family 81, subfamily D, polypeptide 2
UN00219	902	AT4G37360.1	499	58	1	174	100	157	6e-24	cytochrome P450, family 81, subfamily D, polypeptide 2
UN00219	902	AT4G37360.1	499	75	225	437	175	248	6e-24	cytochrome P450, family 81, subfamily D, polypeptide 2
UN00219	902	AT4G37360.1	499	57	437	607	248	298	6e-24	cytochrome P450, family 81, subfamily D, polypeptide 2
UN00220	1116	AT4G02340.1	324	324	1097	126	1	318	1e-109	alpha/beta-Hydrolases superfamily protein
UN00220	1116	AT3G05600.1	331	325	1097	135	1	323	1e-104	alpha/beta-Hydrolases superfamily protein
UN00220	1116	AT4G15960.1	375	330	1106	132	48	374	1e-104	alpha/beta-Hydrolases superfamily protein
UN00220	1116	AT2G26740.1	321	322	1082	132	3	321	1e-103	soluble epoxide hydrolase
UN00220	1116	AT2G26750.1	320	321	1082	132	3	320	1e-103	alpha/beta-Hydrolases superfamily protein
UN00220	1116	AT4G15955.3	304	326	1082	132	7	304	5e-90	alpha/beta-Hydrolases superfamily protein
UN00221	523	AT1G79230.3	322	27	509	429	96	122	7e-06	mercaptopyruvate sulfurtransferase 1
UN00221	523	AT1G79230.1	379	27	509	429	153	179	7e-06	mercaptopyruvate sulfurtransferase 1
UN00222	2058	AT5G12370.2	825	510	1705	176	316	821	0	exocyst complex component sec10
UN00222	2058	AT5G12370.2	825	31	1797	1705	259	289	0	exocyst complex component sec10
UN00222	2058	AT5G12370.1	825	510	1705	176	316	821	0	exocyst complex component sec10
UN00222	2058	AT5G12370.1	825	31	1797	1705	259	289	0	exocyst complex component sec10
UN00222	2058	AT5G12370.3	820	510	1705	176	316	816	0	exocyst complex component sec10
UN00222	2058	AT5G12370.3	820	31	1797	1705	259	289	0	exocyst complex component sec10
UN00223	469	NoHit	0	0	0	0	0	0	99	NoMatchingHitfound
UN00224	761	AT5G03610.1	359	232	74	760	4	233	6e-56	GDSL-like Lipase/Acylhydrolase superfamily protein
UN00224	761	AT3G09930.1	354	235	68	760	1	230	2e-55	GDSL-like Lipase/Acylhydrolase superfamily protein
UN00224	761	AT2G36325.1	356	226	71	736	5	230	4e-45	GDSL-like Lipase/Acylhydrolase superfamily protein
UN00224	761	AT5G03600.1	322	191	197	760	14	202	3e-41	SGNH hydrolase-type esterase superfamily protein
UN00224	761	AT1G71120.1	362	190	200	733	32	221	2e-20	GDSL-motif lipase/hydrolase 6
UN00224	761	AT5G33370.1	366	196	206	733	33	227	1e-19	GDSL-like Lipase/Acylhydrolase superfamily protein
UN00225	705	AT5G08690.1	556	37	278	168	520	556	6e-13	ATP synthase alpha/beta family protein
UN00225	705	AT5G08680.1	559	37	278	168	523	559	6e-13	ATP synthase alpha/beta family protein
UN00225	705	AT5G08670.1	556	37	278	168	520	556	6e-13	ATP synthase alpha/beta family protein
UN00226	1030	AT5G10920.1	517	246	1010	273	272	515	1e-100	L-Aspartase-like family protein
UN00227	926	AT5G48380.1	620	90	84	350	147	235	4e-25	BAK1-interacting receptor-like kinase 1
UN00227	926	AT5G48380.1	620	37	362	472	242	277	4e-25	BAK1-interacting receptor-like kinase 1
UN00227	926	AT5G48380.1	620	26	11	88	123	148	4e-25	BAK1-interacting receptor-like kinase 1
UN00227	926	AT3G28450.1	605	89	87	350	150	238	2e-16	Leucine-rich repeat protein kinase family protein
UN00227	926	AT3G28450.1	605	22	20	85	128	149	2e-16	Leucine-rich repeat protein kinase family protein
UN00227	926	AT3G49750.1	274	93	87	347	144	236	2e-13	receptor like protein 44
UN00227	926	AT5G65830.1	279	93	87	347	151	241	1e-12	receptor like protein 57
UN00227	926	AT5G65830.1	279	16	23	70	106	121	1e-12	receptor like protein 57
UN00227	926	AT1G27190.1	601	91	87	347	144	229	4e-12	Leucine-rich repeat protein kinase family protein
UN00227	926	AT1G27190.1	601	19	365	421	236	254	4e-12	Leucine-rich repeat protein kinase family protein
UN00227	926	AT1G69990.1	591	92	84	347	136	222	4e-12	Leucine-rich repeat protein kinase family protein
UN00227	926	AT1G69990.1	591	23	2	70	84	106	4e-12	Leucine-rich repeat protein kinase family protein
UN00228	550	AT1G73460.1	1169	179	527	21	518	691	2e-33	Protein kinase superfamily protein
UN00228	550	AT1G73450.1	1152	175	527	21	513	677	1e-32	Protein kinase superfamily protein
UN00228	550	AT3G17750.1	1138	130	545	156	513	641	7e-15	Protein kinase superfamily protein
UN00229	725	AT2G32830.1	542	109	10	327	194	302	4e-43	phosphate transporter 1;5
UN00229	725	AT2G32830.1	542	64	333	524	341	404	4e-43	phosphate transporter 1;5
UN00229	725	AT5G43360.1	521	108	7	327	193	300	1e-42	phosphate transporter 1;3
UN00229	725	AT5G43360.1	521	66	303	500	329	394	1e-42	phosphate transporter 1;3
UN00229	725	AT5G43370.2	524	108	7	327	193	300	3e-42	phosphate transporter 2
UN00229	725	AT5G43370.2	524	66	303	500	329	394	3e-42	phosphate transporter 2
UN00229	725	AT5G43370.1	524	108	7	327	193	300	3e-42	phosphate transporter 2
UN00229	725	AT5G43370.1	524	66	303	500	329	394	3e-42	phosphate transporter 2
UN00229	725	AT5G43350.1	524	108	7	327	193	300	3e-42	phosphate transporter 1;1
UN00229	725	AT5G43350.1	524	66	303	500	329	394	3e-42	phosphate transporter 1;1
UN00229	725	AT2G38940.1	534	109	7	327	193	301	5e-42	phosphate transporter 1;4
UN00229	725	AT2G38940.1	534	64	333	524	340	403	5e-42	phosphate transporter 1;4
UN00230	635	AT4G11640.1	331	122	6	371	209	329	6e-46	serine racemase
UN00231	719	NoHit	0	0	0	0	0	0	99	NoMatchingHitfound
UN00232	669	NoHit	0	0	0	0	0	0	99	NoMatchingHitfound
UN00233	326	NoHit	0	0	0	0	0	0	99	NoMatchingHitfound
UN00234	441	NoHit	0	0	0	0	0	0	99	NoMatchingHitfound
UN00235	1145	NoHit	0	0	0	0	0	0	99	NoMatchingHitfound
UN00236	806	AT4G24240.1	353	321	6	806	3	278	1e-36	WRKY DNA-binding protein 7
UN00236	806	AT2G23320.2	262	288	3	806	2	237	2e-27	WRKY DNA-binding protein 15
UN00236	806	AT2G23320.1	317	288	3	806	2	237	2e-27	WRKY DNA-binding protein 15
UN00236	806	AT2G24570.1	321	274	54	806	4	240	2e-23	WRKY DNA-binding protein 17
UN00236	806	AT4G31550.1	325	280	54	806	4	243	5e-22	WRKY DNA-binding protein 11
UN00236	806	AT4G31550.2	324	280	54	806	4	242	9e-22	WRKY DNA-binding protein 11
UN00237	573	NoHit	0	0	0	0	0	0	99	NoMatchingHitfound
UN00238	542	NoHit	0	0	0	0	0	0	99	NoMatchingHitfound
UN00239	1822	AT1G24510.1	535	535	136	1740	1	535	0	TCP-1/cpn60 chaperonin family protein
UN00239	1822	AT1G24510.2	459	459	364	1740	1	459	0	TCP-1/cpn60 chaperonin family protein
UN00239	1822	AT3G18190.1	536	513	217	1728	28	534	4e-86	TCP-1/cpn60 chaperonin family protein
UN00239	1822	AT5G20890.1	527	514	208	1734	15	519	9e-77	TCP-1/cpn60 chaperonin family protein
UN00239	1822	AT5G26360.1	555	515	202	1728	14	524	1e-75	TCP-1/cpn60 chaperonin family protein
UN00239	1822	AT3G20050.1	545	528	202	1725	14	534	1e-69	T-complex protein 1 alpha subunit
UN00240	508	AT2G42005.1	413	154	499	44	39	186	3e-36	Transmembrane amino acid transporter family protein
UN00240	508	AT4G38250.1	436	160	499	44	50	207	6e-36	Transmembrane amino acid transporter family protein
UN00240	508	AT5G65990.1	427	153	499	44	54	198	1e-35	Transmembrane amino acid transporter family protein
UN00240	508	AT3G11900.1	432	98	496	203	48	145	2e-19	aromatic and neutral transporter 1
UN00240	508	AT5G02170.1	526	96	493	206	153	241	3e-08	Transmembrane amino acid transporter family protein
UN00240	508	AT3G54830.1	546	102	496	191	167	261	4e-08	Transmembrane amino acid transporter family protein
UN00241	982	NoHit	0	0	0	0	0	0	99	NoMatchingHitfound
UN00242	641	AT1G52360.2	970	93	310	588	769	861	3e-74	Coatomer, beta' subunit
UN00242	641	AT1G52360.2	970	84	59	310	686	769	3e-74	Coatomer, beta' subunit
UN00242	641	AT1G52360.2	970	18	6	59	668	685	3e-74	Coatomer, beta' subunit
UN00242	641	AT1G52360.1	926	93	310	588	725	817	3e-74	Coatomer, beta' subunit
UN00242	641	AT1G52360.1	926	84	59	310	642	725	3e-74	Coatomer, beta' subunit
UN00242	641	AT1G52360.1	926	18	6	59	624	641	3e-74	Coatomer, beta' subunit
UN00242	641	AT3G15980.5	930	93	310	588	737	829	3e-72	Coatomer, beta' subunit
UN00242	641	AT3G15980.5	930	84	59	310	654	737	3e-72	Coatomer, beta' subunit
UN00242	641	AT3G15980.5	930	18	6	59	636	653	3e-72	Coatomer, beta' subunit
UN00242	641	AT3G15980.3	918	93	310	588	725	817	3e-72	Coatomer, beta' subunit
UN00242	641	AT3G15980.3	918	84	59	310	642	725	3e-72	Coatomer, beta' subunit
UN00242	641	AT3G15980.3	918	18	6	59	624	641	3e-72	Coatomer, beta' subunit
UN00242	641	AT3G15980.2	918	93	310	588	725	817	3e-72	Coatomer, beta' subunit
UN00242	641	AT3G15980.2	918	84	59	310	642	725	3e-72	Coatomer, beta' subunit
UN00242	641	AT3G15980.2	918	18	6	59	624	641	3e-72	Coatomer, beta' subunit
UN00242	641	AT3G15980.4	914	93	310	588	725	817	3e-72	Coatomer, beta' subunit
UN00242	641	AT3G15980.4	914	84	59	310	642	725	3e-72	Coatomer, beta' subunit
UN00242	641	AT3G15980.4	914	18	6	59	624	641	3e-72	Coatomer, beta' subunit
UN00243	609	AT2G16920.1	1102	140	568	149	889	1028	4e-69	ubiquitin-conjugating enzyme 23
UN00243	609	AT2G33770.1	907	141	568	146	701	841	2e-52	phosphate 2
UN00243	609	AT3G15355.1	609	143	568	143	371	513	6e-45	ubiquitin-conjugating enzyme 25
UN00243	609	AT1G53025.1	543	128	568	185	310	437	5e-42	Ubiquitin-conjugating enzyme family protein
UN00243	609	AT1G53023.1	316	123	568	200	96	218	2e-39	Ubiquitin-conjugating enzyme family protein
UN00243	609	AT3G57870.1	160	84	562	311	51	126	1e-05	sumo conjugation enzyme 1
UN00244	316	NoHit	0	0	0	0	0	0	99	NoMatchingHitfound
UN00245	1407	AT4G31940.1	524	436	1347	79	33	457	1e-117	cytochrome P450, family 82, subfamily C, polypeptide 4
UN00245	1407	AT4G31940.1	524	22	71	6	464	485	1e-117	cytochrome P450, family 82, subfamily C, polypeptide 4
UN00245	1407	AT4G31970.1	523	435	1347	79	33	456	1e-114	cytochrome P450, family 82, subfamily C, polypeptide 2
UN00245	1407	AT4G31970.1	523	22	71	6	463	484	1e-114	cytochrome P450, family 82, subfamily C, polypeptide 2
UN00245	1407	AT4G31950.1	512	437	1347	79	33	445	1e-105	cytochrome P450, family 82, subfamily C, polypeptide 3
UN00245	1407	AT4G31950.1	512	22	71	6	452	473	1e-105	cytochrome P450, family 82, subfamily C, polypeptide 3
UN00245	1407	AT2G25160.1	527	445	1398	79	18	452	2e-99	cytochrome P450, family 82, subfamily F, polypeptide 1
UN00245	1407	AT2G25160.1	527	22	71	6	459	480	2e-99	cytochrome P450, family 82, subfamily F, polypeptide 1
UN00245	1407	AT3G25180.1	515	414	1368	142	33	429	2e-88	cytochrome P450, family 82, subfamily G, polypeptide 1
UN00245	1407	AT3G25180.1	515	30	121	32	436	465	2e-88	cytochrome P450, family 82, subfamily G, polypeptide 1
UN00245	1407	AT3G25180.2	402	374	1368	262	33	390	1e-67	cytochrome P450, family 82, subfamily G, polypeptide 1
UN00246	854	AT3G59630.1	491	78	38	271	55	132	1e-28	diphthamide synthesis DPH2 family protein
UN00246	854	AT5G62030.1	453	55	53	211	95	149	7e-09	diphthamide synthesis DPH2 family protein
UN00247	637	AT5G28050.2	204	61	606	424	25	85	3e-28	Cytidine/deoxycytidylate deaminase family protein
UN00247	637	AT5G28050.2	204	27	437	357	81	107	3e-28	Cytidine/deoxycytidylate deaminase family protein
UN00247	637	AT5G28050.1	185	61	606	424	6	66	7e-28	Cytidine/deoxycytidylate deaminase family protein
UN00247	637	AT5G28050.1	185	27	437	357	62	88	7e-28	Cytidine/deoxycytidylate deaminase family protein
UN00248	823	AT1G66200.3	365	141	292	714	221	361	6e-90	glutamine synthase clone F11
UN00248	823	AT1G66200.3	365	86	27	281	132	217	6e-90	glutamine synthase clone F11
UN00248	823	AT1G66200.1	356	141	292	714	212	352	6e-90	glutamine synthase clone F11
UN00248	823	AT1G66200.1	356	86	27	281	123	208	6e-90	glutamine synthase clone F11
UN00248	823	AT5G35630.3	430	142	289	714	269	410	8e-90	glutamine synthetase 2
UN00248	823	AT5G35630.3	430	89	27	290	181	269	8e-90	glutamine synthetase 2
UN00248	823	AT5G35630.2	430	142	289	714	269	410	8e-90	glutamine synthetase 2
UN00248	823	AT5G35630.2	430	89	27	290	181	269	8e-90	glutamine synthetase 2
UN00248	823	AT5G35630.1	430	142	289	714	269	410	8e-90	glutamine synthetase 2
UN00248	823	AT5G35630.1	430	89	27	290	181	269	8e-90	glutamine synthetase 2
UN00248	823	AT5G37600.1	356	141	292	714	212	352	1e-89	glutamine synthase clone R1
UN00248	823	AT5G37600.1	356	89	18	281	120	208	1e-89	glutamine synthase clone R1
UN00249	1066	NoHit	0	0	0	0	0	0	99	NoMatchingHitfound
UN00250	696	NoHit	0	0	0	0	0	0	99	NoMatchingHitfound
UN00251	1018	NoHit	0	0	0	0	0	0	99	NoMatchingHitfound
UN00252	703	AT3G56840.1	483	48	469	609	335	382	3e-29	FAD-dependent oxidoreductase family protein
UN00252	703	AT3G56840.1	483	85	206	457	251	331	3e-29	FAD-dependent oxidoreductase family protein
UN00253	939	AT1G64230.3	157	30	231	320	1	30	4e-07	ubiquitin-conjugating enzyme 28
UN00253	939	AT5G41700.5	148	24	231	302	1	24	8e-07	ubiquitin conjugating enzyme 8
UN00253	939	AT5G53300.4	148	24	231	302	1	24	8e-07	ubiquitin-conjugating enzyme 10
UN00253	939	AT5G53300.3	109	24	231	302	1	24	8e-07	ubiquitin-conjugating enzyme 10
UN00253	939	AT5G41700.1	148	24	231	302	1	24	8e-07	ubiquitin conjugating enzyme 8
UN00253	939	AT1G64230.2	148	24	231	302	1	24	8e-07	ubiquitin-conjugating enzyme 28
UN00254	1015	AT4G29010.1	721	154	139	600	501	654	7e-94	Enoyl-CoA hydratase/isomerase family
UN00254	1015	AT4G29010.1	721	76	590	817	651	721	7e-94	Enoyl-CoA hydratase/isomerase family
UN00254	1015	AT4G29010.1	721	37	3	113	452	488	7e-94	Enoyl-CoA hydratase/isomerase family
UN00254	1015	AT3G06860.1	725	154	139	600	504	657	1e-65	multifunctional protein 2
UN00254	1015	AT3G06860.1	725	70	590	799	654	723	1e-65	multifunctional protein 2
UN00254	1015	AT3G06860.1	725	40	3	119	455	494	1e-65	multifunctional protein 2
UN00255	579	NoHit	0	0	0	0	0	0	99	NoMatchingHitfound
UN00256	515	AT1G52190.1	607	83	190	438	29	111	2e-18	Major facilitator superfamily protein
UN00256	515	AT1G52190.1	607	27	440	514	112	138	2e-18	Major facilitator superfamily protein
UN00256	515	AT1G52190.1	607	19	141	197	13	31	2e-18	Major facilitator superfamily protein
UN00256	515	AT5G11570.1	481	83	190	438	21	103	1e-14	Major facilitator superfamily protein
UN00256	515	AT3G16180.1	591	83	190	438	31	113	6e-13	Major facilitator superfamily protein
UN00256	515	AT1G69860.1	555	81	190	432	26	106	1e-12	Major facilitator superfamily protein
UN00256	515	AT1G69860.1	555	13	443	481	110	122	1e-12	Major facilitator superfamily protein
UN00256	515	AT1G27080.1	576	85	196	450	24	108	3e-09	nitrate transporter 1.6
UN00256	515	AT1G69870.1	620	77	196	426	61	137	9e-09	nitrate transporter 1.7
UN00257	504	NoHit	0	0	0	0	0	0	99	NoMatchingHitfound
UN00258	587	NoHit	0	0	0	0	0	0	99	NoMatchingHitfound
UN00259	576	NoHit	0	0	0	0	0	0	99	NoMatchingHitfound
UN00260	651	NoHit	0	0	0	0	0	0	99	NoMatchingHitfound
UN00261	1130	AT5G54130.2	436	185	557	3	212	396	1e-163	Calcium-binding endonuclease/exonuclease/phosphatase family
UN00261	1130	AT5G54130.2	436	189	1123	557	26	211	1e-163	Calcium-binding endonuclease/exonuclease/phosphatase family
UN00261	1130	AT1G02270.1	484	191	1129	557	69	259	1e-137	Calcium-binding endonuclease/exonuclease/phosphatase family
UN00261	1130	AT1G02270.1	484	193	557	3	260	448	1e-137	Calcium-binding endonuclease/exonuclease/phosphatase family
UN00261	1130	AT5G54130.4	351	189	1123	557	26	211	1e-137	Calcium-binding endonuclease/exonuclease/phosphatase family
UN00261	1130	AT5G54130.4	351	122	557	192	212	333	1e-137	Calcium-binding endonuclease/exonuclease/phosphatase family
UN00261	1130	AT5G54130.3	349	189	1123	557	26	209	1e-134	Calcium-binding endonuclease/exonuclease/phosphatase family
UN00261	1130	AT5G54130.3	349	122	557	192	210	331	1e-134	Calcium-binding endonuclease/exonuclease/phosphatase family
UN00261	1130	AT3G18500.3	449	161	1030	557	139	282	2e-07	DNAse I-like superfamily protein
UN00261	1130	AT3G18500.2	448	161	1030	557	139	282	2e-07	DNAse I-like superfamily protein
UN00262	1017	AT1G10760.1	1399	242	357	1016	239	479	7e-43	Pyruvate phosphate dikinase, PEP/pyruvate binding domain
UN00262	1017	AT1G10760.1	1399	24	256	327	206	229	7e-43	Pyruvate phosphate dikinase, PEP/pyruvate binding domain
UN00262	1017	AT1G10760.1	1399	83	22	270	206	280	3e-16	Pyruvate phosphate dikinase, PEP/pyruvate binding domain
UN00262	1017	AT4G24450.1	1278	219	360	1013	159	367	4e-24	phosphoglucan, water dikinase
UN00263	819	NoHit	0	0	0	0	0	0	99	NoMatchingHitfound
UN00264	920	AT1G08570.1	275	116	430	83	125	239	7e-72	atypical CYS HIS rich thioredoxin 4
UN00264	920	AT1G08570.1	275	73	626	423	55	127	7e-72	atypical CYS HIS rich thioredoxin 4
UN00264	920	AT1G08570.2	244	116	430	83	94	208	3e-71	atypical CYS HIS rich thioredoxin 4
UN00264	920	AT1G08570.2	244	49	569	423	48	96	3e-71	atypical CYS HIS rich thioredoxin 4
UN00264	920	AT2G33270.1	273	111	430	98	121	231	1e-64	atypical CYS HIS rich thioredoxin 3
UN00264	920	AT2G33270.1	273	78	641	423	49	123	1e-64	atypical CYS HIS rich thioredoxin 3
UN00264	920	AT1G08570.4	177	116	430	83	27	141	1e-63	atypical CYS HIS rich thioredoxin 4
UN00264	920	AT1G08570.4	177	29	509	423	1	29	1e-63	atypical CYS HIS rich thioredoxin 4
UN00264	920	AT1G08570.3	177	116	430	83	27	141	1e-63	atypical CYS HIS rich thioredoxin 4
UN00264	920	AT1G08570.3	177	29	509	423	1	29	1e-63	atypical CYS HIS rich thioredoxin 4
UN00264	920	AT5G61440.1	245	110	430	101	113	222	3e-53	atypical CYS HIS rich thioredoxin 5
UN00264	920	AT5G61440.1	245	47	563	423	69	115	3e-53	atypical CYS HIS rich thioredoxin 5
UN00265	680	AT2G42010.1	1083	148	331	2	1	147	1e-14	phospholipase D beta 1
UN00265	680	AT5G07740.1	1649	122	325	2	973	1088	2e-14	actin binding
UN00265	680	AT5G07740.1	1649	112	307	2	1050	1161	3e-13	actin binding
UN00265	680	AT5G07740.1	1649	119	307	2	1019	1137	2e-11	actin binding
UN00265	680	AT5G07740.1	1649	109	307	2	957	1048	5e-11	actin binding
UN00265	680	AT5G07740.1	1649	95	277	2	955	1022	2e-10	actin binding
UN00265	680	AT5G07740.1	1649	114	307	2	1076	1188	4e-09	actin binding
UN00265	680	AT5G07740.1	1649	108	307	2	920	1009	6e-09	actin binding
UN00265	680	AT5G07740.1	1649	113	307	2	1101	1211	2e-08	actin binding
UN00265	680	AT5G07740.1	1649	104	271	2	649	748	2e-06	actin binding
UN00265	680	AT1G26250.1	443	111	322	2	67	174	3e-12	Proline-rich extensin-like family protein
UN00265	680	AT1G26250.1	443	110	322	5	107	214	3e-12	Proline-rich extensin-like family protein
UN00265	680	AT1G26250.1	443	110	322	5	87	194	1e-11	Proline-rich extensin-like family protein
UN00265	680	AT1G26250.1	443	121	322	2	147	264	2e-11	Proline-rich extensin-like family protein
UN00265	680	AT1G26250.1	443	112	322	5	217	324	3e-11	Proline-rich extensin-like family protein
UN00265	680	AT1G26250.1	443	117	322	5	237	344	3e-11	Proline-rich extensin-like family protein
UN00265	680	AT1G26250.1	443	121	322	2	197	314	4e-11	Proline-rich extensin-like family protein
UN00265	680	AT1G26250.1	443	113	322	5	42	154	5e-11	Proline-rich extensin-like family protein
UN00265	680	AT1G26250.1	443	112	322	2	175	284	5e-11	Proline-rich extensin-like family protein
UN00265	680	AT1G26250.1	443	110	322	5	127	234	2e-10	Proline-rich extensin-like family protein
UN00265	680	AT1G26250.1	443	110	322	5	137	244	2e-10	Proline-rich extensin-like family protein
UN00265	680	AT1G26250.1	443	110	322	5	227	334	2e-10	Proline-rich extensin-like family protein
UN00265	680	AT1G26250.1	443	113	322	5	34	144	4e-10	Proline-rich extensin-like family protein
UN00265	680	AT1G26250.1	443	109	322	5	277	380	4e-10	Proline-rich extensin-like family protein
UN00265	680	AT1G26250.1	443	111	322	5	247	355	8e-10	Proline-rich extensin-like family protein
UN00265	680	AT1G26250.1	443	130	322	2	307	433	2e-09	Proline-rich extensin-like family protein
UN00265	680	AT1G26250.1	443	110	316	5	28	134	6e-09	Proline-rich extensin-like family protein
UN00265	680	AT1G26250.1	443	98	280	5	17	114	7e-08	Proline-rich extensin-like family protein
UN00265	680	AT1G26250.1	443	124	322	5	337	441	2e-07	Proline-rich extensin-like family protein
UN00265	680	AT5G14540.1	547	113	331	5	286	393	1e-11	Protein of unknown function (DUF1421)
UN00265	680	AT5G45350.2	177	95	304	29	21	96	1e-11	proline-rich family protein
UN00265	680	AT5G45350.2	177	84	247	2	16	94	8e-07	proline-rich family protein
UN00265	680	AT4G34150.1	247	128	334	8	124	246	1e-11	Calcium-dependent lipid-binding (CaLB domain) family protein
UN00266	602	NoHit	0	0	0	0	0	0	99	NoMatchingHitfound
UN00267	691	AT4G17140.3	4219	229	689	3	554	781	2e-80	pleckstrin homology (PH) domain-containing protein
UN00267	691	AT4G17140.2	4218	229	689	3	554	781	2e-80	pleckstrin homology (PH) domain-containing protein
UN00267	691	AT4G17140.1	4216	229	689	3	554	781	2e-80	pleckstrin homology (PH) domain-containing protein
UN00267	691	AT1G48090.1	4146	234	689	6	613	844	4e-39	calcium-dependent lipid-binding family protein
UN00268	833	NoHit	0	0	0	0	0	0	99	NoMatchingHitfound
UN00269	847	AT1G15520.1	1423	150	451	2	799	948	8e-98	pleiotropic drug resistance 12
UN00269	847	AT1G15520.1	1423	96	845	558	698	793	8e-98	pleiotropic drug resistance 12
UN00269	847	AT1G15520.1	1423	88	301	41	166	253	2e-06	pleiotropic drug resistance 12
UN00269	847	AT1G15210.1	1442	162	493	17	797	958	1e-79	pleiotropic drug resistance 7
UN00269	847	AT1G15210.1	1442	92	842	570	714	805	1e-79	pleiotropic drug resistance 7
UN00269	847	AT1G15210.1	1442	88	301	41	181	268	1e-07	pleiotropic drug resistance 7
UN00269	847	AT1G59870.1	1469	173	535	17	818	985	7e-79	ABC-2 and Plant PDR ABC-type transporter family protein
UN00269	847	AT1G59870.1	1469	93	842	570	716	808	7e-79	ABC-2 and Plant PDR ABC-type transporter family protein
UN00269	847	AT1G59870.1	1469	88	301	41	183	270	9e-09	ABC-2 and Plant PDR ABC-type transporter family protein
UN00269	847	AT1G66950.1	1454	171	514	2	819	976	1e-77	pleiotropic drug resistance 11
UN00269	847	AT1G66950.1	1454	94	842	570	720	813	1e-77	pleiotropic drug resistance 11
UN00269	847	AT1G66950.1	1454	87	301	44	187	273	4e-06	pleiotropic drug resistance 11
UN00269	847	AT3G53480.1	1450	173	520	2	811	973	3e-71	pleiotropic drug resistance 9
UN00269	847	AT3G53480.1	1450	101	842	540	718	817	3e-71	pleiotropic drug resistance 9
UN00269	847	AT3G53480.1	1450	90	307	41	184	273	4e-07	pleiotropic drug resistance 9
UN00269	847	AT2G36380.1	1453	171	514	2	805	975	4e-58	pleiotropic drug resistance 6
UN00269	847	AT2G36380.1	1453	108	842	528	718	821	1e-18	pleiotropic drug resistance 6
UN00269	847	AT2G36380.1	1453	87	301	44	185	271	7e-07	pleiotropic drug resistance 6
UN00270	607	AT2G24360.1	411	69	281	484	26	88	3e-21	Protein kinase superfamily protein
UN00270	607	AT2G24360.1	411	25	492	566	92	116	3e-21	Protein kinase superfamily protein
UN00270	607	AT2G24360.1	411	16	559	606	114	129	3e-21	Protein kinase superfamily protein
UN00270	607	AT4G31170.3	412	66	281	475	25	84	1e-20	Protein kinase superfamily protein
UN00270	607	AT4G31170.3	412	25	492	566	93	117	1e-20	Protein kinase superfamily protein
UN00270	607	AT4G31170.3	412	16	559	606	115	130	1e-20	Protein kinase superfamily protein
UN00270	607	AT4G31170.2	412	66	281	475	25	84	1e-20	Protein kinase superfamily protein
UN00270	607	AT4G31170.2	412	25	492	566	93	117	1e-20	Protein kinase superfamily protein
UN00270	607	AT4G31170.2	412	16	559	606	115	130	1e-20	Protein kinase superfamily protein
UN00270	607	AT4G31170.1	412	66	281	475	25	84	1e-20	Protein kinase superfamily protein
UN00270	607	AT4G31170.1	412	25	492	566	93	117	1e-20	Protein kinase superfamily protein
UN00270	607	AT4G31170.1	412	16	559	606	115	130	1e-20	Protein kinase superfamily protein
UN00270	607	AT4G31170.4	307	66	281	475	25	84	1e-20	Protein kinase superfamily protein
UN00270	607	AT4G31170.4	307	25	492	566	93	117	1e-20	Protein kinase superfamily protein
UN00270	607	AT4G31170.4	307	16	559	606	115	130	1e-20	Protein kinase superfamily protein
UN00271	457	AT1G10560.1	697	50	292	143	310	359	1e-21	plant U-box 18
UN00271	457	AT1G10560.1	697	40	408	289	271	310	1e-21	plant U-box 18
UN00271	457	AT1G60190.1	686	50	292	143	300	349	6e-19	ARM repeat superfamily protein
UN00271	457	AT1G60190.1	686	28	372	289	273	300	6e-19	ARM repeat superfamily protein
UN00271	457	AT1G29340.1	729	57	292	122	327	383	2e-15	plant U-box 17
UN00271	457	AT1G29340.1	729	39	405	289	290	327	2e-15	plant U-box 17
UN00271	457	AT5G42340.1	660	53	298	140	310	362	7e-15	Plant U-Box 15
UN00271	457	AT5G42340.1	660	22	354	289	291	312	7e-15	Plant U-Box 15
UN00271	457	AT1G67530.2	782	52	298	143	292	343	9e-15	ARM repeat superfamily protein
UN00271	457	AT1G67530.2	782	48	432	289	247	294	9e-15	ARM repeat superfamily protein
UN00271	457	AT1G67530.1	782	52	298	143	292	343	9e-15	ARM repeat superfamily protein
UN00271	457	AT1G67530.1	782	48	432	289	247	294	9e-15	ARM repeat superfamily protein
UN00272	989	AT1G69310.2	287	71	220	8	167	237	1e-20	WRKY DNA-binding protein 57
UN00272	989	AT1G69310.2	287	48	833	690	121	168	5e-20	WRKY DNA-binding protein 57
UN00272	989	AT1G69310.1	287	71	220	8	167	237	1e-20	WRKY DNA-binding protein 57
UN00272	989	AT1G69310.1	287	48	833	690	121	168	5e-20	WRKY DNA-binding protein 57
UN00272	989	AT2G47260.1	337	48	833	690	148	195	6e-18	WRKY DNA-binding protein 23
UN00272	989	AT2G47260.1	337	58	220	59	194	251	1e-11	WRKY DNA-binding protein 23
UN00272	989	AT1G29860.1	282	46	827	690	112	157	2e-17	WRKY DNA-binding protein 71
UN00272	989	AT1G29860.1	282	50	220	71	156	205	2e-11	WRKY DNA-binding protein 71
UN00272	989	AT5G49520.1	399	48	833	690	195	242	7e-17	WRKY DNA-binding protein 48
UN00272	989	AT5G49520.1	399	45	220	86	241	285	4e-12	WRKY DNA-binding protein 48
UN00272	989	AT4G18170.1	318	48	833	690	146	193	1e-16	WRKY DNA-binding protein 28
UN00272	989	AT4G18170.1	318	37	220	110	192	228	5e-12	WRKY DNA-binding protein 28
UN00273	1477	AT5G17020.2	1060	323	1476	508	621	943	1e-154	exportin 1A
UN00273	1477	AT5G17020.2	1060	140	575	159	921	1060	2e-58	exportin 1A
UN00273	1477	AT5G17020.1	1075	323	1476	508	636	958	1e-154	exportin 1A
UN00273	1477	AT5G17020.1	1075	140	575	159	936	1075	2e-58	exportin 1A
UN00273	1477	AT3G03110.1	1076	323	1476	508	637	959	1e-149	exportin 1B
UN00273	1477	AT3G03110.1	1076	140	575	159	937	1076	1e-51	exportin 1B
UN00274	609	NoHit	0	0	0	0	0	0	99	NoMatchingHitfound
UN00275	1085	AT5G60170.2	987	389	1	1080	255	632	1e-14	RNA binding (RRM/RBD/RNP motifs) family protein
UN00275	1085	AT5G60170.1	985	389	1	1080	253	630	1e-14	RNA binding (RRM/RBD/RNP motifs) family protein
UN00275	1085	AT3G45630.1	989	390	1	1038	252	634	8e-14	RNA binding (RRM/RBD/RNP motifs) family protein
UN00275	1085	AT2G28540.2	960	102	1	306	254	343	1e-09	RNA binding (RRM/RBD/RNP motifs) family protein
UN00275	1085	AT2G28540.1	882	102	1	306	254	343	1e-09	RNA binding (RRM/RBD/RNP motifs) family protein
UN00276	625	NoHit	0	0	0	0	0	0	99	NoMatchingHitfound
UN00277	587	AT4G34950.1	567	195	585	1	348	486	1e-58	Major facilitator superfamily protein
UN00277	587	AT2G16660.1	546	195	585	1	327	465	2e-56	Major facilitator superfamily protein
UN00277	587	AT2G39210.1	601	190	585	22	342	475	9e-22	Major facilitator superfamily protein
UN00277	587	AT1G18940.1	526	196	582	1	315	454	2e-20	Nodulin-like / Major Facilitator Superfamily protein
UN00277	587	AT2G34350.1	525	197	585	1	314	454	5e-19	Nodulin-like / Major Facilitator Superfamily protein
UN00277	587	AT2G28120.1	577	191	585	22	333	466	6e-18	Major facilitator superfamily protein
UN00278	661	AT1G17020.1	358	199	641	51	98	261	7e-49	senescence-related gene 1
UN00278	661	AT1G17020.1	358	16	49	2	262	277	7e-49	senescence-related gene 1
UN00278	661	AT4G25300.1	356	197	641	54	97	258	1e-45	2-oxoglutarate (2OG) and Fe(II)-dependent oxygenase superfamily protein
UN00278	661	AT4G25300.1	356	16	49	2	260	275	1e-45	2-oxoglutarate (2OG) and Fe(II)-dependent oxygenase superfamily protein
UN00278	661	AT4G25310.1	353	197	641	54	94	255	2e-45	2-oxoglutarate (2OG) and Fe(II)-dependent oxygenase superfamily protein
UN00278	661	AT1G17010.1	361	196	641	57	99	259	7e-43	2-oxoglutarate (2OG) and Fe(II)-dependent oxygenase superfamily protein
UN00278	661	AT1G78550.1	356	196	641	54	98	258	8e-38	2-oxoglutarate (2OG) and Fe(II)-dependent oxygenase superfamily protein
UN00278	661	AT3G21420.1	364	191	620	51	109	264	8e-34	2-oxoglutarate (2OG) and Fe(II)-dependent oxygenase superfamily protein
UN00278	661	AT3G21420.1	364	16	49	2	265	280	8e-34	2-oxoglutarate (2OG) and Fe(II)-dependent oxygenase superfamily protein
UN00279	673	AT3G18440.1	598	149	220	663	224	370	1e-43	aluminum-activated malate transporter 9
UN00279	673	AT3G18440.1	598	51	47	199	168	218	1e-43	aluminum-activated malate transporter 9
UN00279	673	AT2G17470.1	538	142	226	648	178	317	3e-38	Aluminium activated malate transporter family protein
UN00279	673	AT2G17470.1	538	50	47	196	120	169	3e-38	Aluminium activated malate transporter family protein
UN00279	673	AT1G25480.1	548	142	226	648	206	345	6e-37	Aluminium activated malate transporter family protein
UN00279	673	AT1G25480.1	548	46	47	184	148	193	6e-37	Aluminium activated malate transporter family protein
UN00279	673	AT1G68600.1	537	142	226	648	195	334	2e-36	Aluminium activated malate transporter family protein
UN00279	673	AT1G68600.1	537	46	47	184	137	182	2e-36	Aluminium activated malate transporter family protein
UN00279	673	AT5G46610.1	543	147	223	663	189	328	7e-31	Aluminium activated malate transporter family protein
UN00279	673	AT5G46610.1	543	48	53	193	133	180	7e-31	Aluminium activated malate transporter family protein
UN00279	673	AT5G46610.2	519	147	223	663	165	304	7e-31	Aluminium activated malate transporter family protein
UN00279	673	AT5G46610.2	519	48	53	193	109	156	7e-31	Aluminium activated malate transporter family protein
UN00280	758	AT4G12420.2	587	127	110	481	459	585	3e-62	Cupredoxin superfamily protein
UN00280	758	AT4G12420.2	587	40	3	122	423	462	3e-62	Cupredoxin superfamily protein
UN00280	758	AT4G12420.1	587	127	110	481	459	585	3e-62	Cupredoxin superfamily protein
UN00280	758	AT4G12420.1	587	40	3	122	423	462	3e-62	Cupredoxin superfamily protein
UN00280	758	AT4G25240.1	589	124	110	475	462	584	5e-49	SKU5 similar 1
UN00280	758	AT4G25240.1	589	40	3	122	426	465	5e-49	SKU5 similar 1
UN00280	758	AT5G51480.1	592	128	110	493	462	588	2e-48	SKU5 similar 2
UN00280	758	AT5G51480.1	592	36	3	110	426	461	2e-48	SKU5 similar 2
UN00280	758	AT5G48450.1	621	147	92	529	447	593	4e-35	SKU5 similar 3
UN00280	758	AT5G48450.1	621	40	3	122	417	456	2e-09	SKU5 similar 3
UN00280	758	AT4G22010.1	541	90	110	379	442	531	2e-31	SKU5 similar 4
UN00280	758	AT4G22010.1	541	39	6	122	407	445	2e-31	SKU5 similar 4
UN00281	785	AT1G13950.1	158	87	2	262	19	105	3e-42	eukaryotic elongation factor 5A-1
UN00281	785	AT1G13950.1	158	56	400	567	101	156	7e-18	eukaryotic elongation factor 5A-1
UN00281	785	AT1G69410.1	158	87	2	262	19	105	8e-41	eukaryotic elongation factor 5A-3
UN00281	785	AT1G69410.1	158	56	400	567	101	156	2e-18	eukaryotic elongation factor 5A-3
UN00281	785	AT1G26630.2	138	87	2	262	19	105	3e-39	Eukaryotic translation initiation factor 5A-1 (eIF-5A 1) protein
UN00281	785	AT1G26630.1	159	87	2	262	19	105	3e-39	Eukaryotic translation initiation factor 5A-1 (eIF-5A 1) protein
UN00281	785	AT1G26630.1	159	56	400	567	101	156	2e-18	Eukaryotic translation initiation factor 5A-1 (eIF-5A 1) protein
UN00282	798	AT5G22360.1	221	220	56	706	2	220	1e-57	vesicle-associated membrane protein 714
UN00282	798	AT4G32150.1	219	218	56	703	2	218	3e-56	vesicle-associated membrane protein 711
UN00282	798	AT2G25340.1	219	218	56	703	2	218	4e-55	vesicle-associated membrane protein 712
UN00282	798	AT5G11150.1	221	219	56	703	2	219	1e-53	vesicle-associated membrane protein 713
UN00282	798	AT2G33120.1	221	211	56	682	5	215	5e-49	synaptobrevin-related protein 1
UN00282	798	AT2G32670.1	285	213	56	685	70	282	6e-49	vesicle-associated membrane protein 725
UN00283	889	NoHit	0	0	0	0	0	0	99	NoMatchingHitfound
UN00284	495	NoHit	0	0	0	0	0	0	99	NoMatchingHitfound
UN00285	921	AT3G02260.1	5098	198	328	921	2768	2962	1e-104	auxin transport protein (BIG)
UN00285	921	AT3G02260.1	5098	118	3	353	2659	2776	1e-104	auxin transport protein (BIG)
UN00286	652	AT4G32690.1	175	167	634	146	1	167	2e-71	hemoglobin 3
UN00287	671	AT3G07570.1	369	119	650	297	209	326	3e-43	Cytochrome b561/ferric reductase transmembrane with DOMON related domain
UN00287	671	AT3G07570.1	369	28	304	221	324	351	3e-43	Cytochrome b561/ferric reductase transmembrane with DOMON related domain
UN00287	671	AT3G61750.1	398	109	638	312	220	327	3e-28	Cytochrome b561/ferric reductase transmembrane with DOMON related domain
UN00287	671	AT5G35735.1	404	119	647	297	208	325	3e-21	Auxin-responsive family protein
UN00287	671	AT4G12980.1	394	122	653	300	216	336	7e-21	Auxin-responsive family protein
UN00287	671	AT3G59070.1	466	122	650	297	216	336	9e-21	Cytochrome b561/ferric reductase transmembrane with DOMON related domain
UN00287	671	AT3G25290.1	393	120	647	300	217	335	2e-20	Auxin-responsive family protein
UN00288	969	NoHit	0	0	0	0	0	0	99	NoMatchingHitfound
UN00289	860	NoHit	0	0	0	0	0	0	99	NoMatchingHitfound
UN00290	1102	NoHit	0	0	0	0	0	0	99	NoMatchingHitfound
UN00291	536	AT5G19930.2	288	99	496	200	162	259	3e-37	Protein of unknown function DUF92, transmembrane
UN00291	536	AT5G19930.2	288	26	222	145	252	277	3e-37	Protein of unknown function DUF92, transmembrane
UN00291	536	AT5G19930.1	288	99	496	200	162	259	3e-37	Protein of unknown function DUF92, transmembrane
UN00291	536	AT5G19930.1	288	26	222	145	252	277	3e-37	Protein of unknown function DUF92, transmembrane
UN00292	535	AT1G07650.2	1020	59	230	60	35	92	5e-07	Leucine-rich repeat transmembrane protein kinase
UN00292	535	AT1G07650.1	1014	59	230	60	35	92	5e-07	Leucine-rich repeat transmembrane protein kinase
UN00293	1301	AT2G34970.1	730	428	1289	33	5	429	1e-150	Trimeric LpxA-like enzyme
UN00293	1301	AT4G18300.1	709	419	1253	33	17	420	1e-128	Trimeric LpxA-like enzyme
UN00293	1301	AT3G02270.1	676	425	1289	33	5	411	1e-116	Trimeric LpxA-like enzyme
UN00293	1301	AT2G39770.2	361	201	1232	639	1	183	4e-08	Glucose-1-phosphate adenylyltransferase family protein
UN00293	1301	AT2G39770.1	361	201	1232	639	1	183	4e-08	Glucose-1-phosphate adenylyltransferase family protein
UN00293	1301	AT5G19485.1	456	217	1229	606	4	212	2e-06	transferases;nucleotidyltransferases
UN00294	1171	NoHit	0	0	0	0	0	0	99	NoMatchingHitfound
UN00295	828	NoHit	0	0	0	0	0	0	99	NoMatchingHitfound
UN00296	1065	AT2G07706.1	504	56	442	579	37	92	4e-06	unknown protein;
UN00297	939	AT4G19210.1	605	71	123	335	95	165	1e-39	RNAse l inhibitor protein 2
UN00297	939	AT4G19210.1	605	18	2	55	79	96	1e-39	RNAse l inhibitor protein 2
UN00297	939	AT3G13640.1	603	73	123	341	95	167	2e-36	RNAse l inhibitor protein 1
UN00297	939	AT3G13640.1	603	18	2	55	79	96	2e-36	RNAse l inhibitor protein 1
UN00298	1364	NoHit	0	0	0	0	0	0	99	NoMatchingHitfound
UN00299	917	NoHit	0	0	0	0	0	0	99	NoMatchingHitfound
UN00300	512	ATMG00410.1	385	169	13	501	228	385	5e-20	ATPase subunit 6-1
UN00300	512	ATMG01170.1	349	169	13	501	192	349	5e-20	ATPase, F0 complex, subunit A protein
UN00300	512	AT2G07741.1	385	169	13	501	228	385	5e-20	ATPase, F0 complex, subunit A protein
UN00301	508	AT3G47000.1	608	108	168	491	380	485	1e-47	Glycosyl hydrolase family protein
UN00301	508	AT3G47000.1	608	43	1	129	326	368	1e-47	Glycosyl hydrolase family protein
UN00301	508	AT3G47040.2	644	96	168	455	413	508	9e-47	Glycosyl hydrolase family protein
UN00301	508	AT3G47040.2	644	43	1	129	359	401	9e-47	Glycosyl hydrolase family protein
UN00301	508	AT3G47040.1	636	96	168	455	405	500	9e-47	Glycosyl hydrolase family protein
UN00301	508	AT3G47040.1	636	43	1	129	351	393	9e-47	Glycosyl hydrolase family protein
UN00301	508	AT3G47010.1	609	96	168	455	381	476	4e-46	Glycosyl hydrolase family protein
UN00301	508	AT3G47010.1	609	43	1	129	327	369	4e-46	Glycosyl hydrolase family protein
UN00301	508	AT3G47010.2	608	93	177	455	383	475	6e-45	Glycosyl hydrolase family protein
UN00301	508	AT3G47010.2	608	43	1	129	327	369	6e-45	Glycosyl hydrolase family protein
UN00301	508	AT3G47050.1	612	96	168	455	380	473	8e-42	Glycosyl hydrolase family protein
UN00301	508	AT3G47050.1	612	43	1	129	326	368	8e-42	Glycosyl hydrolase family protein
UN00302	1106	NoHit	0	0	0	0	0	0	99	NoMatchingHitfound
UN00303	848	NoHit	0	0	0	0	0	0	99	NoMatchingHitfound
UN00304	924	AT1G76710.2	492	128	133	516	12	139	5e-93	SET domain group 26
UN00304	924	AT1G76710.2	492	99	594	890	139	237	5e-93	SET domain group 26
UN00304	924	AT1G76710.1	492	128	133	516	12	139	5e-93	SET domain group 26
UN00304	924	AT1G76710.1	492	99	594	890	139	237	5e-93	SET domain group 26
UN00304	924	AT1G77300.1	1805	123	148	516	955	1076	5e-47	histone methyltransferases(H3-K4 specific);histone methyltransferases(H3-K36 specific)
UN00304	924	AT1G77300.1	1805	101	567	866	1069	1167	5e-47	histone methyltransferases(H3-K4 specific);histone methyltransferases(H3-K36 specific)
UN00304	924	AT1G77300.2	1501	123	148	516	955	1076	5e-47	histone methyltransferases(H3-K4 specific);histone methyltransferases(H3-K36 specific)
UN00304	924	AT1G77300.2	1501	101	567	866	1069	1167	5e-47	histone methyltransferases(H3-K4 specific);histone methyltransferases(H3-K36 specific)
UN00304	924	AT4G30860.1	497	93	594	872	376	467	9e-36	SET domain group 4
UN00304	924	AT4G30860.1	497	145	97	516	242	376	9e-36	SET domain group 4
UN00304	924	AT2G44150.1	363	93	594	872	166	257	8e-35	histone-lysine N-methyltransferase ASHH3
UN00304	924	AT2G44150.1	363	131	118	492	29	158	8e-35	histone-lysine N-methyltransferase ASHH3
UN00305	423	NoHit	0	0	0	0	0	0	99	NoMatchingHitfound
UN00306	288	AT3G63010.1	358	74	286	68	62	135	3e-22	alpha/beta-Hydrolases superfamily protein
UN00306	288	AT3G63010.1	358	21	63	1	137	157	3e-22	alpha/beta-Hydrolases superfamily protein
UN00306	288	AT5G27320.1	344	76	286	68	62	133	7e-21	alpha/beta-Hydrolases superfamily protein
UN00306	288	AT5G27320.1	344	21	63	1	135	155	7e-21	alpha/beta-Hydrolases superfamily protein
UN00306	288	AT3G05120.1	345	74	286	68	62	135	2e-19	alpha/beta-Hydrolases superfamily protein
UN00306	288	AT3G05120.1	345	21	63	1	137	157	2e-19	alpha/beta-Hydrolases superfamily protein
UN00306	288	AT5G23530.1	335	70	268	59	66	119	5e-07	carboxyesterase 18
UN00306	288	AT5G23530.1	335	17	54	4	121	137	5e-07	carboxyesterase 18
UN00307	556	NoHit	0	0	0	0	0	0	99	NoMatchingHitfound
UN00308	1056	AT3G26810.1	575	153	734	276	1	153	2e-69	auxin signaling F-box 2
UN00308	1056	AT1G12820.1	577	153	734	276	1	153	5e-68	auxin signaling F-box 3
UN00308	1056	AT3G62980.1	594	148	725	282	9	156	2e-58	F-box/RNI-like superfamily protein
UN00308	1056	AT4G03190.1	585	148	725	282	5	152	5e-53	GRR1-like protein 1
UN00308	1056	AT4G24390.1	623	150	719	270	56	205	5e-47	RNI-like superfamily protein
UN00308	1056	AT4G24390.2	623	150	719	270	56	205	5e-47	RNI-like superfamily protein
UN00309	906	AT2G02240.1	320	282	33	878	64	300	6e-54	F-box family protein
UN00309	906	AT2G02230.1	336	291	33	881	35	317	1e-53	phloem protein 2-B1
UN00309	906	AT2G02250.1	310	292	6	875	40	286	2e-53	phloem protein 2-B2
UN00309	906	AT2G02360.1	272	282	30	875	16	251	1e-49	phloem protein 2-B10
UN00309	906	AT1G80110.1	257	282	30	875	3	238	5e-47	phloem protein 2-B11
UN00309	906	AT5G24560.1	251	285	30	881	5	232	1e-46	phloem protein 2-B12
UN00310	646	AT1G56220.3	140	134	85	417	11	138	1e-19	Dormancy/auxin associated family protein
UN00310	646	AT1G56220.3	140	18	60	113	1	18	1e-19	Dormancy/auxin associated family protein
UN00310	646	AT1G56220.1	137	131	85	417	11	135	2e-19	Dormancy/auxin associated family protein
UN00310	646	AT1G56220.1	137	18	60	113	1	18	2e-19	Dormancy/auxin associated family protein
UN00310	646	AT1G56220.2	112	89	85	315	11	93	2e-11	Dormancy/auxin associated family protein
UN00310	646	AT1G56220.2	112	18	60	113	1	18	2e-11	Dormancy/auxin associated family protein
UN00310	646	AT1G56220.4	109	89	85	315	11	93	2e-11	Dormancy/auxin associated family protein
UN00310	646	AT1G56220.4	109	18	60	113	1	18	2e-11	Dormancy/auxin associated family protein
UN00311	1679	AT4G01320.1	424	424	1538	267	1	424	0	Peptidase family M48 family protein
UN00312	498	NoHit	0	0	0	0	0	0	99	NoMatchingHitfound
UN00313	464	AT5G12480.1	535	48	197	340	214	261	4e-37	calmodulin-domain protein kinase 7
UN00313	464	AT5G12480.1	535	36	3	110	179	214	4e-37	calmodulin-domain protein kinase 7
UN00313	464	AT5G12480.2	441	48	197	340	120	167	4e-37	calmodulin-domain protein kinase 7
UN00313	464	AT5G12480.2	441	36	3	110	85	120	4e-37	calmodulin-domain protein kinase 7
UN00313	464	AT3G57530.1	538	48	197	340	218	265	7e-37	calcium-dependent protein kinase 32
UN00313	464	AT3G57530.1	538	36	3	110	183	218	7e-37	calcium-dependent protein kinase 32
UN00313	464	AT5G19450.2	533	48	197	340	212	259	9e-37	calcium-dependent protein kinase 19
UN00313	464	AT5G19450.2	533	36	3	110	177	212	9e-37	calcium-dependent protein kinase 19
UN00313	464	AT5G19450.1	533	48	197	340	212	259	9e-37	calcium-dependent protein kinase 19
UN00313	464	AT5G19450.1	533	36	3	110	177	212	9e-37	calcium-dependent protein kinase 19
UN00313	464	AT1G74740.1	541	48	197	340	214	261	1e-36	calcium-dependent protein kinase 30
UN00313	464	AT1G74740.1	541	36	3	110	179	214	1e-36	calcium-dependent protein kinase 30
UN00314	582	NoHit	0	0	0	0	0	0	99	NoMatchingHitfound
UN00315	1055	AT5G34850.1	475	39	875	759	123	161	8e-11	purple acid phosphatase 26
UN00315	1055	AT2G16430.1	348	42	884	759	5	46	9e-10	purple acid phosphatase 10
UN00315	1055	AT2G27190.1	469	39	875	759	129	167	1e-09	purple acid phosphatase 12
UN00315	1055	AT2G16430.2	468	39	875	759	128	166	2e-09	purple acid phosphatase 10
UN00315	1055	AT1G56360.1	466	39	875	759	125	163	4e-08	purple acid phosphatase 6
UN00315	1055	AT4G36350.1	466	39	875	759	125	163	8e-08	purple acid phosphatase 25
UN00316	727	AT4G18372.1	112	89	345	611	24	112	3e-34	Small nuclear ribonucleoprotein family protein
UN00317	801	AT5G23535.1	159	106	557	240	54	159	2e-72	KOW domain-containing protein
UN00317	801	AT5G23535.1	159	60	715	536	1	60	2e-72	KOW domain-containing protein
UN00317	801	AT5G54600.1	198	70	554	348	113	182	7e-09	Translation protein SH3-like family protein
UN00317	801	AT5G54600.1	198	84	793	560	35	110	7e-09	Translation protein SH3-like family protein
UN00317	801	AT5G54600.2	179	59	524	348	105	163	8e-06	Translation protein SH3-like family protein
UN00317	801	AT5G54600.2	179	70	793	602	35	96	8e-06	Translation protein SH3-like family protein
UN00318	659	AT3G10810.1	496	25	301	227	331	355	2e-09	zinc finger (C3HC4-type RING finger) family protein
UN00318	659	AT3G10810.1	496	25	298	224	331	355	2e-09	zinc finger (C3HC4-type RING finger) family protein
UN00318	659	AT3G10810.1	496	28	298	215	328	355	2e-07	zinc finger (C3HC4-type RING finger) family protein
UN00318	659	AT3G10810.1	496	28	295	212	328	355	1e-06	zinc finger (C3HC4-type RING finger) family protein
UN00318	659	AT3G10810.1	496	17	301	251	340	356	2e-06	zinc finger (C3HC4-type RING finger) family protein
UN00318	659	AT3G10810.1	496	28	292	209	328	355	5e-06	zinc finger (C3HC4-type RING finger) family protein
UN00318	659	AT1G44050.1	734	40	184	303	84	123	1e-07	Cysteine/Histidine-rich C1 domain family protein
UN00318	659	AT1G44050.1	734	38	190	303	91	128	2e-07	Cysteine/Histidine-rich C1 domain family protein
UN00318	659	AT1G44050.1	734	41	181	303	87	127	2e-07	Cysteine/Histidine-rich C1 domain family protein
UN00318	659	AT1G44050.1	734	38	187	300	92	129	2e-07	Cysteine/Histidine-rich C1 domain family protein
UN00318	659	AT1G44050.1	734	36	196	303	94	129	6e-07	Cysteine/Histidine-rich C1 domain family protein
UN00318	659	AT1G44050.1	734	38	190	303	97	134	6e-07	Cysteine/Histidine-rich C1 domain family protein
UN00318	659	AT1G44050.1	734	41	181	303	93	133	1e-06	Cysteine/Histidine-rich C1 domain family protein
UN00318	659	AT1G44050.1	734	38	184	297	92	129	1e-06	Cysteine/Histidine-rich C1 domain family protein
UN00318	659	AT1G44050.1	734	41	181	303	81	121	4e-06	Cysteine/Histidine-rich C1 domain family protein
UN00318	659	AT2G36710.1	407	24	310	239	45	68	2e-07	Pectin lyase-like superfamily protein
UN00318	659	AT2G36710.1	407	24	292	221	50	73	1e-06	Pectin lyase-like superfamily protein
UN00318	659	AT1G05310.1	393	19	310	254	43	61	2e-07	Pectin lyase-like superfamily protein
UN00318	659	AT3G18810.1	700	44	190	321	85	128	3e-07	Protein kinase superfamily protein
UN00318	659	AT3G18810.1	700	44	190	321	96	139	3e-07	Protein kinase superfamily protein
UN00318	659	AT3G18810.1	700	44	190	321	70	113	3e-07	Protein kinase superfamily protein
UN00318	659	AT3G18810.1	700	41	181	303	75	115	3e-07	Protein kinase superfamily protein
UN00318	659	AT3G18810.1	700	42	190	315	107	148	6e-07	Protein kinase superfamily protein
UN00318	659	AT3G18810.1	700	39	187	303	68	106	1e-06	Protein kinase superfamily protein
UN00318	659	AT3G18810.1	700	38	190	303	79	116	1e-06	Protein kinase superfamily protein
UN00318	659	AT3G18810.1	700	41	181	303	69	109	1e-06	Protein kinase superfamily protein
UN00318	659	AT3G18810.1	700	43	193	321	76	118	2e-06	Protein kinase superfamily protein
UN00318	659	AT3G18810.1	700	40	181	300	99	138	6e-06	Protein kinase superfamily protein
UN00318	659	AT3G18810.1	700	42	190	315	106	147	8e-06	Protein kinase superfamily protein
UN00318	659	AT4G17750.1	495	23	193	261	454	476	6e-07	heat shock factor 1
UN00318	659	AT4G17750.1	495	23	187	255	453	475	2e-06	heat shock factor 1
UN00318	659	AT4G17750.1	495	23	184	252	453	475	2e-06	heat shock factor 1
UN00319	1210	AT2G45290.1	741	52	649	804	371	422	2e-21	Transketolase
UN00319	1210	AT2G45290.1	741	55	1045	1209	423	477	1e-19	Transketolase
UN00319	1210	AT2G45290.1	741	35	148	252	340	374	1e-16	Transketolase
UN00319	1210	AT2G45290.1	741	20	89	148	320	339	1e-16	Transketolase
UN00319	1210	AT3G60750.2	740	55	1045	1209	422	476	3e-21	Transketolase
UN00319	1210	AT3G60750.2	740	52	649	804	370	421	3e-20	Transketolase
UN00319	1210	AT3G60750.2	740	35	148	252	339	373	4e-16	Transketolase
UN00319	1210	AT3G60750.2	740	20	89	148	319	338	4e-16	Transketolase
UN00319	1210	AT3G60750.1	741	55	1045	1209	423	477	3e-21	Transketolase
UN00319	1210	AT3G60750.1	741	52	649	804	371	422	3e-20	Transketolase
UN00319	1210	AT3G60750.1	741	35	148	252	340	374	4e-16	Transketolase
UN00319	1210	AT3G60750.1	741	20	89	148	320	339	4e-16	Transketolase
UN00320	664	NoHit	0	0	0	0	0	0	99	NoMatchingHitfound
UN00321	635	NoHit	0	0	0	0	0	0	99	NoMatchingHitfound
UN00322	3107	AT5G27970.1	1630	857	2722	194	65	918	0	ARM repeat superfamily protein
UN00322	3107	AT5G27970.1	1630	66	2915	2718	1	66	1e-19	ARM repeat superfamily protein
UN00322	3107	AT5G27970.2	1658	859	2722	194	65	920	0	ARM repeat superfamily protein
UN00322	3107	AT5G27970.2	1658	66	2915	2718	1	66	1e-19	ARM repeat superfamily protein
UN00322	3107	AT3G43300.1	1758	416	1423	203	858	1210	4e-07	HOPM interactor 7
UN00323	507	NoHit	0	0	0	0	0	0	99	NoMatchingHitfound
UN00324	808	AT1G70600.1	146	148	792	349	1	146	8e-73	Ribosomal protein L18e/L15 superfamily protein
UN00324	808	AT1G23290.1	146	148	792	349	1	146	3e-71	Ribosomal protein L18e/L15 superfamily protein
UN00324	808	AT1G12960.1	104	147	792	352	1	100	8e-31	Ribosomal protein L18e/L15 superfamily protein
UN00325	629	AT5G38350.1	833	132	63	455	506	629	1e-10	Disease resistance protein (NBS-LRR class) family
UN00325	629	AT5G38350.1	833	31	476	568	643	673	1e-10	Disease resistance protein (NBS-LRR class) family
UN00325	629	AT5G44510.1	1187	135	75	464	761	891	3e-10	target of AVRB operation1
UN00325	629	AT5G44510.1	1187	38	476	589	902	939	3e-10	target of AVRB operation1
UN00325	629	AT5G44510.1	1187	140	69	464	687	823	1e-07	target of AVRB operation1
UN00325	629	AT5G44510.1	1187	137	75	461	785	917	8e-06	target of AVRB operation1
UN00325	629	AT1G69550.1	1400	148	75	443	1085	1232	4e-09	disease resistance protein (TIR-NBS-LRR class)
UN00325	629	AT1G69550.1	1400	146	30	461	782	916	5e-09	disease resistance protein (TIR-NBS-LRR class)
UN00325	629	AT1G69550.1	1400	130	78	461	918	1036	5e-09	disease resistance protein (TIR-NBS-LRR class)
UN00325	629	AT1G69550.1	1400	47	476	607	1059	1105	5e-09	disease resistance protein (TIR-NBS-LRR class)
UN00325	629	AT1G69550.1	1400	45	476	601	915	959	5e-09	disease resistance protein (TIR-NBS-LRR class)
UN00325	629	AT1G69550.1	1400	153	30	464	758	904	6e-08	disease resistance protein (TIR-NBS-LRR class)
UN00325	629	AT1G69550.1	1400	138	75	464	869	1000	2e-07	disease resistance protein (TIR-NBS-LRR class)
UN00325	629	AT1G69550.1	1400	137	78	464	942	1072	8e-06	disease resistance protein (TIR-NBS-LRR class)
UN00325	629	AT3G44480.1	1194	148	69	455	815	959	2e-08	Disease resistance protein (TIR-NBS-LRR class) family
UN00325	629	AT3G44480.1	1194	47	497	619	953	999	2e-08	Disease resistance protein (TIR-NBS-LRR class) family
UN00325	629	AT5G38340.1	1059	127	78	455	736	854	3e-08	Disease resistance protein (TIR-NBS-LRR class) family
UN00325	629	AT5G38340.1	1059	22	533	598	866	887	3e-08	Disease resistance protein (TIR-NBS-LRR class) family
UN00325	629	AT1G56510.1	1007	157	72	473	598	754	3e-08	Disease resistance protein (TIR-NBS-LRR class)
UN00325	629	AT1G56510.1	1007	30	521	610	785	814	3e-08	Disease resistance protein (TIR-NBS-LRR class)
UN00326	783	AT4G13350.2	602	199	547	5	120	308	1e-37	NSP (nuclear shuttle protein)-interacting GTPase
UN00326	783	AT4G13350.2	602	76	782	555	57	132	7e-24	NSP (nuclear shuttle protein)-interacting GTPase
UN00326	783	AT4G13350.1	602	199	547	5	120	308	1e-37	NSP (nuclear shuttle protein)-interacting GTPase
UN00326	783	AT4G13350.1	602	76	782	555	57	132	7e-24	NSP (nuclear shuttle protein)-interacting GTPase
UN00326	783	AT1G08680.4	651	77	782	552	57	133	2e-28	ARF GAP-like zinc finger-containing protein ZIGA4
UN00326	783	AT1G08680.4	651	176	538	50	141	291	2e-28	ARF GAP-like zinc finger-containing protein ZIGA4
UN00326	783	AT1G08680.2	648	77	782	552	57	133	2e-28	ARF GAP-like zinc finger-containing protein ZIGA4
UN00326	783	AT1G08680.2	648	176	538	50	141	291	2e-28	ARF GAP-like zinc finger-containing protein ZIGA4
UN00326	783	AT1G08680.1	649	77	782	552	57	133	2e-28	ARF GAP-like zinc finger-containing protein ZIGA4
UN00326	783	AT1G08680.1	649	176	538	50	141	291	2e-28	ARF GAP-like zinc finger-containing protein ZIGA4
UN00326	783	AT4G32630.1	627	74	782	561	53	126	2e-25	ArfGap/RecO-like zinc finger domain-containing protein
UN00326	783	AT4G32630.1	627	186	538	59	132	308	2e-25	ArfGap/RecO-like zinc finger domain-containing protein
UN00327	1523	NoHit	0	0	0	0	0	0	99	NoMatchingHitfound
UN00328	572	AT3G04350.1	567	85	483	229	481	565	1e-20	Plant protein of unknown function (DUF946)
UN00328	572	AT3G04350.1	567	28	571	491	451	478	1e-20	Plant protein of unknown function (DUF946)
UN00328	572	AT3G01870.1	583	90	498	229	499	583	1e-19	Plant protein of unknown function (DUF946)
UN00328	572	AT2G44230.1	542	85	480	229	458	541	1e-19	Plant protein of unknown function (DUF946)
UN00328	572	AT2G44230.1	542	26	568	491	430	454	1e-19	Plant protein of unknown function (DUF946)
UN00328	572	AT5G43950.1	566	85	480	226	482	565	2e-19	Plant protein of unknown function (DUF946)
UN00328	572	AT5G43950.1	566	26	565	491	453	478	2e-19	Plant protein of unknown function (DUF946)
UN00328	572	AT2G44260.2	583	86	486	229	498	582	1e-18	Plant protein of unknown function (DUF946)
UN00328	572	AT2G44260.1	553	86	486	229	468	552	1e-18	Plant protein of unknown function (DUF946)
UN00329	935	AT5G54540.1	297	210	894	268	73	254	2e-30	Uncharacterised conserved protein (UCP012943)
UN00329	935	AT5G54540.1	297	18	182	129	280	297	2e-30	Uncharacterised conserved protein (UCP012943)
UN00330	1471	AT4G29510.1	390	269	1014	208	79	347	1e-139	arginine methyltransferase 11
UN00330	1471	AT4G29510.1	390	36	208	101	348	383	1e-139	arginine methyltransferase 11
UN00330	1471	AT4G29510.1	390	38	1470	1360	46	83	5e-06	arginine methyltransferase 11
UN00330	1471	AT2G19670.1	366	285	1014	160	55	339	1e-128	protein arginine methyltransferase 1A
UN00330	1471	AT2G19670.1	366	36	208	101	324	359	2e-08	protein arginine methyltransferase 1A
UN00330	1471	AT2G19670.1	366	27	1440	1360	33	59	7e-06	protein arginine methyltransferase 1A
UN00330	1471	AT3G20020.1	435	305	1008	211	92	395	5e-54	protein arginine methyltransferase 6
UN00330	1471	AT3G12270.1	601	289	1017	217	251	536	2e-48	protein arginine methyltransferase 3
UN00330	1471	AT3G20020.2	413	305	1008	211	92	373	1e-43	protein arginine methyltransferase 6
UN00330	1471	AT3G06930.1	534	280	1011	205	156	433	9e-40	protein arginine methyltransferase 4B
UN00331	120	NoHit	0	0	0	0	0	0	99	NoMatchingHitfound
UN00332	895	AT3G51710.1	476	73	33	251	383	454	1e-14	D-mannose binding lectin protein with Apple-like carbohydrate-binding domain
UN00333	649	AT5G58440.1	587	77	96	326	297	373	6e-37	sorting nexin 2A
UN00333	649	AT5G58440.1	587	38	1	114	265	302	6e-37	sorting nexin 2A
UN00333	649	AT5G07120.1	572	77	96	326	286	360	6e-33	sorting nexin 2B
UN00333	649	AT5G07120.1	572	38	1	114	254	291	6e-33	sorting nexin 2B
UN00334	551	AT1G22410.1	527	86	522	280	402	487	5e-54	Class-II DAHP synthetase family protein
UN00334	551	AT1G22410.1	527	36	284	177	486	521	5e-54	Class-II DAHP synthetase family protein
UN00334	551	AT4G39980.1	525	84	522	286	402	485	1e-50	3-deoxy-D-arabino-heptulosonate 7-phosphate synthase 1
UN00334	551	AT4G39980.1	525	36	284	177	486	521	1e-50	3-deoxy-D-arabino-heptulosonate 7-phosphate synthase 1
UN00334	551	AT4G33510.1	507	75	510	286	388	462	3e-48	3-deoxy-d-arabino-heptulosonate 7-phosphate synthase
UN00334	551	AT4G33510.1	507	36	284	177	463	498	3e-48	3-deoxy-d-arabino-heptulosonate 7-phosphate synthase
UN00334	551	AT4G33510.2	432	39	510	394	388	426	2e-11	3-deoxy-d-arabino-heptulosonate 7-phosphate synthase
UN00335	890	AT5G25070.1	736	160	820	353	575	734	7e-38	unknown protein;
UN00335	890	AT5G25070.1	736	23	882	814	554	576	7e-38	unknown protein;
UN00336	786	NoHit	0	0	0	0	0	0	99	NoMatchingHitfound
UN00337	888	ATMG01360.1	527	132	222	617	160	291	1e-60	cytochrome oxidase
UN00338	943	AT1G25375.1	524	169	744	238	71	239	7e-57	Metallo-hydrolase/oxidoreductase superfamily protein
UN00338	943	AT1G25375.1	524	77	233	3	242	316	7e-57	Metallo-hydrolase/oxidoreductase superfamily protein
UN00338	943	AT1G25375.1	524	90	941	690	6	92	3e-07	Metallo-hydrolase/oxidoreductase superfamily protein
UN00339	550	NoHit	0	0	0	0	0	0	99	NoMatchingHitfound
UN00340	594	NoHit	0	0	0	0	0	0	99	NoMatchingHitfound
UN00341	729	AT5G53560.1	134	134	662	264	1	134	4e-43	cytochrome B5 isoform E
UN00341	729	AT2G32720.1	134	132	662	270	1	132	4e-42	cytochrome B5 isoform B
UN00341	729	AT5G48810.1	140	134	662	270	1	134	4e-40	cytochrome B5 isoform D
UN00341	729	AT2G46650.1	132	131	650	267	2	132	6e-35	cytochrome B5 isoform C
UN00341	729	AT1G26340.1	135	90	662	393	1	90	1e-30	cytochrome B5 isoform A
UN00341	729	AT1G37130.1	917	117	662	312	538	645	1e-17	nitrate reductase 2
UN00342	1123	AT5G35460.1	381	80	691	930	184	263	9e-34	unknown protein;
UN00342	1123	AT5G35460.1	381	30	3	92	158	187	2e-07	unknown protein;
UN00343	389	NoHit	0	0	0	0	0	0	99	NoMatchingHitfound
UN00344	528	NoHit	0	0	0	0	0	0	99	NoMatchingHitfound
UN00345	972	NoHit	0	0	0	0	0	0	99	NoMatchingHitfound
UN00346	654	NoHit	0	0	0	0	0	0	99	NoMatchingHitfound
UN00347	1024	AT2G34560.2	393	112	687	1022	74	185	3e-57	P-loop containing nucleoside triphosphate hydrolases superfamily protein
UN00347	1024	AT2G34560.2	393	56	467	604	15	70	3e-57	P-loop containing nucleoside triphosphate hydrolases superfamily protein
UN00347	1024	AT2G34560.1	384	112	687	1022	65	176	3e-53	P-loop containing nucleoside triphosphate hydrolases superfamily protein
UN00347	1024	AT2G34560.1	384	47	494	604	15	61	3e-53	P-loop containing nucleoside triphosphate hydrolases superfamily protein
UN00347	1024	AT1G80350.1	523	132	627	1022	182	312	3e-32	P-loop containing nucleoside triphosphate hydrolases superfamily protein
UN00347	1024	AT2G27600.1	435	99	726	1022	107	205	9e-28	AAA-type ATPase family protein
UN00347	1024	AT2G45500.2	487	120	669	1022	170	289	6e-24	AAA-type ATPase family protein
UN00347	1024	AT2G45500.1	491	120	669	1022	174	293	6e-24	AAA-type ATPase family protein
UN00348	615	AT1G06720.1	1147	200	11	607	11	208	3e-57	P-loop containing nucleoside triphosphate hydrolases superfamily protein
UN00349	175	NoHit	0	0	0	0	0	0	99	NoMatchingHitfound
UN00350	748	NoHit	0	0	0	0	0	0	99	NoMatchingHitfound
UN00351	1125	NoHit	0	0	0	0	0	0	99	NoMatchingHitfound
UN00352	708	AT1G09970.2	977	109	696	370	862	970	5e-31	Leucine-rich receptor-like protein kinase family protein
UN00352	708	AT1G09970.1	976	109	696	370	861	969	5e-31	Leucine-rich receptor-like protein kinase family protein
UN00352	708	AT3G19700.1	991	108	669	358	880	987	2e-22	Leucine-rich repeat protein kinase family protein
UN00352	708	AT3G19700.1	991	13	706	668	868	880	2e-22	Leucine-rich repeat protein kinase family protein
UN00352	708	AT5G49660.1	966	87	669	409	852	938	1e-18	Leucine-rich repeat transmembrane protein kinase family protein
UN00352	708	AT1G72180.1	977	115	696	358	866	975	3e-17	Leucine-rich receptor-like protein kinase family protein
UN00352	708	AT4G28650.1	1013	105	669	367	893	991	6e-17	Leucine-rich repeat transmembrane protein kinase family protein
UN00352	708	AT4G28650.1	1013	11	700	668	883	893	6e-17	Leucine-rich repeat transmembrane protein kinase family protein
UN00353	888	AT1G50200.1	1003	231	2	694	95	325	1e-155	Alanyl-tRNA synthetase
UN00353	888	AT1G50200.1	1003	65	690	884	324	388	1e-155	Alanyl-tRNA synthetase
UN00353	888	AT1G50200.2	963	231	2	694	47	277	1e-155	Alanyl-tRNA synthetase
UN00353	888	AT1G50200.2	963	65	690	884	276	340	1e-155	Alanyl-tRNA synthetase
UN00353	888	AT5G22800.1	978	231	11	694	116	329	6e-62	Alanyl-tRNA synthetase, class IIc
UN00353	888	AT5G22800.1	978	47	744	884	340	386	6e-62	Alanyl-tRNA synthetase, class IIc
UN00354	1087	AT5G49950.1	537	238	847	140	69	304	2e-84	alpha/beta-Hydrolases superfamily protein
UN00354	1087	AT5G49950.1	537	37	1038	943	13	49	2e-84	alpha/beta-Hydrolases superfamily protein
UN00354	1087	AT1G34340.1	530	240	859	140	71	309	3e-83	alpha/beta-Hydrolases superfamily protein
UN00354	1087	AT1G34340.1	530	41	1047	925	9	49	3e-83	alpha/beta-Hydrolases superfamily protein
UN00354	1087	AT3G50790.1	408	193	757	179	84	264	3e-34	esterase/lipase/thioesterase family protein
UN00354	1087	AT2G03140.2	1883	153	730	272	170	312	3e-15	alpha/beta-Hydrolases superfamily protein
UN00354	1087	AT2G03140.1	1797	153	730	272	170	312	3e-15	alpha/beta-Hydrolases superfamily protein
UN00355	632	AT5G22220.3	466	123	294	626	7	122	2e-07	E2F transcription factor 1
UN00355	632	AT5G22220.2	469	123	294	626	7	122	2e-07	E2F transcription factor 1
UN00356	605	NoHit	0	0	0	0	0	0	99	NoMatchingHitfound
UN00357	817	AT1G63090.1	289	132	307	696	149	277	2e-36	phloem protein 2-A11
UN00357	817	AT3G61060.1	290	131	307	696	149	277	1e-35	phloem protein 2-A13
UN00357	817	AT3G61060.2	291	131	307	696	150	278	1e-35	phloem protein 2-A13
UN00357	817	AT1G12710.1	291	131	307	696	151	279	1e-35	phloem protein 2-A12
UN00357	817	AT5G52120.1	291	130	307	696	151	278	3e-29	phloem protein 2-A14
UN00357	817	AT3G53000.1	300	142	307	699	144	283	5e-28	phloem protein 2-A15
UN00358	1099	AT5G63520.1	519	201	2	601	28	219	9e-37	CONTAINS InterPro DOMAIN/s: F-box domain, Skp2-like (InterPro:IPR022364), FIST C domain (InterPro:IPR019494), FIST domain, N-terminal (InterPro:IPR013702);
UN00358	1099	AT5G63520.1	519	80	797	1033	228	307	6e-06	CONTAINS InterPro DOMAIN/s: F-box domain, Skp2-like (InterPro:IPR022364), FIST C domain (InterPro:IPR019494), FIST domain, N-terminal (InterPro:IPR013702);
UN00359	1082	AT5G50900.1	555	281	942	100	272	552	2e-94	ARM repeat superfamily protein
UN00359	1082	AT5G50900.1	555	28	1082	999	226	253	2e-94	ARM repeat superfamily protein
UN00359	1082	AT5G50900.1	555	18	997	944	254	271	2e-94	ARM repeat superfamily protein
UN00359	1082	AT2G45720.2	553	292	984	112	265	546	4e-38	ARM repeat superfamily protein
UN00359	1082	AT2G45720.2	553	23	1067	999	234	256	4e-38	ARM repeat superfamily protein
UN00359	1082	AT2G45720.2	553	270	942	139	193	453	9e-13	ARM repeat superfamily protein
UN00359	1082	AT2G45720.1	553	292	984	112	265	546	4e-38	ARM repeat superfamily protein
UN00359	1082	AT2G45720.1	553	23	1067	999	234	256	4e-38	ARM repeat superfamily protein
UN00359	1082	AT2G45720.1	553	270	942	139	193	453	9e-13	ARM repeat superfamily protein
UN00359	1082	AT1G01830.1	574	296	981	112	285	568	8e-30	ARM repeat superfamily protein
UN00359	1082	AT1G01830.3	574	296	981	112	285	568	8e-30	ARM repeat superfamily protein
UN00359	1082	AT1G01830.2	574	296	981	112	285	568	8e-30	ARM repeat superfamily protein
UN00360	767	AT2G30920.1	322	39	118	2	74	112	8e-06	coenzyme Q 3
UN00361	828	NoHit	0	0	0	0	0	0	99	NoMatchingHitfound
UN00362	628	NoHit	0	0	0	0	0	0	99	NoMatchingHitfound
UN00363	1152	AT3G19260.1	296	275	1051	230	21	295	1e-107	LAG1 homologue 2
UN00363	1152	AT1G13580.3	308	294	1075	230	14	304	6e-73	LAG1 longevity assurance homolog 3
UN00363	1152	AT1G13580.2	308	294	1075	230	14	304	6e-73	LAG1 longevity assurance homolog 3
UN00363	1152	AT3G25540.1	310	279	1033	230	28	306	4e-69	TRAM, LAG1 and CLN8 (TLC) lipid-sensing domain containing protein
UN00363	1152	AT1G26200.1	312	302	1093	230	11	307	3e-62	TRAM, LAG1 and CLN8 (TLC) lipid-sensing domain containing protein
UN00363	1152	AT1G13580.1	239	226	1075	422	14	238	2e-52	LAG1 longevity assurance homolog 3
UN00364	1423	NoHit	0	0	0	0	0	0	99	NoMatchingHitfound
UN00365	647	AT4G37760.1	525	187	646	98	307	489	1e-67	squalene epoxidase 3
UN00365	647	AT4G37760.1	525	22	77	12	496	517	1e-67	squalene epoxidase 3
UN00365	647	AT1G58440.1	531	187	646	98	313	495	5e-66	FAD/NAD(P)-binding oxidoreductase family protein
UN00365	647	AT1G58440.1	531	24	77	9	502	525	5e-66	FAD/NAD(P)-binding oxidoreductase family protein
UN00365	647	AT2G22830.1	585	179	646	122	375	550	5e-65	squalene epoxidase 2
UN00365	647	AT2G22830.1	585	22	77	12	564	585	5e-65	squalene epoxidase 2
UN00365	647	AT5G24160.1	517	126	511	134	348	473	4e-34	squalene monoxygenase 6
UN00365	647	AT5G24160.1	517	20	77	18	491	510	4e-34	squalene monoxygenase 6
UN00365	647	AT5G24140.1	516	130	511	122	347	476	5e-34	squalene monooxygenase 2
UN00365	647	AT5G24140.1	516	20	570	511	328	347	5e-34	squalene monooxygenase 2
UN00365	647	AT5G24150.1	516	159	511	35	347	503	1e-33	FAD/NAD(P)-binding oxidoreductase family protein
UN00366	707	AT1G05380.2	1138	158	312	707	38	183	4e-07	Acyl-CoA N-acyltransferase with RING/FYVE/PHD-type zinc finger protein
UN00366	707	AT1G05380.1	1138	158	312	707	38	183	4e-07	Acyl-CoA N-acyltransferase with RING/FYVE/PHD-type zinc finger protein
UN00367	664	AT1G30000.1	624	90	161	421	339	428	1e-37	alpha-mannosidase 3
UN00367	664	AT1G51590.2	456	74	203	421	204	273	3e-07	alpha-mannosidase 1
UN00367	664	AT1G51590.1	560	74	203	421	308	377	3e-07	alpha-mannosidase 1
UN00367	664	AT3G21160.1	572	88	161	421	294	377	1e-06	alpha-mannosidase 2
UN00368	855	NoHit	0	0	0	0	0	0	99	NoMatchingHitfound
UN00369	743	AT2G03340.1	513	108	394	690	181	284	5e-19	WRKY DNA-binding protein 3
UN00369	743	AT2G03340.1	513	20	683	742	283	302	5e-19	WRKY DNA-binding protein 3
UN00369	743	AT2G03340.1	513	123	361	678	323	445	5e-11	WRKY DNA-binding protein 3
UN00369	743	AT1G13960.1	514	98	406	690	166	263	3e-18	WRKY DNA-binding protein 4
UN00369	743	AT1G13960.1	514	20	683	742	262	281	3e-18	WRKY DNA-binding protein 4
UN00369	743	AT1G13960.1	514	67	478	678	373	439	6e-11	WRKY DNA-binding protein 4
UN00369	743	AT1G13960.2	487	98	406	690	139	236	3e-18	WRKY DNA-binding protein 4
UN00369	743	AT1G13960.2	487	20	683	742	235	254	3e-18	WRKY DNA-binding protein 4
UN00369	743	AT1G13960.2	487	67	478	678	346	412	6e-11	WRKY DNA-binding protein 4
UN00369	743	AT2G37260.1	429	44	559	690	156	199	1e-17	WRKY family transcription factor family protein
UN00369	743	AT2G37260.1	429	20	683	742	198	217	1e-17	WRKY family transcription factor family protein
UN00369	743	AT2G37260.1	429	69	511	717	324	390	5e-08	WRKY family transcription factor family protein
UN00369	743	AT2G37260.2	347	44	559	690	74	117	1e-17	WRKY family transcription factor family protein
UN00369	743	AT2G37260.2	347	20	683	742	116	135	1e-17	WRKY family transcription factor family protein
UN00369	743	AT2G37260.2	347	69	511	717	242	308	5e-08	WRKY family transcription factor family protein
UN00369	743	AT5G56270.1	687	113	394	708	204	313	3e-17	WRKY DNA-binding protein 2
UN00369	743	AT5G56270.1	687	19	683	739	306	324	3e-17	WRKY DNA-binding protein 2
UN00369	743	AT5G56270.1	687	38	565	678	481	517	6e-09	WRKY DNA-binding protein 2
UN00370	661	AT5G23740.1	159	101	108	410	4	104	5e-76	ribosomal protein S11-beta
UN00370	661	AT5G23740.1	159	58	403	576	102	159	5e-76	ribosomal protein S11-beta
UN00370	661	AT3G48930.1	160	101	108	410	4	104	9e-76	Nucleic acid-binding, OB-fold-like protein
UN00370	661	AT3G48930.1	160	59	403	576	102	160	9e-76	Nucleic acid-binding, OB-fold-like protein
UN00370	661	AT4G30800.1	159	101	108	410	4	104	3e-75	Nucleic acid-binding, OB-fold-like protein
UN00370	661	AT4G30800.1	159	61	394	576	99	159	3e-75	Nucleic acid-binding, OB-fold-like protein
UN00371	622	AT1G63490.1	1116	66	7	204	784	849	2e-12	transcription factor jumonji (jmjC) domain-containing protein
UN00371	622	AT1G63490.1	1116	130	245	583	864	989	2e-12	transcription factor jumonji (jmjC) domain-containing protein
UN00372	1471	AT5G43560.2	1055	418	1337	90	6	423	0	TRAF-like superfamily protein
UN00372	1471	AT5G43560.1	1055	418	1337	90	6	423	0	TRAF-like superfamily protein
UN00372	1471	AT1G04300.1	1074	416	1331	90	8	422	0	TRAF-like superfamily protein
UN00372	1471	AT1G04300.3	1082	424	1331	90	8	430	0	TRAF-like superfamily protein
UN00372	1471	AT1G04300.4	1055	416	1331	90	8	403	1e-171	TRAF-like superfamily protein
UN00372	1471	AT5G52330.1	397	376	1193	90	4	375	1e-135	TRAF-like superfamily protein
UN00373	780	AT1G31230.1	911	65	580	774	756	820	1e-38	aspartate kinase-homoserine dehydrogenase i
UN00373	780	AT1G31230.1	911	94	297	578	667	755	1e-38	aspartate kinase-homoserine dehydrogenase i
UN00373	780	AT1G31230.1	911	87	53	307	587	670	1e-38	aspartate kinase-homoserine dehydrogenase i
UN00373	780	AT4G19710.2	916	60	580	759	761	820	4e-28	aspartate kinase-homoserine dehydrogenase ii
UN00373	780	AT4G19710.2	916	103	270	578	663	760	4e-28	aspartate kinase-homoserine dehydrogenase ii
UN00373	780	AT4G19710.2	916	107	2	307	572	675	1e-06	aspartate kinase-homoserine dehydrogenase ii
UN00373	780	AT4G19710.1	859	60	580	759	761	820	4e-28	aspartate kinase-homoserine dehydrogenase ii
UN00373	780	AT4G19710.1	859	103	270	578	663	760	4e-28	aspartate kinase-homoserine dehydrogenase ii
UN00373	780	AT4G19710.1	859	107	2	307	572	675	1e-06	aspartate kinase-homoserine dehydrogenase ii
UN00373	780	AT5G21060.3	378	49	562	708	220	268	3e-20	Glyceraldehyde-3-phosphate dehydrogenase-like family protein
UN00373	780	AT5G21060.3	378	94	297	578	141	225	3e-20	Glyceraldehyde-3-phosphate dehydrogenase-like family protein
UN00373	780	AT5G21060.2	378	49	562	708	220	268	3e-20	Glyceraldehyde-3-phosphate dehydrogenase-like family protein
UN00373	780	AT5G21060.2	378	94	297	578	141	225	3e-20	Glyceraldehyde-3-phosphate dehydrogenase-like family protein
UN00373	780	AT5G21060.1	376	49	562	708	218	266	3e-20	Glyceraldehyde-3-phosphate dehydrogenase-like family protein
UN00373	780	AT5G21060.1	376	94	297	578	139	223	3e-20	Glyceraldehyde-3-phosphate dehydrogenase-like family protein
UN00374	1068	NoHit	0	0	0	0	0	0	99	NoMatchingHitfound
UN00375	161	NoHit	0	0	0	0	0	0	99	NoMatchingHitfound
UN00376	844	AT1G32790.2	406	54	608	769	147	200	4e-40	CTC-interacting domain 11
UN00376	844	AT1G32790.2	406	140	205	588	1	129	4e-40	CTC-interacting domain 11
UN00376	844	AT1G32790.2	406	27	763	843	223	249	4e-40	CTC-interacting domain 11
UN00376	844	AT1G32790.1	358	54	608	769	147	200	4e-40	CTC-interacting domain 11
UN00376	844	AT1G32790.1	358	140	205	588	1	129	4e-40	CTC-interacting domain 11
UN00376	844	AT1G32790.1	358	27	763	843	223	249	4e-40	CTC-interacting domain 11
UN00376	844	AT4G10610.1	336	48	626	769	130	177	6e-34	CTC-interacting domain 12
UN00376	844	AT4G10610.1	336	70	412	588	38	106	6e-34	CTC-interacting domain 12
UN00376	844	AT4G10610.1	336	26	766	843	201	226	6e-34	CTC-interacting domain 12
UN00376	844	AT4G10610.2	326	48	626	769	130	177	6e-34	CTC-interacting domain 12
UN00376	844	AT4G10610.2	326	70	412	588	38	106	6e-34	CTC-interacting domain 12
UN00376	844	AT4G10610.2	326	26	766	843	201	226	6e-34	CTC-interacting domain 12
UN00376	844	AT3G49390.2	353	54	608	769	143	196	5e-32	CTC-interacting domain 10
UN00376	844	AT3G49390.2	353	123	205	561	1	112	5e-32	CTC-interacting domain 10
UN00376	844	AT3G49390.2	353	27	763	843	219	245	5e-32	CTC-interacting domain 10
UN00376	844	AT3G49390.1	353	54	608	769	143	196	5e-32	CTC-interacting domain 10
UN00376	844	AT3G49390.1	353	123	205	561	1	112	5e-32	CTC-interacting domain 10
UN00376	844	AT3G49390.1	353	27	763	843	219	245	5e-32	CTC-interacting domain 10
UN00377	729	AT5G19420.2	1139	245	727	2	135	379	1e-101	Regulator of chromosome condensation (RCC1) family with FYVE zinc finger domain
UN00377	729	AT5G19420.1	1105	245	727	2	101	345	1e-101	Regulator of chromosome condensation (RCC1) family with FYVE zinc finger domain
UN00377	729	AT5G12350.1	1075	245	727	2	100	341	6e-99	Regulator of chromosome condensation (RCC1) family with FYVE zinc finger domain
UN00377	729	AT1G69710.1	1041	246	727	2	106	333	3e-39	Regulator of chromosome condensation (RCC1) family with FYVE zinc finger domain
UN00377	729	AT1G76950.1	1103	245	727	2	93	314	2e-35	Regulator of chromosome condensation (RCC1) family with FYVE zinc finger domain
UN00377	729	AT3G47660.1	954	246	727	2	96	332	7e-33	Regulator of chromosome condensation (RCC1) family protein
UN00378	509	AT4G29660.1	103	57	508	338	38	94	8e-23	embryo defective 2752
UN00379	553	NoHit	0	0	0	0	0	0	99	NoMatchingHitfound
UN00380	983	AT1G54290.1	113	78	3	236	30	107	4e-33	Translation initiation factor SUI1 family protein
UN00380	983	AT5G54760.3	113	78	3	236	30	107	5e-33	Translation initiation factor SUI1 family protein
UN00380	983	AT5G54760.2	113	78	3	236	30	107	5e-33	Translation initiation factor SUI1 family protein
UN00380	983	AT5G54760.1	113	78	3	236	30	107	5e-33	Translation initiation factor SUI1 family protein
UN00380	983	AT4G27130.1	113	78	3	236	30	107	5e-33	Translation initiation factor SUI1 family protein
UN00380	983	AT5G54940.1	112	69	6	212	30	98	6e-28	Translation initiation factor SUI1 family protein
UN00381	1137	AT5G52820.1	473	27	879	959	50	76	5e-12	WD-40 repeat family protein / notchless protein, putative
UN00381	1137	AT5G52820.1	473	24	1066	1137	77	100	5e-12	WD-40 repeat family protein / notchless protein, putative
UN00381	1137	AT5G52820.1	473	46	298	435	4	49	6e-09	WD-40 repeat family protein / notchless protein, putative
UN00382	1238	AT1G62310.1	883	214	681	43	241	449	2e-72	transcription factor jumonji (jmjC) domain-containing protein
UN00382	1238	AT1G62310.1	883	202	1201	680	47	241	2e-72	transcription factor jumonji (jmjC) domain-containing protein
UN00382	1238	AT1G11950.1	875	206	681	67	225	427	9e-67	Transcription factor jumonji (jmjC) domain-containing protein
UN00382	1238	AT1G11950.1	875	80	916	680	152	225	9e-67	Transcription factor jumonji (jmjC) domain-containing protein
UN00382	1238	AT1G09060.3	944	230	675	1	254	456	1e-44	Zinc finger, RING-type;Transcription factor jumonji/aspartyl beta-hydroxylase
UN00382	1238	AT1G09060.3	944	73	895	683	183	251	1e-44	Zinc finger, RING-type;Transcription factor jumonji/aspartyl beta-hydroxylase
UN00382	1238	AT1G09060.2	930	230	675	1	240	442	1e-44	Zinc finger, RING-type;Transcription factor jumonji/aspartyl beta-hydroxylase
UN00382	1238	AT1G09060.2	930	73	895	683	169	237	1e-44	Zinc finger, RING-type;Transcription factor jumonji/aspartyl beta-hydroxylase
UN00382	1238	AT1G09060.1	930	230	675	1	240	442	1e-44	Zinc finger, RING-type;Transcription factor jumonji/aspartyl beta-hydroxylase
UN00382	1238	AT1G09060.1	930	73	895	683	169	237	1e-44	Zinc finger, RING-type;Transcription factor jumonji/aspartyl beta-hydroxylase
UN00382	1238	AT3G07610.3	1049	155	681	223	186	340	9e-38	Transcription factor jumonji (jmjC) domain-containing protein
UN00382	1238	AT3G07610.3	1049	34	781	680	154	186	9e-38	Transcription factor jumonji (jmjC) domain-containing protein
UN00383	968	AT5G61820.1	475	254	968	234	228	473	1e-54	FUNCTIONS IN: molecular_function unknown;
UN00384	690	NoHit	0	0	0	0	0	0	99	NoMatchingHitfound
UN00385	664	NoHit	0	0	0	0	0	0	99	NoMatchingHitfound
UN00386	551	NoHit	0	0	0	0	0	0	99	NoMatchingHitfound
UN00387	955	AT1G58440.1	531	130	392	3	170	299	1e-105	FAD/NAD(P)-binding oxidoreductase family protein
UN00387	955	AT1G58440.1	531	95	663	379	80	174	1e-105	FAD/NAD(P)-binding oxidoreductase family protein
UN00387	955	AT1G58440.1	531	79	889	665	1	79	1e-105	FAD/NAD(P)-binding oxidoreductase family protein
UN00387	955	AT4G37760.1	525	130	392	3	164	293	1e-101	squalene epoxidase 3
UN00387	955	AT4G37760.1	525	143	783	382	25	167	1e-101	squalene epoxidase 3
UN00387	955	AT5G24150.1	516	130	392	3	157	286	3e-67	FAD/NAD(P)-binding oxidoreductase family protein
UN00387	955	AT5G24150.1	516	96	660	379	66	161	3e-67	FAD/NAD(P)-binding oxidoreductase family protein
UN00387	955	AT5G24150.1	516	60	844	665	10	64	3e-67	FAD/NAD(P)-binding oxidoreductase family protein
UN00387	955	AT5G24150.2	490	130	392	3	157	286	3e-67	FAD/NAD(P)-binding oxidoreductase family protein
UN00387	955	AT5G24150.2	490	96	660	379	66	161	3e-67	FAD/NAD(P)-binding oxidoreductase family protein
UN00387	955	AT5G24150.2	490	60	844	665	10	64	3e-67	FAD/NAD(P)-binding oxidoreductase family protein
UN00387	955	AT2G22830.1	585	130	392	3	232	361	8e-55	squalene epoxidase 2
UN00387	955	AT2G22830.1	585	101	663	361	142	242	5e-47	squalene epoxidase 2
[truncated: 392,701+ more rows]
