# Supplementary material for: Transcriptome Profiling of Beach Morning Glory (Ipomoea imperati) under Salinity and Its Comparative Analysis with Sweetpotato
Source: PLoS One. 2016 Feb 5;11(2):e0147398. doi: 10.1371/journal.pone.0147398 (PMC4743971; doi:10.1371/journal.pone.0147398)
Supplement: S4 Table — For further details please see S1 table. (XLSX) [file pone.0147398.s005.xlsx]

## Sheet: S4 Table
	S4 Table. List of 4045 transcripts selected of being from either shoot, root or both tissues under salt stress. Further details as in S1 table.
	QueryName	Hitdescription	GOTERM	descriptionGeneINFO	countSS	%LIB_SS	countCS	%LIB_CS	countCR	%LIB_CR	countSR	%LIB_SR	totalSinglets
	UN00387	Putative uncharacterized protein n=3	GO:0016021; GO:0050660; GO:0004506	NULL	0	0	0	0	0	0	4	100	4
	UN00522	Cytochrome c oxidase subunit 1 n=4	GO:0016021; GO:0005743; GO:0070469; GO:0004129; GO:0009055; GO:0020037; GO:0005506; GO:0009060; GO:0022900; GO:0006119	cox1	0	0	0	0	0	0	4	100	4
	UN01374	Putative uncharacterized protein n=1	GO:0005886; GO:0008270	probable S-acyltransferase At4g15080-like	1	33.33	0	0	0	0	2	66.67	3
	UN01387	Ferritin-4, chloroplastic n=2	GO:0009941; GO:0009570; GO:0005739; GO:0008199; GO:0004322; GO:0006879; GO:0009908; GO:0055072; GO:0006826; GO:0048366; GO:0015979; GO:0010039; GO:0000302	ferritin 4	0	0	0	0	0	0	3	100	3
	UN01417	Uncharacterized protein n=3	GO:0020037; GO:0046872; GO:0004601; GO:0006979	NULL	0	0	0	0	0	0	6	100	6
	UN01608	ATP synthase subunit a n=2	GO:0005743; GO:0045263; GO:0015078; GO:0015986	ATP synthase F0 subunit 6	0	0	0	0	0	0	3	100	3
	UN01636	Predicted protein (Fragment) n=2	GO:0005886	hypothetical protein	0	0	0	0	0	0	3	100	3
	UN01644	Putative uncharacterized protein n=1	GO:0003676; GO:0015074	NULL	0	0	0	0	0	0	3	100	3
	UN01701	Uncharacterized protein n=1	GO:0000166; GO:0016491; GO:0055114	NULL	0	0	0	0	0	0	4	100	4
	UN01915	Putative uncharacterized protein n=1	GO:0005886; GO:0010204; GO:0009816; GO:0034051; GO:0009626; GO:0006468; GO:0002237	RPM1-interacting protein 4-like	2	25	0	0	0	0	6	75	8
	UN02024	Uncharacterized protein n=2	GO:0005524; GO:0004674	uncharacterized LOC100779382	1	33.33	0	0	0	0	2	66.67	3
	UN02443	Uncharacterized protein n=2	GO:0008270	NULL	0	0	0	0	0	0	3	100	3
	UN02505	AmMst-1 n=1	GO:0016021; GO:0022891	AmMst-1	0	0	0	0	0	0	3	100	3
	UN02558	JHL18I08.3 protein n=1	GO:0008234; GO:0006508	NULL	2	40	0	0	0	0	3	60	5
	UN03248	Uncharacterized protein n=5	GO:0005634; GO:0003677	NULL	0	0	0	0	0	0	2	100	2
	UN03250	Uncharacterized protein n=3	GO:0005634; GO:0030529; GO:0000166; GO:0003723; GO:0006396	NULL	1	50	0	0	0	0	1	50	2
	UN03253	Putative uncharacterized protein n=1	GO:0005794	golgin candidate 2-like	0	0	0	0	0	0	2	100	2
	UN03254	Porin Gram-negative type n=1	GO:0016020; GO:0015288	NULL	0	0	0	0	0	0	2	100	2
	UN03258	Uncharacterized protein n=4	GO:0005634	NULL	0	0	0	0	0	0	4	100	4
	UN03260	Putative uncharacterized protein n=2	GO:0020037; GO:0046872; GO:0004601; GO:0006979	NULL	0	0	0	0	0	0	2	100	2
	UN03263	DNA polymerase I n=1	GO:0005622; GO:0008408; GO:0008409; GO:0003677; GO:0003887; GO:0006281; GO:0006260	NULL	0	0	0	0	0	0	2	100	2
	UN03269	Putative uncharacterized protein n=1	GO:0003676; GO:0008270	hypothetical protein	0	0	0	0	0	0	2	100	2
	UN03271	CYP98A33v1 n=4	GO:0009055; GO:0020037; GO:0005506; GO:0004497; GO:0016705	NULL	0	0	0	0	0	0	2	100	2
	UN03275	Cytochrome c oxidase subunit 1 n=3	GO:0016021; GO:0005743; GO:0070469; GO:0004129; GO:0009055; GO:0020037; GO:0005506; GO:0009060; GO:0022900; GO:0006119	NULL	1	50	0	0	0	0	1	50	2
	UN03280	Putative uncharacterized protein n=1	GO:0003676; GO:0008270; GO:0015074	NULL	0	0	0	0	0	0	2	100	2
	UN03283	Ribonucleoside-diphosphate reductase large subunit n=4	GO:0005971; GO:0005524; GO:0004748; GO:0009202; GO:0009263; GO:0006260; GO:0046686	ribonucleoside-diphosphate reductase subunit M1	0	0	0	0	0	0	4	100	4
	UN03287	Putative uncharacterized protein n=1	GO:0016021; GO:0005886	hypothetical protein	0	0	0	0	0	0	2	100	2
	UN03288	Uncharacterized protein n=1	GO:0004185; GO:0006508	NULL	0	0	0	0	0	0	2	100	2
	UN03291	Uncharacterized protein n=2	GO:0003676; GO:0008270	NULL	0	0	0	0	0	0	2	100	2
	UN03300	Uncharacterized protein n=3	GO:0005524; GO:0004674	NULL	0	0	0	0	0	0	4	100	4
	UN03306	Uncharacterized protein n=2	GO:0016021; GO:0022891	NULL	2	66.67	0	0	0	0	1	33.33	3
	UN03307	Predicted protein n=1	GO:0016597; GO:0005524; GO:0004674	hypothetical protein	0	0	0	0	0	0	2	100	2
	UN03310	Putative uncharacterized protein n=4	GO:0048046; GO:0005618; GO:0016020; GO:0020037; GO:0046872; GO:0004601; GO:0050832; GO:0045730; GO:0006979	NULL	0	0	0	0	0	0	2	100	2
	UN03311	Putative uncharacterized protein At1g61000/T7P1_14 n=2	GO:0005783	hypothetical protein	0	0	0	0	0	0	2	100	2
	UN03312	Putative uncharacterized protein n=1	GO:0016020; GO:0055085	NULL	1	33.33	0	0	0	0	2	66.67	3
	UN03313	Initiation factor 5a, putative n=2	GO:0043022; GO:0003746; GO:0003743; GO:0008612; GO:0045901; GO:0045905; GO:0006452	initiation factor 5a, putative	1	50	0	0	0	0	1	50	2
	UN03314	PHD finger protein n=2	GO:0008270	PHD finger protein	0	0	0	0	0	0	2	100	2
	UN03319	1-acyl-sn-glycerol-3-phosphate acyltransferase zeta, putative n=4	GO:0016746	1-acyl-sn-glycerol-3-phosphate acyltransferase zeta precursor, putative	0	0	0	0	0	0	2	100	2
	UN03327	Hydrolase, hydrolyzing O-glycosyl compounds, putative n=1	GO:0004553; GO:0005975	hydrolase, hydrolyzing O-glycosyl compounds, putative	1	50	0	0	0	0	1	50	2
	UN03330	Uncharacterized protein n=1	GO:0005840; GO:0003735; GO:0006412	NULL	0	0	0	0	0	0	2	100	2
	UN03334	Uncharacterized protein n=1	GO:0008270	NULL	0	0	0	0	0	0	2	100	2
	UN03335	Uncharacterized protein n=3	GO:0005737; GO:0050660; GO:0016668; GO:0045454	NULL	1	50	0	0	0	0	1	50	2
	UN03336	Uncharacterized protein n=2	GO:0003676	NULL	0	0	0	0	0	0	2	100	2
	UN03337	Carbonic anhydrase n=2	GO:0004089; GO:0008270; GO:0015976	NULL	1	50	0	0	0	0	1	50	2
	UN03339	NBS-LRR protein n=1	GO:0043531; GO:0006952	NULL	0	0	0	0	0	0	2	100	2
	UN03342	Beta-galactosidase 17 n=3	GO:0048046; GO:0004565; GO:0005975	beta-galactosidase 17	0	0	0	0	0	0	3	100	3
	UN03346	Protein binding protein, putative n=1	GO:0051260	protein binding protein, putative	0	0	0	0	0	0	3	100	3
	UN03350	Peroxidase 15 n=1	GO:0005576; GO:0020037; GO:0046872; GO:0004601; GO:0042744	NULL	1	50	0	0	0	0	1	50	2
	UN03354	Actin-11 n=478	GO:0009941; GO:0009570; GO:0005856; GO:0005739; GO:0005886; GO:0009506; GO:0005524; GO:0005200	actin-11	0	0	0	0	0	0	2	100	2
	UN03357	Hr.3 like protein n=4	GO:0005783; GO:0016020; GO:0030433; GO:0042538	Hr.3 like protein	0	0	0	0	0	0	2	100	2
	UN03358	Putative uncharacterized protein n=1	GO:0005622; GO:0008270	NULL	0	0	0	0	0	0	2	100	2
	UN03366	Predicted protein n=1	GO:0008242; GO:0006541	hypothetical protein	0	0	0	0	0	0	2	100	2
	UN03367	Mitogen-activated protein kinase n=2	GO:0005524; GO:0004707; GO:0000165	NULL	1	33.33	0	0	0	0	2	66.67	3
	UN03368	Putative uncharacterized protein n=1	GO:0003676; GO:0008270	NULL	0	0	0	0	0	0	2	100	2
	UN03369	Pyruvate kinase n=2	GO:0000287; GO:0030955; GO:0004743; GO:0006096	NULL	0	0	0	0	0	0	2	100	2
	UN03372	Cytochrome c oxidase subunit 1 n=25	GO:0016021; GO:0005743; GO:0005886; GO:0070469; GO:0005507; GO:0004129; GO:0009055; GO:0020037; GO:0005506; GO:0009060; GO:0022900; GO:0006119	NULL	0	0	0	0	0	0	2	100	2
	UN03373	Uncharacterized protein n=3	GO:0005634; GO:0003677; GO:0003700; GO:0006351	NULL	0	0	0	0	0	0	3	100	3
	UN03377	Calmodulin-binding protein n=2	GO:0005634; GO:0003677	NULL	0	0	0	0	0	0	2	100	2
	UN03380	Predicted protein n=5	GO:0005524; GO:0004674	hypothetical protein	0	0	0	0	0	0	2	100	2
	UN03385	50S ribosomal protein L24 n=3	GO:0005840; GO:0019843; GO:0003735; GO:0006412	NULL	0	0	0	0	0	0	2	100	2
	UN03389	Elongation factor Tu (Fragment) n=3	GO:0005525; GO:0003746	NULL	0	0	0	0	0	0	2	100	2
	UN03390	CesA5A-like (Fragment) n=1	GO:0016021; GO:0016760; GO:0030244	NULL	1	33.33	0	0	0	0	2	66.67	3
	UN03395	Uncharacterized protein (Fragment) n=1	GO:0003676; GO:0000166	NULL	0	0	0	0	0	0	2	100	2
	UN03398	Uncharacterized protein n=2	GO:0003677	NULL	0	0	0	0	0	0	3	100	3
	UN03405	Uncharacterized protein n=1	GO:0000166; GO:0003723; GO:0008270	NULL	0	0	0	0	0	0	2	100	2
	UN03406	Coat protein/movement protein n=1	GO:0019028; GO:0004190; GO:0003676; GO:0008270; GO:0006508	coat protein/movement protein	0	0	0	0	0	0	2	100	2
	UN03410	ATP synthase alpha subunit mitochondrial, putative n=1	GO:0045261; GO:0005524; GO:0046933; GO:0046961; GO:0015986	ATP synthase alpha subunit mitochondrial, putative	0	0	0	0	0	0	2	100	2
	UN03412	Uncharacterized protein n=1	GO:0016021; GO:0006810	NULL	1	50	0	0	0	0	1	50	2
	UN03415	Predicted protein n=9	GO:0005634; GO:0004842; GO:0008270; GO:0007275; GO:0006511	hypothetical protein	2	66.67	0	0	0	0	1	33.33	3
	UN03417	Pre-mRNA splicing factor, putative n=1	GO:0005634; GO:0000398	pre-mRNA splicing factor, putative	2	50	0	0	0	0	2	50	4
	UN03420	Uncharacterized protein n=1	GO:0051287; GO:0016651; GO:0048038	NULL	0	0	0	0	0	0	2	100	2
	UN03421	Uncharacterized protein n=2	GO:0003824; GO:0008152	NULL	0	0	0	0	0	0	2	100	2
	UN03422	Uncharacterized protein n=4	GO:0009706	hypothetical protein	2	33.33	0	0	0	0	4	66.67	6
	UN03426	Uncharacterized protein n=2	GO:0005524; GO:0005509; GO:0004674	NULL	0	0	0	0	0	0	2	100	2
	UN03427	26S protease regulatory subunit 6a, putative n=1	GO:0005737; GO:0005524; GO:0008568; GO:0008233; GO:0030163; GO:0006508	26S protease regulatory subunit 6a, putative	1	50	0	0	0	0	1	50	2
	UN03428	GTP-binding nuclear protein Ran-1 n=74	GO:0048046; GO:0005618; GO:0005829; GO:0005794; GO:0005634; GO:0005886; GO:0005525; GO:0003924; GO:0006606; GO:0046686; GO:0009651; GO:0007264	GTP-binding nuclear protein Ran-1	0	0	0	0	0	0	2	100	2
	UN03434	Putative uncharacterized protein n=2	GO:0005634; GO:0004402; GO:0006338; GO:0016573	NULL	0	0	0	0	0	0	3	100	3
	UN03435	Uncharacterized protein n=2	GO:0000166; GO:0016491; GO:0008270	NULL	0	0	0	0	0	0	2	100	2
	UN03436	Uncharacterized protein n=2	GO:0016459; GO:0005524; GO:0003774	NULL	0	0	0	0	0	0	2	100	2
	UN03443	RNA-dependent RNA polymerase n=1	GO:0003968	NULL	0	0	0	0	0	0	3	100	3
	UN03447	Ubiquitin-protein ligase, putative n=1	GO:0016874	ubiquitin-protein ligase, putative	0	0	0	0	0	0	2	100	2
	UN03450	Uncharacterized protein n=2	GO:0008168; GO:0032259	NULL	1	50	0	0	0	0	1	50	2
	UN03453	Profilin (Fragment) n=1	GO:0005737; GO:0005856; GO:0030036	NULL	0	0	0	0	0	0	2	100	2
	UN03454	Translation elongation factor 1-alpha (Fragment) n=3	GO:0005525; GO:0003924; GO:0003746; GO:0006184	NULL	0	0	0	0	0	0	2	100	2
	UN03457	Uncharacterized protein n=2	GO:0043531; GO:0006952	NULL	0	0	0	0	0	0	3	100	3
	UN03458	Uncharacterized protein n=2	GO:0005083; GO:0006886; GO:0016192	NULL	0	0	0	0	0	0	2	100	2
	UN03461	Dihydrolipoyl dehydrogenase n=1	GO:0005737; GO:0004148; GO:0050660; GO:0045454	dihydrolipoamide dehydrogenase	0	0	0	0	0	0	2	100	2
	UN03462	Uncharacterized protein n=1	GO:0003723	NULL	0	0	0	0	0	0	3	100	3
	UN03464	F12F1.17 protein n=4	GO:0016020	NULL	0	0	0	0	0	0	2	100	2
	UN03467	Uncharacterized protein n=1	GO:0005524	NULL	0	0	0	0	0	0	3	100	3
	UN03468	Serine acetyltransferase n=12	GO:0009001	NULL	0	0	0	0	0	0	2	100	2
	UN03472	Uncharacterized protein n=2	GO:0016021; GO:0055085	NULL	0	0	0	0	0	0	2	100	2
	UN03473	Putative disease resistance protein (Fragment) n=2	GO:0043531	NULL	1	33.33	0	0	0	0	2	66.67	3
	UN03474	Putative uncharacterized protein n=1	GO:0009055; GO:0020037; GO:0005506; GO:0004497; GO:0016705	secologanin synthase-like	0	0	0	0	0	0	2	100	2
	UN03475	60S ribosomal protein L17 (Fragment) n=1	GO:0015934; GO:0003735; GO:0006412	NULL	0	0	0	0	0	0	2	100	2
	UN03477	Putative uncharacterized protein n=1	GO:0009570; GO:0016597; GO:0004070; GO:0006207; GO:0006520; GO:0016036; GO:0009220	aspartate carbamoyltransferase 2, chloroplastic-like	1	50	0	0	0	0	1	50	2
	UN03479	NADH dehydrogenase subunit 2 n=2	GO:0005739; GO:0008137; GO:0042773	nad2	0	0	0	0	0	0	2	100	2
	UN03480	Receptor serine-threonine protein kinase, putative n=1	GO:0005524; GO:0004715; GO:0004674	receptor serine-threonine protein kinase, putative	0	0	0	0	0	0	2	100	2
	UN03482	Predicted protein n=2	GO:0009570; GO:0050660; GO:0010181; GO:0016040; GO:0005506; GO:0051536; GO:0006537; GO:0046686	hypothetical protein	0	0	0	0	0	0	2	100	2
	UN03483	Diacylglycerol acyltransferase n=1	GO:0016746	NULL	1	50	0	0	0	0	1	50	2
	UN03485	Uncharacterized protein n=1	GO:0003676; GO:0008270	NULL	0	0	0	0	0	0	3	100	3
	UN03488	Putative uncharacterized protein n=1	GO:0005634	hypothetical protein	0	0	0	0	0	0	2	100	2
	UN03489	Uncharacterized protein n=3	GO:0004164; GO:0032259; GO:0017183	NULL	0	0	0	0	0	0	2	100	2
	UN03490	Heat shock factor n=1	GO:0005634; GO:0043565; GO:0003700; GO:0006950	NULL	0	0	0	0	0	0	2	100	2
	UN03495	18S pre-ribosomal assembly protein gar2-related protein n=5	GO:0005886	18S pre-ribosomal assembly protein gar2-related protein	0	0	0	0	0	0	2	100	2
	UN03498	Glucan endo-1,3-beta-glucosidase, acidic isoform GL153 n=1	GO:0005615; GO:0042973; GO:0005975; GO:0006952	NULL	0	0	0	0	0	0	2	100	2
	UN03499	Putative uncharacterized protein n=2	GO:0016747; GO:0080167	NULL	0	0	0	0	0	0	2	100	2
	UN03501	Uncharacterized protein n=23	GO:0005524; GO:0008026; GO:0003676	NULL	0	0	0	0	0	0	3	100	3
	UN03506	Cytochrome c oxidase subunit 3 n=21	GO:0016021; GO:0005739; GO:0004129; GO:0019646	NULL	0	0	0	0	0	0	2	100	2
	UN03509	Putative uncharacterized protein n=1	GO:0005886	NULL	0	0	0	0	0	0	3	100	3
	UN03512	Uncharacterized protein n=3	GO:0006355; GO:0006351	NULL	0	0	0	0	0	0	2	100	2
	UN03518	Probable bifunctional methylthioribulose-1-phosphate dehydratase/enolase-phosphatase E1 n=1	GO:0005737; GO:0043874; GO:0000287; GO:0046570; GO:0008967; GO:0019509	catalytic, putative	0	0	0	0	0	0	2	100	2
	UN03519	Serine/threonine-protein kinase n=1	GO:0005524; GO:0004674; GO:0048544	NULL	0	0	0	0	0	0	2	100	2
	UN03520	Transferase, transferring glycosyl groups, putative n=1	GO:0016906; GO:0030259	transferase, transferring glycosyl groups, putative	0	0	0	0	0	0	2	100	2
	UN03521	G2/mitotic-specific cyclin-1 n=2	GO:0005634; GO:0051301; GO:0007067; GO:0000079	NULL	0	0	0	0	0	0	3	100	3
	UN03523	Sodium-dicarboxylate cotransporter n=1	GO:0016020; GO:0005773; GO:0015140; GO:0071423; GO:0006814	sodium-dicarboxylate cotransporter	1	33.33	0	0	0	0	2	66.67	3
	UN03524	Putative glycosyl transferase (Glycosyl transferase family 2) n=1	GO:0016740	Putative glycosyl transferase (Glycosyl transferase family 2)	0	0	0	0	0	0	2	100	2
	UN03525	Serine hydroxymethyltransferase n=2	GO:0004372; GO:0030170; GO:0006544; GO:0006563; GO:0035999	NULL	1	50	0	0	0	0	1	50	2
	UN03527	Uncharacterized protein n=3	GO:0016021; GO:0008271; GO:0008272	NULL	0	0	0	0	0	0	2	100	2
	UN03529	Elongation factor 1-alpha, putative n=8	GO:0005525; GO:0004781; GO:0003746	elongation factor 1-alpha, putative	0	0	0	0	0	0	2	100	2
	UN03530	NADH dehydrogenase [ubiquinone] iron-sulfur protein 2 n=128	GO:0005739; GO:0070469; GO:0051287; GO:0008137; GO:0048038; GO:0006120	NADH dehydrogenase subunit 7	0	0	0	0	0	0	3	100	3
	UN03531	Related to D-lactate dehydrogenase n=5	GO:0051287; GO:0016616	NULL	0	0	0	0	0	0	2	100	2
	UN03532	Putative uncharacterized protein n=2	GO:0016023; GO:0009536; GO:0010279; GO:0009733; GO:0009416; GO:0032940	NULL	0	0	0	0	0	0	2	100	2
	UN03533	Ubiquitin carrier protein n=2	GO:0016881	Ubiquitin carrier protein	1	50	0	0	0	0	1	50	2
	UN03534	Uncharacterized protein n=1	GO:0008270	NULL	0	0	0	0	0	0	2	100	2
	UN03535	Os02g0179800 protein n=1	GO:0006914	Os02g0179800	0	0	0	0	0	0	2	100	2
	UN03536	Putative uncharacterized protein n=1	GO:0005634; GO:0003676; GO:0000166; GO:0000398	NULL	0	0	0	0	0	0	2	100	2
	UN03538	Predicted protein n=4	GO:0005840; GO:0003735; GO:0006412	NULL	0	0	0	0	0	0	2	100	2
	UN03542	Putative uncharacterized protein n=1	GO:0005634; GO:0006355	NULL	0	0	0	0	0	0	2	100	2
	UN03545	PhoH family protein n=1	GO:0005524	PhoH family protein	0	0	0	0	0	0	2	100	2
	UN03547	Putative uncharacterized protein (Fragment) n=1	GO:0016021; GO:0019829	hypothetical protein	0	0	0	0	0	0	2	100	2
	UN03548	40S ribosomal protein S25 n=2	GO:0005840	ribosomal protein S25	1	33.33	0	0	0	0	2	66.67	3
	UN03558	Neuroendocrine protein 7B2 n=1	GO:0030141; GO:0007218	neuroendocrine protein 7B2	0	0	0	0	0	0	2	100	2
	UN03560	Cytokinesis negative regulator RCP1 n=1	GO:0008270	NULL	0	0	0	0	0	0	2	100	2
	UN03561	Predicted protein n=2	GO:0005739	hypothetical protein	0	0	0	0	0	0	2	100	2
	UN03563	Putative uncharacterized protein n=2	GO:0005509	NULL	0	0	0	0	0	0	2	100	2
	UN03567	Predicted protein n=2	GO:0016020; GO:0009505	hypothetical protein	0	0	0	0	0	0	2	100	2
	UN03570	Putative uncharacterized protein n=2	GO:0046872; GO:0004722; GO:0006470	NULL	2	50	0	0	0	0	2	50	4
	UN03571	Nam-like protein 10 n=5	GO:0003677; GO:0006355	NULL	0	0	0	0	0	0	3	100	3
	UN03573	Putative uncharacterized protein n=3	GO:0005524; GO:0017111	NULL	1	50	0	0	0	0	1	50	2
	UN03574	Cassette chromosome recombinase B n=5	GO:0003677; GO:0000150; GO:0008270	NULL	1	50	0	0	0	0	1	50	2
	UN03575	Amidophosphoribosyltransferase, chloroplastic n=2	GO:0009507; GO:0051539; GO:0004044; GO:0046872; GO:0006189; GO:0006541; GO:0009116; GO:0009113	glutamine phosphoribosylpyrophosphate amidotransferase	0	0	0	0	0	0	3	100	3
	UN03579	Putative uncharacterized protein n=1	GO:0003676; GO:0000166	hypothetical protein	0	0	0	0	0	0	3	100	3
	UN03584	Profilin (Fragment) n=1	GO:0005737; GO:0005856; GO:0030036	NULL	0	0	0	0	0	0	2	100	2
	UN03585	Uncharacterized protein n=1	GO:0046872; GO:0006457	NULL	0	0	0	0	0	0	2	100	2
	UN03587	Phosphoribosylformylglycinamidine synthase n=2	GO:0005737; GO:0005524; GO:0004642; GO:0006189; GO:0006541	NULL	0	0	0	0	0	0	2	100	2
	UN03588	Cytochrome c oxidase subunit 3 n=2	GO:0016021; GO:0005739; GO:0004129; GO:0019646	NULL	0	0	0	0	0	0	2	100	2
	UN03590	Predicted protein n=2	GO:0003682; GO:0003677	hypothetical protein	0	0	0	0	0	0	2	100	2
	UN03592	Vacuolar protein sorting-associated, putative n=1	GO:0006904	vacuolar protein sorting-associated, putative	0	0	0	0	0	0	2	100	2
	UN03596	Proteasome subunit beta type n=2	GO:0005737; GO:0005634; GO:0005839; GO:0004298; GO:0051603	proteasome subunit beta type 6,9, putative	1	50	0	0	0	0	1	50	2
	UN03597	Uncharacterized protein n=1	GO:0016021; GO:0005886	NULL	0	0	0	0	0	0	7	100	7
	UN03600	Putative uncharacterized protein n=1	GO:0016706; GO:0019761; GO:0010439	1-aminocyclopropane-1-carboxylate oxidase homolog 1-like	0	0	0	0	0	0	2	100	2
	UN03601	Fasciclin-like arabinogalactan protein 17 n=3	GO:0005576; GO:0005773	fasciclin-like arabinogalactan protein 17	1	50	0	0	0	0	1	50	2
	UN03603	Uncharacterized protein n=3	GO:0016788; GO:0006629	NULL	0	0	0	0	0	0	2	100	2
	UN03604	Chloroplast omega-3 fatty acid desaturase n=2	GO:0016717; GO:0006629	NULL	0	0	0	0	0	0	2	100	2
	UN03607	NADH-ubiquinone oxidoreductase chain 5 n=2	GO:0016021; GO:0005743; GO:0070469; GO:0008137; GO:0042773	NADH dehydrogenase subunit 5	0	0	0	0	0	0	2	100	2
	UN03610	Putative uncharacterized protein n=1	GO:0016021; GO:0005886	probable sodium-coupled neutral amino acid transporter 6-like	0	0	0	0	0	0	2	100	2
	UN03612	Asparagine synthetase (Fragment) n=1	GO:0004066; GO:0006529	NULL	0	0	0	0	0	0	2	100	2
	UN03613	Putative uncharacterized protein n=2	GO:0016021; GO:0005524; GO:0042626; GO:0006200	NULL	0	0	0	0	0	0	2	100	2
	UN03614	Probable Transketolase n=3	GO:0004802	NULL	0	0	0	0	0	0	2	100	2
	UN03617	Uncharacterized protein n=2	GO:0046872; GO:0004722; GO:0006470	NULL	0	0	0	0	0	0	2	100	2
	UN03618	V-type proton ATPase subunit F n=8	GO:0005886; GO:0033180; GO:0005773; GO:0046961; GO:0015991	hypothetical protein	1	50	0	0	0	0	1	50	2
	UN03626	Putative uncharacterized protein n=3	GO:0005622	NULL	0	0	0	0	0	0	2	100	2
	UN03627	Uncharacterized protein n=1	GO:0016787	NULL	0	0	0	0	0	0	2	100	2
	UN03628	Probable UDP-arabinose 4-epimerase 3 n=4	GO:0032580; GO:0016021; GO:0050662; GO:0000166; GO:0050373; GO:0003978; GO:0045227; GO:0006012; GO:0033358	putative UDP-arabinose 4-epimerase 3	0	0	0	0	0	0	2	100	2
	UN03630	Probable aquaporin PIP-type pTOM75 n=17	GO:0016021; GO:0005886; GO:0005215; GO:0006950	tomato ripening associated membrane protein	0	0	0	0	0	0	2	100	2
	UN03631	Uncharacterized protein n=1	GO:0003968	NULL	0	0	0	0	0	0	2	100	2
	UN03632	Uncharacterized protein n=1	GO:0005524; GO:0030983; GO:0006298	NULL	1	50	0	0	0	0	1	50	2
	UN03633	Putative uncharacterized protein n=1	GO:0005622; GO:0008270	hypothetical protein	1	50	0	0	0	0	1	50	2
	UN03634	Glycosyltransferase n=1	GO:0016740	NULL	1	16.67	0	0	0	0	5	83.33	6
	UN03635	Uncharacterized protein n=2	GO:0016020; GO:0015095	NULL	1	50	0	0	0	0	1	50	2
	UN03636	Putative uncharacterized protein n=1	GO:0005741; GO:0008308	NULL	0	0	0	0	0	0	4	100	4
	UN03637	Clathrin heavy chain 1 n=1	GO:0030132; GO:0030130; GO:0005198; GO:0006886; GO:0016192	clathrin heavy chain 1	0	0	0	0	0	0	2	100	2
	UN03639	Uncharacterized protein n=1	GO:0016021	NULL	0	0	0	0	0	0	2	100	2
	UN03641	Uncharacterized protein n=1	GO:0005524; GO:0046872; GO:0016307; GO:0044267; GO:0046854	NULL	0	0	0	0	0	0	2	100	2
	UN03642	30S ribosomal protein S5 n=1274	GO:0015935; GO:0019843; GO:0003735; GO:0006412	30S ribosomal protein S5	0	0	0	0	0	0	2	100	2
	UN03643	Uncharacterized protein n=3	GO:0005524; GO:0016887; GO:0006200	protein TRIGALACTOSYLDIACYLGLYCEROL 3, chloroplastic-like	1	50	0	0	0	0	1	50	2
	UN03644	Putative uncharacterized protein Sb10g023535 (Fragment) n=1	GO:0003676	hypothetical protein	0	0	0	0	0	0	2	100	2
	UN03645	Helix-turn-helix domain protein n=1	GO:0005622; GO:0043565; GO:0003700; GO:0006351	NULL	0	0	0	0	0	0	2	100	2
	UN03647	Glycoside hydrolase family 15 and carbohydrate-binding module family 20 n=1	GO:0016787	NULL	0	0	0	0	0	0	3	100	3
	UN03648	Phosphoric diester hydrolase, putative n=1	GO:0016787	phosphoric diester hydrolase, putative	0	0	0	0	0	0	2	100	2
	UN03649	Uncharacterized protein n=1	GO:0005634; GO:0003677	NULL	0	0	0	0	0	0	2	100	2
	UN03650	24 kDa vacuolar protein VP24 n=1	GO:0008233; GO:0006508	NULL	1	50	0	0	0	0	1	50	2
	UN03651	Similar to oxidoreductase n=1	GO:0016706	NULL	0	0	0	0	0	0	2	100	2
	UN03652	Uncharacterized protein n=4	GO:0005524; GO:0004672	NULL	1	50	0	0	0	0	1	50	2
	UN03653	Putative uncharacterized protein n=2	GO:0005737; GO:0005634; GO:0004842; GO:0009409	NULL	0	0	0	0	0	0	3	100	3
	UN03657	Predicted protein (Fragment) n=1	GO:0009733	hypothetical protein	0	0	0	0	0	0	2	100	2
	UN03662	Putative uncharacterized protein n=1	GO:0009507; GO:0009658; GO:0040007; GO:0009416; GO:0009451	pentatricopeptide repeat-containing protein At1g15510, chloroplastic-like	0	0	0	0	0	0	2	100	2
	UN03663	Putative uncharacterized protein n=1	GO:0016020; GO:0055085	hypothetical protein	4	66.67	0	0	0	0	2	33.33	6
	UN03667	Putative uncharacterized protein n=1	GO:0008661; GO:0016114	probable 1-deoxy-D-xylulose-5-phosphate synthase, chloroplastic-like	0	0	0	0	0	0	2	100	2
	UN03668	Putative uncharacterized protein n=1	GO:0003883; GO:0006221	CTP synthase-like	0	0	0	0	0	0	2	100	2
	UN03669	Probable cell division control protein CDC3 n=1	GO:0031105; GO:0005525; GO:0007049; GO:0051301	NULL	0	0	0	0	0	0	2	100	2
	UN03670	Putative uncharacterized protein n=2	GO:0009959; GO:0009639	NULL	0	0	0	0	0	0	3	100	3
	UN03672	Cytochrome p450 n=1	GO:0009055; GO:0020037; GO:0005506; GO:0004497; GO:0016705	NULL	1	50	0	0	0	0	1	50	2
	UN03675	BZIP transcription factor n=2	GO:0043565; GO:0003700	NULL	0	0	0	0	0	0	2	100	2
	UN03677	Putative uncharacterized protein n=2	GO:0009507; GO:0005739; GO:0005730; GO:0005886; GO:0005773; GO:0005525; GO:0003924; GO:0006184; GO:0046686	NULL	1	33.33	0	0	0	0	2	66.67	3
	UN03683	Putative uncharacterized protein n=2	GO:0009505; GO:0004190; GO:0006508	NULL	0	0	0	0	0	0	3	100	3
	UN03687	Putative uncharacterized protein n=1	GO:0005524; GO:0004672	probably inactive leucine-rich repeat receptor-like protein kinase At5g48380-like	2	50	0	0	0	0	2	50	4
	UN03689	Peroxin 12 n=3	GO:0005779; GO:0008270; GO:0006625	NULL	0	0	0	0	0	0	3	100	3
	UN03690	Uncharacterized protein n=1	GO:0005509	NULL	1	50	0	0	0	0	1	50	2
	UN03691	Putative uncharacterized protein n=1	GO:0005634; GO:0005524; GO:0003677; GO:0004386; GO:0008270	NULL	1	33.33	0	0	0	0	2	66.67	3
	UN03693	Uncharacterized protein n=1	GO:0005506; GO:0051536; GO:0016226	NULL	0	0	0	0	0	0	3	100	3
	UN03694	Predicted protein n=1	GO:0016021; GO:0005777; GO:0015217; GO:0005347; GO:0006635; GO:0080024; GO:0090351	hypothetical protein	1	50	0	0	0	0	1	50	2
	UN03695	ATP-dependent RNA helicase eIF4A n=38	GO:0005737; GO:0005524; GO:0008026; GO:0003743	eukaryotic initiation factor 4A	0	0	0	0	0	0	2	100	2
	UN03697	Uncharacterized protein n=7	GO:0016881	NULL	1	50	0	0	0	0	1	50	2
	UN03698	WRKY transcription factor 29-2 (Fragment) n=1	GO:0043565; GO:0003700	NULL	0	0	0	0	0	0	2	100	2
	UN03701	Putative uncharacterized protein n=1	GO:0003677	NULL	1	50	0	0	0	0	1	50	2
	UN03702	Malic enzyme n=1	GO:0016619; GO:0046872; GO:0051287; GO:0006108	NULL	0	0	0	0	0	0	2	100	2
	UN03705	Putative uncharacterized protein n=1	GO:0003677	hypothetical protein	0	0	0	0	0	0	2	100	2
	UN03706	Uncharacterized protein n=1	GO:0016881	NULL	1	33.33	0	0	0	0	2	66.67	3
	UN03707	Uncharacterized protein n=4	GO:0005634	NULL	0	0	0	0	0	0	2	100	2
	UN03709	Long-chain 3-ketoacyl-CoA thiolase n=1	GO:0016747	long-chain 3-ketoacyl-CoA thiolase	0	0	0	0	0	0	2	100	2
	UN03712	Predicted protein n=1	GO:0005886	hypothetical protein	1	25	0	0	0	0	3	75	4
	UN03714	Putative uncharacterized protein n=1	GO:0005524; GO:0005509; GO:0004674	CDPK-related protein kinase-like	0	0	0	0	0	0	2	100	2
	UN03715	Uncharacterized protein n=2	GO:0005634; GO:0006333	NULL	1	50	0	0	0	0	1	50	2
	UN03716	Predicted protein n=1	GO:0005840; GO:0003735; GO:0006412	hypothetical protein	0	0	0	0	0	0	2	100	2
	UN03722	Putative uncharacterized protein n=1	GO:0004553; GO:0005975	NULL	0	0	0	0	0	0	2	100	2
	UN03723	Predicted protein n=1	GO:0005618; GO:0005773; GO:0016788; GO:0006629	hypothetical protein	0	0	0	0	0	0	2	100	2
	UN03724	Peptidyl-tRNA hydrolase n=1	GO:0016787	NULL	0	0	0	0	0	0	2	100	2
	UN03726	Uncharacterized protein n=2	GO:0005086; GO:0032012	NULL	0	0	0	0	0	0	3	100	3
	UN03727	Uncharacterized protein n=1	GO:0005840; GO:0008097; GO:0003735; GO:0006412	NULL	0	0	0	0	0	0	2	100	2
	UN03731	Uncharacterized protein n=2	GO:0016597; GO:0008152	NULL	0	0	0	0	0	0	2	100	2
	UN03733	Uncharacterized protein n=4	GO:0005622; GO:0008270	NULL	0	0	0	0	0	0	2	100	2
	UN03734	Alkyl hydroperoxide reductase subunit C n=44	GO:0016209; GO:0051920; GO:0006979	NULL	0	0	0	0	0	0	2	100	2
	UN03736	Uncharacterized protein n=1	GO:0005524; GO:0004674	NULL	1	50	0	0	0	0	1	50	2
	UN03740	Uncharacterized protein n=4	GO:0005524; GO:0004594; GO:0015937	pantothenate kinase 2-like	0	0	0	0	0	0	2	100	2
	UN03741	Putative uncharacterized protein n=2	GO:0006457	70 kDa peptidyl-prolyl isomerase-like	0	0	0	0	0	0	2	100	2
	UN03742	Cinnamoyl-CoA reductase n=8	GO:0016621; GO:0050662; GO:0000166; GO:0044237	cinnamoyl-CoA reductase	0	0	0	0	0	0	2	100	2
	UN03744	Uncharacterized protein n=2	GO:0008270	NULL	0	0	0	0	0	0	3	100	3
	UN03745	RNase H domain-containing protein n=1	GO:0003676; GO:0004523	RNase H domain-containing protein	0	0	0	0	0	0	3	100	3
	UN03747	Actin-11 n=478	GO:0009941; GO:0009570; GO:0005856; GO:0005739; GO:0005886; GO:0009506; GO:0005524; GO:0005200	actin-11	0	0	0	0	0	0	2	100	2
	UN03750	Putative uncharacterized protein n=2	GO:0005634; GO:0003700; GO:0008270; GO:0010018; GO:0006355	NULL	0	0	0	0	0	0	2	100	2
	UN03753	Uncharacterized protein n=2	GO:0016021	NULL	0	0	0	0	0	0	2	100	2
	UN03754	Predicted protein n=2	GO:0005634; GO:0006355	hypothetical protein	1	50	0	0	0	0	1	50	2
	UN03755	Uncharacterized protein n=1	GO:0016021; GO:0055085	NULL	0	0	0	0	0	0	2	100	2
	UN03757	Glycyl-tRNA synthetase beta chain n=2	GO:0005737; GO:0005524; GO:0004820; GO:0006426	NULL	0	0	0	0	0	0	2	100	2
	UN03758	ABI1-like protein n=1	GO:0046872; GO:0004722; GO:0006470	NULL	0	0	0	0	0	0	2	100	2
	UN03764	Predicted protein n=1	GO:0008270	hypothetical protein	0	0	0	0	0	0	2	100	2
	UN03766	Uncharacterized protein n=9	GO:0005524; GO:0004674	NULL	0	0	0	0	0	0	2	100	2
	UN03767	Uncharacterized protein n=2	GO:0016020; GO:0055085	NULL	0	0	0	0	0	0	3	100	3
	UN03768	Putative uncharacterized protein n=1	GO:0005737; GO:0005886; GO:0005524; GO:0006457	NULL	0	0	0	0	0	0	2	100	2
	UN03775	Histone ubiquitination proteins group n=13	GO:0016881	histone ubiquitination proteins group	0	0	0	0	0	0	2	100	2
	UN03777	Predicted protein (Fragment) n=1	GO:0005886	hypothetical protein	0	0	0	0	0	0	2	100	2
	UN03778	Catalytic, putative n=1	GO:0016020; GO:0050508	catalytic, putative	0	0	0	0	0	0	4	100	4
	UN03785	F-box and wd40 domain protein, putative n=1	GO:0016905	F-box and wd40 domain protein, putative	0	0	0	0	0	0	2	100	2
	UN03792	Putative uncharacterized protein n=1	GO:0005524; GO:0030246; GO:0004674	NULL	0	0	0	0	0	0	2	100	2
	UN03795	Putative uncharacterized protein n=3	GO:0005737; GO:0005524; GO:0003677; GO:0004386; GO:0008270; GO:0000184	regulator of nonsense transcripts 1 homolog	0	0	0	0	0	0	2	100	2
	UN03796	Putative mitochondrial processing peptidase (ISS) (Fragment) n=1	GO:0003824; GO:0046872; GO:0008152	putative mitochondrial processing peptidase (ISS)	1	50	0	0	0	0	1	50	2
	UN03798	Uncharacterized protein n=3	GO:0005576	expansin-like B1-like	0	0	0	0	0	0	3	100	3
	UN03805	NADH dehydrogenase subunit F n=1	GO:0008137; GO:0042773	NADH dehydrogenase subunit F	0	0	0	0	0	0	2	100	2
	UN03808	Uncharacterized protein n=3	GO:0005524; GO:0004674	NULL	1	50	0	0	0	0	1	50	2
	UN03811	Putative uncharacterized protein n=1	GO:0016706; GO:0019761; GO:0010439	1-aminocyclopropane-1-carboxylate oxidase homolog 1-like	0	0	0	0	0	0	2	100	2
	UN03815	Putative uncharacterized protein n=1	GO:0016021; GO:0005743; GO:0005215; GO:0055085	NULL	0	0	0	0	0	0	2	100	2
	UN03816	Uncharacterized protein n=1	GO:0033743	peptide methionine sulfoxide reductase B2, chloroplastic-like	0	0	0	0	0	0	2	100	2
	UN03819	Putative uncharacterized protein F3C3.9 n=1	GO:0016020	hypothetical protein	1	50	0	0	0	0	1	50	2
	UN03822	Uncharacterized protein n=5	GO:0004091; GO:0004806; GO:0016042	NULL	0	0	0	0	0	0	2	100	2
	UN03824	Putative uncharacterized protein (Fragment) n=1	GO:0005739	NULL	0	0	0	0	0	0	2	100	2
	UN03825	Predicted protein n=1	GO:0005783; GO:0005886	hypothetical protein	0	0	0	0	0	0	2	100	2
	UN03830	Cysteine-rich repeat secretory protein 11 n=2	GO:0005576; GO:0009506; GO:0010497; GO:0046739	cysteine-rich repeat secretory protein 11	0	0	0	0	0	0	2	100	2
	UN03832	Uncharacterized protein n=2	GO:0005634; GO:0004652; GO:0003723; GO:0043631	NULL	0	0	0	0	0	0	2	100	2
	UN03833	Zinc finger protein-like protein n=2	GO:0005622; GO:0008270	NULL	0	0	0	0	0	0	2	100	2
	UN03836	Carboxylic ester hydrolase n=3	GO:0016787	NULL	0	0	0	0	0	0	2	100	2
	UN03837	RSH1 n=1	GO:0003824; GO:0015969	NULL	0	0	0	0	0	0	2	100	2
	UN03838	DNA damage-binding protein 1 n=8	GO:0005634; GO:0003676; GO:0016567; GO:0009585	NULL	0	0	0	0	0	0	2	100	2
	UN03839	Putative uncharacterized protein n=1	GO:0046872; GO:0004722; GO:0006470	probable protein phosphatase 2C 76-like	0	0	0	0	0	0	5	100	5
	UN03840	Cytosine-specific methyltransferase n=2	GO:0005634; GO:0003886; GO:0003677; GO:0090116	NULL	0	0	0	0	0	0	2	100	2
	UN03844	SPF1 protein n=1	GO:0043565; GO:0003700	NULL	0	0	0	0	0	0	2	100	2
	UN03846	Speckle-type POZ protein, putative n=2	GO:0006397	Speckle-type POZ protein, putative	1	50	0	0	0	0	1	50	2
	UN03848	Putative uncharacterized protein n=2	GO:0005634; GO:0005524; GO:0004672; GO:0010100; GO:0009640; GO:0009585; GO:2000028; GO:0010218; GO:0010114; GO:0048575	NULL	0	0	0	0	0	0	2	100	2
	UN03854	Glycosyltransferase family 49 protein n=1	GO:0016740	glycosyltransferase family 49 protein	0	0	0	0	0	0	2	100	2
	UN03856	ABC transporter involved in Fe-S cluster assembly, ATP-binding protein n=1	GO:0005524; GO:0016887; GO:0006200; GO:0006810	NULL	0	0	0	0	0	0	2	100	2
	UN03857	Omega-amidase n=1	GO:0016810; GO:0006807	omega-amidase	0	0	0	0	0	0	4	100	4
	UN03859	Putative uncharacterized protein n=1	GO:0005524; GO:0004674	putative serine/threonine-protein kinase-like protein CCR3-like	1	50	0	0	0	0	1	50	2
	UN03860	Predicted protein n=1	GO:0005739	hypothetical protein	0	0	0	0	0	0	2	100	2
	UN03861	Translation initiation factor IF-2, putative n=1	GO:0005525; GO:0003924; GO:0003743; GO:0006184	translation initiation factor IF-2	1	50	0	0	0	0	1	50	2
	UN03862	DNA-binding protein n=1	GO:0005634; GO:0003700; GO:0000976; GO:0006351	NULL	0	0	0	0	0	0	2	100	2
	UN03863	Uncharacterized protein n=1	GO:0003677	NULL	1	50	0	0	0	0	1	50	2
	UN03866	UspA domain-containing protein n=1	GO:0006950	UspA domain-containing protein	0	0	0	0	0	0	2	100	2
	UN03871	Uncharacterized protein n=5	GO:0016881; GO:0008270	NULL	0	0	0	0	0	0	2	100	2
	UN03872	Nucleoside diphosphate kinase 1 n=8	GO:0005524; GO:0046872; GO:0004550; GO:0006241; GO:0006183; GO:0006228	NULL	0	0	0	0	0	0	2	100	2
	UN03875	Uncharacterized protein n=3	GO:0016021; GO:0005524; GO:0019829; GO:0000287; GO:0004012	NULL	0	0	0	0	0	0	2	100	2
	UN03880	Heat shock factor protein HSF8 n=3	GO:0005634; GO:0043565; GO:0003700; GO:0006950; GO:0006351	NULL	0	0	0	0	0	0	2	100	2
	UN03882	Protein phosphatase 2C n=4	GO:0046872; GO:0004722; GO:0006470	NULL	1	50	0	0	0	0	1	50	2
	UN03886	Predicted protein n=1	GO:0005886	hypothetical protein	0	0	0	0	0	0	2	100	2
	UN03887	Uncharacterized protein n=2	GO:0008270	NULL	0	0	0	0	0	0	3	100	3
	UN03889	Putative uncharacterized protein n=1	GO:0004197; GO:0006508	NULL	0	0	0	0	0	0	2	100	2
	UN03891	Uncharacterized protein n=1	GO:0005778; GO:0005524; GO:0042623; GO:0006625	NULL	1	33.33	0	0	0	0	2	66.67	3
	UN03892	Putative uncharacterized protein n=1	GO:0003824; GO:0008152	hypothetical protein	0	0	0	0	0	0	2	100	2
	UN03896	Protein disulfide isomerase (Fragment) n=1	GO:0016853	NULL	0	0	0	0	0	0	2	100	2
	UN03898	Putative uncharacterized protein n=1	GO:0004871; GO:0000160	histidine-containing phosphotransfer protein 5-like	0	0	0	0	0	0	4	100	4
	UN03900	ATP synthase subunit 9, mitochondrial n=1	GO:0016021; GO:0005739; GO:0045263; GO:0015078; GO:0016787; GO:0008289; GO:0015991; GO:0015986	ATP synthase F0 subunit c	0	0	0	0	0	0	2	100	2
	UN03903	Uncharacterized protein n=4	GO:0003824; GO:0005992	NULL	0	0	0	0	0	0	2	100	2
	UN03904	COP1 n=1	GO:0008270	NULL	0	0	0	0	0	0	2	100	2
	UN03905	Uncharacterized protein n=3	GO:0050660; GO:0016709; GO:0006744	NULL	0	0	0	0	0	0	3	100	3
	UN03906	Putative uncharacterized protein Mo00405 n=1	GO:0005737; GO:0005524; GO:0006457	NULL	0	0	0	0	0	0	2	100	2
	UN03907	Uncharacterized protein n=3	GO:0016021	NULL	0	0	0	0	0	0	2	100	2
	UN03910	Predicted protein n=4	GO:0009507; GO:0022625; GO:0005730; GO:0005886; GO:0005773; GO:0008097; GO:0003735; GO:0009955; GO:0008283; GO:0009965; GO:0010015; GO:0006412	hypothetical protein	0	0	0	0	0	0	2	100	2
	UN03912	Uncharacterized protein n=2	GO:0016021; GO:0005524; GO:0004672	NULL	0	0	0	0	0	0	2	100	2
	UN03913	Na+ or K+ P-type ATPase n=2	GO:0016021; GO:0005524; GO:0019829; GO:0046872	NULL	0	0	0	0	0	0	3	100	3
	UN03916	RNA binding protein, putative n=1	GO:0003676; GO:0000166	RNA binding protein, putative	0	0	0	0	0	0	3	100	3
	UN03920	Predicted protein n=2	GO:0005618; GO:0022626; GO:0016020; GO:0005730; GO:0000166; GO:0003735; GO:0009409; GO:0009644; GO:0006979; GO:0006412	hypothetical protein	0	0	0	0	0	0	3	100	3
	UN03921	V-ATPase 66 kDa subunit (Fragment) n=1	GO:0005524	NULL	0	0	0	0	0	0	2	100	2
	UN03922	Uncharacterized protein n=5	GO:0016021; GO:0022891	sugar transporter ERD6-like 7-like	1	50	0	0	0	0	1	50	2
	UN03923	Putative uncharacterized protein n=1	GO:0005773	NULL	1	50	0	0	0	0	1	50	2
	UN03924	Uncharacterized protein n=2	GO:0000145; GO:0015031; GO:0006904	NULL	0	0	0	0	0	0	2	100	2
	UN03927	Uncharacterized protein n=2	GO:0008270	NULL	0	0	0	0	0	0	3	100	3
	UN03934	Uncharacterized protein n=5	GO:0005829	hypothetical protein	0	0	0	0	0	0	2	100	2
	UN03935	Uncharacterized protein n=2	GO:0009055; GO:0015035; GO:0045454; GO:0006662	NULL	1	25	0	0	0	0	3	75	4
	UN03939	Receptor kinase, putative n=1	GO:0016021; GO:0032440; GO:0005524; GO:0004672	receptor kinase, putative	0	0	0	0	0	0	2	100	2
	UN03940	AT1G65270 protein n=3	GO:0005783; GO:0005774	hypothetical protein	0	0	0	0	0	0	2	100	2
	UN03941	Uncharacterized protein n=3	GO:0016021; GO:0005337	NULL	0	0	0	0	0	0	3	100	3
	UN03944	Heat shock protein 70 (HSP70)-interacting protein, putative n=5	GO:0006950	heat shock protein 70 (HSP70)-interacting protein, putative	0	0	0	0	0	0	2	100	2
	UN03958	tRNA ligase, putative n=1	GO:0016874	tRNA ligase, putative	1	50	0	0	0	0	1	50	2
	UN03963	Protein HflC n=1082	GO:0016021; GO:0008236; GO:0006508; GO:0052547	NULL	0	0	0	0	0	0	2	100	2
	UN03964	Basic peroxidase swpb5 n=3	GO:0020037; GO:0046872; GO:0004601; GO:0006979	NULL	0	0	0	0	0	0	2	100	2
	UN03967	Uncharacterized protein n=4	GO:0004664; GO:0009094	NULL	0	0	0	0	0	0	2	100	2
	UN03968	Acid phosphatase/vanadium-dependent haloperoxidase-related protein n=3	GO:0004601	Acid phosphatase/vanadium-dependent haloperoxidase-related protein	1	50	0	0	0	0	1	50	2
	UN03974	Uncharacterized protein n=3	GO:0003824	NULL	0	0	0	0	0	0	3	100	3
	UN03975	Predicted protein n=1	GO:0016021; GO:0005743; GO:0005215; GO:0055085	NULL	1	33.33	0	0	0	0	2	66.67	3
	UN03978	Putative uncharacterized protein (Fragment) n=2	GO:0003824	NULL	0	0	0	0	0	0	2	100	2
	UN03980	Cell shape determining protein, MreB/Mrl family n=1	GO:0000902	cell shape determining protein, mreb/mrl family	0	0	0	0	0	0	2	100	2
	UN03982	Uncharacterized protein n=3	GO:0008270	NULL	0	0	0	0	0	0	2	100	2
	UN03985	Putative uncharacterized protein n=1	GO:0005524; GO:0004672	NULL	0	0	0	0	0	0	2	100	2
	UN03988	Alcohol dehydrogenase 1 n=18	GO:0005737; GO:0004022; GO:0000166; GO:0008270	NULL	0	0	0	0	0	0	2	100	2
	UN03990	Putative uncharacterized protein n=1	GO:0005840	NULL	0	0	0	0	0	0	2	100	2
	UN03992	NTF2-like transpeptidase n=1	GO:0046677	NULL	0	0	0	0	0	0	2	100	2
	UN03994	Uncharacterized protein n=3	GO:0003676; GO:0008270	NULL	1	50	0	0	0	0	1	50	2
	UN03995	AT3G62290 protein n=13	GO:0005525	NULL	1	50	0	0	0	0	1	50	2
	UN03996	Cysteine synthase n=4	GO:0004124; GO:0016740; GO:0006535	NULL	0	0	0	0	0	0	3	100	3
	UN03997	Uncharacterized protein n=2	GO:0005634; GO:0003677; GO:0003700; GO:0006351	NULL	0	0	0	0	0	0	2	100	2
	UN03999	Uncharacterized protein n=2	GO:0016021; GO:0005216	NULL	0	0	0	0	0	0	2	100	2
	UN04000	Putative uncharacterized protein n=1	GO:0005840; GO:0003735; GO:0006412	hypothetical protein	0	0	0	0	0	0	2	100	2
	UN04001	Predicted protein (Fragment) n=1	GO:0003676; GO:0000166	hypothetical protein	0	0	0	0	0	0	2	100	2
	UN04004	V-type proton ATPase subunit F n=8	GO:0005886; GO:0033180; GO:0005773; GO:0046961; GO:0015991	hypothetical protein	1	50	0	0	0	0	1	50	2
	UN04005	40S ribosomal protein S27 n=20	GO:0005840; GO:0046872; GO:0003735; GO:0006412	uncharacterized LOC100499804	1	33.33	0	0	0	0	2	66.67	3
	UN04008	Putative uncharacterized protein n=3	GO:0010311	NULL	0	0	0	0	0	0	2	100	2
	UN04009	Putative alpha-soluble NSF attachment protein n=1	GO:0006886	NULL	0	0	0	0	0	0	2	100	2
	UN04015	Dihydrolipoyl dehydrogenase n=1	GO:0005737; GO:0004148; GO:0050660; GO:0045454	NULL	0	0	0	0	0	0	2	100	2
	UN04016	Putative tau class glutathione transferase GSTU23 n=1	GO:0016740	NULL	0	0	0	0	0	0	2	100	2
	UN04019	Putative uncharacterized protein n=1	GO:0016740; GO:0008152	spermidine synthase 2-like	0	0	0	0	0	0	2	100	2
	UN04020	Heat shock protein 60 n=1	GO:0006950	NULL	0	0	0	0	0	0	2	100	2
	UN04021	Auxin response factor 8 n=1	GO:0005634; GO:0003677; GO:0009734; GO:0006355; GO:0006351	NULL	0	0	0	0	0	0	2	100	2
	UN04024	Glycosyltransferase, CAZy family GT8 n=1	GO:0016757	glycosyltransferase, CAZy family GT8	0	0	0	0	0	0	2	100	2
	UN04026	Putative uncharacterized protein n=1	GO:0005737; GO:0005634; GO:0008219; GO:0050832; GO:0031348; GO:0010200; GO:0009408; GO:0009625; GO:0009611	regulatory protein NPR1-like	1	50	0	0	0	0	1	50	2
	UN04030	Splicing endonuclease positive effector sen1, putative n=1	GO:0004519	splicing endonuclease positive effector sen1, putative	0	0	0	0	0	0	3	100	3
	UN04031	Serine acetyltransferase n=12	GO:0009001	NULL	0	0	0	0	0	0	2	100	2
	UN04035	Mitochondrial import receptor subunit TOM20 n=2	GO:0016021; GO:0005742; GO:0045040	NULL	0	0	0	0	0	0	2	100	2
	UN04037	Uncharacterized protein n=3	GO:0010181; GO:0004733; GO:0042823; GO:0008615	NULL	1	20	0	0	0	0	4	80	5
	UN04039	Uncharacterized protein n=2	GO:0003676; GO:0000166	NULL	1	50	0	0	0	0	1	50	2
	UN04040	Uncharacterized protein n=6	GO:0005783; GO:0032934; GO:0009567	NULL	1	25	0	0	0	0	3	75	4
	UN04045	Phosphoenolpyruvate carboxylase kinase n=2	GO:0005524; GO:0004674	NULL	0	0	0	0	0	0	2	100	2
	UN04047	Histone H4.1 n=263	GO:0000786; GO:0005634; GO:0003677; GO:0006334	H4_NEUCR Histone H4	0	0	0	0	0	0	2	100	2
	UN04048	Uncharacterized protein n=4	GO:0016021	NULL	0	0	0	0	0	0	3	100	3
	UN04052	Predicted protein n=1	GO:0005524; GO:0004674	hypothetical protein	0	0	0	0	0	0	2	100	2
	UN04053	Predicted protein n=1	GO:0005643; GO:0008565; GO:0006886	hypothetical protein	0	0	0	0	0	0	2	100	2
	UN04056	Putative non-LTR retroelement reverse transcriptase n=1	GO:0004523; GO:0003723; GO:0003964; GO:0006278	NULL	0	0	0	0	0	0	2	100	2
	UN04058	Predicted protein n=1	GO:0010427; GO:0005525; GO:0009737; GO:0010228	hypothetical protein	0	0	0	0	0	0	2	100	2
	UN04060	Putative uncharacterized protein n=1	GO:0016020; GO:0005524; GO:0016887; GO:0006200	NULL	1	50	0	0	0	0	1	50	2
	UN04061	Uncharacterized protein n=2	GO:0004055; GO:0005524; GO:0006526	NULL	0	0	0	0	0	0	2	100	2
	UN04063	Aquaporin PIP n=1	GO:0016021; GO:0005215	Aquaporin PIP	0	0	0	0	0	0	2	100	2
	UN04065	NADH dehydrogenase subunit 1 n=3	GO:0016021; GO:0005739; GO:0016491	nad1	0	0	0	0	0	0	2	100	2
	UN04066	Putative uncharacterized protein n=1	GO:0005886	uncharacterized LOC100253409	1	33.33	0	0	0	0	2	66.67	3
	UN04067	Uncharacterized protein n=1	GO:0016021; GO:0005525; GO:0016817	NULL	0	0	0	0	0	0	2	100	2
	UN04068	Putative uncharacterized protein n=1	GO:0000151; GO:0004842	NULL	1	25	0	0	0	0	3	75	4
	UN04069	Uncharacterized protein n=2	GO:0000439; GO:0006289; GO:0006355	NULL	0	0	0	0	0	0	2	100	2
	UN04070	Putative uncharacterized protein n=1	GO:0005524; GO:0004674	NULL	1	50	0	0	0	0	1	50	2
	UN04071	Uncharacterized protein n=1	GO:0046872; GO:0030001	uncharacterized LOC100783289	0	0	0	0	0	0	2	100	2
	UN04075	Uncharacterized protein n=2	GO:0016021; GO:0005524; GO:0004672	NULL	0	0	0	0	0	0	2	100	2
	UN04077	Putative uncharacterized protein n=1	GO:0016779	NULL	0	0	0	0	0	0	2	100	2
	UN04078	Lipoxygenase n=2	GO:0005506; GO:0016165; GO:0031408	NULL	0	0	0	0	0	0	2	100	2
	UN04080	ATP-dependent RNA helicase eIF4A n=1	GO:0005524; GO:0008026; GO:0003676	NULL	1	33.33	0	0	0	0	2	66.67	3
	UN04081	Uncharacterized protein n=1	GO:0030131; GO:0030132; GO:0006886; GO:0016192	NULL	0	0	0	0	0	0	2	100	2
	UN04082	Putative uncharacterized protein n=1	GO:0005737; GO:0004158; GO:0006222	NULL	0	0	0	0	0	0	2	100	2
	UN04083	ATP synthase subunit alpha (Fragment) n=9	GO:0005739; GO:0045261; GO:0005524; GO:0046933; GO:0046961; GO:0015986	NULL	0	0	0	0	0	0	2	100	2
	UN04084	Uncharacterized protein n=1	GO:0016491	NULL	0	0	0	0	0	0	2	100	2
	UN04085	Uncharacterized protein n=3	GO:0006355; GO:0006351	NULL	1	50	0	0	0	0	1	50	2
	UN04087	YA3 (Fragment) n=1	GO:0005634; GO:0003700	NULL	0	0	0	0	0	0	2	100	2
	UN04090	Phospholipase A23 n=1	GO:0005509; GO:0004623; GO:0016042; GO:0006644	Phospholipase A23	0	0	0	0	0	0	3	100	3
	UN04092	Uncharacterized protein n=2	GO:0055085	NULL	0	0	0	0	0	0	2	100	2
	UN04093	Phytocalpain n=2	GO:0005622; GO:0004198; GO:0006508	NULL	0	0	0	0	0	0	2	100	2
	UN04097	Putative uncharacterized protein n=1	GO:0005524; GO:0030246; GO:0004674; GO:0003723; GO:0003964; GO:0006278	NULL	0	0	0	0	0	0	2	100	2
	UN04098	Uncharacterized protein n=4	GO:0043531; GO:0006952	NULL	1	25	0	0	0	0	3	75	4
	UN04100	Uncharacterized protein n=3	GO:0005524; GO:0035299	inositol-pentakisphosphate 2-kinase-like	2	50	0	0	0	0	2	50	4
	UN04105	Predicted protein n=1	GO:0016020; GO:0003824; GO:0008152; GO:0009737	phosphatidic acid phosphatase family protein	0	0	0	0	0	0	3	100	3
	UN04107	Cytochrome c oxidase subunit 3 n=4	GO:0016021; GO:0005739; GO:0004129; GO:0019646	cox3	0	0	0	0	0	0	2	100	2
	UN04109	Putative uncharacterized protein n=1	GO:0004048; GO:0000162	NULL	0	0	0	0	0	0	2	100	2
	UN04110	HSFA9 n=1	GO:0005634; GO:0043565; GO:0003700	NULL	2	66.67	0	0	0	0	1	33.33	3
	UN04111	Serine hydroxymethyltransferase n=1	GO:0004372; GO:0008168; GO:0030170; GO:0006544; GO:0006563; GO:0035999	NULL	0	0	0	0	0	0	2	100	2
	UN04112	Uncharacterized protein n=2	GO:0005524; GO:0008641; GO:0006464	NULL	0	0	0	0	0	0	2	100	2
	UN04113	JHL05D22.3 protein n=1	GO:0005509; GO:0016746	NULL	1	50	0	0	0	0	1	50	2
	UN04118	Uncharacterized protein n=5	GO:0003682; GO:0003677	NULL	0	0	0	0	0	0	2	100	2
	UN04126	Putative uncharacterized protein n=1	GO:0009536; GO:0009691; GO:0010076; GO:0010077; GO:0010083; GO:0048832	cytokinin riboside 5'-monophosphate phosphoribohydrolase LOG3-like	0	0	0	0	0	0	2	100	2
	UN04131	Uncharacterized protein n=2	GO:0072546	uncharacterized LOC100807708	0	0	0	0	0	0	10	100	10
	UN04133	Importin subunit alpha n=4	GO:0005737; GO:0005634; GO:0008565; GO:0006606	NULL	0	0	0	0	0	0	2	100	2
	UN04134	NADH-ubiquinone oxidoreductase chain n=1	GO:0008137; GO:0042773	NADH-ubiquinone oxidoreductase chain	0	0	0	0	0	0	2	100	2
	UN04135	Cytochrome c biogenesis FN n=7	GO:0016020; GO:0005739; GO:0015232; GO:0017004; GO:0008535	cytochrome c biogenesis FN	1	50	0	0	0	0	1	50	2
	UN04136	NADH dehydrogenase [ubiquinone] iron-sulfur protein 2 n=128	GO:0005739; GO:0070469; GO:0051287; GO:0008137; GO:0048038; GO:0006120	NADH dehydrogenase subunit 7	1	50	0	0	0	0	1	50	2
	UN04139	Methyltransferase type 12 n=1	GO:0008168	type 12 methyltransferase	0	0	0	0	0	0	3	100	3
	UN04140	Mitogen-activated protein kinase kinase n=1	GO:0005524; GO:0004674	NULL	1	33.33	0	0	0	0	2	66.67	3
	UN04142	Protein BRASSINAZOLE-RESISTANT 2 n=5	GO:0005737; GO:0005634; GO:0003677; GO:0006355; GO:0006351	protein brassinazole-resistant 2	1	50	0	0	0	0	1	50	2
	UN04143	ABC-type sugar transport system, periplasmic component n=1	GO:0008643	NULL	0	0	0	0	0	0	2	100	2
	UN04149	Putative uncharacterized protein n=2	GO:0005840; GO:0003735; GO:0006412	uncharacterized LOC100260398	0	0	0	0	0	0	3	100	3
	UN04150	DREB1p (Fragment) n=1	GO:0005634; GO:0003677; GO:0003700; GO:0006351	NULL	0	0	0	0	0	0	2	100	2
	UN04151	O-fucosyltransferase family protein n=3	GO:0016757	O-fucosyltransferase family protein	0	0	0	0	0	0	2	100	2
	UN04157	Maturase n=4	GO:0016020; GO:0003723; GO:0003964; GO:0006397; GO:0055114; GO:0006278	Maturase	0	0	0	0	0	0	3	100	3
	UN04159	Threonyl-tRNA synthetase n=1	GO:0004812	NULL	0	0	0	0	0	0	2	100	2
	UN04160	Predicted protein (Fragment) n=1	GO:0005739	hypothetical protein	0	0	0	0	0	0	2	100	2
	UN04161	Putative uncharacterized protein n=1	GO:0009507	NULL	0	0	0	0	0	0	2	100	2
	UN04163	BRI1 protein n=3	GO:0016021; GO:0005524; GO:0004674	NULL	1	50	0	0	0	0	1	50	2
	UN04165	Rhomboid family protein, expressed n=1	GO:0016021; GO:0004252; GO:0006508	NULL	0	0	0	0	0	0	2	100	2
	UN04166	Cell wall-associated hydrolase n=3	GO:0016787	NULL	0	0	0	0	0	0	2	100	2
	UN04168	Putative uncharacterized protein n=1	GO:0009505	uncharacterized LOC100245695	0	0	0	0	0	0	2	100	2
	UN04170	Aminopeptidase, putative n=3	GO:0004177; GO:0008237; GO:0008270; GO:0006508	aminopeptidase	0	0	0	0	0	0	2	100	2
	UN04171	Predicted protein n=1	GO:0009507; GO:0016120	hypothetical protein	0	0	0	0	0	0	2	100	2
	UN04175	5'-nucleotidase surE, putative n=1	GO:0008253	5'-nucleotidase surE, putative	0	0	0	0	0	0	3	100	3
	UN04178	F-box protein 7 n=3	GO:0005739; GO:0005634; GO:0090406; GO:0016567; GO:0006417; GO:0009409; GO:0009408	F-box protein 7	0	0	0	0	0	0	4	100	4
	UN04181	Predicted protein n=7	GO:0016607; GO:0005730; GO:0003676; GO:0000166; GO:0008270	hypothetical protein	0	0	0	0	0	0	2	100	2
	UN04184	Uncharacterized protein n=1	GO:0009507; GO:0016020; GO:0009765	NULL	1	50	0	0	0	0	1	50	2
	UN04193	Uncharacterized protein n=2	GO:0016021; GO:0005524; GO:0019829; GO:0000287; GO:0004012	NULL	0	0	0	0	0	0	3	100	3
	UN04198	Avr9/Cf-9 rapidly elicited protein 102 (Fragment) n=1	GO:0005524; GO:0017111	NULL	0	0	0	0	0	0	3	100	3
	UN04199	Putative metallothionin 2a n=1	GO:0046872	NULL	1	50	0	0	0	0	1	50	2
	UN04201	Predicted protein n=1	GO:0008270	hypothetical protein	0	0	0	0	0	0	2	100	2
	UN04202	Putative uncharacterized protein n=2	GO:0005777; GO:0009658	NULL	0	0	0	0	0	0	2	100	2
	UN04205	Type III chlorophyll a/b-binding protein (Fragment) n=1	GO:0009507; GO:0016020; GO:0009765	NULL	2	50	0	0	0	0	2	50	4
	UN04207	Cell wall-associated hydrolase n=1	GO:0016787	Cell wall-associated hydrolase	0	0	0	0	0	0	2	100	2
	UN04209	Uncharacterized protein n=1	GO:0003824	NULL	0	0	0	0	0	0	2	100	2
	UN04210	Profilin (Fragment) n=1	GO:0005737; GO:0005856; GO:0030036	NULL	0	0	0	0	0	0	2	100	2
	UN04213	Kinase associated protein phosphatase, putative n=1	GO:0016301; GO:0046872; GO:0004722; GO:0006470	kinase associated protein phosphatase, putative	0	0	0	0	0	0	3	100	3
	UN04215	NADH-ubiquinone oxidoreductase chain 2 n=58	GO:0016021; GO:0005743; GO:0070469; GO:0008137; GO:0042773	NADH dehydrogenase subunit 2	0	0	0	0	0	0	2	100	2
	UN04218	Uncharacterized protein n=2	GO:0016021; GO:0005215; GO:0055085	NULL	1	50	0	0	0	0	1	50	2
	UN04219	Receptor-like protein kinase n=1	GO:0016301	Receptor-like protein kinase	0	0	0	0	0	0	2	100	2
	UN04220	Uncharacterized protein n=3	GO:0016020; GO:0003830; GO:0006487	NULL	0	0	0	0	0	0	2	100	2
	UN04221	Elongation factor EF-2 n=1	GO:0005525; GO:0003924; GO:0003746; GO:0006184	NULL	0	0	0	0	0	0	2	100	2
	UN04222	Putative uncharacterized protein n=1	GO:0000166; GO:0003723; GO:0008270	zinc finger CCCH domain-containing protein 41-like	1	50	0	0	0	0	1	50	2
	UN04223	Putative uncharacterized protein n=1	GO:0005886; GO:0005509	probable calcium-binding protein CML35-like	1	50	0	0	0	0	1	50	2
	UN04228	Uncharacterized protein n=2	GO:0009055; GO:0020037; GO:0005506; GO:0004497; GO:0016705	NULL	0	0	0	0	0	0	3	100	3
	UN04229	Probable voltage-gated potassium channel subunit beta n=5	GO:0005886; GO:0009506; GO:0005244; GO:0006813	potassium channel beta subunit 1	0	0	0	0	0	0	2	100	2
	UN04234	Elongation factor Tu n=4	GO:0005622; GO:0005525; GO:0003924; GO:0016779; GO:0003746; GO:0006184	NULL	0	0	0	0	0	0	2	100	2
	UN04236	Uncharacterized protein n=1	GO:0016779	NULL	0	0	0	0	0	0	5	100	5
	UN04238	NADH dehydrogenase subunit 5 n=3	GO:0005739; GO:0008137; GO:0042773	NULL	0	0	0	0	0	0	2	100	2
	UN04242	Putative uncharacterized protein n=2	GO:0005829; GO:0004134; GO:0010297; GO:2001070; GO:0000025	NULL	1	50	0	0	0	0	1	50	2
	UN04247	Heat shock protein Hsp20 n=1	GO:0006950	NULL	0	0	0	0	0	0	2	100	2
	UN04250	Pyrroline-5-carboxylate synthetase n=1	GO:0005737; GO:0004349; GO:0004350; GO:0006561	NULL	1	50	0	0	0	0	1	50	2
	UN04252	Elongation factor 1-alpha, putative n=8	GO:0005525; GO:0004781; GO:0003746	elongation factor 1-alpha, putative	0	0	0	0	0	0	3	100	3
	UN04253	Cytochrome c oxidase subunit 1 n=4	GO:0016021; GO:0005743; GO:0070469; GO:0004129; GO:0009055; GO:0020037; GO:0005506; GO:0009060; GO:0022900; GO:0006119	cox1	0	0	0	0	0	0	2	100	2
	UN04254	Uncharacterized protein n=3	GO:0016021; GO:0022891	NULL	0	0	0	0	0	0	2	100	2
	UN04257	Uncharacterized protein n=1	GO:0016758	NULL	0	0	0	0	0	0	2	100	2
	UN04262	Putative uncharacterized protein n=1	GO:0009507; GO:0004521; GO:0003723; GO:2001070; GO:0009658; GO:0006396	uncharacterized LOC100256290	1	50	0	0	0	0	1	50	2
	UN04276	Predicted protein n=1	GO:0005524; GO:0004004; GO:0003676; GO:0006200	hypothetical protein	0	0	0	0	0	0	2	100	2
	UN04277	Heat shock protein 90 (Fragment) n=1	GO:0005524; GO:0006457; GO:0006950	NULL	0	0	0	0	0	0	2	100	2
	UN04284	Predicted protein n=1	GO:0004806; GO:0006629	hypothetical protein	0	0	0	0	0	0	2	100	2
	UN04289	Uncharacterized protein n=2	GO:0016021	NULL	1	33.33	0	0	0	0	2	66.67	3
	UN04290	Uncharacterized protein n=3	GO:0005739	NULL	0	0	0	0	0	0	6	100	6
	UN04291	Putative uncharacterized protein Mo04952 n=192	GO:0005694; GO:0005524; GO:0051276	NULL	0	0	0	0	0	0	2	100	2
	UN04292	Uncharacterized protein n=1	GO:0016491; GO:0046914	NULL	0	0	0	0	0	0	2	100	2
	UN04293	Uncharacterized protein n=1	GO:0016787	NULL	1	20	0	0	0	0	4	80	5
	UN04294	Lipoxygenase n=1	GO:0005506; GO:0016165; GO:0031408	NULL	1	50	0	0	0	0	1	50	2
	UN04295	Putative uncharacterized protein n=1	GO:0009507	DUF246 domain-containing protein At1g04910-like	0	0	0	0	0	0	2	100	2
	UN04296	Uncharacterized protein n=1	GO:0003677	NULL	0	0	0	0	0	0	2	100	2
	UN04301	Uncharacterized protein n=3	GO:0005634; GO:0003676	NULL	0	0	0	0	0	0	3	100	3
	UN04304	Uncharacterized protein n=1	GO:0043531; GO:0005524; GO:0017111; GO:0006952; GO:0007165	NULL	0	0	0	0	0	0	2	100	2
	UN04308	Ribosomal protein S3 (Fragment) n=2	GO:0005739; GO:0005840; GO:0003723; GO:0003735; GO:0006412	NULL	0	0	0	0	0	0	2	100	2
	UN04314	Predicted protein n=1	GO:0006979	hypothetical protein	0	0	0	0	0	0	3	100	3
	UN04315	Predicted protein n=1	GO:0031261; GO:0042127	hypothetical protein	0	0	0	0	0	0	3	100	3
	UN04317	Nuclear transcription factor Y subunit B-3 n=2	GO:0005634; GO:0043565; GO:0003700; GO:0006351	nuclear transcription factor Y subunit B-3	1	50	0	0	0	0	1	50	2
	UN04324	Uncharacterized protein n=1	GO:0009941; GO:0005524; GO:0017111	uncharacterized LOC100383653	2	66.67	0	0	0	0	1	33.33	3
	UN04325	Related to ABC transporter protein n=1	GO:0016020; GO:0005524; GO:0016887; GO:0006200	NULL	0	0	0	0	0	0	3	100	3
	UN04326	AT3G62290 protein n=13	GO:0005525	NULL	1	50	0	0	0	0	1	50	2
	UN04328	Uncharacterized protein n=3	GO:0008270	NULL	1	50	0	0	0	0	1	50	2
	UN04332	Glutathione S-transferase 1 n=2	GO:0004364	NULL	1	50	0	0	0	0	1	50	2
	UN04335	30S ribosomal protein S1 n=47	GO:0005840; GO:0003723; GO:0003735; GO:0006412	30S ribosomal protein S1	0	0	0	0	0	0	2	100	2
	UN04339	Putative uncharacterized protein n=1	GO:0004001; GO:0006167; GO:0006166	NULL	1	50	0	0	0	0	1	50	2
	UN04343	Putative uncharacterized protein n=5	GO:0016706	NULL	0	0	0	0	0	0	2	100	2
	UN04344	Nucleoside diphosphate kinase 1 n=8	GO:0005524; GO:0046872; GO:0004550; GO:0006241; GO:0006183; GO:0006228	NULL	0	0	0	0	0	0	2	100	2
	UN04345	Aspartyl-tRNA synthetase n=1	GO:0005737; GO:0004815; GO:0005524; GO:0003676; GO:0006422	Aspartyl-tRNA synthetase	0	0	0	0	0	0	2	100	2
	UN04347	Putative uncharacterized protein n=2	GO:0003824; GO:0030170; GO:0009058	NULL	0	0	0	0	0	0	2	100	2
	UN04351	Predicted protein n=1	GO:0016787; GO:0006629	hypothetical protein	0	0	0	0	0	0	2	100	2
	UN04352	Phytochrome n=3	GO:0016020; GO:0005524; GO:0000155; GO:0009881; GO:0009584; GO:0018298; GO:0017006; GO:0009585; GO:0006355; GO:0023014; GO:0006351	NULL	0	0	0	0	0	0	2	100	2
	UN04359	Putative uncharacterized protein n=1	GO:0005789; GO:0004579; GO:0018279	dolichyl-diphosphooligosaccharide--protein glycosyltransferase 48 kDa subunit-like	1	50	0	0	0	0	1	50	2
	UN04360	Predicted protein n=2	GO:0016747	hypothetical protein	0	0	0	0	0	0	2	100	2
	UN04362	Putative uncharacterized protein n=2	GO:0009055; GO:0020037; GO:0005506; GO:0016705; GO:0004601; GO:0006979	NULL	0	0	0	0	0	0	2	100	2
	UN04364	ATP-dependent Clp protease proteolytic subunit 1 n=16	GO:0009570; GO:0005524; GO:0004252; GO:0006508	ATP-dependent Clp protease proteolytic subunit	0	0	0	0	0	0	2	100	2
	UN04365	Uncharacterized protein n=7	GO:0048046; GO:0030145; GO:0045735	NULL	0	0	0	0	0	0	3	100	3
	UN04366	Predicted protein n=1	GO:0005622; GO:0005215	NULL	0	0	0	0	0	0	2	100	2
	UN04367	Peptidase M16 domain protein n=1	GO:0003824; GO:0046872; GO:0008152	peptidase M16 domain-containing protein	0	0	0	0	0	0	2	100	2
	UN04368	Uncharacterized protein n=2	GO:0005524; GO:0017111	NULL	1	50	0	0	0	0	1	50	2
	UN04369	Chromomethylase (Fragment) n=1	GO:0003677; GO:0008168; GO:0006306	NULL	0	0	0	0	0	0	3	100	3
	UN04372	Ras protein n=2	GO:0005525; GO:0015031; GO:0007264	NULL	0	0	0	0	0	0	2	100	2
	UN04373	Glycosyltransferase family 2 protein n=2	GO:0004100; GO:0006031	NULL	0	0	0	0	0	0	2	100	2
	UN04375	Uncharacterized protein n=16	GO:0005643; GO:0008565; GO:0006886	exportin-1-like	0	0	0	0	0	0	2	100	2
	UN04378	Uncharacterized protein n=1	GO:0031461; GO:0006511	NULL	0	0	0	0	0	0	2	100	2
	UN04379	MLO-like protein n=5	GO:0016021; GO:0008219; GO:0006952; GO:0009607	hypothetical protein	0	0	0	0	0	0	2	100	2
	UN04384	Uncharacterized protein n=2	GO:0016021; GO:0005524; GO:0004674	NULL	0	0	0	0	0	0	2	100	2
	UN04388	Putative uncharacterized protein n=1	GO:0016746	dihydrolipoyllysine-residue acetyltransferase component of pyruvate dehydrogenase complex, mitochondrial-like	0	0	0	0	0	0	2	100	2
	UN04391	Fox2 protein n=1	GO:0000166; GO:0016491; GO:0032934; GO:0055114	NULL	0	0	0	0	0	0	2	100	2
	UN04393	Potassium transporter, putative n=1	GO:0016020; GO:0015079	Potassium transporter, putative	1	50	0	0	0	0	1	50	2
	UN04395	Hydrolase-like n=1	GO:0080124; GO:0015996	NULL	0	0	0	0	0	0	2	100	2
	UN04397	4-coumarate--CoA ligase 1 n=10	GO:0016207; GO:0005524; GO:0009698	NULL	0	0	0	0	0	0	2	100	2
	UN04400	Predicted protein n=1	GO:0004197; GO:0006508	hypothetical protein	1	50	0	0	0	0	1	50	2
	UN04403	Putative uncharacterized protein n=2	GO:0005198	ankyrin-2-like	0	0	0	0	0	0	2	100	2
	UN04404	NADH dehydrogenase subunit 2 n=1	GO:0005739; GO:0008137; GO:0042773	NADH dehydrogenase subunit 2	0	0	0	0	0	0	2	100	2
	UN04413	Predicted protein n=1	GO:0016021; GO:0005886; GO:0005524; GO:0004713	hypothetical protein	0	0	0	0	0	0	2	100	2
	UN04414	60S ribosomal protein L23a-1 n=13	GO:0005618; GO:0022625; GO:0005730; GO:0009506; GO:0000166; GO:0019843; GO:0003735; GO:0009409; GO:0009644; GO:0006979; GO:0006412	60S ribosomal protein L23a-1	0	0	0	0	0	0	2	100	2
	UN04415	Ent-kaurenoic acid oxidase, putative n=1	GO:0009055; GO:0020037; GO:0005506; GO:0004497; GO:0016705	Ent-kaurenoic acid oxidase, putative	0	0	0	0	0	0	2	100	2
	UN04421	NADH dehydrogenase [ubiquinone] iron-sulfur protein 3 n=45	GO:0005743; GO:0070469; GO:0008137; GO:0006120	NADH dehydrogenase subunit 9	0	0	0	0	0	0	2	100	2
	UN04424	Heat shock cognate 70 kDa protein n=90	GO:0005524; GO:0006950	NULL	1	50	0	0	0	0	1	50	2
	UN04426	Uncharacterized protein n=2	GO:0003682; GO:0003677; GO:0000156; GO:0035556; GO:0006355	NULL	0	0	0	0	0	0	2	100	2
	UN04427	Glutamine synthetase n=3	GO:0005524; GO:0004356; GO:0006542	NULL	0	0	0	0	0	0	2	100	2
	UN04430	NADH-ubiquinone oxidoreductase chain 1 n=700	GO:0016021; GO:0005743; GO:0070469; GO:0008137; GO:0022900	NULL	0	0	0	0	0	0	2	100	2
	UN04431	Uncharacterized protein n=3	GO:0016810; GO:0006807	NULL	0	0	0	0	0	0	3	100	3
	UN04433	At1g51080 n=2	GO:0009536	hypothetical protein	0	0	0	0	0	0	2	100	2
	UN04434	Predicted protein n=2	GO:0016787	hypothetical protein	1	50	0	0	0	0	1	50	2
	UN04439	Cyclic nucleotide-gated ion channel, putative n=1	GO:0016021; GO:0005216	Cyclic nucleotide-gated ion channel, putative	1	50	0	0	0	0	1	50	2
	UN04445	Uncharacterized protein n=1	GO:0005739	hypothetical protein	0	0	0	0	0	0	5	100	5
	UN04446	Protein TAR1 n=6	GO:0005739; GO:0043457	Tar1p	0	0	0	0	0	0	2	100	2
	UN04450	Proteasome subunit beta type n=2	GO:0005737; GO:0005634; GO:0005839; GO:0004298; GO:0051603	NULL	1	50	0	0	0	0	1	50	2
	UN04451	V-type proton ATPase catalytic subunit A n=30	GO:0033180; GO:0005524; GO:0046961; GO:0015991	NULL	1	50	0	0	0	0	1	50	2
	UN04452	Uncharacterized protein n=2	GO:0005634; GO:0005524; GO:0003677; GO:0004386; GO:0006355	NULL	0	0	0	0	0	0	2	100	2
	UN04457	Galactinol synthase n=1	GO:0047216	NULL	1	33.33	0	0	0	0	2	66.67	3
	UN04465	Predicted protein n=3	GO:0000786; GO:0005634; GO:0003677; GO:0006334	hypothetical protein	0	0	0	0	0	0	2	100	2
	UN04470	Uncharacterized protein n=2	GO:0009055; GO:0015035; GO:0045454; GO:0006662	NULL	0	0	0	0	0	0	2	100	2
	UN04473	Predicted protein n=1	GO:0005506; GO:0016706	hypothetical protein	0	0	0	0	0	0	2	100	2
	UN04477	Uncharacterized protein n=2	GO:0008270	uncharacterized LOC100527094	0	0	0	0	0	0	2	100	2
	UN04487	Protein BLISTER n=2	GO:0005829; GO:0005634; GO:0048826; GO:0009908; GO:0009965; GO:0051781; GO:0006355; GO:0010091	protein BLISTER	1	50	0	0	0	0	1	50	2
	UN04489	Putative uncharacterized protein n=1	GO:0009507	DUF246 domain-containing protein At1g04910-like	0	0	0	0	0	0	2	100	2
	UN04490	Uncharacterized protein n=1	GO:0008270	NULL	0	0	0	0	0	0	2	100	2
	UN04493	Uncharacterized protein n=2	GO:0016021; GO:0022891	NULL	0	0	0	0	0	0	2	100	2
	UN04498	Uncharacterized protein n=3	GO:0009414; GO:0090332	hypothetical protein	0	0	0	0	0	0	2	100	2
	UN04499	Regulator of nonsense transcripts 1 homolog n=2	GO:0000932; GO:0005829; GO:0005886; GO:0009506; GO:0005524; GO:0003677; GO:0004386; GO:0003723; GO:0008270; GO:0042742; GO:0009867; GO:0048571; GO:0000184; GO:0009744; GO:0009611; GO:0016246; GO:0009863; GO:0010182	Regulator of nonsense transcripts 1-like protein	0	0	0	0	0	0	2	100	2
	UN04509	Uncharacterized protein n=1	GO:0003676; GO:0008270	NULL	0	0	0	0	0	0	2	100	2
	UN04510	Cytochrome c oxidase subunit 1 n=2	GO:0005739; GO:0004129	cytochrome c oxidase subunit 1	0	0	0	0	0	0	4	100	4
	UN04511	EXS (ERD1/XPR1/SYG1) domain protein n=2	GO:0005794; GO:0016021	EXS (ERD1/XPR1/SYG1) domain protein	1	50	0	0	0	0	1	50	2
	UN04512	Snf1-kinase beta subunit, plants, putative n=1	GO:0016301	snf1-kinase beta subunit, plants, putative	0	0	0	0	0	0	2	100	2
	UN04513	Tir-nbs-lrr resistance protein n=1	GO:0043531; GO:0005524; GO:0017111; GO:0006952; GO:0007165	Tir-nbs-lrr resistance protein	0	0	0	0	0	0	2	100	2
	UN04515	Uncharacterized protein n=1	GO:0016773; GO:0005975	NULL	0	0	0	0	0	0	2	100	2
	UN04516	Uncharacterized protein n=2	GO:0008168; GO:0032259	NULL	0	0	0	0	0	0	2	100	2
	UN04518	Uncharacterized protein n=1	GO:0016021	hypothetical protein	0	0	0	0	0	0	2	100	2
	UN04521	Uncharacterized protein n=2	GO:0008270	NULL	2	66.67	0	0	0	0	1	33.33	3
	UN04523	Uncharacterized protein n=1	GO:0005622; GO:0005525; GO:0007264	NULL	0	0	0	0	0	0	2	100	2
	UN04524	Uncharacterized protein n=3	GO:0003677; GO:0006355	NULL	0	0	0	0	0	0	2	100	2
	UN04526	Diacylglycerol acyltransferase n=1	GO:0016747	NULL	0	0	0	0	0	0	2	100	2
	UN04528	Cytochrome c oxidase subunit 1 n=1	GO:0016021; GO:0005743; GO:0070469; GO:0004129; GO:0009055; GO:0020037; GO:0005506; GO:0009060; GO:0022900; GO:0006119	cytochrome c oxidase subunit 1	0	0	0	0	0	0	2	100	2
	UN04530	ATP-dependent peptidase, putative n=1	GO:0004176; GO:0006508	ATP-dependent peptidase, putative	1	50	0	0	0	0	1	50	2
	UN04532	30S ribosomal protein S16, chloroplastic n=3	GO:0009507; GO:0005840; GO:0003735; GO:0006412	ribosomal protein S16	1	50	0	0	0	0	1	50	2
	UN04533	Putative uncharacterized protein n=1	GO:0005773	NULL	1	50	0	0	0	0	1	50	2
	UN04538	40S ribosomal protein S7 n=3	GO:0005840; GO:0003735; GO:0006412	NULL	0	0	0	0	0	0	2	100	2
	UN04541	Uncharacterized protein n=3	GO:0005634; GO:0004402; GO:0003712; GO:0008270; GO:0016573; GO:0006355	NULL	0	0	0	0	0	0	2	100	2
	UN04542	Predicted protein n=1	GO:0004559; GO:0030246; GO:0008270; GO:0006013	hypothetical protein	1	50	0	0	0	0	1	50	2
	UN04545	Uncharacterized protein n=3	GO:0005524; GO:0004674; GO:0007165	NULL	0	0	0	0	0	0	3	100	3
	UN04546	Uncharacterized protein n=1	GO:0003677; GO:0003700	hypothetical protein	0	0	0	0	0	0	3	100	3
	UN04548	tRNA(His) guanylyltransferase 1 n=3	GO:0005654; GO:0005525; GO:0000287; GO:0008193; GO:0006400	tRNAHis guanylyltransferase	0	0	0	0	0	0	2	100	2
	UN04555	Uncharacterized protein n=3	GO:0042651; GO:0000304	uncharacterized LOC100279768	0	0	0	0	0	0	2	100	2
	UN04558	ERF transcription factor 8 n=1	GO:0005634; GO:0003677; GO:0003700; GO:0006351	NULL	0	0	0	0	0	0	3	100	3
	UN04560	NADH dehydrogenase subunit 1 n=1	GO:0005739; GO:0008137	NADH dehydrogenase subunit 1	0	0	0	0	0	0	2	100	2
	UN04563	Probable PEP4-aspartyl protease n=1	GO:0004190; GO:0006508	NULL	0	0	0	0	0	0	2	100	2
	UN04564	Uncharacterized protein n=1	GO:0016787	NULL	1	50	0	0	0	0	1	50	2
	UN04567	Rho n=1	GO:0005622; GO:0016020; GO:0005525; GO:0007264	NULL	3	37.5	0	0	0	0	5	62.5	8
	UN04569	Uncharacterized protein n=1	GO:0005524; GO:0008026; GO:0003684; GO:0006281	NULL	1	33.33	0	0	0	0	2	66.67	3
	UN04570	Uncharacterized protein n=13	GO:0005524; GO:0046872; GO:0006457; GO:0009408	dnaJ protein homolog	0	0	0	0	0	0	2	100	2
	UN04572	Uncharacterized protein n=4	GO:0005524; GO:0004612; GO:0006094	NULL	0	0	0	0	0	0	2	100	2
	UN04579	Putative uncharacterized protein n=1	GO:0005524; GO:0016307; GO:0044267; GO:0046854	NULL	0	0	0	0	0	0	2	100	2
	UN04582	Uncharacterized protein n=2	GO:0000145; GO:0006887	NULL	1	50	0	0	0	0	1	50	2
	UN04583	Putative alpha3 proteasome subunit (Fragment) n=2	GO:0005634; GO:0019773; GO:0004298; GO:0006511	NULL	0	0	0	0	0	0	2	100	2
	UN04585	50S ribosomal protein L10 n=1	GO:0005840; GO:0003735; GO:0042254; GO:0006412	NULL	0	0	0	0	0	0	2	100	2
	UN04587	Acyl-activating enzyme 10 n=1	GO:0003824	NULL	1	50	0	0	0	0	1	50	2
	UN04597	Uncharacterized protein n=8	GO:0005737; GO:0051536; GO:0008173; GO:0001510; GO:0006364	NULL	0	0	0	0	0	0	2	100	2
	UN04599	Pseudo-atpA (Fragment) n=1	GO:0005524; GO:0046034; GO:0015992	NULL	0	0	0	0	0	0	2	100	2
	UN04605	Putative uncharacterized protein n=1	GO:0016787	NULL	0	0	0	0	0	0	2	100	2
	UN04607	Putative methyltransferase family protein n=3	GO:0008168	Putative methyltransferase family protein	0	0	0	0	0	0	2	100	2
	UN04609	Putative uncharacterized protein n=2	GO:0016021; GO:0005524; GO:0004672	NULL	0	0	0	0	0	0	2	100	2
	UN04614	Cytochrome c oxidase subunit 2 n=2	GO:0016021; GO:0005743; GO:0070469; GO:0005507; GO:0004129; GO:0022900	cox2	0	0	0	0	0	0	2	100	2
	UN04615	Putative uncharacterized protein n=1	GO:0000796; GO:0007076	hypothetical protein	0	0	0	0	0	0	2	100	2
	UN04617	Aquaporin PIP2.2, putative n=8	GO:0016021; GO:0005215	Aquaporin PIP2.2, putative	0	0	0	0	0	0	2	100	2
	UN04618	Cell wall-associated hydrolase n=6	GO:0016787	NULL	0	0	0	0	0	0	2	100	2
	UN04622	Multidrug resistance pump, putative n=1	GO:0016020; GO:0015297; GO:0015238	multidrug resistance pump, putative	1	50	0	0	0	0	1	50	2
	UN04626	BTB/POZ domain-containing protein At2g46260 n=2	GO:0016567; GO:0010114	BTB/POZ/Kelch-associated protein	0	0	0	0	0	0	2	100	2
	UN04627	Putative bifunctional polymyxin resistance arnA protein (Fragment) n=4	GO:0003824; GO:0050662; GO:0000166; GO:0044237	NULL	1	50	0	0	0	0	1	50	2
	UN04630	Pentatricopeptide repeat-containing protein At3g53700, chloroplastic n=3	GO:0009507; GO:0009793	pentatricopeptide repeat-containing protein	1	50	0	0	0	0	1	50	2
	UN04631	Cytochrome b n=2	GO:0016021; GO:0005739; GO:0070469; GO:0009055; GO:0046872; GO:0016491; GO:0022904	COB	0	0	0	0	0	0	5	100	5
	UN04632	Gag-pol polymerase (Fragment) n=1	GO:0003676; GO:0008270; GO:0015074	NULL	0	0	0	0	0	0	2	100	2
	UN04634	Uncharacterized protein n=4	GO:0003677; GO:0006355	NULL	1	50	0	0	0	0	1	50	2
	UN04637	Auxin response factor 10 n=4	GO:0005634; GO:0003677; GO:0009734; GO:0006355; GO:0006351	auxin response factor 10	0	0	0	0	0	0	3	100	3
	UN04641	Uncharacterized protein n=2	GO:0005737; GO:0005524; GO:0042026	NULL	1	50	0	0	0	0	1	50	2
	UN04646	Putative uncharacterized protein n=1	GO:0008168; GO:0032259; GO:0006694	NULL	0	0	0	0	0	0	2	100	2
	UN04647	Uncharacterized protein n=1	GO:0005634; GO:0000166; GO:0003723; GO:0006397	NULL	1	50	0	0	0	0	1	50	2
	UN04649	Uncharacterized protein n=2	GO:0016021; GO:0022891	NULL	0	0	0	0	0	0	2	100	2
	UN04656	NADH-ubiquinone oxidoreductase chain 4 n=3	GO:0005739; GO:0008137; GO:0042773	nad4	0	0	0	0	0	0	10	100	10
	UN04658	Putative uncharacterized protein n=1	GO:0004553; GO:0005975	NULL	0	0	0	0	0	0	2	100	2
	UN04659	Glutamate receptor n=2	GO:0016021; GO:0030288; GO:0005234; GO:0004965; GO:0004970; GO:0035235	glutamate receptor 3.3-like	1	50	0	0	0	0	1	50	2
	UN04665	At2g21120 n=5	GO:0016020; GO:0015095	hypothetical protein	0	0	0	0	0	0	6	100	6
	UN04671	Uncharacterized protein n=1	GO:0005634; GO:0043565; GO:0003700	NULL	0	0	0	0	0	0	4	100	4
	UN04672	Alcohol dehydrogenase 1 n=24	GO:0005737; GO:0004022; GO:0000166; GO:0008270	NULL	0	0	0	0	0	0	3	100	3
	UN04673	NADH-ubiquinone oxidoreductase chain 2 n=58	GO:0016021; GO:0005743; GO:0070469; GO:0008137; GO:0042773	NADH dehydrogenase subunit 2	0	0	0	0	0	0	4	100	4
	UN04675	Putative uncharacterized protein n=1	GO:0003743	NULL	0	0	0	0	0	0	2	100	2
	UN04681	Putative uncharacterized protein n=1	GO:0005524; GO:0008026; GO:0003676	NULL	0	0	0	0	0	0	2	100	2
	UN04683	Auxin response factor 1 n=4	GO:0005634; GO:0003677; GO:0009734; GO:0006355; GO:0006351	auxin response factor 1	0	0	0	0	0	0	3	100	3
	UN04685	Putative uncharacterized protein n=1	GO:0043531; GO:0005524; GO:0004674; GO:0006952	NULL	1	50	0	0	0	0	1	50	2
	UN04686	Uncharacterized protein n=1	GO:0016787	NULL	0	0	0	0	0	0	2	100	2
	UN04696	Eukaryotic translation initiation factor 3 subunit A n=3	GO:0005737; GO:0003743	NULL	0	0	0	0	0	0	2	100	2
	UN04701	Uncharacterized protein n=1	GO:0003993	NULL	0	0	0	0	0	0	2	100	2
	UN04703	Orf49 n=1	GO:0005739	orf49	0	0	0	0	0	0	2	100	2
	UN04714	L-idonate 5-dehydrogenase n=2	GO:0000166; GO:0016616; GO:0008270; GO:0046183	NULL	1	33.33	0	0	0	0	2	66.67	3
	UN04715	Mutt/nudix hydrolase, putative n=1	GO:0016787	mutt/nudix hydrolase, putative	0	0	0	0	0	0	2	100	2
	UN04716	Uncharacterized protein n=2	GO:0000166; GO:0017069; GO:0000398	NULL	0	0	0	0	0	0	2	100	2
	UN04724	Fungal cellulose binding domain-containing protein n=1	GO:0005576; GO:0030248; GO:0004553; GO:0008236; GO:0005975; GO:0006508	NULL	0	0	0	0	0	0	2	100	2
	UN04726	Putative uncharacterized protein n=2	GO:0005737; GO:0005634; GO:0003723; GO:0006397	NULL	1	50	0	0	0	0	1	50	2
	UN04732	Uncharacterized protein n=1	GO:0004553; GO:0005975	NULL	0	0	0	0	0	0	2	100	2
	UN04733	Pyruvate kinase, cytosolic isozyme n=3	GO:0005737; GO:0005524; GO:0000287; GO:0030955; GO:0004743; GO:0006096	NULL	0	0	0	0	0	0	2	100	2
	UN04735	Predicted protein n=2	GO:0047631; GO:0051287	hypothetical protein	0	0	0	0	0	0	3	100	3
	UN04736	NADH-ubiquinone oxidoreductase chain 1 n=700	GO:0016021; GO:0005743; GO:0070469; GO:0008137; GO:0022900	NULL	0	0	0	0	0	0	4	100	4
	UN04739	Putative RNA-binding protein; 16955-18423 n=1	GO:0003676; GO:0000166	NULL	0	0	0	0	0	0	2	100	2
	UN04744	Probable 2,3-bisphosphoglycerate-independent phosphoglycerate mutase 2 n=6	GO:0048046; GO:0005829; GO:0009506; GO:0046537; GO:0030145; GO:0006096; GO:0009555; GO:0046686; GO:0010118	Phosphoglycerate mutase, 2,3-bisphosphoglycerate-independent	0	0	0	0	0	0	2	100	2
	UN04745	Cytochrome c oxidase subunit 2 n=2	GO:0016021; GO:0005743; GO:0070469; GO:0005507; GO:0004129; GO:0022900	cox2	0	0	0	0	0	0	6	100	6
	UN04746	O-linked n-acetylglucosamine transferase, ogt, putative n=1	GO:0016740	o-linked n-acetylglucosamine transferase, ogt, putative	1	33.33	0	0	0	0	2	66.67	3
	UN04747	Xyloglucan endotransglycosylase hydrolase n=1	GO:0048046; GO:0005618; GO:0004553; GO:0016762; GO:0006073	NULL	0	0	0	0	0	0	2	100	2
	UN04748	Cytochrome P450 n=1	GO:0009055; GO:0020037; GO:0005506; GO:0004497; GO:0016705	cytochrome P450	0	0	0	0	0	0	2	100	2
	UN04751	Uncharacterized protein n=3	GO:0003824; GO:0005543	phospholipase D p1-like	1	50	0	0	0	0	1	50	2
	UN04754	Uncharacterized protein n=2	GO:0005618; GO:0045330; GO:0004857; GO:0030599; GO:0042545; GO:0043086; GO:0045490	NULL	1	33.33	0	0	0	0	2	66.67	3
	UN04756	Uncharacterized protein n=1	GO:0008270	NULL	1	50	0	0	0	0	1	50	2
	UN04759	Predicted protein n=1	GO:0003682; GO:0003677	hypothetical protein	0	0	0	0	0	0	4	100	4
	UN04760	Heat shock protein 70 family protein (Fragment) n=1	GO:0006950	NULL	1	50	0	0	0	0	1	50	2
	UN04763	Putative uncharacterized protein n=2	GO:0009941	NULL	0	0	0	0	0	0	2	100	2
	UN04765	Predicted protein n=3	GO:0005794; GO:0050662; GO:0000166; GO:0050373; GO:0003978; GO:0019567; GO:0044237; GO:0006012; GO:0009832	hypothetical protein	0	0	0	0	0	0	2	100	2
	UN04767	Predicted protein n=1	GO:0003883; GO:0006221	hypothetical protein	0	0	0	0	0	0	2	100	2
	UN04776	Uncharacterized protein n=2	GO:0005885; GO:0034314	NULL	0	0	0	0	0	0	3	100	3
	UN04783	At1g74660 n=4	GO:0003677; GO:0043392; GO:0045892; GO:0009640; GO:0048509; GO:0009737; GO:0009733; GO:0009741; GO:0009735; GO:0009739	mini zinc finger 1	1	50	0	0	0	0	1	50	2
	UN04785	CBL-interacting serine/threonine-protein kinase, putative n=1	GO:0005524; GO:0004683; GO:0007165	CBL-interacting serine/threonine-protein kinase, putative	0	0	0	0	0	0	4	100	4
	UN04786	Uncharacterized protein n=5	GO:0015629; GO:0030042	uncharacterized LOC100527688	0	0	0	0	0	0	3	100	3
	UN04791	Uncharacterized protein n=1	GO:0005839; GO:0004298; GO:0051603	NULL	0	0	0	0	0	0	2	100	2
	UN04796	Uncharacterized protein n=2	GO:0016021; GO:0022891	NULL	1	33.33	0	0	0	0	2	66.67	3
	UN04801	40S ribosomal protein S14-1 n=51	GO:0009507; GO:0022627; GO:0005886; GO:0009506; GO:0005774; GO:0003735; GO:0006412	40S ribosomal protein S14-1	1	50	0	0	0	0	1	50	2
	UN04808	Uncharacterized protein n=4	GO:0005524; GO:0004674	NULL	0	0	0	0	0	0	2	100	2
	UN04809	Glucose regulated protein n=1	GO:0005524	NULL	0	0	0	0	0	0	3	100	3
	UN04810	Cytochrome c oxidase subunit 1 (Fragment) n=2	GO:0016021; GO:0005743; GO:0070469; GO:0004129; GO:0009055; GO:0020037; GO:0005506; GO:0009060; GO:0022900; GO:0006119	NULL	0	0	0	0	0	0	2	100	2
	UN04816	Cytochrome c-type biogenesis protein CcmC, putative heme lyase for CcmE n=1	GO:0016829	NULL	0	0	0	0	0	0	2	100	2
	UN04823	Uncharacterized protein n=1	GO:0004190; GO:0006508	NULL	0	0	0	0	0	0	2	100	2
	UN04824	Uncharacterized protein n=2	GO:0005524; GO:0004674	NULL	0	0	0	0	0	0	2	100	2
	UN04826	Predicted protein n=1	GO:0005524; GO:0004674	hypothetical protein	0	0	0	0	0	0	2	100	2
	UN04827	Uncharacterized protein n=1	GO:0016021	NULL	1	50	0	0	0	0	1	50	2
	UN04828	Predicted protein n=4	GO:0005829; GO:0050662; GO:0008446; GO:0000166; GO:0042351; GO:0019673; GO:0009826	GDP-mannose 4,6-dehydratase	0	0	0	0	0	0	2	100	2
	UN04830	Farnesyl pyrophosphate syntethase (Fragment) n=1	GO:0016740; GO:0008299	NULL	0	0	0	0	0	0	2	100	2
	UN04832	Pn47p n=1	GO:0004806; GO:0006629	NULL	0	0	0	0	0	0	3	100	3
	UN04837	Predicted protein n=1	GO:0005739	hypothetical protein	0	0	0	0	0	0	2	100	2
	UN04838	40S ribosomal protein S7 n=3	GO:0005840; GO:0003735; GO:0006412	NULL	0	0	0	0	0	0	3	100	3
	UN04841	Uncharacterized protein n=4	GO:0016787	acyl-protein thioesterase 2-like	1	50	0	0	0	0	1	50	2
	UN04846	Polcalcin Jun o, putative n=1	GO:0005509	Polcalcin Jun o, putative	0	0	0	0	0	0	3	100	3
	UN04849	Putative uncharacterized protein n=1	GO:0005783; GO:0016021; GO:0006886	NULL	1	50	0	0	0	0	1	50	2
	UN04856	Cytochrome P450, putative n=1	GO:0070330; GO:0009055; GO:0020037; GO:0005506	cytochrome P450, putative	0	0	0	0	0	0	2	100	2
	UN04858	Gag-pol polymerase (Fragment) n=1	GO:0003676; GO:0008270; GO:0015074	NULL	0	0	0	0	0	0	2	100	2
	UN04860	Conserved repeat domain protein n=1	GO:0005727	conserved repeat domain-containing protein	0	0	0	0	0	0	2	100	2
	UN04862	Uncharacterized protein n=2	GO:0016021; GO:0055085	NULL	0	0	0	0	0	0	2	100	2
	UN04863	Putative uncharacterized protein n=1	GO:0003723; GO:0003964; GO:0006278	NULL	1	50	0	0	0	0	1	50	2
	UN04866	Putative uncharacterized protein n=2	GO:0016020; GO:0003841; GO:0008654	NULL	0	0	0	0	0	0	2	100	2
	UN04870	Acetylglucosaminyltransferase, putative n=1	GO:0016020; GO:0003830; GO:0006487	acetylglucosaminyltransferase, putative	0	0	0	0	0	0	3	100	3
	UN04871	Truncated ribosomal protein L10 (Fragment) n=1	GO:0005739; GO:0005840	NULL	0	0	0	0	0	0	2	100	2
	UN04874	Putative uncharacterized protein orf102e n=2	GO:0005739	hypothetical protein	0	0	0	0	0	0	3	100	3
	UN04875	Uncharacterized protein n=1	GO:0000145; GO:0006887	NULL	0	0	0	0	0	0	5	100	5
	UN04878	40S ribosomal protein S27 n=2	GO:0005618; GO:0022627; GO:0005730; GO:0005886; GO:0046872; GO:0003735; GO:0006412	NULL	0	0	0	0	0	0	2	100	2
	UN04885	Predicted protein n=11	GO:0008237; GO:0008270; GO:0019370; GO:0006508	NULL	1	50	0	0	0	0	1	50	2
	UN04886	Ribosomal protein L10 n=12	GO:0005739; GO:0005840	ribosomal protein L10	1	33.33	0	0	0	0	2	66.67	3
	UN04888	Uncharacterized protein n=2	GO:0016021; GO:0015171	NULL	0	0	0	0	0	0	3	100	3
	UN04892	Polycomb group protein FERTILIZATION-INDEPENDENT ENDOSPERM n=3	GO:0043078; GO:0003700; GO:0016571; GO:0007275; GO:2000014; GO:0006349; GO:0009409; GO:0006351	polycomb group protein FERTILIZATION-INDEPENDENT ENDOSPERM	1	50	0	0	0	0	1	50	2
	UN04894	Uncharacterized protein n=1	GO:0008352; GO:0051013	NULL	0	0	0	0	0	0	2	100	2
	UN04895	Uncharacterized protein n=3	GO:0016787	NULL	1	33.33	0	0	0	0	2	66.67	3
	UN04896	NADH dehydrogenase [ubiquinone] iron-sulfur protein 2 n=128	GO:0005739; GO:0070469; GO:0051287; GO:0008137; GO:0048038; GO:0006120	NADH dehydrogenase subunit 7	0	0	0	0	0	0	2	100	2
	UN04899	Ripening-reduced alpha-L-arabinofuranosidase n=1	GO:0046556; GO:0046373	NULL	0	0	0	0	0	0	2	100	2
	UN04900	Putative heterogeneous nuclear ribonucleoprotein (Fragment) n=1	GO:0030529; GO:0003676; GO:0000166	NULL	0	0	0	0	0	0	4	100	4
	UN04904	Cytosine/purines uracil thiamine allantoin permease n=1	GO:0016020; GO:0015205	NULL	0	0	0	0	0	0	2	100	2
	UN04908	Putative uncharacterized protein n=1	GO:0016740; GO:0008652	uncharacterized LOC100247979	0	0	0	0	0	0	3	100	3
	UN04909	Putative uncharacterized protein n=1	GO:0004190; GO:0003723; GO:0003964; GO:0008270; GO:0015074; GO:0006508; GO:0006278	NULL	0	0	0	0	0	0	3	100	3
	UN04911	DNA-binding transcriptional repressor KdgR n=1	GO:0003677; GO:0006355; GO:0006351	DNA-binding transcriptional repressor KdgR	0	0	0	0	0	0	2	100	2
	UN04912	Auxin response factor 2 n=3	GO:0005634; GO:0003677; GO:0009734; GO:0006355; GO:0006351	auxin response factor 2	0	0	0	0	0	0	2	100	2
	UN04914	Leucine-rich repeat receptor protein kinase EXS, putative n=1	GO:0016021; GO:0032440; GO:0005524; GO:0004674	Leucine-rich repeat receptor protein kinase EXS precursor, putative	1	33.33	0	0	0	0	2	66.67	3
	UN04917	Putative uncharacterized protein Mo00298 n=2	GO:0005938; GO:0005543; GO:0032065	NULL	0	0	0	0	0	0	2	100	2
	UN04920	Photosystem II protein T n=4	GO:0009507; GO:0009539; GO:0015979	photosystem II protein T	1	50	0	0	0	0	1	50	2
	UN04923	Uncharacterized protein n=1	GO:0008610	NULL	1	50	0	0	0	0	1	50	2
	UN04926	DnaJ n=1	GO:0006950	DnaJ	0	0	0	0	0	0	2	100	2
	UN04927	Uncharacterized protein n=2	GO:0003677; GO:0003713; GO:0006355	NULL	0	0	0	0	0	0	2	100	2
	UN04928	Phosphofructokinase, putative n=1	GO:0005945; GO:0003872; GO:0006002; GO:0006096	phosphofructokinase, putative	0	0	0	0	0	0	2	100	2
	UN04929	Predicted protein n=7	GO:0005509	hypothetical protein	0	0	0	0	0	0	2	100	2
	UN04932	Os05g0143500 protein n=1	GO:0005524; GO:0004672	Os05g0143500	1	25	0	0	0	0	3	75	4
	UN04934	Putative uncharacterized protein n=2	GO:0005634; GO:0003676; GO:0009607; GO:0009611	probable CCR4-associated factor 1 homolog 9-like	0	0	0	0	0	0	2	100	2
	UN04935	Uncharacterized protein n=2	GO:0008270	NULL	0	0	0	0	0	0	3	100	3
	UN04938	Cytochrome c biogenesis FC n=1	GO:0005739	cytochrome c biogenesis FC	0	0	0	0	0	0	3	100	3
	UN04942	Putative cytochrome c biosynthesis ccmC-like mitochondrial protein n=10	GO:0016021; GO:0031966; GO:0015232; GO:0017004; GO:0008535	NULL	1	50	0	0	0	0	1	50	2
	UN04944	Uncharacterized protein n=3	GO:0016021	NULL	0	0	0	0	0	0	2	100	2
	UN04949	BAG family molecular chaperone regulator 5, mitochondrial n=1	GO:0005739	BCL-2-associated athanogene 5	0	0	0	0	0	0	3	100	3
	UN04951	Uncharacterized protein n=3	GO:0005524; GO:0004672	NULL	0	0	0	0	0	0	2	100	2
	UN04952	Putative uncharacterized protein n=3	GO:0003676	NULL	0	0	0	0	0	0	2	100	2
	UN04954	Predicted protein n=4	GO:0005739; GO:0050897; GO:0004591; GO:0030976; GO:0008270; GO:0046686; GO:0006099	hypothetical protein	0	0	0	0	0	0	2	100	2
	UN04957	Putative uncharacterized protein n=1	GO:0000159; GO:0008601; GO:0007165	NULL	0	0	0	0	0	0	2	100	2
	UN04958	Putative uncharacterized protein n=1	GO:0005874; GO:0005875; GO:0005524; GO:0003777; GO:0007018	NULL	0	0	0	0	0	0	2	100	2
	UN04960	MYB transcription factor MYB73 n=2	GO:0003682; GO:0003677	MYB transcription factor MYB73	0	0	0	0	0	0	2	100	2
	UN04966	Ferredoxin-dependent glutamate synthase, chloroplastic n=4	GO:0009570; GO:0051538; GO:0016041; GO:0046872; GO:0006541; GO:0097054	NULL	1	33.33	0	0	0	0	2	66.67	3
	UN04970	Cytochrome c oxidase subunit 1 (Fragment) n=11	GO:0016021; GO:0005743; GO:0070469; GO:0004129; GO:0009055; GO:0020037; GO:0005506; GO:0009060; GO:0006123	NULL	1	50	0	0	0	0	1	50	2
	UN04971	Uncharacterized protein n=3	GO:0003676; GO:0000166	NULL	0	0	0	0	0	0	3	100	3
	UN04972	Uncharacterized protein n=1	GO:0005509	NULL	1	50	0	0	0	0	1	50	2
	UN04974	Uncharacterized protein n=2	GO:0003682; GO:0003677	NULL	0	0	0	0	0	0	2	100	2
	UN04975	K(+) efflux antiporter 5 n=4	GO:0016021; GO:0015299; GO:0006813	K(+) efflux antiporter 5	0	0	0	0	0	0	2	100	2
	UN04977	Heme oxygenase 1 n=3	GO:0004392; GO:0006788	NULL	1	50	0	0	0	0	1	50	2
	UN04980	MIP family channel protein n=1	GO:0016021; GO:0005215	MIP family channel protein	0	0	0	0	0	0	2	100	2
	UN04984	Uncharacterized protein n=2	GO:0045254; GO:0004742; GO:0006090	NULL	0	0	0	0	0	0	2	100	2
	UN04989	Uncharacterized protein n=1	GO:0005525; GO:0007264	NULL	0	0	0	0	0	0	2	100	2
	UN04992	Microtubule-associated protein n=1	GO:0005622; GO:0005097; GO:0032851	NULL	0	0	0	0	0	0	2	100	2
	UN04993	Putative uncharacterized protein n=2	GO:0016161; GO:0000272	NULL	0	0	0	0	0	0	2	100	2
	UN04994	Uncharacterized protein n=1	GO:0005634; GO:0003677	NULL	1	50	0	0	0	0	1	50	2
	UN04997	Putative uncharacterized protein n=1	GO:0005737; GO:0005634; GO:0005524; GO:0004674	NULL	0	0	0	0	0	0	2	100	2
	UN05003	NADH-ubiquinone oxidoreductase chain 5 n=191	GO:0016021; GO:0005743; GO:0070469; GO:0008137; GO:0042773	NADH dehydrogenase subunit 5	1	50	0	0	0	0	1	50	2
	UN05005	Uncharacterized protein n=3	GO:0005622; GO:0005215	NULL	1	50	0	0	0	0	1	50	2
	UN05006	Sporulation transcription factor Spo0A n=1	GO:0005737; GO:0005509; GO:0003677; GO:0000156; GO:0003700; GO:0050906; GO:0035556; GO:0042173; GO:0006351	NULL	0	0	0	0	0	0	2	100	2
	UN05008	Putative uncharacterized protein n=1	GO:0005634; GO:0006810	transportin-3-like	1	50	0	0	0	0	1	50	2
	UN05020	Acetyltransferase, putative n=1	GO:0016740	acetyltransferase, putative	0	0	0	0	0	0	2	100	2
	UN05025	Aldehyde dehydrogenase n=1	GO:0016491; GO:0008270	Aldehyde dehydrogenase	1	50	0	0	0	0	1	50	2
	UN05027	Uncharacterized protein n=1	GO:0005524; GO:0008026; GO:0003676	helicase SKI2W-like	1	33.33	0	0	0	0	2	66.67	3
	UN05030	Omega-6 desaturase n=1	GO:0016717; GO:0006629	NULL	1	50	0	0	0	0	1	50	2
	UN05033	Initiation factor-2Bepsilon-like protein n=1	GO:0016779; GO:0003743; GO:0016070	Trimeric LpxA-like enzyme	0	0	0	0	0	0	2	100	2
	UN05034	Predicted protein n=2	GO:0005739; GO:0009536; GO:0005840; GO:0003735; GO:0006412	hypothetical protein	0	0	0	0	0	0	2	100	2
	UN05040	Putative NADPH oxidoreductase n=1	GO:0000166; GO:0016491; GO:0008270	NULL	1	50	0	0	0	0	1	50	2
	UN05043	Polyprotein n=1	GO:0003723; GO:0003964; GO:0015074; GO:0006278	NULL	1	33.33	0	0	0	0	2	66.67	3
	UN05044	Uncharacterized protein n=6	GO:0016020; GO:0015031	NULL	1	50	0	0	0	0	1	50	2
	UN05046	Putative uncharacterized protein n=3	GO:0004553; GO:0005975	NULL	0	0	0	0	0	0	2	100	2
	UN05048	Ubiquitin carrier protein n=4	GO:0016881	Ubiquitin carrier protein	1	25	0	0	0	0	3	75	4
	UN05050	Serine/threonine-protein phosphatase n=2	GO:0005829; GO:0005886; GO:0004721	uncharacterized LOC100192777	0	0	0	0	0	0	2	100	2
	UN05052	Integral membrane single C2 domain protein n=2	GO:0016020	integral membrane single C2 domain protein	0	0	0	0	0	0	3	100	3
	UN05058	UDP-3-O-[3-hydroxymyristoyl] N-acetylglucosamine deacetylase n=1208	GO:0008759; GO:0009245	UDP-3-O-[3-hydroxymyristoyl] N-acetylglucosamine deacetylase	0	0	0	0	0	0	3	100	3
	UN05059	Mitogen-activated protein kinase kinase 1 n=2	GO:0005524; GO:0004674	NULL	0	0	0	0	0	0	2	100	2
	UN05061	Uncharacterized protein n=3	GO:0047134	NULL	0	0	0	0	0	0	3	100	3
	UN05062	F0-F1 ATP synthase subunit beta (Fragment) n=7	GO:0045261; GO:0005524; GO:0046933; GO:0015991; GO:0015986	NULL	0	0	0	0	0	0	4	100	4
	UN05066	Uncharacterized protein n=1	GO:0000166; GO:0016620	NULL	2	66.67	0	0	0	0	1	33.33	3
	UN05067	Uncharacterized protein n=2	GO:0005634; GO:0003677; GO:0003700; GO:0006351	NULL	1	33.33	0	0	0	0	2	66.67	3
	UN05070	Cytochrome c oxidase subunit 1 n=25	GO:0016021; GO:0005743; GO:0005886; GO:0070469; GO:0005507; GO:0004129; GO:0009055; GO:0020037; GO:0005506; GO:0009060; GO:0022900; GO:0006119	NULL	0	0	0	0	0	0	2	100	2
	UN05071	Putative uncharacterized protein n=2	GO:0009055; GO:0020037; GO:0005506; GO:0016705; GO:0008395; GO:0010268; GO:0016131; GO:0009741; GO:0009416	cytochrome P450 734A1-like	0	0	0	0	0	0	3	100	3
	UN05074	Vacuolar protein sorting 35 n=13	GO:0005771; GO:0030904	vacuolar protein sorting 35	0	0	0	0	0	0	3	100	3
	UN05076	Phosphatase 2C n=2	GO:0046872; GO:0004722; GO:0006470	NULL	0	0	0	0	0	0	2	100	2
	UN05080	Uncharacterized protein n=3	GO:0005524; GO:0004674	NULL	1	50	0	0	0	0	1	50	2
	UN05083	RNA-dependent RNA polymerase n=1	GO:0003968	NULL	0	0	0	0	0	0	4	100	4
	UN05084	Lysophosphatidylcholine acyltransferase / lyso-PAF acetyltransferase n=3	GO:0005509; GO:0016746	lysophosphatidylcholine acyltransferase / lyso-PAF acetyltransferase	0	0	0	0	0	0	2	100	2
	UN05086	Limpet, putative n=3	GO:0008270	limpet	0	0	0	0	0	0	2	100	2
	UN05088	Uncharacterized protein n=1	GO:0005634; GO:0005524; GO:0016818; GO:0006355	NULL	0	0	0	0	0	0	2	100	2
	UN05090	Uncharacterized protein n=2	GO:0016020; GO:0000155; GO:0000160; GO:0023014	NULL	1	50	0	0	0	0	1	50	2
	UN05091	Ammonium transporter n=2	GO:0016021; GO:0008519	NULL	0	0	0	0	0	0	2	100	2
	UN05093	Putative uncharacterized protein n=1	GO:0005618; GO:0022626; GO:0005886; GO:0003735; GO:0006412	NULL	1	25	0	0	0	0	3	75	4
	UN05094	Vacuolar sorting receptor protein (Fragment) n=1	GO:0005509	NULL	1	50	0	0	0	0	1	50	2
	UN05096	Predicted protein n=3	GO:0004866; GO:0010951	hypothetical protein	0	0	0	0	0	0	4	100	4
	UN05100	Myosin XI-K n=5	GO:0016459; GO:0005524; GO:0003774	NULL	1	50	0	0	0	0	1	50	2
	UN05101	Putative uncharacterized protein n=1	GO:0009505; GO:0004185; GO:0016754; GO:0009698; GO:0006508	serine carboxypeptidase-like 2-like	0	0	0	0	0	0	2	100	2
	UN05106	Uncharacterized protein n=1	GO:0005507; GO:0009055	NULL	0	0	0	0	0	0	2	100	2
	UN05111	Similar to cytochrome b-c1 complex subunit 9-like n=1	GO:0005750; GO:0006122	NULL	0	0	0	0	0	0	2	100	2
	UN05119	Anther-specific myb-related protein 2 n=2	GO:0003682; GO:0003677	NULL	0	0	0	0	0	0	2	100	2
	UN05129	NADH-ubiquinone oxidoreductase chain 4 n=77	GO:0016021; GO:0005743; GO:0070469; GO:0008137; GO:0006120	NADH dehydrogenase subunit 4	1	50	0	0	0	0	1	50	2
	UN05130	Uncharacterized protein n=2	GO:0004190; GO:0006508	NULL	0	0	0	0	0	0	3	100	3
	UN05132	Monodehydroascorbate reductase n=1	GO:0050660; GO:0016491	NULL	1	50	0	0	0	0	1	50	2
	UN05137	60S ribosomal protein L7a n=1	GO:0009507; GO:0022625; GO:0005730; GO:0005886; GO:0042254	NULL	0	0	0	0	0	0	2	100	2
	UN05140	Putative uncharacterized protein n=4	GO:0050660; GO:0008762	NULL	0	0	0	0	0	0	2	100	2
	UN05148	Putative uncharacterized protein n=2	GO:0046872; GO:0004222; GO:0006508	zinc-metallopeptidase, peroxisomal-like	1	50	0	0	0	0	1	50	2
	UN05150	Predicted protein n=4	GO:0046686; GO:0010288	hypothetical protein	1	50	0	0	0	0	1	50	2
	UN05156	At1g80210/F18B13_28 n=6	GO:0005634; GO:0006310; GO:0006281	BRCA1/BRCA2-containing complex subunit 3	0	0	0	0	0	0	2	100	2
	UN05160	Aconitate hydratase (Fragment) n=1	GO:0052632; GO:0052633	NULL	0	0	0	0	0	0	3	100	3
	UN05162	Uncharacterized protein n=1	GO:0004519	NULL	0	0	0	0	0	0	3	100	3
	UN05165	Cytochrome b5 n=6	GO:0005789; GO:0016021; GO:0020037; GO:0046872; GO:0022900	NULL	0	0	0	0	0	0	6	100	6
	UN05166	Uncharacterized membrane protein STKORF319 n=4	GO:0016021	NULL	0	0	0	0	0	0	2	100	2
	UN05169	Alcohol oxidase n=1	GO:0047639; GO:0008812; GO:0050660; GO:0006066	NULL	0	0	0	0	0	0	2	100	2
	UN05173	Putative uncharacterized protein FAD81 (Fragment) n=3	GO:0016717; GO:0006629	NULL	0	0	0	0	0	0	3	100	3
	UN05174	Uncharacterized protein n=1	GO:0005509	NULL	0	0	0	0	0	0	2	100	2
	UN05179	Villin-2 n=1	GO:0007010	Villin-2	1	33.33	0	0	0	0	2	66.67	3
	UN05187	Uncharacterized protein n=2	GO:0004334; GO:0009072	NULL	1	50	0	0	0	0	1	50	2
	UN05188	NADH-ubiquinone oxidoreductase chain 2 n=58	GO:0016021; GO:0005743; GO:0070469; GO:0008137; GO:0042773	NADH dehydrogenase subunit 2	0	0	0	0	0	0	2	100	2
	UN05197	Ctp synthase, putative n=1	GO:0003883; GO:0006221	ctp synthase, putative	1	25	0	0	0	0	3	75	4
	UN05198	Predicted protein (Fragment) n=1	GO:0008374; GO:0006629	phosphatidylcholine-sterol O-acyltransferase	1	50	0	0	0	0	1	50	2
	UN05202	Uncharacterized protein n=1	GO:0016740	uncharacterized LOC100827465	0	0	0	0	0	0	3	100	3
	UN05206	Uncharacterized protein n=2	GO:0009055; GO:0020037; GO:0005506; GO:0004497; GO:0016705	NULL	0	0	0	0	0	0	2	100	2
	UN05208	Putative uncharacterized protein n=1	GO:0003899; GO:0000166; GO:0006351	uncharacterized LOC100246461	0	0	0	0	0	0	2	100	2
	UN05211	Proteasome activator subunit 4 n=3	GO:0000502	proteasome activator subunit 4	1	50	0	0	0	0	1	50	2
	UN05214	Beta-carotene hydroxylase n=3	GO:0016021; GO:0005506; GO:0016491; GO:0006633	NULL	0	0	0	0	0	0	2	100	2
	UN05219	Uncharacterized protein n=4	GO:0000166; GO:0016491; GO:0008270	NULL	1	50	0	0	0	0	1	50	2
	UN05221	Uncharacterized protein n=2	GO:0016597; GO:0008152	NULL	0	0	0	0	0	0	2	100	2
	UN05222	Argonaute 4-like protein n=1	GO:0003676	NULL	0	0	0	0	0	0	2	100	2
	UN05223	Putative uncharacterized protein n=1	GO:0003676; GO:0008270	NULL	1	50	0	0	0	0	1	50	2
	UN05227	Predicted protein n=13	GO:0005840; GO:0003735; GO:0006412	60S ribosomal protein L28	0	0	0	0	0	0	2	100	2
	UN05229	Hop-interacting protein THI012 n=4	GO:0008270	NULL	1	50	0	0	0	0	1	50	2
	UN05234	Glyoxysomal fatty acid beta-oxidation multifunctional protein MFP-a n=4	GO:0009514; GO:0018812; GO:0003857; GO:0008692; GO:0050662; GO:0004165; GO:0004300; GO:0000166; GO:0006635	glyoxysomal fatty acid beta-oxidation multifunctional protein MFP-a-like	0	0	0	0	0	0	2	100	2
	UN05235	Related to linoleate diol synthase n=1	GO:0009055; GO:0020037; GO:0005506; GO:0016705; GO:0004601; GO:0006979	NULL	0	0	0	0	0	0	2	100	2
	UN05237	Predicted protein n=1	GO:0005524; GO:0016887; GO:0006200	hypothetical protein	1	50	0	0	0	0	1	50	2
	UN05239	Uncharacterized protein n=1	GO:0004190; GO:0006508	NULL	1	25	0	0	0	0	3	75	4
	UN05241	Uncharacterized protein n=2	GO:0016020; GO:0003824; GO:0008152	NULL	1	50	0	0	0	0	1	50	2
	UN05242	Somatic embryogenesis receptor-like kinase 1 n=2	GO:0005524; GO:0004674	NULL	1	50	0	0	0	0	1	50	2
	UN05245	Putative uncharacterized protein n=1	GO:0003676; GO:0008270; GO:0015074	NULL	0	0	0	0	0	0	2	100	2
	UN05247	Putative uncharacterized protein n=1	GO:0008270	NULL	2	66.67	0	0	0	0	1	33.33	3
	UN05248	Uncharacterized protein n=2	GO:0005840; GO:0003723; GO:0003735; GO:0006412	NULL	1	50	0	0	0	0	1	50	2
	UN05251	Uncharacterized protein n=3	GO:0051301; GO:0032955	NULL	0	0	0	0	0	0	4	100	4
	UN05252	Glycoside hydrolase family 31 protein n=1	GO:0030246; GO:0004553; GO:0005975	glycoside hydrolase family 31 protein	0	0	0	0	0	0	2	100	2
	UN05253	Transmembrane emp24 domain-containing protein 10, putative n=1	GO:0016021; GO:0006810	Transmembrane emp24 domain-containing protein 10 precursor, putative	0	0	0	0	0	0	2	100	2
	UN05263	Uncharacterized protein n=1	GO:0009055; GO:0020037; GO:0005506; GO:0004497; GO:0016705	NULL	1	50	0	0	0	0	1	50	2
	UN05267	Importin subunit alpha n=8	GO:0005737; GO:0005634; GO:0008565; GO:0006606	importin subunit alpha-1-like	2	66.67	0	0	0	0	1	33.33	3
	UN05273	Putative uncharacterized protein n=1	GO:0016021; GO:0005216; GO:0046686	putative cyclic nucleotide-gated ion channel 8-like	1	50	0	0	0	0	1	50	2
	UN05275	Putative uncharacterized protein n=1	GO:0016020; GO:0005215	nitrate transporter 1.7-like	1	50	0	0	0	0	1	50	2
	UN05277	Ubiquitin-like protein n=1	GO:0005840; GO:0003735; GO:0006412	NULL	1	50	0	0	0	0	1	50	2
	UN05280	Predicted protein n=2	GO:0005524; GO:0004674	hypothetical protein	1	50	0	0	0	0	1	50	2
	UN05282	Uncharacterized protein n=2	GO:0005783	NULL	1	50	0	0	0	0	1	50	2
	UN05284	Farnesyl pyrophosphate synthase n=1	GO:0016740; GO:0008299	NULL	0	0	0	0	0	0	2	100	2
	UN05288	Uncharacterized protein n=2	GO:0005694; GO:0005634; GO:0018024; GO:0008270	NULL	0	0	0	0	0	0	2	100	2
	UN05292	Putative uncharacterized protein (Fragment) n=2	GO:0004806; GO:0006629	NULL	1	33.33	0	0	0	0	2	66.67	3
	UN05293	Hexose transporter n=2	GO:0016021; GO:0022891	hexose transporter	0	0	0	0	0	0	3	100	3
	UN05294	Dicer-like protein n=1	GO:0005524; GO:0003677; GO:0003725; GO:0004386; GO:0004525; GO:0006396	dicer-like protein	1	33.33	0	0	0	0	2	66.67	3
	UN05299	S-adenosylmethionine-dependent methyltransferase, putative n=1	GO:0008168; GO:0008270	S-adenosylmethionine-dependent methyltransferase, putative	0	0	0	0	0	0	2	100	2
	UN05300	Os01g0212700 protein n=2	GO:0008270	Os01g0212700	0	0	0	0	0	0	2	100	2
	UN05301	Cytochrome c oxidase subunit 1 n=5	GO:0016021; GO:0005743; GO:0005886; GO:0070469; GO:0005507; GO:0004129; GO:0009055; GO:0020037; GO:0005506; GO:0009060; GO:0022900; GO:0006119	NULL	1	50	0	0	0	0	1	50	2
	UN05303	Uncharacterized protein n=2	GO:0020037; GO:0046872	NULL	1	50	0	0	0	0	1	50	2
	UN05308	Putative uncharacterized protein n=1	GO:0009507; GO:0016491; GO:0004746; GO:0009231	riboflavin synthase alpha chain-like	1	50	0	0	0	0	1	50	2
	UN05310	Armadillo/beta-catenin-like repeat-containing protein n=6	GO:0005886	armadillo/beta-catenin-like repeat-containing protein	0	0	0	0	0	0	3	100	3
	UN05312	Predicted protein n=1	GO:0005622; GO:0008270	hypothetical protein	0	0	0	0	0	0	3	100	3
	UN05313	Uncharacterized protein n=1	GO:0003723; GO:0003964; GO:0015074; GO:0006278	NULL	0	0	0	0	0	0	2	100	2
	UN05314	Cinnamyl alcohol dehydrogenase n=1	GO:0000166; GO:0016491; GO:0008270	NULL	0	0	0	0	0	0	4	100	4
	UN05315	Pectinacetylesterase family protein n=3	GO:0030036	Pectinacetylesterase family protein	0	0	0	0	0	0	2	100	2
	UN05317	Methionine aminopeptidase n=1	GO:0004177; GO:0046872; GO:0008235; GO:0009987; GO:0006508	Methionine aminopeptidase	1	50	0	0	0	0	1	50	2
	UN05326	At4g25310 n=1	GO:0016706	protein SRG1	0	0	0	0	0	0	2	100	2
	UN05327	Putative uncharacterized protein n=1	GO:0016020; GO:0016192	NULL	0	0	0	0	0	0	2	100	2
	UN05330	ORF459 n=4	GO:0005739	NULL	0	0	0	0	0	0	2	100	2
	UN05331	Early nodulin-93 n=3	GO:0016021; GO:0009877	early nodulin	0	0	0	0	0	0	3	100	3
	UN05333	Branched-chain-amino-acid aminotransferase n=1	GO:0052656; GO:0052654; GO:0052655; GO:0009082	branched-chain amino acid aminotransferase	0	0	0	0	0	0	2	100	2
	UN05334	Predicted protein n=1	GO:0005886	hypothetical protein	1	50	0	0	0	0	1	50	2
	UN05338	Putative uncharacterized protein n=1	GO:0016021	lysine histidine transporter-like 5	0	0	0	0	0	0	2	100	2
	UN05339	Ethylene receptor homolog n=1	GO:0005789; GO:0005524; GO:0000156; GO:0000155; GO:0009873; GO:0035556; GO:0006355; GO:0023014	NULL	1	50	0	0	0	0	1	50	2
	UN05341	Putative uncharacterized protein n=2	GO:0005524; GO:0004674	NULL	0	0	0	0	0	0	3	100	3
	UN05343	NDE1, mitochondrial external NADH dehydrogenase n=2	GO:0050660; GO:0016491	NULL	0	0	0	0	0	0	3	100	3
	UN05345	Ormdl, putative n=7	GO:0016021	ormdl, putative	1	25	0	0	0	0	3	75	4
	UN05349	Pit2 protein n=1	GO:0004252; GO:0043086	NULL	1	50	0	0	0	0	1	50	2
	UN05350	(+)-neomenthol dehydrogenase n=3	GO:0047501; GO:0000166; GO:0006952	(+)-neomenthol dehydrogenase	2	66.67	0	0	0	0	1	33.33	3
	UN05364	Uncharacterized protein n=2	GO:0016021; GO:0046923; GO:0006621	NULL	1	50	0	0	0	0	1	50	2
	UN05370	Putative uncharacterized protein (Fragment) n=1	GO:0016021; GO:0005524; GO:0005471	NULL	1	50	0	0	0	0	1	50	2
	UN05371	Uncharacterized protein n=1	GO:0003676; GO:0000166	NULL	0	0	0	0	0	0	3	100	3
	UN05373	GAGA-binding transcriptional activator BBR/BPC4-like n=1	GO:0005634; GO:0003677; GO:0003700	GAGA-binding transcriptional activator BBR/BPC4-like	2	66.67	0	0	0	0	1	33.33	3
	UN05375	Uncharacterized protein n=2	GO:0016021; GO:0005524; GO:0019829; GO:0046872	NULL	1	50	0	0	0	0	1	50	2
	UN05384	Predicted protein n=1	GO:0052638; GO:0071475; GO:0071215; GO:0070301; GO:0042631; GO:0080024; GO:0080167; GO:0010016	hypothetical protein	0	0	0	0	0	0	3	100	3
	UN05390	Glycosyl hydrolase family 12 domain-containing protein n=1	GO:0016787	NULL	0	0	0	0	0	0	3	100	3
	UN05397	40S ribosomal protein S17A n=3	GO:0005840; GO:0003735; GO:0006412	NULL	0	0	0	0	0	0	4	100	4
	UN05405	NADH-ubiquinone oxidoreductase chain 5 n=191	GO:0016021; GO:0005743; GO:0070469; GO:0008137; GO:0042773	NADH dehydrogenase subunit 5	0	0	0	0	0	0	2	100	2
	UN05409	Uncharacterized protein n=4	GO:0016021; GO:0004252; GO:0006508	NULL	0	0	0	0	0	0	3	100	3
	UN05410	Uncharacterized protein n=1	GO:0016020; GO:0005525; GO:0003924; GO:0007264	NULL	0	0	0	0	0	0	2	100	2
	UN05413	Putative uncharacterized protein n=1	GO:0050660	hypothetical protein	0	0	0	0	0	0	5	100	5
	UN05422	Putative uncharacterized protein n=1	GO:0005777	uncharacterized LOC100259153	1	50	0	0	0	0	1	50	2
	UN05428	Uncharacterized protein n=1	GO:0005945; GO:0003872; GO:0047334; GO:0006096	NULL	0	0	0	0	0	0	2	100	2
	UN05432	Predicted protein (Fragment) n=1	GO:0009535; GO:0009658; GO:0010286; GO:0042538; GO:0048564; GO:0009414	hypothetical protein	1	50	0	0	0	0	1	50	2
	UN05434	Putative uncharacterized protein n=1	GO:0003676	NULL	0	0	0	0	0	0	3	100	3
	UN05436	Putative uncharacterized protein n=3	GO:0003676; GO:0000166	CUGBP Elav-like family member 5	1	50	0	0	0	0	1	50	2
	UN05437	Sorting nexin 1 n=4	GO:0005829; GO:0005794; GO:0031902; GO:0005771; GO:0030904; GO:0035091; GO:0010252; GO:0007154; GO:0008333; GO:0006896; GO:0009958; GO:0006623; GO:0048364	sorting nexin 1	1	50	0	0	0	0	1	50	2
	UN05439	Cysteine protease n=1	GO:0004197; GO:0006508	NULL	1	50	0	0	0	0	1	50	2
	UN05441	Putative uncharacterized protein n=1	GO:0009507; GO:0044238	30S ribosomal protein 1, chloroplastic-like	3	75	0	0	0	0	1	25	4
	UN05442	Predicted protein n=2	GO:0016021; GO:0055085	hypothetical protein	0	0	0	0	0	0	2	100	2
	UN05448	Uncharacterized protein n=2	GO:0015934; GO:0003723; GO:0003735; GO:0006412	NULL	0	0	0	0	0	0	3	100	3
	UN05453	Cytochrome c oxidase subunit 3 n=21	GO:0016021; GO:0005739; GO:0004129; GO:0019646	NULL	0	0	0	0	0	0	7	100	7
	UN05456	Elongation factor Tu (Fragment) n=2	GO:0005525; GO:0003746	NULL	0	0	0	0	0	0	2	100	2
	UN05457	Putative serine-threonine kinase n=2	GO:0005524; GO:0004674; GO:0007165	NULL	0	0	0	0	0	0	5	100	5
	UN05462	Cytochrome c oxidase subunit 1 n=1	GO:0016021; GO:0005743; GO:0070469; GO:0004129; GO:0009055; GO:0020037; GO:0005506; GO:0009060; GO:0022900; GO:0006119	NULL	0	0	0	0	0	0	3	100	3
	UN05465	CDC6b protein n=2	GO:0051301	cell division control protein 6	0	0	0	0	0	0	2	100	2
	UN05466	Triosephosphate isomerase n=4	GO:0005737; GO:0004807; GO:0006094; GO:0006096; GO:0006098	triosephosphate isomerase	0	0	0	0	0	0	2	100	2
	UN05468	Predicted protein n=1	GO:0005634; GO:0043565; GO:0003700; GO:0009735; GO:0006351	hypothetical protein	0	0	0	0	0	0	2	100	2
	UN05472	Uncharacterized protein n=5	GO:0005778; GO:0003714; GO:0045892; GO:0016558	NULL	1	50	0	0	0	0	1	50	2
	UN05473	Predicted protein n=1	GO:0005886; GO:0005215	hypothetical protein	0	0	0	0	0	0	3	100	3
	UN05480	Predicted protein n=1	GO:0004091; GO:0004806; GO:0016042	triacylglycerol lipase	0	0	0	0	0	0	2	100	2
	UN05481	Uncharacterized protein n=3	GO:0005509	NULL	1	33.33	0	0	0	0	2	66.67	3
	UN05484	Putative ERD6-like transporter n=2	GO:0009507; GO:0016021; GO:0009705; GO:0015145; GO:0009737; GO:0010200; GO:0009624; GO:0009651; GO:0009414	NULL	0	0	0	0	0	0	2	100	2
	UN05491	Tyrosine aminotransferase 1 n=4	GO:0030170; GO:0008483; GO:0009058; GO:0006520	NULL	0	0	0	0	0	0	3	100	3
	UN05497	Uncharacterized protein n=5	GO:0003682; GO:0003677	NULL	0	0	0	0	0	0	3	100	3
	UN05498	CASP-like protein GSVIVT00013502001 n=1	GO:0016021; GO:0005886	NULL	1	50	0	0	0	0	1	50	2
	UN05500	Serine/threonine-protein kinase n=1	GO:0005524; GO:0004674; GO:0048544	NULL	1	25	0	0	0	0	3	75	4
	UN05503	Uncharacterized protein n=2	GO:0000287; GO:0050307; GO:0016311; GO:0005986	NULL	1	50	0	0	0	0	1	50	2
	UN05504	T-complex protein 1 subunit delta n=2	GO:0005737; GO:0005524; GO:0006457	NULL	0	0	0	0	0	0	2	100	2
	UN05506	Uncharacterized protein n=1	GO:0000151; GO:0005524; GO:0004713; GO:0004842	NULL	0	0	0	0	0	0	3	100	3
	UN05507	Uncharacterized protein n=3	GO:0016787	NULL	0	0	0	0	0	0	2	100	2
	UN05511	Putative uncharacterized protein n=1	GO:0005524; GO:0030246; GO:0004674; GO:0003723; GO:0003964; GO:0006278	NULL	1	50	0	0	0	0	1	50	2
	UN05513	Putative uncharacterized protein n=2	GO:0005886	NULL	0	0	0	0	0	0	2	100	2
	UN05516	Uncharacterized protein n=3	GO:0016020; GO:0008375	NULL	1	50	0	0	0	0	1	50	2
	UN05517	Tubulin folding cofactor (Fragment) n=1	GO:0000910; GO:0009793; GO:0007017	tubulin folding cofactor	0	0	0	0	0	0	3	100	3
	UN05525	Sm-E protein n=2	GO:0009737; GO:0009414	Sm-E protein	1	50	0	0	0	0	1	50	2
	UN05531	Avr9/Cf-9 rapidly elicited protein 74 n=3	GO:0000151; GO:0004842	NULL	0	0	0	0	0	0	2	100	2
	UN05538	Elongation factor 1-alpha n=21	GO:0005737; GO:0005525; GO:0003924; GO:0003746; GO:0006184	Elongation factor 1-alpha	1	50	0	0	0	0	1	50	2
	UN05539	Glucan endo-1,3-beta-glucosidase, acidic isoform GI9 n=2	GO:0005615; GO:0042973; GO:0005975; GO:0006952	NULL	0	0	0	0	0	0	3	100	3
	UN05547	Putative uncharacterized protein n=1	GO:0005524; GO:0004672; GO:0008270	NULL	0	0	0	0	0	0	2	100	2
	UN05549	Predicted protein n=1	GO:0016020; GO:0003824	long-chain acyl-CoA synthetase	1	33.33	0	0	0	0	2	66.67	3
	UN05551	Ubiquitin-conjugating enzyme (Fragment) n=4	GO:0016881	NULL	1	50	0	0	0	0	1	50	2
	UN05555	Uncharacterized protein n=1	GO:0005618; GO:0045330; GO:0004857; GO:0030599; GO:0042545; GO:0043086; GO:0045490	NULL	1	50	0	0	0	0	1	50	2
	UN05560	Dimethylallyltransferase n=1	GO:0016740; GO:0008299	NULL	0	0	0	0	0	0	2	100	2
	UN05562	At1g10040 n=3	GO:0016787	putative serine esterase type enzyme with an alpha/beta hydrolase fold-containing protein	1	50	0	0	0	0	1	50	2
	UN05565	Predicted protein n=1	GO:0009507	hypothetical protein	1	50	0	0	0	0	1	50	2
	UN05569	Uncharacterized protein n=1	GO:0016021; GO:0005886; GO:0008643	NULL	2	22.22	0	0	0	0	7	77.78	9
	UN05573	Class III homeobox-leucine zipper protein n=2	GO:0005634; GO:0043565; GO:0003700	NULL	2	66.67	0	0	0	0	1	33.33	3
	UN05574	Uncharacterized protein n=3	GO:0005509	NULL	0	0	0	0	0	0	2	100	2
	UN05576	Putative uncharacterized protein n=1	GO:0008270	uncharacterized LOC100245643	2	66.67	0	0	0	0	1	33.33	3
	UN05577	Putative polyprotein n=1	GO:0005634; GO:0003723; GO:0003964; GO:0015074; GO:0006278	NULL	1	50	0	0	0	0	1	50	2
	UN05580	Putative uncharacterized protein n=3	GO:0016021; GO:0005634; GO:0009522; GO:0003824; GO:0003677; GO:0015979; GO:0045893; GO:0006367	NULL	1	50	0	0	0	0	1	50	2
	UN05583	Uncharacterized protein n=1	GO:0016021	NULL	0	0	0	0	0	0	2	100	2
	UN05585	Cytochrome b n=12	GO:0016021; GO:0005743; GO:0070469; GO:0009055; GO:0046872; GO:0016491; GO:0055114; GO:0022904	cytochrome b	0	0	0	0	0	0	2	100	2
	UN05597	Putative uncharacterized protein n=1	GO:0005634; GO:0016036; GO:0080040	SPX domain-containing protein 2-like	3	60	0	0	0	0	2	40	5
	UN05600	Uncharacterized protein n=12	GO:0030170; GO:0008483; GO:0008152	NULL	0	0	0	0	0	0	2	100	2
	UN05606	SAC3/GANP/Nin1/mts3/eIF-3 p25-family protein n=3	GO:0005634	SAC3/GANP/Nin1/mts3/eIF-3 p25-family protein	1	33.33	0	0	0	0	2	66.67	3
	UN05608	Uncharacterized protein n=2	GO:0003677; GO:0006281	NULL	0	0	0	0	0	0	4	100	4
	UN05610	Predicted protein n=1	GO:0009058	hypothetical protein	1	33.33	0	0	0	0	2	66.67	3
	UN05616	At5g48020 n=3	GO:0016702	dioxygenase-like protein	3	75	0	0	0	0	1	25	4
	UN05618	Lactoylglutathione lyase, putative n=1	GO:0016829	lactoylglutathione lyase, putative	1	50	0	0	0	0	1	50	2
	UN05621	50S ribosomal protein L28, chloroplastic n=1	GO:0009507; GO:0005840; GO:0003735; GO:0006412	NULL	4	66.67	0	0	0	0	2	33.33	6
	UN05622	Callus-expressing factor n=1	GO:0005634; GO:0003677; GO:0003700; GO:0006351	NULL	1	50	0	0	0	0	1	50	2
	UN05623	Chloroplast omega-3 fatty acid desaturase n=2	GO:0016717; GO:0006629	NULL	1	50	0	0	0	0	1	50	2
	UN05626	Diacylglycerol kinase, alpha, putative n=1	GO:0004143; GO:0007205	diacylglycerol kinase, alpha, putative	0	0	0	0	0	0	4	100	4
	UN05629	PAS/PAC sensor hybrid histidine kinase n=1	GO:0016020; GO:0005524; GO:0000156; GO:0000155; GO:0035556; GO:0006355; GO:0023014	PAS/PAC sensor hybrid histidine kinase	0	0	0	0	0	0	3	100	3
	UN05630	1-aminocyclopropane-1-carboxylate oxidase, putative n=1	GO:0009815; GO:0016706	1-aminocyclopropane-1-carboxylate oxidase, putative	0	0	0	0	0	0	5	100	5
	UN05633	Uncharacterized protein n=3	GO:0003723	NULL	1	25	0	0	0	0	3	75	4
	UN05640	40S ribosomal protein S10, putative n=1	GO:0005840	40S ribosomal protein S10, putative	1	50	0	0	0	0	1	50	2
	UN05647	Putative uncharacterized protein n=1	GO:0016021	NULL	0	0	0	0	0	0	2	100	2
	UN05649	Armadillo/beta-catenin-like repeat-containing protein n=6	GO:0005643; GO:0008565; GO:0006886	armadillo/beta-catenin-like repeat-containing protein	0	0	0	0	0	0	2	100	2
	UN05650	Uncharacterized protein n=4	GO:0005622; GO:0005215	NULL	1	50	0	0	0	0	1	50	2
	UN05653	Putative uncharacterized protein n=2	GO:0005524; GO:0004672	NULL	0	0	0	0	0	0	2	100	2
	UN05655	Uncharacterized protein n=3	GO:0005524; GO:0004674	probable receptor-like protein kinase At1g80640-like	1	50	0	0	0	0	1	50	2
	UN05657	Uncharacterized protein n=2	GO:0006914	NULL	1	50	0	0	0	0	1	50	2
	UN05658	Putative uncharacterized protein n=4	GO:0010072	NULL	1	33.33	0	0	0	0	2	66.67	3
	UN05661	Predicted protein n=2	GO:0045550; GO:0000166; GO:0016628; GO:0015995; GO:0015979	geranylgeranyl reductase (CHL P)	1	14.29	0	0	0	0	6	85.71	7
	UN05662	Annexin n=2	GO:0005509; GO:0005544	NULL	1	50	0	0	0	0	1	50	2
	UN05663	Putative uncharacterized protein (Fragment) n=3	GO:0005829; GO:0005982; GO:0005991	NULL	1	50	0	0	0	0	1	50	2
	UN05666	Sucrose synthase (Fragment) n=1	GO:0016157; GO:0005985	NULL	0	0	0	0	0	0	4	100	4
	UN05671	Pectate lyase n=2	GO:0016829	Pectate lyase	1	25	0	0	0	0	3	75	4
	UN05677	Putative uncharacterized protein n=2	GO:0046872	uncharacterized LOC100259195	1	50	0	0	0	0	1	50	2
	UN05682	Putative uncharacterized protein n=2	GO:0008270	NULL	0	0	0	0	0	0	2	100	2
	UN05684	Glycosyltransferase QUASIMODO1, putative n=3	GO:0016757	Glycosyltransferase QUASIMODO1, putative	0	0	0	0	0	0	2	100	2
	UN05686	Uncharacterized protein n=2	GO:0006355; GO:0006351	NULL	0	0	0	0	0	0	2	100	2
	UN05689	Uncharacterized protein n=1	GO:0003677	NULL	1	50	0	0	0	0	1	50	2
	UN05691	Putative uncharacterized protein n=1	GO:0016491; GO:0055114	zeaxanthin epoxidase, chloroplastic-like	1	50	0	0	0	0	1	50	2
	UN05693	Malate dehydrogenase n=1	GO:0030060; GO:0000166; GO:0044262; GO:0006108; GO:0006099	NULL	1	50	0	0	0	0	1	50	2
	UN05695	Photosystem II reaction center protein H n=155	GO:0009535; GO:0016021; GO:0009523; GO:0042301; GO:0015979; GO:0050821	photosystem II reaction center protein H	1	50	0	0	0	0	1	50	2
	UN05698	Uncharacterized protein n=1	GO:0004185; GO:0006508	NULL	0	0	0	0	0	0	3	100	3
	UN05700	RD22-like protein n=3	GO:0009737; GO:0009269; GO:0009651	NULL	1	33.33	0	0	0	0	2	66.67	3
	UN05710	Uncharacterized protein n=2	GO:0016788; GO:0006629	NULL	1	50	0	0	0	0	1	50	2
	UN05711	Uncharacterized protein n=2	GO:0016021	NULL	0	0	0	0	0	0	3	100	3
	UN05713	Uncharacterized protein n=3	GO:0008061; GO:0004568; GO:0005975; GO:0016998; GO:0006032	NULL	0	0	0	0	0	0	3	100	3
	UN05716	Uncharacterized protein n=1	GO:0004176; GO:0006508	NULL	1	50	0	0	0	0	1	50	2
	UN05718	Probable serine/threonine-protein phosphatase 2A regulatory subunit B'' subunit TON2 n=5	GO:0005634; GO:0009524; GO:0005819; GO:0005509; GO:0030359; GO:0030865; GO:0000226; GO:0000913; GO:0009826	protein tonneau 2	1	50	0	0	0	0	1	50	2
	UN05720	Putative uncharacterized protein n=3	GO:0005524; GO:0004672	probable serine/threonine-protein kinase At4g35230-like	0	0	0	0	0	0	3	100	3
	UN05722	Putative uncharacterized protein n=1	GO:0016036	SPX domain-containing protein 4-like	1	50	0	0	0	0	1	50	2
	UN05723	Putative uncharacterized protein n=1	GO:0005681; GO:0000398	NULL	1	50	0	0	0	0	1	50	2
	UN05724	Jasmonoyl-L-isoleucine hydrolase 1 n=1	GO:0016787	NULL	0	0	0	0	0	0	3	100	3
	UN05728	Actin-like protein n=3	GO:0005737; GO:0005856; GO:0005524	NULL	1	20	0	0	0	0	4	80	5
	UN05729	Structural molecule, putative n=1	GO:0005198	structural molecule, putative	1	25	0	0	0	0	3	75	4
	UN05737	Predicted protein n=1	GO:0005829; GO:0005634	hypothetical protein	0	0	0	0	0	0	3	100	3
	UN05738	Putative uncharacterized protein n=1	GO:0016021; GO:0009522; GO:0003677; GO:0015979	NULL	1	50	0	0	0	0	1	50	2
	UN05741	Uncharacterized protein n=1	GO:0005543	NULL	0	0	0	0	0	0	3	100	3
	UN05742	Uncharacterized protein n=1	GO:0016021; GO:0005509; GO:0055085	uncharacterized LOC100809896	0	0	0	0	0	0	2	100	2
	UN05744	Putative uncharacterized protein n=1	GO:0016021; GO:0033179; GO:0015078; GO:0015991	hypothetical protein	1	50	0	0	0	0	1	50	2
	UN05745	Chloride channel clc, putative n=1	GO:0016021; GO:0005247	chloride channel clc, putative	1	50	0	0	0	0	1	50	2
	UN05747	Leucine rich repeat receptor kinase, putative n=1	GO:0016021; GO:0032440; GO:0005524; GO:0004672	leucine rich repeat receptor kinase, putative	1	33.33	0	0	0	0	2	66.67	3
	UN05751	Zinc finger AN1 and C2H2 domain-containing stress-associated protein 13 n=3	GO:0005622; GO:0008270	zinc finger AN1 and C2H2 domain-containing stress-associated protein 13	1	25	0	0	0	0	3	75	4
	UN05753	Predicted protein n=3	GO:0005783; GO:0019866; GO:0005886; GO:0048364	hypothetical protein	2	50	0	0	0	0	2	50	4
	UN05754	Putative uncharacterized protein n=2	GO:0005694; GO:0005524; GO:0003918; GO:0006265	NULL	1	50	0	0	0	0	1	50	2
	UN05755	Two pore calcium channel protein 1A n=3	GO:0016021; GO:0005262; GO:0005509; GO:0005244; GO:0006952	NULL	2	20	0	0	0	0	8	80	10
	UN05757	WRKY transcription factor, putative n=1	GO:0043565; GO:0003700	WRKY transcription factor, putative	1	50	0	0	0	0	1	50	2
	UN05760	Ribosomal protein L10 n=3	GO:0005739; GO:0005840	NULL	1	50	0	0	0	0	1	50	2
	UN05764	Uncharacterized protein n=2	GO:0016706	NULL	0	0	0	0	0	0	2	100	2
	UN05779	At4g01860 n=2	GO:0080008	transducin/WD40 domain-containing protein	0	0	0	0	0	0	3	100	3
	UN05787	Delta14-sterol reductase n=15	GO:0016020; GO:0016628	delta14-sterol reductase	1	25	0	0	0	0	3	75	4
	UN05790	At4g33690 n=3	GO:0009507	hypothetical protein	0	0	0	0	0	0	4	100	4
	UN05796	Uncharacterized protein n=3	GO:0016021; GO:0031966; GO:0006839	NULL	1	50	0	0	0	0	1	50	2
	UN05797	AP-4 complex subunit sigma n=29	GO:0005905; GO:0005794; GO:0008565	AP-4 complex subunit sigma	1	50	0	0	0	0	1	50	2
	UN05799	Predicted protein n=1	GO:0009507; GO:0010181; GO:0016491	hypothetical protein	2	66.67	0	0	0	0	1	33.33	3
	UN05814	Putative uncharacterized protein n=2	GO:0004056; GO:0042450	NULL	1	50	0	0	0	0	1	50	2
	UN05816	Uncharacterized protein n=2	GO:0008270	NULL	1	50	0	0	0	0	1	50	2
	UN05818	Uncharacterized protein n=2	GO:0003824; GO:0008152	NULL	0	0	0	0	0	0	3	100	3
	UN05827	Predicted protein n=1	GO:0005794	hypothetical protein	1	50	0	0	0	0	1	50	2
	UN05830	Uncharacterized protein n=2	GO:0016021; GO:0055085	NULL	0	0	0	0	0	0	4	100	4
	UN05831	Putative uncharacterized protein n=1	GO:0004221; GO:0008270; GO:0006511	NULL	0	0	0	0	0	0	2	100	2
	UN05834	Putative uncharacterized protein n=2	GO:0004519; GO:0003676	NULL	1	50	0	0	0	0	1	50	2
	UN05836	Nucleotide binding protein, putative n=1	GO:0047654; GO:0030170; GO:0008152	nucleotide binding protein, putative	0	0	0	0	0	0	2	100	2
	UN05840	WRKY DNA binding protein n=2	GO:0043565; GO:0003700	NULL	0	0	0	0	0	0	2	100	2
	UN05841	Putative uncharacterized protein n=1	GO:0016740; GO:0008652	uncharacterized LOC100247979	0	0	0	0	0	0	2	100	2
	UN05843	Putative uncharacterized protein n=1	GO:0016772	protein with unknown function	1	50	0	0	0	0	1	50	2
	UN05845	Uncharacterized protein n=1	GO:0043531; GO:0006952	NULL	0	0	0	0	0	0	4	100	4
	UN05847	Uncharacterized protein n=1	GO:0008270	NULL	1	25	0	0	0	0	3	75	4
	UN05850	Uncharacterized protein n=3	GO:0016706	NULL	1	50	0	0	0	0	1	50	2
	UN05855	Uncharacterized protein n=1	GO:0016021; GO:0005524; GO:0042626; GO:0006200	NULL	1	50	0	0	0	0	1	50	2
	UN05857	Lipoxygenase n=1	GO:0009941; GO:0009570; GO:0009535; GO:0005506; GO:0016165; GO:0009695; GO:0031408; GO:0009620; GO:0009753; GO:0009611	linoleate 13S-lipoxygenase 2-1, chloroplastic-like	1	50	0	0	0	0	1	50	2
	UN05862	Uncharacterized protein n=2	GO:0005524; GO:0004672	NULL	1	50	0	0	0	0	1	50	2
	UN05863	Putative uncharacterized protein n=3	GO:0005783; GO:0016021; GO:0005886; GO:0005524; GO:0019829; GO:0046872; GO:0006200; GO:0006875; GO:0016036; GO:0010073; GO:0009846; GO:0010152; GO:0048867	NULL	1	50	0	0	0	0	1	50	2
	UN05865	Carbohydrate-binding module family 12 protein n=1	GO:0005576; GO:0030246; GO:0004553; GO:0005975	carbohydrate-binding module family 12 protein	0	0	0	0	0	0	3	100	3
	UN05866	Putative uncharacterized protein n=1	GO:0008270	E3 ubiquitin-protein ligase RGLG2-like	0	0	0	0	0	0	2	100	2
	UN05874	Putative uncharacterized protein n=1	GO:0003883; GO:0006221	CTP synthase-like	1	50	0	0	0	0	1	50	2
	UN05878	60S ribosomal protein L18aA n=1	GO:0005840; GO:0003735; GO:0006412	NULL	0	0	0	0	0	0	3	100	3
	UN05881	Uncharacterized protein n=1	GO:0005622; GO:0004842; GO:0016567	NULL	1	20	0	0	0	0	4	80	5
	UN05882	Uncharacterized protein n=2	GO:0005524; GO:0016887; GO:0006200; GO:0071722	NULL	1	50	0	0	0	0	1	50	2
	UN05885	1,3-beta-glucan synthase component n=3	GO:0000148; GO:0003843; GO:0006075	NULL	0	0	0	0	0	0	3	100	3
	UN05896	Uncharacterized protein n=1	GO:0003676; GO:0000166	NULL	0	0	0	0	0	0	2	100	2
	UN05897	Uncharacterized protein n=2	GO:0005634; GO:0003677; GO:0008270; GO:0006355; GO:0006351	NULL	1	50	0	0	0	0	1	50	2
	UN05898	Putative uncharacterized protein n=3	GO:0009742	NULL	1	50	0	0	0	0	1	50	2
	UN05900	Uncharacterized protein n=3	GO:0005634; GO:0003677	NULL	0	0	0	0	0	0	2	100	2
	UN05903	2,4-dienoyl-CoA reductase, putative n=1	GO:0004316; GO:0000166	2,4-dienoyl-CoA reductase, putative	0	0	0	0	0	0	4	100	4
	UN05910	Basic region leucine zipper protein n=1	GO:0043565; GO:0003700	NULL	1	50	0	0	0	0	1	50	2
	UN05914	Tir-nbs-lrr resistance protein n=1	GO:0043531; GO:0006952; GO:0007165	tir-nbs-lrr resistance protein	1	50	0	0	0	0	1	50	2
	UN05924	Putative uncharacterized protein n=1	GO:0016020; GO:0008375	hypothetical protein	1	50	0	0	0	0	1	50	2
	UN05932	Putative uncharacterized protein n=2	GO:0016787	NULL	0	0	0	0	0	0	3	100	3
	UN05936	Thioredoxin Y1, chloroplastic n=2	GO:0009570; GO:0009055; GO:0008047; GO:0016671; GO:0015035; GO:0045454; GO:0022900; GO:0006662	thioredoxin Y1	1	33.33	0	0	0	0	2	66.67	3
	UN05938	Uncharacterized protein n=3	GO:0005524; GO:0004674	NULL	1	50	0	0	0	0	1	50	2
	UN05939	Uncharacterized protein n=2	GO:0005524; GO:0004674	NULL	0	0	0	0	0	0	5	100	5
	UN05940	Uncharacterized protein n=5	GO:0004739; GO:0006086	NULL	0	0	0	0	0	0	3	100	3
	UN05941	Leucine-rich repeat receptor-like kinase n=2	GO:0016021; GO:0005524; GO:0004674	NULL	2	50	0	0	0	0	2	50	4
	UN05943	F-box protein SKIP8 n=2	GO:0016567	F-box protein SKIP8	1	33.33	0	0	0	0	2	66.67	3
	UN05944	Late embryogenesis abundant protein 3L-1 n=1	GO:0006950	NULL	2	100	0	0	0	0	0	0	2
	UN05952	Tetracycline transporter, putative n=1	GO:0016021; GO:0055085	tetracycline transporter, putative	2	100	0	0	0	0	0	0	2
	UN05955	Uncharacterized protein n=1	GO:0003824; GO:0050662; GO:0000166; GO:0044237	NULL	2	100	0	0	0	0	0	0	2
	UN05963	Uncharacterized protein n=3	GO:0008289	NULL	3	60	0	0	0	0	2	40	5
	UN05964	Uncharacterized protein n=3	GO:0005524; GO:0004674	NULL	2	100	0	0	0	0	0	0	2
	UN05966	Uncharacterized protein n=3	GO:0005874; GO:0005875; GO:0005524; GO:0003777; GO:0007018	NULL	2	40	0	0	0	0	3	60	5
	UN05976	Putative uncharacterized protein n=1	GO:0016021; GO:0009521; GO:0016168; GO:0009767; GO:0018298	hypothetical protein	2	100	0	0	0	0	0	0	2
	UN05982	Uncharacterized protein n=1	GO:0005739	hypothetical protein	2	100	0	0	0	0	0	0	2
	UN05983	Uncharacterized protein n=6	GO:0005524	NULL	2	66.67	0	0	0	0	1	33.33	3
	UN05985	PsbA n=1	GO:0009507; GO:0045156; GO:0009772	NULL	2	100	0	0	0	0	0	0	2
	UN05986	Photosystem II D2 protein (Fragment) n=1	GO:0009507; GO:0045156; GO:0009772	NULL	2	100	0	0	0	0	0	0	2
	UN05987	Putative uncharacterized protein n=1	GO:0005783; GO:0016021; GO:0005886; GO:0016760; GO:0030244	NULL	1	25	0	0	0	0	3	75	4
	UN05989	Putative uncharacterized protein n=1	GO:0005634; GO:0003677; GO:0003700; GO:0006351	NULL	2	100	0	0	0	0	0	0	2
	UN05992	Uncharacterized protein n=2	GO:0016881	NULL	2	66.67	0	0	0	0	1	33.33	3
	UN05995	Uncharacterized protein n=2	GO:0016021; GO:0005524; GO:0042626; GO:0006200	NULL	6	100	0	0	0	0	0	0	6
	UN05997	Ribulose-1,5-bisphosphate carboxylase/oxygenase large subunit (Fragment) n=19	GO:0009507; GO:0000287	NULL	4	100	0	0	0	0	0	0	4
	UN05999	Predicted protein n=2	GO:0009507; GO:0005739; GO:0004816; GO:0005524; GO:0003676; GO:0006421; GO:0048481	asparaginyl-tRNA synthetase	3	60	0	0	0	0	2	40	5
	UN06002	Serinc-domain containing protein n=3	GO:0016020	serinc-domain containing protein	2	50	0	0	0	0	2	50	4
	UN06010	Ribulose bisphosphate carboxylase large chain (Fragment) n=11	GO:0009507; GO:0000287; GO:0004497; GO:0016984; GO:0019253	NULL	3	100	0	0	0	0	0	0	3
	UN06011	Pentatricopeptide repeat-containing protein At2g36980, mitochondrial n=5	GO:0005739	pentatricopeptide repeat-containing protein	2	100	0	0	0	0	0	0	2
	UN06013	Predicted protein n=2	GO:0007165	hypothetical protein	2	66.67	0	0	0	0	1	33.33	3
	UN06017	Uncharacterized protein n=2	GO:0006355; GO:0006351	NULL	2	100	0	0	0	0	0	0	2
	UN06019	Putative uncharacterized protein n=3	GO:0009055; GO:0020037; GO:0005506; GO:0004497; GO:0016705	NULL	3	100	0	0	0	0	0	0	3
	UN06020	Uncharacterized protein n=3	GO:0051536; GO:0005198; GO:0016226	NULL	3	100	0	0	0	0	0	0	3
	UN06039	Uncharacterized protein n=5	GO:0008270	NULL	2	100	0	0	0	0	0	0	2
	UN06041	Uncharacterized protein n=3	GO:0051536; GO:0005198; GO:0016226	NULL	3	75	0	0	0	0	1	25	4
	UN06043	Photosystem I assembly protein Ycf4 n=3	GO:0016021; GO:0009522; GO:0055035; GO:0015979	photosystem I assembly protein Ycf4	2	100	0	0	0	0	0	0	2
	UN06044	3-ketoacyl-CoA synthase n=2	GO:0016020; GO:0016747; GO:0006633	3-ketoacyl-CoA synthase 11-like	1	25	0	0	0	0	3	75	4
	UN06046	Putative uncharacterized protein n=2	GO:0005829; GO:0005634	NULL	1	20	0	0	0	0	4	80	5
	UN06047	NADH-ubiquinone oxidoreductase chain 1 (Fragment) n=2	GO:0016021; GO:0005739; GO:0008137	NULL	2	100	0	0	0	0	0	0	2
	UN06050	Carbonic anhydrase n=1	GO:0004089; GO:0008270; GO:0015976	NULL	2	100	0	0	0	0	0	0	2
	UN06052	Predicted protein n=1	GO:0005886; GO:0009793; GO:0009555	hypothetical protein	2	50	0	0	0	0	2	50	4
	UN06054	Uncharacterized protein n=1	GO:0016020	NULL	1	33.33	0	0	0	0	2	66.67	3
	UN06056	Uncharacterized protein n=3	GO:0005622; GO:0008270	NULL	2	100	0	0	0	0	0	0	2
	UN06058	Beta-galactosidase n=5	GO:0004565; GO:0030246; GO:0005975	NULL	2	100	0	0	0	0	0	0	2
	UN06060	Beta-galactosidase n=6	GO:0004565; GO:0030246; GO:0005975	beta-galactosidase	2	100	0	0	0	0	0	0	2
	UN06061	Putative uncharacterized protein n=1	GO:0009504; GO:0009507; GO:0000911; GO:0009737; GO:0009612; GO:0051707	SNAP25 homologous protein SNAP33-like	2	100	0	0	0	0	0	0	2
	UN06064	Uncharacterized protein n=3	GO:0016021	NULL	2	100	0	0	0	0	0	0	2
	UN06067	DAZ-associated protein, putative n=1	GO:0003676; GO:0000166	DAZ-associated protein, putative	3	100	0	0	0	0	0	0	3
	UN06072	Uncharacterized protein n=2	GO:0005524; GO:0004672	NULL	3	100	0	0	0	0	0	0	3
	UN06073	Photosystem II reaction center protein H n=42	GO:0009535; GO:0016021; GO:0009523; GO:0042301; GO:0015979; GO:0050821	photosystem II reaction center protein H	3	100	0	0	0	0	0	0	3
	UN06076	Ultraviolet-B-repressible protein (Fragment) n=1	GO:0009523; GO:0015979	NULL	2	100	0	0	0	0	0	0	2
	UN06078	Putative uncharacterized protein n=1	GO:0004020; GO:0005524; GO:0070814; GO:0000103	adenylyl-sulfate kinase 1, chloroplastic-like	2	100	0	0	0	0	0	0	2
	UN06083	Predicted protein n=2	GO:0046658	hypothetical protein	1	33.33	0	0	0	0	2	66.67	3
	UN06085	Uncharacterized protein n=2	GO:0043531; GO:0006952	NULL	2	100	0	0	0	0	0	0	2
	UN06087	Ninja-family protein mc410 n=1	GO:0005634	NULL	2	100	0	0	0	0	0	0	2
	UN06088	Uncharacterized protein n=2	GO:0005634; GO:0003677; GO:0006351	NULL	1	33.33	0	0	0	0	2	66.67	3
	UN06090	Uncharacterized protein n=4	GO:0005524; GO:0004674	NULL	2	100	0	0	0	0	0	0	2
	UN06091	Putative uncharacterized protein n=2	GO:0003824; GO:0008152	NULL	2	100	0	0	0	0	0	0	2
	UN06092	Eukaryotic initiation factor 4E-like protein n=4	GO:0005737; GO:0003743	NULL	1	33.33	0	0	0	0	2	66.67	3
	UN06095	Acetyl Co-A acetyltransferase n=1	GO:0016747	NULL	1	33.33	0	0	0	0	2	66.67	3
	UN06099	PR4 protein n=3	GO:0042742; GO:0050832	NULL	2	100	0	0	0	0	0	0	2
	UN06103	Putative uncharacterized protein n=1	GO:0005874; GO:0005875; GO:0005524; GO:0003777; GO:0007018	hypothetical protein	2	100	0	0	0	0	0	0	2
	UN06107	Protease ecfE, putative n=1	GO:0004222; GO:0006508	Protease ecfE, putative	2	100	0	0	0	0	0	0	2
	UN06109	Uncharacterized protein n=3	GO:0005543	NULL	0	0	0	0	0	0	3	100	3
	UN06111	Uncharacterized protein n=4	GO:0016020; GO:0015095	NULL	2	100	0	0	0	0	0	0	2
	UN06115	Uncharacterized protein n=3	GO:0016020	NULL	2	100	0	0	0	0	0	0	2
	UN06120	Td1TL1 protein (Fragment) n=1	GO:0005524	NULL	2	100	0	0	0	0	0	0	2
	UN06121	Uncharacterized protein n=4	GO:0016020; GO:0015095	NULL	2	100	0	0	0	0	0	0	2
	UN06124	Putative uncharacterized protein n=2	GO:0016021; GO:0005524; GO:0042626; GO:0006200; GO:0009624	NULL	2	100	0	0	0	0	0	0	2
	UN06128	Uncharacterized protein n=2	GO:0005622; GO:0005524; GO:0008026; GO:0003723; GO:0008270	NULL	2	66.67	0	0	0	0	1	33.33	3
	UN06130	Proteasome subunit alpha type n=3	GO:0005737; GO:0005634; GO:0019773; GO:0004298; GO:0006511	hypothetical protein	2	100	0	0	0	0	0	0	2
	UN06131	Uncharacterized protein n=3	GO:0016021; GO:0005524; GO:0005388; GO:0046872	NULL	2	100	0	0	0	0	0	0	2
	UN06134	Uncharacterized protein n=1	GO:0008152	NULL	2	100	0	0	0	0	0	0	2
	UN06136	Uncharacterized protein n=1	GO:0004553; GO:0005975	NULL	2	100	0	0	0	0	0	0	2
	UN06139	Glutamine synthetase n=90	GO:0005524; GO:0004356; GO:0006542	NULL	2	100	0	0	0	0	0	0	2
	UN06140	Uncharacterized protein n=1	GO:0008146	NULL	2	100	0	0	0	0	0	0	2
	UN06141	Phosphoglycerate kinase, chloroplastic n=7	GO:0009507; GO:0005524; GO:0004618; GO:0006096; GO:0019253	NULL	2	100	0	0	0	0	0	0	2
	UN06146	Guanine nucleotide-binding protein subunit beta-like protein A n=6	GO:0009507; GO:0022626; GO:0005634; GO:0004871; GO:0071215; GO:0010476; GO:0006417; GO:0046686; GO:0042254; GO:0009845	guanine nucleotide-binding protein subunit beta-like protein	2	100	0	0	0	0	0	0	2
	UN06147	Alpha/beta-hydrolase domain-containing protein n=4	GO:0016787	alpha/beta-hydrolase domain-containing protein	2	100	0	0	0	0	0	0	2
	UN06148	Ribulose bisphosphate carboxylase small chain n=2	GO:0009507; GO:0004497; GO:0016984; GO:0015977; GO:0009853; GO:0015979	NULL	2	100	0	0	0	0	0	0	2
	UN06156	Uncharacterized protein n=2	GO:0004610; GO:0005975	NULL	2	100	0	0	0	0	0	0	2
	UN06161	Putative uncharacterized protein n=1	GO:0008168; GO:0003723	NULL	2	100	0	0	0	0	0	0	2
	UN06163	Predicted protein (Fragment) n=1	GO:0005783; GO:0005770; GO:0005802; GO:0005774; GO:0009660; GO:0051301; GO:0009793; GO:0007032; GO:0009959; GO:0006623; GO:0042594; GO:0007033	hypothetical protein	2	100	0	0	0	0	0	0	2
	UN06166	At2g42670 n=5	GO:0047800	hypothetical protein	1	33.33	0	0	0	0	2	66.67	3
	UN06169	Remorin n=1	GO:0005886; GO:0005773	remorin	1	33.33	0	0	0	0	2	66.67	3
	UN06173	Photosystem II D2 protein (Fragment) n=2	GO:0009507; GO:0016021; GO:0030076; GO:0009523; GO:0045156; GO:0046872; GO:0009772	NULL	3	100	0	0	0	0	0	0	3
	UN06175	Predicted protein (Fragment) n=1	GO:0005794	hypothetical protein	2	100	0	0	0	0	0	0	2
	UN06178	BTB/POZ domain-containing protein At1g63850 n=3	GO:0016567	TIR-NBS-LRR class disease resistance protein	2	100	0	0	0	0	0	0	2
	UN06179	Uncharacterized protein n=1	GO:0045735	glutelin type-A 2-like	2	100	0	0	0	0	0	0	2
	UN06182	SlArf/Xyl4 protein n=2	GO:0004553; GO:0005975	NULL	2	100	0	0	0	0	0	0	2
	UN06183	Predicted protein (Fragment) n=1	GO:0005886	hypothetical protein	2	100	0	0	0	0	0	0	2
	UN06184	Calcium-dependent protein kinase 5 (Fragment) n=1	GO:0005524; GO:0004674	NULL	2	100	0	0	0	0	0	0	2
	UN06188	Predicted protein n=3	GO:0005747; GO:0009741	hypothetical protein	2	100	0	0	0	0	0	0	2
	UN06189	Xyloglucan endotransglucosylase/hydrolase 1 n=4	GO:0048046; GO:0005618; GO:0004553; GO:0016762; GO:0006073	NULL	1	33.33	0	0	0	0	2	66.67	3
	UN06190	Putative uncharacterized protein n=2	GO:0005622; GO:0003676; GO:0008270	NULL	2	100	0	0	0	0	0	0	2
	UN06199	Transcription factor WRKY n=1	GO:0043565; GO:0003700	NULL	2	100	0	0	0	0	0	0	2
	UN06200	Ubiquitin-protein ligase, putative n=2	GO:0016874	ubiquitin-protein ligase, putative	2	66.67	0	0	0	0	1	33.33	3
	UN06201	Aquaporin (Fragment) n=1	GO:0016021; GO:0005215	NULL	2	100	0	0	0	0	0	0	2
	UN06204	Heparan-alpha-glucosaminide N-acetyltransferase n=1	GO:0016740	Heparan-alpha-glucosaminide N-acetyltransferase	2	100	0	0	0	0	0	0	2
	UN06205	Putative uncharacterized protein n=1	GO:0003677; GO:0009790; GO:0048481; GO:0009909	transcriptional corepressor SEUSS-like	2	100	0	0	0	0	0	0	2
	UN06207	Serine/threonine-protein phosphatase n=10	GO:0005506; GO:0030145; GO:0004721	NULL	2	100	0	0	0	0	0	0	2
	UN06212	Catalase n=3	GO:0005777; GO:0004096; GO:0020037; GO:0046872; GO:0042744	NULL	1	33.33	0	0	0	0	2	66.67	3
	UN06215	Putative DNA repair protein n=1	GO:0005524; GO:0003677; GO:0004386; GO:0008270	NULL	2	100	0	0	0	0	0	0	2
	UN06217	Uncharacterized protein n=2	GO:0003824; GO:0008152	NULL	2	100	0	0	0	0	0	0	2
	UN06219	Glutamine synthetase cytosolic isozyme 1-3 n=5	GO:0009507; GO:0022626; GO:0005886; GO:0005524; GO:0005507; GO:0004356; GO:0006542; GO:0042128; GO:0046686	glutamine synthetase cytosolic isozyme 1-3	2	100	0	0	0	0	0	0	2
	UN06221	Predicted protein n=1	GO:0009941; GO:0009535	hypothetical protein	2	100	0	0	0	0	0	0	2
	UN06222	Putative uncharacterized protein n=2	GO:0005507	NULL	2	100	0	0	0	0	0	0	2
	UN06226	Uncharacterized protein n=3	GO:0005524; GO:0004674	NULL	2	100	0	0	0	0	0	0	2
	UN06232	Putative uncharacterized protein n=1	GO:0009941	uncharacterized LOC100256260	2	100	0	0	0	0	0	0	2
	UN06233	Peroxidase 31, putative n=1	GO:0020037; GO:0046872; GO:0004601; GO:0006979	Peroxidase 31 precursor, putative	2	66.67	0	0	0	0	1	33.33	3
	UN06234	Uncharacterized protein n=3	GO:0016020; GO:0005524; GO:0004672; GO:0016998	NULL	1	16.67	0	0	0	0	5	83.33	6
	UN06238	Uncharacterized protein n=2	GO:0016791; GO:0016311	NULL	2	100	0	0	0	0	0	0	2
	UN06240	Delta-1-pyrroline-5-carboxylate dehydrogenase protein n=2	GO:0016620	NULL	2	100	0	0	0	0	0	0	2
	UN06242	30S ribosomal protein S3 n=132	GO:0015935; GO:0003729; GO:0019843; GO:0003735; GO:0006412	30S ribosomal protein S3	0	0	0	0	0	0	4	100	4
	UN06243	Uncharacterized protein n=2	GO:0003677; GO:0003700; GO:0016987; GO:0006352	NULL	2	100	0	0	0	0	0	0	2
	UN06248	Transformer-SR ribonucleoprotein (Fragment) n=1	GO:0030529; GO:0003676; GO:0000166	NULL	3	75	0	0	0	0	1	25	4
	UN06250	Serine-threonine protein kinase, plant-type, putative n=1	GO:0032440; GO:0016301	serine-threonine protein kinase, plant-type, putative	2	100	0	0	0	0	0	0	2
	UN06251	Uncharacterized protein n=2	GO:0000166; GO:0016491	NULL	2	100	0	0	0	0	0	0	2
	UN06253	Major intrinsic protein PIPB n=2	GO:0016021; GO:0005215	NULL	2	100	0	0	0	0	0	0	2
	UN06257	Uncharacterized protein n=2	GO:0004553; GO:0005975	NULL	2	100	0	0	0	0	0	0	2
	UN06271	Putative uncharacterized protein n=1	GO:0009535; GO:0046872; GO:0005198; GO:0009765	NULL	2	100	0	0	0	0	0	0	2
	UN06272	Protein transport protein SEC61 gamma subunit n=3	GO:0016020; GO:0015450; GO:0006605	Protein transport protein SEC61 gamma subunit	3	50	0	0	0	0	3	50	6
	UN06283	Amidase family protein n=4	GO:0016884	NULL	1	16.67	0	0	0	0	5	83.33	6
	UN06291	Uncharacterized protein n=1	GO:0016020	NULL	2	100	0	0	0	0	0	0	2
	UN06292	Photosystem I assembly protein Ycf4 n=19	GO:0009535; GO:0016021; GO:0009522; GO:0015979	photosystem I assembly protein Ycf4	2	100	0	0	0	0	0	0	2
	UN06296	Predicted protein n=1	GO:0016021; GO:0022891	hypothetical protein	2	100	0	0	0	0	0	0	2
	UN06297	Putative uncharacterized protein n=1	GO:0009507	pentatricopeptide repeat-containing protein At1g02150-like	3	100	0	0	0	0	0	0	3
	UN06302	Uncharacterized protein n=2	GO:0005524; GO:0003677; GO:0004386	NULL	2	100	0	0	0	0	0	0	2
	UN06307	Putative uncharacterized protein n=1	GO:0016491	hypothetical protein	2	100	0	0	0	0	0	0	2
	UN06308	Serine/threonine protein kinase 2 n=4	GO:0005524; GO:0004674	NULL	3	75	0	0	0	0	1	25	4
	UN06311	Putative uncharacterized protein n=1	GO:0009941; GO:0009570; GO:0009535; GO:0010319; GO:0000166; GO:0008266; GO:0045087; GO:0009737; GO:0009409	31 kDa ribonucleoprotein, chloroplastic-like	2	100	0	0	0	0	0	0	2
	UN06312	Potassium channel KLT1 (Fragment) n=1	GO:0016021; GO:0005249	NULL	2	100	0	0	0	0	0	0	2
	UN06313	Domains rearranged methyltransferase n=5	GO:0003677; GO:0008168; GO:0006306	NULL	2	100	0	0	0	0	0	0	2
	UN06314	Cytochrome c oxidase subunit 1 n=1	GO:0016021; GO:0005743; GO:0070469; GO:0004129; GO:0009055; GO:0020037; GO:0005506; GO:0009060; GO:0022900; GO:0006119	NULL	0	0	0	0	0	0	4	100	4
	UN06315	Beta-galactosidase n=1	GO:0005618; GO:0004565; GO:0030246; GO:0005975	hypothetical protein	1	20	0	0	0	0	4	80	5
	UN06317	Putative uncharacterized protein n=1	GO:0005886; GO:0005524; GO:0016887; GO:0006200	ABC transporter A family member 1-like	2	66.67	0	0	0	0	1	33.33	3
	UN06318	Uncharacterized protein n=1	GO:0000166	NULL	2	100	0	0	0	0	0	0	2
	UN06319	Putative uncharacterized protein n=2	GO:0016021; GO:0000325; GO:0005886; GO:0005774; GO:0005524; GO:0042626; GO:0008517; GO:0006200; GO:0015884; GO:0009624; GO:0009414; GO:0009611; GO:0010118	NULL	2	100	0	0	0	0	0	0	2
	UN06323	ATPase subunit 8 n=3	GO:0016021; GO:0000276; GO:0015078; GO:0016820; GO:0015986	ATPase subunit 8	2	100	0	0	0	0	0	0	2
	UN06324	Myb-like DNA-binding protein, putative n=5	GO:0003682; GO:0003677	NULL	2	100	0	0	0	0	0	0	2
	UN06331	Putative uncharacterized protein n=1	GO:0004190; GO:0003723; GO:0003964; GO:0008270; GO:0015074; GO:0006508; GO:0006278	NULL	2	100	0	0	0	0	0	0	2
	UN06334	Predicted protein n=2	GO:0005777	hypothetical protein	2	100	0	0	0	0	0	0	2
	UN06335	Cytochrome b6-f complex subunit 4 n=93	GO:0009535; GO:0016021; GO:0045158; GO:0045156; GO:0016491; GO:0009767; GO:0022904	cytochrome b6/f complex subunit 4	2	100	0	0	0	0	0	0	2
	UN06340	Protein LURP-one-related 7 n=2	GO:0005886	protein LURP-one-related 7	2	66.67	0	0	0	0	1	33.33	3
	UN06341	Cytochrome c oxidase subunit 5C n=1	GO:0016021; GO:0005746	NULL	2	66.67	0	0	0	0	1	33.33	3
	UN06342	Putative uncharacterized protein n=2	GO:0008270	NULL	2	66.67	0	0	0	0	1	33.33	3
	UN06348	JHL06B08.1 protein (Fragment) n=1	GO:0016021; GO:0005524; GO:0005388; GO:0046872	NULL	2	66.67	0	0	0	0	1	33.33	3
	UN06363	NBS-NBS-LRR type disease resistance protein n=1	GO:0043531; GO:0006952	NULL	2	100	0	0	0	0	0	0	2
	UN06364	Spotted leaf protein, putative n=1	GO:0000151; GO:0004842	Spotted leaf protein, putative	2	100	0	0	0	0	0	0	2
	UN06368	Profilin n=2	GO:0005618; GO:0009507; GO:0005730; GO:0009524; GO:0005886; GO:0005819; GO:0008154; GO:0009826	hypothetical protein	2	100	0	0	0	0	0	0	2
	UN06369	Putative uncharacterized protein n=1	GO:0005634; GO:0043565; GO:0003700; GO:0071369; GO:0009727	homeobox protein knotted-1-like 3	2	100	0	0	0	0	0	0	2
	UN06373	Glutamate receptor n=1	GO:0016021; GO:0030288; GO:0005234; GO:0004965; GO:0004970; GO:0035235	glutamate receptor 3 plant, putative	1	25	0	0	0	0	3	75	4
	UN06381	DNA-directed RNA polymerase subunit beta' n=1	GO:0009507; GO:0003677; GO:0003899; GO:0006351	RNA polymerase beta' chain	2	66.67	0	0	0	0	1	33.33	3
	UN06389	Photosystem I P700 chlorophyll a apoprotein A2 n=630	GO:0009535; GO:0016021; GO:0009522; GO:0051539; GO:0016168; GO:0009055; GO:0000287; GO:0016491; GO:0022900; GO:0015979; GO:0018298	PSI P700 apoprotein A2	12	100	0	0	0	0	0	0	12
	UN06399	Uncharacterized protein n=3	GO:0000166	NULL	2	100	0	0	0	0	0	0	2
	UN06400	AGO4A n=3	GO:0003676	NULL	2	100	0	0	0	0	0	0	2
	UN06406	Uncharacterized protein n=2	GO:0016021; GO:0055085	NULL	2	100	0	0	0	0	0	0	2
	UN06409	Uncharacterized protein n=1	GO:0003824; GO:0030170; GO:0009058	NULL	1	20	0	0	0	0	4	80	5
	UN06410	Uncharacterized protein n=2	GO:0005634; GO:0003677; GO:0008270; GO:0006355; GO:0006351	NULL	2	100	0	0	0	0	0	0	2
	UN06411	Putative uncharacterized protein n=6	GO:0016020	GDT1-like protein 1, chloroplastic-like	2	100	0	0	0	0	0	0	2
	UN06414	Eukaryotic translation initiation factor 3 subunit, putative n=1	GO:0003743	eukaryotic translation initiation factor 3 subunit, putative	2	66.67	0	0	0	0	1	33.33	3
	UN06422	Fructose-bisphosphate aldolase (Fragment) n=2	GO:0004332; GO:0006096	NULL	2	100	0	0	0	0	0	0	2
	UN06425	Putative uncharacterized protein n=2	GO:0009507	NULL	2	100	0	0	0	0	0	0	2
	UN06428	Predicted protein n=2	GO:0010229; GO:0048827	NULL	1	33.33	0	0	0	0	2	66.67	3
	UN06435	Flap endonuclease 1 n=1	GO:0005739; GO:0005730; GO:0005654; GO:0008409; GO:0017108; GO:0003677; GO:0000287; GO:0006284; GO:0043137; GO:0090305	NULL	3	100	0	0	0	0	0	0	3
	UN06438	Cytochrome b6-f complex subunit 4 n=535	GO:0009535; GO:0016021; GO:0045158; GO:0045156; GO:0016491; GO:0009767; GO:0022904	cytochrome b6/f complex subunit 4	2	100	0	0	0	0	0	0	2
	UN06442	Ribulose-1,5-bisphosphate carboxylase/oxygenase large subunit (Fragment) n=1	GO:0009507; GO:0000287; GO:0016984; GO:0015977; GO:0015979	NULL	2	100	0	0	0	0	0	0	2
	UN06448	Uncharacterized protein n=2	GO:0016020	NULL	2	100	0	0	0	0	0	0	2
	UN06449	Glycosyltransferase, family GT8 n=1	GO:0005794; GO:0005886; GO:0016757	glycosyltransferase, family GT8	3	100	0	0	0	0	0	0	3
	UN06451	Serine-threonine protein kinase, plant-type, putative n=1	GO:0032440; GO:0016301	serine-threonine protein kinase, plant-type, putative	1	33.33	0	0	0	0	2	66.67	3
	UN06460	Putative uncharacterized protein n=1	GO:0031519; GO:0048587; GO:0010228	protein VERNALIZATION INSENSITIVE 3-like	2	100	0	0	0	0	0	0	2
	UN06461	Translation initiation factor IF-2 n=3	GO:0009941; GO:0005525; GO:0003924; GO:0003743; GO:0006184	NULL	2	100	0	0	0	0	0	0	2
	UN06464	Uncharacterized protein n=4	GO:0016021; GO:0005524; GO:0004674	NULL	1	25	0	0	0	0	3	75	4
	UN06471	Uncharacterized protein n=7	GO:0005681; GO:0000398	protein CWC15 homolog	2	50	0	0	0	0	2	50	4
	UN06473	Uncharacterized protein n=1	GO:0016021; GO:0005886; GO:0008643	NULL	16	100	0	0	0	0	0	0	16
	UN06481	Ribulose bisphosphate carboxylase large chain n=38	GO:0009507; GO:0009536; GO:0000287; GO:0004497; GO:0016984; GO:0019253	NULL	2	66.67	0	0	0	0	1	33.33	3
	UN06482	Uncharacterized protein n=2	GO:0006351	NULL	2	100	0	0	0	0	0	0	2
	UN06483	Amyrin synthase n=2	GO:0016866; GO:0008152	NULL	2	100	0	0	0	0	0	0	2
	UN06485	Uncharacterized protein n=1	GO:0016868; GO:0005975	NULL	7	100	0	0	0	0	0	0	7
	UN06487	Putative uncharacterized protein n=1	GO:0016868; GO:0005975	phosphoglucomutase-like	2	100	0	0	0	0	0	0	2
	UN06488	Putative uncharacterized protein n=2	GO:0005769; GO:0005802; GO:0005086; GO:0042742; GO:0040007; GO:0032012; GO:0016192	NULL	2	66.67	0	0	0	0	1	33.33	3
	UN06491	Predicted protein n=2	GO:0045140; GO:0030148	hypothetical protein	2	66.67	0	0	0	0	1	33.33	3
	UN06500	GRAS family transcription factor n=1	GO:0006355; GO:0006351	GRAS family transcription factor	2	100	0	0	0	0	0	0	2
	UN06505	Uncharacterized protein n=1	GO:0005737; GO:0016021; GO:0016627; GO:0006629	NULL	3	100	0	0	0	0	0	0	3
	UN06508	Photosystem II CP43 chlorophyll apoprotein n=738	GO:0009535; GO:0016021; GO:0030076; GO:0009523; GO:0016168; GO:0045156; GO:0009772; GO:0018298	PSII 43 kDa protein	2	100	0	0	0	0	0	0	2
	UN06515	Uncharacterized protein n=5	GO:0051536	NULL	3	100	0	0	0	0	0	0	3
	UN06523	Zinc finger CCCH domain-containing protein 23 n=2	GO:0005737; GO:0003677; GO:0003723; GO:0003700; GO:0008270	zinc finger CCCH domain-containing protein 23	2	100	0	0	0	0	0	0	2
	UN06525	Uncharacterized protein n=2	GO:0003677	NULL	2	100	0	0	0	0	0	0	2
	UN06527	Putative uncharacterized protein n=2	GO:0033178; GO:0005524; GO:0016820; GO:0015991	NULL	3	100	0	0	0	0	0	0	3
	UN06532	Photosystem I subunit III (Fragment) n=1	GO:0009507; GO:0009538; GO:0015979	NULL	2	100	0	0	0	0	0	0	2
	UN06536	AG-motif binding protein n=1	GO:0005634; GO:0043565; GO:0003700; GO:0008270; GO:0045893	NULL	2	100	0	0	0	0	0	0	2
	UN06538	Photosystem I reaction center subunit psaK, chloroplast, putative n=1	GO:0009522; GO:0016168; GO:0015979	Photosystem I reaction center subunit psaK, chloroplast precursor, putative	3	100	0	0	0	0	0	0	3
	UN06540	At2g32760 n=3	GO:0010508	hypothetical protein	2	66.67	0	0	0	0	1	33.33	3
	UN06541	Putative uncharacterized protein n=2	GO:0005524; GO:0008026; GO:0003676	NULL	1	25	0	0	0	0	3	75	4
	UN06542	Microtubule organization protein n=2	GO:0030981; GO:0005874; GO:0009524; GO:0009574; GO:0005819; GO:0009920; GO:0006886; GO:0000226	microtubule organization protein	2	100	0	0	0	0	0	0	2
	UN06544	Embryonic flower 2 n=1	GO:0005622; GO:0008270	embryonic flower 2	2	100	0	0	0	0	0	0	2
	UN06549	Ribulose bisphosphate carboxylase small chain SSU8, chloroplastic n=5	GO:0009507; GO:0004497; GO:0016984; GO:0009853; GO:0019253	NULL	3	100	0	0	0	0	0	0	3
	UN06552	Putative uncharacterized protein n=2	GO:0005634; GO:0043565; GO:0003700	NULL	2	100	0	0	0	0	0	0	2
	UN06557	OSJNBa0044K18.33 protein n=2	GO:0005634; GO:0003682; GO:0003677	NULL	3	100	0	0	0	0	0	0	3
	UN06565	Putative uncharacterized protein n=1	GO:0008168; GO:0032259	probable pectin methyltransferase QUA2-like	2	100	0	0	0	0	0	0	2
	UN06566	Uncharacterized protein n=2	GO:0009538; GO:0015979	NULL	5	100	0	0	0	0	0	0	5
	UN06567	Acyl-protein thioesterase, putative n=1	GO:0004091; GO:0080030; GO:0080032; GO:0080031; GO:0050253	Acyl-protein thioesterase, putative	2	100	0	0	0	0	0	0	2
	UN06570	Uncharacterized protein n=3	GO:0008270	NULL	2	100	0	0	0	0	0	0	2
	UN06571	Cysteine protease 1 (Fragment) n=1	GO:0008234; GO:0006508	NULL	2	100	0	0	0	0	0	0	2
	UN06573	ATP synthase subunit alpha, chloroplastic n=473	GO:0009535; GO:0045261; GO:0005524; GO:0046933; GO:0046961; GO:0015991; GO:0042777	ATP synthase CF1 alpha chain	5	100	0	0	0	0	0	0	5
	UN06582	Nascent polypeptide associated complex alpha chain n=6	GO:0022626; GO:0009651	Os05g0373700	2	100	0	0	0	0	0	0	2
	UN06593	Uncharacterized protein n=1	GO:0004556; GO:0005509; GO:0005975	NULL	2	100	0	0	0	0	0	0	2
	UN06595	Mixed amyrin synthase n=1	GO:0016866	NULL	2	100	0	0	0	0	0	0	2
	UN06597	Nt-iaa2.3 deduced protein n=1	GO:0005634; GO:0009734; GO:0006355; GO:0006351	NULL	3	42.86	0	0	0	0	4	57.14	7
	UN06604	Eukaryotic translation initiation factor 3 subunit, putative n=1	GO:0003743	Eukaryotic translation initiation factor 3 subunit, putative	2	100	0	0	0	0	0	0	2
	UN06606	9-cis-epoxycarotenoid dioxygenase 1 n=1	GO:0016702	NULL	1	25	0	0	0	0	3	75	4
	UN06611	Uncharacterized protein n=1	GO:0003824	putative acyl-CoA synthetase YngI-like	4	100	0	0	0	0	0	0	4
	UN06619	Abc transporter, putative n=1	GO:0016020; GO:0005524; GO:0015416; GO:0006200	abc transporter, putative	2	66.67	0	0	0	0	1	33.33	3
	UN06622	NAD(P)H-quinone oxidoreductase chain 4, chloroplastic n=2	GO:0009535; GO:0016021; GO:0008137; GO:0048038; GO:0042773	NADH dehydrogenase subunit 4	2	100	0	0	0	0	0	0	2
	UN06629	Uncharacterized protein n=2	GO:0005727; GO:0003677; GO:0006310	NULL	2	100	0	0	0	0	0	0	2
	UN06630	Predicted protein n=1	GO:0009507	hypothetical protein	2	100	0	0	0	0	0	0	2
	UN06631	Putative uncharacterized protein n=1	GO:0005779; GO:0008270; GO:0016558	peroxisome biogenesis factor 10-like	2	100	0	0	0	0	0	0	2
	UN06639	Uncharacterized protein n=4	GO:0005737; GO:0003746; GO:0043043	NULL	3	75	0	0	0	0	1	25	4
	UN06640	Predicted protein n=1	GO:0009535; GO:0009055; GO:0009773; GO:0009644; GO:0009414	hypothetical protein	4	100	0	0	0	0	0	0	4
	UN06645	ATP synthase subunit 9, mitochondrial n=1	GO:0016021; GO:0005739; GO:0045263; GO:0015078; GO:0016787; GO:0008289; GO:0015991; GO:0015986	ATP synthase F0 subunit c	2	100	0	0	0	0	0	0	2
	UN06650	Putative 9-cis epoxycarotenoid dioxygenase n=1	GO:0016702	NULL	2	66.67	0	0	0	0	1	33.33	3
	UN06651	Ribulose bisphosphate carboxylase small chain n=1	GO:0009507; GO:0004497; GO:0016984; GO:0015977; GO:0009853; GO:0015979	NULL	3	100	0	0	0	0	0	0	3
	UN06652	Sodium transporter hkt1-like protein n=1	GO:0005886; GO:0008324; GO:0006813; GO:0009651; GO:0006814	sodium transporter hkt1-like protein	2	66.67	0	0	0	0	1	33.33	3
	UN06653	Uncharacterized protein n=1	GO:0009982; GO:0003723; GO:0001522	NULL	2	100	0	0	0	0	0	0	2
	UN06656	Uncharacterized protein n=2	GO:0016301; GO:0046474; GO:0016310	NULL	2	100	0	0	0	0	0	0	2
	UN06657	Cytochrome P450 n=1	GO:0009055; GO:0020037; GO:0005506; GO:0004497; GO:0016705	cytochrome P450	3	100	0	0	0	0	0	0	3
	UN06666	Putative uncharacterized protein n=1	GO:0005524; GO:0004674	NULL	2	100	0	0	0	0	0	0	2
	UN06669	Carbohydrate transporter/sugar porter n=1	GO:0016021; GO:0022891	Carbohydrate transporter/sugar porter	2	66.67	0	0	0	0	1	33.33	3
	UN06670	Emb|CAB87627.1 n=2	GO:0008168	Methyltransferase-related protein	3	60	0	0	0	0	2	40	5
	UN06675	Photosystem II protein D1 (Fragment) n=1	GO:0009507; GO:0045156; GO:0009772	NULL	2	100	0	0	0	0	0	0	2
	UN06676	Mitochondrial transcription termination factor family protein n=2	GO:0009658; GO:0009737; GO:0009651	Mitochondrial transcription termination factor family protein	2	100	0	0	0	0	0	0	2
	UN06679	Putative uncharacterized protein n=1	GO:0000166; GO:0016491; GO:0008270	probable cinnamyl alcohol dehydrogenase 6-like	2	100	0	0	0	0	0	0	2
	UN06680	RNA-directed RNA polymerase L n=31	GO:0000166; GO:0003968; GO:0006351; GO:0019079	RNA polymerase	4	100	0	0	0	0	0	0	4
	UN06683	Uncharacterized protein n=2	GO:0006629	NULL	2	100	0	0	0	0	0	0	2
	UN06687	Uncharacterized protein n=2	GO:0004190; GO:0006508	NULL	2	100	0	0	0	0	0	0	2
	UN06690	Sinapyl alcohol dehydrogenase-like 3 n=5	GO:0000166; GO:0016491; GO:0008270	NULL	2	100	0	0	0	0	0	0	2
	UN06692	AT4g37300/C7A10_60 n=2	GO:0009793	protein maternal effect embryo arrest 59	1	33.33	0	0	0	0	2	66.67	3
	UN06696	Putative uncharacterized protein n=2	GO:0009507	NULL	2	100	0	0	0	0	0	0	2
	UN06702	Plant synaptotagmin n=2	GO:0005768; GO:0005886; GO:0005773; GO:0032456; GO:0006897; GO:0001778; GO:0009409; GO:0009615; GO:0046740	plant synaptotagmin	2	66.67	0	0	0	0	1	33.33	3
	UN06707	Putative uncharacterized protein n=2	GO:0005773	uncharacterized LOC100247984	2	50	0	0	0	0	2	50	4
	UN06708	Uncharacterized protein n=1	GO:0005634; GO:0003700; GO:0000976; GO:0006351	NULL	2	100	0	0	0	0	0	0	2
	UN06718	Uncharacterized protein n=3	GO:0008168; GO:0032259	NULL	2	100	0	0	0	0	0	0	2
	UN06723	Uncharacterized protein n=2	GO:0003676; GO:0000166	NULL	2	66.67	0	0	0	0	1	33.33	3
	UN06726	Os06g0597900 protein n=4	GO:0009535	Os06g0597900	3	100	0	0	0	0	0	0	3
	UN06731	T-complex protein 1 subunit delta n=7	GO:0005737; GO:0005524; GO:0006457	NULL	1	33.33	0	0	0	0	2	66.67	3
	UN06733	Uroporphyrinogen decarboxylase, chloroplastic n=3	GO:0009507; GO:0004853; GO:0015995; GO:0006782	NULL	3	100	0	0	0	0	0	0	3
	UN06741	Photosystem II Qb protein (Fragment) n=52	GO:0045156; GO:0009772	NULL	2	100	0	0	0	0	0	0	2
	UN06746	Putative uncharacterized protein n=1	GO:0015930; GO:0006537	glutamate synthase (ferredoxin)	2	100	0	0	0	0	0	0	2
	UN06750	Fat protein n=1	GO:0016021; GO:0005886; GO:0005509; GO:0007156	NULL	2	100	0	0	0	0	0	0	2
	UN06753	ATP synthase subunit a, chloroplastic n=362	GO:0009535; GO:0016021; GO:0005886; GO:0045263; GO:0046933; GO:0042777	ATPase IV subunit	10	100	0	0	0	0	0	0	10
	UN06755	Predicted protein n=1	GO:0042538; GO:0009737; GO:0009409; GO:0009414	hypothetical protein	2	100	0	0	0	0	0	0	2
	UN06758	Uncharacterized protein n=5	GO:0016881	NULL	2	66.67	0	0	0	0	1	33.33	3
	UN06761	Uncharacterized protein n=1	GO:0005739; GO:0004129	NULL	2	50	0	0	0	0	2	50	4
	UN06762	Putative uncharacterized protein n=2	GO:0004518; GO:0090305	NULL	2	100	0	0	0	0	0	0	2
	UN06764	3-dehydroquinate dehydratase / shikimate dehydrogenase isoform 2 n=1	GO:0003855; GO:0000166; GO:0004764	NULL	4	100	0	0	0	0	0	0	4
	UN06767	Putative uncharacterized protein n=1	GO:0016757	NULL	1	33.33	0	0	0	0	2	66.67	3
	UN06772	Uncharacterized protein n=1	GO:0016021; GO:0005524; GO:0042626	NULL	4	100	0	0	0	0	0	0	4
	UN06777	Putative uncharacterized protein n=1	GO:0003677; GO:0003700; GO:0016987; GO:0006352	RNA polymerase sigma factor rpoD-like	5	100	0	0	0	0	0	0	5
	UN06780	Uncharacterized protein n=2	GO:0000166	NULL	2	100	0	0	0	0	0	0	2
	UN06781	Uncharacterized protein n=1	GO:0009507; GO:0016020; GO:0046872; GO:0009765	NULL	2	100	0	0	0	0	0	0	2
	UN06786	ATP-dependent Clp protease proteolytic subunit n=1	GO:0009534; GO:0009840; GO:0004252; GO:0006508	hypothetical protein	2	100	0	0	0	0	0	0	2
	UN06788	Chaperone protein dnaJ 16 n=4	GO:0016020; GO:0009737	chaperone protein dnaJ 16	3	100	0	0	0	0	0	0	3
	UN06789	Aldehyde dehydrogenase family 7 member B4 n=5	GO:0005829; GO:0004029; GO:0006081; GO:0009737; GO:0009269; GO:0009651	aldehyde dehydrogenase 7B4	2	100	0	0	0	0	0	0	2
	UN06799	Putative uncharacterized protein n=1	GO:0016020; GO:0005509; GO:0004571	NULL	3	100	0	0	0	0	0	0	3
	UN06808	Putative uncharacterized protein n=1	GO:0009536; GO:0000166; GO:0016491; GO:0051504; GO:0055114	momilactone A synthase-like	3	100	0	0	0	0	0	0	3
	UN06815	Uncharacterized protein n=1	GO:0005634; GO:0003682; GO:0003677	NULL	1	33.33	0	0	0	0	2	66.67	3
	UN06820	ATP binding protein, putative n=1	GO:0005524; GO:0017111	ATP binding protein, putative	2	66.67	0	0	0	0	1	33.33	3
	UN06841	NADH-plastoquinone oxidoreductase subunit 4L (Fragment) n=1	GO:0009536; GO:0016651; GO:0042773	NULL	7	100	0	0	0	0	0	0	7
	UN06862	Fertilization independent endosperm n=4	GO:0043078; GO:0016571; GO:2000014; GO:0006349; GO:0000003; GO:0009409	NULL	5	100	0	0	0	0	0	0	5
	UN06871	Putative uncharacterized protein n=2	GO:0016706	NULL	4	66.67	0	0	0	0	2	33.33	6
	UN06884	Microtubule-associated protein n=1	GO:0005622; GO:0005097; GO:0032851	NULL	1	16.67	0	0	0	0	5	83.33	6
	UN06919	Putative uncharacterized protein n=1	GO:0009535; GO:0009642	uncharacterized LOC100854878	4	100	0	0	0	0	0	0	4
	UN06925	Putative uncharacterized protein n=1	GO:0005779; GO:0008270; GO:0016558	peroxisome biogenesis factor 10-like	1	33.33	0	0	0	0	2	66.67	3
	UN06931	Tm-1^GCR26 protein n=3	GO:0003824; GO:0008152	Tm-1^GCR26 protein	0	0	0	0	0	0	4	100	4
	UN06960	Predicted protein n=2	GO:0005643; GO:0008565; GO:0009553; GO:0006886; GO:0009555; GO:0009846; GO:0009860	hypothetical protein	1	20	0	0	0	0	4	80	5
	UN06964	Pentatricopeptide repeat-containing protein At5g13770, chloroplastic n=3	GO:0009507; GO:0009658	pentatricopeptide repeat-containing protein	4	100	0	0	0	0	0	0	4
	UN07004	Adenylate kinase n=2	GO:0005524; GO:0019201; GO:0016776	NULL	3	60	0	0	0	0	2	40	5
	UN07008	Uncharacterized protein n=1	GO:0016787	carboxylesterase 1-like	0	0	0	0	0	0	4	100	4
	UN07021	DNA-binding protein n=2	GO:0043565; GO:0003700	NULL	0	0	0	0	0	0	5	100	5
	UN07026	H+/Ca2+ exchanger 2 n=1	GO:0016021; GO:0015369	NULL	0	0	0	0	0	0	5	100	5
	UN07029	Predicted protein n=2	GO:0000166	hypothetical protein	0	0	0	0	0	0	4	100	4
	UN07082	Predicted protein (Fragment) n=1	GO:0016020; GO:0015297; GO:0015238	hypothetical protein	1	33.33	0	0	0	0	2	66.67	3
	UN07085	Putative uncharacterized protein n=1	GO:0042765	hypothetical protein	3	42.86	0	0	0	0	4	57.14	7
	UN07088	Serine-threonine protein kinase, plant-type, putative n=1	GO:0032440; GO:0016301	serine-threonine protein kinase, plant-type, putative	0	0	0	0	0	0	7	100	7
	UN07089	ORF1 n=1	GO:0005739; GO:0003723; GO:0003964; GO:0006278	NULL	0	0	0	0	0	0	4	100	4
	UN07090	Gag-pol polymerase (Fragment) n=1	GO:0003676; GO:0008270; GO:0015074	NULL	2	40	0	0	0	0	3	60	5
	UN07102	Uncharacterized protein n=3	GO:0005743; GO:0016651; GO:0022904	NULL	4	66.67	0	0	0	0	2	33.33	6
	UN07104	Protein GPDH-2, isoform c n=1	GO:0009331; GO:0004367; GO:0004368; GO:0051287; GO:0005975; GO:0046168; GO:0006973	Protein GPDH-2	0	0	0	0	0	0	4	100	4
	UN07109	JA-induced WRKY protein n=1	GO:0043565; GO:0003700	JA-induced WRKY protein	0	0	0	0	0	0	4	100	4
	UN07111	Ubiquitin-protein ligase, putative n=1	GO:0016874	ubiquitin-protein ligase, putative	0	0	0	0	0	0	4	100	4
	UN07112	Autophagy-related protein n=1	GO:0005737; GO:0004812; GO:0005524; GO:0006418	Autophagy-related protein	0	0	0	0	0	0	4	100	4
	UN07134	Putative uncharacterized protein n=1	GO:0004048; GO:0000162	NULL	1	25	0	0	0	0	3	75	4
	UN07142	Protein PHLOEM PROTEIN 2-LIKE A10 n=2	GO:0016021; GO:0030246	protein PHLOEM protein 2-LIKE A10	1	33.33	0	0	0	0	2	66.67	3
	UN07183	Ribulose bisphosphate carboxylase small chain n=2	GO:0009507; GO:0004497; GO:0016984; GO:0015977; GO:0009853; GO:0015979	NULL	6	100	0	0	0	0	0	0	6
	UN07186	Acyl-coenzyme A oxidase n=3	GO:0005777; GO:0003995; GO:0003997; GO:0050660; GO:0006635	acyl-CoA oxidase	2	40	0	0	0	0	3	60	5
	UN07207	Predicted protein n=1	GO:0016021; GO:0004252; GO:0006508	hypothetical protein	4	100	0	0	0	0	0	0	4
	UN07224	Putative glucose-6-phosphate/phosphate translocator n=1	GO:0016021; GO:0005215	NULL	2	33.33	0	0	0	0	4	66.67	6
	UN07226	TGACG-sequence-specific DNA-binding protein TGA-2.1 n=4	GO:0005634; GO:0043565; GO:0003700; GO:0006351	NULL	0	0	0	0	0	0	4	100	4
	UN07227	Predicted protein n=2	GO:0005886	hypothetical protein	0	0	0	0	0	0	3	100	3
	UN07231	Inorganic pyrophosphatase (Fragment) n=2	GO:0016020; GO:0009678; GO:0004427; GO:0015992	NULL	1	16.67	0	0	0	0	5	83.33	6
	UN07235	Uncharacterized protein n=1	GO:0004185; GO:0006508	NULL	0	0	0	0	0	0	4	100	4
	UN07236	NADH dehydrogenase subunit 1 n=3	GO:0016021; GO:0005739; GO:0016491	nad1	0	0	0	0	0	0	11	100	11
	UN07244	Eukaryotic translation initiation factor 6 n=2	GO:0005737; GO:0005730; GO:0043023; GO:0043022; GO:0003743; GO:0042256; GO:0042273	NULL	5	45.45	0	0	0	0	6	54.55	11
	UN07255	Putative uncharacterized protein n=1	GO:0016021; GO:0004190	signal peptide peptidase-like 2B	1	20	0	0	0	0	4	80	5
	UN07262	Putative uncharacterized protein n=1	GO:0003677	NULL	0	0	0	0	0	0	4	100	4
	UN07294	Ein3-binding f-box protein 4 n=2	GO:0005634; GO:0019005; GO:0009723	ein3-binding f-box protein 4	2	25	0	0	0	0	6	75	8
	UN07307	14-3-3-like protein GF14 nu n=3	GO:0009507; GO:0005794; GO:0005739; GO:0005886; GO:0009506; GO:0004623; GO:0006588; GO:0000077	14-3-3-like protein GF14 nu	1	33.33	0	0	0	0	2	66.67	3
	UN07309	Predicted protein n=1	GO:0042651; GO:0000304	hypothetical protein	2	66.67	0	0	0	0	1	33.33	3
	UN07324	Predicted protein (Fragment) n=1	GO:0005737; GO:0005634; GO:0005524; GO:0047325; GO:0052726; GO:0052725; GO:0000287; GO:0032957; GO:0009611	hypothetical protein	1	33.33	0	0	0	0	2	66.67	3
	UN07325	PsbA n=1	GO:0009507; GO:0045156; GO:0009772	NULL	3	100	0	0	0	0	0	0	3
	UN07345	Uncharacterized protein n=1	GO:0003676; GO:0000166	uncharacterized LOC100829014	1	33.33	0	0	0	0	2	66.67	3
	UN07350	Probable UDP-N-acetylglucosamine--peptide N-acetylglucosaminyltransferase SPINDLY n=4	GO:0005634; GO:0016757; GO:0009740; GO:0006486	NULL	2	66.67	0	0	0	0	1	33.33	3
	UN07352	Uncharacterized protein n=1	GO:0005524; GO:0004386; GO:0003676	NULL	1	33.33	0	0	0	0	2	66.67	3
	UN07373	ATP synthase protein MI25 n=4	GO:0016021; GO:0000276; GO:0015078; GO:0015986	hypothetical protein	3	100	0	0	0	0	0	0	3
	UN07375	Cytochrome c oxidase subunit 1 n=1	GO:0016021; GO:0005743; GO:0070469; GO:0004129; GO:0009055; GO:0020037; GO:0005506; GO:0009060; GO:0022900; GO:0006119	NULL	8	100	0	0	0	0	0	0	8
	UN07381	Uncharacterized protein n=4	GO:0005737	NULL	2	50	0	0	0	0	2	50	4
	UN07382	Uncharacterized protein n=3	GO:0016021; GO:0033179; GO:0015078; GO:0015991	NULL	1	33.33	0	0	0	0	2	66.67	3
	UN07386	Uncharacterized protein n=3	GO:0005524; GO:0004672	NULL	2	40	0	0	0	0	3	60	5
	UN07424	Ribosomal protein S4 (Fragment) n=1	GO:0005739; GO:0005840; GO:0019843	ribosomal protein S4	1	33.33	0	0	0	0	2	66.67	3
	UN07429	Uncharacterized protein n=2	GO:0005198	NULL	3	42.86	0	0	0	0	4	57.14	7
	UN07441	Photosystem II CP43 protein n=7	GO:0030076; GO:0009523; GO:0016168; GO:0045156; GO:0009772	NULL	3	100	0	0	0	0	0	0	3
	UN07443	Uncharacterized protein n=4	GO:0016765; GO:0008299; GO:0015979	prenyl transferase-like	1	33.33	0	0	0	0	2	66.67	3
	UN07456	Predicted protein n=1	GO:0009873; GO:0048364	hypothetical protein	3	100	0	0	0	0	0	0	3
	UN07463	Uncharacterized protein n=1	GO:0046034; GO:0015992	NULL	3	100	0	0	0	0	0	0	3
	UN07464	Uncharacterized protein (Fragment) n=1	GO:0016020; GO:0015031	NULL	2	66.67	0	0	0	0	1	33.33	3
	UN07486	Eukaryotic translation initiation factor 3 subunit, putative n=1	GO:0003743	eukaryotic translation initiation factor 3 subunit, putative	2	66.67	0	0	0	0	1	33.33	3
	UN07528	Probable monosaccharide transporter n=1	GO:0016021; GO:0022891	NULL	0	0	0	0	0	0	7	100	7
	UN07542	Putative uncharacterized protein n=1	GO:0006457	dnaJ homolog subfamily B member 11-like	1	16.67	0	0	0	0	5	83.33	6
	UN07594	Uncharacterized protein n=1	GO:0008270	NULL	2	50	0	0	0	0	2	50	4
	UN07699	Uncharacterized protein n=2	GO:0016021; GO:0055085	probable anion transporter 2, chloroplastic-like	4	80	0	0	0	0	1	20	5
	UN07724	Aspartate aminotransferase n=1	GO:0004069; GO:0080130; GO:0030170; GO:0009058; GO:0006520	NULL	3	50	0	0	0	0	3	50	6
	UN07726	Uncharacterized protein n=1	GO:0003682; GO:0008270	NULL	0	0	0	0	0	0	6	100	6
	UN07728	Putative uncharacterized protein n=2	GO:0016021; GO:0005524; GO:0004674	NULL	1	20	0	0	0	0	4	80	5
	UN07732	Peroxisome biogenesis factor 10 n=3	GO:0005779; GO:0008270; GO:0016558	NULL	2	40	0	0	0	0	3	60	5
	UN07747	Uncharacterized protein n=4	GO:0016021	NULL	1	25	0	0	0	0	3	75	4
	UN07784	Salicylic acid methyl transferase-like protein n=3	GO:0008168; GO:0032259	salicylic acid methyl transferase-like protein	1	20	0	0	0	0	4	80	5
	UN07792	Glutathione peroxidase n=1	GO:0004602; GO:0006979	glutathione peroxidase, putative	1	20	0	0	0	0	4	80	5
	UN07798	Uncharacterized protein n=2	GO:0000151; GO:0004842	NULL	1	20	0	0	0	0	4	80	5
	UN07808	Putative uncharacterized protein n=1	GO:0003676; GO:0015074	NULL	2	50	0	0	0	0	2	50	4
	UN07815	Pectinesterase n=1	GO:0005618; GO:0045330; GO:0004857; GO:0030599; GO:0042545; GO:0043086; GO:0045490	NULL	1	25	0	0	0	0	3	75	4
	UN07818	Pyrroline-5-carboxylate synthetase n=1	GO:0005737; GO:0004349; GO:0004350; GO:0006561	NULL	1	25	0	0	0	0	3	75	4
	UN07822	Elongation factor Tu n=2	GO:0005737; GO:0005525; GO:0003924; GO:0003746; GO:0006184	translation elongation factor Tu	0	0	0	0	0	0	4	100	4
	UN07834	Predicted protein n=3	GO:0051753	hypothetical protein	0	0	0	0	0	0	5	100	5
	UN07948	Putative uncharacterized protein n=1	GO:0004190; GO:0006508	aspartic proteinase-like protein 2	2	50	0	0	0	0	2	50	4
	UN07957	Late embryogenesis abundant protein 14 n=1	GO:0009269	NULL	1	25	0	0	0	0	3	75	4
	UN07958	Uncharacterized protein n=2	GO:0030246; GO:0003824; GO:0005975	NULL	0	0	0	0	0	0	4	100	4
	UN07959	Putative uncharacterized protein n=1	GO:0009061; GO:0006979	uncharacterized LOC100254632	0	0	0	0	0	0	4	100	4
	UN07992	Cinnamyl alcohol dehydrogenase 1 n=1	GO:0000166; GO:0016491; GO:0008270	NULL	1	25	0	0	0	0	3	75	4
	UN08007	Fiber protein Fb1 n=1	GO:0005509	NULL	0	0	0	0	0	0	6	100	6
	UN08012	Uncharacterized protein n=1	GO:0020037; GO:0046872	NULL	0	0	0	0	0	0	5	100	5
	UN08122	Uncharacterized protein n=3	GO:0005524; GO:0004674; GO:0009966	NULL	1	12.5	0	0	0	0	7	87.5	8
	UN08163	Predicted protein n=1	GO:0009941; GO:0031227; GO:0016788; GO:0006505; GO:0006886	hypothetical protein	5	100	0	0	0	0	0	0	5
	UN08167	Uncharacterized protein n=1	GO:0008233; GO:0006508	NULL	2	40	0	0	0	0	3	60	5
	UN08245	Uncharacterized protein n=1	GO:0003950	NULL	2	50	0	0	0	0	2	50	4
	UN08261	Putative chitinase I n=2	GO:0004568; GO:0005975; GO:0016998; GO:0006032	NULL	1	14.29	0	0	0	0	6	85.71	7
	UN08276	Universal stress protein UspA-like protein n=1	GO:0006950	universal stress protein UspA-like protein	0	0	0	0	0	0	8	100	8
	UN08357	Uncharacterized protein n=4	GO:0050662; GO:0000166; GO:0003978; GO:0044237; GO:0006012	NULL	1	20	0	0	0	0	4	80	5
	UN08388	Beta-galactosidase n=3	GO:0004565; GO:0005975	NULL	5	83.33	0	0	0	0	1	16.67	6
	UN08394	Putative uncharacterized protein Mo04952 n=192	GO:0005694; GO:0005524; GO:0051276	NULL	2	40	0	0	0	0	3	60	5
	UN08396	Uncharacterized protein n=2	GO:0003677; GO:0006355	NULL	2	40	0	0	0	0	3	60	5
	UN08401	40S ribosomal protein S24 n=23	GO:0005840; GO:0000166; GO:0003735; GO:0006412	NULL	0	0	0	0	0	0	4	100	4
	UN08407	Histidine decarboxylase n=1	GO:0016831; GO:0030170; GO:0019752	Histidine decarboxylase	1	16.67	0	0	0	0	5	83.33	6
	UN08434	Mitogen activated protein kinase n=1	GO:0005524; GO:0004707; GO:0000165	NULL	1	25	0	0	0	0	3	75	4
	UN08437	Uncharacterized protein n=2	GO:0016021	NULL	1	25	0	0	0	0	3	75	4
	UN08443	Putative uncharacterized protein At2g12400 n=3	GO:0009506	hypothetical protein	0	0	0	0	0	0	4	100	4
	UN08447	Uncharacterized protein n=1	GO:0007165	NULL	0	0	0	0	0	0	4	100	4
	UN08448	PHF-5 n=6	GO:0005737; GO:0005634	Protein PHF-5	1	25	0	0	0	0	3	75	4
	UN08476	Serine/threonine-protein phosphatase n=10	GO:0005829; GO:0005886; GO:0005506; GO:0030145; GO:0004721	serine/threonine-protein phosphatase BSL3-like	2	50	0	0	0	0	2	50	4
	UN08501	Uncharacterized protein n=2	GO:0008237; GO:0008270; GO:0006508	NULL	3	60	0	0	0	0	2	40	5
	UN08504	MAP kinase n=1	GO:0005524; GO:0004672	NULL	0	0	0	0	0	0	5	100	5
	UN08592	Cytochrome c oxidase subunit 1 n=4	GO:0016021; GO:0005743; GO:0070469; GO:0004129; GO:0009055; GO:0020037; GO:0005506; GO:0009060; GO:0022900; GO:0006119	cox1	0	0	0	0	0	0	6	100	6
	UN08613	F10K1.26 protein n=2	GO:0016021; GO:0055085	NULL	5	71.43	0	0	0	0	2	28.57	7
	UN08622	Cytochrome b n=2	GO:0016021; GO:0005743; GO:0070469; GO:0009055; GO:0046872; GO:0016491; GO:0022904	apocytochrome b	0	0	0	0	0	0	23	100	23
	UN08647	Sulfate transporter, putative n=1	GO:0016021; GO:0015116; GO:0008272	sulfate transporter, putative	0	0	0	0	0	0	7	100	7
	UN08685	Cytochrome c oxidase subunit 2 n=2	GO:0016021; GO:0005743; GO:0070469; GO:0005507; GO:0004129; GO:0022900	cox2	0	0	0	0	0	0	16	100	16
	UN08712	Uncharacterized protein n=2	GO:0046872; GO:0004722; GO:0006470	NULL	5	33.33	0	0	0	0	10	66.67	15
	UN08855	BZIP10 n=1	GO:0043565; GO:0003700	NULL	3	60	0	0	0	0	2	40	5
	UN08885	Predicted protein (Fragment) n=1	GO:0016020; GO:0015079	NULL	2	50	0	0	0	0	2	50	4
	UN09661	NBS-LRR type disease resistance protein n=1	GO:0043531; GO:0006952	NULL	1	33.33	0	0	0	0	2	66.67	3
	UN09852	Exportin-1 n=1	GO:0005643; GO:0008565; GO:0006886	exportin 1	1	33.33	0	0	0	0	2	66.67	3
	UN10142	NADH-ubiquinone oxidoreductase chain 2 n=58	GO:0016021; GO:0005743; GO:0070469; GO:0008137; GO:0042773	NADH dehydrogenase subunit 2	0	0	0	0	0	0	4	100	4
	UN10166	Putative uncharacterized protein n=1	GO:0046872; GO:0004722; GO:0006470	NULL	1	25	0	0	0	0	3	75	4
	UN10568	Putative uncharacterized protein n=1	GO:0005634; GO:0043565; GO:0003712; GO:0006357	protein Dr1 homolog-like	2	22.22	0	0	0	0	7	77.78	9
	UN10652	At3g16760 n=4	GO:0005886	tetratricopeptide repeat domain-containing protein	1	25	0	0	0	0	3	75	4
	UN10958	Transposable element protein, putative n=1	GO:0003676; GO:0008270	NULL	0	0	0	0	0	0	2	100	2
	UN10970	BTB/POZ domain-containing protein At2g46260 n=2	GO:0016567; GO:0010114	BTB/POZ/Kelch-associated protein	1	33.33	0	0	0	0	2	66.67	3
	UN10998	Predicted protein n=1	GO:0046872; GO:0030001	hypothetical protein	0	0	0	0	0	0	3	100	3
	UN11022	Uncharacterized protein n=2	GO:0005524; GO:0016887; GO:0006200	NULL	3	75	0	0	0	0	1	25	4
	UN11160	Putative uncharacterized protein n=2	GO:0009941; GO:0016021; GO:0005886; GO:0005524; GO:0019829; GO:0000287; GO:0004012	putative phospholipid-transporting ATPase 9-like	0	0	0	0	0	0	4	100	4
	UN11210	Putative retron-type reverse transcriptase n=1	GO:0005739; GO:0003723; GO:0003964; GO:0006278	NULL	0	0	0	0	0	0	40	100	40
	UN11240	Probable glutathione S-transferase n=1	GO:0004364; GO:0009734	NULL	0	0	0	0	0	0	5	100	5
	UN11301	Uncharacterized protein n=80	GO:0005840; GO:0003735; GO:0006412	NULL	1	25	0	0	0	0	3	75	4
	UN11348	RNA-dependent RNA polymerase n=3	GO:0003968	RNA-dependent RNA polymerase	0	0	0	0	0	0	11	100	11
	UN11389	Mitogen-activated protein kinase n=2	GO:0005524; GO:0004707; GO:0000165	NULL	0	0	0	0	0	0	5	100	5
	UN11403	Uncharacterized protein n=2	GO:0003857; GO:0070403; GO:0006631	NULL	1	25	0	0	0	0	3	75	4
	UN11427	Uncharacterized protein n=4	GO:0016021; GO:0016192	NULL	1	14.29	0	0	0	0	6	85.71	7
	UN11430	Putative uncharacterized protein n=1	GO:0003743	tRNA (adenine-N(1)-)-methyltransferase non-catalytic subunit trm6-like	2	40	0	0	0	0	3	60	5
	UN11456	Class III peroxidase n=1	GO:0020037; GO:0046872; GO:0004601; GO:0006979	NULL	0	0	0	0	0	0	10	100	10
	UN11460	RNA-dependent RNA polymerase n=1	GO:0003968	RNA-dependent RNA polymerase	0	0	0	0	0	0	32	100	32
	UN11482	60S ribosomal protein L23 n=61	GO:0022625; GO:0005730; GO:0003735; GO:0006412	NULL	1	25	0	0	0	0	3	75	4
	UN11504	Uncharacterized protein n=3	GO:0005794; GO:0016021; GO:0008378; GO:0006486	NULL	2	33.33	0	0	0	0	4	66.67	6
	UN11511	NAD(P)H-quinone oxidoreductase subunit 1, chloroplastic n=13	GO:0009535; GO:0016021; GO:0016655; GO:0048038; GO:0019684	NADH dehydrogenase subunit 1	3	100	0	0	0	0	0	0	3
	UN11512	V-type proton ATPase catalytic subunit A n=30	GO:0033180; GO:0005524; GO:0046961; GO:0015991	NULL	0	0	0	0	0	0	3	100	3
	UN11520	Uncharacterized protein n=2	GO:0005739	hypothetical protein	2	33.33	0	0	0	0	4	66.67	6
	UN11584	Truncated putative F1-ATP synthase subunit alpha n=1	GO:0005739; GO:0033178; GO:0005524; GO:0016820; GO:0015991	NULL	0	0	0	0	0	0	3	100	3
	UN11597	Maturase n=4	GO:0016020; GO:0003723; GO:0003964; GO:0006397; GO:0055114; GO:0006278	Maturase	0	0	0	0	0	0	3	100	3
	UN11629	NADH-ubiquinone oxidoreductase chain 1 n=700	GO:0016021; GO:0005743; GO:0070469; GO:0008137; GO:0022900	NULL	2	100	0	0	0	0	0	0	2
	UN11637	Photosystem II CP47 chlorophyll apoprotein n=59	GO:0009535; GO:0016021; GO:0009523; GO:0016168; GO:0009767; GO:0018298	photosystem II P680 chlorophyll A apoprotein	26	100	0	0	0	0	0	0	26
	UN11655	Uncharacterized protein n=1	GO:0003676; GO:0008270	NULL	0	0	0	0	0	0	3	100	3
	UN11688	Uncharacterized protein n=2	GO:0016021; GO:0005524; GO:0004674	NULL	1	33.33	0	0	0	0	2	66.67	3
	UN11726	Cytochrome b n=2	GO:0016021; GO:0005739; GO:0070469; GO:0009055; GO:0046872; GO:0016491; GO:0022904	cob	0	0	0	0	0	0	5	100	5
	UN11783	Predicted protein n=1	GO:0016020; GO:0015095	hypothetical protein	1	33.33	0	0	0	0	2	66.67	3
	UN11784	Uncharacterized protein n=4	GO:0048046; GO:0005507; GO:0052716; GO:0046274	NULL	0	0	0	0	0	0	3	100	3
	UN11798	Uncharacterized protein n=1	GO:0005524; GO:0017111	NULL	3	75	0	0	0	0	1	25	4
	UN11809	Poly(A)-binding protein (Fragment) n=1	GO:0000166; GO:0003723	NULL	2	50	0	0	0	0	2	50	4
	UN11827	Putative uncharacterized protein n=1	GO:0016021; GO:0005886	lysophospholipid acyltransferase-like	0	0	0	0	0	0	5	100	5
	UN11854	Atypical/PIKK/PI3K protein kinase n=1	GO:0016301	NULL	0	0	0	0	0	0	5	100	5
	UN11866	Glyceraldehyde-3 phosphate dehydrogenase n=1	GO:0051287; GO:0050661; GO:0016620; GO:0006006	NULL	2	66.67	0	0	0	0	1	33.33	3
	UN11867	ATP synthase subunit a n=1	GO:0005743; GO:0045263; GO:0015078; GO:0015986	NULL	1	33.33	0	0	0	0	2	66.67	3
	UN11868	Cytochrome c oxidase subunit 1 n=60	GO:0016021; GO:0005743; GO:0070469; GO:0004129; GO:0009055; GO:0020037; GO:0005506; GO:0009060; GO:0022900; GO:0006119	NULL	1	33.33	0	0	0	0	2	66.67	3
	UN11869	Aquaporin PIP1;8 n=2	GO:0016021; GO:0005215	NULL	1	33.33	0	0	0	0	2	66.67	3
	UN11873	AT5G21090 protein n=4	GO:0007165	leucine-rich repeat-containing protein	0	0	0	0	0	0	3	100	3
	UN11874	Putative uncharacterized protein n=2	GO:0005634; GO:0016706	gibberellin 3-beta-dioxygenase 4-like	1	33.33	0	0	0	0	2	66.67	3
	UN11901	RNA-dependent RNA polymerase n=1	GO:0003968	NULL	0	0	0	0	0	0	5	100	5
	UN11915	Aquaporin n=1	GO:0016021; GO:0005215	NULL	2	40	0	0	0	0	3	60	5
	UN11926	Probable indole-3-acetic acid-amido synthetase GH3.4 n=4	GO:0016874; GO:0009733; GO:0009416	Os05g0500900	0	0	0	0	0	0	3	100	3
	UN11955	SecY-independent transporter protein n=7	GO:0016021; GO:0005739	orfX	0	0	0	0	0	0	4	100	4
	UN11975	Succinate dehydrogenase subunit 3 n=1	GO:0005739; GO:0045281; GO:0000104; GO:0006099	succinate dehydrogenase subunit 3	0	0	0	0	0	0	2	100	2
	UN11976	Cellulose synthase n=6	GO:0016021; GO:0016760; GO:0008270; GO:0030244	NULL	0	0	0	0	0	0	2	100	2
	UN11977	L protein n=3	GO:0000166; GO:0003968; GO:0006351; GO:0019079	L protein	12	80	0	0	0	0	3	20	15
	UN11981	Putative uncharacterized protein n=1	GO:0009941; GO:0005777; GO:0005886; GO:0005773; GO:0004462; GO:0046872; GO:0046686	NULL	1	50	0	0	0	0	1	50	2
	UN11986	Metallothionein-like protein n=3	GO:0046872	NULL	0	0	0	0	0	0	2	100	2
	UN11987	NADH-ubiquinone oxidoreductase chain 4 n=77	GO:0016021; GO:0005743; GO:0070469; GO:0008137; GO:0006120	NADH dehydrogenase subunit 4	0	0	0	0	0	0	2	100	2
	UN11989	ORF459 n=4	GO:0005739	NULL	1	50	0	0	0	0	1	50	2
	UN11993	Putative uncharacterized protein n=1	GO:0005524; GO:0004674	NULL	1	50	0	0	0	0	1	50	2
	UN11994	Putative cytochrome c biosynthesis ccmC-like mitochondrial protein n=2	GO:0016021; GO:0031966; GO:0015232; GO:0017004; GO:0008535	ABC transporter subunit	1	50	0	0	0	0	1	50	2
	UN11998	ORF459 n=4	GO:0005739	NULL	1	50	0	0	0	0	1	50	2
	UN12001	Eukaryotic translation initiation factor 3 subunit E n=1	GO:0005852; GO:0005886; GO:0008180; GO:0003743; GO:0009908; GO:0009640; GO:0009651	eukaryotic translation initiation factor 3 subunit E-like	1	50	0	0	0	0	1	50	2
	UN12002	60S ribosomal protein L19-2 n=2	GO:0022625; GO:0005886; GO:0003735; GO:0006412	60S ribosomal protein L19-2	0	0	0	0	0	0	2	100	2
	UN12003	Transport membrane protein n=3	GO:0016021; GO:0005739	transport membrane protein	0	0	0	0	0	0	2	100	2
	UN12012	Cytochrome c oxidase subunit 1 (Fragment) n=13	GO:0016021; GO:0005743; GO:0070469; GO:0004129; GO:0009055; GO:0020037; GO:0005506; GO:0009060; GO:0022900; GO:0006119	NULL	0	0	0	0	0	0	3	100	3
	UN12014	Putative uncharacterized protein n=1	GO:0005779; GO:0016559	peroxisomal membrane protein 11C-like	1	50	0	0	0	0	1	50	2
	UN12016	Uncharacterized protein n=6	GO:0009055; GO:0020037; GO:0005506	NULL	0	0	0	0	0	0	2	100	2
	UN12019	Malic enzyme (Fragment) n=1	GO:0048046; GO:0005618; GO:0009507; GO:0005829; GO:0005886; GO:0050897; GO:0004473; GO:0016619; GO:0051287; GO:0008270; GO:0006108; GO:0051289; GO:0046686	Os01g0723400	0	0	0	0	0	0	2	100	2
	UN12023	Cytochrome c oxidase subunit 1 n=323	GO:0016021; GO:0005743; GO:0005886; GO:0070469; GO:0005507; GO:0004129; GO:0009055; GO:0020037; GO:0005506; GO:0009060; GO:0022900; GO:0006119	cytochrome c oxidase subunit 1	0	0	0	0	0	0	3	100	3
	UN12034	Chloroplast chlorophyll a/b binding protein (Fragment) n=1	GO:0009507; GO:0016020; GO:0009765	NULL	2	100	0	0	0	0	0	0	2
	UN12036	Uncharacterized protein n=1	GO:0005509; GO:0004609; GO:0008654	NULL	2	100	0	0	0	0	0	0	2
	UN12037	PsbC (Fragment) n=4	GO:0009507; GO:0016021; GO:0009521; GO:0016168; GO:0009767; GO:0018298	NULL	2	100	0	0	0	0	0	0	2
	UN12038	Ribulose bisphosphate carboxylase large chain n=1	GO:0009507; GO:0000287; GO:0004497; GO:0016984; GO:0019253	NULL	2	100	0	0	0	0	0	0	2
	UN12039	EIL3 n=2	GO:0005634; GO:0003700; GO:0006355	EIL3 protein	2	100	0	0	0	0	0	0	2
	UN12115	Somatic embryogenesis receptor kinase n=1	GO:0016301	Somatic embryogenesis receptor kinase	1	33.33	0	0	0	0	2	66.67	3
	UN12149	Ribulose bisphosphate carboxylase large chain n=1	GO:0009507; GO:0000287; GO:0004497; GO:0016984; GO:0019253	NULL	12	100	0	0	0	0	0	0	12
	UN12168	Putative uncharacterized protein n=1	GO:0004096; GO:0020037; GO:0006979	NULL	1	25	0	0	0	0	3	75	4
	UN12186	ATP-dependent Clp protease proteolytic subunit n=1	GO:0009570; GO:0005524; GO:0004252; GO:0006508	ATP-dependent Clp protease proteolytic subunit	3	75	0	0	0	0	1	25	4
	UN12196	RNA-dependent RNA polymerase n=3	GO:0003968	RNA-dependent RNA polymerase	0	0	0	0	0	0	41	100	41
	UN12234	Amino acid transporter, putative n=1	GO:0016021	amino acid transporter, putative	0	0	0	0	0	0	6	100	6
	UN12256	At1g70420/F17O7_4 n=2	GO:0080167	hypothetical protein	1	12.5	0	0	0	0	7	87.5	8
	UN12269	Predicted protein n=2	GO:0005777; GO:0005506; GO:0016706	hypothetical protein	5	55.56	0	0	0	0	4	44.44	9
	UN12350	40S ribosomal protein S8 n=8	GO:0005618; GO:0009507; GO:0022626; GO:0005730; GO:0005886; GO:0003735; GO:0006412	hypothetical protein	1	25	0	0	0	0	3	75	4
	UN12359	RNA-dependent RNA polymerase n=3	GO:0003968	RNA-dependent RNA polymerase	0	0	0	0	0	0	22	100	22
	UN12360	Uncharacterized protein n=3	GO:0005524; GO:0004674	NULL	1	25	0	0	0	0	3	75	4
	UN12391	5-hydroxyisourate hydrolase n=5	GO:0033971; GO:0006144; GO:0006810	NULL	0	0	0	0	0	0	4	100	4
	UN12422	D1 protein (Fragment) n=2	GO:0009507; GO:0045156; GO:0009772	NULL	3	100	0	0	0	0	0	0	3
	UN12435	NADH-ubiquinone oxidoreductase chain 4L n=17	GO:0016023; GO:0016021; GO:0005747; GO:0008137; GO:0006120; GO:0032940	NADH dehydrogenase subunit 4L	0	0	0	0	0	0	3	100	3
	UN12463	Mannose/glucose-specific lectin (Fragment) n=1	GO:0005536; GO:0005537; GO:0000771	NULL	0	0	0	0	0	0	7	100	7
	UN12483	Photosystem Q(B) protein n=3319	GO:0009535; GO:0016021; GO:0030076; GO:0009523; GO:0045156; GO:0005506; GO:0016491; GO:0009772; GO:0009635	photosystem II protein D1	977	99.9	0	0	0	0	1	0.1	978
	UN12509	Photosystem Q(B) protein n=2	GO:0016021; GO:0030076; GO:0009523; GO:0045156; GO:0046872; GO:0009772	NULL	10	100	0	0	0	0	0	0	10
	UN12512	Cytochrome c oxidase subunit 3 n=3	GO:0016021; GO:0005739; GO:0004129; GO:0019646	NULL	0	0	0	0	0	0	5	100	5
	UN12523	Mitogen-activated protein kinase n=2	GO:0005524; GO:0004707; GO:0000165	NULL	0	0	0	0	0	0	5	100	5
	UN12670	Nam-like protein 4 n=1	GO:0003677; GO:0006355	NULL	2	66.67	0	0	0	0	1	33.33	3
	UN12711	Photosystem Q(B) protein n=3319	GO:0009535; GO:0016021; GO:0030076; GO:0009523; GO:0045156; GO:0005506; GO:0016491; GO:0009772; GO:0009635	photosystem II protein D1	40	100	0	0	0	0	0	0	40
	UN12728	Photosystem Q(B) protein n=3319	GO:0009535; GO:0016021; GO:0030076; GO:0009523; GO:0045156; GO:0005506; GO:0016491; GO:0009772; GO:0009635	photosystem II protein D1	315	100	0	0	0	0	0	0	315
	UN12735	Ribosomal protein L10 (Fragment) n=1	GO:0005739; GO:0005840	NULL	1	50	0	0	0	0	1	50	2
	UN12736	Tubulin alpha-1C chain n=7	GO:0005737; GO:0005874; GO:0005525; GO:0003924; GO:0005200; GO:0007017; GO:0051258	NULL	0	0	0	0	0	0	2	100	2
	UN12739	GL12416 n=67	GO:0005737; GO:0016021; GO:0005874; GO:0005524; GO:0042626; GO:0005525; GO:0003924; GO:0005200; GO:0006200; GO:0007017; GO:0051258	GL12416 gene product from transcript GL12416-RA	0	0	0	0	0	0	2	100	2
	UN12741	Uncharacterized protein n=2	GO:0005525; GO:0003924; GO:0006184	NULL	1	50	0	0	0	0	1	50	2
	UN12744	Oxidoreductase n=3	GO:0016706	NULL	0	0	0	0	0	0	2	100	2
	UN12746	NADH dehydrogenase subunit 2 n=2	GO:0005739; GO:0008137; GO:0042773	NULL	1	50	0	0	0	0	1	50	2
	UN12748	Elongation factor 1-alpha n=159	GO:0009507; GO:0005739; GO:0005730; GO:0005886; GO:0005773; GO:0005525; GO:0003924; GO:0003746; GO:0006184; GO:0046686	NULL	0	0	0	0	0	0	2	100	2
	UN12756	Uncharacterized protein n=1	GO:0008270	E3 ubiquitin-protein ligase RING1-like	1	50	0	0	0	0	1	50	2
	UN12758	Charged multivesicular body protein 1b n=14	GO:0015031	Charged multivesicular body protein 1b	1	50	0	0	0	0	1	50	2
	UN12760	NADH-ubiquinone oxidoreductase chain 1 n=1	GO:0016021; GO:0005743; GO:0070469; GO:0008137; GO:0022900	NULL	1	50	0	0	0	0	1	50	2
	UN12763	Cytochrome c oxidase subunit 1 n=25	GO:0016021; GO:0005743; GO:0005886; GO:0070469; GO:0005507; GO:0004129; GO:0009055; GO:0020037; GO:0005506; GO:0009060; GO:0022900; GO:0006119	NULL	2	100	0	0	0	0	0	0	2
	UN12823	Cytochrome c biogenesis B n=1	GO:0016020; GO:0005739; GO:0015232; GO:0017004	cytochrome c biogenesis B	0	0	0	0	0	0	3	100	3
	UN12829	Photosystem Q(B) protein n=3319	GO:0009535; GO:0016021; GO:0030076; GO:0009523; GO:0045156; GO:0005506; GO:0016491; GO:0009772; GO:0009635	photosystem II protein D1	17	100	0	0	0	0	0	0	17
	UN12839	Succinate dehydrogenase subunit 4 n=6	GO:0005739	NULL	0	0	0	0	0	0	2	100	2
	UN12845	Succinate dehydrogenase subunit 4 n=9	GO:0005739	NULL	1	50	0	0	0	0	1	50	2
	UN12848	Cytochrome c oxidase subunit 3 n=1	GO:0016021; GO:0005739; GO:0004129; GO:0019646	NULL	0	0	0	0	0	0	2	100	2
	UN12852	F1-ATP synthase subunit alpha (Fragment) n=1	GO:0005739; GO:0016787; GO:0046034; GO:0015992	NULL	2	100	0	0	0	0	0	0	2
	UN12891	Protein induced upon tuberization n=5	GO:0006950	NULL	0	0	0	0	0	0	2	100	2
	UN12940	Cytochrome c oxidase subunit 3 (Fragment) n=4	GO:0016021; GO:0005739; GO:0004129; GO:0019646	NULL	1	50	0	0	0	0	1	50	2
	UN12970	Uncharacterized protein n=1	GO:0005525	NULL	0	0	0	0	0	0	2	100	2
	UN12975	F-box family protein n=1	GO:0005634; GO:0019005; GO:0009723	f-box family protein	0	0	0	0	0	0	2	100	2
	UN12977	Uncharacterized protein n=2	GO:0004143; GO:0003676; GO:0008270; GO:0007205	NULL	1	25	0	0	0	0	3	75	4
	UN12991	Phosphatidylethanolamine n-methyltransferase, putative n=1	GO:0008168	phosphatidylethanolamine n-methyltransferase, putative	2	50	0	0	0	0	2	50	4
	UN13181	Uncharacterized protein n=1	GO:0016021; GO:0055085	NULL	0	0	0	0	0	0	6	100	6
	UN13461	Uncharacterized protein n=4	GO:0003676; GO:0008270	NULL	1	20	0	0	0	0	4	80	5
	UN13566	ATP binding protein, putative n=1	GO:0005524; GO:0017111	ATP binding protein, putative	6	60	0	0	0	0	4	40	10
	UN13819	Uncharacterized protein n=4	GO:0004781; GO:0000103	NULL	0	0	0	0	0	0	4	100	4
	UN13829	Cation/calcium exchanger n=1	GO:0016021; GO:0055085	Cation/calcium exchanger	0	0	0	0	0	0	3	100	3
	UN13836	Cytochrome c biogenesis FC n=1	GO:0005739	cytochrome c biogenesis FC	0	0	0	0	0	0	3	100	3
	UN13843	Putative uncharacterized protein n=2	GO:0005945; GO:0003872; GO:0005524; GO:0006002; GO:0006096	NULL	0	0	0	0	0	0	4	100	4
	UN13856	Uncharacterized protein n=3	GO:0003676; GO:0000166	NULL	0	0	0	0	0	0	4	100	4
	UN13865	ATP synthase subunit a n=4	GO:0016021; GO:0005743; GO:0045263; GO:0015078; GO:0015986	NULL	0	0	0	0	0	0	3	100	3
	UN13868	Uncharacterized protein n=2	GO:0015935; GO:0003723; GO:0003735; GO:0006412	NULL	1	33.33	0	0	0	0	2	66.67	3
	UN13871	ATP synthase subunit 9, mitochondrial n=4	GO:0016021; GO:0005739; GO:0045263; GO:0015078; GO:0008289; GO:0015991; GO:0015986	ATP synthase subunit 9	0	0	0	0	0	0	4	100	4
	UN13875	Cytochrome b n=408	GO:0016021; GO:0005750; GO:0009055; GO:0046872; GO:0008121; GO:0006122	NULL	1	33.33	0	0	0	0	2	66.67	3
	UN13878	Uncharacterized protein n=1	GO:0008270	NULL	1	25	0	0	0	0	3	75	4
	UN13894	Putative uncharacterized protein n=6	GO:0008168; GO:0032259	NULL	0	0	0	0	0	0	3	100	3
	UN13897	Uncharacterized protein n=2	GO:0005622; GO:0008270	NULL	2	66.67	0	0	0	0	1	33.33	3
	UN13917	ORF159 n=2	GO:0005739	orf159	1	33.33	0	0	0	0	2	66.67	3
	UN13930	GTP cyclohydrolase II/3,4-dihydroxy-2-butanone 4-phosphate synthase n=1	GO:0008686; GO:0003935; GO:0009231	NULL	0	0	0	0	0	0	6	100	6
	UN13936	Uncharacterized protein n=3	GO:0005524	NULL	0	0	0	0	0	0	3	100	3
	UN13938	Maturase K n=5	GO:0009507; GO:0003723; GO:0006397; GO:0008380; GO:0008033	maturase K	2	66.67	0	0	0	0	1	33.33	3
	UN13940	Uncharacterized protein n=7	GO:0016020; GO:0005524; GO:0016887; GO:0006200	NULL	2	12.5	0	0	0	0	14	87.5	16
	UN13944	Mannan endo-1,4-beta-mannosidase 2 n=2	GO:0005576; GO:0016985; GO:0005975	(1-4)-beta-mannan endohydrolase precursor	5	71.43	0	0	0	0	2	28.57	7
	UN13952	Profilin n=4	GO:0005737; GO:0005856; GO:0030036	NULL	1	25	0	0	0	0	3	75	4
	UN13963	Pyruvate decarboxylase 1 n=3	GO:0000287; GO:0004737; GO:0030976; GO:0008152	NULL	0	0	0	0	0	0	6	100	6
	UN13984	Phosphoribosylformylglycinamidine cyclo-ligase n=1	GO:0005737; GO:0004641; GO:0006189	phosphoribosylamine-glycine ligase, putative	0	0	0	0	0	0	3	100	3
	UN13988	Cell division control protein-like protein n=1	GO:0005524; GO:0017111; GO:0051301	Cell division control protein-like protein	2	66.67	0	0	0	0	1	33.33	3
	UN14001	Predicted protein (Fragment) n=1	GO:0006511	hypothetical protein	1	33.33	0	0	0	0	2	66.67	3
	UN14002	Elongation factor 1-alpha (Fragment) n=3	GO:0005737; GO:0005525; GO:0003924; GO:0003746; GO:0006184	NULL	1	25	0	0	0	0	3	75	4
	UN14012	Uncharacterized protein n=2	GO:0016597; GO:0004072; GO:0004412; GO:0050661; GO:0009067	NULL	1	33.33	0	0	0	0	2	66.67	3
	UN14017	Dual specificity protein phosphatase, putative n=1	GO:0004725; GO:0008138; GO:0035335	Dual specificity protein phosphatase, putative	0	0	0	0	0	0	4	100	4
	UN14021	Pyruvate kinase n=1	GO:0000287; GO:0030955; GO:0004743; GO:0006096	Pyruvate kinase	1	33.33	0	0	0	0	2	66.67	3
	UN14022	Uncharacterized protein n=2	GO:0005634; GO:0003677; GO:0003700; GO:0006351	NULL	1	16.67	0	0	0	0	5	83.33	6
	UN14030	Malate dehydrogenase n=5	GO:0030060; GO:0000166; GO:0044262; GO:0006108; GO:0006099	NULL	0	0	0	0	0	0	4	100	4
	UN14032	Putative uncharacterized protein n=1	GO:0016021; GO:0006810	NULL	0	0	0	0	0	0	4	100	4
	UN14035	GRAS1 n=1	GO:0006355; GO:0006351	NULL	1	33.33	0	0	0	0	2	66.67	3
	UN14037	Uncharacterized protein n=13	GO:0005524; GO:0046872; GO:0006457; GO:0009408	dnaJ protein homolog	0	0	0	0	0	0	3	100	3
	UN14039	Putative uncharacterized protein n=1	GO:0008233; GO:0006508	NULL	0	0	0	0	0	0	4	100	4
	UN14041	Maturase n=4	GO:0016020; GO:0003723; GO:0003964; GO:0006397; GO:0055114; GO:0006278	Maturase	1	25	0	0	0	0	3	75	4
	UN14047	Calcium-dependent protein kinase (Fragment) n=1	GO:0005509; GO:0016301	NULL	0	0	0	0	0	0	4	100	4
	UN14049	Putative uncharacterized protein n=1	GO:0009055; GO:0020037; GO:0005506; GO:0016705	NULL	2	50	0	0	0	0	2	50	4
	UN14057	NADH-ubiquinone oxidoreductase chain 1 n=1	GO:0016021; GO:0005739; GO:0016491	NULL	0	0	0	0	0	0	3	100	3
	UN14059	Proteasome subunit alpha type-6 n=19	GO:0005737; GO:0005634; GO:0019773; GO:0004298; GO:0006511	proteasome IOTA subunit	0	0	0	0	0	0	3	100	3
	UN14061	Prephenate dehydratase, putative n=1	GO:0016597; GO:0004664; GO:0009094	prephenate dehydratase, putative	0	0	0	0	0	0	3	100	3
	UN14065	Uncharacterized protein n=2	GO:0005524; GO:0017111	NULL	0	0	0	0	0	0	3	100	3
	UN14067	Beta-amylase n=4	GO:0016161; GO:0000272	beta-amylase	1	25	0	0	0	0	3	75	4
	UN14077	Pyrophosphate-energized vacuolar membrane proton pump, putative n=3	GO:0016020; GO:0032440; GO:0009678; GO:0004427; GO:0000166; GO:0004665; GO:0008977; GO:0015992; GO:0006571	Pyrophosphate-energized vacuolar membrane proton pump, putative	0	0	0	0	0	0	3	100	3
	UN14085	Uncharacterized protein n=5	GO:0000151; GO:0004842	NULL	1	33.33	0	0	0	0	2	66.67	3
	UN14087	Protein NP24 n=22	GO:0005737; GO:0050832; GO:0031640	NULL	0	0	0	0	0	0	3	100	3
	UN14099	Putative uncharacterized protein n=2	GO:0005525; GO:0003924; GO:0006886; GO:0006913; GO:0007264	NULL	2	50	0	0	0	0	2	50	4
	UN14113	Uncharacterized protein n=4	GO:0010508	NULL	0	0	0	0	0	0	4	100	4
	UN14118	Cytochrome c oxidase subunit 1 n=1	GO:0016021; GO:0005743; GO:0070469; GO:0004129; GO:0009055; GO:0020037; GO:0005506; GO:0009060; GO:0022900; GO:0006119	cytochrome c oxidase subunit I	0	0	0	0	0	0	5	100	5
	UN14119	Raucaffricine-O-beta-D-glucosidase n=1	GO:0050247; GO:0050506; GO:0009821; GO:0005975	NULL	0	0	0	0	0	0	3	100	3
	UN14121	E3 ubiquitin-protein ligase RMA1H1 n=1	GO:0005789; GO:0016021; GO:0004842; GO:0008270; GO:0043161; GO:0009409; GO:0009723; GO:0006970; GO:0009414; GO:0009611	NULL	1	20	0	0	0	0	4	80	5
	UN14143	Uncharacterized protein n=4	GO:0005634; GO:0003677; GO:0009734; GO:0006355; GO:0006351	NULL	0	0	0	0	0	0	5	100	5
	UN14160	Calmodulin-binding heat-shock protein, putative n=1	GO:0004091; GO:0004806; GO:0016042	calmodulin-binding heat-shock protein, putative	0	0	0	0	0	0	3	100	3
	UN14161	Putative uncharacterized protein n=3	GO:0050832	NULL	0	0	0	0	0	0	4	100	4
	UN14168	Cytochrome c oxidase subunit 1 n=1	GO:0016021; GO:0005743; GO:0005886; GO:0070469; GO:0005507; GO:0004129; GO:0009055; GO:0020037; GO:0005506; GO:0009060; GO:0022900; GO:0006119	cytochrome c oxidase subunit 1	0	0	0	0	0	0	8	100	8
	UN14171	Uncharacterized protein n=3	GO:0016020; GO:0048193	NULL	0	0	0	0	0	0	5	100	5
	UN14175	Putative uncharacterized protein n=1	GO:0005634; GO:0006810	transportin-3-like	1	33.33	0	0	0	0	2	66.67	3
	UN14177	Uncharacterized protein n=2	GO:0003676; GO:0000166	NULL	1	33.33	0	0	0	0	2	66.67	3
	UN14182	Uncharacterized protein n=1	GO:0000148; GO:0003843; GO:0006075	callose synthase 3-like	0	0	0	0	0	0	3	100	3
	UN14184	Cytochrome c oxidase subunit 1 n=4	GO:0016021; GO:0005743; GO:0070469; GO:0004129; GO:0009055; GO:0020037; GO:0005506; GO:0009060; GO:0022900; GO:0006119	cox1	0	0	0	0	0	0	8	100	8
	UN14189	Polyadenylate-binding protein RBP47 n=6	GO:0010494; GO:0005634; GO:0000166; GO:0008143; GO:0034605; GO:0006397	NULL	0	0	0	0	0	0	3	100	3
	UN14202	Plastid fibrillin 2 (Fragment) n=1	GO:0009507; GO:0005198	NULL	1	33.33	0	0	0	0	2	66.67	3
	UN14207	Predicted protein n=1	GO:0010224	hypothetical protein	2	66.67	0	0	0	0	1	33.33	3
	UN14210	Hydroxycinnamoyl-CoA shikimate/quinate hydroxycinnamoyl transferase n=1	GO:0016747	NULL	0	0	0	0	0	0	7	100	7
	UN14215	Vacuolar protein sorting-associated protein 25 n=3	GO:0000814; GO:0015031	vacuolar protein sorting-associated protein 25	1	33.33	0	0	0	0	2	66.67	3
	UN14230	Putative uncharacterized protein n=1	GO:0003677; GO:0008270; GO:0006355	dof zinc finger protein DOF5.2-like	1	33.33	0	0	0	0	2	66.67	3
	UN14238	Skp1-like protein 1 n=15	GO:0006511	NULL	1	33.33	0	0	0	0	2	66.67	3
	UN14242	Putative uncharacterized protein n=1	GO:0016021; GO:0005886; GO:0008565; GO:0009306	hypothetical protein	1	33.33	0	0	0	0	2	66.67	3
	UN14246	Uncharacterized protein n=3	GO:0005794; GO:0016021; GO:0008378; GO:0006486	NULL	1	20	0	0	0	0	4	80	5
	UN14247	Uncharacterized protein n=4	GO:0005634; GO:0043565; GO:0003700	NULL	1	25	0	0	0	0	3	75	4
	UN14260	NADH dehydrogenase subunit 2 n=2	GO:0005739; GO:0008137; GO:0042773	nad2	0	0	0	0	0	0	11	100	11
	UN14263	Arginine decarboxylase (Fragment) n=81	GO:0008792; GO:0006527; GO:0008295	NULL	1	25	0	0	0	0	3	75	4
	UN14265	Uncharacterized protein n=2	GO:0020037; GO:0046872; GO:0004601; GO:0006979	NULL	0	0	0	0	0	0	6	100	6
	UN14278	F-box and wd40 domain protein, putative n=1	GO:0016905	F-box and wd40 domain protein, putative	1	25	0	0	0	0	3	75	4
	UN14295	Uncharacterized protein n=4	GO:0005634; GO:0004842; GO:0008270; GO:0007275; GO:0006511	NULL	0	0	0	0	0	0	4	100	4
	UN14300	Putative uncharacterized protein n=1	GO:0003950	hypothetical protein	0	0	0	0	0	0	7	100	7
	UN14314	Cyclin dependent kinase C n=1	GO:0005524; GO:0004674	cyclin dependent kinase C	1	33.33	0	0	0	0	2	66.67	3
	UN14330	Uncharacterized protein n=1	GO:0016491	NULL	1	33.33	0	0	0	0	2	66.67	3
	UN14336	Uncharacterized protein n=3	GO:0043565; GO:0003700	NULL	2	50	0	0	0	0	2	50	4
	UN14339	Sucrose synthase n=18	GO:0016157; GO:0009058; GO:0005985	NULL	0	0	0	0	0	0	5	100	5
	UN14340	Pentatricopeptide repeat-containing protein At4g20090 n=2	GO:0009793	pentatricopeptide repeat-containing protein	1	33.33	0	0	0	0	2	66.67	3
	UN14344	50S ribosomal protein L36e n=1	GO:0005840	NULL	0	0	0	0	0	0	4	100	4
	UN14352	Iron-sulfur cluster assembly protein, putative n=1	GO:0051536; GO:0005198; GO:0016226	iron-sulfur cluster assembly protein, putative	0	0	0	0	0	0	3	100	3
	UN14353	Putative uncharacterized protein n=2	GO:0005739	uncharacterized LOC100260307	0	0	0	0	0	0	3	100	3
	UN14362	NADH-ubiquinone oxidoreductase chain 6 n=2	GO:0016021; GO:0005739; GO:0008137	nad6	0	0	0	0	0	0	3	100	3
	UN14364	Uncharacterized protein n=1	GO:0005507; GO:0008131; GO:0048038; GO:0009308	NULL	1	20	0	0	0	0	4	80	5
	UN14371	MAP kinase n=5	GO:0005524; GO:0004707; GO:0000165	NULL	2	40	0	0	0	0	3	60	5
	UN14376	Putative RNA-directed RNA polymerase n=1	GO:0003968	NULL	0	0	0	0	0	0	8	100	8
	UN14382	Uncharacterized protein n=2	GO:0000166	NULL	0	0	0	0	0	0	3	100	3
	UN14384	2,3-bisphosphoglycerate-independent phosphoglycerate mutase n=2	GO:0005737; GO:0030145; GO:0004619; GO:0006096; GO:0006950	NULL	0	0	0	0	0	0	3	100	3
	UN14390	Predicted protein (Fragment) n=2	GO:0030117; GO:0005198; GO:0006886; GO:0016192	hypothetical protein	1	33.33	0	0	0	0	2	66.67	3
	UN14393	GDT1-like protein 2, chloroplastic n=3	GO:0009706; GO:0016021	hypothetical protein	1	33.33	0	0	0	0	2	66.67	3
	UN14399	Photosystem II reaction center protein H n=155	GO:0009535; GO:0016021; GO:0009523; GO:0042301; GO:0015979; GO:0050821	photosystem II reaction center protein H	2	66.67	0	0	0	0	1	33.33	3
	UN14401	60S ribosomal protein L35 n=16	GO:0005840; GO:0003735; GO:0006412	NULL	0	0	0	0	0	0	4	100	4
	UN14413	Ankyrin-3 n=3	GO:0005739; GO:0005634; GO:0009677; GO:0009553	uncharacterized LOC100272874	1	25	0	0	0	0	3	75	4
	UN14423	Heparan-alpha-glucosaminide N-acetyltransferase n=1	GO:0016740	Heparan-alpha-glucosaminide N-acetyltransferase	2	66.67	0	0	0	0	1	33.33	3
	UN14425	Rubber elongation factor protein, putative n=1	GO:0003746	Rubber elongation factor protein, putative	0	0	0	0	0	0	4	100	4
	UN14426	Putative uncharacterized protein n=1	GO:0005525; GO:0003924; GO:0004871; GO:0007186; GO:0006184	NULL	0	0	0	0	0	0	4	100	4
	UN14429	Predicted protein n=1	GO:0005886; GO:0005524; GO:0004674	hypothetical protein	1	16.67	0	0	0	0	5	83.33	6
	UN14438	TIR-NBS-LRR RCT1-like resistance protein n=1	GO:0043531; GO:0006952; GO:0007165	TIR-NBS-LRR RCT1-like resistance protein	1	25	0	0	0	0	3	75	4
	UN14451	Predicted protein n=1	GO:0005886	hypothetical protein	2	66.67	0	0	0	0	1	33.33	3
	UN14455	Predicted protein n=2	GO:0009908; GO:0010228	hypothetical protein	0	0	0	0	0	0	3	100	3
	UN14499	Probable monogalactosyldiacylglycerol synthase, chloroplastic n=1	GO:0031969; GO:0046509; GO:0030246; GO:0009247; GO:0030259	NULL	1	25	0	0	0	0	3	75	4
	UN14502	ALY protein n=1	GO:0003676; GO:0000166	NULL	1	20	0	0	0	0	4	80	5
	UN14531	Chloroplast omega-3 fatty acid desaturase n=2	GO:0016717; GO:0006629	NULL	0	0	0	0	0	0	5	100	5
	UN14537	Putative uncharacterized protein n=1	GO:0003723; GO:0008270	zinc finger CCCH domain-containing protein 14-like	2	66.67	0	0	0	0	1	33.33	3
	UN14538	Putative uncharacterized protein n=1	GO:0005524; GO:0004674	proline-rich receptor-like protein kinase PERK1-like	0	0	0	0	0	0	3	100	3
	UN14575	SPF1 protein n=1	GO:0043565; GO:0003700	NULL	0	0	0	0	0	0	3	100	3
	UN14592	Chloroplast omega-3 fatty acid desaturase n=2	GO:0016717; GO:0006629	NULL	0	0	0	0	0	0	5	100	5
	UN14603	Uncharacterized protein n=2	GO:0003824; GO:0008152	NULL	2	40	0	0	0	0	3	60	5
	UN14634	Uncharacterized protein n=3	GO:0005739	hypothetical protein	0	0	0	0	0	0	4	100	4
	UN14651	CBL-interacting protein kinase 7 n=4	GO:0005524; GO:0004674; GO:0010540; GO:0042538; GO:0007275; GO:0009414; GO:0007165	NULL	1	25	0	0	0	0	3	75	4
	UN14652	Uncharacterized protein n=2	GO:0016021	NULL	4	44.44	0	0	0	0	5	55.56	9
	UN14677	Photosystem II CP43 chlorophyll apoprotein n=738	GO:0009535; GO:0016021; GO:0030076; GO:0009523; GO:0016168; GO:0045156; GO:0009772; GO:0018298	PSII 43 kDa protein	4	100	0	0	0	0	0	0	4
	UN14681	Putative uncharacterized protein n=1	GO:0042651; GO:0045156; GO:0016491; GO:0009767; GO:0022904	NULL	3	100	0	0	0	0	0	0	3
	UN14682	60S ribosomal protein L17 (Fragment) n=1	GO:0015934; GO:0003735; GO:0006412	NULL	6	85.71	0	0	0	0	1	14.29	7
	UN14685	Putative uncharacterized protein n=2	GO:0005773	NULL	4	40	0	0	0	0	6	60	10
	UN14689	Uncharacterized protein n=2	GO:0006353	NULL	3	100	0	0	0	0	0	0	3
	UN14699	ATP synthase subunit c, chloroplastic n=32	GO:0009535; GO:0016021; GO:0045263; GO:0008289; GO:0046961; GO:0015991; GO:0015986	ATPase III subunit	6	100	0	0	0	0	0	0	6
	UN14707	Putative uncharacterized protein n=2	GO:0005524; GO:0004672	NULL	3	75	0	0	0	0	1	25	4
	UN14726	Phytochrome-associated serine/threonine-protein phosphatase 3 n=22	GO:0005737; GO:0005634; GO:0000159; GO:0046872; GO:0004721; GO:0004674; GO:0009910	phytochrome-associated serine/threonine protein phosphatase 3	4	80	0	0	0	0	1	20	5
	UN14730	Non-specific lipid-transfer protein n=1	GO:0008289; GO:0006869	NULL	3	100	0	0	0	0	0	0	3
	UN14732	Peroxisomal acetoacetyl-coenzyme A thiolase (Fragment) n=1	GO:0016747	NULL	3	100	0	0	0	0	0	0	3
	UN14741	Uncharacterized protein n=2	GO:0003676; GO:0000166	NULL	3	100	0	0	0	0	0	0	3
	UN14765	Branched-chain-amino-acid aminotransferase n=2	GO:0052656; GO:0052654; GO:0052655; GO:0009081	NULL	3	60	0	0	0	0	2	40	5
	UN14787	Cytochrome b6 n=930	GO:0009535; GO:0016021; GO:0045158; GO:0020037; GO:0005506; GO:0016491; GO:0015979; GO:0022904	cytochrome b6	32	100	0	0	0	0	0	0	32
	UN14791	Putative uncharacterized protein n=1	GO:0016021; GO:0016192	NULL	1	20	0	0	0	0	4	80	5
	UN14815	Polyadenylate-binding protein RBP45 n=1	GO:0005634; GO:0000166; GO:0008143; GO:0006397	NULL	3	75	0	0	0	0	1	25	4
	UN14821	Cytochrome b6 n=124	GO:0009535; GO:0016021; GO:0045158; GO:0020037; GO:0005506; GO:0016491; GO:0015979; GO:0022904	cytochrome b6	4	100	0	0	0	0	0	0	4
	UN14826	Putative uncharacterized protein n=1	GO:0005886	uncharacterized LOC100264167	2	28.57	0	0	0	0	5	71.43	7
	UN14851	Uncharacterized protein n=3	GO:0005524; GO:0004674	NULL	1	12.5	0	0	0	0	7	87.5	8
	UN14867	Photosystem I P700 chlorophyll a apoprotein A1 n=1	GO:0009535; GO:0016021; GO:0009522; GO:0051539; GO:0016168; GO:0009055; GO:0000287; GO:0016491; GO:0022900; GO:0015979; GO:0018298	photosystem I P700 chlorophyll a apoprotein A1	11	100	0	0	0	0	0	0	11
	UN14891	Uncharacterized protein n=2	GO:0005524; GO:0003677; GO:0004386; GO:0008270	NULL	1	25	0	0	0	0	3	75	4
	UN14922	Cytochrome c oxidase subunit 1 n=26	GO:0016021; GO:0005743; GO:0070469; GO:0004129; GO:0009055; GO:0020037; GO:0005506; GO:0009060; GO:0022900; GO:0006119	NULL	2	50	0	0	0	0	2	50	4
	UN14928	Uncharacterized protein n=4	GO:0008146	NULL	2	50	0	0	0	0	2	50	4
	UN14965	Cysteine protease, putative n=1	GO:0008234; GO:0006508	cysteine protease, putative	4	80	0	0	0	0	1	20	5
	UN14967	HSFA9 n=1	GO:0005634; GO:0043565; GO:0003700	NULL	3	60	0	0	0	0	2	40	5
	UN14980	Predicted protein n=2	GO:0009535	hypothetical protein	6	100	0	0	0	0	0	0	6
	UN15007	Uncharacterized protein n=1	GO:0016021; GO:0055085	NULL	1	25	0	0	0	0	3	75	4
	UN15069	Uncharacterized protein n=4	GO:0016020; GO:0015079	NULL	3	37.5	0	0	0	0	5	62.5	8
	UN15129	Uncharacterized protein n=4	GO:0008168; GO:0032259	NULL	1	14.29	0	0	0	0	6	85.71	7
	UN15135	Pectinesterase n=1	GO:0005618; GO:0016020; GO:0045330; GO:0004857; GO:0030599; GO:0042545; GO:0043086; GO:0045490	pectinesterase 2-like	1	11.11	0	0	0	0	8	88.89	9
	UN15396	DNA binding protein, putative n=1	GO:0008270	DNA binding protein, putative	5	50	0	0	0	0	5	50	10
	UN15410	ATP synthase subunit a n=4	GO:0016021; GO:0005743; GO:0045263; GO:0015078; GO:0015986	NULL	6	100	0	0	0	0	0	0	6
	UN15450	Uncharacterized protein n=2	GO:0003995; GO:0050660	NULL	3	60	0	0	0	0	2	40	5
	UN15532	WRKY DNA binding protein n=2	GO:0043565; GO:0003700	NULL	0	0	0	0	0	0	9	100	9
	UN15613	Mannose/glucose-specific lectin (Fragment) n=1	GO:0005536; GO:0005537; GO:0000771	NULL	0	0	0	0	0	0	16	100	16
	UN15630	Uncharacterized protein n=2	GO:0046872; GO:0004722; GO:0006470	NULL	4	33.33	0	0	0	0	8	66.67	12
	UN16179	Uncharacterized protein n=3	GO:0006355; GO:0006351	NULL	1	10	0	0	0	0	9	90	10
	UN16423	Actin (Fragment) n=2	GO:0005524	NULL	1	20	0	0	0	0	4	80	5
	UN16434	Small ubiquitin-related modifier 1 n=4	GO:0005829; GO:0005634; GO:0031386; GO:0010286; GO:0043433; GO:0016925	small ubiquitin-related modifier 1	3	50	0	0	0	0	3	50	6
	UN16529	NADH-ubiquinone oxidoreductase chain 4 n=5	GO:0005739; GO:0008137; GO:0042773	hypothetical protein	0	0	0	0	0	0	4	100	4
	UN16556	5'->3' exoribonuclease, putative n=1	GO:0005634; GO:0004534; GO:0003676; GO:0008270	5'->3' exoribonuclease, putative	2	28.57	0	0	0	0	5	71.43	7
	UN16628	N protein n=1	GO:0019013	NULL	21	75	0	0	0	0	7	25	28
	UN16642	Ribulose-1,5-bisphosphate carboxylase/oxygenase large subunit (Fragment) n=3	GO:0009507; GO:0000287; GO:0016984; GO:0015977; GO:0015979	NULL	5	100	0	0	0	0	0	0	5
	UN16658	Cytochrome c biogenesis Fn (Fragment) n=1	GO:0016020; GO:0005739; GO:0015232; GO:0017004; GO:0008535	NULL	2	33.33	0	0	0	0	4	66.67	6
	UN16694	Cytochrome b n=53	GO:0016020; GO:0005739; GO:0009055; GO:0016491; GO:0003723; GO:0003964; GO:0006397; GO:0022904; GO:0006278	NULL	1	20	0	0	0	0	4	80	5
	UN16726	Putative RNA-directed RNA polymerase n=1	GO:0003968	NULL	0	0	0	0	0	0	22	100	22
	UN16737	Probable aquaporin PIP-type pTOM75 n=17	GO:0016021; GO:0005886; GO:0005215; GO:0006950	tomato ripening associated membrane protein	0	0	0	0	0	0	3	100	3
	UN16738	Putative cysteine protease n=1	GO:0008234; GO:0006508	NULL	2	66.67	0	0	0	0	1	33.33	3
	UN16746	Cytochrome b n=2	GO:0016021; GO:0005739; GO:0070469; GO:0009055; GO:0046872; GO:0016491; GO:0022904	cob	0	0	0	0	0	0	6	100	6
	UN16757	Photosystem Q(B) protein n=3319	GO:0009535; GO:0016021; GO:0030076; GO:0009523; GO:0045156; GO:0005506; GO:0016491; GO:0009772; GO:0009635	photosystem II protein D1	64	100	0	0	0	0	0	0	64
	UN16790	Membrane magnesium transporter n=3	GO:0031901; GO:0005783; GO:0005789; GO:0000139; GO:0016021	hypothetical protein	2	22.22	0	0	0	0	7	77.78	9
	UN16796	Nam-like protein 4 n=1	GO:0003677; GO:0006355	NULL	3	33.33	0	0	0	0	6	66.67	9
	UN16815	Photosystem Q(B) protein n=3319	GO:0009535; GO:0016021; GO:0030076; GO:0009523; GO:0045156; GO:0005506; GO:0016491; GO:0009772; GO:0009635	photosystem II protein D1	8	100	0	0	0	0	0	0	8
	UN16829	Photosystem II D2 protein n=918	GO:0009535; GO:0016021; GO:0030076; GO:0009523; GO:0045156; GO:0005506; GO:0016491; GO:0009772	photosystem II protein D2	14	100	0	0	0	0	0	0	14
	UN16845	ATP synthase subunit a n=3	GO:0005743; GO:0045263; GO:0015078; GO:0015986	atp6	0	0	0	0	0	0	22	100	22
	UN16858	Photosystem Q(B) protein n=2	GO:0016021; GO:0030076; GO:0009523; GO:0045156; GO:0046872; GO:0009772	NULL	21	100	0	0	0	0	0	0	21
	UN16863	Cytochrome b n=53	GO:0016020; GO:0005739; GO:0009055; GO:0016491; GO:0003723; GO:0003964; GO:0006397; GO:0022904; GO:0006278	NULL	2	50	0	0	0	0	2	50	4
	UN16869	Cytochrome b n=2	GO:0016021; GO:0005739; GO:0070469; GO:0009055; GO:0046872; GO:0016491; GO:0022904	cob	0	0	0	0	0	0	31	100	31
	UN16874	Cytochrome c biogenesis protein n=2	GO:0016020; GO:0005739; GO:0015232; GO:0017004	NULL	3	50	0	0	0	0	3	50	6
	UN16877	D1 protein (Fragment) n=2	GO:0009507; GO:0045156; GO:0009772	NULL	3	100	0	0	0	0	0	0	3
	UN16879	PsbA n=1	GO:0009507; GO:0045156; GO:0009772	NULL	8	100	0	0	0	0	0	0	8
	UN16914	Cytochrome c oxidase subunit 1 n=1	GO:0016021; GO:0005743; GO:0005886; GO:0070469; GO:0005507; GO:0004129; GO:0009055; GO:0020037; GO:0005506; GO:0009060; GO:0022900; GO:0006119	cytochrome c oxidase subunit 1	0	0	0	0	0	0	3	100	3
	UN16925	ATP synthase subunit alpha (Fragment) n=9	GO:0005739; GO:0045261; GO:0005524; GO:0046933; GO:0046961; GO:0015986	NULL	2	66.67	0	0	0	0	1	33.33	3
	UN16939	Uncharacterized protein n=1	GO:0005525	NULL	1	50	0	0	0	0	1	50	2
	UN16948	Uncharacterized protein n=13	GO:0016020; GO:0009678; GO:0004427; GO:0015992	NULL	0	0	0	0	0	0	3	100	3
	UN16951	Replicase n=1	GO:0003968; GO:0019079	NULL	0	0	0	0	0	0	3	100	3
	UN16952	Nuclear protein skip, putative n=1	GO:0005681; GO:0000398	nuclear protein skip, putative	3	75	0	0	0	0	1	25	4
	UN16953	Ein3-binding f-box protein 4 n=2	GO:0005634; GO:0019005; GO:0009723	ein3-binding f-box protein 4	0	0	0	0	0	0	4	100	4
	UN16979	Dod COI i5 grp IC protein (Fragment) n=1	GO:0005739; GO:0003677; GO:0004519; GO:0006314	orf441	0	0	0	0	0	0	6	100	6
	UN16986	Uncharacterized protein n=1	GO:0005739	hypothetical protein	0	0	0	0	0	0	12	100	12
	UN17020	Amino acid permease n=2	GO:0016021; GO:0015171	NULL	0	0	0	0	0	0	14	100	14
	UN17035	Putative uncharacterized protein n=1	GO:0003824; GO:0008152	NULL	2	50	0	0	0	0	2	50	4
	UN17122	PLAC8-like protein n=3	GO:0005886	PLAC8-like protein	1	12.5	0	0	0	0	7	87.5	8
	UN17167	Chaperone protein dnaJ 11, chloroplastic n=4	GO:0009570; GO:0005634; GO:0009536	chaperone protein dnaJ 11	8	100	0	0	0	0	0	0	8
	UN17221	RNA-dependent RNA polymerase n=4	GO:0000166; GO:0003968; GO:0006351; GO:0019079	NULL	13	68.42	0	0	0	0	6	31.58	19
	UN17226	Cytochrome b559 subunit beta n=1	GO:0015979	Cytochrome b559 subunit beta	8	100	0	0	0	0	0	0	8
	UN17324	Movement protein n=321	GO:0044219; GO:0046740; GO:0006810	NULL	8	72.73	0	0	0	0	3	27.27	11
	UN17340	Cytochrome c oxidase subunit 3 n=4	GO:0016021; GO:0005739; GO:0004129; GO:0019646	cox3	0	0	0	0	0	0	18	100	18
	UN17608	Photosystem II reaction center protein K n=9	GO:0009507; GO:0009539; GO:0015979	photosystem II protein K	11	100	0	0	0	0	0	0	11
	UN17887	Photosystem Q(B) protein n=3319	GO:0009535; GO:0016021; GO:0030076; GO:0009523; GO:0045156; GO:0005506; GO:0016491; GO:0009772; GO:0009635	photosystem II protein D1	14	100	0	0	0	0	0	0	14
	UN17896	PsbA n=1	GO:0009507; GO:0045156; GO:0009772	NULL	16	100	0	0	0	0	0	0	16
	UN17928	Ribulose bisphosphate carboxylase large chain n=647	GO:0009507; GO:0000287; GO:0004497; GO:0016984; GO:0009853; GO:0019253	ribulose-1,5-bisphosphate carboxylase/oxygenase large subunit	154	99.35	0	0	0	0	1	0.65	155
	UN17931	Photosystem Q(B) protein n=3319	GO:0009535; GO:0016021; GO:0030076; GO:0009523; GO:0045156; GO:0005506; GO:0016491; GO:0009772; GO:0009635	photosystem II protein D1	522	100	0	0	0	0	0	0	522
	UN17952	Replicase n=1	GO:0003968; GO:0019079	NULL	0	0	0	0	0	0	26	100	26
	UN18010	Glycoprotein n=1	GO:0019048	NULL	35	92.11	0	0	0	0	3	7.89	38
	UN18056	Photosystem II CP43 chlorophyll apoprotein n=738	GO:0009535; GO:0016021; GO:0030076; GO:0009523; GO:0016168; GO:0045156; GO:0009772; GO:0018298	PSII 43 kDa protein	44	100	0	0	0	0	0	0	44
	UN18270	Pathogenesis-related protein 4 n=2	GO:0042742; GO:0050832	NULL	5	15.62	0	0	0	0	27	84.38	32
	UN18315	Putative uncharacterized protein n=1	GO:0005524; GO:0004674	protein kinase 2B, chloroplastic-like	3	23.08	0	0	0	0	10	76.92	13
	UN18353	Protein NP24 n=22	GO:0005737; GO:0050832; GO:0031640	NULL	1	4.35	0	0	0	0	22	95.65	23
	UN18380	RNA-dependent RNA polymerase n=3	GO:0003968	RNA-dependent RNA polymerase	0	0	0	0	0	0	104	100	104
	UN18673	Uncharacterized protein n=2	GO:0016787	NULL	0	0	0	0	0	0	2	100	2
	UN18676	Predicted protein n=1	GO:0009055; GO:0020037; GO:0005506; GO:0016712	NULL	0	0	0	0	0	0	2	100	2
	UN18688	Uncharacterized protein n=3	GO:0016021; GO:0005215	NULL	0	0	0	0	0	0	5	100	5
	UN18691	Uncharacterized protein (Fragment) n=1	GO:0005840; GO:0003735; GO:0006412	NULL	0	0	0	0	0	0	2	100	2
	UN18692	Tetratricopeptide TPR_2 repeat protein n=1	GO:0016757	NULL	0	0	0	0	0	0	2	100	2
	UN18697	Probable RCO3-probable glucose transporter n=1	GO:0016021; GO:0022891; GO:0008643	NULL	0	0	0	0	0	0	2	100	2
	UN18699	Glycoside hydrolase family 28 protein n=2	GO:0005576; GO:0004650; GO:0005975	NULL	0	0	0	0	0	0	2	100	2
	UN18700	Enolase n=136	GO:0009986; GO:0005576; GO:0000015; GO:0000287; GO:0004634; GO:0006096	phosphopyruvate hydratase	0	0	0	0	0	0	3	100	3
	UN18702	Uncharacterized protein n=1	GO:0016021	NULL	0	0	0	0	0	0	2	100	2
	UN18704	Uncharacterized protein n=3	GO:0016020; GO:0008375	NULL	1	50	0	0	0	0	1	50	2
	UN18710	Putative uncharacterized protein (Fragment) n=2	GO:0005634; GO:0032922; GO:0009631; GO:0048586; GO:0006970	NULL	0	0	0	0	0	0	5	100	5
	UN18711	ATP-dependent Clp protease ATP-binding subunit ClpX n=43	GO:0005524; GO:0017111; GO:0008270; GO:0006457	ATP-dependent Clp protease, ATP-binding subunit	0	0	0	0	0	0	3	100	3
	UN18719	Heat shock factor protein HSF30, putative n=1	GO:0005634; GO:0043565; GO:0003700; GO:0006950	Heat shock factor protein HSF30, putative	0	0	0	0	0	0	2	100	2
	UN18720	Uncharacterized protein n=1	GO:0016021; GO:0005524; GO:0004674	NULL	0	0	0	0	0	0	2	100	2
	UN18721	Uncharacterized protein n=1	GO:0005739	hypothetical protein	0	0	0	0	0	0	2	100	2
	UN18722	Uncharacterized protein n=2	GO:0006952; GO:0009607	NULL	0	0	0	0	0	0	2	100	2
	UN18730	Predicted protein n=8	GO:0005840; GO:0003735; GO:0006412	40S ribosomal protein S7	0	0	0	0	0	0	2	100	2
	UN18732	Outer membrane protein assembly factor YaeT n=1	GO:0009279; GO:0016021; GO:0005886	outer membrane protein assembly factor YaeT precursor	0	0	0	0	0	0	2	100	2
	UN18733	Photosystem I P700 chlorophyll a apoprotein A1 n=17	GO:0016021; GO:0009522; GO:0042651; GO:0051539; GO:0016168; GO:0009055; GO:0000287; GO:0016491; GO:0022900; GO:0015979; GO:0018298	photosystem I P700 chlorophyll a apoprotein A1	0	0	0	0	0	0	2	100	2
	UN18740	Mitochondrion protein, putative n=4	GO:0016021	mitochondrion protein	0	0	0	0	0	0	2	100	2
	UN18746	Putative uncharacterized protein n=1	GO:0006457	70 kDa peptidyl-prolyl isomerase-like	1	50	0	0	0	0	1	50	2
	UN18748	Catalytic, putative n=1	GO:0016787	catalytic, putative	0	0	0	0	0	0	3	100	3
	UN18755	Uncharacterized protein n=1	GO:0003824; GO:0035091; GO:0007154	NULL	0	0	0	0	0	0	2	100	2
	UN18763	Elongation factor 1-alpha n=327	GO:0005737; GO:0005525; GO:0003924; GO:0003746; GO:0006184	NULL	0	0	0	0	0	0	3	100	3
	UN18764	DEAD-box ATP-dependent RNA helicase n=2	GO:0016020; GO:0005634; GO:0005524; GO:0004386; GO:0003723	DEAD-box ATP-dependent RNA helicase	0	0	0	0	0	0	2	100	2
	UN18770	Adenine phosphoribosyltransferase 1 n=1	GO:0005737; GO:0003999; GO:0006168; GO:0009116	NULL	0	0	0	0	0	0	2	100	2
	UN18772	Uncharacterized protein n=2	GO:0016866; GO:0008152	NULL	0	0	0	0	0	0	2	100	2
	UN18773	Putative uncharacterized protein n=1	GO:0052641; GO:0080046; GO:0080044; GO:0052639; GO:0052640; GO:0080002; GO:0018874; GO:0046482; GO:0009696	UDP-glycosyltransferase 74F2-like	0	0	0	0	0	0	2	100	2
	UN18775	Actin 2, putative n=4	GO:0005524	actin 2	0	0	0	0	0	0	2	100	2
	UN18777	Predicted protein n=1	GO:0003682; GO:0003677	hypothetical protein	0	0	0	0	0	0	2	100	2
	UN18781	DNA repair protein RecN n=1	GO:0005524; GO:0006310; GO:0006281	NULL	0	0	0	0	0	0	2	100	2
	UN18782	UDP-glucose 6-dehydrogenase 2 n=5	GO:0005829; GO:0005634; GO:0051287; GO:0003979; GO:0052546; GO:0006065	putative UDP-glucose 6-dehydrogenase 1	1	50	0	0	0	0	1	50	2
	UN18785	LAGLIDADG endonuclease (Fragment) n=1	GO:0005739; GO:0003677; GO:0004519; GO:0006314	cytochrome c oxidase subunit 3	0	0	0	0	0	0	2	100	2
	UN18786	N-acetyl-D-glucosamine kinase n=3	GO:0016301	N-acetyl-D-glucosamine kinase	0	0	0	0	0	0	2	100	2
	UN18788	Uncharacterized protein n=2	GO:0019139; GO:0050660; GO:0008762; GO:0009690	NULL	0	0	0	0	0	0	2	100	2
	UN18789	Uncharacterized protein n=2	GO:0008270	NULL	0	0	0	0	0	0	2	100	2
	UN18792	Putative uncharacterized protein n=1	GO:0005794; GO:0005458	NULL	1	20	0	0	0	0	4	80	5
	UN18798	Uncharacterized protein n=2	GO:0016021; GO:0005247	NULL	0	0	0	0	0	0	2	100	2
	UN18800	Uncharacterized protein n=1	GO:0005643; GO:0008565; GO:0006886	NULL	0	0	0	0	0	0	2	100	2
	UN18804	Uncharacterized protein n=6	GO:0016787	NULL	0	0	0	0	0	0	2	100	2
	UN18812	Zinc finger protein n=2	GO:0005622; GO:0003676; GO:0008270	Zinc finger protein	1	50	0	0	0	0	1	50	2
	UN18821	Predicted protein n=1	GO:0005783; GO:0005886	hypothetical protein	0	0	0	0	0	0	2	100	2
	UN18828	Uncharacterized protein n=1	GO:0016021	NULL	0	0	0	0	0	0	2	100	2
	UN18829	Ubiquitin-protein ligase, putative n=1	GO:0016874	ubiquitin-protein ligase, putative	0	0	0	0	0	0	2	100	2
	UN18831	Uncharacterized protein n=3	GO:0003855; GO:0000166; GO:0004764	NULL	1	33.33	0	0	0	0	2	66.67	3
	UN18835	Putative uncharacterized protein (Fragment) n=1	GO:0008199; GO:0016702; GO:0006725	hypothetical protein	0	0	0	0	0	0	2	100	2
	UN18836	Auxin response factor 2 n=3	GO:0005634; GO:0003677; GO:0009734; GO:0006355; GO:0006351	auxin response factor 2	1	50	0	0	0	0	1	50	2
	UN18840	NADH-ubiquinone oxidoreductase chain 2 n=2	GO:0016021; GO:0005743; GO:0070469; GO:0008137; GO:0042773	NADH:ubiquinone oxidoreductase subunit 2	0	0	0	0	0	0	3	100	3
	UN18843	Uncharacterized protein n=5	GO:0004091; GO:0004806; GO:0016042	NULL	1	50	0	0	0	0	1	50	2
	UN18844	Zeta-carotene desaturase n=1	GO:0016719; GO:0000166; GO:0016117	NULL	1	50	0	0	0	0	1	50	2
	UN18846	ADP-ribosylation/crystallin J1 n=1	GO:0008138; GO:0006470	NULL	0	0	0	0	0	0	2	100	2
	UN18852	Alanine-glyoxylate aminotransferase-like protein n=2	GO:0030170; GO:0008483; GO:0008152	Alanine-glyoxylate aminotransferase-like protein	1	50	0	0	0	0	1	50	2
	UN18853	AGO10 n=3	GO:0003676	NULL	0	0	0	0	0	0	2	100	2
	UN18854	tRNA-dihydrouridine synthase n=1	GO:0050660; GO:0017150; GO:0002943	NULL	0	0	0	0	0	0	2	100	2
	UN18855	Small GTP-binding protein n=1	GO:0005783; GO:0005794; GO:0005525; GO:0006886; GO:0016192	NULL	0	0	0	0	0	0	2	100	2
	UN18860	ATP-dependent RNA helicase, putative n=1	GO:0005622; GO:0005524; GO:0008026; GO:0003676; GO:0008270	ATP-dependent RNA helicase, putative	0	0	0	0	0	0	2	100	2
	UN18862	Uncharacterized protein n=2	GO:0006659	phosphatidylserine synthase 2-like	0	0	0	0	0	0	2	100	2
	UN18866	F-box family protein n=1	GO:0005634; GO:0003677; GO:0008270; GO:0006355	f-box family protein	0	0	0	0	0	0	2	100	2
	UN18869	Mevalonate kinase n=1	GO:0005737; GO:0005524; GO:0004496; GO:0008299	NULL	0	0	0	0	0	0	2	100	2
	UN18874	Putative uncharacterized protein n=2	GO:0005524; GO:0003677; GO:0004386	NULL	1	50	0	0	0	0	1	50	2
	UN18875	Predicted protein n=2	GO:0017057; GO:0006098	6-phosphogluconolactonase	0	0	0	0	0	0	2	100	2
	UN18877	Predicted protein (Fragment) n=1	GO:0016020	hypothetical protein	0	0	0	0	0	0	2	100	2
	UN18880	Acyl-CoA binding protein, putative n=1	GO:0000062	acyl-CoA binding protein, putative	0	0	0	0	0	0	2	100	2
	UN18882	Whole genome shotgun sequence assembly, scaffold_60, strain Mel28 n=1	GO:0000166; GO:0016491; GO:0008270	hypothetical protein	0	0	0	0	0	0	2	100	2
	UN18887	Predicted protein n=2	GO:0010327	hypothetical protein	0	0	0	0	0	0	2	100	2
	UN18889	GIY-YIG endonuclease n=1	GO:0005739; GO:0004519	NULL	0	0	0	0	0	0	8	100	8
	UN18895	Uncharacterized protein n=1	GO:0003677; GO:0006352	NULL	0	0	0	0	0	0	2	100	2
	UN18901	Uncharacterized protein n=2	GO:0030246; GO:0016758; GO:0009247; GO:0030259	NULL	0	0	0	0	0	0	2	100	2
	UN18911	Predicted protein n=2	GO:0016021; GO:0005524; GO:0004672	hypothetical protein	1	50	0	0	0	0	1	50	2
	UN18913	Carbonic anhydrase n=1	GO:0004089; GO:0008270	carbonic anhydrase	0	0	0	0	0	0	2	100	2
	UN18915	Probable LYS20-homocitrate synthase n=1	GO:0004410; GO:0019878	NULL	0	0	0	0	0	0	2	100	2
	UN18919	Uncharacterized protein n=1	GO:0016021	NULL	0	0	0	0	0	0	2	100	2
	UN18924	Uncharacterized protein n=1	GO:0016021; GO:0051205	NULL	0	0	0	0	0	0	2	100	2
	UN18931	Elongation factor Tu n=1	GO:0005737; GO:0005525; GO:0003924; GO:0003746; GO:0006184	NULL	0	0	0	0	0	0	2	100	2
	UN18942	H0425E08.1 protein n=15	GO:0005622; GO:0003676; GO:0004842; GO:0008270; GO:0016567	NULL	0	0	0	0	0	0	2	100	2
	UN18943	Lipoxygenase n=1	GO:0005506; GO:0016165; GO:0031408	NULL	0	0	0	0	0	0	2	100	2
	UN18949	Putative uncharacterized protein n=2	GO:0016740; GO:0008299	NULL	0	0	0	0	0	0	2	100	2
	UN18954	GCN5-related N-acetyltransferase n=1	GO:0008080	NULL	0	0	0	0	0	0	2	100	2
	UN18955	Putative uncharacterized protein n=3	GO:0016021; GO:0055085	mitoferrin-like	1	50	0	0	0	0	1	50	2
	UN18958	Putative uncharacterized protein n=1	GO:0009274; GO:0005524; GO:0004674; GO:0009252; GO:0048544	NULL	0	0	0	0	0	0	2	100	2
	UN18962	Cytochrome b n=2	GO:0016021; GO:0005739; GO:0070469; GO:0009055; GO:0046872; GO:0016491; GO:0022904	cob	0	0	0	0	0	0	3	100	3
	UN18963	Gag-pol polymerase (Fragment) n=1	GO:0003676; GO:0008270; GO:0015074	NULL	0	0	0	0	0	0	2	100	2
	UN18967	ATP-dependent RNA helicase, putative n=1	GO:0005524; GO:0008026; GO:0003676	ATP-dependent RNA helicase, putative	2	40	0	0	0	0	3	60	5
	UN18968	Uncharacterized protein n=1	GO:0005524; GO:0004674	mitogen-activated protein kinase kinase kinase 1-like	0	0	0	0	0	0	2	100	2
	UN18969	Predicted protein (Fragment) n=1	GO:0005783; GO:0009505; GO:0005886; GO:0005773; GO:0009055; GO:0016853; GO:0015035; GO:0045454; GO:0006662; GO:0034976	hypothetical protein	3	60	0	0	0	0	2	40	5
	UN18972	Uncharacterized protein n=2	GO:0005737; GO:0016021; GO:0016627; GO:0006629	NULL	0	0	0	0	0	0	2	100	2
	UN18973	Uncharacterized protein n=1	GO:0043565; GO:0003700	NULL	0	0	0	0	0	0	2	100	2
	UN18980	Uncharacterized protein n=2	GO:0005524; GO:0004713	NULL	0	0	0	0	0	0	2	100	2
	UN18982	Plastid fibrillin 3 (Fragment) n=1	GO:0009507; GO:0005198	NULL	0	0	0	0	0	0	2	100	2
	UN18983	Uncharacterized protein n=1	GO:0005840; GO:0003723; GO:0003735; GO:0006412	NULL	0	0	0	0	0	0	2	100	2
	UN18984	Uncharacterized protein n=1	GO:0003824; GO:0005975	hypothetical protein	0	0	0	0	0	0	4	100	4
	UN18986	Dihydrolipoyllysine-residue acetyltransferase component 1 of pyruvate dehydrogenase complex, mitochondrial n=2	GO:0005759; GO:0004742; GO:0006096	dihydrolipoyllysine-residue acetyltransferase component 1 of pyruvate dehydrogenase complex	0	0	0	0	0	0	3	100	3
	UN18989	Putative uncharacterized protein n=1	GO:0005737; GO:0008690; GO:0009103	3-deoxy-manno-octulosonate cytidylyltransferase-like	1	50	0	0	0	0	1	50	2
	UN18991	Thymidylate synthase n=1	GO:0005737; GO:0004799; GO:0006231; GO:0006235	NULL	0	0	0	0	0	0	2	100	2
	UN18998	Putative chitinase I n=2	GO:0004568; GO:0005975; GO:0016998; GO:0006032	NULL	0	0	0	0	0	0	2	100	2
	UN19001	Integral membrane protein n=1	GO:0016021; GO:0022891	NULL	1	50	0	0	0	0	1	50	2
	UN19004	Uncharacterized protein n=2	GO:0005634; GO:0005524; GO:0003682; GO:0003677; GO:0004386; GO:0008270	NULL	0	0	0	0	0	0	2	100	2
	UN19006	NADH-ubiquinone oxidoreductase chain 1 n=41	GO:0016021; GO:0005739; GO:0008137	NADH dehydrogenase subunit 1	1	50	0	0	0	0	1	50	2
	UN19008	Phenylalanine-tRNA ligase n=1	GO:0016874	NULL	0	0	0	0	0	0	2	100	2
	UN19010	Predicted protein n=1	GO:0005634; GO:0004534; GO:0003676; GO:0008270	hypothetical protein	0	0	0	0	0	0	3	100	3
	UN19017	Ferredoxin hydrogenase n=1	GO:0005506; GO:0016491; GO:0022900	ferredoxin hydrogenase	0	0	0	0	0	0	2	100	2
	UN19018	Trehalose 6-phosphate phosphatase n=5	GO:0003824; GO:0005992	NULL	0	0	0	0	0	0	2	100	2
	UN19019	Uncharacterized protein n=4	GO:0003824	NULL	0	0	0	0	0	0	3	100	3
	UN19020	At1g64330 n=1	GO:0005774	myosin heavy chain-related protein	0	0	0	0	0	0	2	100	2
	UN19025	Putative uncharacterized protein n=1	GO:0009941; GO:0016021; GO:0005524; GO:0004222; GO:0017111; GO:0008270; GO:0030163; GO:0006508	ATP-dependent zinc metalloprotease FTSH 9, chloroplastic-like	0	0	0	0	0	0	2	100	2
	UN19027	Uncharacterized protein n=2	GO:0000151; GO:0034450; GO:0008270; GO:0006511	E3 ubiquitin-protein ligase RKP-like	0	0	0	0	0	0	2	100	2
	UN19029	Uncharacterized protein n=3	GO:0008270	NULL	0	0	0	0	0	0	4	100	4
	UN19035	CCaMK n=3	GO:0005524; GO:0005509; GO:0004674	NULL	0	0	0	0	0	0	2	100	2
	UN19042	Putative uncharacterized protein n=1	GO:0005886	BTB/POZ domain-containing protein At5g48800-like	0	0	0	0	0	0	2	100	2
	UN19046	Putative uncharacterized protein n=1	GO:0003899; GO:0000166; GO:0006351	NULL	1	50	0	0	0	0	1	50	2
	UN19054	Uncharacterized protein n=2	GO:0005634; GO:0008270	NULL	0	0	0	0	0	0	2	100	2
	UN19055	Putative uncharacterized protein n=1	GO:0005885; GO:0034314	hypothetical protein	0	0	0	0	0	0	2	100	2
	UN19066	Thiazole biosynthesis protein ThiG, putative n=1	GO:0036355; GO:0050660; GO:0016491	NULL	0	0	0	0	0	0	2	100	2
	UN19067	RNA-dependent RNA polymerase n=3	GO:0003968	RNA-dependent RNA polymerase	0	0	0	0	0	0	2	100	2
	UN19080	Uncharacterized protein n=3	GO:0016020	NULL	1	33.33	0	0	0	0	2	66.67	3
	UN19095	Amelogenin-like protein n=4	GO:0005634	Os07g0628500	0	0	0	0	0	0	3	100	3
	UN19099	NADH-ubiquinone oxidoreductase chain 5 n=3	GO:0016021; GO:0005743; GO:0008137; GO:0042773	nad5	0	0	0	0	0	0	3	100	3
	UN19102	Protein phosphatase 2C n=4	GO:0046872; GO:0004722; GO:0006470	NULL	0	0	0	0	0	0	10	100	10
	UN19108	Photo-regulated tyrosinase n=1	GO:0046872; GO:0004503	NULL	0	0	0	0	0	0	2	100	2
	UN19119	Predicted protein n=1	GO:0016021; GO:0022891	hypothetical protein	1	20	0	0	0	0	4	80	5
	UN19125	Uncharacterized protein n=1	GO:0005622; GO:0003676; GO:0008270	NULL	0	0	0	0	0	0	2	100	2
	UN19126	Putative uncharacterized protein n=2	GO:0016020; GO:0005215	NULL	0	0	0	0	0	0	2	100	2
	UN19135	Predicted protein n=1	GO:0030131; GO:0006886; GO:0016192	hypothetical protein	0	0	0	0	0	0	2	100	2
	UN19137	Uncharacterized protein n=2	GO:0003676; GO:0008270	NULL	1	33.33	0	0	0	0	2	66.67	3
	UN19140	Uncharacterized protein n=6	GO:0003824; GO:0008152	NULL	0	0	0	0	0	0	2	100	2
	UN19142	Putative uncharacterized protein n=1	GO:0005680	NULL	0	0	0	0	0	0	2	100	2
	UN19144	Uncharacterized protein n=3	GO:0005524; GO:0006457; GO:0006950	NULL	0	0	0	0	0	0	3	100	3
	UN19155	Anionic peroxidase swpa5 n=1	GO:0020037; GO:0046872; GO:0004601; GO:0006979	NULL	0	0	0	0	0	0	2	100	2
	UN19162	Uncharacterized protein n=1	GO:0016757	NULL	0	0	0	0	0	0	2	100	2
	UN19163	Alpha-L-rhamnosidase n=1	GO:0003824; GO:0008152	alpha-L-rhamnosidase	0	0	0	0	0	0	2	100	2
	UN19165	Uncharacterized protein n=1	GO:0008234; GO:0006508	NULL	1	25	0	0	0	0	3	75	4
	UN19168	Os09g0372700 protein (Fragment) n=1	GO:0016021	Os09g0372700	0	0	0	0	0	0	2	100	2
	UN19169	RNA-dependent RNA polymerase n=3	GO:0003968	RNA-dependent RNA polymerase	0	0	0	0	0	0	10	100	10
	UN19172	Putative metal-dependent phosphohydrolase n=1	GO:0046872; GO:0008081; GO:0008152	NULL	1	50	0	0	0	0	1	50	2
	UN19173	Uncharacterized protein n=1	GO:0005525	NULL	1	50	0	0	0	0	1	50	2
	UN19174	Serine acetyltransferase n=12	GO:0009001	NULL	0	0	0	0	0	0	2	100	2
	UN19177	Putative uncharacterized protein n=2	GO:0004553; GO:0005975	NULL	2	50	0	0	0	0	2	50	4
	UN19179	30S ribosomal protein S7 n=1272	GO:0015935; GO:0019843; GO:0003735; GO:0000049; GO:0006412	30S ribosomal protein S7	0	0	0	0	0	0	2	100	2
	UN19183	Uncharacterized protein n=2	GO:0005576; GO:0030248; GO:0016788; GO:0004553; GO:0005975; GO:0006629	NULL	0	0	0	0	0	0	2	100	2
	UN19187	Uncharacterized protein n=4	GO:0051287; GO:0050661; GO:0016620; GO:0006006	NULL	0	0	0	0	0	0	2	100	2
	UN19196	ATP binding protein, putative n=1	GO:0016020; GO:0005524; GO:0000155; GO:0000160; GO:0023014	ATP binding protein, putative	0	0	0	0	0	0	3	100	3
	UN19198	30S ribosomal protein S10 n=1	GO:0005840; GO:0003735; GO:0000049; GO:0006412	NULL	0	0	0	0	0	0	2	100	2
	UN19201	CBL-interacting protein kinase 20 n=1	GO:0005524; GO:0004674; GO:0007165	CBL-interacting protein kinase 20	0	0	0	0	0	0	2	100	2
	UN19202	Heat shock protein n=1	GO:0006950	NULL	0	0	0	0	0	0	2	100	2
	UN19203	Putative uncharacterized protein At1g68220; T22E19.15 n=2	GO:0005886	hypothetical protein	0	0	0	0	0	0	2	100	2
	UN19205	Adenosylhomocysteinase n=2	GO:0004013; GO:0000166; GO:0006730	NULL	0	0	0	0	0	0	2	100	2
	UN19211	Uncharacterized protein n=1	GO:0009055; GO:0050660; GO:0005506; GO:0051536; GO:0016614	NULL	0	0	0	0	0	0	2	100	2
	UN19216	Putative uncharacterized protein (Fragment) n=1	GO:0006457	hypothetical protein	0	0	0	0	0	0	2	100	2
	UN19219	NBS-LRR protein (Fragment) n=1	GO:0043531; GO:0006952	NULL	0	0	0	0	0	0	2	100	2
	UN19220	NBS-LRR protein n=1	GO:0043531; GO:0006952	NULL	0	0	0	0	0	0	3	100	3
	UN19221	Exostosin-2, putative n=1	GO:0031227; GO:0001888	Exostosin-2, putative	0	0	0	0	0	0	2	100	2
	UN19223	Ubiquitin fusion degradaton protein, putative n=1	GO:0005622; GO:0008270; GO:0006511	ubiquitin fusion degradaton protein, putative	0	0	0	0	0	0	2	100	2
	UN19225	Uncharacterized protein n=3	GO:0005507; GO:0016491	NULL	0	0	0	0	0	0	2	100	2
	UN19227	CXE carboxylesterase n=1	GO:0004091; GO:0080030; GO:0080032; GO:0080031; GO:0050253	NULL	0	0	0	0	0	0	2	100	2
	UN19228	Uncharacterized protein n=7	GO:0005576; GO:0005507; GO:0016491	NULL	0	0	0	0	0	0	2	100	2
	UN19230	NADH-ubiquinone oxidoreductase chain 6 n=1	GO:0016021; GO:0005739; GO:0008137	nad6	0	0	0	0	0	0	2	100	2
	UN19232	Predicted protein n=2	GO:0016021; GO:0055085	hypothetical protein	2	66.67	0	0	0	0	1	33.33	3
	UN19233	Glutamate dehydrogenase n=4	GO:0005739; GO:0005886; GO:0005524; GO:0050897; GO:0005507; GO:0004352; GO:0004353; GO:0008270; GO:0006520; GO:0046686; GO:0009651	glutamate dehydrogenase (NAD(P)+)	0	0	0	0	0	0	3	100	3
	UN19236	Uncharacterized protein n=5	GO:0005622; GO:0005525; GO:0007264	NULL	2	66.67	0	0	0	0	1	33.33	3
	UN19238	Uncharacterized protein n=3	GO:0003676; GO:0000166	NULL	0	0	0	0	0	0	2	100	2
	UN19242	Uncharacterized protein n=1	GO:0005524; GO:0004674	NULL	1	33.33	0	0	0	0	2	66.67	3
	UN19244	Putative uncharacterized protein n=1	GO:0005829; GO:0005634; GO:0005524; GO:0003677; GO:0004386; GO:0010199; GO:0040029; GO:0006355	ATP-dependent helicase BRM-like	0	0	0	0	0	0	2	100	2
	UN19246	Predicted protein n=2	GO:0004842; GO:0008270; GO:0016567	hypothetical protein	1	50	0	0	0	0	1	50	2
	UN19249	Uncharacterized protein n=1	GO:0016592; GO:0001104	NULL	0	0	0	0	0	0	2	100	2
	UN19257	MLO-like protein (Fragment) n=1	GO:0016021; GO:0008219; GO:0006952; GO:0009607	Protein MLO, putative	0	0	0	0	0	0	2	100	2
	UN19265	Uncharacterized protein n=2	GO:0031966	NULL	0	0	0	0	0	0	4	100	4
	UN19270	Predicted protein n=4	GO:0005886; GO:0003993	hypothetical protein	1	50	0	0	0	0	1	50	2
	UN19281	Probable aconitase n=3	GO:0051539; GO:0003994; GO:0006099	NULL	0	0	0	0	0	0	2	100	2
	UN19288	Uncharacterized protein n=2	GO:0005694; GO:0005634; GO:0018024; GO:0008270	NULL	0	0	0	0	0	0	2	100	2
	UN19291	Glucokinase n=1	GO:0005737; GO:0005524; GO:0004340; GO:0006096	NULL	0	0	0	0	0	0	2	100	2
	UN19292	Uncharacterized protein n=2	GO:0004553; GO:0005975	NULL	0	0	0	0	0	0	2	100	2
	UN19294	Structural constituent of ribosome, putative n=1	GO:0005840; GO:0003735; GO:0006412	structural constituent of ribosome, putative	0	0	0	0	0	0	2	100	2
	UN19296	AprA (Fragment) n=4	GO:0016491	NULL	0	0	0	0	0	0	2	100	2
	UN19302	50S ribosomal protein L3 n=1	GO:0005840; GO:0019843; GO:0003735; GO:0006412	NULL	0	0	0	0	0	0	2	100	2
	UN19305	50S ribosomal protein L23 n=1	GO:0005840; GO:0000166; GO:0019843; GO:0003735; GO:0006412	50S ribosomal protein L25/L23	0	0	0	0	0	0	2	100	2
	UN19307	Putative uncharacterized protein n=1	GO:0003723	NULL	1	50	0	0	0	0	1	50	2
	UN19312	RNA-binding post-transcriptional regulator cip2 n=1	GO:0003676; GO:0000166	RNA-binding post-transcriptional regulator cip2	0	0	0	0	0	0	2	100	2
	UN19316	Os03g0845000 protein n=2	GO:0005886; GO:0009737	Os03g0845000	0	0	0	0	0	0	3	100	3
	UN19322	Putative uncharacterized protein n=2	GO:0016021; GO:0005524; GO:0008324; GO:0017111	NULL	2	66.67	0	0	0	0	1	33.33	3
	UN19325	Predicted protein n=1	GO:0005739	hypothetical protein	1	33.33	0	0	0	0	2	66.67	3
	UN19326	Putative uncharacterized protein n=1	GO:0005524	hypothetical protein	1	50	0	0	0	0	1	50	2
	UN19330	Putative uncharacterized protein n=1	GO:0016773	NULL	1	50	0	0	0	0	1	50	2
	UN19358	60S ribosomal protein L32 n=2	GO:0005840; GO:0003735; GO:0006412	60S ribosomal protein L32	0	0	0	0	0	0	2	100	2
	UN19360	Putative alpha4-fucosyltransferase (Fragment) n=1	GO:0032580; GO:0016021; GO:0008417; GO:0036065; GO:0006486	NULL	0	0	0	0	0	0	2	100	2
	UN19361	Transmembrane protein n=1	GO:0016021	Transmembrane protein	0	0	0	0	0	0	3	100	3
	UN19362	50S ribosomal protein L16 n=1	GO:0005840; GO:0019843; GO:0003735; GO:0000049; GO:0006412	50S ribosomal protein L16	0	0	0	0	0	0	2	100	2
	UN19366	Glutamine synthetase n=2	GO:0005524; GO:0004356; GO:0006542	NULL	0	0	0	0	0	0	2	100	2
	UN19367	Uncharacterized protein n=5	GO:0016021; GO:0005524; GO:0042626; GO:0006200	NULL	3	75	0	0	0	0	1	25	4
	UN19375	Putative uncharacterized protein n=1	GO:0004523; GO:0003723; GO:0003964; GO:0015074; GO:0006278	NULL	0	0	0	0	0	0	2	100	2
	UN19377	Predicted protein n=1	GO:0016020	hypothetical protein	0	0	0	0	0	0	2	100	2
	UN19378	Elongation factor Tu n=3	GO:0005737; GO:0005525; GO:0003924; GO:0003746; GO:0006184	NULL	0	0	0	0	0	0	2	100	2
	UN19379	Putative uncharacterized protein n=2	GO:0004252; GO:0043086; GO:0006508	NULL	0	0	0	0	0	0	2	100	2
	UN19393	Uncharacterized protein n=2	GO:0006950	NULL	0	0	0	0	0	0	2	100	2
	UN19394	Uncharacterized protein n=1	GO:0003824	NULL	0	0	0	0	0	0	3	100	3
	UN19405	Uncharacterized protein n=1	GO:0042729; GO:0072686; GO:0030472	NULL	0	0	0	0	0	0	2	100	2
	UN19414	Uncharacterized protein n=1	GO:0005634; GO:0005524; GO:0003677; GO:0004386	NULL	0	0	0	0	0	0	2	100	2
	UN19417	Putative uncharacterized protein n=1	GO:0005524; GO:0016887; GO:0043565; GO:0003700; GO:0006200	NULL	1	33.33	0	0	0	0	2	66.67	3
	UN19420	Adenylate isopentenyltransferase n=1	GO:0005524; GO:0016740; GO:0008033	NULL	0	0	0	0	0	0	3	100	3
	UN19421	Uncharacterized protein n=2	GO:0016021; GO:0005524; GO:0004672	NULL	0	0	0	0	0	0	2	100	2
	UN19427	Putative uncharacterized protein n=2	GO:0005622; GO:0004842; GO:0016567	E3 ubiquitin-protein ligase UPL6-like	0	0	0	0	0	0	4	100	4
	UN19428	Putative uncharacterized protein n=2	GO:0005886	uncharacterized LOC100245798	0	0	0	0	0	0	3	100	3
	UN19429	PsbA n=1	GO:0009507; GO:0045156; GO:0009772	NULL	2	100	0	0	0	0	0	0	2
	UN19434	116 kD U5 small nuclear ribonucleoprotein component, putative n=3	GO:0030529; GO:0005525; GO:0003924; GO:0003676; GO:0006184	116 kD U5 small nuclear ribonucleoprotein component, putative	2	100	0	0	0	0	0	0	2
	UN19436	Predicted protein n=2	GO:0005622; GO:0005886; GO:0005215	hypothetical protein	1	50	0	0	0	0	1	50	2
	UN19439	Uncharacterized protein n=2	GO:0016020; GO:0015297; GO:0015238	NULL	1	50	0	0	0	0	1	50	2
	UN19447	Predicted protein n=1	GO:0005829; GO:0009923; GO:0016021; GO:0005634; GO:0004300; GO:0030154; GO:0048640; GO:0050732; GO:0051302	enoyl-CoA hydratase	1	33.33	0	0	0	0	2	66.67	3
	UN19450	Putative uncharacterized protein n=2	GO:0016020	uncharacterized LOC100257332	1	33.33	0	0	0	0	2	66.67	3
	UN19454	Cytochrome P450, putative n=1	GO:0009055; GO:0020037; GO:0005506; GO:0004497; GO:0016705; GO:0050616	cytochrome P450, putative	2	100	0	0	0	0	0	0	2
	UN19461	Putative uncharacterized protein n=2	GO:0003682; GO:0003677	uncharacterized LOC100256309	1	50	0	0	0	0	1	50	2
	UN19464	Putative uncharacterized protein n=1	GO:0031519; GO:0048587; GO:0010228	protein VERNALIZATION INSENSITIVE 3-like	1	50	0	0	0	0	1	50	2
	UN19469	Glyceraldehyde-3-phosphate dehydrogenase A, chloroplastic (Fragment) n=3	GO:0009507; GO:0047100; GO:0051287; GO:0050661; GO:0006006; GO:0019253	NULL	2	100	0	0	0	0	0	0	2
	UN19476	Chromosome-associated kinesin KIF4A, putative n=1	GO:0005874; GO:0005875; GO:0005524; GO:0003777; GO:0007018	Chromosome-associated kinesin KIF4A, putative	2	100	0	0	0	0	0	0	2
	UN19483	Uncharacterized protein n=1	GO:0005524; GO:0008026; GO:0004525; GO:0003723; GO:0006396	NULL	2	100	0	0	0	0	0	0	2
	UN19484	Uncharacterized protein n=3	GO:0006659	NULL	1	50	0	0	0	0	1	50	2
	UN19485	Uncharacterized protein n=2	GO:0016020; GO:0015297; GO:0015238	NULL	2	100	0	0	0	0	0	0	2
	UN19495	Transcription factor n=1	GO:0003676; GO:0008270	NULL	1	50	0	0	0	0	1	50	2
	UN19506	Putative uncharacterized protein n=1	GO:0009570; GO:0009535; GO:0015934; GO:0005634; GO:0003723; GO:0003735; GO:0006412	50S ribosomal protein L1, chloroplastic-like	1	50	0	0	0	0	1	50	2
	UN19509	Uncharacterized protein n=1	GO:0009507; GO:0016020; GO:0009765	NULL	4	100	0	0	0	0	0	0	4
	UN19511	Putative uncharacterized protein n=2	GO:0009055; GO:0020037; GO:0005506; GO:0004497; GO:0016705	allene oxide synthase, chloroplastic-like	2	100	0	0	0	0	0	0	2
	UN19522	RNA-directed DNA polymerase (Reverse transcriptase); Ribonuclease H n=1	GO:0004523; GO:0003723; GO:0003964; GO:0006278	NULL	2	100	0	0	0	0	0	0	2
	UN19524	RabGAP/TBC domain-containing protein-like n=4	GO:0009507; GO:0005829; GO:0005097; GO:0032851	NULL	3	100	0	0	0	0	0	0	3
	UN19525	Pectinesterase n=2	GO:0005618; GO:0045330; GO:0030599; GO:0042545; GO:0045488	pectinesterase family protein	2	100	0	0	0	0	0	0	2
	UN19527	Putative uncharacterized protein n=1	GO:0016592; GO:0001104; GO:0040034; GO:0090213	NULL	1	50	0	0	0	0	1	50	2
	UN19530	Predicted protein n=1	GO:0016671; GO:0045454	hypothetical protein	1	50	0	0	0	0	1	50	2
	UN19533	Uncharacterized protein n=3	GO:0005524; GO:0016773; GO:0004849; GO:0006222	NULL	2	100	0	0	0	0	0	0	2
	UN19535	At1g52720 n=1	GO:0009536	hypothetical protein	2	100	0	0	0	0	0	0	2
	UN19537	Uncharacterized protein n=1	GO:0005634; GO:0016747; GO:0008270; GO:0006355	NULL	1	50	0	0	0	0	1	50	2
	UN19539	Uncharacterized protein n=2	GO:0016021; GO:0005215; GO:0006857	NULL	2	100	0	0	0	0	0	0	2
	UN19542	Predicted protein n=1	GO:0009570	hypothetical protein	1	50	0	0	0	0	1	50	2
	UN19551	Uncharacterized protein n=2	GO:0000166; GO:0016491; GO:0008270	NULL	2	100	0	0	0	0	0	0	2
	UN19554	Uncharacterized protein n=2	GO:0016021; GO:0008271; GO:0008272	NULL	1	50	0	0	0	0	1	50	2
	UN19556	Glutamate receptor n=2	GO:0016021; GO:0030288; GO:0005234; GO:0004965; GO:0004970; GO:0035235	NULL	2	100	0	0	0	0	0	0	2
	UN19558	Kinesin-II 85 kDa subunit, putative n=1	GO:0005874; GO:0005875; GO:0005524; GO:0003777; GO:0007018	Kinesin-II 85 kDa subunit, putative	2	100	0	0	0	0	0	0	2
	UN19560	GRAM domain family protein n=2	GO:0005783; GO:0042742; GO:0043069	GRAM domain family protein	2	100	0	0	0	0	0	0	2
	UN19561	Uncharacterized protein n=1	GO:0016491	NULL	2	100	0	0	0	0	0	0	2
	UN19564	Male sterility protein, putative n=1	GO:0080019; GO:0000166	Male sterility protein, putative	2	100	0	0	0	0	0	0	2
	UN19573	Putative uncharacterized protein n=1	GO:0016021; GO:0005524; GO:0004713	NULL	2	100	0	0	0	0	0	0	2
	UN19577	Predicted protein n=2	GO:0016597; GO:0008152	hypothetical protein	3	100	0	0	0	0	0	0	3
	UN19588	Putative uncharacterized protein n=1	GO:0009706; GO:0005739	uncharacterized LOC100265633	2	100	0	0	0	0	0	0	2
	UN19592	Predicted protein n=2	GO:0005524; GO:0004713	hypothetical protein	1	50	0	0	0	0	1	50	2
	UN19596	Beta-galactosidase n=3	GO:0004565; GO:0030246; GO:0005975	NULL	2	100	0	0	0	0	0	0	2
	UN19597	Uncharacterized protein n=1	GO:0016758; GO:0030259	NULL	2	100	0	0	0	0	0	0	2
	UN19598	Putative uncharacterized protein n=1	GO:0048046; GO:0016020; GO:0008195; GO:0016036; GO:0006629	NULL	2	66.67	0	0	0	0	1	33.33	3
	UN19602	PsbA n=1	GO:0009507; GO:0045156; GO:0009772	NULL	2	100	0	0	0	0	0	0	2
	UN19604	6,7-dimethyl-8-ribityllumazine synthase n=2	GO:0009349; GO:0016740; GO:0009231	NULL	1	50	0	0	0	0	1	50	2
	UN19605	Predicted protein (Fragment) n=1	GO:0010150	hypothetical protein	1	50	0	0	0	0	1	50	2
	UN19606	PsbA n=1	GO:0009507; GO:0045156; GO:0009772	NULL	2	100	0	0	0	0	0	0	2
	UN19609	Uncharacterized protein n=2	GO:0005622; GO:0004842; GO:0016567	NULL	1	50	0	0	0	0	1	50	2
	UN19610	Uncharacterized protein n=3	GO:0005524; GO:0004674	NULL	1	50	0	0	0	0	1	50	2
	UN19615	Uncharacterized protein n=1	GO:0000902	NULL	2	66.67	0	0	0	0	1	33.33	3
	UN19620	Uncharacterized protein n=2	GO:0005634	NULL	2	100	0	0	0	0	0	0	2
	UN19621	Uncharacterized protein n=2	GO:0005737; GO:0016021; GO:0016627; GO:0006629	NULL	1	50	0	0	0	0	1	50	2
	UN19628	Uncharacterized protein n=1	GO:0032784; GO:0006357	NULL	2	66.67	0	0	0	0	1	33.33	3
	UN19629	CP47 protein (Fragment) n=4	GO:0009507; GO:0016021; GO:0009521; GO:0016168; GO:0009767; GO:0018298	NULL	2	100	0	0	0	0	0	0	2
	UN19630	Uncharacterized protein n=2	GO:0045156; GO:0009772	NULL	2	100	0	0	0	0	0	0	2
	UN19636	GMC-type oxidoreductase, putative n=1	GO:0050660; GO:0046577	GMC-type oxidoreductase, putative	2	100	0	0	0	0	0	0	2
	UN19642	O-Glycosyl hydrolases family 17 protein n=2	GO:0031225; GO:0004553; GO:0005975	O-Glycosyl hydrolases family 17 protein	1	50	0	0	0	0	1	50	2
	UN19647	Predicted protein n=2	GO:0005634; GO:0009785; GO:0010161	hypothetical protein	1	50	0	0	0	0	1	50	2
	UN19648	Uncharacterized protein n=1	GO:0005739; GO:0045263; GO:0015078; GO:0015986	hypothetical protein	1	50	0	0	0	0	1	50	2
	UN19649	Putative uncharacterized protein n=1	GO:0005886	protein transport protein Sec61 subunit beta-like	2	100	0	0	0	0	0	0	2
	UN19657	Chlorophyll a-b binding protein CP26, chloroplastic n=7	GO:0016021; GO:0009522; GO:0009783; GO:0010287; GO:0009517; GO:0016168; GO:0046872; GO:0010196; GO:0015979; GO:0009765; GO:0018298; GO:0009637; GO:0010218; GO:0010114	chlorophyll a-b binding protein CP26	2	100	0	0	0	0	0	0	2
	UN19658	Uncharacterized protein n=2	GO:0016020; GO:0015079	NULL	1	50	0	0	0	0	1	50	2
	UN19659	Xyloglucan endotransglycosylase 1 n=1	GO:0048046; GO:0005618; GO:0004553; GO:0016762; GO:0006073	NULL	3	100	0	0	0	0	0	0	3
	UN19662	Putative uncharacterized protein n=1	GO:0009507; GO:0009508; GO:0003723	uncharacterized LOC100264639	1	50	0	0	0	0	1	50	2
	UN19663	SNF1 kinase complex anchoring protein (Fragment) n=1	GO:0016301	NULL	1	50	0	0	0	0	1	50	2
	UN19664	Predicted protein (Fragment) n=1	GO:0005634; GO:0003676; GO:0019789; GO:0008270; GO:0051301; GO:0016049; GO:0009910; GO:0009787; GO:0040008; GO:2000070; GO:0010337; GO:0050826	hypothetical protein	2	100	0	0	0	0	0	0	2
	UN19665	Exportin-1 n=1	GO:0005643; GO:0008565; GO:0006886	Exportin-1	1	50	0	0	0	0	1	50	2
	UN19667	Putative uncharacterized protein n=2	GO:0009570; GO:0005829; GO:0005634; GO:0005524; GO:0016301; GO:0050242; GO:0008610; GO:0006090; GO:0009416; GO:0019252	NULL	2	100	0	0	0	0	0	0	2
	UN19668	At2g46060/T3F17.29 n=3	GO:0016021	transmembrane protein-like protein	1	50	0	0	0	0	1	50	2
	UN19674	Transcription factor AGL20 n=1	GO:0005634; GO:0003677; GO:0003700; GO:0006351	NULL	1	50	0	0	0	0	1	50	2
	UN19680	Myosin 3 light chain n=1	GO:0005509	NULL	2	100	0	0	0	0	0	0	2
	UN19682	Predicted protein n=1	GO:0010311	hypothetical protein	2	100	0	0	0	0	0	0	2
	UN19683	Putative uncharacterized protein n=1	GO:0009055; GO:0015035; GO:0045454	NULL	2	100	0	0	0	0	0	0	2
	UN19687	Uncharacterized protein n=1	GO:0051287; GO:0016651; GO:0048038	NULL	1	50	0	0	0	0	1	50	2
	UN19689	Pentatricopeptide repeat-containing protein At1g74600, chloroplastic n=5	GO:0009507; GO:0005739; GO:0080156	pentatricopeptide repeat-containing protein	2	100	0	0	0	0	0	0	2
	UN19693	Pectate lyase, putative n=1	GO:0030570	Pectate lyase precursor, putative	1	50	0	0	0	0	1	50	2
	UN19696	Predicted protein n=1	GO:0009536; GO:0003677; GO:0003899; GO:0003700; GO:0016987; GO:0006352; GO:0009637; GO:0010218; GO:0010114	hypothetical protein	1	50	0	0	0	0	1	50	2
	UN19700	Uncharacterized protein n=1	GO:0003824	NULL	1	50	0	0	0	0	1	50	2
	UN19703	Uncharacterized protein n=2	GO:0004553; GO:0005975	NULL	1	50	0	0	0	0	1	50	2
	UN19711	Predicted protein n=2	GO:0005794; GO:0016021; GO:0030246; GO:0008378; GO:0006486	NULL	1	50	0	0	0	0	1	50	2
	UN19714	Predicted protein n=2	GO:0009706; GO:0009535; GO:0005739	hypothetical protein	1	50	0	0	0	0	1	50	2
	UN19716	Uncharacterized protein n=2	GO:0003676	NULL	1	50	0	0	0	0	1	50	2
	UN19719	Uncharacterized protein n=2	GO:0000166; GO:0003723; GO:0008270	NULL	1	50	0	0	0	0	1	50	2
	UN19726	PSII 47 kDa protein n=1	GO:0009507	NULL	2	100	0	0	0	0	0	0	2
	UN19736	Uncharacterized protein n=1	GO:0043565; GO:0003700; GO:0008270	putative GATA transcription factor 22-like	2	100	0	0	0	0	0	0	2
	UN19737	Carboxylesterase 1 n=7	GO:0016787	NULL	1	50	0	0	0	0	1	50	2
	UN19749	Uncharacterized protein n=2	GO:0046872; GO:0005543	NULL	2	100	0	0	0	0	0	0	2
	UN19751	ALF domain class transcription factor n=1	GO:0008270	NULL	1	50	0	0	0	0	1	50	2
	UN19752	Putative uncharacterized protein n=1	GO:0016021; GO:0005886; GO:0005524; GO:0004674	NULL	1	50	0	0	0	0	1	50	2
	UN19754	Putative uncharacterized protein n=1	GO:0016020	hypothetical protein	2	100	0	0	0	0	0	0	2
	UN19757	Putative uncharacterized protein n=2	GO:0004519; GO:0006281	NULL	2	100	0	0	0	0	0	0	2
	UN19762	Uncharacterized protein n=3	GO:0003676; GO:0008270	NULL	1	50	0	0	0	0	1	50	2
	UN19764	Uncharacterized protein n=3	GO:0005525; GO:0003924; GO:0006184	NULL	2	100	0	0	0	0	0	0	2
	UN19771	Putative uncharacterized protein n=2	GO:0005524; GO:0004674	NULL	3	60	0	0	0	0	2	40	5
	UN19774	UPA14 n=1	GO:0016773	NULL	2	100	0	0	0	0	0	0	2
	UN19776	Putative uncharacterized protein n=1	GO:0008195; GO:0016036; GO:0006629	phosphatidate phosphatase LPIN3-like	1	50	0	0	0	0	1	50	2
	UN19777	Uncharacterized protein n=3	GO:0016021; GO:0008324	NULL	1	50	0	0	0	0	1	50	2
	UN19779	Putative uncharacterized protein n=2	GO:0003682; GO:0003677; GO:0000156; GO:0035556; GO:0006355	NULL	2	100	0	0	0	0	0	0	2
	UN19782	Branched-chain amino acid aminotransferase, putative n=1	GO:0052656; GO:0052654; GO:0052655; GO:0009081	branched-chain amino acid aminotransferase, putative	2	100	0	0	0	0	0	0	2
	UN19788	CBL-interacting serine/threonine-protein kinase, putative n=9	GO:0005524; GO:0004683; GO:0007165	CBL-interacting serine/threonine-protein kinase, putative	2	100	0	0	0	0	0	0	2
	UN19789	Skp1-like protein 1 n=15	GO:0006511	NULL	3	100	0	0	0	0	0	0	3
	UN19793	Uncharacterized protein n=2	GO:0005622; GO:0005524; GO:0008026; GO:0003723; GO:0008270	NULL	1	50	0	0	0	0	1	50	2
	UN19797	ATP binding protein, putative n=1	GO:0008270	ATP binding protein, putative	2	100	0	0	0	0	0	0	2
	UN19798	Uncharacterized protein n=2	GO:0000145; GO:0006887	NULL	1	50	0	0	0	0	1	50	2
	UN19806	Os08g0559900 protein n=4	GO:0016779	Os08g0559900	1	25	0	0	0	0	3	75	4
	UN19807	Glutamate receptor n=2	GO:0016021; GO:0030288; GO:0005886; GO:0009536; GO:0005234; GO:0004965; GO:0004970; GO:0035235	NULL	3	100	0	0	0	0	0	0	3
	UN19817	1-hydroxy-2-methyl-2-(E)-butenyl 4-diphosphate reductase n=1	GO:0051745; GO:0019288	NULL	2	100	0	0	0	0	0	0	2
	UN19824	Gtpase activating protein, putative n=1	GO:0005622; GO:0007165	gtpase activating protein, putative	2	66.67	0	0	0	0	1	33.33	3
[truncated: 2,047 more rows]
