# Supplementary material for: Transcriptome Profiling of Beach Morning Glory (Ipomoea imperati) under Salinity and Its Comparative Analysis with Sweetpotato
Source: PLoS One. 2016 Feb 5;11(2):e0147398. doi: 10.1371/journal.pone.0147398 (PMC4743971; doi:10.1371/journal.pone.0147398)
Supplement: S5 Table — (XLSX) [file pone.0147398.s006.xlsx]

## Sheet: S5_Table
S5 Table. Comparative analysis by BLASTN against the transcriptome of four Ipomoea species.
IbPBL_: preffix of swetpotato assembly dubbed "PBL assembly", as described in the material and methods.
IbTSA: preffix of sweetpotato assembly deposited in the NCBI's Transcriptome Shotgun Assembly (TSA) database under the accession numbers from JP104589 to JP160056.
IbnuEST_: preffix of sweetpotato sequences deposited in NCBI nucleotidic and EST databases.
In:Preffix of identifier of sequences from Ipomoea nil deposited in TIGR plant transcript database.
Ip:Preffix of identifier of sequences from Ipomoea purpurea, deposited in the TSAdb under accession number GALY01000000 (sequences GALY01000001-GALY01086691)
It:Preffix of identifier of sequences from Ipomoea trifida
QueryName	QueryLen	HitName	HitLen	AligLen	matchingStrand	Identity	Similarity	Qcoverage	Hcoverage	Qstart	Qend	HStart	HEnd	Evalue	Hitdescription	Mismatches	NrGaps
UN00001	1087	IpGALY01052105.1	2718	938	Yes	98	98	0.86	0.35	146	1082	1940	1003	0	TSA: Ipomoea purpurea ABCDEF_40826 transcribed RNA sequence	20	1
UN00001	1087	IbTSA_JP104812.1	2784	745	Yes	98	98	0.69	0.27	146	889	2050	1306	0	Contig_224 @@@BLASTX: gi|223551334|gb|EEF52820.1|scythe/bat3, putative [Ricinus communis]	12	1
UN00001	1087	IbTSA_JP104812.1	2784	164	Yes	98	98	0.15	0.06	919	1082	1306	1143	6e-78	Contig_224 @@@BLASTX: gi|223551334|gb|EEF52820.1|scythe/bat3, putative [Ricinus communis]	4	0
UN00001	1087	IpGALY01038578.1	1284	745	Yes	98	98	0.69	0.58	146	889	1251	507	0	TSA: Ipomoea purpurea ABCDEF_40825 transcribed RNA sequence	13	1
UN00001	1087	IpGALY01038578.1	1284	162	Yes	97	97	0.15	0.13	921	1082	505	344	2e-74	TSA: Ipomoea purpurea ABCDEF_40825 transcribed RNA sequence	5	0
UN00001	1087	IbPBL_GMNYDFC02C3M27	427	428	No	98	98	0.39	1	333	759	1	427	0	IbPBL_GMNYDFC02C3M27	6	2
UN00001	1087	IbPBL_GMNYDFC01BJCY0	399	310	No	98	98	0.29	0.78	146	454	72	381	1e-155	IbPBL_GMNYDFC01BJCY0	6	1
UN00001	1087	IbPBL_S_PBL_c25830	697	639	No	82	82	0.59	0.92	250	887	31	665	7e-84	IbPBL_S_PBL_c25830	112	5
UN00001	1087	IpGALY01057982.1	2661	639	Yes	81	81	0.59	0.24	250	887	2027	1392	6e-81	TSA: Ipomoea purpurea ABCDEF_23841 transcribed RNA sequence	116	4
UN00001	1087	IpGALY01008637.1	1503	639	Yes	81	81	0.59	0.43	250	887	890	255	6e-81	TSA: Ipomoea purpurea ABCDEF_23840 transcribed RNA sequence	116	4
UN00001	1087	IbPBL_S_PBL_c34429	514	151	No	97	97	0.14	0.29	933	1082	1	151	2e-65	IbPBL_S_PBL_c34429	4	1
UN00001	1087	IbTSA_JP110850.1	1103	436	No	80	80	0.4	0.4	250	685	665	1100	4e-42	Contig_6262 @@@BLASTX: gi|297735661|emb|CBI18348.3|unnamed protein product [Vitis vinifera]	87	0
UN00002	670	IpGALY01046483.1	2884	281	Yes	91	91	0.42	0.1	395	670	432	159	4e-81	TSA: Ipomoea purpurea ABCDEF_17093 transcribed RNA sequence	13	12
UN00002	670	InTC6464	754	130	Yes	92	92	0.19	0.17	395	521	414	285	2e-42	similar to UniRef100_A7PYT7 Cluster: Chromosome chr12 scaffold_38, whole genome shotgun sequence; n=1; Vitis vinifera|Rep: Chromosome chr12 scaffold_38, whole genome shotgun sequence - Vitis vinifera (Grape), partial (9%)	7	3
UN00002	670	InTC6464	754	119	Yes	96	96	0.18	0.16	546	662	266	149	1e-41	similar to UniRef100_A7PYT7 Cluster: Chromosome chr12 scaffold_38, whole genome shotgun sequence; n=1; Vitis vinifera|Rep: Chromosome chr12 scaffold_38, whole genome shotgun sequence - Vitis vinifera (Grape), partial (9%)	2	3
UN00002	670	IbPBL_S_PBL_c34380	207	133	Yes	91	91	0.2	0.64	541	668	163	32	3e-32	IbPBL_S_PBL_c34380	6	6
UN00003	525	NoHit	0	0	No	0	0	0	0	0	0	0	0	99	NoMatchingHitfound	NULL	NULL
UN00004	840	IpGALY01067033.1	2235	840	No	97	97	1	0.38	1	840	436	1270	0	TSA: Ipomoea purpurea ABCDEF_47903 transcribed RNA sequence	24	5
UN00004	840	IbTSA_JP115657.1	802	621	No	97	97	0.74	0.77	220	840	1	617	0	Contig_11069 @@@BLASTX: gi|147815608|emb|CAN65976.1|hypothetical protein [Vitis vinifera]	12	4
UN00004	840	IbPBL_S_PBL_c5135	952	403	No	98	98	0.48	0.42	438	840	1	400	0	IbPBL_S_PBL_c5135	7	3
UN00004	840	IpGALY01040120.1	2345	755	Yes	86	86	0.9	0.32	87	840	1838	1090	1e-171	TSA: Ipomoea purpurea ABCDEF_13264 transcribed RNA sequence	100	7
UN00004	840	IpGALY01006074.1	2053	755	No	86	86	0.9	0.37	87	840	517	1265	1e-171	TSA: Ipomoea purpurea ABCDEF_13265 transcribed RNA sequence	100	7
UN00004	840	IbTSA_JP107697.1	1472	539	No	87	87	0.64	0.37	303	840	1	534	1e-137	Contig_3109 @@@BLASTX: gi|147815608|emb|CAN65976.1|hypothetical protein [Vitis vinifera]	62	6
UN00004	840	IbPBL_S_PBL_c35533	451	408	No	88	88	0.49	0.9	320	724	1	403	2e-98	IbPBL_S_PBL_c35533	43	8
UN00004	840	IbTSA_JP126035.1	487	227	No	96	96	0.27	0.47	1	226	262	487	2e-96	Contig_21447 @@@BLASTX: gi|9755626|emb|CAC01780.1|N2, N2-dimethylguanine tRNA methyltransferase-like protein [Arabidopsis thaliana]	8	2
UN00004	840	IbTSA_JP119732.1	647	261	Yes	87	87	0.31	0.4	87	347	259	1	6e-62	Contig_15144 @@@BLASTX: gi|147815608|emb|CAN65976.1|hypothetical protein [Vitis vinifera]	31	2
UN00004	840	IbPBL_S_PBL_c43066	297	271	No	87	87	0.32	0.91	570	840	1	269	1e-60	IbPBL_S_PBL_c43066	34	2
UN00005	725	IbPBL_GMNYDFC01BRLF3	495	317	No	93	93	0.44	0.64	36	352	84	399	1e-124	IbPBL_GMNYDFC01BRLF3	21	1
UN00005	725	IbPBL_GMNYDFC01CDUOT	508	317	No	93	93	0.44	0.62	36	352	84	399	1e-124	IbPBL_GMNYDFC01CDUOT	21	1
UN00005	725	IpGALY01047519.1	265	262	Yes	95	95	0.36	0.99	133	394	262	2	1e-110	TSA: Ipomoea purpurea ABCDEF_58067 transcribed RNA sequence	13	1
UN00005	725	IpGALY01015152.1	318	209	Yes	95	95	0.29	0.66	36	244	209	1	1e-90	TSA: Ipomoea purpurea ABCDEF_50160 transcribed RNA sequence	10	0
UN00005	725	IbTSA_JP147107.1	263	236	No	93	93	0.33	0.9	117	352	1	235	5e-90	Contig_42519 @@@BLASTX: NA	15	1
UN00005	725	IpGALY01063081.1	699	104	Yes	98	98	0.14	0.15	36	139	610	507	4e-47	TSA: Ipomoea purpurea ABCDEF_36623 transcribed RNA sequence	2	0
UN00005	725	IpGALY01006551.1	2077	104	Yes	98	98	0.14	0.05	36	139	1968	1865	4e-47	TSA: Ipomoea purpurea ABCDEF_38347 transcribed RNA sequence	2	0
UN00005	725	InTC9480	577	102	No	98	98	0.14	0.18	36	137	135	236	7e-46	homologue to UniRef100_A7P8W6 Cluster: Chromosome chr3 scaffold_8, whole genome shotgun sequence; n=1; Vitis vinifera|Rep: Chromosome chr3 scaffold_8, whole genome shotgun sequence - Vitis vinifera (Grape), partial (11%)	2	0
UN00005	725	IbnuEST_DV037053.1	645	104	No	96	96	0.14	0.16	36	139	135	238	3e-42	IbnuEST_DV037053.1	4	0
UN00005	725	IbPBL_S_PBL_c43386	518	103	No	96	96	0.14	0.2	36	138	81	183	1e-41	IbPBL_S_PBL_c43386	4	0
UN00005	725	IbnuEST_DV036498.1	789	104	No	95	95	0.14	0.13	36	139	138	241	6e-40	IbnuEST_DV036498.1	5	0
UN00005	725	IbnuEST_DV036857.1	798	104	No	95	95	0.14	0.13	36	139	149	252	6e-40	IbnuEST_DV036857.1	5	0
UN00005	725	IbTSA_JP109278.1	1257	104	Yes	92	92	0.14	0.08	36	139	1145	1042	9e-33	Contig_4690 @@@BLASTX: gi|225428394|ref|XP_002283631.1|PREDICTED: hypothetical protein [Vitis vinifera]	8	0
UN00005	725	IbnuEST_EE884539.1	585	95	No	95	95	0.13	0.16	45	139	85	178	4e-32	IbnuEST_EE884539.1	4	1
UN00006	812	IbPBL_GM0Z85L06HC6RD	195	195	No	97	97	0.24	1	81	271	1	195	1e-84	IbPBL_GM0Z85L06HC6RD	1	4
UN00007	543	IbPBL_S_PBL_lrc24768	418	156	Yes	99	99	0.29	0.37	388	543	177	22	1e-80	IbPBL_S_PBL_lrc24768	1	0
UN00007	543	IbnuEST_EE882271.1	701	156	Yes	99	99	0.29	0.22	388	543	168	13	1e-80	IbnuEST_EE882271.1	1	0
UN00007	543	IbTSA_JP111483.1	1053	156	Yes	99	99	0.29	0.15	388	543	221	66	1e-80	Contig_6895 @@@BLASTX: gi|294862567|gb|ADF45668.1|nucleoside diphosphate kinase 1 [Solanum tuberosum]	1	0
UN00007	543	IpGALY01056492.1	1189	156	Yes	99	99	0.29	0.13	388	543	242	87	3e-78	TSA: Ipomoea purpurea ABCDEF_1220 transcribed RNA sequence	2	0
UN00007	543	IbnuEST_EE882313.1	679	156	Yes	99	99	0.29	0.23	388	543	182	27	3e-78	IbnuEST_EE882313.1	2	0
UN00007	543	InCJ753994	650	156	Yes	98	98	0.29	0.24	388	543	160	5	7e-76	weakly similar to UniRef100_A8JV07 Cluster: CG9915-PB, isoform B; n=2; Drosophila melanogaster|Rep: CG9915-PB, isoform B - Drosophila melanogaster (Fruit fly), partial (5%)	3	0
UN00007	543	InTC10469	521	156	Yes	98	98	0.29	0.3	388	543	246	91	7e-76	similar to UniRef100_A5BVN4 Cluster: Nucleoside diphosphate kinase; n=1; Vitis vinifera|Rep: Nucleoside diphosphate kinase - Vitis vinifera (Grape), partial (32%)	3	0
UN00007	543	InTC5607	987	156	Yes	98	98	0.29	0.16	388	543	174	19	7e-76	similar to UniRef100_A5BVN4 Cluster: Nucleoside diphosphate kinase; n=1; Vitis vinifera|Rep: Nucleoside diphosphate kinase - Vitis vinifera (Grape), partial (81%)	3	0
UN00008	914	IbTSA_JP105748.1	1951	774	No	96	96	0.85	0.4	143	914	1	769	0	Contig_1160 @@@BLASTX: gi|297740521|emb|CBI30703.3|unnamed protein product [Vitis vinifera]	26	7
UN00008	914	IpGALY01031144.1	1027	821	No	94	94	0.9	0.8	97	914	61	875	0	TSA: Ipomoea purpurea ABCDEF_52477 transcribed RNA sequence	42	9
UN00008	914	IbPBL_GMNYDFC02EBWUP	237	233	No	96	96	0.25	0.98	205	436	8	237	3e-95	IbPBL_GMNYDFC02EBWUP	6	4
UN00008	914	IbPBL_S_PBL_c48806	500	89	No	97	97	0.1	0.18	826	914	1	89	1e-35	IbPBL_S_PBL_c48806	3	0
UN00009	545	NoHit	0	0	No	0	0	0	0	0	0	0	0	99	NoMatchingHitfound	NULL	NULL
UN00010	158	NoHit	0	0	No	0	0	0	0	0	0	0	0	99	NoMatchingHitfound	NULL	NULL
UN00011	741	IbTSA_JP125375.1	501	437	Yes	94	94	0.59	0.87	62	496	486	50	0	Contig_20787 @@@BLASTX: gi|223525303|gb|EEF27950.1|hydrolase, putative [Ricinus communis]	24	2
UN00011	741	IpGALY01081024.1	641	295	No	97	97	0.4	0.46	1	292	347	641	1e-143	TSA: Ipomoea purpurea ABCDEF_8677 transcribed RNA sequence	6	3
UN00011	741	IbTSA_JP142546.1	294	294	No	96	96	0.4	1	87	380	1	294	1e-136	Contig_37958 @@@BLASTX: gi|223525303|gb|EEF27950.1|hydrolase, putative [Ricinus communis]	12	0
UN00011	741	IbPBL_S_PBL_c26003	432	294	No	96	96	0.4	0.68	205	496	1	294	1e-135	IbPBL_S_PBL_c26003	10	2
UN00011	741	IbPBL_S_PBL_lrc29086	470	211	No	96	96	0.28	0.45	288	496	1	211	8e-95	IbPBL_S_PBL_lrc29086	6	2
UN00011	741	IbPBL_S_PBL_lrc29086	470	148	No	97	97	0.2	0.31	568	712	300	447	2e-64	IbPBL_S_PBL_lrc29086	1	3
UN00011	741	IpGALY01050763.1	252	202	No	95	95	0.27	0.8	300	496	1	202	2e-83	TSA: Ipomoea purpurea ABCDEF_84249 transcribed RNA sequence	5	5
UN00011	741	IbPBL_GM0Z85L06G4TEC	290	179	No	96	96	0.24	0.62	315	491	1	179	4e-78	IbPBL_GM0Z85L06G4TEC	5	2
UN00011	741	IbPBL_S_PBL_c27056	555	233	No	92	92	0.31	0.42	1	231	317	545	2e-77	IbPBL_S_PBL_c27056	12	6
UN00011	741	IpGALY01010592.1	208	134	No	96	96	0.18	0.64	332	462	35	168	3e-54	TSA: Ipomoea purpurea ABCDEF_59652 transcribed RNA sequence	3	3
UN00011	741	IbTSA_JP152213.1	233	116	Yes	97	97	0.16	0.5	1	116	124	9	2e-49	Contig_47625 @@@BLASTX: gi|223525303|gb|EEF27950.1|hydrolase, putative [Ricinus communis]	4	0
UN00011	741	InTC8010	984	174	No	86	86	0.23	0.18	1	174	334	507	2e-36	similar to UniRef100_A7Q3G0 Cluster: Chromosome chr13 scaffold_48, whole genome shotgun sequence; n=1; Vitis vinifera|Rep: Chromosome chr13 scaffold_48, whole genome shotgun sequence - Vitis vinifera (Grape), partial (95%)	24	0
UN00011	741	IpGALY01051474.1	878	174	No	86	86	0.23	0.2	1	174	343	516	6e-34	TSA: Ipomoea purpurea ABCDEF_41918 transcribed RNA sequence	25	0
UN00012	195	NoHit	0	0	No	0	0	0	0	0	0	0	0	99	NoMatchingHitfound	NULL	NULL
UN00013	664	NoHit	0	0	No	0	0	0	0	0	0	0	0	99	NoMatchingHitfound	NULL	NULL
UN00014	874	InTC5397	1513	870	No	95	95	1	0.58	6	874	378	1245	0	similar to UniRef100_A7P539 Cluster: Chromosome chr4 scaffold_6, whole genome shotgun sequence; n=1; Vitis vinifera|Rep: Chromosome chr4 scaffold_6, whole genome shotgun sequence - Vitis vinifera (Grape), partial (79%)	37	3
UN00014	874	IpGALY01028639.1	1480	873	Yes	95	95	1	0.59	3	874	1105	235	0	TSA: Ipomoea purpurea ABCDEF_25200 transcribed RNA sequence	38	3
UN00014	874	IbPBL_S_PBL_c19558	1014	752	No	95	95	0.86	0.74	127	874	1	752	0	IbPBL_S_PBL_c19558	33	4
UN00014	874	IbTSA_JP116859.1	749	453	Yes	96	96	0.52	0.6	422	874	749	297	0	Contig_12271 @@@BLASTX: gi|225429874|ref|XP_002283505.1|PREDICTED: hypothetical protein [Vitis vinifera]	16	0
UN00014	874	IbnuEST_DV036379.1	881	472	No	94	94	0.54	0.54	1	471	412	881	0	IbnuEST_DV036379.1	26	3
UN00014	874	IbnuEST_EE875058.1	676	393	No	94	94	0.45	0.58	1	392	286	676	1e-164	IbnuEST_EE875058.1	19	3
UN00014	874	IbnuEST_EE875072.1	563	216	No	97	97	0.25	0.38	659	874	6	220	2e-99	IbnuEST_EE875072.1	6	1
UN00014	874	IbTSA_JP152067.1	234	234	Yes	94	94	0.27	1	215	448	234	1	2e-93	Contig_47479 @@@BLASTX: gi|225429874|ref|XP_002283505.1|PREDICTED: hypothetical protein [Vitis vinifera]	15	0
UN00014	874	IbPBL_S_PBL_c11984	444	209	No	96	96	0.24	0.47	666	874	1	208	6e-93	IbPBL_S_PBL_c11984	7	1
UN00014	874	IbTSA_JP124036.1	530	202	No	94	94	0.23	0.38	1	201	331	530	2e-74	Contig_19448 @@@BLASTX: gi|296081814|emb|CBI20819.3|unnamed protein product [Vitis vinifera]	9	3
UN00014	874	IbnuEST_EE884338.1	500	141	No	96	96	0.16	0.28	734	874	8	147	2e-59	IbnuEST_EE884338.1	4	1
UN00014	874	IpGALY01029067.1	267	214	Yes	85	85	0.24	0.8	318	531	262	49	5e-41	TSA: Ipomoea purpurea ABCDEF_78975 transcribed RNA sequence	32	0
UN00014	874	IbnuEST_EE884471.1	447	93	No	96	96	0.11	0.21	782	874	2	94	1e-35	IbnuEST_EE884471.1	4	0
UN00014	874	IbnuEST_DC880486.1	379	74	Yes	99	99	0.08	0.2	799	872	373	300	2e-31	IbnuEST_DC880486.1	1	0
UN00015	589	NoHit	0	0	No	0	0	0	0	0	0	0	0	99	NoMatchingHitfound	NULL	NULL
UN00016	749	NoHit	0	0	No	0	0	0	0	0	0	0	0	99	NoMatchingHitfound	NULL	NULL
UN00017	612	IpGALY01051193.1	2943	418	No	90	90	0.68	0.14	88	505	610	1024	1e-136	TSA: Ipomoea purpurea ABCDEF_30395 transcribed RNA sequence	37	3
UN00017	612	IpGALY01044560.1	2854	418	No	90	90	0.68	0.15	88	505	595	1009	1e-136	TSA: Ipomoea purpurea ABCDEF_30397 transcribed RNA sequence	37	3
UN00017	612	IpGALY01000633.1	462	418	No	90	90	0.68	0.9	88	505	26	440	1e-136	TSA: Ipomoea purpurea ABCDEF_30396 transcribed RNA sequence	37	3
UN00017	612	IbnuEST_EE881969.1	693	441	No	89	89	0.72	0.64	171	611	1	429	1e-132	IbnuEST_EE881969.1	38	12
UN00017	612	IbPBL_GMNYDFC02C68W2	373	361	No	91	91	0.59	0.97	159	519	1	358	1e-119	IbPBL_GMNYDFC02C68W2	30	3
UN00018	895	NoHit	0	0	No	0	0	0	0	0	0	0	0	99	NoMatchingHitfound	NULL	NULL
UN00019	868	IpGALY01042516.1	1920	607	Yes	96	96	0.7	0.32	130	733	1061	458	0	TSA: Ipomoea purpurea ABCDEF_24501 transcribed RNA sequence	19	6
UN00019	868	IpGALY01042516.1	1920	143	Yes	91	91	0.16	0.07	732	868	447	308	2e-40	TSA: Ipomoea purpurea ABCDEF_24501 transcribed RNA sequence	4	9
UN00019	868	IpGALY01042516.1	1920	121	Yes	92	92	0.14	0.06	5	123	1217	1098	7e-34	TSA: Ipomoea purpurea ABCDEF_24501 transcribed RNA sequence	7	3
UN00019	868	IbTSA_JP119328.1	661	582	No	96	96	0.67	0.88	152	733	1	579	0	Contig_14740 @@@BLASTX: gi|223535472|gb|EEF37141.1|calmodulin binding protein, putative [Ricinus communis]	19	3
UN00019	868	IpGALY01016716.1	1178	506	Yes	96	96	0.58	0.43	231	733	960	458	0	TSA: Ipomoea purpurea ABCDEF_24500 transcribed RNA sequence	16	6
UN00019	868	IpGALY01016716.1	1178	143	Yes	91	91	0.16	0.12	732	868	447	308	2e-40	TSA: Ipomoea purpurea ABCDEF_24500 transcribed RNA sequence	4	9
UN00019	868	IpGALY01016716.1	1178	92	Yes	97	97	0.11	0.08	142	233	1178	1087	2e-37	TSA: Ipomoea purpurea ABCDEF_24500 transcribed RNA sequence	3	0
UN00019	868	IbPBL_GMNYDFC01A7K4L	451	273	Yes	97	97	0.31	0.61	135	407	281	9	1e-136	IbPBL_GMNYDFC01A7K4L	7	0
UN00019	868	IbPBL_GMNYDFC02EHISY	239	240	Yes	94	94	0.28	1	430	668	239	1	2e-92	IbPBL_GMNYDFC02EHISY	13	2
UN00019	868	IbTSA_JP107368.1	1531	488	No	83	83	0.56	0.32	134	621	798	1285	1e-87	Contig_2780 @@@BLASTX: gi|225439898|ref|XP_002279479.1|PREDICTED: hypothetical protein [Vitis vinifera]	81	0
UN00019	868	IpGALY01012851.1	2085	488	Yes	83	83	0.56	0.23	134	621	1168	681	8e-83	TSA: Ipomoea purpurea ABCDEF_35607 transcribed RNA sequence	83	0
UN00019	868	IbPBL_GMNYDFC02DOPBL	321	189	Yes	96	96	0.22	0.59	131	319	269	83	1e-81	IbPBL_GMNYDFC02DOPBL	6	2
UN00019	868	IbPBL_S_PBL_c29940	450	370	Yes	86	86	0.43	0.82	134	502	370	1	1e-81	IbPBL_S_PBL_c29940	52	1
UN00019	868	InTC6803	672	204	Yes	95	95	0.24	0.3	533	733	672	473	2e-80	similar to UniRef100_Q0DL48 Cluster: Os05g0123200 protein; n=1; Oryza sativa Japonica Group|Rep: Os05g0123200 protein - Oryza sativa subsp. japonica (Rice), partial (16%)	4	7
UN00019	868	InTC6803	672	140	Yes	94	94	0.16	0.21	732	868	462	326	2e-49	similar to UniRef100_Q0DL48 Cluster: Os05g0123200 protein; n=1; Oryza sativa Japonica Group|Rep: Os05g0123200 protein - Oryza sativa subsp. japonica (Rice), partial (16%)	3	6
UN00019	868	IpGALY01019747.1	1883	314	Yes	87	87	0.36	0.17	136	449	996	683	3e-79	TSA: Ipomoea purpurea ABCDEF_48186 transcribed RNA sequence	41	0
UN00019	868	IbTSA_JP108000.1	1422	407	No	84	84	0.47	0.29	136	542	915	1321	1e-72	Contig_3412 @@@BLASTX: gi|223535472|gb|EEF37141.1|calmodulin binding protein, putative [Ricinus communis]	67	0
UN00019	868	IbPBL_S_PBL_c25525	848	161	Yes	94	94	0.19	0.19	492	650	826	666	2e-59	IbPBL_S_PBL_c25525	7	2
UN00019	868	IbPBL_S_PBL_c25525	848	137	Yes	95	95	0.16	0.16	732	868	575	439	9e-55	IbPBL_S_PBL_c25525	7	0
UN00019	868	IbTSA_JP126457.1	478	107	Yes	98	98	0.12	0.22	762	868	416	310	9e-49	Contig_21869 @@@BLASTX: NA	2	0
UN00019	868	IbPBL_GMNYDFC01B209E	176	106	Yes	98	98	0.12	0.6	130	235	106	1	3e-48	IbPBL_GMNYDFC01B209E	2	0
UN00019	868	IpGALY01082285.1	890	104	No	97	97	0.12	0.12	130	233	758	861	1e-44	TSA: Ipomoea purpurea ABCDEF_65790 transcribed RNA sequence	3	0
UN00019	868	IpGALY01082285.1	890	121	No	92	92	0.14	0.14	5	123	602	721	7e-34	TSA: Ipomoea purpurea ABCDEF_65790 transcribed RNA sequence	7	3
UN00019	868	IbPBL_S_PBL_c48355	344	99	Yes	98	98	0.11	0.29	135	233	120	22	5e-44	IbPBL_S_PBL_c48355	2	0
UN00019	868	IbTSA_JP145525.1	273	127	Yes	92	92	0.15	0.47	4	129	159	33	3e-39	Contig_40937 @@@BLASTX: gi|225439898|ref|XP_002279479.1|PREDICTED: hypothetical protein [Vitis vinifera]	9	1
UN00019	868	InTC5955	795	127	Yes	91	91	0.15	0.16	5	129	148	23	1e-32	similar to UniRef100_A7PSZ4 Cluster: Chromosome chr8 scaffold_29, whole genome shotgun sequence; n=1; Vitis vinifera|Rep: Chromosome chr8 scaffold_29, whole genome shotgun sequence - Vitis vinifera (Grape), partial (15%)	9	3
UN00020	1123	IpGALY01047969.1	3016	130	No	94	94	0.12	0.04	373	502	1806	1935	4e-48	TSA: Ipomoea purpurea ABCDEF_26878 transcribed RNA sequence	8	0
UN00020	1123	IpGALY01077219.1	827	122	No	93	93	0.11	0.15	381	502	1	122	3e-43	TSA: Ipomoea purpurea ABCDEF_26880 transcribed RNA sequence	8	0
UN00020	1123	IbTSA_JP156555.1	213	77	Yes	97	97	0.07	0.36	373	449	77	1	9e-31	Contig_51967 @@@BLASTX: gi|225465212|ref|XP_002264575.1|PREDICTED: hypothetical protein [Vitis vinifera]	2	0
UN00021	1495	IpGALY01085356.1	720	354	Yes	95	95	0.24	0.49	1	354	357	4	1e-162	TSA: Ipomoea purpurea ABCDEF_4363 transcribed RNA sequence	16	0
UN00021	1495	IbTSA_JP121937.1	583	437	Yes	89	89	0.29	0.75	417	850	583	156	1e-141	Contig_17349 @@@BLASTX: NA	34	12
UN00021	1495	IbTSA_JP121937.1	583	110	Yes	91	91	0.07	0.19	873	982	148	39	3e-31	Contig_17349 @@@BLASTX: NA	10	0
UN00021	1495	IbTSA_JP152962.1	229	207	No	95	95	0.14	0.9	1279	1485	5	211	4e-89	Contig_48374 @@@BLASTX: NA	10	0
UN00021	1495	IpGALY01086098.1	1136	228	Yes	93	93	0.15	0.2	911	1138	683	456	6e-85	TSA: Ipomoea purpurea ABCDEF_38105 transcribed RNA sequence	17	0
UN00021	1495	IpGALY01086098.1	1136	172	Yes	92	92	0.12	0.15	394	565	1050	879	4e-61	TSA: Ipomoea purpurea ABCDEF_38105 transcribed RNA sequence	13	0
UN00021	1495	IpGALY01086098.1	1136	150	Yes	94	94	0.1	0.13	1271	1420	344	195	2e-57	TSA: Ipomoea purpurea ABCDEF_38105 transcribed RNA sequence	9	0
UN00021	1495	IpGALY01086098.1	1136	174	Yes	91	91	0.12	0.15	677	850	866	693	2e-57	TSA: Ipomoea purpurea ABCDEF_38105 transcribed RNA sequence	15	0
UN00021	1495	IbTSA_JP145382.1	274	147	Yes	95	95	0.1	0.54	1038	1184	274	128	4e-58	Contig_40794 @@@BLASTX: NA	8	0
UN00021	1495	IbTSA_JP145382.1	274	116	Yes	94	94	0.08	0.42	1184	1299	116	1	5e-42	Contig_40794 @@@BLASTX: NA	7	0
UN00021	1495	IpGALY01086439.1	270	129	Yes	96	96	0.09	0.48	250	378	263	135	2e-54	TSA: Ipomoea purpurea ABCDEF_12461 transcribed RNA sequence	5	0
UN00021	1495	IbTSA_JP158803.1	204	148	No	91	91	0.1	0.73	1338	1485	39	186	2e-44	Contig_54215 @@@BLASTX: NA	14	0
UN00022	884	IbTSA_JP106163.1	1806	191	Yes	98	98	0.22	0.11	11	201	1295	1105	2e-96	Contig_1575 @@@BLASTX: gi|297734433|emb|CBI15680.3|unnamed protein product [Vitis vinifera]	3	0
UN00022	884	IbTSA_JP106163.1	1806	121	Yes	98	98	0.14	0.07	629	749	1106	986	4e-57	Contig_1575 @@@BLASTX: gi|297734433|emb|CBI15680.3|unnamed protein product [Vitis vinifera]	2	0
UN00022	884	IbPBL_S_PBL_c16276	690	191	Yes	98	98	0.22	0.28	11	201	415	225	2e-95	IbPBL_S_PBL_c16276	4	0
UN00022	884	IbPBL_S_PBL_c16276	690	121	Yes	98	98	0.14	0.18	629	749	226	106	4e-57	IbPBL_S_PBL_c16276	2	0
UN00022	884	IpGALY01045241.1	1255	193	No	96	96	0.22	0.15	9	201	490	682	9e-86	TSA: Ipomoea purpurea ABCDEF_62770 transcribed RNA sequence	8	0
UN00022	884	IpGALY01045241.1	1255	121	No	98	98	0.14	0.1	629	749	681	801	4e-57	TSA: Ipomoea purpurea ABCDEF_62770 transcribed RNA sequence	2	0
UN00022	884	IpGALY01033933.1	2066	193	No	96	96	0.22	0.09	9	201	580	772	9e-86	TSA: Ipomoea purpurea ABCDEF_555 transcribed RNA sequence	8	0
UN00022	884	IpGALY01033933.1	2066	121	No	98	98	0.14	0.06	629	749	771	891	4e-57	TSA: Ipomoea purpurea ABCDEF_555 transcribed RNA sequence	2	0
UN00022	884	InTC2904	794	193	Yes	95	95	0.22	0.24	9	201	236	45	5e-81	weakly similar to UniRef100_A7PHI4 Cluster: Chromosome chr17 scaffold_16, whole genome shotgun sequence; n=1; Vitis vinifera|Rep: Chromosome chr17 scaffold_16, whole genome shotgun sequence - Vitis vinifera (Grape), partial (9%)	8	1
UN00023	531	IpGALY01043324.1	433	388	Yes	93	93	0.73	0.9	98	483	433	46	1e-152	TSA: Ipomoea purpurea ABCDEF_43009 transcribed RNA sequence	25	2
UN00023	531	IpGALY01049340.1	443	166	No	93	93	0.31	0.37	52	214	276	441	3e-53	TSA: Ipomoea purpurea ABCDEF_25627 transcribed RNA sequence	9	3
UN00024	517	NoHit	0	0	No	0	0	0	0	0	0	0	0	99	NoMatchingHitfound	NULL	NULL
UN00025	593	NoHit	0	0	No	0	0	0	0	0	0	0	0	99	NoMatchingHitfound	NULL	NULL
UN00026	520	IpGALY01046468.1	645	121	No	97	97	0.23	0.19	400	520	335	455	1e-52	TSA: Ipomoea purpurea ABCDEF_55114 transcribed RNA sequence	4	0
UN00026	520	IpGALY01008854.1	2187	121	No	97	97	0.23	0.06	400	520	336	456	1e-52	TSA: Ipomoea purpurea ABCDEF_10128 transcribed RNA sequence	4	0
UN00026	520	IbPBL_GMNYDFC02EH0XD	141	142	No	94	94	0.27	1.01	10	151	1	141	8e-51	IbPBL_GMNYDFC02EH0XD	8	1
UN00026	520	IpGALY01065372.1	246	114	No	96	96	0.22	0.46	407	520	1	114	2e-48	TSA: Ipomoea purpurea ABCDEF_67155 transcribed RNA sequence	4	0
UN00026	520	IbPBL_S_PBL_c32540	432	124	No	94	94	0.24	0.29	400	520	120	243	5e-46	IbPBL_S_PBL_c32540	4	3
UN00026	520	IbPBL_S_PBL_c38906	642	125	No	94	94	0.24	0.19	400	520	244	368	7e-42	IbPBL_S_PBL_c38906	4	4
UN00026	520	IbTSA_JP105325.1	2187	124	Yes	92	92	0.24	0.06	400	520	1968	1845	7e-39	Contig_737 @@@BLASTX: gi|224058512|ref|XP_002299533.1|predicted protein [Populus trichocarpa]	7	3
UN00027	1803	IbTSA_JP106755.1	1652	856	No	95	95	0.47	0.52	943	1795	1	852	0	Contig_2167 @@@BLASTX: gi|161579976|gb|ABN10955.2|auxin response factor 8 [Ipomoea nil]	36	7
UN00027	1803	IbPBL_S_PBL_c31103	770	774	Yes	94	94	0.43	1.01	942	1711	770	1	0	IbPBL_S_PBL_c31103	35	8
UN00027	1803	IbPBL_S_PBL_c5141	779	563	Yes	96	96	0.31	0.72	377	933	588	26	0	IbPBL_S_PBL_c5141	17	6
UN00027	1803	IbTSA_JP111129.1	1079	563	Yes	96	96	0.31	0.52	377	933	770	208	0	Contig_6541 @@@BLASTX: gi|161579976|gb|ABN10955.2|auxin response factor 8 [Ipomoea nil]	17	6
UN00027	1803	IbTSA_JP111129.1	1079	150	Yes	91	91	0.08	0.14	931	1077	150	1	3e-44	Contig_6541 @@@BLASTX: gi|161579976|gb|ABN10955.2|auxin response factor 8 [Ipomoea nil]	11	3
UN00027	1803	InTC669	947	541	Yes	95	95	0.3	0.57	348	882	563	26	0	similar to UniRef100_A7QU71 Cluster: Chromosome chr2 scaffold_176, whole genome shotgun sequence; n=1; Vitis vinifera|Rep: Chromosome chr2 scaffold_176, whole genome shotgun sequence - Vitis vinifera (Grape), partial (14%)	19	9
UN00027	1803	InTC669	947	173	Yes	96	96	0.1	0.18	37	209	947	776	2e-73	similar to UniRef100_A7QU71 Cluster: Chromosome chr2 scaffold_176, whole genome shotgun sequence; n=1; Vitis vinifera|Rep: Chromosome chr2 scaffold_176, whole genome shotgun sequence - Vitis vinifera (Grape), partial (14%)	6	1
UN00027	1803	InTC669	947	116	Yes	95	95	0.06	0.12	227	342	737	622	3e-44	similar to UniRef100_A7QU71 Cluster: Chromosome chr2 scaffold_176, whole genome shotgun sequence; n=1; Vitis vinifera|Rep: Chromosome chr2 scaffold_176, whole genome shotgun sequence - Vitis vinifera (Grape), partial (14%)	6	0
UN00027	1803	IpGALY01002047.1	898	550	No	93	93	0.31	0.61	348	882	331	877	0	TSA: Ipomoea purpurea ABCDEF_16249 transcribed RNA sequence	18	18
UN00027	1803	IpGALY01002047.1	898	118	No	97	97	0.07	0.13	92	209	1	118	1e-52	TSA: Ipomoea purpurea ABCDEF_16249 transcribed RNA sequence	3	0
UN00027	1803	IpGALY01002047.1	898	143	No	92	92	0.08	0.16	207	349	139	280	1e-43	TSA: Ipomoea purpurea ABCDEF_16249 transcribed RNA sequence	11	1
UN00027	1803	IpGALY01057424.1	478	408	No	96	96	0.23	0.85	1045	1452	74	478	0	TSA: Ipomoea purpurea ABCDEF_57116 transcribed RNA sequence	12	3
UN00027	1803	IbPBL_S_PBL_c29198	546	405	Yes	93	93	0.22	0.74	931	1335	434	30	1e-162	IbPBL_S_PBL_c29198	29	0
UN00027	1803	IpGALY01059898.1	291	295	No	97	97	0.16	1.01	1321	1615	1	291	1e-138	TSA: Ipomoea purpurea ABCDEF_56811 transcribed RNA sequence	6	4
UN00027	1803	IpGALY01012984.1	308	272	No	95	95	0.15	0.88	1524	1795	1	271	1e-116	TSA: Ipomoea purpurea ABCDEF_58643 transcribed RNA sequence	13	1
UN00027	1803	IbTSA_JP154508.1	222	205	No	90	90	0.11	0.92	13	207	1	204	1e-64	Contig_49920 @@@BLASTX: NA	9	11
UN00027	1803	IbTSA_JP113277.1	933	263	No	86	86	0.15	0.28	417	677	303	565	3e-53	Contig_8689 @@@BLASTX: gi|161579976|gb|ABN10955.2|auxin response factor 8 [Ipomoea nil]	35	2
UN00027	1803	IbPBL_S_PBL_c18438	992	270	Yes	85	85	0.15	0.27	410	677	524	255	2e-51	IbPBL_S_PBL_c18438	38	2
UN00027	1803	IbTSA_JP107848.1	1446	302	Yes	84	84	0.17	0.21	1244	1545	1215	917	2e-51	Contig_3260 @@@BLASTX: gi|161579976|gb|ABN10955.2|auxin response factor 8 [Ipomoea nil]	46	3
UN00027	1803	IpGALY01001253.1	1588	235	No	87	87	0.13	0.15	445	677	344	578	7e-51	TSA: Ipomoea purpurea ABCDEF_32674 transcribed RNA sequence	29	2
UN00028	932	IpGALY01067454.1	3911	438	No	95	95	0.47	0.11	497	932	3198	3629	1e-180	TSA: Ipomoea purpurea ABCDEF_34340 transcribed RNA sequence	16	8
UN00028	932	InCJ746771	645	269	Yes	94	94	0.29	0.42	497	764	266	1	1e-106	similar to UniRef100_A7NUN3 Cluster: Chromosome chr18 scaffold_1, whole genome shotgun sequence; n=1; Vitis vinifera|Rep: Chromosome chr18 scaffold_1, whole genome shotgun sequence - Vitis vinifera (Grape), partial (4%)	13	4
UN00028	932	IbPBL_S_PBL_c23494	804	321	Yes	92	92	0.34	0.4	614	931	603	289	1e-103	IbPBL_S_PBL_c23494	17	9
UN00028	932	IbPBL_S_PBL_c23494	804	107	Yes	97	97	0.11	0.13	497	602	709	603	6e-44	IbPBL_S_PBL_c23494	2	1
UN00028	932	InTC9324	426	259	Yes	93	93	0.28	0.61	676	932	392	137	6e-87	similar to UniRef100_Q9SB51 Cluster: Ubiquitin carboxyl-terminal hydrolase 16; n=1; Arabidopsis thaliana|Rep: Ubiquitin carboxyl-terminal hydrolase 16 - Arabidopsis thaliana (Mouse-ear cress), partial (4%)	14	5
UN00028	932	IbTSA_JP152071.1	234	156	No	93	93	0.17	0.67	779	932	10	162	1e-44	Contig_47483 @@@BLASTX: NA	6	5
UN00029	743	IpGALY01065844.1	1294	457	Yes	97	97	0.62	0.35	286	741	1235	783	0	TSA: Ipomoea purpurea ABCDEF_27048 transcribed RNA sequence	7	5
UN00029	743	IpGALY01065324.1	2120	457	Yes	97	97	0.62	0.22	286	741	1274	822	0	TSA: Ipomoea purpurea ABCDEF_27046 transcribed RNA sequence	7	5
UN00029	743	IpGALY01065324.1	2120	253	Yes	99	99	0.34	0.12	1	253	1559	1307	1e-133	TSA: Ipomoea purpurea ABCDEF_27046 transcribed RNA sequence	3	0
UN00029	743	IpGALY01064868.1	1637	457	Yes	97	97	0.62	0.28	286	741	1235	783	0	TSA: Ipomoea purpurea ABCDEF_27047 transcribed RNA sequence	7	5
UN00029	743	IbTSA_JP105530.1	2063	457	No	97	97	0.62	0.22	286	741	821	1273	0	Contig_942 @@@BLASTX: gi|225444599|ref|XP_002274576.1|PREDICTED: hypothetical protein isoform 1 [Vitis vinifera]	9	5
UN00029	743	IbTSA_JP105530.1	2063	254	No	98	98	0.34	0.12	1	254	536	789	1e-132	Contig_942 @@@BLASTX: gi|225444599|ref|XP_002274576.1|PREDICTED: hypothetical protein isoform 1 [Vitis vinifera]	4	0
UN00029	743	IpGALY01058232.1	1288	253	Yes	99	99	0.34	0.2	1	253	744	492	1e-133	TSA: Ipomoea purpurea ABCDEF_27050 transcribed RNA sequence	3	0
UN00029	743	IpGALY01058232.1	1288	203	Yes	94	94	0.27	0.16	286	488	459	258	2e-77	TSA: Ipomoea purpurea ABCDEF_27050 transcribed RNA sequence	12	1
UN00029	743	InTC3841	733	197	No	97	97	0.27	0.27	1	197	535	731	2e-95	similar to UniRef100_A7PDQ3 Cluster: Chromosome chr11 scaffold_13, whole genome shotgun sequence; n=1; Vitis vinifera|Rep: Chromosome chr11 scaffold_13, whole genome shotgun sequence - Vitis vinifera (Grape), partial (31%)	5	0
UN00029	743	IbPBL_GMNYDFC02EGJFJ	226	207	No	95	95	0.28	0.92	286	492	25	226	2e-80	IbPBL_GMNYDFC02EGJFJ	5	5
UN00029	743	IpGALY01068820.1	889	203	Yes	94	94	0.27	0.23	286	488	487	286	2e-77	TSA: Ipomoea purpurea ABCDEF_27049 transcribed RNA sequence	12	1
UN00029	743	IpGALY01019437.1	404	203	Yes	94	94	0.27	0.5	286	488	383	182	2e-77	TSA: Ipomoea purpurea ABCDEF_63693 transcribed RNA sequence	12	1
UN00029	743	InTC901	896	145	No	99	99	0.2	0.16	597	741	1	145	6e-74	similar to UniRef100_A7PDQ3 Cluster: Chromosome chr11 scaffold_13, whole genome shotgun sequence; n=1; Vitis vinifera|Rep: Chromosome chr11 scaffold_13, whole genome shotgun sequence - Vitis vinifera (Grape), partial (36%)	1	0
UN00029	743	IpGALY01001438.1	337	146	Yes	95	95	0.2	0.43	286	431	146	1	8e-58	TSA: Ipomoea purpurea ABCDEF_68186 transcribed RNA sequence	8	0
UN00029	743	IpGALY01074662.1	295	104	Yes	99	99	0.14	0.35	286	389	104	1	2e-49	TSA: Ipomoea purpurea ABCDEF_67469 transcribed RNA sequence	1	0
UN00029	743	IbPBL_GMNYDFC02ELZVU	101	101	No	96	96	0.14	1	88	187	1	101	4e-38	IbPBL_GMNYDFC02ELZVU	3	1
UN00030	910	InBJ554834	597	227	Yes	96	96	0.25	0.38	11	237	535	310	1e-104	similar to UniRef100_A7QIJ1 Cluster: Chromosome chr9 scaffold_104, whole genome shotgun sequence; n=1; Vitis vinifera|Rep: Chromosome chr9 scaffold_104, whole genome shotgun sequence - Vitis vinifera (Grape), partial (41%)	7	1
UN00030	910	InBJ554834	597	272	Yes	93	93	0.3	0.46	629	896	311	42	1e-101	similar to UniRef100_A7QIJ1 Cluster: Chromosome chr9 scaffold_104, whole genome shotgun sequence; n=1; Vitis vinifera|Rep: Chromosome chr9 scaffold_104, whole genome shotgun sequence - Vitis vinifera (Grape), partial (41%)	13	6
UN00030	910	IpGALY01006672.1	485	227	Yes	96	96	0.25	0.47	11	237	249	23	1e-103	TSA: Ipomoea purpurea ABCDEF_48542 transcribed RNA sequence	9	0
UN00030	910	IpGALY01009409.1	478	278	No	93	93	0.31	0.58	629	902	90	365	1e-102	TSA: Ipomoea purpurea ABCDEF_1553 transcribed RNA sequence	14	6
UN00030	910	IpGALY01009409.1	478	91	No	96	96	0.1	0.19	147	237	1	91	2e-34	TSA: Ipomoea purpurea ABCDEF_1553 transcribed RNA sequence	4	0
UN00030	910	IbTSA_JP109844.1	1197	227	Yes	96	96	0.25	0.19	11	237	275	49	1e-101	Contig_5256 @@@BLASTX: gi|225442888|ref|XP_002263635.1|PREDICTED: hypothetical protein [Vitis vinifera]	10	0
UN00030	910	IbPBL_S_PBL_c45771	450	234	Yes	94	94	0.26	0.52	629	861	313	82	2e-86	IbPBL_S_PBL_c45771	12	3
UN00030	910	IbPBL_S_PBL_c45771	450	103	Yes	94	94	0.11	0.23	135	237	413	312	2e-34	IbPBL_S_PBL_c45771	5	1
UN00031	1241	IbTSA_JP108337.1	1375	1157	Yes	98	98	0.93	0.84	1	1155	1280	126	0	Contig_3749 @@@BLASTX: gi|297740147|emb|CBI30329.3|unnamed protein product [Vitis vinifera]	17	4
UN00031	1241	IbPBL_S_PBL_c27891	719	708	No	97	97	0.57	0.98	454	1155	3	708	0	IbPBL_S_PBL_c27891	12	8
UN00031	1241	IpGALY01070845.1	778	608	Yes	98	98	0.49	0.78	513	1118	778	171	0	TSA: Ipomoea purpurea ABCDEF_35377 transcribed RNA sequence	9	2
UN00031	1241	IbTSA_JP106363.1	1751	1122	No	87	87	0.9	0.64	1	1120	373	1494	0	Contig_1775 @@@BLASTX: gi|225440819|ref|XP_002282010.1|PREDICTED: hypothetical protein [Vitis vinifera]	139	2
UN00031	1241	InTC2877	1490	1113	No	87	87	0.9	0.75	10	1120	167	1279	0	similar to UniRef100_A7PPA3 Cluster: Chromosome chr8 scaffold_23, whole genome shotgun sequence; n=1; Vitis vinifera|Rep: Chromosome chr8 scaffold_23, whole genome shotgun sequence - Vitis vinifera (Grape), complete	139	2
UN00031	1241	IpGALY01045961.1	1600	1119	No	87	87	0.9	0.7	4	1120	206	1324	0	TSA: Ipomoea purpurea ABCDEF_42448 transcribed RNA sequence	142	2
UN00031	1241	IpGALY01062096.1	728	523	No	98	98	0.42	0.72	1	523	206	728	0	TSA: Ipomoea purpurea ABCDEF_48682 transcribed RNA sequence	8	0
UN00031	1241	IpGALY01083952.1	741	515	No	98	98	0.41	0.7	1	515	227	741	0	TSA: Ipomoea purpurea ABCDEF_48683 transcribed RNA sequence	8	0
UN00031	1241	InCJ768595	504	458	Yes	97	97	0.37	0.91	663	1118	501	44	0	similar to UniRef100_A7PPA3 Cluster: Chromosome chr8 scaffold_23, whole genome shotgun sequence; n=1; Vitis vinifera|Rep: Chromosome chr8 scaffold_23, whole genome shotgun sequence - Vitis vinifera (Grape), partial (38%)	10	2
UN00031	1241	IbnuEST_EE875162.1	820	666	No	87	87	0.54	0.81	457	1120	6	671	0	IbnuEST_EE875162.1	82	2
UN00031	1241	IbPBL_GMNYDFC02EX2KO	315	315	No	97	97	0.25	1	292	604	1	315	1e-154	IbPBL_GMNYDFC02EX2KO	6	2
UN00031	1241	IpGALY01013365.1	645	266	Yes	97	97	0.21	0.41	855	1118	417	152	1e-127	TSA: Ipomoea purpurea ABCDEF_77440 transcribed RNA sequence	5	2
UN00031	1241	IpGALY01013365.1	645	122	Yes	99	99	0.1	0.19	733	854	645	524	6e-60	TSA: Ipomoea purpurea ABCDEF_77440 transcribed RNA sequence	1	0
UN00031	1241	IbTSA_JP116467.1	766	366	Yes	90	90	0.29	0.48	410	775	469	104	1e-122	Contig_11879 @@@BLASTX: gi|225440819|ref|XP_002282010.1|PREDICTED: hypothetical protein [Vitis vinifera]	36	0
UN00031	1241	IbTSA_JP116467.1	766	295	Yes	86	86	0.24	0.39	38	332	766	472	4e-70	Contig_11879 @@@BLASTX: gi|225440819|ref|XP_002282010.1|PREDICTED: hypothetical protein [Vitis vinifera]	40	0
UN00031	1241	IbnuEST_DC882201.1	434	414	No	87	87	0.33	0.95	502	915	3	416	1e-110	IbnuEST_DC882201.1	53	0
UN00031	1241	IbPBL_S_PBL_c5064	632	484	No	86	86	0.39	0.77	643	1120	49	532	1e-102	IbPBL_S_PBL_c5064	63	6
UN00031	1241	IbnuEST_DC882157.1	308	183	No	98	98	0.15	0.59	69	250	126	308	8e-87	IbnuEST_DC882157.1	3	1
UN00031	1241	IbPBL_GMNYDFC01B4T25	377	370	No	88	88	0.3	0.98	169	532	8	377	3e-86	IbPBL_GMNYDFC01B4T25	40	6
UN00031	1241	IbPBL_GM0Z85L06GY6SK	144	146	No	97	97	0.12	1.01	294	439	2	144	1e-60	IbPBL_GM0Z85L06GY6SK	2	3
UN00031	1241	IpGALY01075260.1	639	268	No	84	84	0.22	0.42	855	1120	143	410	5e-42	TSA: Ipomoea purpurea ABCDEF_89507 transcribed RNA sequence	41	2
UN00031	1241	IbPBL_S_PBL_c12721	459	231	No	85	85	0.19	0.5	892	1120	23	253	2e-41	IbPBL_S_PBL_c12721	32	2
UN00032	603	NoHit	0	0	No	0	0	0	0	0	0	0	0	99	NoMatchingHitfound	NULL	NULL
UN00033	982	IpGALY01082030.1	1425	109	Yes	99	99	0.11	0.08	536	644	110	2	3e-52	TSA: Ipomoea purpurea ABCDEF_368 transcribed RNA sequence	1	0
UN00033	982	IbPBL_S_PBL_c29665	827	110	Yes	98	98	0.11	0.13	536	644	382	273	4e-48	IbPBL_S_PBL_c29665	1	1
UN00033	982	IbPBL_S_PBL_c29665	827	101	Yes	97	97	0.1	0.12	744	844	272	172	9e-43	IbPBL_S_PBL_c29665	3	0
UN00033	982	IpGALY01076330.1	3505	101	Yes	94	94	0.1	0.03	744	844	940	840	1e-35	TSA: Ipomoea purpurea ABCDEF_2910 transcribed RNA sequence	6	0
UN00033	982	IpGALY01018288.1	1007	101	Yes	94	94	0.1	0.1	744	844	417	317	1e-35	TSA: Ipomoea purpurea ABCDEF_71375 transcribed RNA sequence	6	0
UN00033	982	IbTSA_JP128590.1	441	101	Yes	93	93	0.1	0.23	744	844	130	30	3e-33	Contig_24002 @@@BLASTX: gi|223534048|gb|EEF35767.1|DNA repair protein xp-E, putative [Ricinus communis]	7	0
UN00033	982	IbTSA_JP128590.1	441	105	Yes	91	91	0.11	0.24	540	644	235	131	8e-31	Contig_24002 @@@BLASTX: gi|223534048|gb|EEF35767.1|DNA repair protein xp-E, putative [Ricinus communis]	9	0
UN00034	709	NoHit	0	0	No	0	0	0	0	0	0	0	0	99	NoMatchingHitfound	NULL	NULL
UN00035	592	NoHit	0	0	No	0	0	0	0	0	0	0	0	99	NoMatchingHitfound	NULL	NULL
UN00036	2300	IpGALY01021117.1	1369	854	No	97	97	0.37	0.62	680	1533	514	1365	0	TSA: Ipomoea purpurea ABCDEF_32055 transcribed RNA sequence	23	2
UN00036	2300	IpGALY01021117.1	1369	423	No	95	95	0.18	0.31	80	500	96	518	0	TSA: Ipomoea purpurea ABCDEF_32055 transcribed RNA sequence	21	2
UN00036	2300	IpGALY01006917.1	391	393	Yes	97	97	0.17	1.01	1418	1810	391	1	0	TSA: Ipomoea purpurea ABCDEF_46882 transcribed RNA sequence	10	2
UN00036	2300	IpGALY01064724.1	414	414	Yes	95	95	0.18	1	1707	2120	414	1	0	TSA: Ipomoea purpurea ABCDEF_87080 transcribed RNA sequence	22	0
UN00036	2300	IpGALY01078427.1	479	359	No	96	96	0.16	0.75	200	558	1	359	1e-165	TSA: Ipomoea purpurea ABCDEF_32054 transcribed RNA sequence	16	0
UN00036	2300	IpGALY01078427.1	479	117	No	98	98	0.05	0.24	680	796	363	479	2e-54	TSA: Ipomoea purpurea ABCDEF_32054 transcribed RNA sequence	2	0
UN00036	2300	IpGALY01028288.1	318	310	No	96	96	0.13	0.97	615	924	1	310	1e-148	TSA: Ipomoea purpurea ABCDEF_78296 transcribed RNA sequence	11	0
UN00036	2300	IbTSA_JP145984.1	270	270	Yes	97	97	0.12	1	1040	1309	270	1	1e-133	Contig_41396 @@@BLASTX: gi|223548153|gb|EEF49645.1|conserved hypothetical protein [Ricinus communis]	7	0
UN00036	2300	IbTSA_JP144596.1	280	279	No	96	96	0.12	1	568	846	5	280	1e-120	Contig_40008 @@@BLASTX: gi|225463789|ref|XP_002267971.1|PREDICTED: hypothetical protein [Vitis vinifera]	9	3
UN00036	2300	IpGALY01031998.1	393	207	Yes	92	92	0.09	0.53	2094	2300	392	198	8e-73	TSA: Ipomoea purpurea ABCDEF_22969 transcribed RNA sequence	4	12
UN00037	473	IpGALY01075620.1	963	346	No	89	89	0.73	0.36	1	338	157	502	3e-96	TSA: Ipomoea purpurea ABCDEF_18868 transcribed RNA sequence	31	8
UN00037	473	InBJ574027	540	114	Yes	91	91	0.24	0.21	202	315	473	360	4e-34	similar to UniRef100_A7PLA1 Cluster: Chromosome chr7 scaffold_20, whole genome shotgun sequence; n=1; Vitis vinifera|Rep: Chromosome chr7 scaffold_20, whole genome shotgun sequence - Vitis vinifera (Grape), partial (94%)	10	0
UN00037	473	IbTSA_JP132534.1	385	156	Yes	88	88	0.33	0.41	9	162	222	67	6e-33	Contig_27946 @@@BLASTX: gi|225438716|ref|XP_002282505.1|PREDICTED: hypothetical protein [Vitis vinifera]	17	2
UN00038	1342	IbPBL_S_PBL_c4736	1823	423	Yes	98	98	0.32	0.23	920	1342	1132	710	0	IbPBL_S_PBL_c4736	7	0
UN00038	1342	IbPBL_S_PBL_c4736	1823	322	Yes	95	95	0.24	0.18	2	321	1641	1323	1e-132	IbPBL_S_PBL_c4736	12	5
UN00038	1342	IbPBL_S_PBL_c4736	1823	198	Yes	97	97	0.15	0.11	627	824	1326	1130	6e-91	IbPBL_S_PBL_c4736	5	1
UN00038	1342	IpGALY01054352.1	1625	423	No	98	98	0.32	0.26	920	1342	707	1129	0	TSA: Ipomoea purpurea ABCDEF_31946 transcribed RNA sequence	8	0
UN00038	1342	IpGALY01054352.1	1625	322	No	94	94	0.24	0.2	2	321	198	516	1e-130	TSA: Ipomoea purpurea ABCDEF_31946 transcribed RNA sequence	13	5
UN00038	1342	IpGALY01054352.1	1625	198	No	98	98	0.15	0.12	627	824	513	709	4e-98	TSA: Ipomoea purpurea ABCDEF_31946 transcribed RNA sequence	2	1
UN00038	1342	IbTSA_JP107607.1	1490	419	Yes	98	98	0.31	0.28	924	1342	765	347	0	Contig_3019 @@@BLASTX: gi|5822270|pdb|1QGN|AChain A, Cystathionine Gamma-Synthase From Nicotiana Tabacum	8	0
UN00038	1342	IbTSA_JP107607.1	1490	322	Yes	95	95	0.24	0.22	2	321	1278	960	1e-134	Contig_3019 @@@BLASTX: gi|5822270|pdb|1QGN|AChain A, Cystathionine Gamma-Synthase From Nicotiana Tabacum	11	5
UN00038	1342	IbTSA_JP107607.1	1490	198	Yes	97	97	0.15	0.13	627	824	963	767	2e-93	Contig_3019 @@@BLASTX: gi|5822270|pdb|1QGN|AChain A, Cystathionine Gamma-Synthase From Nicotiana Tabacum	4	1
UN00038	1342	IbnuEST_EE881852.1	708	383	Yes	98	98	0.29	0.54	960	1342	708	326	0	IbnuEST_EE881852.1	8	0
UN00038	1342	IbPBL_S_PBL_c13065	678	322	Yes	95	95	0.24	0.47	2	321	491	173	1e-132	IbPBL_S_PBL_c13065	12	5
UN00038	1342	IbPBL_S_PBL_c13065	678	169	Yes	97	97	0.13	0.25	627	795	176	8	2e-78	IbPBL_S_PBL_c13065	5	0
UN00038	1342	InTC127	910	322	Yes	95	95	0.24	0.35	2	321	677	359	1e-132	homologue to UniRef100_Q6R8F6 Cluster: Cystathionine gamma synthase; n=1; Solanum lycopersicum|Rep: Cystathionine gamma synthase - Solanum lycopersicum (Tomato) (Lycopersicon esculentum), partial (42%)	12	5
UN00038	1342	InTC127	910	198	Yes	98	98	0.15	0.22	627	824	362	166	4e-98	homologue to UniRef100_Q6R8F6 Cluster: Cystathionine gamma synthase; n=1; Solanum lycopersicum|Rep: Cystathionine gamma synthase - Solanum lycopersicum (Tomato) (Lycopersicon esculentum), partial (42%)	2	1
UN00038	1342	InTC127	910	168	Yes	98	98	0.13	0.18	920	1087	168	1	1e-82	homologue to UniRef100_Q6R8F6 Cluster: Cystathionine gamma synthase; n=1; Solanum lycopersicum|Rep: Cystathionine gamma synthase - Solanum lycopersicum (Tomato) (Lycopersicon esculentum), partial (42%)	3	0
UN00038	1342	IbnuEST_JG698072.1	770	322	Yes	95	95	0.24	0.42	2	321	558	240	1e-132	IbnuEST_JG698072.1	12	5
UN00038	1342	IbnuEST_JG698072.1	770	198	Yes	97	97	0.15	0.26	627	824	243	47	2e-93	IbnuEST_JG698072.1	4	1
UN00038	1342	IbnuEST_CO499891.1	631	322	No	94	94	0.24	0.51	2	321	197	515	1e-127	IbnuEST_CO499891.1	14	5
UN00038	1342	IbnuEST_CO499891.1	631	116	No	99	99	0.09	0.18	627	742	512	627	2e-56	IbnuEST_CO499891.1	1	0
UN00038	1342	IbnuEST_BU692400.1	431	288	Yes	95	95	0.21	0.67	2	287	285	1	1e-119	IbnuEST_BU692400.1	9	5
UN00038	1342	IbnuEST_BU691718.1	463	267	Yes	95	95	0.2	0.58	55	321	463	198	1e-113	IbnuEST_BU691718.1	13	1
UN00038	1342	IbnuEST_BU691718.1	463	198	Yes	98	98	0.15	0.43	627	824	201	5	1e-95	IbnuEST_BU691718.1	3	1
UN00038	1342	IbnuEST_BU691018.1	536	240	Yes	95	95	0.18	0.45	82	321	536	297	1e-104	IbnuEST_BU691018.1	12	0
UN00038	1342	IbnuEST_BU691018.1	536	198	Yes	98	98	0.15	0.37	627	824	300	104	1e-95	IbnuEST_BU691018.1	3	1
UN00038	1342	IbnuEST_BU691018.1	536	106	Yes	99	99	0.08	0.2	920	1025	106	1	2e-50	IbnuEST_BU691018.1	1	0
UN00038	1342	IbnuEST_BU690380.1	297	198	Yes	98	98	0.15	0.67	627	824	201	5	1e-95	IbnuEST_BU690380.1	3	1
UN00038	1342	IbnuEST_BU690380.1	297	100	Yes	95	95	0.07	0.34	222	321	297	198	3e-37	IbnuEST_BU690380.1	5	0
UN00038	1342	IbnuEST_BU690643.1	374	198	Yes	98	98	0.15	0.53	627	824	201	5	1e-95	IbnuEST_BU690643.1	3	1
UN00038	1342	IbnuEST_BU690643.1	374	177	Yes	95	95	0.13	0.47	145	321	374	198	1e-76	IbnuEST_BU690643.1	8	0
UN00038	1342	IbnuEST_BU691058.1	453	198	Yes	98	98	0.15	0.44	627	824	300	104	1e-95	IbnuEST_BU691058.1	3	1
UN00038	1342	IbnuEST_BU691058.1	453	157	Yes	96	96	0.12	0.35	167	321	453	297	1e-61	IbnuEST_BU691058.1	5	2
UN00038	1342	IbnuEST_BU691058.1	453	106	Yes	99	99	0.08	0.23	920	1025	106	1	2e-50	IbnuEST_BU691058.1	1	0
UN00038	1342	IbPBL_S_PBL_c16159	498	262	Yes	93	93	0.2	0.53	2	261	259	1	6e-94	IbPBL_S_PBL_c16159	13	5
UN00038	1342	IbnuEST_BU690849.1	346	198	Yes	97	97	0.15	0.57	627	824	300	104	1e-91	IbnuEST_BU690849.1	5	1
UN00038	1342	IbnuEST_BU690849.1	346	106	Yes	99	99	0.08	0.31	920	1025	106	1	2e-50	IbnuEST_BU690849.1	1	0
UN00038	1342	IbPBL_GMNYDFC02D0QSP	415	236	Yes	94	94	0.18	0.57	2	235	233	1	2e-90	IbPBL_GMNYDFC02D0QSP	8	5
UN00038	1342	IbPBL_GMNYDFC01BJ7GQ	396	211	Yes	94	94	0.16	0.53	2	210	217	10	8e-78	IbPBL_GMNYDFC01BJ7GQ	7	5
UN00038	1342	IbnuEST_BU691836.1	252	150	Yes	97	97	0.11	0.6	675	824	252	104	4e-67	IbnuEST_BU691836.1	3	1
UN00038	1342	IbnuEST_BU691836.1	252	106	Yes	99	99	0.08	0.42	920	1025	106	1	2e-50	IbnuEST_BU691836.1	1	0
UN00038	1342	InTC7274	1388	131	Yes	98	98	0.1	0.09	1212	1342	913	783	2e-60	similar to UniRef100_Q9MT29 Cluster: Cystathionine gamma-synthase isoform 2; n=1; Solanum tuberosum|Rep: Cystathionine gamma-synthase isoform 2 - Solanum tuberosum (Potato), partial (42%)	3	0
UN00038	1342	IbTSA_JP125616.1	496	122	Yes	98	98	0.09	0.25	104	225	187	66	2e-57	Contig_21028 @@@BLASTX: gi|5822270|pdb|1QGN|AChain A, Cystathionine Gamma-Synthase From Nicotiana Tabacum	2	0
UN00038	1342	IbTSA_JP138941.1	322	122	Yes	98	98	0.09	0.38	104	225	236	115	2e-57	Contig_34353 @@@BLASTX: gi|259465420|emb|CBF67476.1|unnamed protein product [Solanum tuberosum]	2	0
UN00039	571	IpGALY01044841.1	1384	361	Yes	95	95	0.63	0.26	1	361	361	1	1e-166	TSA: Ipomoea purpurea ABCDEF_48536 transcribed RNA sequence	18	0
UN00039	571	IbTSA_JP117241.1	735	324	Yes	95	95	0.57	0.44	2	325	324	1	1e-151	Contig_12653 @@@BLASTX: gi|118487896|gb|ABK95770.1|unknown [Populus trichocarpa]	15	0
UN00039	571	IpGALY01083626.1	386	101	No	96	96	0.18	0.26	420	520	1	99	8e-39	TSA: Ipomoea purpurea ABCDEF_22824 transcribed RNA sequence	2	2
UN00039	571	IbPBL_GMNYDFC01A4BNT	479	79	Yes	97	97	0.14	0.16	155	233	80	2	3e-32	IbPBL_GMNYDFC01A4BNT	2	0
UN00040	821	IbTSA_JP105068.1	2373	464	Yes	96	96	0.57	0.2	358	818	1589	1129	0	Contig_480 @@@BLASTX: gi|225439442|ref|XP_002264659.1|PREDICTED: hypothetical protein [Vitis vinifera]	14	6
UN00040	821	IbTSA_JP105068.1	2373	95	Yes	97	97	0.12	0.04	1	95	1686	1592	3e-39	Contig_480 @@@BLASTX: gi|225439442|ref|XP_002264659.1|PREDICTED: hypothetical protein [Vitis vinifera]	3	0
UN00040	821	IpGALY01002120.1	2117	470	No	95	95	0.57	0.22	355	821	799	1265	0	TSA: Ipomoea purpurea ABCDEF_85672 transcribed RNA sequence	17	6
UN00040	821	IpGALY01002120.1	2117	95	No	100	100	0.12	0.04	1	95	705	799	2e-46	TSA: Ipomoea purpurea ABCDEF_85672 transcribed RNA sequence	0	0
UN00040	821	IpGALY01001904.1	2796	470	Yes	95	95	0.57	0.17	355	821	1998	1532	0	TSA: Ipomoea purpurea ABCDEF_7051 transcribed RNA sequence	17	6
UN00040	821	IpGALY01001904.1	2796	95	Yes	100	100	0.12	0.03	1	95	2092	1998	2e-46	TSA: Ipomoea purpurea ABCDEF_7051 transcribed RNA sequence	0	0
UN00040	821	IbPBL_S_PBL_c10494	833	240	Yes	99	99	0.29	0.29	579	818	791	553	1e-126	IbPBL_S_PBL_c10494	1	1
UN00040	821	IbPBL_GMNYDFC02D3U61	290	293	Yes	94	94	0.36	1.01	488	776	290	1	1e-113	IbPBL_GMNYDFC02D3U61	10	7
UN00040	821	IbPBL_GMNYDFC02D6ERE	469	176	Yes	97	97	0.21	0.38	358	533	268	93	8e-83	IbPBL_GMNYDFC02D6ERE	5	0
UN00040	821	IbPBL_GMNYDFC02D6ERE	469	95	Yes	96	96	0.12	0.2	1	95	364	271	2e-34	IbPBL_GMNYDFC02D6ERE	3	1
UN00040	821	InTC287	801	114	Yes	96	96	0.14	0.14	355	468	114	1	3e-48	similar to UniRef100_Q6DQ98 Cluster: Digalactosyldiacylglycerol synthase; n=1; Nicotiana tabacum|Rep: Digalactosyldiacylglycerol synthase - Nicotiana tabacum (Common tobacco), partial (44%)	4	0
UN00040	821	InTC287	801	95	Yes	100	100	0.12	0.12	1	95	208	114	2e-46	similar to UniRef100_Q6DQ98 Cluster: Digalactosyldiacylglycerol synthase; n=1; Nicotiana tabacum|Rep: Digalactosyldiacylglycerol synthase - Nicotiana tabacum (Common tobacco), partial (44%)	0	0
UN00041	739	IbTSA_JP106219.1	1791	329	No	96	96	0.45	0.18	409	736	684	1012	1e-155	Contig_1631 @@@BLASTX: gi|223542277|gb|EEF43819.1|conserved hypothetical protein [Ricinus communis]	11	1
UN00041	739	IpGALY01017274.1	842	296	Yes	97	97	0.4	0.35	442	736	842	547	1e-140	TSA: Ipomoea purpurea ABCDEF_49544 transcribed RNA sequence	9	1
UN00041	739	IbPBL_S_PBL_c11658	823	185	No	96	96	0.25	0.22	553	736	1	185	4e-81	IbPBL_S_PBL_c11658	6	1
UN00041	739	IpGALY01048197.1	3135	328	Yes	84	84	0.44	0.1	409	735	2160	1836	2e-55	TSA: Ipomoea purpurea ABCDEF_28696 transcribed RNA sequence	49	4
UN00041	739	IbTSA_JP104854.1	2692	328	Yes	84	84	0.44	0.12	409	735	2182	1858	2e-55	Contig_266 @@@BLASTX: gi|223542277|gb|EEF43819.1|conserved hypothetical protein [Ricinus communis]	49	4
UN00042	511	IbnuEST_EE875697.1	772	515	Yes	96	96	1.01	0.67	1	511	541	39	0	IbnuEST_EE875697.1	7	16
UN00042	511	InTC1537	888	515	Yes	95	95	1.01	0.58	1	511	536	34	0	homologue to UniRef100_Q38JU3 Cluster: ADP ribosylation factor 002; n=2; core eudicotyledons|Rep: ADP ribosylation factor 002 - Daucus carota (Carrot), complete	9	16
UN00042	511	IbnuEST_EE875758.1	781	515	Yes	95	95	1.01	0.66	1	511	549	47	0	IbnuEST_EE875758.1	9	16
UN00042	511	IbnuEST_EE878306.1	836	515	Yes	95	95	1.01	0.62	1	511	535	33	0	IbnuEST_EE878306.1	9	16
UN00042	511	IbnuEST_DV035418.1	779	515	Yes	95	95	1.01	0.66	1	511	574	72	0	IbnuEST_DV035418.1	10	16
UN00042	511	IbTSA_JP112838.1	962	516	Yes	95	95	1.01	0.54	1	511	579	76	0	Contig_8250 @@@BLASTX: gi|296089819|emb|CBI39638.3|unnamed protein product [Vitis vinifera]	11	17
UN00042	511	IpGALY01056178.1	639	515	Yes	95	95	1.01	0.81	1	511	565	63	0	TSA: Ipomoea purpurea ABCDEF_52338 transcribed RNA sequence	12	16
UN00042	511	IpGALY01044249.1	1082	515	Yes	95	95	1.01	0.48	1	511	609	107	0	TSA: Ipomoea purpurea ABCDEF_52339 transcribed RNA sequence	12	16
UN00042	511	IbPBL_S_PBL_c1459	905	461	Yes	96	96	0.9	0.51	1	459	537	87	0	IbPBL_S_PBL_c1459	6	12
UN00042	511	IpGALY01072141.1	390	309	No	96	96	0.6	0.79	205	511	22	327	1e-136	TSA: Ipomoea purpurea ABCDEF_39724 transcribed RNA sequence	7	5
UN00042	511	IpGALY01060690.1	254	227	No	97	97	0.44	0.89	205	431	22	247	1e-106	TSA: Ipomoea purpurea ABCDEF_50084 transcribed RNA sequence	6	1
UN00042	511	InBJ571624	758	279	No	94	94	0.55	0.37	1	277	489	758	1e-101	UniRef100_Q38JU3 Cluster: ADP ribosylation factor 002; n=2; core eudicotyledons|Rep: ADP ribosylation factor 002 - Daucus carota (Carrot), partial (69%)	5	11
UN00042	511	InTC2298	985	250	Yes	93	93	0.49	0.25	205	454	371	123	4e-96	homologue to UniRef100_Q38JU3 Cluster: ADP ribosylation factor 002; n=2; core eudicotyledons|Rep: ADP ribosylation factor 002 - Daucus carota (Carrot), complete	16	1
UN00042	511	InTC2298	985	120	Yes	94	94	0.23	0.12	1	120	568	449	8e-45	homologue to UniRef100_Q38JU3 Cluster: ADP ribosylation factor 002; n=2; core eudicotyledons|Rep: ADP ribosylation factor 002 - Daucus carota (Carrot), complete	7	0
UN00042	511	IbPBL_S_PBL_c7403	518	278	Yes	94	94	0.54	0.54	1	276	269	1	1e-95	IbPBL_S_PBL_c7403	7	11
UN00042	511	IbnuEST_DV035404.1	771	270	Yes	91	91	0.53	0.35	205	471	412	144	1e-92	IbnuEST_DV035404.1	19	4
UN00042	511	IbnuEST_DV035404.1	771	120	Yes	93	93	0.23	0.16	1	120	609	490	2e-42	IbnuEST_DV035404.1	8	0
UN00042	511	IbnuEST_DV037463.1	937	268	Yes	92	92	0.52	0.29	205	471	438	172	1e-92	IbnuEST_DV037463.1	20	2
UN00042	511	IbnuEST_EE880324.1	637	270	Yes	91	91	0.53	0.42	205	471	356	88	1e-92	IbnuEST_EE880324.1	19	4
UN00042	511	IbnuEST_EE880324.1	637	120	Yes	93	93	0.23	0.19	1	120	553	434	2e-42	IbnuEST_EE880324.1	8	0
UN00042	511	IbnuEST_EE880364.1	618	270	Yes	91	91	0.53	0.44	205	471	357	89	1e-92	IbnuEST_EE880364.1	19	4
UN00042	511	IbnuEST_EE880364.1	618	120	Yes	93	93	0.23	0.19	1	120	554	435	2e-42	IbnuEST_EE880364.1	8	0
UN00042	511	IbnuEST_EE881396.1	921	270	Yes	91	91	0.53	0.29	205	471	371	103	1e-92	IbnuEST_EE881396.1	19	4
UN00042	511	IbnuEST_EE881396.1	921	120	Yes	93	93	0.23	0.13	1	120	568	449	2e-42	IbnuEST_EE881396.1	8	0
UN00042	511	IbnuEST_EE881763.1	637	270	Yes	91	91	0.53	0.42	205	471	372	104	1e-92	IbnuEST_EE881763.1	19	4
UN00042	511	IbnuEST_EE881763.1	637	120	Yes	93	93	0.23	0.19	1	120	569	450	2e-42	IbnuEST_EE881763.1	8	0
UN00042	511	IbnuEST_EE882323.1	711	270	Yes	91	91	0.53	0.38	205	471	381	113	1e-92	IbnuEST_EE882323.1	19	4
UN00042	511	IbnuEST_EE882323.1	711	120	Yes	93	93	0.23	0.17	1	120	578	459	2e-42	IbnuEST_EE882323.1	8	0
UN00042	511	IbnuEST_BM878930.1	680	270	Yes	91	91	0.53	0.4	205	471	321	53	1e-92	IbnuEST_BM878930.1	19	4
UN00042	511	IbnuEST_BM878930.1	680	120	Yes	93	93	0.23	0.18	1	120	518	399	2e-42	IbnuEST_BM878930.1	8	0
UN00042	511	IbTSA_JP114327.1	873	270	No	91	91	0.53	0.31	205	471	518	786	1e-92	Contig_9739 @@@BLASTX: gi|297736783|emb|CBI25984.3|unnamed protein product [Vitis vinifera]	19	4
UN00042	511	IbTSA_JP114327.1	873	123	No	90	90	0.24	0.14	1	123	321	443	1e-34	Contig_9739 @@@BLASTX: gi|297736783|emb|CBI25984.3|unnamed protein product [Vitis vinifera]	12	0
UN00042	511	IpGALY01073487.1	1084	250	Yes	92	92	0.49	0.23	205	454	366	118	2e-91	TSA: Ipomoea purpurea ABCDEF_17610 transcribed RNA sequence	18	1
UN00042	511	IpGALY01073487.1	1084	120	Yes	94	94	0.23	0.11	1	120	563	444	8e-45	TSA: Ipomoea purpurea ABCDEF_17610 transcribed RNA sequence	7	0
UN00042	511	IbPBL_S_PBL_c1506	965	270	Yes	91	91	0.53	0.28	205	471	365	97	3e-90	IbPBL_S_PBL_c1506	20	4
UN00042	511	IbPBL_S_PBL_c1506	965	120	Yes	93	93	0.23	0.12	1	120	562	443	2e-42	IbPBL_S_PBL_c1506	8	0
UN00042	511	IbnuEST_EE881841.1	703	270	Yes	91	91	0.53	0.38	205	471	369	101	3e-90	IbnuEST_EE881841.1	20	4
UN00042	511	IbnuEST_EE881841.1	703	120	Yes	93	93	0.23	0.17	1	120	566	447	2e-42	IbnuEST_EE881841.1	8	0
UN00042	511	IbnuEST_DC879553.1	566	270	No	91	91	0.53	0.48	205	471	239	507	3e-90	IbnuEST_DC879553.1	20	4
UN00042	511	IbnuEST_DC879553.1	566	120	No	93	93	0.23	0.21	1	120	42	161	2e-42	IbnuEST_DC879553.1	8	0
UN00042	511	IbnuEST_EE881598.1	834	270	Yes	91	91	0.53	0.32	205	471	355	87	8e-88	IbnuEST_EE881598.1	21	4
UN00042	511	IbnuEST_EE881598.1	834	120	Yes	93	93	0.23	0.14	1	120	552	433	2e-42	IbnuEST_EE881598.1	8	0
UN00042	511	IpGALY01016193.1	1188	247	Yes	91	91	0.48	0.21	205	451	450	205	8e-85	TSA: Ipomoea purpurea ABCDEF_17613 transcribed RNA sequence	20	1
UN00042	511	IpGALY01016193.1	1188	120	Yes	94	94	0.23	0.1	1	120	647	528	8e-45	TSA: Ipomoea purpurea ABCDEF_17613 transcribed RNA sequence	7	0
UN00042	511	IbPBL_S_PBL_c930	746	247	Yes	91	91	0.48	0.33	205	451	334	89	5e-80	IbPBL_S_PBL_c930	22	1
UN00042	511	IbPBL_S_PBL_c930	746	123	Yes	90	90	0.24	0.16	1	123	531	409	1e-34	IbPBL_S_PBL_c930	12	0
UN00042	511	InTC3709	800	247	Yes	91	91	0.48	0.31	205	451	348	103	5e-80	homologue to UniRef100_Q38JU3 Cluster: ADP ribosylation factor 002; n=2; core eudicotyledons|Rep: ADP ribosylation factor 002 - Daucus carota (Carrot), complete	22	1
UN00042	511	InTC3709	800	123	Yes	91	91	0.24	0.15	1	123	545	423	4e-37	homologue to UniRef100_Q38JU3 Cluster: ADP ribosylation factor 002; n=2; core eudicotyledons|Rep: ADP ribosylation factor 002 - Daucus carota (Carrot), complete	11	0
UN00042	511	IbTSA_JP121636.1	592	127	Yes	99	99	0.25	0.21	1	127	128	2	2e-63	Contig_17048 @@@BLASTX: gi|223973995|gb|ACN31185.1|unknown [Zea mays]	1	0
UN00042	511	IbPBL_S_PBL_lrc54984	798	185	Yes	89	89	0.36	0.23	225	409	293	109	3e-50	IbPBL_S_PBL_lrc54984	21	0
UN00042	511	IbPBL_S_PBL_c20890	447	185	Yes	88	88	0.36	0.41	225	409	304	120	8e-48	IbPBL_S_PBL_c20890	23	0
UN00042	511	IbPBL_S_PBL_c10782	879	185	Yes	88	88	0.36	0.21	225	409	309	125	8e-48	IbPBL_S_PBL_c10782	22	0
UN00042	511	IpGALY01070226.1	1114	185	No	88	88	0.36	0.17	225	409	747	931	8e-48	TSA: Ipomoea purpurea ABCDEF_4259 transcribed RNA sequence	22	0
UN00042	511	IpGALY01032050.1	1036	185	No	88	88	0.36	0.18	225	409	695	879	8e-48	TSA: Ipomoea purpurea ABCDEF_62663 transcribed RNA sequence	22	0
UN00042	511	IpGALY01032032.1	887	185	No	88	88	0.36	0.21	225	409	559	743	8e-48	TSA: Ipomoea purpurea ABCDEF_4261 transcribed RNA sequence	22	0
UN00042	511	InTC7922	637	185	Yes	88	88	0.36	0.29	225	409	327	143	8e-48	UniRef100_A7PRL9 Cluster: Chromosome chr14 scaffold_27, whole genome shotgun sequence; n=1; Vitis vinifera|Rep: Chromosome chr14 scaffold_27, whole genome shotgun sequence - Vitis vinifera (Grape), partial (97%)	22	0
UN00042	511	InTC1441	786	185	Yes	88	88	0.36	0.24	225	409	241	57	8e-48	UniRef100_Q38JU3 Cluster: ADP ribosylation factor 002; n=2; core eudicotyledons|Rep: ADP ribosylation factor 002 - Daucus carota (Carrot), complete	22	0
UN00042	511	InTC432	916	185	Yes	88	88	0.36	0.2	225	409	279	95	8e-48	UniRef100_Q38JU3 Cluster: ADP ribosylation factor 002; n=2; core eudicotyledons|Rep: ADP ribosylation factor 002 - Daucus carota (Carrot), complete	22	0
UN00042	511	IbnuEST_CB330680.1	941	185	Yes	88	88	0.36	0.2	225	409	283	99	8e-48	IbnuEST_CB330680.1	22	0
UN00042	511	IbnuEST_DV037359.1	874	185	Yes	88	88	0.36	0.21	225	409	359	175	8e-48	IbnuEST_DV037359.1	22	0
UN00042	511	IbnuEST_EE874682.1	741	185	Yes	88	88	0.36	0.25	225	409	289	105	8e-48	IbnuEST_EE874682.1	22	0
UN00042	511	IbnuEST_EE879576.1	743	185	Yes	88	88	0.36	0.25	225	409	343	159	8e-48	IbnuEST_EE879576.1	22	0
UN00042	511	IbnuEST_CO500261.1	414	185	Yes	88	88	0.36	0.45	225	409	290	106	8e-48	IbnuEST_CO500261.1	22	0
UN00042	511	IbnuEST_CO500585.1	519	185	Yes	88	88	0.36	0.36	225	409	277	93	8e-48	IbnuEST_CO500585.1	22	0
UN00042	511	IbTSA_JP112653.1	972	185	Yes	88	88	0.36	0.19	225	409	387	203	8e-48	Contig_8065 @@@BLASTX: gi|296089819|emb|CBI39638.3|unnamed protein product [Vitis vinifera]	22	0
UN00042	511	IbPBL_S_PBL_c4044	641	183	Yes	88	88	0.36	0.29	225	407	183	1	1e-46	IbPBL_S_PBL_c4044	22	0
UN00042	511	IpGALY01008556.1	802	185	Yes	88	88	0.36	0.23	225	409	305	121	2e-45	TSA: Ipomoea purpurea ABCDEF_4260 transcribed RNA sequence	23	0
UN00042	511	IbnuEST_EE879235.1	801	185	Yes	88	88	0.36	0.23	225	409	296	112	2e-45	IbnuEST_EE879235.1	23	0
UN00042	511	IpGALY01040064.1	726	120	No	94	94	0.23	0.17	1	120	492	611	8e-45	TSA: Ipomoea purpurea ABCDEF_17612 transcribed RNA sequence	7	0
UN00042	511	IbnuEST_CO500293.1	605	186	Yes	88	88	0.36	0.31	225	409	216	31	1e-43	IbnuEST_CO500293.1	22	1
UN00042	511	IbPBL_GMNYDFC01A6O50	355	125	Yes	94	94	0.24	0.35	205	328	131	7	5e-43	IbPBL_GMNYDFC01A6O50	7	1
UN00042	511	IbPBL_GMNYDFC01A6O50	355	122	Yes	92	92	0.24	0.34	1	120	330	209	4e-34	IbPBL_GMNYDFC01A6O50	8	2
UN00042	511	IbnuEST_BU691657.1	349	120	Yes	93	93	0.23	0.34	1	120	225	106	2e-42	IbnuEST_BU691657.1	8	0
UN00042	511	IbTSA_JP136830.1	340	120	Yes	93	93	0.23	0.35	1	120	274	155	2e-42	Contig_32242 @@@BLASTX: gi|118482447|gb|ABK93146.1|unknown [Populus trichocarpa]	8	0
UN00042	511	IpGALY01005738.1	305	119	No	94	94	0.23	0.39	333	451	1	118	7e-42	TSA: Ipomoea purpurea ABCDEF_17611 transcribed RNA sequence	6	1
UN00042	511	IbPBL_S_PBL_c1201	769	199	Yes	85	85	0.39	0.26	205	403	307	109	4e-37	IbPBL_S_PBL_c1201	30	0
UN00042	511	IpGALY01072756.1	508	123	Yes	91	91	0.24	0.24	1	123	214	92	4e-37	TSA: Ipomoea purpurea ABCDEF_28519 transcribed RNA sequence	11	0
UN00042	511	IbPBL_GM0Z85L06HD6P4	374	123	Yes	90	90	0.24	0.33	1	123	137	15	1e-34	IbPBL_GM0Z85L06HD6P4	12	0
UN00042	511	IbPBL_GMNYDFC02DRU9D	457	123	Yes	90	90	0.24	0.27	1	123	231	109	1e-34	IbPBL_GMNYDFC02DRU9D	12	0
UN00042	511	IbPBL_GMNYDFC01BBKKC	453	123	Yes	90	90	0.24	0.27	1	123	231	109	1e-34	IbPBL_GMNYDFC01BBKKC	12	0
UN00042	511	IbPBL_GM0Z85L06HAUHS	354	123	Yes	89	89	0.24	0.35	1	123	132	10	3e-32	IbPBL_GM0Z85L06HAUHS	13	0
UN00042	511	IbPBL_GM0Z85L06G5YMB	466	123	Yes	89	89	0.24	0.26	1	123	132	10	3e-32	IbPBL_GM0Z85L06G5YMB	13	0
UN00042	511	IbPBL_GMNYDFC02EAWUZ	357	123	Yes	89	89	0.24	0.34	1	123	132	10	3e-32	IbPBL_GMNYDFC02EAWUZ	13	0
UN00042	511	IbPBL_GMNYDFC02DHU0Z	353	123	Yes	89	89	0.24	0.35	1	123	132	10	3e-32	IbPBL_GMNYDFC02DHU0Z	13	0
UN00042	511	IbPBL_GMNYDFC01BNVPW	374	123	Yes	89	89	0.24	0.33	1	123	132	10	3e-32	IbPBL_GMNYDFC01BNVPW	13	0
UN00042	511	IbPBL_GMNYDFC01B2LQA	352	123	Yes	89	89	0.24	0.35	1	123	132	10	3e-32	IbPBL_GMNYDFC01B2LQA	13	0
UN00042	511	IbPBL_GMNYDFC01AUQBO	359	123	Yes	89	89	0.24	0.34	1	123	132	10	3e-32	IbPBL_GMNYDFC01AUQBO	13	0
UN00042	511	IbPBL_GMNYDFC01BPW38	376	123	Yes	89	89	0.24	0.33	1	123	132	10	3e-32	IbPBL_GMNYDFC01BPW38	13	0
UN00042	511	IbPBL_GMNYDFC01A47T1	351	123	Yes	89	89	0.24	0.35	1	123	132	10	3e-32	IbPBL_GMNYDFC01A47T1	13	0
UN00043	801	NoHit	0	0	No	0	0	0	0	0	0	0	0	99	NoMatchingHitfound	NULL	NULL
UN00044	528	NoHit	0	0	No	0	0	0	0	0	0	0	0	99	NoMatchingHitfound	NULL	NULL
UN00045	130	NoHit	0	0	No	0	0	0	0	0	0	0	0	99	NoMatchingHitfound	NULL	NULL
UN00046	650	NoHit	0	0	No	0	0	0	0	0	0	0	0	99	NoMatchingHitfound	NULL	NULL
UN00047	734	IpGALY01045309.1	3191	738	No	89	89	1.01	0.23	1	732	2099	2814	0	TSA: Ipomoea purpurea ABCDEF_44120 transcribed RNA sequence	56	28
UN00047	734	IbTSA_JP106695.1	1666	744	Yes	87	87	1.01	0.45	1	732	782	55	0	Contig_2107 @@@BLASTX: gi|147794785|emb|CAN66844.1|hypothetical protein [Vitis vinifera]	66	28
UN00047	734	IbPBL_S_PBL_c9045	968	695	Yes	88	88	0.95	0.72	1	683	713	29	0	IbPBL_S_PBL_c9045	61	22
UN00047	734	IpGALY01031321.1	727	195	No	90	90	0.27	0.27	538	732	1	186	3e-63	TSA: Ipomoea purpurea ABCDEF_44121 transcribed RNA sequence	10	9
UN00048	791	IbPBL_S_PBL_c37305	477	437	Yes	95	95	0.55	0.92	283	717	477	42	0	IbPBL_S_PBL_c37305	17	3
UN00048	791	InBJ555599	589	380	Yes	94	94	0.48	0.65	412	791	381	13	1e-157	weakly similar to UniRef100_A7NVM4 Cluster: Chromosome chr18 scaffold_1, whole genome shotgun sequence; n=1; Vitis vinifera|Rep: Chromosome chr18 scaffold_1, whole genome shotgun sequence - Vitis vinifera (Grape), partial (47%)	13	11
UN00048	791	InTC1425	889	306	Yes	97	97	0.39	0.34	412	717	326	21	1e-153	weakly similar to UniRef100_A7NVM4 Cluster: Chromosome chr18 scaffold_1, whole genome shotgun sequence; n=1; Vitis vinifera|Rep: Chromosome chr18 scaffold_1, whole genome shotgun sequence - Vitis vinifera (Grape), partial (75%)	8	0
UN00048	791	IpGALY01076437.1	711	306	Yes	97	97	0.39	0.43	412	717	364	59	1e-148	TSA: Ipomoea purpurea ABCDEF_53397 transcribed RNA sequence	10	0
UN00048	791	IpGALY01010975.1	1023	306	Yes	97	97	0.39	0.3	412	717	369	64	1e-148	TSA: Ipomoea purpurea ABCDEF_15360 transcribed RNA sequence	10	0
UN00048	791	IpGALY01074726.1	459	303	No	96	96	0.38	0.66	412	714	102	404	1e-144	TSA: Ipomoea purpurea ABCDEF_67886 transcribed RNA sequence	11	0
UN00048	791	IpGALY01047885.1	1014	303	No	96	96	0.38	0.3	412	714	657	959	1e-144	TSA: Ipomoea purpurea ABCDEF_5267 transcribed RNA sequence	11	0
UN00048	791	IbnuEST_EE877847.1	879	306	Yes	95	95	0.39	0.35	412	717	331	26	1e-139	IbnuEST_EE877847.1	14	0
UN00048	791	IbnuEST_EE877910.1	838	306	Yes	95	95	0.39	0.37	412	717	342	37	1e-139	IbnuEST_EE877910.1	14	0
UN00048	791	IbPBL_GMNYDFC02D1MWP	405	265	Yes	96	96	0.34	0.65	253	517	265	1	1e-121	IbPBL_GMNYDFC02D1MWP	11	0
UN00048	791	IbTSA_JP144816.1	278	227	Yes	98	98	0.29	0.82	491	717	269	43	1e-113	Contig_40228 @@@BLASTX: gi|225459734|ref|XP_002284740.1|PREDICTED: hypothetical protein [Vitis vinifera]	5	0
UN00048	791	IpGALY01046744.1	291	224	No	95	95	0.28	0.77	212	432	68	291	6e-96	TSA: Ipomoea purpurea ABCDEF_49287 transcribed RNA sequence	8	3
UN00048	791	IpGALY01037998.1	308	216	No	95	95	0.27	0.7	212	424	93	308	1e-93	TSA: Ipomoea purpurea ABCDEF_49286 transcribed RNA sequence	7	3
UN00048	791	IpGALY01023125.1	286	215	Yes	94	94	0.27	0.75	212	423	215	1	8e-86	TSA: Ipomoea purpurea ABCDEF_71976 transcribed RNA sequence	10	3
UN00048	791	IpGALY01065396.1	264	143	No	94	94	0.18	0.54	70	212	45	187	1e-53	TSA: Ipomoea purpurea ABCDEF_62022 transcribed RNA sequence	9	0
UN00048	791	IbTSA_JP113442.1	922	93	Yes	96	96	0.12	0.1	412	504	142	50	1e-35	Contig_8854 @@@BLASTX: gi|81076617|gb|ABB55396.1|unknown [Solanum tuberosum]	4	0
UN00049	664	IbTSA_JP106296.1	1774	530	No	94	94	0.8	0.3	9	536	111	634	0	Contig_1708 @@@BLASTX: gi|225433155|ref|XP_002285242.1|PREDICTED: hypothetical protein [Vitis vinifera]	23	8
UN00049	664	IpGALY01050661.1	2081	529	Yes	92	92	0.8	0.25	9	536	1943	1421	0	TSA: Ipomoea purpurea ABCDEF_20397 transcribed RNA sequence	34	7
UN00049	664	IpGALY01003417.1	1999	529	Yes	92	92	0.8	0.26	9	536	1861	1339	0	TSA: Ipomoea purpurea ABCDEF_20396 transcribed RNA sequence	34	7
UN00049	664	IbPBL_S_PBL_c33588	650	481	Yes	92	92	0.72	0.74	61	536	650	176	1e-178	IbPBL_S_PBL_c33588	29	11
UN00049	664	InBJ577439	582	490	No	91	91	0.74	0.84	19	507	98	581	1e-177	similar to UniRef100_A7NXC9 Cluster: Chromosome chr5 scaffold_2, whole genome shotgun sequence; n=1; Vitis vinifera|Rep: Chromosome chr5 scaffold_2, whole genome shotgun sequence - Vitis vinifera (Grape), partial (17%)	38	7
UN00049	664	IbPBL_S_PBL_c24600	496	421	Yes	92	92	0.63	0.85	123	536	496	83	1e-151	IbPBL_S_PBL_c24600	19	14
UN00049	664	IbnuEST_CO500318.1	508	501	No	84	84	0.75	0.99	11	509	14	508	1e-90	IbnuEST_CO500318.1	72	8
UN00049	664	IpGALY01040703.1	1248	146	Yes	87	87	0.22	0.12	186	331	1175	1030	1e-31	TSA: Ipomoea purpurea ABCDEF_30968 transcribed RNA sequence	19	0
UN00049	664	IpGALY01034389.1	1721	146	Yes	87	87	0.22	0.08	186	331	1493	1348	1e-31	TSA: Ipomoea purpurea ABCDEF_30967 transcribed RNA sequence	19	0
UN00050	202	NoHit	0	0	No	0	0	0	0	0	0	0	0	99	NoMatchingHitfound	NULL	NULL
UN00051	725	IpGALY01012904.1	403	305	Yes	98	98	0.42	0.76	413	717	403	99	1e-160	TSA: Ipomoea purpurea ABCDEF_54011 transcribed RNA sequence	5	0
UN00051	725	IpGALY01085638.1	293	272	No	99	99	0.38	0.93	126	397	22	293	1e-145	TSA: Ipomoea purpurea ABCDEF_74428 transcribed RNA sequence	3	0
UN00051	725	IbnuEST_CO500141.1	603	310	Yes	93	93	0.43	0.51	408	717	603	294	1e-120	IbnuEST_CO500141.1	23	0
UN00051	725	IpGALY01058038.1	822	200	Yes	88	88	0.28	0.24	518	717	535	336	7e-52	TSA: Ipomoea purpurea ABCDEF_29987 transcribed RNA sequence	24	0
UN00051	725	IpGALY01056161.1	1710	200	No	88	88	0.28	0.12	518	717	896	1095	7e-52	TSA: Ipomoea purpurea ABCDEF_29991 transcribed RNA sequence	24	0
UN00051	725	IpGALY01055977.1	2218	200	Yes	88	88	0.28	0.09	518	717	535	336	7e-52	TSA: Ipomoea purpurea ABCDEF_29986 transcribed RNA sequence	24	0
UN00051	725	IpGALY01055030.1	2175	200	Yes	88	88	0.28	0.09	518	717	1991	1792	7e-52	TSA: Ipomoea purpurea ABCDEF_29990 transcribed RNA sequence	24	0
UN00051	725	IpGALY01051277.1	776	200	Yes	88	88	0.28	0.26	518	717	489	290	7e-52	TSA: Ipomoea purpurea ABCDEF_1683 transcribed RNA sequence	24	0
UN00051	725	IbTSA_JP130188.1	416	192	Yes	88	88	0.26	0.46	507	698	198	7	4e-47	Contig_25600 @@@BLASTX: gi|222857875|gb|EEE95422.1|predicted protein [Populus trichocarpa]	24	0
UN00052	697	IbTSA_JP123619.1	540	206	Yes	85	85	0.3	0.38	270	474	453	250	1e-34	Contig_19031 @@@BLASTX: NA	28	3
UN00053	971	IbPBL_S_PBL_c38527	468	130	No	100	100	0.13	0.28	605	734	150	279	3e-67	IbPBL_S_PBL_c38527	0	0
UN00053	971	IbPBL_S_PBL_c38527	468	95	No	99	99	0.1	0.2	367	461	57	151	6e-44	IbPBL_S_PBL_c38527	1	0
UN00053	971	IpGALY01065943.1	6093	130	Yes	100	100	0.13	0.02	605	734	3178	3049	3e-67	TSA: Ipomoea purpurea ABCDEF_6450 transcribed RNA sequence	0	0
UN00053	971	IpGALY01065943.1	6093	95	Yes	99	99	0.1	0.02	367	461	3271	3177	6e-44	TSA: Ipomoea purpurea ABCDEF_6450 transcribed RNA sequence	1	0
UN00053	971	IbTSA_JP117732.1	716	130	No	99	99	0.13	0.18	605	734	564	693	7e-65	Contig_13144 @@@BLASTX: gi|117166029|dbj|BAF36331.1|hypothetical protein [Ipomoea trifida]	1	0
UN00053	971	IbTSA_JP117732.1	716	95	No	99	99	0.1	0.13	367	461	471	565	6e-44	Contig_13144 @@@BLASTX: gi|117166029|dbj|BAF36331.1|hypothetical protein [Ipomoea trifida]	1	0
UN00054	746	IpGALY01043841.1	686	148	No	90	90	0.2	0.22	311	457	388	535	7e-40	TSA: Ipomoea purpurea ABCDEF_13136 transcribed RNA sequence	14	1
UN00054	746	IpGALY01018377.1	1412	148	No	90	90	0.2	0.1	311	457	592	739	7e-40	TSA: Ipomoea purpurea ABCDEF_13137 transcribed RNA sequence	14	1
UN00054	746	IpGALY01005137.1	4913	148	Yes	90	90	0.2	0.03	311	457	4322	4175	7e-40	TSA: Ipomoea purpurea ABCDEF_13135 transcribed RNA sequence	14	1
UN00054	746	IpGALY01068486.1	995	183	Yes	87	87	0.25	0.18	276	457	643	461	3e-39	TSA: Ipomoea purpurea ABCDEF_13139 transcribed RNA sequence	23	1
UN00055	912	IpGALY01044809.1	662	272	Yes	98	98	0.3	0.41	607	878	645	374	1e-140	TSA: Ipomoea purpurea ABCDEF_70803 transcribed RNA sequence	5	0
UN00055	912	IpGALY01034091.1	702	272	No	98	98	0.3	0.39	607	878	14	285	1e-140	TSA: Ipomoea purpurea ABCDEF_63959 transcribed RNA sequence	5	0
UN00055	912	IpGALY01027836.1	813	272	No	98	98	0.3	0.33	607	878	72	343	1e-140	TSA: Ipomoea purpurea ABCDEF_13127 transcribed RNA sequence	5	0
UN00055	912	IbPBL_S_PBL_c25889	898	245	Yes	99	99	0.27	0.27	634	878	481	237	1e-128	IbPBL_S_PBL_c25889	3	0
UN00055	912	IbTSA_JP106920.1	1615	245	Yes	99	99	0.27	0.15	634	878	266	22	1e-128	Contig_2332 @@@BLASTX: gi|223549924|gb|EEF51411.1|conserved hypothetical protein [Ricinus communis]	3	0
UN00055	912	IpGALY01083978.1	1981	245	Yes	98	98	0.27	0.12	634	878	639	395	1e-126	TSA: Ipomoea purpurea ABCDEF_55488 transcribed RNA sequence	4	0
UN00055	912	IpGALY01082486.1	1827	245	No	98	98	0.27	0.13	634	878	1433	1677	1e-126	TSA: Ipomoea purpurea ABCDEF_67663 transcribed RNA sequence	4	0
UN00055	912	IpGALY01055389.1	3226	245	No	98	98	0.27	0.08	634	878	2832	3076	1e-126	TSA: Ipomoea purpurea ABCDEF_13126 transcribed RNA sequence	4	0
UN00055	912	IpGALY01022752.1	1964	245	Yes	98	98	0.27	0.12	634	878	599	355	1e-126	TSA: Ipomoea purpurea ABCDEF_13120 transcribed RNA sequence	4	0
UN00055	912	IpGALY01017350.1	2094	245	No	98	98	0.27	0.12	634	878	1433	1677	1e-126	TSA: Ipomoea purpurea ABCDEF_13121 transcribed RNA sequence	4	0
UN00055	912	IpGALY01014361.1	2137	245	Yes	98	98	0.27	0.11	634	878	728	484	1e-126	TSA: Ipomoea purpurea ABCDEF_13122 transcribed RNA sequence	4	0
UN00055	912	IpGALY01069477.1	394	271	No	95	95	0.3	0.69	1	262	63	333	1e-123	TSA: Ipomoea purpurea ABCDEF_12171 transcribed RNA sequence	4	9
UN00056	583	IbnuEST_JG697727.1	1098	395	Yes	93	93	0.68	0.36	189	583	988	599	1e-152	IbnuEST_JG697727.1	22	5
UN00056	583	IbTSA_JP138875.1	322	263	No	94	94	0.45	0.82	319	581	3	265	1e-106	Contig_34287 @@@BLASTX: gi|225461471|ref|XP_002285024.1|PREDICTED: hypothetical protein [Vitis vinifera]	17	0
UN00056	583	IbPBL_S_PBL_c23631	1015	207	Yes	93	93	0.36	0.2	375	581	1015	809	5e-80	IbPBL_S_PBL_c23631	15	0
UN00056	583	IpGALY01081310.1	361	159	No	94	94	0.27	0.44	425	583	1	159	3e-63	TSA: Ipomoea purpurea ABCDEF_19304 transcribed RNA sequence	9	0
UN00056	583	IbPBL_GMNYDFC02EOXQX	367	83	Yes	98	98	0.14	0.23	174	256	82	1	3e-32	IbPBL_GMNYDFC02EOXQX	1	1
UN00057	964	NoHit	0	0	No	0	0	0	0	0	0	0	0	99	NoMatchingHitfound	NULL	NULL
UN00058	774	IpGALY01065597.1	4952	761	No	98	98	0.98	0.15	1	760	3854	4611	0	TSA: Ipomoea purpurea ABCDEF_2595 transcribed RNA sequence	12	4
UN00058	774	IpGALY01052981.1	1247	761	No	98	98	0.98	0.61	1	760	282	1039	0	TSA: Ipomoea purpurea ABCDEF_2592 transcribed RNA sequence	12	4
UN00058	774	IpGALY01027020.1	1380	761	Yes	98	98	0.98	0.55	1	760	1099	342	0	TSA: Ipomoea purpurea ABCDEF_59330 transcribed RNA sequence	12	4
UN00058	774	IpGALY01004906.1	4745	761	No	98	98	0.98	0.16	1	760	3803	4560	0	TSA: Ipomoea purpurea ABCDEF_2594 transcribed RNA sequence	12	4
UN00058	774	IbPBL_S_PBL_lrc29910	450	452	Yes	99	99	0.58	1	25	476	450	1	0	IbPBL_S_PBL_lrc29910	4	2
UN00058	774	IbTSA_JP133679.1	372	374	No	99	99	0.48	1.01	112	485	1	372	0	Contig_29091 @@@BLASTX: gi|161958660|dbj|BAF95169.1|putative protein kinase [Ipomoea nil]	3	2
UN00058	774	IpGALY01072614.1	683	257	No	97	97	0.33	0.38	505	760	175	430	1e-119	TSA: Ipomoea purpurea ABCDEF_67997 transcribed RNA sequence	6	2
UN00058	774	IpGALY01000130.1	814	257	No	97	97	0.33	0.32	505	760	364	619	1e-119	TSA: Ipomoea purpurea ABCDEF_2596 transcribed RNA sequence	6	2
UN00058	774	IbTSA_JP148875.1	252	253	No	96	96	0.33	1	490	741	1	252	1e-114	Contig_44287 @@@BLASTX: gi|300827402|gb|ADK36643.1|MAPKKKe [Nicotiana benthamiana]	7	2
UN00059	144	IpGALY01002141.1	2249	138	No	99	99	0.96	0.06	1	137	684	820	2e-63	TSA: Ipomoea purpurea ABCDEF_27303 transcribed RNA sequence	0	2
UN00059	144	IbTSA_JP105739.1	1958	138	No	99	99	0.96	0.07	1	137	635	771	2e-63	Contig_1151 @@@BLASTX: gi|223547424|gb|EEF48919.1|poly(p)/ATP NAD kinase, putative [Ricinus communis]	0	2
UN00059	144	InTC6444	859	138	Yes	98	98	0.96	0.16	1	137	318	182	6e-61	homologue to UniRef100_A7NZN6 Cluster: Chromosome chr6 scaffold_3, whole genome shotgun sequence; n=1; Vitis vinifera|Rep: Chromosome chr6 scaffold_3, whole genome shotgun sequence - Vitis vinifera (Grape), partial (37%)	1	2
UN00060	1366	IbTSA_JP105700.1	1979	824	Yes	99	99	0.6	0.42	3	826	1117	294	0	Contig_1112 @@@BLASTX: gi|281193024|gb|ADA57640.1|dehydroquinate dehydratase [Solanum tuberosum]	10	0
UN00060	1366	IbTSA_JP105700.1	1979	109	Yes	95	95	0.08	0.06	1132	1238	296	188	8e-38	Contig_1112 @@@BLASTX: gi|281193024|gb|ADA57640.1|dehydroquinate dehydratase [Solanum tuberosum]	3	2
UN00060	1366	IpGALY01086128.1	1961	824	Yes	98	98	0.6	0.42	3	826	1311	488	0	TSA: Ipomoea purpurea ABCDEF_6229 transcribed RNA sequence	18	0
UN00060	1366	IpGALY01086128.1	1961	109	Yes	94	94	0.08	0.06	1132	1238	490	382	4e-33	TSA: Ipomoea purpurea ABCDEF_6229 transcribed RNA sequence	5	2
UN00060	1366	IpGALY01003584.1	2040	745	Yes	98	98	0.55	0.37	82	826	1232	488	0	TSA: Ipomoea purpurea ABCDEF_6232 transcribed RNA sequence	14	0
UN00060	1366	IpGALY01003584.1	2040	109	Yes	94	94	0.08	0.05	1132	1238	490	382	4e-33	TSA: Ipomoea purpurea ABCDEF_6232 transcribed RNA sequence	5	2
UN00060	1366	IpGALY01064461.1	1851	632	No	98	98	0.46	0.34	195	826	734	1365	0	TSA: Ipomoea purpurea ABCDEF_54119 transcribed RNA sequence	14	0
UN00060	1366	IpGALY01064461.1	1851	109	No	94	94	0.08	0.06	1132	1238	1363	1471	4e-33	TSA: Ipomoea purpurea ABCDEF_54119 transcribed RNA sequence	5	2
UN00060	1366	IpGALY01058310.1	2137	632	No	98	98	0.46	0.3	195	826	1019	1650	0	TSA: Ipomoea purpurea ABCDEF_6224 transcribed RNA sequence	14	0
UN00060	1366	IpGALY01058310.1	2137	115	No	100	100	0.08	0.05	82	196	809	923	4e-58	TSA: Ipomoea purpurea ABCDEF_6224 transcribed RNA sequence	0	0
UN00060	1366	IpGALY01058310.1	2137	109	No	94	94	0.08	0.05	1132	1238	1648	1756	4e-33	TSA: Ipomoea purpurea ABCDEF_6224 transcribed RNA sequence	5	2
UN00060	1366	IpGALY01019141.1	2058	632	Yes	98	98	0.46	0.31	195	826	1119	488	0	TSA: Ipomoea purpurea ABCDEF_6231 transcribed RNA sequence	14	0
UN00060	1366	IpGALY01019141.1	2058	194	Yes	98	98	0.14	0.09	3	196	1408	1215	1e-95	TSA: Ipomoea purpurea ABCDEF_6231 transcribed RNA sequence	4	0
UN00060	1366	IpGALY01019141.1	2058	109	Yes	94	94	0.08	0.05	1132	1238	490	382	4e-33	TSA: Ipomoea purpurea ABCDEF_6231 transcribed RNA sequence	5	2
UN00060	1366	IpGALY01055219.1	1304	609	No	97	97	0.45	0.47	3	611	612	1220	0	TSA: Ipomoea purpurea ABCDEF_6225 transcribed RNA sequence	18	0
UN00060	1366	IbPBL_S_PBL_c6154	1079	588	Yes	98	98	0.43	0.54	243	826	1079	492	0	IbPBL_S_PBL_c6154	8	4
UN00060	1366	IbPBL_S_PBL_c6154	1079	109	Yes	95	95	0.08	0.1	1132	1238	494	386	8e-38	IbPBL_S_PBL_c6154	3	2
UN00060	1366	IpGALY01072347.1	2386	568	Yes	98	98	0.42	0.24	259	826	991	424	0	TSA: Ipomoea purpurea ABCDEF_6227 transcribed RNA sequence	11	0
UN00060	1366	IpGALY01072347.1	2386	115	Yes	100	100	0.08	0.05	82	196	1578	1464	4e-58	TSA: Ipomoea purpurea ABCDEF_6227 transcribed RNA sequence	0	0
UN00060	1366	IpGALY01072347.1	2386	109	Yes	94	94	0.08	0.05	1132	1238	426	318	4e-33	TSA: Ipomoea purpurea ABCDEF_6227 transcribed RNA sequence	5	2
UN00060	1366	IpGALY01064758.1	1401	417	No	97	97	0.31	0.3	195	611	901	1317	0	TSA: Ipomoea purpurea ABCDEF_6228 transcribed RNA sequence	14	0
UN00060	1366	IpGALY01064758.1	1401	194	No	98	98	0.14	0.14	3	196	612	805	1e-95	TSA: Ipomoea purpurea ABCDEF_6228 transcribed RNA sequence	4	0
UN00060	1366	IpGALY01084100.1	1941	715	Yes	86	86	0.52	0.37	82	796	1241	527	1e-180	TSA: Ipomoea purpurea ABCDEF_34606 transcribed RNA sequence	99	0
UN00060	1366	InTC2906	728	325	Yes	99	99	0.24	0.45	502	826	728	404	1e-176	similar to UniRef100_Q42947 Cluster: Dehydroquinate dehydratase/shikimate dehydrogenase precursor; n=2; Nicotiana tabacum|Rep: Dehydroquinate dehydratase/shikimate dehydrogenase precursor - Nicotiana tabacum (Common tobacco), partial (38%)	3	0
UN00060	1366	IpGALY01007970.1	847	353	Yes	97	97	0.26	0.42	259	611	437	85	1e-174	TSA: Ipomoea purpurea ABCDEF_6226 transcribed RNA sequence	11	0
UN00060	1366	IpGALY01007970.1	847	100	Yes	97	97	0.07	0.12	162	261	847	748	5e-42	TSA: Ipomoea purpurea ABCDEF_6226 transcribed RNA sequence	3	0
UN00060	1366	IbTSA_JP111173.1	1077	650	No	86	86	0.48	0.6	171	820	7	656	1e-155	Contig_6585 @@@BLASTX: gi|281193024|gb|ADA57640.1|dehydroquinate dehydratase [Solanum tuberosum]	93	0
UN00060	1366	IpGALY01032868.1	397	219	Yes	97	97	0.16	0.55	3	221	219	1	1e-103	TSA: Ipomoea purpurea ABCDEF_78580 transcribed RNA sequence	7	0
UN00060	1366	IpGALY01028265.1	1673	194	No	98	98	0.14	0.12	3	196	894	1087	1e-95	TSA: Ipomoea purpurea ABCDEF_6233 transcribed RNA sequence	4	0
UN00060	1366	IpGALY01028265.1	1673	114	No	96	96	0.08	0.07	259	372	1560	1673	5e-48	TSA: Ipomoea purpurea ABCDEF_6233 transcribed RNA sequence	4	0
UN00060	1366	IbPBL_S_PBL_c42411	449	340	Yes	88	88	0.25	0.76	82	421	365	26	4e-92	IbPBL_S_PBL_c42411	42	0
UN00060	1366	IbPBL_GMNYDFC02EY79O	174	174	Yes	99	99	0.13	1	71	242	174	1	8e-84	IbPBL_GMNYDFC02EY79O	0	2
UN00060	1366	IpGALY01015107.1	420	377	Yes	84	84	0.28	0.9	228	604	420	44	1e-73	TSA: Ipomoea purpurea ABCDEF_50286 transcribed RNA sequence	59	0
UN00060	1366	InTC5127	734	159	Yes	97	97	0.12	0.22	3	160	159	1	2e-72	similar to UniRef100_A7NW96 Cluster: Chromosome chr5 scaffold_2, whole genome shotgun sequence; n=1; Vitis vinifera|Rep: Chromosome chr5 scaffold_2, whole genome shotgun sequence - Vitis vinifera (Grape), partial (35%)	3	1
UN00060	1366	IbPBL_S_PBL_c15247	421	186	Yes	88	88	0.14	0.44	637	822	417	232	5e-48	IbPBL_S_PBL_c15247	22	0
UN00060	1366	IbTSA_JP115873.1	791	120	Yes	92	92	0.09	0.15	82	201	120	1	1e-39	Contig_11285 @@@BLASTX: gi|259459940|emb|CBF75498.1|unnamed protein product [Solanum lycopersicum]	9	0
UN00060	1366	IbPBL_GM0Z85L06HI8P0	448	109	Yes	95	95	0.08	0.24	1132	1238	392	284	8e-38	IbPBL_GM0Z85L06HI8P0	3	2
UN00060	1366	IbPBL_GMNYDFC01BQTW0	433	99	Yes	96	96	0.07	0.23	1142	1238	384	286	3e-34	IbPBL_GMNYDFC01BQTW0	2	2
UN00060	1366	InTC1959	754	85	Yes	96	96	0.06	0.11	3	87	180	96	4e-33	similar to UniRef100_A7NW96 Cluster: Chromosome chr5 scaffold_2, whole genome shotgun sequence; n=1; Vitis vinifera|Rep: Chromosome chr5 scaffold_2, whole genome shotgun sequence - Vitis vinifera (Grape), partial (32%)	3	0
UN00061	714	IbnuEST_AY830138.1	99025	174	Yes	92	92	0.24	0	1	172	75141	74968	2e-55	Ipomoea batatas cultivar Beauregard clone BAC117E14, complete sequence	12	2
UN00061	714	IbnuEST_AY830138.1	99025	167	Yes	87	87	0.23	0	409	573	74711	74545	4e-32	Ipomoea batatas cultivar Beauregard clone BAC117E14, complete sequence	20	2
UN00061	714	IpGALY01067390.1	474	188	No	89	89	0.26	0.4	3	189	183	369	4e-47	TSA: Ipomoea purpurea ABCDEF_42041 transcribed RNA sequence	19	2
UN00061	714	IpGALY01030248.1	544	188	No	89	89	0.26	0.35	3	189	261	447	4e-47	TSA: Ipomoea purpurea ABCDEF_42042 transcribed RNA sequence	19	2
UN00061	714	IpGALY01066740.1	442	175	No	89	89	0.25	0.4	3	176	253	426	4e-44	TSA: Ipomoea purpurea ABCDEF_29902 transcribed RNA sequence	17	2
UN00061	714	IpGALY01033329.1	211	129	No	92	92	0.18	0.61	60	188	78	206	7e-43	TSA: Ipomoea purpurea ABCDEF_70853 transcribed RNA sequence	10	0
UN00061	714	IpGALY01074889.1	437	137	No	91	91	0.19	0.31	52	188	203	339	2e-40	TSA: Ipomoea purpurea ABCDEF_4923 transcribed RNA sequence	13	0
UN00061	714	IbnuEST_GU171733.1	804	100	No	95	95	0.14	0.12	76	175	538	637	2e-37	Ipomoea batatas microsatellite Stv_Ipb_669 sequence	5	0
UN00061	714	IbnuEST_GU172016.1	1282	113	No	91	91	0.16	0.09	78	190	861	972	6e-31	Ipomoea batatas microsatellite Stv_Ipb_1756 sequence	9	1
UN00062	163	NoHit	0	0	No	0	0	0	0	0	0	0	0	99	NoMatchingHitfound	NULL	NULL
UN00063	260	IbTSA_JP114719.1	851	170	Yes	97	97	0.65	0.2	82	251	542	374	2e-77	Contig_10131 @@@BLASTX: gi|194067755|dbj|BAG55005.1|auxin-responsive Aux/IAA gene family member [Ipomoea nil]	4	1
UN00063	260	IpGALY01085793.1	1068	170	No	96	96	0.65	0.16	82	251	498	666	1e-72	TSA: Ipomoea purpurea ABCDEF_54110 transcribed RNA sequence	6	1
UN00063	260	IpGALY01078519.1	770	170	No	96	96	0.65	0.22	82	251	498	666	1e-72	TSA: Ipomoea purpurea ABCDEF_58573 transcribed RNA sequence	6	1
UN00063	260	IpGALY01001826.1	1293	170	No	96	96	0.65	0.13	82	251	691	859	1e-72	TSA: Ipomoea purpurea ABCDEF_25785 transcribed RNA sequence	6	1
UN00063	260	InTC8438	496	146	Yes	98	98	0.56	0.29	106	251	496	351	3e-70	similar to UniRef100_A7NWZ7 Cluster: Chromosome chr5 scaffold_2, whole genome shotgun sequence; n=1; Vitis vinifera|Rep: Chromosome chr5 scaffold_2, whole genome shotgun sequence - Vitis vinifera (Grape), partial (45%)	3	0
UN00063	260	IbnuEST_CO501152.1	510	170	Yes	95	95	0.65	0.33	82	251	455	287	2e-68	IbnuEST_CO501152.1	8	1
UN00063	260	IbPBL_S_PBL_c49321	164	154	Yes	96	96	0.59	0.94	99	251	158	5	1e-66	IbPBL_S_PBL_c49321	5	1
UN00063	260	IbPBL_S_PBL_c4346	757	113	Yes	97	97	0.43	0.15	82	194	115	4	4e-48	IbPBL_S_PBL_c4346	2	1
UN00064	679	IpGALY01042297.1	2734	530	No	97	97	0.78	0.19	7	536	501	1029	0	TSA: Ipomoea purpurea ABCDEF_51504 transcribed RNA sequence	15	1
UN00064	679	IbTSA_JP116973.1	745	347	No	98	98	0.51	0.47	1	347	400	745	1e-175	Contig_12385 @@@BLASTX: gi|296083212|emb|CBI22848.3|unnamed protein product [Vitis vinifera]	7	1
UN00064	679	IbPBL_S_PBL_c46013	626	205	No	100	100	0.3	0.33	332	536	1	205	1e-110	IbPBL_S_PBL_c46013	1	0
UN00065	1148	NoHit	0	0	No	0	0	0	0	0	0	0	0	99	NoMatchingHitfound	NULL	NULL
UN00066	592	IbPBL_S_PBL_c1204	2838	319	Yes	92	92	0.54	0.11	73	391	2246	1928	1e-116	IbPBL_S_PBL_c1204	27	0
UN00066	592	IbPBL_S_PBL_c1204	2838	112	Yes	97	97	0.19	0.04	481	592	1928	1817	1e-49	IbPBL_S_PBL_c1204	3	0
UN00066	592	IbnuEST_EE880537.1	633	319	Yes	92	92	0.54	0.5	73	391	479	161	1e-116	IbnuEST_EE880537.1	27	0
UN00066	592	IbnuEST_EE880537.1	633	112	Yes	97	97	0.19	0.18	481	592	161	50	1e-49	IbnuEST_EE880537.1	3	0
UN00066	592	IpGALY01064008.1	2962	319	No	91	91	0.54	0.11	73	391	672	990	1e-111	TSA: Ipomoea purpurea ABCDEF_27355 transcribed RNA sequence	29	0
UN00066	592	IpGALY01064008.1	2962	112	No	97	97	0.19	0.04	481	592	990	1101	1e-49	TSA: Ipomoea purpurea ABCDEF_27355 transcribed RNA sequence	3	0
UN00066	592	IpGALY01024401.1	2985	319	No	91	91	0.54	0.11	73	391	695	1013	1e-111	TSA: Ipomoea purpurea ABCDEF_27353 transcribed RNA sequence	29	0
UN00066	592	IpGALY01024401.1	2985	112	No	97	97	0.19	0.04	481	592	1013	1124	1e-49	TSA: Ipomoea purpurea ABCDEF_27353 transcribed RNA sequence	3	0
UN00066	592	IpGALY01011552.1	2897	319	No	91	91	0.54	0.11	73	391	607	925	1e-111	TSA: Ipomoea purpurea ABCDEF_27356 transcribed RNA sequence	29	0
UN00066	592	IpGALY01011552.1	2897	112	No	97	97	0.19	0.04	481	592	925	1036	1e-49	TSA: Ipomoea purpurea ABCDEF_27356 transcribed RNA sequence	3	0
UN00066	592	IbTSA_JP115880.1	791	295	Yes	92	92	0.5	0.37	97	391	786	492	1e-108	Contig_11292 @@@BLASTX: gi|307751939|gb|ADN92993.1|putative lipoxygenase LOX1 [Ipomoea nil]	24	0
UN00066	592	IbTSA_JP115880.1	791	112	Yes	97	97	0.19	0.14	481	592	492	381	1e-49	Contig_11292 @@@BLASTX: gi|307751939|gb|ADN92993.1|putative lipoxygenase LOX1 [Ipomoea nil]	3	0
UN00066	592	IpGALY01086386.1	2897	319	No	88	88	0.54	0.11	73	391	607	925	4e-87	TSA: Ipomoea purpurea ABCDEF_27354 transcribed RNA sequence	39	0
UN00066	592	IpGALY01047491.1	2985	319	No	88	88	0.54	0.11	73	391	695	1013	4e-87	TSA: Ipomoea purpurea ABCDEF_5470 transcribed RNA sequence	39	0
UN00066	592	IpGALY01054895.1	3307	319	No	87	87	0.54	0.1	73	391	734	1052	9e-85	TSA: Ipomoea purpurea ABCDEF_27360 transcribed RNA sequence	40	0
UN00066	592	IpGALY01043476.1	3470	319	Yes	87	87	0.54	0.09	73	391	2737	2419	9e-85	TSA: Ipomoea purpurea ABCDEF_27358 transcribed RNA sequence	40	0
UN00066	592	IpGALY01042076.1	2917	319	Yes	87	87	0.54	0.11	73	391	2222	1904	9e-85	TSA: Ipomoea purpurea ABCDEF_72848 transcribed RNA sequence	40	0
UN00066	592	IpGALY01041592.1	2962	319	No	87	87	0.54	0.11	73	391	672	990	9e-85	TSA: Ipomoea purpurea ABCDEF_45373 transcribed RNA sequence	40	0
UN00066	592	IpGALY01001001.1	3163	319	No	87	87	0.54	0.1	73	391	734	1052	9e-85	TSA: Ipomoea purpurea ABCDEF_45372 transcribed RNA sequence	40	0
UN00066	592	IpGALY01000127.1	3326	319	Yes	87	87	0.54	0.1	73	391	2593	2275	9e-85	TSA: Ipomoea purpurea ABCDEF_27359 transcribed RNA sequence	40	0
UN00066	592	IbPBL_S_PBL_c21109	915	284	No	88	88	0.48	0.31	73	354	633	915	5e-77	IbPBL_S_PBL_c21109	30	3
UN00066	592	InTC9920	982	281	Yes	88	88	0.47	0.29	73	353	284	4	5e-74	similar to UniRef100_Q43191 Cluster: Lipoxygenase; n=1; Solanum tuberosum|Rep: Lipoxygenase - Solanum tuberosum (Potato), partial (28%)	35	0
UN00066	592	InTC1931	761	201	Yes	89	89	0.34	0.26	73	272	204	4	2e-52	similar to UniRef100_Q43191 Cluster: Lipoxygenase; n=1; Solanum tuberosum|Rep: Lipoxygenase - Solanum tuberosum (Potato), partial (22%)	22	1
UN00066	592	IbPBL_GMNYDFC02EQ7VF	440	107	Yes	92	92	0.18	0.24	73	179	112	6	3e-32	IbPBL_GMNYDFC02EQ7VF	9	0
UN00067	648	NoHit	0	0	No	0	0	0	0	0	0	0	0	99	NoMatchingHitfound	NULL	NULL
UN00068	1550	NoHit	0	0	No	0	0	0	0	0	0	0	0	99	NoMatchingHitfound	NULL	NULL
UN00069	735	IpGALY01070448.1	3382	688	Yes	96	96	0.94	0.2	1	688	3142	2457	0	TSA: Ipomoea purpurea ABCDEF_10695 transcribed RNA sequence	27	2
UN00069	735	IbTSA_JP104856.1	2686	688	Yes	95	95	0.94	0.26	1	688	2587	1902	0	Contig_268 @@@BLASTX: gi|147858113|emb|CAN81413.1|hypothetical protein [Vitis vinifera]	29	2
UN00069	735	IbPBL_S_PBL_c24214	1079	689	No	95	95	0.94	0.64	1	688	182	868	0	IbPBL_S_PBL_c24214	29	3
UN00069	735	IpGALY01020630.1	2848	405	No	95	95	0.55	0.14	284	688	1	405	0	TSA: Ipomoea purpurea ABCDEF_10694 transcribed RNA sequence	19	0
UN00070	655	NoHit	0	0	No	0	0	0	0	0	0	0	0	99	NoMatchingHitfound	NULL	NULL
UN00071	1134	InTC8649	1154	958	Yes	97	97	0.84	0.83	144	1101	1049	93	0	similar to UniRef100_A7P000 Cluster: Chromosome chr6 scaffold_3, whole genome shotgun sequence; n=1; Vitis vinifera|Rep: Chromosome chr6 scaffold_3, whole genome shotgun sequence - Vitis vinifera (Grape), partial (89%)	25	1
UN00071	1134	IpGALY01056338.1	1266	963	Yes	97	97	0.85	0.76	144	1106	1100	139	0	TSA: Ipomoea purpurea ABCDEF_7173 transcribed RNA sequence	31	1
UN00071	1134	IbTSA_JP111418.1	1058	890	No	98	98	0.78	0.84	144	1031	165	1054	0	Contig_6830 @@@BLASTX: gi|225435608|ref|XP_002285629.1|PREDICTED: hypothetical protein [Vitis vinifera]	17	2
UN00071	1134	IpGALY01033580.1	1354	789	Yes	96	96	0.7	0.58	144	932	1188	400	0	TSA: Ipomoea purpurea ABCDEF_7172 transcribed RNA sequence	28	0
UN00071	1134	IpGALY01033580.1	1354	179	Yes	98	98	0.16	0.13	928	1106	316	139	2e-84	TSA: Ipomoea purpurea ABCDEF_7172 transcribed RNA sequence	3	1
UN00071	1134	IbPBL_S_PBL_c4481	683	506	Yes	99	99	0.45	0.74	144	648	506	1	0	IbPBL_S_PBL_c4481	6	1
UN00071	1134	IbPBL_GM0Z85L06GT90A	494	321	Yes	99	99	0.28	0.65	144	464	321	1	1e-174	IbPBL_GM0Z85L06GT90A	3	0
UN00071	1134	IbPBL_S_PBL_c41605	307	307	Yes	95	95	0.27	1	651	955	307	1	1e-139	IbPBL_S_PBL_c41605	12	2
UN00071	1134	IbTSA_JP125511.1	498	208	Yes	96	96	0.18	0.42	928	1134	286	81	2e-87	Contig_20923 @@@BLASTX: gi|225435608|ref|XP_002285629.1|PREDICTED: hypothetical protein [Vitis vinifera]	5	3
UN00071	1134	InCJ754685	816	174	Yes	98	98	0.15	0.21	928	1101	264	92	7e-84	similar to UniRef100_A7P000 Cluster: Chromosome chr6 scaffold_3, whole genome shotgun sequence; n=1; Vitis vinifera|Rep: Chromosome chr6 scaffold_3, whole genome shotgun sequence - Vitis vinifera (Grape), partial (19%)	2	1
UN00072	1078	IpGALY01049821.1	3049	1073	No	97	97	1	0.35	1	1072	267	1337	0	TSA: Ipomoea purpurea ABCDEF_43715 transcribed RNA sequence	26	3
UN00072	1078	IpGALY01035425.1	3210	1073	No	97	97	1	0.33	1	1072	428	1498	0	TSA: Ipomoea purpurea ABCDEF_43717 transcribed RNA sequence	26	3
UN00072	1078	IpGALY01017053.1	2987	1073	No	97	97	1	0.36	1	1072	205	1275	0	TSA: Ipomoea purpurea ABCDEF_43722 transcribed RNA sequence	26	3
UN00072	1078	IpGALY01026671.1	2355	1073	No	97	97	1	0.46	1	1072	205	1275	0	TSA: Ipomoea purpurea ABCDEF_43724 transcribed RNA sequence	25	3
UN00072	1078	IpGALY01017174.1	2544	1073	No	97	97	1	0.42	1	1072	394	1464	0	TSA: Ipomoea purpurea ABCDEF_43711 transcribed RNA sequence	25	3
UN00072	1078	IpGALY01083310.1	2316	1008	Yes	97	97	0.94	0.44	65	1072	2082	1077	0	TSA: Ipomoea purpurea ABCDEF_43723 transcribed RNA sequence	27	2
UN00072	1078	IpGALY01083310.1	2316	71	Yes	100	100	0.07	0.03	1	71	2257	2187	5e-32	TSA: Ipomoea purpurea ABCDEF_43723 transcribed RNA sequence	0	0
UN00072	1078	IpGALY01008791.1	3172	1008	Yes	97	97	0.94	0.32	65	1072	2718	1713	0	TSA: Ipomoea purpurea ABCDEF_43721 transcribed RNA sequence	27	2
UN00072	1078	IpGALY01008791.1	3172	71	Yes	100	100	0.07	0.02	1	71	2893	2823	5e-32	TSA: Ipomoea purpurea ABCDEF_43721 transcribed RNA sequence	0	0
UN00072	1078	IpGALY01054576.1	2978	810	No	97	97	0.75	0.27	263	1072	568	1375	0	TSA: Ipomoea purpurea ABCDEF_43718 transcribed RNA sequence	23	2
UN00072	1078	IpGALY01054576.1	2978	144	No	99	99	0.13	0.05	1	143	428	571	9e-71	TSA: Ipomoea purpurea ABCDEF_43718 transcribed RNA sequence	0	1
UN00072	1078	IpGALY01035649.1	2679	810	No	97	97	0.75	0.3	263	1072	269	1076	0	TSA: Ipomoea purpurea ABCDEF_74645 transcribed RNA sequence	23	2
UN00072	1078	IpGALY01035649.1	2679	144	No	99	99	0.13	0.05	1	143	129	272	9e-71	TSA: Ipomoea purpurea ABCDEF_74645 transcribed RNA sequence	0	1
UN00072	1078	IpGALY01009718.1	2921	810	No	97	97	0.75	0.28	263	1072	516	1323	0	TSA: Ipomoea purpurea ABCDEF_43716 transcribed RNA sequence	23	2
UN00072	1078	IpGALY01009718.1	2921	79	No	99	99	0.07	0.03	65	143	441	519	2e-34	TSA: Ipomoea purpurea ABCDEF_43716 transcribed RNA sequence	1	0
UN00072	1078	IpGALY01009718.1	2921	71	No	100	100	0.07	0.02	1	71	266	336	5e-32	TSA: Ipomoea purpurea ABCDEF_43716 transcribed RNA sequence	0	0
UN00072	1078	IpGALY01032874.1	2746	810	No	97	97	0.75	0.29	263	1072	314	1121	0	TSA: Ipomoea purpurea ABCDEF_43719 transcribed RNA sequence	22	2
UN00072	1078	IpGALY01032874.1	2746	144	No	99	99	0.13	0.05	1	143	174	317	9e-71	TSA: Ipomoea purpurea ABCDEF_43719 transcribed RNA sequence	0	1
UN00072	1078	IpGALY01020369.1	1935	810	No	97	97	0.75	0.42	263	1072	48	855	0	TSA: Ipomoea purpurea ABCDEF_57732 transcribed RNA sequence	22	2
UN00072	1078	IpGALY01075056.1	2382	806	No	97	97	0.75	0.34	267	1072	499	1302	0	TSA: Ipomoea purpurea ABCDEF_43709 transcribed RNA sequence	23	2
UN00072	1078	IpGALY01075056.1	2382	246	No	98	98	0.23	0.1	1	245	232	477	1e-124	TSA: Ipomoea purpurea ABCDEF_43709 transcribed RNA sequence	3	1
UN00072	1078	IpGALY01079224.1	1465	806	No	97	97	0.75	0.55	267	1072	435	1238	0	TSA: Ipomoea purpurea ABCDEF_60682 transcribed RNA sequence	24	2
UN00072	1078	IpGALY01079224.1	1465	267	No	99	99	0.25	0.18	1	266	147	413	1e-137	TSA: Ipomoea purpurea ABCDEF_60682 transcribed RNA sequence	3	1
UN00072	1078	IpGALY01070643.1	1712	806	No	97	97	0.75	0.47	267	1072	682	1485	0	TSA: Ipomoea purpurea ABCDEF_61571 transcribed RNA sequence	24	2
UN00072	1078	IpGALY01070643.1	1712	267	No	99	99	0.25	0.16	1	266	394	660	1e-137	TSA: Ipomoea purpurea ABCDEF_61571 transcribed RNA sequence	3	1
UN00072	1078	IpGALY01005144.1	1488	806	No	97	97	0.75	0.54	267	1072	458	1261	0	TSA: Ipomoea purpurea ABCDEF_43712 transcribed RNA sequence	24	2
UN00072	1078	IpGALY01005144.1	1488	202	No	98	98	0.19	0.14	65	266	235	436	1e-100	TSA: Ipomoea purpurea ABCDEF_43712 transcribed RNA sequence	4	0
UN00072	1078	IpGALY01005144.1	1488	71	No	100	100	0.07	0.05	1	71	60	130	5e-32	TSA: Ipomoea purpurea ABCDEF_43712 transcribed RNA sequence	0	0
UN00072	1078	IpGALY01002445.1	1461	806	No	97	97	0.75	0.55	267	1072	431	1234	0	TSA: Ipomoea purpurea ABCDEF_62948 transcribed RNA sequence	24	2
UN00072	1078	IpGALY01002445.1	1461	267	No	99	99	0.25	0.18	1	266	143	409	1e-137	TSA: Ipomoea purpurea ABCDEF_62948 transcribed RNA sequence	3	1
UN00072	1078	IbPBL_S_PBL_c26166	836	814	No	97	97	0.76	0.97	263	1073	1	811	0	IbPBL_S_PBL_c26166	20	6
UN00072	1078	IpGALY01084729.1	916	587	No	98	98	0.54	0.64	1	586	147	733	0	TSA: Ipomoea purpurea ABCDEF_62641 transcribed RNA sequence	8	1
UN00072	1078	IpGALY01029406.1	1163	587	No	98	98	0.54	0.5	1	586	394	980	0	TSA: Ipomoea purpurea ABCDEF_63991 transcribed RNA sequence	8	1
UN00072	1078	IpGALY01013910.1	912	587	No	98	98	0.54	0.64	1	586	143	729	0	TSA: Ipomoea purpurea ABCDEF_60409 transcribed RNA sequence	8	1
UN00072	1078	IbTSA_JP122846.1	559	559	No	97	97	0.52	1	86	644	1	559	0	Contig_18258 @@@BLASTX: gi|225440702|ref|XP_002274939.1|PREDICTED: hypothetical protein [Vitis vinifera]	14	0
UN00072	1078	IpGALY01084614.1	1084	522	No	98	98	0.48	0.48	65	586	380	901	0	TSA: Ipomoea purpurea ABCDEF_43720 transcribed RNA sequence	9	0
UN00072	1078	IpGALY01084614.1	1084	71	No	100	100	0.07	0.07	1	71	205	275	5e-32	TSA: Ipomoea purpurea ABCDEF_43720 transcribed RNA sequence	0	0
UN00072	1078	IpGALY01019144.1	1026	522	No	98	98	0.48	0.51	65	586	322	843	0	TSA: Ipomoea purpurea ABCDEF_62996 transcribed RNA sequence	9	0
UN00072	1078	IpGALY01019144.1	1026	71	No	100	100	0.07	0.07	1	71	147	217	5e-32	TSA: Ipomoea purpurea ABCDEF_62996 transcribed RNA sequence	0	0
UN00072	1078	IbTSA_JP122271.1	574	481	No	96	96	0.45	0.84	593	1073	1	479	0	Contig_17683 @@@BLASTX: gi|225440702|ref|XP_002274939.1|PREDICTED: hypothetical protein [Vitis vinifera]	15	2
UN00072	1078	IpGALY01079128.1	937	320	No	98	98	0.3	0.34	267	586	435	754	1e-168	TSA: Ipomoea purpurea ABCDEF_64294 transcribed RNA sequence	5	0
UN00072	1078	IpGALY01079128.1	937	267	No	99	99	0.25	0.28	1	266	147	413	1e-137	TSA: Ipomoea purpurea ABCDEF_64294 transcribed RNA sequence	3	1
UN00072	1078	IpGALY01071482.1	1184	320	No	98	98	0.3	0.27	267	586	682	1001	1e-168	TSA: Ipomoea purpurea ABCDEF_62546 transcribed RNA sequence	5	0
UN00072	1078	IpGALY01071482.1	1184	267	No	99	99	0.25	0.23	1	266	394	660	1e-137	TSA: Ipomoea purpurea ABCDEF_62546 transcribed RNA sequence	3	1
UN00072	1078	IpGALY01058727.1	933	320	No	98	98	0.3	0.34	267	586	431	750	1e-168	TSA: Ipomoea purpurea ABCDEF_64382 transcribed RNA sequence	5	0
UN00072	1078	IpGALY01058727.1	933	267	No	99	99	0.25	0.29	1	266	143	409	1e-137	TSA: Ipomoea purpurea ABCDEF_64382 transcribed RNA sequence	3	1
UN00072	1078	IpGALY01040286.1	960	320	No	98	98	0.3	0.33	267	586	458	777	1e-168	TSA: Ipomoea purpurea ABCDEF_43713 transcribed RNA sequence	5	0
UN00072	1078	IpGALY01040286.1	960	202	No	98	98	0.19	0.21	65	266	235	436	1e-100	TSA: Ipomoea purpurea ABCDEF_43713 transcribed RNA sequence	4	0
UN00072	1078	IpGALY01040286.1	960	71	No	100	100	0.07	0.07	1	71	60	130	5e-32	TSA: Ipomoea purpurea ABCDEF_43713 transcribed RNA sequence	0	0
UN00072	1078	IpGALY01079191.1	2851	338	No	96	96	0.31	0.12	735	1072	804	1139	1e-153	TSA: Ipomoea purpurea ABCDEF_43710 transcribed RNA sequence	13	2
UN00072	1078	IpGALY01001757.1	1584	338	Yes	96	96	0.31	0.21	735	1072	1416	1081	1e-153	TSA: Ipomoea purpurea ABCDEF_43708 transcribed RNA sequence	13	2
UN00072	1078	IpGALY01080313.1	665	202	No	98	98	0.19	0.3	65	266	322	523	1e-100	TSA: Ipomoea purpurea ABCDEF_63296 transcribed RNA sequence	4	0
UN00072	1078	IpGALY01080313.1	665	121	No	100	100	0.11	0.18	267	387	545	665	8e-62	TSA: Ipomoea purpurea ABCDEF_63296 transcribed RNA sequence	0	0
UN00072	1078	IpGALY01080313.1	665	71	No	100	100	0.07	0.11	1	71	147	217	5e-32	TSA: Ipomoea purpurea ABCDEF_63296 transcribed RNA sequence	0	0
UN00072	1078	IpGALY01084777.1	504	144	No	99	99	0.13	0.29	1	143	266	409	9e-71	TSA: Ipomoea purpurea ABCDEF_65607 transcribed RNA sequence	0	1
UN00072	1078	IpGALY01084777.1	504	99	No	100	100	0.09	0.2	263	361	406	504	1e-48	TSA: Ipomoea purpurea ABCDEF_65607 transcribed RNA sequence	0	0
UN00073	366	InCJ769363	742	227	No	98	98	0.62	0.31	36	261	258	484	1e-113	similar to UniRef100_A7R2Z1 Cluster: Chromosome undetermined scaffold_465, whole genome shotgun sequence; n=1; Vitis vinifera|Rep: Chromosome undetermined scaffold_465, whole genome shotgun sequence - Vitis vinifera (Grape), complete	3	1
UN00073	366	InTC11164	875	227	Yes	98	98	0.62	0.26	36	261	751	525	1e-113	similar to UniRef100_A1YMZ8 Cluster: Poly(A)-binding protein II-like; n=1; Brassica rapa|Rep: Poly(A)-binding protein II-like - Brassica campestris (Field mustard), partial (97%)	3	1
UN00073	366	InTC6495	870	227	Yes	98	98	0.62	0.26	36	261	744	518	1e-113	similar to UniRef100_A1YMZ8 Cluster: Poly(A)-binding protein II-like; n=1; Brassica rapa|Rep: Poly(A)-binding protein II-like - Brassica campestris (Field mustard), complete	3	1
UN00073	366	IpGALY01076079.1	1085	227	Yes	97	97	0.62	0.21	36	261	863	637	1e-109	TSA: Ipomoea purpurea ABCDEF_14981 transcribed RNA sequence	5	1
UN00073	366	IpGALY01027988.1	1243	227	Yes	97	97	0.62	0.18	36	261	1021	795	1e-109	TSA: Ipomoea purpurea ABCDEF_31068 transcribed RNA sequence	5	1
UN00073	366	IpGALY01020330.1	901	227	Yes	97	97	0.62	0.25	36	261	679	453	1e-109	TSA: Ipomoea purpurea ABCDEF_4587 transcribed RNA sequence	5	1
UN00073	366	IbTSA_JP112384.1	991	208	Yes	97	97	0.57	0.21	57	261	772	565	1e-98	Contig_7796 @@@BLASTX: gi|224081120|ref|XP_002306300.1|predicted protein [Populus trichocarpa]	3	3
UN00073	366	IbPBL_GMNYDFC01ALZK4	412	208	Yes	97	97	0.57	0.5	57	261	221	14	3e-96	IbPBL_GMNYDFC01ALZK4	4	3
UN00073	366	IbPBL_S_PBL_c5858	641	208	Yes	97	97	0.57	0.32	57	261	552	345	3e-96	IbPBL_S_PBL_c5858	4	3
UN00074	579	IpGALY01029430.1	872	369	No	96	96	0.64	0.42	117	485	154	520	1e-174	TSA: Ipomoea purpurea ABCDEF_31468 transcribed RNA sequence	11	2
UN00074	579	IpGALY01029430.1	872	89	No	96	96	0.15	0.1	1	89	69	156	5e-31	TSA: Ipomoea purpurea ABCDEF_31468 transcribed RNA sequence	3	1
UN00075	752	IbTSA_JP116711.1	756	535	Yes	99	99	0.71	0.71	218	752	575	41	0	Contig_12123 @@@BLASTX: gi|118483528|gb|ABK93662.1|unknown [Populus trichocarpa]	8	0
UN00075	752	IbTSA_JP116711.1	756	166	Yes	96	96	0.22	0.22	39	203	751	586	4e-72	Contig_12123 @@@BLASTX: gi|118483528|gb|ABK93662.1|unknown [Populus trichocarpa]	5	1
UN00075	752	IpGALY01060957.1	1082	534	No	98	98	0.71	0.49	219	752	220	753	0	TSA: Ipomoea purpurea ABCDEF_75293 transcribed RNA sequence	10	0
UN00075	752	IpGALY01060957.1	1082	168	No	94	94	0.22	0.16	39	205	41	208	9e-64	TSA: Ipomoea purpurea ABCDEF_75293 transcribed RNA sequence	9	1
UN00075	752	IpGALY01032614.1	1027	534	No	98	98	0.71	0.52	219	752	220	753	0	TSA: Ipomoea purpurea ABCDEF_21085 transcribed RNA sequence	11	0
UN00075	752	IpGALY01032614.1	1027	168	No	94	94	0.22	0.16	39	205	41	208	9e-64	TSA: Ipomoea purpurea ABCDEF_21085 transcribed RNA sequence	9	1
UN00075	752	IbPBL_S_PBL_c26005	410	362	Yes	97	97	0.48	0.88	221	581	362	1	1e-179	IbPBL_S_PBL_c26005	9	1
UN00075	752	IbPBL_S_PBL_c3404	904	401	Yes	88	88	0.53	0.44	338	738	651	251	1e-117	IbPBL_S_PBL_c3404	47	0
UN00075	752	IbTSA_JP112526.1	981	401	Yes	88	88	0.53	0.41	338	738	666	266	1e-117	Contig_7938 @@@BLASTX: gi|225428428|ref|XP_002283905.1|PREDICTED: hypothetical protein [Vitis vinifera]	47	0
UN00075	752	IpGALY01021045.1	1113	401	No	88	88	0.53	0.36	338	738	401	801	1e-112	TSA: Ipomoea purpurea ABCDEF_49162 transcribed RNA sequence	49	0
UN00075	752	InTC463	905	401	Yes	88	88	0.53	0.44	338	738	622	222	1e-112	similar to UniRef100_A7P8Y5 Cluster: Chromosome chr3 scaffold_8, whole genome shotgun sequence; n=1; Vitis vinifera|Rep: Chromosome chr3 scaffold_8, whole genome shotgun sequence - Vitis vinifera (Grape), partial (87%)	49	0
UN00075	752	IbTSA_JP145655.1	273	265	No	94	94	0.35	0.97	441	705	1	265	1e-107	Contig_41067 @@@BLASTX: gi|223547932|gb|EEF49424.1|rer1 protein, putative [Ricinus communis]	17	0
UN00075	752	IbTSA_JP110112.1	1173	408	No	87	87	0.54	0.35	335	742	358	765	1e-104	Contig_5524 @@@BLASTX: gi|225428428|ref|XP_002283905.1|PREDICTED: hypothetical protein [Vitis vinifera]	54	0
UN00075	752	IbnuEST_CB329925.1	729	371	Yes	87	87	0.49	0.51	335	705	409	39	1e-96	IbnuEST_CB329925.1	48	0
UN00075	752	IbPBL_GMNYDFC01AZQ1O	187	186	Yes	99	99	0.25	0.99	568	752	187	2	5e-96	IbPBL_GMNYDFC01AZQ1O	0	1
UN00075	752	IbPBL_S_PBL_c10248	836	396	Yes	86	86	0.53	0.47	347	742	745	352	5e-93	IbPBL_S_PBL_c10248	54	2
UN00075	752	IpGALY01081714.1	1182	409	No	85	85	0.54	0.35	334	742	368	776	7e-86	TSA: Ipomoea purpurea ABCDEF_24390 transcribed RNA sequence	62	0
UN00075	752	IpGALY01004690.1	1313	394	No	85	85	0.52	0.3	349	742	523	916	1e-81	TSA: Ipomoea purpurea ABCDEF_24391 transcribed RNA sequence	60	0
UN00075	752	IbPBL_S_PBL_c48332	364	274	Yes	88	88	0.36	0.75	335	608	274	1	4e-72	IbPBL_S_PBL_c48332	34	0
UN00075	752	IbPBL_GMNYDFC01B00T1	323	256	Yes	89	89	0.34	0.79	364	618	323	68	6e-71	IbPBL_GMNYDFC01B00T1	28	1
UN00075	752	IpGALY01057603.1	447	127	No	98	98	0.17	0.28	626	752	5	131	9e-61	TSA: Ipomoea purpurea ABCDEF_21087 transcribed RNA sequence	2	0
UN00075	752	IpGALY01054411.1	460	127	No	98	98	0.17	0.28	626	752	5	131	9e-61	TSA: Ipomoea purpurea ABCDEF_21086 transcribed RNA sequence	2	0
UN00075	752	InCJ750340	382	119	Yes	98	98	0.16	0.31	634	752	382	264	3e-57	similar to UniRef100_A7P8Y5 Cluster: Chromosome chr3 scaffold_8, whole genome shotgun sequence; n=1; Vitis vinifera|Rep: Chromosome chr3 scaffold_8, whole genome shotgun sequence - Vitis vinifera (Grape), partial (31%)	2	0
UN00075	752	IpGALY01047618.1	749	193	No	88	88	0.26	0.26	338	530	401	593	1e-47	TSA: Ipomoea purpurea ABCDEF_12026 transcribed RNA sequence	24	0
UN00075	752	IbPBL_S_PBL_c54671	517	231	Yes	87	87	0.31	0.45	511	738	511	281	2e-46	IbPBL_S_PBL_c54671	28	3
UN00075	752	InBJ562729	515	189	Yes	86	86	0.25	0.37	554	742	511	323	2e-40	similar to UniRef100_A7P8Y5 Cluster: Chromosome chr3 scaffold_8, whole genome shotgun sequence; n=1; Vitis vinifera|Rep: Chromosome chr3 scaffold_8, whole genome shotgun sequence - Vitis vinifera (Grape), partial (45%)	26	0
UN00075	752	InTC11251	425	152	Yes	89	89	0.2	0.36	587	738	423	272	7e-40	weakly similar to UniRef100_A7PUS6 Cluster: Chromosome chr4 scaffold_32, whole genome shotgun sequence; n=1; Vitis vinifera|Rep: Chromosome chr4 scaffold_32, whole genome shotgun sequence - Vitis vinifera (Grape), partial (52%)	17	0
UN00076	1145	NoHit	0	0	No	0	0	0	0	0	0	0	0	99	NoMatchingHitfound	NULL	NULL
UN00077	1252	IpGALY01048472.1	2447	658	Yes	97	97	0.53	0.27	1	657	1922	1270	0	TSA: Ipomoea purpurea ABCDEF_3221 transcribed RNA sequence	13	6
UN00077	1252	IpGALY01039745.1	2901	658	Yes	97	97	0.53	0.23	1	657	2361	1709	0	TSA: Ipomoea purpurea ABCDEF_3220 transcribed RNA sequence	13	6
UN00077	1252	IbTSA_JP110188.1	1166	657	No	97	97	0.52	0.56	1	656	405	1056	0	Contig_5600 @@@BLASTX: gi|225459617|ref|XP_002284548.1|PREDICTED: hypothetical protein [Vitis vinifera]	16	6
UN00077	1252	IbPBL_S_PBL_c49308	710	332	No	99	99	0.27	0.47	325	656	1	331	1e-178	IbPBL_S_PBL_c49308	2	1
UN00078	1043	IbPBL_S_PBL_c4299	2130	379	No	97	97	0.36	0.18	666	1043	844	1222	0	IbPBL_S_PBL_c4299	11	1
UN00078	1043	IbPBL_S_PBL_c4299	2130	365	No	95	95	0.35	0.17	2	363	485	846	1e-152	IbPBL_S_PBL_c4299	11	6
UN00078	1043	IbTSA_JP105894.1	1897	379	No	97	97	0.36	0.2	666	1043	1004	1382	0	Contig_1306 @@@BLASTX: gi|225434213|ref|XP_002279889.1|PREDICTED: hypothetical protein [Vitis vinifera]	11	1
UN00078	1043	IbTSA_JP105894.1	1897	365	No	95	95	0.35	0.19	2	363	645	1006	1e-152	Contig_1306 @@@BLASTX: gi|225434213|ref|XP_002279889.1|PREDICTED: hypothetical protein [Vitis vinifera]	11	6
UN00078	1043	IpGALY01003879.1	2884	379	No	96	96	0.36	0.13	666	1043	1661	2039	1e-175	TSA: Ipomoea purpurea ABCDEF_37849 transcribed RNA sequence	15	1
UN00078	1043	IpGALY01003879.1	2884	366	No	96	96	0.35	0.13	2	363	1302	1663	1e-153	TSA: Ipomoea purpurea ABCDEF_37849 transcribed RNA sequence	7	8
UN00078	1043	IbTSA_JP107158.1	1569	292	Yes	88	88	0.28	0.19	68	356	1506	1217	5e-66	Contig_2570 @@@BLASTX: gi|225434213|ref|XP_002279889.1|PREDICTED: hypothetical protein [Vitis vinifera]	31	5
UN00078	1043	IbTSA_JP107158.1	1569	354	Yes	82	82	0.34	0.23	691	1043	1187	834	1e-45	Contig_2570 @@@BLASTX: gi|225434213|ref|XP_002279889.1|PREDICTED: hypothetical protein [Vitis vinifera]	63	1
UN00078	1043	IbPBL_S_PBL_c7797	571	136	No	96	96	0.13	0.24	2	135	438	571	6e-47	IbPBL_S_PBL_c7797	2	4
UN00078	1043	IpGALY01005573.1	2086	146	No	88	88	0.14	0.07	211	356	974	1118	9e-34	TSA: Ipomoea purpurea ABCDEF_51855 transcribed RNA sequence	16	1
UN00079	547	IpGALY01050226.1	1559	197	No	97	97	0.36	0.13	271	466	886	1080	5e-86	TSA: Ipomoea purpurea ABCDEF_22246 transcribed RNA sequence	3	3
UN00079	547	IbTSA_JP109488.1	1237	197	No	97	97	0.36	0.16	271	466	817	1011	5e-86	Contig_4900 @@@BLASTX: gi|5007038|gb|AAD37790.1|AF149424_1MAP kinase [Ipomoea batatas]	3	3
UN00079	547	InTC3905	1047	197	No	96	96	0.36	0.19	271	466	140	334	1e-83	homologue to UniRef100_Q41619 Cluster: Protein kinase; n=1; Trifolium repens|Rep: Protein kinase - Trifolium repens (Creeping white clover), partial (68%)	4	3
UN00079	547	IbPBL_GMNYDFC02DQ5D1	197	191	No	96	96	0.35	0.97	271	458	9	197	7e-73	IbPBL_GMNYDFC02DQ5D1	3	5
UN00079	547	IbPBL_S_PBL_c442	1759	197	No	89	89	0.36	0.11	271	466	899	1093	8e-48	IbPBL_S_PBL_c442	19	3
UN00079	547	IbnuEST_JG697890.1	923	197	No	89	89	0.36	0.21	271	466	93	287	8e-48	IbnuEST_JG697890.1	19	3
UN00079	547	IbTSA_JP109055.1	1282	197	Yes	88	88	0.36	0.15	271	466	961	767	2e-45	Contig_4467 @@@BLASTX: gi|5007038|gb|AAD37790.1|AF149424_1MAP kinase [Ipomoea batatas]	20	3
UN00079	547	IpGALY01007784.1	1118	198	Yes	88	88	0.36	0.18	271	467	279	84	1e-43	TSA: Ipomoea purpurea ABCDEF_65477 transcribed RNA sequence	21	3
UN00079	547	IpGALY01057320.1	1910	197	Yes	88	88	0.36	0.1	271	466	1043	849	5e-43	TSA: Ipomoea purpurea ABCDEF_52803 transcribed RNA sequence	21	3
UN00079	547	InTC1353	782	143	No	88	88	0.26	0.18	324	466	20	162	1e-34	homologue to UniRef100_Q41619 Cluster: Protein kinase; n=1; Trifolium repens|Rep: Protein kinase - Trifolium repens (Creeping white clover), partial (51%)	17	0
UN00079	547	IbPBL_S_PBL_c967	613	70	No	100	100	0.13	0.11	397	466	1	70	1e-31	IbPBL_S_PBL_c967	0	0
UN00080	638	IpGALY01050648.1	923	587	No	96	96	0.92	0.64	1	587	172	756	0	TSA: Ipomoea purpurea ABCDEF_42149 transcribed RNA sequence	21	2
UN00080	638	InTC5318	770	587	No	96	96	0.92	0.76	1	587	73	657	0	similar to UniRef100_A7Q1K8 Cluster: Chromosome chr7 scaffold_44, whole genome shotgun sequence; n=1; Vitis vinifera|Rep: Chromosome chr7 scaffold_44, whole genome shotgun sequence - Vitis vinifera (Grape), partial (67%)	22	2
UN00080	638	IbTSA_JP113233.1	935	587	No	96	96	0.92	0.63	1	587	200	784	0	Contig_8645 @@@BLASTX: gi|225437975|ref|XP_002272086.1|PREDICTED: hypothetical protein isoform 1 [Vitis vinifera]	23	2
UN00080	638	IbTSA_JP133127.1	378	229	Yes	96	96	0.36	0.61	359	587	376	148	1e-102	Contig_28539 @@@BLASTX: NA	10	0
UN00080	638	IbPBL_GMNYDFC02EIDGF	190	181	No	94	94	0.28	0.95	1	177	6	185	1e-59	IbPBL_GMNYDFC02EIDGF	6	5
UN00081	772	NoHit	0	0	No	0	0	0	0	0	0	0	0	99	NoMatchingHitfound	NULL	NULL
UN00082	595	NoHit	0	0	No	0	0	0	0	0	0	0	0	99	NoMatchingHitfound	NULL	NULL
UN00083	598	NoHit	0	0	No	0	0	0	0	0	0	0	0	99	NoMatchingHitfound	NULL	NULL
UN00084	402	NoHit	0	0	No	0	0	0	0	0	0	0	0	99	NoMatchingHitfound	NULL	NULL
UN00085	1065	NoHit	0	0	No	0	0	0	0	0	0	0	0	99	NoMatchingHitfound	NULL	NULL
UN00086	808	IpGALY01082611.1	2391	806	Yes	94	94	1	0.34	1	803	813	20	0	TSA: Ipomoea purpurea ABCDEF_40422 transcribed RNA sequence	32	15
UN00086	808	IpGALY01075262.1	1342	806	No	94	94	1	0.6	1	803	459	1252	0	TSA: Ipomoea purpurea ABCDEF_40423 transcribed RNA sequence	32	15
UN00086	808	IpGALY01038191.1	1470	806	Yes	94	94	1	0.55	1	803	884	91	0	TSA: Ipomoea purpurea ABCDEF_40424 transcribed RNA sequence	32	15
UN00086	808	IpGALY01014484.1	1411	806	Yes	94	94	1	0.57	1	803	884	91	0	TSA: Ipomoea purpurea ABCDEF_40420 transcribed RNA sequence	32	15
UN00086	808	IbPBL_S_PBL_c29900	755	751	No	93	93	0.93	0.99	59	808	1	740	0	IbPBL_S_PBL_c29900	38	12
UN00086	808	InTC3204	798	707	No	93	93	0.88	0.89	100	803	1	698	0	similar to UniRef100_A7Q3P1 Cluster: Chromosome chr13 scaffold_48, whole genome shotgun sequence; n=1; Vitis vinifera|Rep: Chromosome chr13 scaffold_48, whole genome shotgun sequence - Vitis vinifera (Grape), partial (9%)	35	12
UN00086	808	IbTSA_JP107383.1	1528	609	Yes	93	93	0.75	0.4	6	614	603	1	0	Contig_2795 @@@BLASTX: gi|225448552|ref|XP_002273683.1|PREDICTED: hypothetical protein [Vitis vinifera]	34	6
UN00087	1078	IpGALY01043789.1	943	83	Yes	98	98	0.08	0.09	99	181	132	50	2e-34	TSA: Ipomoea purpurea ABCDEF_43884 transcribed RNA sequence	2	0
UN00088	974	IpGALY01045323.1	2268	825	No	95	95	0.85	0.36	50	874	1257	2078	0	TSA: Ipomoea purpurea ABCDEF_44743 transcribed RNA sequence	39	3
UN00088	974	IbTSA_JP107741.1	1466	825	No	90	90	0.85	0.56	50	874	599	1420	0	Contig_3153 @@@BLASTX: gi|47076390|dbj|BAD18099.1|neutral invertase-like protein [Ipomoea batatas]	76	3
UN00088	974	IbnuEST_AB125887.1	1096	477	Yes	96	96	0.49	0.44	50	526	476	1	0	Ipomoea batatas SRF8 mRNA for neutral invertase-like protein, partial cds	18	1
UN00088	974	IbTSA_JP107670.1	1476	448	Yes	96	96	0.46	0.3	50	497	447	1	0	Contig_3082 @@@BLASTX: gi|47076390|dbj|BAD18099.1|neutral invertase-like protein [Ipomoea batatas]	16	1
UN00088	974	IbPBL_GMNYDFC02EDZZ0	469	473	Yes	95	95	0.49	1.01	53	523	469	1	0	IbPBL_GMNYDFC02EDZZ0	16	6
UN00088	974	IbPBL_S_PBL_c2910	1486	328	Yes	96	96	0.34	0.22	50	377	328	1	1e-154	IbPBL_S_PBL_c2910	13	0
UN00088	974	IbPBL_S_PBL_c50400	364	366	Yes	92	92	0.38	1.01	397	756	364	1	1e-132	IbPBL_S_PBL_c50400	20	8
UN00088	974	IpGALY01058013.1	2080	458	Yes	87	87	0.47	0.22	50	507	1019	563	1e-120	TSA: Ipomoea purpurea ABCDEF_41445 transcribed RNA sequence	58	1
UN00088	974	IpGALY01058013.1	2080	137	Yes	89	89	0.14	0.07	664	800	408	272	1e-35	TSA: Ipomoea purpurea ABCDEF_41445 transcribed RNA sequence	15	0
UN00088	974	IpGALY01061372.1	1690	458	No	87	87	0.47	0.27	50	507	966	1422	1e-115	TSA: Ipomoea purpurea ABCDEF_6500 transcribed RNA sequence	60	1
UN00088	974	IpGALY01021493.1	1042	458	Yes	86	86	0.47	0.44	50	507	1007	551	1e-112	TSA: Ipomoea purpurea ABCDEF_6498 transcribed RNA sequence	61	1
UN00088	974	IpGALY01021493.1	1042	153	Yes	87	87	0.16	0.15	694	843	369	217	5e-32	TSA: Ipomoea purpurea ABCDEF_6498 transcribed RNA sequence	17	3
UN00088	974	IbTSA_JP149988.1	246	234	Yes	96	96	0.24	0.95	641	874	246	13	1e-108	Contig_45400 @@@BLASTX: gi|225460726|ref|XP_002271919.1|PREDICTED: hypothetical protein [Vitis vinifera]	9	0
UN00088	974	IbPBL_S_PBL_c9438	775	391	Yes	87	87	0.4	0.5	50	440	391	1	7e-99	IbPBL_S_PBL_c9438	52	0
UN00088	974	IpGALY01036357.1	1064	422	No	86	86	0.43	0.4	50	471	601	1021	7e-96	TSA: Ipomoea purpurea ABCDEF_6497 transcribed RNA sequence	59	1
UN00088	974	IpGALY01014719.1	432	321	No	88	88	0.33	0.74	187	507	8	327	2e-83	TSA: Ipomoea purpurea ABCDEF_6501 transcribed RNA sequence	39	1
UN00088	974	IpGALY01002594.1	257	151	Yes	97	97	0.16	0.59	724	874	252	102	3e-70	TSA: Ipomoea purpurea ABCDEF_60512 transcribed RNA sequence	4	0
UN00088	974	IbPBL_S_PBL_c36127	316	156	Yes	96	96	0.16	0.49	720	874	315	160	5e-66	IbPBL_S_PBL_c36127	5	1
UN00088	974	IpGALY01019028.1	1182	214	Yes	87	87	0.22	0.18	50	263	214	1	6e-53	TSA: Ipomoea purpurea ABCDEF_6499 transcribed RNA sequence	27	0
UN00088	974	IbPBL_S_PBL_c26783	529	137	Yes	88	88	0.14	0.26	664	800	284	148	3e-33	IbPBL_S_PBL_c26783	16	0
UN00088	974	IbTSA_JP135505.1	353	137	Yes	88	88	0.14	0.39	664	800	277	141	3e-33	Contig_30917 @@@BLASTX: gi|223533807|gb|EEF35538.1|beta-fructofuranosidase, putative [Ricinus communis]	16	0
UN00088	974	IpGALY01009983.1	452	153	No	87	87	0.16	0.34	694	843	181	333	5e-32	TSA: Ipomoea purpurea ABCDEF_70269 transcribed RNA sequence	17	3
UN00089	645	IpGALY01003073.1	340	182	No	91	91	0.28	0.54	263	444	167	340	1e-50	TSA: Ipomoea purpurea ABCDEF_26324 transcribed RNA sequence	9	8
UN00089	645	IbTSA_JP137295.1	335	121	Yes	95	95	0.19	0.36	527	645	322	202	6e-43	Contig_32707 @@@BLASTX: NA	4	2
UN00089	645	IbPBL_S_PBL_c46377	368	119	Yes	95	95	0.18	0.32	530	645	230	112	2e-39	IbPBL_S_PBL_c46377	3	3
UN00090	777	IbTSA_JP131333.1	401	356	No	96	96	0.46	0.89	255	610	2	356	1e-169	Contig_26745 @@@BLASTX: gi|223544955|gb|EEF46470.1|60S ribosomal protein L37, putative [Ricinus communis]	12	1
UN00090	777	IbnuEST_CB330108.1	558	350	Yes	96	96	0.45	0.63	261	610	526	178	1e-165	IbnuEST_CB330108.1	12	1
UN00090	777	IbnuEST_CB330108.1	558	101	Yes	99	99	0.13	0.18	677	777	175	75	1e-47	IbnuEST_CB330108.1	1	0
UN00090	777	IbnuEST_CB330952.1	581	352	Yes	95	95	0.45	0.61	259	610	548	198	1e-154	IbnuEST_CB330952.1	17	1
UN00090	777	IbnuEST_CB330952.1	581	101	Yes	100	100	0.13	0.17	677	777	195	95	5e-50	IbnuEST_CB330952.1	0	0
UN00090	777	IbnuEST_EE882123.1	572	339	Yes	95	95	0.44	0.59	272	610	535	198	1e-151	IbnuEST_EE882123.1	15	1
UN00090	777	IbnuEST_EE882123.1	572	103	Yes	99	99	0.13	0.18	675	777	197	95	8e-49	IbnuEST_EE882123.1	1	0
UN00090	777	IpGALY01028839.1	647	395	Yes	92	92	0.51	0.61	222	610	609	217	1e-150	TSA: Ipomoea purpurea ABCDEF_436 transcribed RNA sequence	23	8
UN00090	777	IpGALY01028839.1	647	103	Yes	100	100	0.13	0.16	675	777	216	114	3e-51	TSA: Ipomoea purpurea ABCDEF_436 transcribed RNA sequence	0	0
UN00090	777	IbnuEST_CB330528.1	538	334	Yes	95	95	0.43	0.62	277	610	511	179	1e-148	IbnuEST_CB330528.1	15	1
UN00090	777	IbnuEST_CB330528.1	538	103	Yes	99	99	0.13	0.19	675	777	178	76	8e-49	IbnuEST_CB330528.1	1	0
UN00090	777	IbnuEST_EE880293.1	546	339	Yes	95	95	0.44	0.62	272	610	517	180	1e-146	IbnuEST_EE880293.1	17	1
UN00090	777	IbnuEST_EE880293.1	546	103	Yes	98	98	0.13	0.19	675	777	179	77	2e-46	IbnuEST_EE880293.1	2	0
UN00090	777	IbnuEST_EE875004.1	550	341	Yes	95	95	0.44	0.62	271	610	522	183	1e-145	IbnuEST_EE875004.1	16	2
UN00090	777	IbnuEST_EE875004.1	550	101	Yes	99	99	0.13	0.18	677	777	180	80	1e-47	IbnuEST_EE875004.1	1	0
UN00090	777	IbnuEST_BU692921.1	449	285	Yes	97	97	0.37	0.63	326	610	448	165	1e-138	IbnuEST_BU692921.1	7	1
UN00090	777	IbnuEST_BU692921.1	449	101	Yes	99	99	0.13	0.22	677	777	162	62	1e-47	IbnuEST_BU692921.1	1	0
UN00090	777	IbPBL_S_PBL_lrc52856	518	302	Yes	96	96	0.39	0.58	309	610	475	175	1e-136	IbPBL_S_PBL_lrc52856	12	1
UN00090	777	IbPBL_S_PBL_lrc52856	518	101	Yes	98	98	0.13	0.19	677	777	172	72	3e-45	IbPBL_S_PBL_lrc52856	2	0
UN00090	777	IbPBL_S_PBL_c3150	545	333	Yes	94	94	0.43	0.61	279	610	505	175	1e-136	IbPBL_S_PBL_c3150	17	3
UN00090	777	IbPBL_S_PBL_c3150	545	103	Yes	99	99	0.13	0.19	675	777	174	72	8e-49	IbPBL_S_PBL_c3150	1	0
UN00090	777	InTC7857	516	343	Yes	93	93	0.44	0.66	274	610	516	175	1e-135	homologue to UniRef100_Q43292 Cluster: 60S ribosomal protein L37-2; n=1; Arabidopsis thaliana|Rep: 60S ribosomal protein L37-2 - Arabidopsis thaliana (Mouse-ear cress), complete	17	7
UN00090	777	InTC7857	516	103	Yes	100	100	0.13	0.2	675	777	174	72	3e-51	homologue to UniRef100_Q43292 Cluster: 60S ribosomal protein L37-2; n=1; Arabidopsis thaliana|Rep: 60S ribosomal protein L37-2 - Arabidopsis thaliana (Mouse-ear cress), complete	0	0
UN00090	777	IpGALY01040517.1	337	335	No	92	92	0.43	0.99	256	584	1	333	1e-124	TSA: Ipomoea purpurea ABCDEF_73182 transcribed RNA sequence	19	8
UN00090	777	IbnuEST_JG699258.1	288	267	Yes	95	95	0.34	0.93	269	535	266	1	1e-113	IbnuEST_JG699258.1	13	1
UN00090	777	IpGALY01021720.1	357	321	Yes	90	90	0.41	0.9	222	536	319	1	1e-103	TSA: Ipomoea purpurea ABCDEF_437 transcribed RNA sequence	24	8
UN00090	777	IbnuEST_EE878107.1	243	190	Yes	95	95	0.24	0.78	272	461	200	12	7e-77	IbnuEST_EE878107.1	9	1
UN00090	777	IbTSA_JP157521.1	209	209	No	92	92	0.27	1	255	462	2	209	2e-71	Contig_52933 @@@BLASTX: NA	14	2
UN00090	777	IpGALY01063212.1	589	149	Yes	93	93	0.19	0.25	460	608	352	204	2e-52	TSA: Ipomoea purpurea ABCDEF_497 transcribed RNA sequence	11	0
UN00090	777	IpGALY01063212.1	589	98	Yes	94	94	0.13	0.17	680	777	196	99	6e-34	TSA: Ipomoea purpurea ABCDEF_497 transcribed RNA sequence	6	0
UN00090	777	InTC8163	492	149	Yes	93	93	0.19	0.3	460	608	314	166	2e-52	homologue to UniRef100_Q43292 Cluster: 60S ribosomal protein L37-2; n=1; Arabidopsis thaliana|Rep: 60S ribosomal protein L37-2 - Arabidopsis thaliana (Mouse-ear cress), complete	11	0
UN00090	777	InTC8163	492	101	Yes	92	92	0.13	0.21	677	777	161	61	6e-31	homologue to UniRef100_Q43292 Cluster: 60S ribosomal protein L37-2; n=1; Arabidopsis thaliana|Rep: 60S ribosomal protein L37-2 - Arabidopsis thaliana (Mouse-ear cress), complete	8	0
UN00090	777	IbPBL_GMNYDFC01BDWJU	504	149	Yes	92	92	0.19	0.3	460	608	313	165	5e-50	IbPBL_GMNYDFC01BDWJU	12	0
UN00090	777	IbPBL_S_PBL_lrc54487	430	149	Yes	92	92	0.19	0.35	460	608	338	190	5e-50	IbPBL_S_PBL_lrc54487	12	0
UN00090	777	IbPBL_S_PBL_lrc53884	454	149	Yes	92	92	0.19	0.33	460	608	314	166	5e-50	IbPBL_S_PBL_lrc53884	12	0
UN00090	777	IbPBL_S_PBL_lrc53615	501	149	Yes	92	92	0.19	0.3	460	608	314	166	5e-50	IbPBL_S_PBL_lrc53615	12	0
UN00090	777	IbPBL_S_PBL_lrc52191	481	149	Yes	92	92	0.19	0.31	460	608	340	192	5e-50	IbPBL_S_PBL_lrc52191	12	0
UN00090	777	IbnuEST_EE874587.1	501	149	Yes	92	92	0.19	0.3	460	608	311	163	5e-50	IbnuEST_EE874587.1	12	0
UN00090	777	IbnuEST_EE881169.1	538	149	Yes	92	92	0.19	0.28	460	608	311	163	5e-50	IbnuEST_EE881169.1	12	0
UN00090	777	IbTSA_JP123690.1	539	149	Yes	92	92	0.19	0.28	460	608	350	202	5e-50	Contig_19102 @@@BLASTX: gi|110741050|dbj|BAE98619.1|hypothetical protein [Arabidopsis thaliana]	12	0
UN00090	777	IpGALY01030008.1	295	138	No	93	93	0.18	0.47	471	608	1	138	3e-48	TSA: Ipomoea purpurea ABCDEF_71082 transcribed RNA sequence	10	0
UN00090	777	IpGALY01030008.1	295	98	No	94	94	0.13	0.33	680	777	146	243	6e-34	TSA: Ipomoea purpurea ABCDEF_71082 transcribed RNA sequence	6	0
UN00090	777	IbnuEST_JG697906.1	333	149	Yes	91	91	0.19	0.45	460	608	170	22	1e-47	IbnuEST_JG697906.1	13	0
UN00090	777	IbPBL_S_PBL_lrc53178	533	149	Yes	90	90	0.19	0.28	460	608	344	196	7e-43	IbPBL_S_PBL_lrc53178	15	0
UN00090	777	IpGALY01040124.1	342	137	Yes	91	91	0.18	0.4	472	608	340	204	7e-43	TSA: Ipomoea purpurea ABCDEF_496 transcribed RNA sequence	12	0
UN00090	777	IpGALY01040124.1	342	98	Yes	94	94	0.13	0.29	680	777	196	99	6e-34	TSA: Ipomoea purpurea ABCDEF_496 transcribed RNA sequence	6	0
UN00090	777	IpGALY01006915.1	400	115	Yes	94	94	0.15	0.29	470	584	400	286	1e-41	TSA: Ipomoea purpurea ABCDEF_68545 transcribed RNA sequence	7	0
UN00090	777	IbPBL_GM0Z85L06GR32Y	456	113	Yes	93	93	0.15	0.25	472	584	330	218	4e-38	IbPBL_GM0Z85L06GR32Y	8	0
UN00090	777	IbPBL_GM0Z85L06HJ52E	424	113	Yes	93	93	0.15	0.27	472	584	328	216	4e-38	IbPBL_GM0Z85L06HJ52E	8	0
UN00090	777	IbPBL_GMNYDFC01BHF4H	478	113	Yes	93	93	0.15	0.24	472	584	333	221	4e-38	IbPBL_GMNYDFC01BHF4H	8	0
UN00090	777	IbPBL_GMNYDFC01A32Z4	470	113	Yes	93	93	0.15	0.24	472	584	333	221	4e-38	IbPBL_GMNYDFC01A32Z4	8	0
UN00090	777	IbPBL_S_PBL_lrc23510	537	113	Yes	93	93	0.15	0.21	472	584	336	224	4e-38	IbPBL_S_PBL_lrc23510	8	0
UN00090	777	IbPBL_S_PBL_c11855	550	113	Yes	93	93	0.15	0.21	472	584	332	220	4e-38	IbPBL_S_PBL_c11855	8	0
UN00090	777	IbPBL_S_PBL_c6184	658	113	Yes	93	93	0.15	0.17	472	584	331	219	4e-38	IbPBL_S_PBL_c6184	8	0
UN00090	777	IbnuEST_EE876057.1	633	113	Yes	93	93	0.15	0.18	472	584	332	220	4e-38	IbnuEST_EE876057.1	8	0
UN00090	777	IbnuEST_EE876091.1	602	113	Yes	93	93	0.15	0.19	472	584	333	221	4e-38	IbnuEST_EE876091.1	8	0
UN00090	777	IbnuEST_EE876121.1	599	113	Yes	93	93	0.15	0.19	472	584	327	215	4e-38	IbnuEST_EE876121.1	8	0
UN00090	777	IbnuEST_EE880680.1	560	113	Yes	93	93	0.15	0.2	472	584	323	211	4e-38	IbnuEST_EE880680.1	8	0
UN00090	777	IbnuEST_EE883052.1	547	113	Yes	93	93	0.15	0.21	472	584	300	188	4e-38	IbnuEST_EE883052.1	8	0
UN00090	777	IbnuEST_EE883739.1	521	113	Yes	93	93	0.15	0.22	472	584	323	211	4e-38	IbnuEST_EE883739.1	8	0
UN00090	777	IbnuEST_EE883766.1	521	113	Yes	93	93	0.15	0.22	472	584	323	211	4e-38	IbnuEST_EE883766.1	8	0
UN00090	777	IbTSA_JP121146.1	606	113	No	93	93	0.15	0.19	472	584	294	406	4e-38	Contig_16558 @@@BLASTX: gi|297743270|emb|CBI36137.3|unnamed protein product [Vitis vinifera]	8	0
UN00090	777	IbPBL_S_PBL_lrc36233	409	152	Yes	90	90	0.2	0.37	460	608	343	192	2e-37	IbPBL_S_PBL_lrc36233	12	3
UN00090	777	IpGALY01070858.1	715	113	Yes	92	92	0.15	0.16	472	584	427	315	1e-35	TSA: Ipomoea purpurea ABCDEF_7439 transcribed RNA sequence	9	0
UN00090	777	InTC8676	492	113	Yes	91	91	0.15	0.23	472	584	330	218	3e-33	homologue to UniRef100_Q6SPR2 Cluster: Ribosomal protein L37; n=1; Glycine max|Rep: Ribosomal protein L37 - Glycine max (Soybean), partial (98%)	10	0
UN00090	777	IbPBL_GM0Z85L06G7IC1	312	100	Yes	93	93	0.13	0.32	485	584	293	194	1e-32	IbPBL_GM0Z85L06G7IC1	7	0
UN00090	777	IbPBL_GMNYDFC02D5V6P	403	149	Yes	89	89	0.19	0.37	460	608	309	165	2e-31	IbPBL_GMNYDFC02D5V6P	13	4
UN00090	777	IpGALY01006133.1	309	77	Yes	97	97	0.1	0.25	460	536	77	1	6e-31	TSA: Ipomoea purpurea ABCDEF_498 transcribed RNA sequence	2	0
UN00091	900	NoHit	0	0	No	0	0	0	0	0	0	0	0	99	NoMatchingHitfound	NULL	NULL
UN00092	200	IpGALY01059202.1	932	196	No	97	97	0.98	0.21	1	194	82	276	8e-89	TSA: Ipomoea purpurea ABCDEF_69990 transcribed RNA sequence	3	3
UN00092	200	IpGALY01001041.1	2214	196	No	97	97	0.98	0.09	1	194	510	704	8e-89	TSA: Ipomoea purpurea ABCDEF_41212 transcribed RNA sequence	3	3
UN00092	200	IbTSA_JP106630.1	1679	196	Yes	96	96	0.98	0.12	1	194	1179	985	2e-86	Contig_2042 @@@BLASTX: gi|225437006|ref|XP_002272499.1|PREDICTED: hypothetical protein [Vitis vinifera]	4	3
UN00093	562	IbTSA_JP113918.1	895	143	No	97	97	0.25	0.16	1	141	408	550	7e-64	Contig_9330 @@@BLASTX: gi|224094801|ref|XP_002310241.1|predicted protein [Populus trichocarpa]	2	2
UN00093	562	IbTSA_JP113918.1	895	113	No	96	96	0.2	0.13	417	529	549	660	5e-43	Contig_9330 @@@BLASTX: gi|224094801|ref|XP_002310241.1|predicted protein [Populus trichocarpa]	4	1
UN00093	562	IpGALY01008448.1	1429	143	No	97	97	0.25	0.1	1	141	235	377	2e-61	TSA: Ipomoea purpurea ABCDEF_14319 transcribed RNA sequence	3	2
UN00093	562	IpGALY01008448.1	1429	113	No	96	96	0.2	0.08	417	529	376	487	2e-45	TSA: Ipomoea purpurea ABCDEF_14319 transcribed RNA sequence	3	1
UN00093	562	InTC8828	739	143	No	97	97	0.25	0.19	1	141	490	632	2e-61	similar to UniRef100_Q93XR9 Cluster: Bg55 protein; n=1; Bruguiera gymnorhiza|Rep: Bg55 protein - Bruguiera gymnorhiza, partial (10%)	3	2
UN00093	562	InTC8828	739	110	No	96	96	0.2	0.15	417	526	631	739	1e-43	similar to UniRef100_Q93XR9 Cluster: Bg55 protein; n=1; Bruguiera gymnorhiza|Rep: Bg55 protein - Bruguiera gymnorhiza, partial (10%)	3	1
UN00094	817	NoHit	0	0	No	0	0	0	0	0	0	0	0	99	NoMatchingHitfound	NULL	NULL
UN00095	736	IbPBL_GMNYDFC02DPU18	181	176	No	97	97	0.24	0.97	326	499	6	181	4e-78	IbPBL_GMNYDFC02DPU18	3	2
UN00096	288	IbTSA_JP129667.1	424	122	No	100	100	0.42	0.29	167	288	1	122	5e-63	Contig_25079 @@@BLASTX: gi|157056807|gb|ABV02397.1|NADH-plastoquinone oxidoreductase subunit 7 [Ipomoea purpurea]	0	0
UN00096	288	IbTSA_JP129049.1	434	170	Yes	92	92	0.59	0.39	1	169	166	1	1e-48	Contig_24461 @@@BLASTX: gi|157056807|gb|ABV02397.1|NADH-plastoquinone oxidoreductase subunit 7 [Ipomoea purpurea]	8	5
UN00097	890	IpGALY01084382.1	1769	359	No	98	98	0.4	0.2	1	359	593	950	0	TSA: Ipomoea purpurea ABCDEF_199 transcribed RNA sequence	5	1
UN00097	890	IpGALY01084382.1	1769	202	No	97	97	0.23	0.11	459	660	1560	1761	2e-93	TSA: Ipomoea purpurea ABCDEF_199 transcribed RNA sequence	7	0
UN00097	890	IbTSA_JP107153.1	1569	359	No	98	98	0.4	0.23	1	359	499	856	0	Contig_2565 @@@BLASTX: gi|225444983|ref|XP_002282760.1|PREDICTED: hypothetical protein [Vitis vinifera]	5	1
UN00097	890	IbTSA_JP107153.1	1569	114	No	98	98	0.13	0.07	459	572	1456	1569	6e-53	Contig_2565 @@@BLASTX: gi|225444983|ref|XP_002282760.1|PREDICTED: hypothetical protein [Vitis vinifera]	2	0
UN00097	890	IbPBL_S_PBL_c3953	1686	359	No	98	98	0.4	0.21	1	359	595	952	0	IbPBL_S_PBL_c3953	6	1
UN00097	890	IbPBL_S_PBL_c3953	1686	120	No	98	98	0.13	0.07	468	587	1565	1684	2e-56	IbPBL_S_PBL_c3953	2	0
UN00097	890	InTC10774	828	134	No	97	97	0.15	0.16	1	134	695	828	4e-60	similar to UniRef100_Q9SU94 Cluster: Probable protein arginine N-methyltransferase 1.1; n=1; Arabidopsis thaliana|Rep: Probable protein arginine N-methyltransferase 1.1 - Arabidopsis thaliana (Mouse-ear cress), partial (36%)	4	0
UN00097	890	IbPBL_S_PBL_c12511	661	106	No	97	97	0.12	0.16	459	563	556	661	2e-43	IbPBL_S_PBL_c12511	2	1
UN00097	890	IbnuEST_DV034573.1	568	89	Yes	98	98	0.1	0.16	459	547	191	103	5e-38	IbnuEST_DV034573.1	2	0
UN00098	1011	NoHit	0	0	No	0	0	0	0	0	0	0	0	99	NoMatchingHitfound	NULL	NULL
UN00099	624	IpGALY01068819.1	586	349	No	98	98	0.56	0.6	276	624	73	420	1e-176	TSA: Ipomoea purpurea ABCDEF_18219 transcribed RNA sequence	7	1
UN00099	624	IbPBL_S_PBL_c2002	495	351	Yes	97	97	0.56	0.71	279	624	495	145	1e-164	IbPBL_S_PBL_c2002	7	5
UN00099	624	IbPBL_S_PBL_c21293	468	301	Yes	97	97	0.48	0.64	323	623	456	156	1e-150	IbPBL_S_PBL_c21293	8	0
UN00099	624	IbPBL_S_PBL_c449	739	268	Yes	98	98	0.43	0.36	358	624	655	388	1e-133	IbPBL_S_PBL_c449	5	1
UN00099	624	IbPBL_GMNYDFC01AQKIL	452	149	No	97	97	0.24	0.33	476	624	65	213	3e-69	IbPBL_GMNYDFC01AQKIL	4	0
UN00099	624	IbPBL_S_PBL_lrc40719	441	149	No	97	97	0.24	0.34	476	624	113	261	3e-69	IbPBL_S_PBL_lrc40719	4	0
UN00100	1237	NoHit	0	0	No	0	0	0	0	0	0	0	0	99	NoMatchingHitfound	NULL	NULL
UN00101	945	NoHit	0	0	No	0	0	0	0	0	0	0	0	99	NoMatchingHitfound	NULL	NULL
UN00102	1321	IbTSA_JP116628.1	758	263	No	97	97	0.2	0.35	318	580	299	561	1e-127	Contig_12040 @@@BLASTX: gi|224141801|ref|XP_002324251.1|predicted protein [Populus trichocarpa]	8	0
UN00102	1321	IbTSA_JP116628.1	758	279	No	90	90	0.21	0.37	25	298	10	279	1e-79	Contig_12040 @@@BLASTX: gi|224141801|ref|XP_002324251.1|predicted protein [Populus trichocarpa]	14	14
UN00102	1321	IpGALY01068842.1	642	307	No	95	95	0.23	0.48	1	302	230	536	1e-122	TSA: Ipomoea purpurea ABCDEF_28681 transcribed RNA sequence	11	5
UN00102	1321	IpGALY01068842.1	642	228	Yes	91	91	0.17	0.36	572	799	225	1	3e-71	TSA: Ipomoea purpurea ABCDEF_28681 transcribed RNA sequence	18	3
UN00102	1321	IpGALY01068842.1	642	91	No	99	99	0.07	0.14	318	408	552	642	2e-41	TSA: Ipomoea purpurea ABCDEF_28681 transcribed RNA sequence	1	0
UN00102	1321	IpGALY01054138.1	1199	252	No	96	96	0.19	0.21	328	579	1	252	1e-118	TSA: Ipomoea purpurea ABCDEF_34731 transcribed RNA sequence	9	0
UN00102	1321	IpGALY01048396.1	985	252	No	96	96	0.19	0.26	328	579	1	252	1e-118	TSA: Ipomoea purpurea ABCDEF_88649 transcribed RNA sequence	9	0
UN00102	1321	IbTSA_JP113380.1	926	190	Yes	98	98	0.14	0.21	390	579	926	737	9e-96	Contig_8792 @@@BLASTX: gi|223544403|gb|EEF45924.1|hypothetical protein RCOM_0803370 [Ricinus communis]	3	0
UN00102	1321	IbPBL_S_PBL_c40456	417	278	No	90	90	0.21	0.67	25	296	149	417	3e-74	IbPBL_S_PBL_c40456	14	15
UN00102	1321	IbPBL_S_PBL_c40456	417	111	Yes	90	90	0.08	0.27	603	713	144	34	4e-33	IbPBL_S_PBL_c40456	11	0
UN00103	1052	NoHit	0	0	No	0	0	0	0	0	0	0	0	99	NoMatchingHitfound	NULL	NULL
UN00104	791	IbTSA_JP106548.1	1701	90	No	98	98	0.11	0.05	702	791	655	744	1e-38	Contig_1960 @@@BLASTX: gi|225445638|ref|XP_002265193.1|PREDICTED: hypothetical protein [Vitis vinifera]	2	0
UN00104	791	IpGALY01059249.1	2798	90	No	97	97	0.11	0.03	702	791	937	1026	3e-36	TSA: Ipomoea purpurea ABCDEF_47822 transcribed RNA sequence	3	0
UN00105	541	IpGALY01015947.1	496	276	No	95	95	0.51	0.56	69	344	171	442	1e-109	TSA: Ipomoea purpurea ABCDEF_29647 transcribed RNA sequence	11	4
UN00105	541	IbTSA_JP160055.1	200	192	Yes	96	96	0.35	0.96	69	260	198	7	2e-85	Contig_55467 @@@BLASTX: gi|297744653|emb|CBI37915.3|unnamed protein product [Vitis vinifera]	8	0
UN00106	514	NoHit	0	0	No	0	0	0	0	0	0	0	0	99	NoMatchingHitfound	NULL	NULL
UN00107	592	NoHit	0	0	No	0	0	0	0	0	0	0	0	99	NoMatchingHitfound	NULL	NULL
UN00108	776	NoHit	0	0	No	0	0	0	0	0	0	0	0	99	NoMatchingHitfound	NULL	NULL
UN00109	740	NoHit	0	0	No	0	0	0	0	0	0	0	0	99	NoMatchingHitfound	NULL	NULL
UN00110	1052	NoHit	0	0	No	0	0	0	0	0	0	0	0	99	NoMatchingHitfound	NULL	NULL
UN00111	600	IbnuEST_AY830138.1	99025	578	Yes	88	88	0.96	0.01	1	577	25585	25013	1e-164	Ipomoea batatas cultivar Beauregard clone BAC117E14, complete sequence	62	6
UN00111	600	IbTSA_JP149386.1	249	121	No	90	90	0.2	0.49	457	577	86	205	5e-31	Contig_44798 @@@BLASTX: NA	11	1
UN00112	875	IpGALY01053282.1	856	826	Yes	97	97	0.94	0.96	27	850	825	1	0	TSA: Ipomoea purpurea ABCDEF_35310 transcribed RNA sequence	22	3
UN00112	875	IpGALY01030930.1	926	787	Yes	97	97	0.9	0.85	27	811	797	12	0	TSA: Ipomoea purpurea ABCDEF_35311 transcribed RNA sequence	19	3
UN00112	875	IbTSA_JP118205.1	699	620	Yes	98	98	0.71	0.89	27	644	619	1	0	Contig_13617 @@@BLASTX: gi|223544872|gb|EEF46387.1|malic enzyme, putative [Ricinus communis]	9	3
UN00112	875	IbPBL_S_PBL_c32761	344	338	Yes	97	97	0.39	0.98	248	584	344	7	1e-165	IbPBL_S_PBL_c32761	9	1
UN00112	875	IbPBL_GMNYDFC01BY1JU	315	288	Yes	94	94	0.33	0.91	590	875	315	29	1e-117	IbPBL_GMNYDFC01BY1JU	13	3
UN00112	875	IbTSA_JP122513.1	568	189	No	95	95	0.22	0.33	687	875	11	199	5e-81	Contig_17925 @@@BLASTX: gi|224142943|ref|XP_002324789.1|predicted protein [Populus trichocarpa]	9	0
UN00112	875	IpGALY01006429.1	1263	397	Yes	83	83	0.45	0.31	447	843	865	469	3e-64	TSA: Ipomoea purpurea ABCDEF_4544 transcribed RNA sequence	68	0
UN00112	875	IpGALY01006429.1	1263	295	Yes	85	85	0.34	0.23	75	368	1234	941	1e-53	TSA: Ipomoea purpurea ABCDEF_4544 transcribed RNA sequence	43	2
UN00112	875	IpGALY01055760.1	344	140	Yes	95	95	0.16	0.41	736	875	343	204	2e-56	TSA: Ipomoea purpurea ABCDEF_1504 transcribed RNA sequence	7	0
UN00113	1842	IpGALY01063129.1	912	785	Yes	97	97	0.43	0.86	6	790	779	1	0	TSA: Ipomoea purpurea ABCDEF_89296 transcribed RNA sequence	17	6
UN00113	1842	IbTSA_JP109193.1	1267	714	Yes	98	98	0.39	0.56	1	714	1135	425	0	Contig_4605 @@@BLASTX: gi|222833468|gb|EEE71945.1|predicted protein [Populus trichocarpa]	13	3
UN00113	1842	IbTSA_JP109193.1	1267	421	Yes	94	94	0.23	0.33	1114	1527	426	9	1e-175	Contig_4605 @@@BLASTX: gi|222833468|gb|EEE71945.1|predicted protein [Populus trichocarpa]	15	10
UN00113	1842	IbPBL_S_PBL_c4516	1267	714	No	98	98	0.39	0.56	1	714	116	826	0	IbPBL_S_PBL_c4516	14	3
UN00113	1842	IbPBL_S_PBL_c4516	1267	423	No	94	94	0.23	0.33	1114	1527	825	1244	1e-169	IbPBL_S_PBL_c4516	15	12
UN00113	1842	IpGALY01069333.1	1541	709	Yes	98	98	0.38	0.46	6	714	1408	703	0	TSA: Ipomoea purpurea ABCDEF_45237 transcribed RNA sequence	14	3
UN00113	1842	IpGALY01069333.1	1541	317	Yes	93	93	0.17	0.21	1349	1658	474	159	1e-121	TSA: Ipomoea purpurea ABCDEF_45237 transcribed RNA sequence	15	8
UN00113	1842	IpGALY01069333.1	1541	230	Yes	90	90	0.12	0.15	1114	1333	704	475	4e-74	TSA: Ipomoea purpurea ABCDEF_45237 transcribed RNA sequence	12	10
UN00113	1842	IpGALY01069333.1	1541	107	Yes	97	97	0.06	0.07	1687	1792	145	39	1e-43	TSA: Ipomoea purpurea ABCDEF_45237 transcribed RNA sequence	2	1
UN00113	1842	IbnuEST_DV036226.1	884	714	No	96	96	0.39	0.81	1	714	167	870	0	IbnuEST_DV036226.1	17	10
UN00113	1842	InTC10645	694	550	No	99	99	0.3	0.79	6	555	137	686	0	homologue to UniRef100_A7Q9W1 Cluster: Chromosome chr8 scaffold_68, whole genome shotgun sequence; n=1; Vitis vinifera|Rep: Chromosome chr8 scaffold_68, whole genome shotgun sequence - Vitis vinifera (Grape), partial (64%)	5	0
UN00113	1842	IbnuEST_DV036877.1	634	471	No	95	95	0.26	0.74	1	470	164	634	0	IbnuEST_DV036877.1	22	1
UN00113	1842	IbPBL_GMNYDFC02DDZT4	359	325	No	94	94	0.18	0.91	1209	1526	1	321	1e-127	IbPBL_GMNYDFC02DDZT4	9	11
UN00113	1842	IbnuEST_DV034746.1	554	359	No	91	91	0.19	0.65	6	364	177	534	1e-125	IbnuEST_DV034746.1	31	1
UN00113	1842	IpGALY01052967.1	687	317	Yes	93	93	0.17	0.46	1349	1658	372	57	1e-121	TSA: Ipomoea purpurea ABCDEF_45238 transcribed RNA sequence	15	8
UN00113	1842	IpGALY01052967.1	687	255	Yes	91	91	0.14	0.37	1089	1333	627	373	5e-89	TSA: Ipomoea purpurea ABCDEF_45238 transcribed RNA sequence	12	10
UN00113	1842	IbPBL_GMNYDFC02DN28I	325	248	No	95	95	0.13	0.76	1282	1526	18	262	1e-100	IbPBL_GMNYDFC02DN28I	6	6
UN00113	1842	IbPBL_GMNYDFC02DXQRZ	269	271	No	93	93	0.15	1.01	1096	1358	1	269	2e-97	IbPBL_GMNYDFC02DXQRZ	10	10
UN00113	1842	IbPBL_GMNYDFC01BTP8X	299	271	No	93	93	0.15	0.91	1260	1521	1	267	1e-95	IbPBL_GMNYDFC01BTP8X	6	13
UN00113	1842	IbPBL_GMNYDFC02DKE5Q	226	180	No	96	96	0.1	0.8	1349	1527	6	184	6e-73	IbPBL_GMNYDFC02DKE5Q	6	2
UN00113	1842	InCJ758930	253	123	Yes	99	99	0.07	0.49	1536	1658	253	131	2e-60	similar to UniRef100_A2CB31 Cluster: Possible sodium dependent transporter; n=1; Prochlorococcus marinus str. MIT 9303|Rep: Possible sodium dependent transporter - Prochlorococcus marinus (strain MIT 9303), partial (5%)	1	0
UN00113	1842	InCJ758930	253	82	Yes	99	99	0.04	0.32	1687	1768	106	25	2e-36	similar to UniRef100_A2CB31 Cluster: Possible sodium dependent transporter; n=1; Prochlorococcus marinus str. MIT 9303|Rep: Possible sodium dependent transporter - Prochlorococcus marinus (strain MIT 9303), partial (5%)	1	0
UN00113	1842	IbTSA_JP144288.1	282	135	Yes	96	96	0.07	0.48	650	784	282	151	2e-54	Contig_39700 @@@BLASTX: NA	3	3
UN00113	1842	IbTSA_JP157925.1	207	124	Yes	97	97	0.07	0.6	1536	1658	168	45	2e-51	Contig_53337 @@@BLASTX: NA	3	1
UN00113	1842	IbPBL_S_PBL_c49258	260	125	No	96	96	0.07	0.48	1536	1658	13	137	3e-47	IbPBL_S_PBL_c49258	3	2
UN00113	1842	IbPBL_GM0Z85L06G1BEY	122	98	No	98	98	0.05	0.8	1430	1527	1	97	1e-40	IbPBL_GM0Z85L06G1BEY	1	1
UN00114	1409	IbTSA_JP109193.1	1267	1209	No	97	97	0.86	0.95	194	1392	13	1216	0	Contig_4605 @@@BLASTX: gi|222833468|gb|EEE71945.1|predicted protein [Populus trichocarpa]	25	15
UN00114	1409	IbPBL_S_PBL_c4516	1267	1210	Yes	96	96	0.86	0.96	194	1392	1240	35	0	IbPBL_S_PBL_c4516	28	15
UN00114	1409	IpGALY01069333.1	1541	1021	No	96	96	0.72	0.66	382	1392	475	1494	0	TSA: Ipomoea purpurea ABCDEF_45237 transcribed RNA sequence	25	11
UN00114	1409	IpGALY01069333.1	1541	123	No	98	98	0.09	0.08	59	180	159	281	1e-55	TSA: Ipomoea purpurea ABCDEF_45237 transcribed RNA sequence	1	1
UN00114	1409	IpGALY01069333.1	1541	180	No	92	92	0.13	0.12	194	366	296	474	6e-48	TSA: Ipomoea purpurea ABCDEF_45237 transcribed RNA sequence	7	8
UN00114	1409	IpGALY01063129.1	912	793	No	98	98	0.56	0.87	600	1392	74	865	0	TSA: Ipomoea purpurea ABCDEF_89296 transcribed RNA sequence	14	1
UN00114	1409	IbnuEST_DV036226.1	884	807	Yes	97	97	0.57	0.91	586	1392	884	86	0	IbnuEST_DV036226.1	16	8
UN00114	1409	InTC10645	694	645	Yes	99	99	0.46	0.93	748	1392	694	51	0	homologue to UniRef100_A7Q9W1 Cluster: Chromosome chr8 scaffold_68, whole genome shotgun sequence; n=1; Vitis vinifera|Rep: Chromosome chr8 scaffold_68, whole genome shotgun sequence - Vitis vinifera (Grape), partial (64%)	8	1
UN00114	1409	IbnuEST_DV036877.1	634	553	Yes	95	95	0.39	0.87	841	1392	634	83	0	IbnuEST_DV036877.1	23	2
UN00114	1409	IbnuEST_DV034746.1	554	416	Yes	91	91	0.3	0.75	947	1362	534	120	1e-150	IbnuEST_DV034746.1	35	1
UN00114	1409	IbPBL_GMNYDFC02DDZT4	359	323	Yes	92	92	0.23	0.9	194	506	318	1	1e-107	IbPBL_GMNYDFC02DDZT4	10	15
UN00114	1409	IbPBL_GMNYDFC02DXQRZ	269	253	Yes	93	93	0.18	0.94	357	601	269	19	2e-91	IbPBL_GMNYDFC02DXQRZ	8	10
UN00114	1409	IbPBL_GMNYDFC02DN28I	325	245	Yes	93	93	0.17	0.75	194	433	259	18	2e-81	IbPBL_GMNYDFC02DN28I	8	8
UN00114	1409	IbPBL_GMNYDFC01BTP8X	299	271	Yes	92	92	0.19	0.91	196	455	267	1	2e-78	IbPBL_GMNYDFC01BTP8X	8	15
UN00114	1409	IpGALY01052967.1	687	230	No	91	91	0.16	0.33	382	601	373	602	1e-76	TSA: Ipomoea purpurea ABCDEF_45238 transcribed RNA sequence	11	10
UN00114	1409	IpGALY01052967.1	687	123	No	98	98	0.09	0.18	59	180	57	179	1e-55	TSA: Ipomoea purpurea ABCDEF_45238 transcribed RNA sequence	1	1
UN00114	1409	IpGALY01052967.1	687	180	No	92	92	0.13	0.26	194	366	194	372	6e-48	TSA: Ipomoea purpurea ABCDEF_45238 transcribed RNA sequence	7	8
UN00114	1409	InCJ758930	253	123	No	98	98	0.09	0.49	59	180	131	253	1e-55	similar to UniRef100_A2CB31 Cluster: Possible sodium dependent transporter; n=1; Prochlorococcus marinus str. MIT 9303|Rep: Possible sodium dependent transporter - Prochlorococcus marinus (strain MIT 9303), partial (5%)	1	1
UN00114	1409	IbPBL_GMNYDFC02DKE5Q	226	177	Yes	93	93	0.13	0.78	194	366	180	6	4e-52	IbPBL_GMNYDFC02DKE5Q	6	6
UN00114	1409	IbTSA_JP157925.1	207	124	No	96	96	0.09	0.6	59	180	45	168	9e-47	Contig_53337 @@@BLASTX: NA	3	2
UN00114	1409	IbPBL_S_PBL_c49258	260	125	Yes	94	94	0.09	0.48	59	180	137	13	3e-43	IbPBL_S_PBL_c49258	4	3
UN00115	718	NoHit	0	0	No	0	0	0	0	0	0	0	0	99	NoMatchingHitfound	NULL	NULL
UN00116	292	NoHit	0	0	No	0	0	0	0	0	0	0	0	99	NoMatchingHitfound	NULL	NULL
UN00117	814	IpGALY01065915.1	3048	606	Yes	99	99	0.74	0.2	202	807	3048	2443	0	TSA: Ipomoea purpurea ABCDEF_44151 transcribed RNA sequence	9	0
UN00117	814	IpGALY01038285.1	842	526	Yes	96	96	0.65	0.62	1	526	524	1	0	TSA: Ipomoea purpurea ABCDEF_44152 transcribed RNA sequence	17	2
UN00117	814	IbTSA_JP134013.1	368	367	No	99	99	0.45	1	442	808	1	367	0	Contig_29425 @@@BLASTX: gi|223534503|gb|EEF36202.1|Ran GTPase binding protein, putative [Ricinus communis]	5	0
UN00117	814	IbTSA_JP136133.1	347	347	Yes	93	93	0.43	1	201	547	347	1	1e-142	Contig_31545 @@@BLASTX: gi|225463891|ref|XP_002264093.1|PREDICTED: hypothetical protein [Vitis vinifera]	23	0
UN00117	814	IpGALY01003295.1	2395	408	Yes	89	89	0.5	0.17	400	807	2395	1988	1e-123	TSA: Ipomoea purpurea ABCDEF_17250 transcribed RNA sequence	46	0
UN00117	814	IpGALY01079565.1	1600	343	Yes	91	91	0.42	0.21	171	513	343	1	1e-120	TSA: Ipomoea purpurea ABCDEF_37036 transcribed RNA sequence	31	0
UN00117	814	IbTSA_JP153286.1	228	228	Yes	93	93	0.28	1	495	722	228	1	1e-87	Contig_48698 @@@BLASTX: gi|223534503|gb|EEF36202.1|Ran GTPase binding protein, putative [Ricinus communis]	16	0
UN00117	814	IbPBL_S_PBL_c36222	458	399	No	84	84	0.49	0.87	236	634	43	441	1e-78	IbPBL_S_PBL_c36222	63	0
UN00117	814	IpGALY01064214.1	2240	250	Yes	84	84	0.31	0.11	558	807	2211	1962	5e-41	TSA: Ipomoea purpurea ABCDEF_37477 transcribed RNA sequence	41	0
UN00117	814	IpGALY01066973.1	383	272	Yes	83	83	0.33	0.71	185	456	279	8	7e-40	TSA: Ipomoea purpurea ABCDEF_9123 transcribed RNA sequence	47	0
UN00117	814	InCJ753024	244	223	No	83	83	0.27	0.91	558	780	21	243	4e-32	similar to UniRef100_A7QMY2 Cluster: Chromosome undetermined scaffold_129, whole genome shotgun sequence; n=1; Vitis vinifera|Rep: Chromosome undetermined scaffold_129, whole genome shotgun sequence - Vitis vinifera (Grape), partial (9%)	38	0
UN00118	826	NoHit	0	0	No	0	0	0	0	0	0	0	0	99	NoMatchingHitfound	NULL	NULL
UN00119	894	NoHit	0	0	No	0	0	0	0	0	0	0	0	99	NoMatchingHitfound	NULL	NULL
UN00120	974	IbPBL_S_PBL_c9745	702	315	No	97	97	0.32	0.45	261	574	110	423	1e-151	IbPBL_S_PBL_c9745	7	2
UN00120	974	IpGALY01009159.1	848	314	No	96	96	0.32	0.37	261	574	197	509	1e-148	TSA: Ipomoea purpurea ABCDEF_35698 transcribed RNA sequence	10	1
UN00120	974	IpGALY01069728.1	672	313	No	96	96	0.32	0.47	262	574	38	349	1e-148	TSA: Ipomoea purpurea ABCDEF_57195 transcribed RNA sequence	10	1
UN00120	974	IbPBL_S_PBL_c879	722	314	No	96	96	0.32	0.43	261	574	92	404	1e-146	IbPBL_S_PBL_c879	11	1
UN00120	974	IbPBL_GMNYDFC01BPMBY	417	314	No	96	96	0.32	0.75	261	574	40	352	1e-143	IbPBL_GMNYDFC01BPMBY	12	1
UN00120	974	InTC2896	730	314	No	95	95	0.32	0.43	261	574	110	419	1e-135	similar to UniRef100_A7QM14 Cluster: Chromosome undetermined scaffold_123, whole genome shotgun sequence; n=1; Vitis vinifera|Rep: Chromosome undetermined scaffold_123, whole genome shotgun sequence - Vitis vinifera (Grape), partial (74%)	12	4
UN00120	974	IbnuEST_EE875426.1	656	314	No	94	94	0.32	0.48	261	574	86	398	1e-127	IbnuEST_EE875426.1	19	1
UN00120	974	IbTSA_JP121506.1	596	244	Yes	98	98	0.25	0.41	331	574	596	354	1e-123	Contig_16918 @@@BLASTX: gi|225464063|ref|XP_002269289.1|PREDICTED: hypothetical protein [Vitis vinifera]	3	1
UN00120	974	IbnuEST_EE875370.1	557	314	No	93	93	0.32	0.56	261	574	74	386	1e-120	IbnuEST_EE875370.1	22	1
UN00120	974	IbPBL_GMNYDFC02EJSML	189	189	No	96	96	0.19	1	371	555	1	189	9e-77	IbPBL_GMNYDFC02EJSML	4	4
UN00120	974	IbnuEST_EE875492.1	488	185	No	92	92	0.19	0.38	391	574	1	185	7e-62	IbnuEST_EE875492.1	14	1
UN00120	974	IpGALY01000009.1	1700	96	No	98	98	0.1	0.06	592	687	269	364	4e-42	TSA: Ipomoea purpurea ABCDEF_14566 transcribed RNA sequence	2	0
UN00120	974	InCJ742668	654	96	No	98	98	0.1	0.15	592	687	284	379	4e-42	similar to UniRef100_A7QJA7 Cluster: Chromosome chr8 scaffold_106, whole genome shotgun sequence; n=1; Vitis vinifera|Rep: Chromosome chr8 scaffold_106, whole genome shotgun sequence - Vitis vinifera (Grape), partial (36%)	2	0
UN00120	974	IbTSA_JP107520.1	1506	96	Yes	98	98	0.1	0.06	592	687	1244	1149	4e-42	Contig_2932 @@@BLASTX: gi|45935141|gb|AAS79599.1|putative serine carboxipeptidase [Ipomoea trifida]	2	0
UN00121	589	NoHit	0	0	No	0	0	0	0	0	0	0	0	99	NoMatchingHitfound	NULL	NULL
UN00122	620	IbTSA_JP115450.1	812	467	Yes	91	91	0.75	0.58	63	521	563	115	1e-153	Contig_10862 @@@BLASTX: gi|21064945|gb|AAM29184.1|CDPK-like protein [Solanum tuberosum]	15	26
UN00122	620	IbPBL_S_PBL_c6827	683	444	Yes	91	91	0.72	0.65	63	498	430	2	1e-145	IbPBL_S_PBL_c6827	16	23
UN00122	620	IbPBL_S_PBL_c3386	532	375	Yes	91	91	0.6	0.7	63	436	371	20	1e-114	IbPBL_S_PBL_c3386	11	24
UN00122	620	IbPBL_S_PBL_c21026	439	313	Yes	91	91	0.5	0.71	63	372	309	9	3e-97	IbPBL_S_PBL_c21026	12	15
UN00122	620	IpGALY01077078.1	2241	298	Yes	90	90	0.48	0.13	326	620	1719	1440	3e-91	TSA: Ipomoea purpurea ABCDEF_6420 transcribed RNA sequence	10	21
UN00122	620	IpGALY01077078.1	2241	257	Yes	89	89	0.41	0.11	28	281	2004	1766	1e-65	TSA: Ipomoea purpurea ABCDEF_6420 transcribed RNA sequence	8	21
UN00122	620	IpGALY01012821.1	2274	298	Yes	90	90	0.48	0.13	326	620	1752	1473	3e-91	TSA: Ipomoea purpurea ABCDEF_6418 transcribed RNA sequence	10	21
UN00122	620	IpGALY01012821.1	2274	257	Yes	89	89	0.41	0.11	28	281	2037	1799	1e-65	TSA: Ipomoea purpurea ABCDEF_6418 transcribed RNA sequence	8	21
UN00122	620	IpGALY01020998.1	2359	257	Yes	89	89	0.41	0.11	28	281	2122	1884	1e-65	TSA: Ipomoea purpurea ABCDEF_6419 transcribed RNA sequence	8	21
UN00122	620	IpGALY01020998.1	2359	199	Yes	87	87	0.32	0.08	326	521	1837	1654	2e-45	TSA: Ipomoea purpurea ABCDEF_6419 transcribed RNA sequence	8	18
UN00122	620	IpGALY01020998.1	2359	103	Yes	95	95	0.17	0.04	518	620	1572	1473	3e-38	TSA: Ipomoea purpurea ABCDEF_6419 transcribed RNA sequence	2	3
UN00122	620	IpGALY01007776.1	2321	257	Yes	89	89	0.41	0.11	28	281	2084	1846	1e-65	TSA: Ipomoea purpurea ABCDEF_6421 transcribed RNA sequence	8	21
UN00122	620	IpGALY01007776.1	2321	199	Yes	87	87	0.32	0.09	326	521	1799	1616	2e-45	TSA: Ipomoea purpurea ABCDEF_6421 transcribed RNA sequence	8	18
UN00122	620	IpGALY01007776.1	2321	103	Yes	95	95	0.17	0.04	518	620	1534	1435	3e-38	TSA: Ipomoea purpurea ABCDEF_6421 transcribed RNA sequence	2	3
UN00122	620	IbPBL_GMNYDFC01CG1LX	469	197	Yes	92	92	0.32	0.42	63	257	187	1	7e-61	IbPBL_GMNYDFC01CG1LX	3	12
UN00122	620	IbTSA_JP107764.1	1460	122	No	98	98	0.2	0.08	499	620	11	132	7e-58	Contig_3176 @@@BLASTX: gi|114804153|gb|ABC47163.2|CDPK1 [Ipomoea nil]	2	0
UN00122	620	IbPBL_S_PBL_c24336	998	103	Yes	95	95	0.17	0.1	518	620	986	884	9e-42	IbPBL_S_PBL_c24336	5	0
UN00123	649	IbPBL_S_PBL_c9096	750	184	No	96	96	0.28	0.25	1	184	18	198	9e-76	IbPBL_S_PBL_c9096	4	3
UN00123	649	IbPBL_S_PBL_c9096	750	138	No	98	98	0.21	0.18	500	635	204	341	3e-60	IbPBL_S_PBL_c9096	1	2
UN00123	649	InTC4350	694	184	No	96	96	0.28	0.27	1	184	215	395	9e-76	homologue to UniRef100_A7NVR6 Cluster: Chromosome chr18 scaffold_1, whole genome shotgun sequence; n=1; Vitis vinifera|Rep: Chromosome chr18 scaffold_1, whole genome shotgun sequence - Vitis vinifera (Grape), partial (34%)	4	3
UN00123	649	InTC4350	694	138	No	97	97	0.21	0.2	500	635	401	538	7e-58	homologue to UniRef100_A7NVR6 Cluster: Chromosome chr18 scaffold_1, whole genome shotgun sequence; n=1; Vitis vinifera|Rep: Chromosome chr18 scaffold_1, whole genome shotgun sequence - Vitis vinifera (Grape), partial (34%)	2	2
UN00123	649	IbTSA_JP106330.1	1763	184	No	96	96	0.28	0.1	1	184	173	353	9e-76	Contig_1742 @@@BLASTX: gi|64420771|gb|AAY41425.1|putative cytosolic chaperonin delta subunit [Ipomoea batatas]	4	3
UN00123	649	IbTSA_JP106330.1	1763	138	No	98	98	0.21	0.08	500	635	359	496	3e-60	Contig_1742 @@@BLASTX: gi|64420771|gb|AAY41425.1|putative cytosolic chaperonin delta subunit [Ipomoea batatas]	1	2
UN00123	649	IbPBL_S_PBL_c15143	622	184	No	96	96	0.28	0.3	1	184	199	379	2e-73	IbPBL_S_PBL_c15143	5	3
UN00123	649	IbPBL_S_PBL_c15143	622	138	No	98	98	0.21	0.22	500	635	385	522	3e-60	IbPBL_S_PBL_c15143	1	2
UN00123	649	IpGALY01075290.1	1897	184	No	96	96	0.28	0.1	1	184	208	388	2e-73	TSA: Ipomoea purpurea ABCDEF_64278 transcribed RNA sequence	5	3
UN00123	649	IpGALY01075290.1	1897	138	No	96	96	0.21	0.07	500	635	394	531	2e-55	TSA: Ipomoea purpurea ABCDEF_64278 transcribed RNA sequence	3	2
UN00123	649	IpGALY01067221.1	2057	184	Yes	96	96	0.28	0.09	1	184	1795	1615	2e-73	TSA: Ipomoea purpurea ABCDEF_52813 transcribed RNA sequence	5	3
UN00123	649	IpGALY01067221.1	2057	138	Yes	96	96	0.21	0.07	500	635	1609	1472	2e-55	TSA: Ipomoea purpurea ABCDEF_52813 transcribed RNA sequence	3	2
UN00123	649	IbPBL_GM0Z85L06HEI07	151	137	No	96	96	0.21	0.91	73	209	13	146	2e-52	IbPBL_GM0Z85L06HEI07	2	3
UN00123	649	IbPBL_GMNYDFC01BUURC	198	137	No	96	96	0.21	0.69	73	209	13	146	2e-52	IbPBL_GMNYDFC01BUURC	2	3
UN00123	649	IpGALY01001440.1	308	165	No	92	92	0.25	0.54	5	169	147	308	1e-47	TSA: Ipomoea purpurea ABCDEF_72699 transcribed RNA sequence	11	3
UN00124	1027	IbPBL_S_PBL_c432	2289	612	Yes	97	97	0.6	0.27	1	611	2082	1478	0	IbPBL_S_PBL_c432	11	8
UN00124	1027	IbPBL_S_PBL_c432	2289	119	Yes	91	91	0.12	0.05	818	936	1481	1363	2e-34	IbPBL_S_PBL_c432	11	0
UN00124	1027	IpGALY01010316.1	2304	592	Yes	97	97	0.58	0.26	21	611	2110	1525	0	TSA: Ipomoea purpurea ABCDEF_16904 transcribed RNA sequence	9	7
UN00124	1027	IpGALY01010316.1	2304	117	Yes	97	97	0.11	0.05	818	934	1528	1412	3e-52	TSA: Ipomoea purpurea ABCDEF_16904 transcribed RNA sequence	3	0
UN00124	1027	IpGALY01071518.1	2345	592	No	97	97	0.58	0.25	21	611	196	781	0	TSA: Ipomoea purpurea ABCDEF_16905 transcribed RNA sequence	13	7
UN00124	1027	IpGALY01071518.1	2345	119	No	91	91	0.12	0.05	818	936	778	896	2e-34	TSA: Ipomoea purpurea ABCDEF_16905 transcribed RNA sequence	11	0
UN00124	1027	IpGALY01021626.1	2162	592	No	97	97	0.58	0.27	21	611	196	781	0	TSA: Ipomoea purpurea ABCDEF_16906 transcribed RNA sequence	13	7
UN00124	1027	IpGALY01021626.1	2162	119	No	91	91	0.12	0.06	818	936	778	896	2e-34	TSA: Ipomoea purpurea ABCDEF_16906 transcribed RNA sequence	11	0
UN00124	1027	IbTSA_JP111022.1	1088	507	Yes	97	97	0.49	0.47	106	611	1088	588	0	Contig_6434 @@@BLASTX: gi|114804153|gb|ABC47163.2|CDPK1 [Ipomoea nil]	10	7
UN00124	1027	IbTSA_JP111022.1	1088	119	Yes	91	91	0.12	0.11	818	936	591	473	2e-34	Contig_6434 @@@BLASTX: gi|114804153|gb|ABC47163.2|CDPK1 [Ipomoea nil]	11	0
UN00124	1027	InBJ564212	507	504	Yes	96	96	0.49	0.99	63	564	498	1	0	homologue to UniRef100_A5A7I7 Cluster: Calcium-dependent protein kinases 4; n=1; Solanum tuberosum|Rep: Calcium-dependent protein kinases 4 - Solanum tuberosum (Potato), partial (27%)	11	8
UN00124	1027	IpGALY01058551.1	2359	528	Yes	91	91	0.51	0.22	85	611	1902	1381	0	TSA: Ipomoea purpurea ABCDEF_16908 transcribed RNA sequence	38	7
UN00124	1027	IpGALY01058551.1	2359	119	Yes	92	92	0.12	0.05	818	936	1384	1266	9e-37	TSA: Ipomoea purpurea ABCDEF_16908 transcribed RNA sequence	10	0
UN00124	1027	IpGALY01020894.1	2445	528	No	91	91	0.51	0.22	85	611	456	977	0	TSA: Ipomoea purpurea ABCDEF_16909 transcribed RNA sequence	38	7
UN00124	1027	IpGALY01020894.1	2445	119	No	92	92	0.12	0.05	818	936	974	1092	9e-37	TSA: Ipomoea purpurea ABCDEF_16909 transcribed RNA sequence	10	0
UN00124	1027	IpGALY01005377.1	1469	528	No	91	91	0.51	0.36	85	611	457	978	0	TSA: Ipomoea purpurea ABCDEF_16907 transcribed RNA sequence	38	7
UN00124	1027	IpGALY01005377.1	1469	117	No	97	97	0.11	0.08	818	934	975	1091	3e-52	TSA: Ipomoea purpurea ABCDEF_16907 transcribed RNA sequence	3	0
UN00124	1027	IbPBL_S_PBL_c3183	1457	530	Yes	91	91	0.52	0.36	85	611	1147	624	1e-171	IbPBL_S_PBL_c3183	40	9
UN00124	1027	IbPBL_S_PBL_c3183	1457	117	Yes	99	99	0.11	0.08	818	934	627	511	5e-57	IbPBL_S_PBL_c3183	1	0
UN00124	1027	IbTSA_JP113497.1	919	509	No	91	91	0.5	0.55	85	592	417	919	1e-170	Contig_8909 @@@BLASTX: gi|114804153|gb|ABC47163.2|CDPK1 [Ipomoea nil]	39	7
UN00124	1027	InTC1482	816	469	Yes	90	90	0.46	0.57	85	552	463	1	1e-143	homologue to UniRef100_A5A7I8 Cluster: Calcium-dependent protein kinases 5; n=1; Solanum tuberosum|Rep: Calcium-dependent protein kinases 5 - Solanum tuberosum (Potato), partial (28%)	40	7
UN00124	1027	IbPBL_GMNYDFC01AYNEK	323	285	Yes	96	96	0.28	0.88	26	309	279	1	1e-119	IbPBL_GMNYDFC01AYNEK	4	7
UN00124	1027	IbPBL_GMNYDFC01BI2NZ	362	301	Yes	95	95	0.29	0.83	1	298	297	4	1e-115	IbPBL_GMNYDFC01BI2NZ	4	10
UN00124	1027	IbnuEST_EE877669.1	505	238	Yes	97	97	0.23	0.47	1	237	256	20	1e-110	IbnuEST_EE877669.1	5	2
UN00124	1027	IbTSA_JP133437.1	375	186	No	98	98	0.18	0.5	1	186	190	375	4e-91	Contig_28849 @@@BLASTX: NA	4	0
UN00124	1027	IbTSA_JP108429.1	1361	117	Yes	99	99	0.11	0.09	818	934	1276	1160	5e-57	Contig_3841 @@@BLASTX: gi|114804153|gb|ABC47163.2|CDPK1 [Ipomoea nil]	1	0
UN00124	1027	IbTSA_JP108429.1	1361	89	Yes	100	100	0.09	0.07	523	611	1361	1273	9e-43	Contig_3841 @@@BLASTX: gi|114804153|gb|ABC47163.2|CDPK1 [Ipomoea nil]	0	0
UN00125	520	NoHit	0	0	No	0	0	0	0	0	0	0	0	99	NoMatchingHitfound	NULL	NULL
UN00126	770	IbnuEST_EE879728.1	723	535	Yes	95	95	0.69	0.74	236	770	712	186	0	IbnuEST_EE879728.1	19	8
UN00126	770	IbTSA_JP116825.1	751	481	Yes	96	96	0.62	0.64	290	770	751	271	0	Contig_12237 @@@BLASTX: gi|50058675|gb|AAT69090.1|ribosomal protein L2 [Neuropeltis acuminata]	17	0
UN00126	770	IbPBL_S_PBL_c14679	946	526	Yes	94	94	0.68	0.56	245	770	793	275	0	IbPBL_S_PBL_c14679	22	7
UN00126	770	InTC3636	903	484	Yes	96	96	0.63	0.54	290	770	776	293	0	similar to UniRef100_Q8VZZ7 Cluster: Ribosomal protein L2; n=1; Solanum lycopersicum|Rep: Ribosomal protein L2 - Solanum lycopersicum (Tomato) (Lycopersicon esculentum), partial (77%)	17	3
UN00126	770	IbPBL_S_PBL_c10167	644	468	Yes	96	96	0.61	0.73	303	770	612	145	0	IbPBL_S_PBL_c10167	19	0
UN00126	770	IbPBL_S_PBL_c44126	804	515	Yes	94	94	0.67	0.64	245	759	684	178	0	IbPBL_S_PBL_c44126	23	8
UN00126	770	IpGALY01016535.1	877	420	Yes	97	97	0.55	0.48	351	770	876	457	0	TSA: Ipomoea purpurea ABCDEF_67446 transcribed RNA sequence	14	0
UN00126	770	IpGALY01007973.1	596	420	Yes	97	97	0.55	0.7	351	770	595	176	0	TSA: Ipomoea purpurea ABCDEF_27711 transcribed RNA sequence	14	0
UN00126	770	IpGALY01081277.1	730	402	Yes	97	97	0.52	0.55	369	770	692	291	0	TSA: Ipomoea purpurea ABCDEF_85878 transcribed RNA sequence	14	0
UN00126	770	IbPBL_S_PBL_c17671	498	377	Yes	98	98	0.49	0.76	391	767	377	1	0	IbPBL_S_PBL_c17671	9	0
UN00126	770	IpGALY01018143.1	465	407	No	96	96	0.53	0.88	367	770	4	410	0	TSA: Ipomoea purpurea ABCDEF_60137 transcribed RNA sequence	14	3
UN00126	770	IpGALY01042751.1	543	405	Yes	96	96	0.53	0.75	369	770	467	63	0	TSA: Ipomoea purpurea ABCDEF_59120 transcribed RNA sequence	14	3
UN00126	770	IpGALY01061603.1	988	405	No	96	96	0.53	0.41	369	770	38	442	0	TSA: Ipomoea purpurea ABCDEF_27713 transcribed RNA sequence	15	3
UN00126	770	IpGALY01060051.1	1098	405	No	96	96	0.53	0.37	369	770	197	601	0	TSA: Ipomoea purpurea ABCDEF_27712 transcribed RNA sequence	15	3
UN00126	770	IpGALY01034824.1	805	379	No	96	96	0.49	0.47	395	770	1	379	1e-174	TSA: Ipomoea purpurea ABCDEF_73346 transcribed RNA sequence	14	3
UN00126	770	IbnuEST_CO501197.1	557	306	Yes	96	96	0.4	0.55	465	770	557	252	1e-143	IbnuEST_CO501197.1	12	0
UN00126	770	IbPBL_GMNYDFC01BLCN4	491	260	No	97	97	0.34	0.53	509	768	85	344	1e-128	IbPBL_GMNYDFC01BLCN4	7	0
UN00126	770	InTC9671	624	208	Yes	97	97	0.27	0.33	563	770	621	414	1e-99	similar to UniRef100_Q8VZZ7 Cluster: Ribosomal protein L2; n=1; Solanum lycopersicum|Rep: Ribosomal protein L2 - Solanum lycopersicum (Tomato) (Lycopersicon esculentum), partial (50%)	6	0
UN00127	483	NoHit	0	0	No	0	0	0	0	0	0	0	0	99	NoMatchingHitfound	NULL	NULL
UN00128	742	IpGALY01057417.1	514	78	No	97	97	0.11	0.15	529	606	199	276	1e-31	TSA: Ipomoea purpurea ABCDEF_26071 transcribed RNA sequence	2	0
UN00129	875	NoHit	0	0	No	0	0	0	0	0	0	0	0	99	NoMatchingHitfound	NULL	NULL
UN00130	626	IpGALY01026292.1	640	635	No	95	95	1.01	0.99	1	626	4	638	0	TSA: Ipomoea purpurea ABCDEF_5135 transcribed RNA sequence	24	9
UN00130	626	IbPBL_S_PBL_c7288	935	626	Yes	94	94	1	0.67	3	626	637	12	0	IbPBL_S_PBL_c7288	34	2
UN00130	626	IbTSA_JP125971.1	488	488	No	95	95	0.78	1	58	545	1	488	0	Contig_21383 @@@BLASTX: gi|224139388|ref|XP_002323088.1|predicted protein [Populus trichocarpa]	26	0
UN00130	626	IbPBL_S_PBL_c20868	476	459	Yes	95	95	0.73	0.96	171	626	471	13	0	IbPBL_S_PBL_c20868	20	3
UN00130	626	IbPBL_GMNYDFC01ALILD	135	113	Yes	99	99	0.18	0.84	498	610	135	23	7e-55	IbPBL_GMNYDFC01ALILD	1	0
UN00131	795	NoHit	0	0	No	0	0	0	0	0	0	0	0	99	NoMatchingHitfound	NULL	NULL
UN00132	1152	IpGALY01050068.1	2363	940	Yes	97	97	0.82	0.4	108	1047	1890	952	0	TSA: Ipomoea purpurea ABCDEF_51897 transcribed RNA sequence	25	1
UN00132	1152	IpGALY01050068.1	2363	106	Yes	95	95	0.09	0.04	1047	1152	856	752	2e-38	TSA: Ipomoea purpurea ABCDEF_51897 transcribed RNA sequence	4	1
UN00132	1152	IbTSA_JP105455.1	2101	719	Yes	96	96	0.62	0.34	325	1043	1620	903	0	Contig_867 @@@BLASTX: gi|224129082|ref|XP_002320496.1|predicted protein [Populus trichocarpa]	28	1
UN00132	1152	IbTSA_JP105455.1	2101	187	Yes	98	98	0.16	0.09	110	296	1811	1625	1e-91	Contig_867 @@@BLASTX: gi|224129082|ref|XP_002320496.1|predicted protein [Populus trichocarpa]	4	0
UN00132	1152	IbTSA_JP105455.1	2101	106	Yes	96	96	0.09	0.05	1047	1152	803	699	7e-41	Contig_867 @@@BLASTX: gi|224129082|ref|XP_002320496.1|predicted protein [Populus trichocarpa]	3	1
UN00132	1152	IbTSA_JP118150.1	702	257	No	96	96	0.22	0.37	787	1043	1	257	1e-121	Contig_13562 @@@BLASTX: gi|225447189|ref|XP_002271945.1|PREDICTED: hypothetical protein [Vitis vinifera]	9	0
UN00132	1152	IbPBL_S_PBL_c14386	474	242	Yes	96	96	0.21	0.51	325	566	246	5	1e-110	IbPBL_S_PBL_c14386	10	0
UN00132	1152	IbPBL_S_PBL_c14386	474	164	Yes	97	97	0.14	0.35	134	296	414	251	4e-73	IbPBL_S_PBL_c14386	4	1
UN00132	1152	IbPBL_S_PBL_c21704	349	187	Yes	98	98	0.16	0.54	110	296	275	89	1e-91	IbPBL_S_PBL_c21704	4	0
UN00132	1152	IbPBL_S_PBL_c43127	338	224	Yes	95	95	0.19	0.66	825	1043	330	107	1e-85	IbPBL_S_PBL_c43127	7	5
UN00132	1152	IbPBL_S_PBL_c6949	597	174	Yes	98	98	0.15	0.29	110	283	174	1	7e-84	IbPBL_S_PBL_c6949	4	0
UN00133	569	NoHit	0	0	No	0	0	0	0	0	0	0	0	99	NoMatchingHitfound	NULL	NULL
UN00134	788	IbPBL_S_PBL_c3663	836	529	No	98	98	0.67	0.63	224	747	72	599	0	IbPBL_S_PBL_c3663	6	6
UN00134	788	IbTSA_JP114054.1	887	529	Yes	98	98	0.67	0.6	224	747	844	317	0	Contig_9466 @@@BLASTX: gi|296086416|emb|CBI32005.3|unnamed protein product [Vitis vinifera]	7	6
UN00134	788	InTC2767	715	529	No	97	97	0.67	0.74	226	749	4	531	0	homologue to UniRef100_A7Q2T4 Cluster: Ubiquitin carrier protein; n=5; Spermatophyta|Rep: Ubiquitin carrier protein - Vitis vinifera (Grape), complete	8	6
UN00134	788	IpGALY01006588.1	884	532	No	97	97	0.68	0.6	226	752	104	634	0	TSA: Ipomoea purpurea ABCDEF_52841 transcribed RNA sequence	10	6
UN00134	788	IbPBL_S_PBL_lrc52253	842	530	No	97	97	0.67	0.63	224	747	75	603	0	IbPBL_S_PBL_lrc52253	9	7
UN00134	788	IbnuEST_JG699474.1	738	493	No	98	98	0.63	0.67	260	747	1	492	0	IbnuEST_JG699474.1	6	6
UN00134	788	InTC4318	797	466	No	98	98	0.59	0.58	289	749	125	589	0	homologue to UniRef100_A7Q2T4 Cluster: Ubiquitin carrier protein; n=5; Spermatophyta|Rep: Ubiquitin carrier protein - Vitis vinifera (Grape), complete	5	6
UN00134	788	IbnuEST_AB193154.1	482	462	No	97	97	0.59	0.96	291	747	1	461	0	IbnuEST_AB193154.1	6	6
UN00134	788	IbPBL_S_PBL_c15523	537	471	No	97	97	0.6	0.88	224	688	68	537	0	IbPBL_S_PBL_c15523	7	7
UN00134	788	InBJ565879	576	464	No	97	97	0.59	0.81	226	684	114	576	0	homologue to UniRef100_A7Q2T4 Cluster: Ubiquitin carrier protein; n=5; Spermatophyta|Rep: Ubiquitin carrier protein - Vitis vinifera (Grape), partial (87%)	8	6
UN00134	788	IpGALY01057000.1	1901	318	No	97	97	0.4	0.17	440	752	1338	1654	1e-147	TSA: Ipomoea purpurea ABCDEF_24519 transcribed RNA sequence	4	6
UN00134	788	IbPBL_S_PBL_c53021	484	312	No	96	96	0.4	0.64	441	747	1	311	1e-142	IbPBL_S_PBL_c53021	5	6
UN00134	788	IbnuEST_DC881649.1	497	227	Yes	98	98	0.29	0.46	316	541	492	267	1e-108	IbnuEST_DC881649.1	3	2
UN00134	788	IbnuEST_DC881649.1	497	95	Yes	100	100	0.12	0.19	653	747	124	30	2e-46	IbnuEST_DC881649.1	0	0
UN00134	788	IbPBL_GMNYDFC01BJTND	391	178	No	96	96	0.23	0.46	575	747	1	178	3e-73	IbPBL_GMNYDFC01BJTND	2	5
UN00134	788	IbTSA_JP114848.1	844	458	No	82	82	0.58	0.54	291	743	132	588	6e-59	Contig_10260 @@@BLASTX: gi|195635283|gb|ACG37110.1|ubiquitin-conjugating enzyme E2-17 kDa [Zea mays]	76	6
UN00134	788	IbPBL_S_PBL_c376	878	337	No	84	84	0.43	0.38	291	627	122	457	3e-57	IbPBL_S_PBL_c376	54	1
UN00134	788	IbnuEST_EE874863.1	732	337	No	84	84	0.43	0.46	291	627	128	463	3e-57	IbnuEST_EE874863.1	54	1
UN00134	788	IbnuEST_EE878021.1	849	337	No	84	84	0.43	0.4	291	627	132	467	3e-57	IbnuEST_EE878021.1	54	1
UN00134	788	IbnuEST_EE881114.1	813	337	No	84	84	0.43	0.41	291	627	78	413	3e-57	IbnuEST_EE881114.1	54	1
UN00134	788	IbnuEST_EE882255.1	647	337	No	84	84	0.43	0.52	291	627	92	427	3e-57	IbnuEST_EE882255.1	54	1
UN00134	788	IbnuEST_EE884143.1	812	337	No	84	84	0.43	0.42	291	627	78	413	3e-57	IbnuEST_EE884143.1	54	1
UN00134	788	IbPBL_S_PBL_c893	1018	458	No	82	82	0.58	0.45	291	743	286	742	1e-56	IbPBL_S_PBL_c893	77	6
UN00134	788	InTC4533	747	337	No	83	83	0.43	0.45	291	627	156	491	8e-55	UniRef100_Q5GMM2 Cluster: Ubiquitin carrier protein; n=2; Solanaceae|Rep: Ubiquitin carrier protein - Capsicum chinense (Scotch bonnet) (Bonnet pepper), complete	55	1
UN00134	788	InTC134	842	337	No	83	83	0.43	0.4	291	627	113	448	8e-55	UniRef100_Q5GMM2 Cluster: Ubiquitin carrier protein; n=2; Solanaceae|Rep: Ubiquitin carrier protein - Capsicum chinense (Scotch bonnet) (Bonnet pepper), complete	55	1
UN00134	788	IbnuEST_EE880490.1	633	458	No	82	82	0.58	0.72	291	743	122	578	3e-54	IbnuEST_EE880490.1	78	6
UN00134	788	IpGALY01039075.1	921	353	No	83	83	0.45	0.38	291	643	220	571	2e-52	TSA: Ipomoea purpurea ABCDEF_48515 transcribed RNA sequence	60	1
UN00134	788	IpGALY01004058.1	985	337	No	83	83	0.43	0.34	291	627	195	530	2e-52	TSA: Ipomoea purpurea ABCDEF_11652 transcribed RNA sequence	56	1
UN00134	788	IbTSA_JP128728.1	439	213	No	85	85	0.27	0.49	291	503	197	408	2e-40	Contig_24140 @@@BLASTX: gi|296086416|emb|CBI32005.3|unnamed protein product [Vitis vinifera]	30	1
UN00134	788	IbPBL_GMNYDFC02DQQW6	319	171	No	86	86	0.22	0.54	291	461	100	270	2e-34	IbPBL_GMNYDFC02DQQW6	24	0
UN00134	788	IpGALY01027704.1	424	171	No	86	86	0.22	0.4	291	461	186	356	2e-34	TSA: Ipomoea purpurea ABCDEF_48516 transcribed RNA sequence	24	0
UN00134	788	IbTSA_JP150321.1	244	74	No	100	100	0.09	0.3	368	441	1	74	6e-34	Contig_45733 @@@BLASTX: gi|194690524|gb|ACF79346.1|unknown [Zea mays]	0	0
UN00134	788	IbnuEST_EE876975.1	669	337	No	81	81	0.43	0.5	291	627	2	337	3e-33	IbnuEST_EE876975.1	64	1
UN00135	675	IbTSA_JP112868.1	959	257	No	98	98	0.38	0.27	419	675	602	857	1e-129	Contig_8280 @@@BLASTX: gi|7331193|gb|AAF60315.1|AF236107_1putative purple acid phosphatase precursor [Ipomoea batatas]	4	1
UN00135	675	IbTSA_JP112868.1	959	104	No	95	95	0.15	0.11	3	105	505	608	1e-37	Contig_8280 @@@BLASTX: gi|7331193|gb|AAF60315.1|AF236107_1putative purple acid phosphatase precursor [Ipomoea batatas]	4	1
UN00135	675	InBJ577395	708	263	Yes	95	95	0.39	0.37	419	675	434	173	1e-111	similar to UniRef100_Q6J5M7 Cluster: Purple acid phosphatase 1; n=1; Solanum tuberosum|Rep: Purple acid phosphatase 1 - Solanum tuberosum (Potato), partial (46%)	6	7
UN00135	675	InBJ577395	708	106	Yes	97	97	0.16	0.15	1	105	533	428	2e-43	similar to UniRef100_Q6J5M7 Cluster: Purple acid phosphatase 1; n=1; Solanum tuberosum|Rep: Purple acid phosphatase 1 - Solanum tuberosum (Potato), partial (46%)	2	1
UN00135	675	IpGALY01049619.1	1237	263	No	94	94	0.39	0.21	419	675	842	1103	1e-106	TSA: Ipomoea purpurea ABCDEF_26087 transcribed RNA sequence	8	7
UN00135	675	IpGALY01049619.1	1237	106	No	96	96	0.16	0.09	1	105	743	848	4e-41	TSA: Ipomoea purpurea ABCDEF_26087 transcribed RNA sequence	3	1
UN00135	675	IbPBL_S_PBL_c48955	361	105	No	97	97	0.16	0.29	2	105	154	258	6e-43	IbPBL_S_PBL_c48955	2	1
UN00135	675	IbPBL_S_PBL_c48955	361	111	No	95	95	0.16	0.31	419	529	252	361	6e-43	IbPBL_S_PBL_c48955	4	1
UN00136	574	NoHit	0	0	No	0	0	0	0	0	0	0	0	99	NoMatchingHitfound	NULL	NULL
UN00137	933	IbTSA_JP132007.1	392	127	No	94	94	0.14	0.32	126	252	45	171	2e-46	Contig_27419 @@@BLASTX: NA	8	0
UN00137	933	IbnuEST_GU172008.1	1099	116	Yes	93	93	0.12	0.11	126	241	168	53	8e-40	Ipomoea batatas microsatellite Stv_Ipb_1732 sequence	8	0
UN00137	933	IbPBL_S_PBL_c4637	707	91	No	98	98	0.1	0.13	126	216	617	707	3e-39	IbPBL_S_PBL_c4637	2	0
UN00137	933	IpGALY01084720.1	463	168	Yes	87	87	0.18	0.36	126	293	384	217	2e-37	TSA: Ipomoea purpurea ABCDEF_22933 transcribed RNA sequence	22	0
UN00137	933	IpGALY01049490.1	292	125	No	89	89	0.13	0.43	128	252	1	125	7e-31	TSA: Ipomoea purpurea ABCDEF_5517 transcribed RNA sequence	14	0
UN00138	865	IbTSA_JP105020.1	2425	122	Yes	98	98	0.14	0.05	744	865	982	862	6e-53	Contig_432 @@@BLASTX: gi|223528098|gb|EEF30171.1|Protein ABC1, mitochondrial precursor, putative [Ricinus communis]	2	1
UN00138	865	IbTSA_JP105020.1	2425	94	Yes	98	98	0.11	0.04	155	248	1255	1162	5e-41	Contig_432 @@@BLASTX: gi|223528098|gb|EEF30171.1|Protein ABC1, mitochondrial precursor, putative [Ricinus communis]	2	0
UN00138	865	IbTSA_JP105020.1	2425	96	Yes	97	97	0.11	0.04	331	426	1162	1068	2e-37	Contig_432 @@@BLASTX: gi|223528098|gb|EEF30171.1|Protein ABC1, mitochondrial precursor, putative [Ricinus communis]	2	1
UN00138	865	IbTSA_JP105020.1	2425	91	Yes	96	96	0.11	0.04	502	592	1068	978	2e-34	Contig_432 @@@BLASTX: gi|223528098|gb|EEF30171.1|Protein ABC1, mitochondrial precursor, putative [Ricinus communis]	4	0
UN00138	865	IpGALY01042082.1	2450	122	Yes	97	97	0.14	0.05	744	865	1210	1090	1e-50	TSA: Ipomoea purpurea ABCDEF_38062 transcribed RNA sequence	3	1
UN00138	865	IpGALY01042082.1	2450	94	Yes	100	100	0.11	0.04	155	248	1483	1390	8e-46	TSA: Ipomoea purpurea ABCDEF_38062 transcribed RNA sequence	0	0
UN00138	865	IpGALY01042082.1	2450	91	Yes	96	96	0.11	0.04	502	592	1296	1206	2e-34	TSA: Ipomoea purpurea ABCDEF_38062 transcribed RNA sequence	4	0
UN00138	865	IbPBL_GMNYDFC01A6VP1	333	96	Yes	97	97	0.11	0.29	331	426	256	162	2e-37	IbPBL_GMNYDFC01A6VP1	2	1
UN00138	865	IbPBL_GMNYDFC01A6VP1	333	76	Yes	99	99	0.09	0.23	744	819	76	1	1e-32	IbPBL_GMNYDFC01A6VP1	1	0
UN00138	865	IbPBL_GMNYDFC01A6VP1	333	91	Yes	95	95	0.11	0.27	502	592	162	72	4e-32	IbPBL_GMNYDFC01A6VP1	5	0
UN00139	747	IbnuEST_JG697730.1	770	500	No	88	88	0.67	0.65	66	565	4	500	1e-143	IbnuEST_JG697730.1	57	3
UN00139	747	IbPBL_S_PBL_c973	1303	506	No	88	88	0.68	0.39	61	566	483	985	1e-142	IbPBL_S_PBL_c973	59	3
UN00139	747	InTC3105	1611	506	Yes	88	88	0.68	0.31	61	566	741	239	1e-142	homologue to UniRef100_Q3LVL5 Cluster: TO54-2; n=1; Taraxacum officinale|Rep: TO54-2 - Taraxacum officinale (Common dandelion), partial (97%)	59	3
UN00139	747	IbnuEST_EE879080.1	778	506	No	88	88	0.68	0.65	61	566	24	526	1e-142	IbnuEST_EE879080.1	59	3
UN00139	747	IbTSA_JP110298.1	1155	506	Yes	88	88	0.68	0.44	61	566	570	68	1e-142	Contig_5710 @@@BLASTX: gi|124484405|dbj|BAF46313.1|putative senescence-associated protein [Ipomoea nil]	59	3
UN00139	747	IbnuEST_DV035594.1	761	506	No	88	88	0.68	0.66	61	566	230	732	1e-140	IbnuEST_DV035594.1	60	3
UN00139	747	IbnuEST_DV036693.1	825	506	Yes	87	87	0.68	0.61	61	566	751	249	1e-138	IbnuEST_DV036693.1	61	3
UN00139	747	IbnuEST_DV037931.1	575	492	No	88	88	0.66	0.86	75	566	66	554	1e-136	IbnuEST_DV037931.1	58	3
UN00139	747	IbnuEST_DV035582.1	769	506	No	87	87	0.68	0.66	61	566	232	734	1e-136	IbnuEST_DV035582.1	62	3
UN00139	747	IbnuEST_DV036493.1	789	366	No	92	92	0.49	0.46	61	426	325	690	1e-134	IbnuEST_DV036493.1	31	0
UN00139	747	IpGALY01047653.1	3974	365	Yes	92	92	0.49	0.09	61	425	848	484	1e-133	TSA: Ipomoea purpurea ABCDEF_11070 transcribed RNA sequence	31	0
UN00139	747	IbnuEST_DV034632.1	774	440	No	88	88	0.59	0.57	127	566	99	535	1e-129	IbnuEST_DV034632.1	48	3
UN00139	747	IbnuEST_DC879551.1	621	440	No	88	88	0.59	0.71	127	566	33	469	1e-129	IbnuEST_DC879551.1	48	3
UN00139	747	IbnuEST_DV035797.1	886	434	No	88	88	0.58	0.49	133	566	115	545	1e-128	IbnuEST_DV035797.1	47	3
UN00139	747	IbnuEST_JG698144.1	726	440	No	88	88	0.59	0.61	127	566	10	446	1e-127	IbnuEST_JG698144.1	49	3
UN00139	747	IbnuEST_DV036176.1	873	420	Yes	88	88	0.56	0.48	147	566	768	352	1e-115	IbnuEST_DV036176.1	49	3
UN00139	747	IbnuEST_DV036161.1	866	353	Yes	89	89	0.47	0.41	216	566	679	331	1e-96	IbnuEST_DV036161.1	34	6
UN00139	747	IbPBL_GMNYDFC02EYRSN	416	199	No	96	96	0.27	0.48	221	418	156	354	2e-89	IbPBL_GMNYDFC02EYRSN	6	1
UN00139	747	IbnuEST_DV034768.1	562	207	No	95	95	0.28	0.37	215	420	247	453	5e-87	IbnuEST_DV034768.1	9	1
UN00139	747	IbnuEST_DV036937.1	648	300	No	89	89	0.4	0.46	73	370	225	524	7e-83	IbnuEST_DV036937.1	32	2
UN00139	747	IbnuEST_DV036959.1	729	325	No	87	87	0.44	0.45	61	383	246	570	1e-78	IbnuEST_DV036959.1	40	2
UN00139	747	IbPBL_GM0Z85L06GUQUD	410	289	No	88	88	0.39	0.7	133	419	68	356	3e-76	IbPBL_GM0Z85L06GUQUD	32	2
UN00139	747	IbnuEST_DV037748.1	993	249	No	89	89	0.33	0.25	61	309	105	353	6e-74	IbnuEST_DV037748.1	27	0
UN00139	747	IbnuEST_CB330563.1	594	264	No	87	87	0.35	0.44	303	566	1	261	1e-62	IbnuEST_CB330563.1	32	3
UN00139	747	IbnuEST_DV037280.1	1274	143	Yes	95	95	0.19	0.11	284	426	422	280	2e-58	IbnuEST_DV037280.1	7	0
UN00139	747	IbnuEST_DV036074.1	887	318	No	85	85	0.43	0.36	61	373	565	882	5e-53	IbnuEST_DV036074.1	43	5
UN00139	747	IbnuEST_DV034623.1	783	210	No	87	87	0.28	0.27	61	270	574	783	1e-50	IbnuEST_DV034623.1	27	0
UN00139	747	IbnuEST_DV036991.1	646	144	Yes	92	92	0.19	0.22	283	426	597	454	2e-49	IbnuEST_DV036991.1	11	0
UN00139	747	IbnuEST_EE883079.1	521	233	No	85	85	0.31	0.45	334	566	8	236	3e-39	IbnuEST_EE883079.1	32	4
UN00140	514	NoHit	0	0	No	0	0	0	0	0	0	0	0	99	NoMatchingHitfound	NULL	NULL
UN00141	1563	6_customALLIPOMOEApublicDB.fasta	221	219	Yes	96	96	0.14	0.99	461	677	217	1	2e-94	hypothetical protein [Burkholderia multivorans ATCC 17616]	4	4
UN00141	1563	IbPBL_GMNYDFC01AW7JO	285	280	No	90	90	0.18	0.98	42	317	8	285	6e-76	IbPBL_GMNYDFC01AW7JO	23	6
UN00142	523	NoHit	0	0	No	0	0	0	0	0	0	0	0	99	NoMatchingHitfound	NULL	NULL
UN00143	1189	IbTSA_JP106721.1	1659	899	Yes	95	95	0.76	0.54	54	952	1539	646	0	Contig_2133 @@@BLASTX: gi|302142026|emb|CBI19229.3|unnamed protein product [Vitis vinifera]	40	5
UN00143	1189	IpGALY01041557.1	1905	893	Yes	95	95	0.75	0.47	60	952	1723	836	0	TSA: Ipomoea purpurea ABCDEF_48388 transcribed RNA sequence	39	5
UN00143	1189	InTC6490	672	463	No	95	95	0.39	0.69	56	518	215	672	0	similar to UniRef100_A7NUQ9 Cluster: Chromosome chr18 scaffold_1, whole genome shotgun sequence; n=1; Vitis vinifera|Rep: Chromosome chr18 scaffold_1, whole genome shotgun sequence - Vitis vinifera (Grape), partial (26%)	17	5
UN00143	1189	IbPBL_GMNYDFC01BBRZ2	375	373	No	94	94	0.31	0.99	102	473	7	375	1e-153	IbPBL_GMNYDFC01BBRZ2	16	5
UN00143	1189	IbPBL_S_PBL_c42880	627	280	No	95	95	0.24	0.45	673	952	1	280	1e-125	IbPBL_S_PBL_c42880	13	0
UN00143	1189	IbPBL_GMNYDFC01BXUTF	152	154	No	93	93	0.13	1.01	131	283	1	152	5e-51	IbPBL_GMNYDFC01BXUTF	8	3
UN00144	507	NoHit	0	0	No	0	0	0	0	0	0	0	0	99	NoMatchingHitfound	NULL	NULL
UN00145	584	NoHit	0	0	No	0	0	0	0	0	0	0	0	99	NoMatchingHitfound	NULL	NULL
UN00146	871	NoHit	0	0	No	0	0	0	0	0	0	0	0	99	NoMatchingHitfound	NULL	NULL
UN00147	878	IbPBL_S_PBL_c2800	1248	648	No	98	98	0.74	0.52	8	648	228	871	0	IbPBL_S_PBL_c2800	2	11
UN00147	878	IbnuEST_EU137675.1	2062	648	No	98	98	0.74	0.31	8	648	228	871	0	Ipomoea batatas glutathione reductase mRNA, complete cds	4	11
UN00147	878	IbTSA_JP105879.1	1900	648	No	98	98	0.74	0.34	8	648	268	911	0	Contig_1291 @@@BLASTX: gi|225433440|ref|XP_002285672.1|PREDICTED: hypothetical protein [Vitis vinifera]	4	11
UN00147	878	IpGALY01052390.1	2124	652	Yes	96	96	0.74	0.31	4	648	1790	1143	0	TSA: Ipomoea purpurea ABCDEF_28690 transcribed RNA sequence	14	11
UN00147	878	IpGALY01051548.1	1616	522	No	96	96	0.59	0.32	131	648	90	607	0	TSA: Ipomoea purpurea ABCDEF_39679 transcribed RNA sequence	13	8
UN00147	878	InBJ559492	502	293	No	97	97	0.33	0.58	1	289	210	502	1e-136	similar to UniRef100_A7NXU6 Cluster: Chromosome chr5 scaffold_2, whole genome shotgun sequence; n=1; Vitis vinifera|Rep: Chromosome chr5 scaffold_2, whole genome shotgun sequence - Vitis vinifera (Grape), partial (27%)	4	4
UN00147	878	IbPBL_GMNYDFC01A7R1C	327	106	No	96	96	0.12	0.32	8	110	222	327	3e-39	IbPBL_GMNYDFC01A7R1C	1	3
UN00148	555	NoHit	0	0	No	0	0	0	0	0	0	0	0	99	NoMatchingHitfound	NULL	NULL
UN00149	1247	IbTSA_JP123887.1	534	490	No	91	91	0.39	0.92	476	964	25	514	1e-179	Contig_19299 @@@BLASTX: gi|56407679|gb|AAV88067.1|NBS-LRR protein [Ipomoea batatas]	41	1
UN00149	1247	IpGALY01001079.1	391	393	Yes	94	94	0.32	1.01	42	434	391	1	1e-162	TSA: Ipomoea purpurea ABCDEF_1843 transcribed RNA sequence	22	2
UN00149	1247	IbnuEST_DQ903641.1	525	414	Yes	92	92	0.33	0.79	3	416	433	23	1e-154	Ipomoea batata isolate SP-02_D09 resistance gene analog genomic sequence	29	3
UN00149	1247	IbnuEST_DQ903633.1	504	414	Yes	92	92	0.33	0.82	3	416	412	2	1e-153	Ipomoea batata isolate SP-01_G05 resistance gene analog genomic sequence	29	3
UN00149	1247	IbnuEST_DQ903401.1	503	399	No	92	92	0.32	0.79	3	401	93	488	1e-149	Ipomoea batata isolate S2_A10 resistance gene analog genomic sequence	27	3
UN00149	1247	IbnuEST_DQ903636.1	523	414	Yes	91	91	0.33	0.79	3	416	431	21	1e-147	Ipomoea batata isolate SP-02_B12 resistance gene analog genomic sequence	33	3
UN00149	1247	IbnuEST_DQ903647.1	492	400	Yes	92	92	0.32	0.81	3	402	400	4	1e-147	Ipomoea batata isolate SP-02_H07 resistance gene analog genomic sequence	28	3
UN00149	1247	IbTSA_JP129034.1	434	380	Yes	93	93	0.3	0.88	3	382	377	1	1e-147	Contig_24446 @@@BLASTX: gi|152143321|gb|ABS29403.1|NBS-LRR type disease resistance protein [Ipomoea batatas]	23	3
UN00149	1247	IbPBL_S_PBL_c38634	442	402	No	92	92	0.32	0.91	4	405	44	442	1e-146	IbPBL_S_PBL_c38634	29	3
UN00149	1247	IbnuEST_DQ903645.1	526	410	Yes	92	92	0.33	0.78	7	416	430	24	1e-146	Ipomoea batatas isolate SP-02_G01 resistance gene analog genomic sequence	31	3
UN00149	1247	IpGALY01075434.1	368	368	Yes	93	93	0.3	1	467	833	368	1	1e-144	TSA: Ipomoea purpurea ABCDEF_5384 transcribed RNA sequence	25	1
UN00149	1247	IbPBL_GMNYDFC02EL4GZ	468	446	No	89	89	0.36	0.95	245	689	1	446	1e-141	IbPBL_GMNYDFC02EL4GZ	46	1
UN00149	1247	IbnuEST_DQ903635.1	780	410	Yes	91	91	0.33	0.53	7	416	407	1	1e-136	Ipomoea batata isolate SP-02_A01 resistance gene analog genomic sequence	35	3
UN00149	1247	IbTSA_JP135484.1	353	353	Yes	92	92	0.28	1	383	735	353	1	1e-136	Contig_30896 @@@BLASTX: gi|56407680|gb|AAV88068.1|NBS-LRR protein [Ipomoea batatas]	27	0
UN00149	1247	IbnuEST_EF641120.1	539	410	No	90	90	0.33	0.76	7	416	129	535	1e-134	Ipomoea batatas clone 107-01 NBS-LRR type disease resistance protein-like gene, partial sequence	36	3
UN00149	1247	IbnuEST_DQ903652.1	758	410	Yes	90	90	0.33	0.54	7	416	408	2	1e-131	Ipomoea batata isolate SP-03_G02 resistance gene analog genomic sequence	37	3
UN00149	1247	IbnuEST_DQ903644.1	439	326	Yes	93	93	0.26	0.74	10	335	339	17	1e-125	Ipomoea batata isolate SP-02_F08 resistance gene analog genomic sequence	19	3
UN00149	1247	IbnuEST_EF687657.1	504	410	No	89	89	0.33	0.81	7	416	94	500	1e-122	Ipomoea batatas clone 25-01 NBS-LRR type disease resistance protein gene, partial cds	41	3
UN00149	1247	IpGALY01006523.1	451	301	No	94	94	0.24	0.67	3	303	154	451	1e-119	TSA: Ipomoea purpurea ABCDEF_59334 transcribed RNA sequence	15	3
UN00149	1247	IbnuEST_DQ903643.1	800	391	Yes	90	90	0.31	0.49	7	396	392	5	1e-118	Ipomoea batata isolate SP-02_F05 resistance gene analog genomic sequence	36	4
UN00149	1247	IpGALY01005290.1	293	289	Yes	93	93	0.23	0.99	321	609	293	5	1e-116	TSA: Ipomoea purpurea ABCDEF_89783 transcribed RNA sequence	19	0
UN00149	1247	IbnuEST_DQ903648.1	517	405	Yes	89	89	0.32	0.78	3	407	402	1	1e-114	Ipomoea batata isolate SP-03_B06 resistance gene analog genomic sequence	43	3
UN00149	1247	IbnuEST_DQ903649.1	472	410	Yes	88	88	0.33	0.87	7	416	407	1	1e-110	Ipomoea batata isolate SP-03_D11 resistance gene analog genomic sequence	46	3
UN00149	1247	IpGALY01081869.1	248	248	Yes	95	95	0.2	1	332	579	248	1	1e-109	TSA: Ipomoea purpurea ABCDEF_36373 transcribed RNA sequence	12	0
UN00149	1247	IbTSA_JP144408.1	281	281	Yes	92	92	0.23	1	267	547	281	1	1e-102	Contig_39820 @@@BLASTX: gi|152143321|gb|ABS29403.1|NBS-LRR type disease resistance protein [Ipomoea batatas]	23	0
UN00149	1247	IpGALY01019448.1	228	224	Yes	96	96	0.18	0.98	210	433	224	1	2e-99	TSA: Ipomoea purpurea ABCDEF_90153 transcribed RNA sequence	10	0
UN00149	1247	IpGALY01012792.1	268	264	Yes	92	92	0.21	0.99	523	786	268	5	6e-97	TSA: Ipomoea purpurea ABCDEF_80290 transcribed RNA sequence	21	0
UN00149	1247	IbPBL_GMNYDFC01AU5Q7	291	292	No	90	90	0.23	1	463	754	1	291	4e-95	IbPBL_GMNYDFC01AU5Q7	27	1
UN00149	1247	IbTSA_JP143846.1	285	287	Yes	91	91	0.23	1.01	96	382	285	1	6e-94	Contig_39258 @@@BLASTX: gi|152143321|gb|ABS29403.1|NBS-LRR type disease resistance protein [Ipomoea batatas]	24	2
UN00149	1247	IbnuEST_DQ903642.1	371	296	Yes	90	90	0.24	0.8	15	310	340	48	2e-87	Ipomoea batata isolate SP-02_E08 resistance gene analog genomic sequence	27	3
UN00149	1247	IbPBL_S_PBL_c47014	180	181	No	94	94	0.15	1.01	8	187	1	180	2e-66	IbPBL_S_PBL_c47014	9	2
UN00149	1247	IpGALY01070241.1	303	236	Yes	84	84	0.19	0.78	580	814	296	61	3e-37	TSA: Ipomoea purpurea ABCDEF_44805 transcribed RNA sequence	37	1
UN00149	1247	IpGALY01050201.1	587	273	No	82	82	0.22	0.47	196	468	11	283	2e-35	TSA: Ipomoea purpurea ABCDEF_27788 transcribed RNA sequence	49	0
UN00149	1247	IpGALY01028202.1	309	121	Yes	92	92	0.1	0.39	4	124	120	1	2e-35	TSA: Ipomoea purpurea ABCDEF_22593 transcribed RNA sequence	9	1
UN00149	1247	IpGALY01036524.1	381	273	No	82	82	0.22	0.72	196	468	11	283	4e-33	TSA: Ipomoea purpurea ABCDEF_78421 transcribed RNA sequence	50	0
UN00149	1247	IpGALY01069787.1	280	260	Yes	82	82	0.21	0.93	196	455	260	1	2e-32	TSA: Ipomoea purpurea ABCDEF_89918 transcribed RNA sequence	47	0
UN00150	795	IpGALY01066231.1	3039	128	Yes	95	95	0.16	0.04	663	787	1858	1732	7e-40	TSA: Ipomoea purpurea ABCDEF_30231 transcribed RNA sequence	3	4
UN00150	795	IpGALY01066231.1	3039	131	Yes	93	93	0.16	0.04	44	174	1984	1858	7e-40	TSA: Ipomoea purpurea ABCDEF_30231 transcribed RNA sequence	5	4
UN00150	795	IpGALY01004594.1	596	131	Yes	93	93	0.16	0.22	44	174	146	20	7e-40	TSA: Ipomoea purpurea ABCDEF_30233 transcribed RNA sequence	5	4
UN00150	795	IbTSA_JP129544.1	425	131	Yes	93	93	0.16	0.31	44	174	155	29	7e-40	Contig_24956 @@@BLASTX: gi|40218381|gb|AAR83121.1|aminodeoxychorismate synthase/glutamine amidotransferase [Solanum lycopersicum]	5	4
UN00151	1742	IpGALY01070124.1	6990	1133	No	93	93	0.65	0.16	2	1134	4052	5183	0	TSA: Ipomoea purpurea ABCDEF_37544 transcribed RNA sequence	76	1
UN00151	1742	IpGALY01070124.1	6990	608	No	92	92	0.35	0.09	1133	1740	5375	5982	0	TSA: Ipomoea purpurea ABCDEF_37544 transcribed RNA sequence	51	0
UN00151	1742	IbTSA_JP123285.1	548	548	Yes	93	93	0.31	1	520	1067	548	1	0	Contig_18697 @@@BLASTX: gi|147802492|emb|CAN75158.1|hypothetical protein [Vitis vinifera]	38	0
UN00151	1742	IbTSA_JP124082.1	528	422	No	93	93	0.24	0.8	1319	1740	1	422	1e-172	Contig_19494 @@@BLASTX: gi|224136151|ref|XP_002322252.1|predicted protein [Populus trichocarpa]	29	0
UN00151	1742	IbTSA_JP116072.1	782	340	No	94	94	0.2	0.43	1	340	441	779	1e-137	Contig_11484 @@@BLASTX: gi|223542044|gb|EEF43588.1|U520, putative [Ricinus communis]	21	1
UN00151	1742	IbPBL_S_PBL_c49194	405	316	Yes	91	91	0.18	0.78	1426	1740	403	88	1e-109	IbPBL_S_PBL_c49194	28	1
UN00151	1742	IbPBL_S_PBL_c44208	341	269	Yes	94	94	0.15	0.79	869	1134	307	39	1e-102	IbPBL_S_PBL_c44208	14	3
UN00151	1742	IbPBL_S_PBL_c45676	244	237	Yes	93	93	0.14	0.97	237	473	237	1	1e-92	IbPBL_S_PBL_c45676	16	0
UN00151	1742	IbPBL_S_PBL_c39534	446	183	Yes	95	95	0.11	0.41	1	183	182	1	1e-74	IbPBL_S_PBL_c39534	8	1
UN00152	624	IbTSA_JP113448.1	922	442	Yes	94	94	0.71	0.48	171	612	763	323	0	Contig_8860 @@@BLASTX: gi|189212449|gb|ACD84881.1|probable glutathione S-transferase [Ipomoea batatas]	24	1
UN00152	624	IbnuEST_EE883522.1	829	442	Yes	94	94	0.71	0.53	171	612	751	311	0	IbnuEST_EE883522.1	25	1
UN00152	624	IbnuEST_EE884093.1	835	442	Yes	94	94	0.71	0.53	171	612	739	299	0	IbnuEST_EE884093.1	25	1
UN00152	624	IbPBL_S_PBL_c19941	638	438	Yes	93	93	0.7	0.69	175	612	449	13	0	IbPBL_S_PBL_c19941	28	1
UN00152	624	IbPBL_S_PBL_c8982	854	443	Yes	93	93	0.71	0.52	171	612	749	309	1e-178	IbPBL_S_PBL_c8982	26	3
UN00152	624	InTC2008	938	455	Yes	92	92	0.73	0.49	170	624	808	355	1e-170	similar to UniRef100_A7Q2N8 Cluster: Chromosome chr1 scaffold_46, whole genome shotgun sequence; n=1; Vitis vinifera|Rep: Chromosome chr1 scaffold_46, whole genome shotgun sequence - Vitis vinifera (Grape), partial (94%)	36	1
UN00152	624	IpGALY01041696.1	1020	451	Yes	91	91	0.72	0.44	174	624	796	347	1e-163	TSA: Ipomoea purpurea ABCDEF_22181 transcribed RNA sequence	38	1
UN00152	624	IbPBL_S_PBL_c15150	529	372	Yes	94	94	0.6	0.7	177	548	370	1	1e-150	IbPBL_S_PBL_c15150	22	2
UN00152	624	IbPBL_GMNYDFC02EMLX2	377	317	Yes	93	93	0.51	0.84	186	502	318	4	1e-121	IbPBL_GMNYDFC02EMLX2	20	2
UN00152	624	IbPBL_S_PBL_lrc55030	436	288	Yes	92	92	0.46	0.66	171	458	287	1	1e-107	IbPBL_S_PBL_lrc55030	21	1
UN00152	624	IbPBL_GMNYDFC02DG4TF	307	317	Yes	92	92	0.51	1.03	233	548	307	1	1e-106	IbPBL_GMNYDFC02DG4TF	15	11
UN00152	624	IbnuEST_CO500204.1	521	237	Yes	94	94	0.38	0.45	376	612	521	286	4e-96	IbnuEST_CO500204.1	13	1
UN00152	624	IbPBL_GM0Z85L06HH6CD	437	125	Yes	97	97	0.2	0.29	489	612	435	311	2e-52	IbPBL_GM0Z85L06HH6CD	3	1
UN00152	624	IbPBL_GMNYDFC02DKG9E	400	109	Yes	95	95	0.17	0.27	504	612	400	293	4e-41	IbPBL_GMNYDFC02DKG9E	4	1
UN00153	638	NoHit	0	0	No	0	0	0	0	0	0	0	0	99	NoMatchingHitfound	NULL	NULL
UN00154	728	IbPBL_S_PBL_c22085	700	657	Yes	94	94	0.9	0.94	80	728	679	26	0	IbPBL_S_PBL_c22085	28	11
UN00154	728	IbTSA_JP119077.1	669	654	Yes	94	94	0.9	0.98	89	728	669	19	0	Contig_14489 @@@BLASTX: NA	24	17
UN00154	728	IbPBL_S_PBL_c21906	608	585	Yes	94	94	0.8	0.96	139	712	583	1	0	IbPBL_S_PBL_c21906	22	13
UN00154	728	InBJ565001	408	369	Yes	98	98	0.51	0.9	360	728	394	26	0	weakly similar to UniRef100_Q0GGQ2 Cluster: Vitellogenin A1; n=1; Gambusia holbrooki|Rep: Vitellogenin A1 - Gambusia holbrooki (Mosquito fish), partial (19%)	8	0
UN00154	728	IpGALY01070470.1	1019	354	Yes	98	98	0.49	0.35	360	713	560	207	0	TSA: Ipomoea purpurea ABCDEF_28361 transcribed RNA sequence	6	0
UN00154	728	IpGALY01070470.1	1019	299	Yes	94	94	0.41	0.29	45	343	887	598	1e-121	TSA: Ipomoea purpurea ABCDEF_28361 transcribed RNA sequence	8	9
UN00154	728	IbPBL_S_PBL_c3180	499	369	Yes	97	97	0.51	0.74	360	728	396	28	0	IbPBL_S_PBL_c3180	12	0
UN00155	647	IbTSA_JP108266.1	1384	83	No	96	96	0.13	0.06	557	639	292	374	3e-32	Contig_3678 @@@BLASTX: gi|225465451|ref|XP_002266369.1|PREDICTED: hypothetical protein isoform 2 [Vitis vinifera]	3	0
UN00156	763	IpGALY01009525.1	4676	761	Yes	99	99	1	0.16	1	761	3626	2868	0	TSA: Ipomoea purpurea ABCDEF_30518 transcribed RNA sequence	7	2
UN00156	763	IpGALY01007965.1	1709	761	Yes	99	99	1	0.45	1	761	1073	315	0	TSA: Ipomoea purpurea ABCDEF_74963 transcribed RNA sequence	7	2
UN00156	763	IpGALY01031334.1	457	431	Yes	99	99	0.56	0.94	331	761	434	4	0	TSA: Ipomoea purpurea ABCDEF_36335 transcribed RNA sequence	4	0
UN00156	763	IpGALY01064174.1	4131	708	Yes	89	89	0.93	0.17	2	709	3700	2995	0	TSA: Ipomoea purpurea ABCDEF_2847 transcribed RNA sequence	79	2
UN00156	763	IpGALY01007541.1	2254	708	Yes	89	89	0.93	0.31	2	709	1835	1130	0	TSA: Ipomoea purpurea ABCDEF_2846 transcribed RNA sequence	79	2
UN00156	763	IbTSA_JP139469.1	317	317	Yes	99	99	0.42	1	269	585	317	1	1e-174	Contig_34881 @@@BLASTX: gi|224069969|ref|XP_002303094.1|predicted protein [Populus trichocarpa]	2	0
UN00156	763	IbPBL_S_PBL_c40306	448	332	No	97	97	0.44	0.74	1	329	120	448	1e-152	IbPBL_S_PBL_c40306	4	6
UN00156	763	IbTSA_JP133294.1	376	352	Yes	93	93	0.46	0.94	269	620	376	25	1e-138	Contig_28706 @@@BLASTX: gi|224069969|ref|XP_002303094.1|predicted protein [Populus trichocarpa]	26	0
UN00156	763	IpGALY01082469.1	1977	444	Yes	89	89	0.58	0.22	2	445	1694	1253	1e-135	TSA: Ipomoea purpurea ABCDEF_2849 transcribed RNA sequence	46	2
UN00156	763	IpGALY01082469.1	1977	256	Yes	89	89	0.34	0.13	454	709	1160	905	3e-73	TSA: Ipomoea purpurea ABCDEF_2849 transcribed RNA sequence	29	0
UN00156	763	IpGALY01007962.1	913	444	Yes	89	89	0.58	0.49	2	445	482	41	1e-135	TSA: Ipomoea purpurea ABCDEF_2848 transcribed RNA sequence	46	2
UN00156	763	IbPBL_S_PBL_c27087	595	213	No	99	99	0.28	0.36	551	763	1	213	1e-109	IbPBL_S_PBL_c27087	3	0
UN00156	763	IbTSA_JP111451.1	1056	214	Yes	98	98	0.28	0.2	1	214	421	210	1e-101	Contig_6863 @@@BLASTX: gi|223539723|gb|EEF41305.1|conserved hypothetical protein [Ricinus communis]	3	2
UN00156	763	IbTSA_JP128895.1	436	186	Yes	98	98	0.24	0.43	578	763	436	251	1e-93	Contig_24307 @@@BLASTX: gi|225437885|ref|XP_002265367.1|PREDICTED: hypothetical protein [Vitis vinifera]	3	0
UN00156	763	IbTSA_JP152478.1	232	229	Yes	93	93	0.3	0.99	155	383	232	4	3e-88	Contig_47890 @@@BLASTX: gi|225437885|ref|XP_002265367.1|PREDICTED: hypothetical protein [Vitis vinifera]	16	0
UN00156	763	IpGALY01062906.1	643	214	Yes	87	87	0.28	0.33	2	215	212	1	3e-48	TSA: Ipomoea purpurea ABCDEF_74988 transcribed RNA sequence	25	2
UN00157	663	NoHit	0	0	No	0	0	0	0	0	0	0	0	99	NoMatchingHitfound	NULL	NULL
UN00158	638	IpGALY01052844.1	3746	548	No	98	98	0.86	0.15	6	553	1544	2084	0	TSA: Ipomoea purpurea ABCDEF_50976 transcribed RNA sequence	5	7
UN00158	638	IpGALY01052844.1	3746	96	No	97	97	0.15	0.03	543	638	1819	1914	6e-40	TSA: Ipomoea purpurea ABCDEF_50976 transcribed RNA sequence	3	0
UN00158	638	IbTSA_JP105936.1	1883	365	No	99	99	0.57	0.19	6	370	1519	1883	0	Contig_1348 @@@BLASTX: gi|117165997|dbj|BAF36299.1|hypothetical protein [Ipomoea trifida]	3	0
UN00158	638	IbTSA_JP105936.1	1883	90	No	98	98	0.14	0.05	543	632	1794	1883	9e-39	Contig_1348 @@@BLASTX: gi|117165997|dbj|BAF36299.1|hypothetical protein [Ipomoea trifida]	2	0
UN00158	638	IpGALY01014779.1	635	366	No	99	99	0.57	0.58	6	371	270	635	0	TSA: Ipomoea purpurea ABCDEF_50977 transcribed RNA sequence	4	0
UN00158	638	IpGALY01014779.1	635	91	No	97	97	0.14	0.14	543	633	545	635	5e-37	TSA: Ipomoea purpurea ABCDEF_50977 transcribed RNA sequence	3	0
UN00158	638	IbPBL_GMNYDFC02EUWDK	159	159	Yes	99	99	0.25	1	61	219	159	1	6e-80	IbPBL_GMNYDFC02EUWDK	2	0
UN00159	565	NoHit	0	0	No	0	0	0	0	0	0	0	0	99	NoMatchingHitfound	NULL	NULL
UN00160	944	IpGALY01082009.1	2584	89	Yes	99	99	0.09	0.03	853	941	1988	1900	2e-40	TSA: Ipomoea purpurea ABCDEF_37386 transcribed RNA sequence	1	0
UN00160	944	IpGALY01074997.1	2618	89	Yes	99	99	0.09	0.03	853	941	1988	1900	2e-40	TSA: Ipomoea purpurea ABCDEF_37387 transcribed RNA sequence	1	0
UN00160	944	IbPBL_S_PBL_c30422	468	89	No	98	98	0.09	0.19	853	941	87	175	5e-38	IbPBL_S_PBL_c30422	2	0
UN00160	944	IbTSA_JP115415.1	814	89	No	97	97	0.09	0.11	853	941	486	574	1e-35	Contig_10827 @@@BLASTX: gi|225437947|ref|XP_002268946.1|PREDICTED: hypothetical protein [Vitis vinifera]	3	0
UN00161	681	IpGALY01082627.1	3556	587	Yes	95	95	0.86	0.17	95	681	617	40	0	TSA: Ipomoea purpurea ABCDEF_33680 transcribed RNA sequence	18	9
UN00161	681	IpGALY01012983.1	3427	587	Yes	95	95	0.86	0.17	95	681	617	40	0	TSA: Ipomoea purpurea ABCDEF_33676 transcribed RNA sequence	18	9
UN00161	681	IpGALY01080743.1	3856	585	No	95	95	0.86	0.15	95	679	2952	3527	0	TSA: Ipomoea purpurea ABCDEF_33675 transcribed RNA sequence	19	9
UN00161	681	IpGALY01029379.1	3887	585	Yes	95	95	0.86	0.15	95	679	948	373	0	TSA: Ipomoea purpurea ABCDEF_33678 transcribed RNA sequence	19	9
UN00161	681	IpGALY01018459.1	3812	585	Yes	95	95	0.86	0.15	95	679	948	373	0	TSA: Ipomoea purpurea ABCDEF_33679 transcribed RNA sequence	19	9
UN00161	681	IbTSA_JP104653.1	3411	539	Yes	95	95	0.79	0.16	95	633	530	1	0	Contig_65 @@@BLASTX: gi|225429981|ref|XP_002284012.1|PREDICTED: hypothetical protein [Vitis vinifera]	17	9
UN00161	681	IpGALY01060948.1	3334	540	Yes	95	95	0.79	0.16	95	634	617	87	0	TSA: Ipomoea purpurea ABCDEF_33673 transcribed RNA sequence	18	9
UN00161	681	IpGALY01036129.1	3571	540	Yes	95	95	0.79	0.15	95	634	617	87	0	TSA: Ipomoea purpurea ABCDEF_33674 transcribed RNA sequence	18	9
UN00161	681	InTC8546	788	524	Yes	94	94	0.77	0.66	137	660	784	272	0	similar to UniRef100_UPI0001505836 Cluster: catalytic; n=1; Arabidopsis thaliana|Rep: catalytic - Arabidopsis thaliana, partial (12%)	19	11
UN00161	681	IbPBL_S_PBL_c26414	1222	279	Yes	94	94	0.41	0.23	95	373	273	1	1e-113	IbPBL_S_PBL_c26414	10	6
UN00161	681	InCJ739947	224	205	Yes	96	96	0.3	0.92	477	681	224	23	7e-92	similar to UniRef100_UPI0001505836 Cluster: catalytic; n=1; Arabidopsis thaliana|Rep: catalytic - Arabidopsis thaliana, partial (5%)	5	3
UN00162	1542	IpGALY01008949.1	868	620	Yes	98	98	0.4	0.71	789	1407	627	8	0	TSA: Ipomoea purpurea ABCDEF_32482 transcribed RNA sequence	11	1
UN00162	1542	IpGALY01008949.1	868	202	Yes	98	98	0.13	0.23	546	747	868	668	5e-98	TSA: Ipomoea purpurea ABCDEF_32482 transcribed RNA sequence	3	1
UN00162	1542	IbTSA_JP125632.1	495	436	No	97	97	0.28	0.88	1110	1542	6	438	0	Contig_21044 @@@BLASTX: gi|225459550|ref|XP_002284482.1|PREDICTED: hypothetical protein [Vitis vinifera]	6	6
UN00162	1542	IpGALY01079672.1	1313	217	No	95	95	0.14	0.17	1328	1542	1	214	4e-83	TSA: Ipomoea purpurea ABCDEF_11401 transcribed RNA sequence	5	5
UN00162	1542	IpGALY01080280.1	417	175	No	95	95	0.11	0.42	489	663	245	417	1e-67	TSA: Ipomoea purpurea ABCDEF_53745 transcribed RNA sequence	7	2
UN00162	1542	IbTSA_JP138841.1	322	168	Yes	95	95	0.11	0.52	489	656	166	1	8e-66	Contig_34253 @@@BLASTX: gi|225459550|ref|XP_002284482.1|PREDICTED: hypothetical protein [Vitis vinifera]	6	2
UN00163	478	NoHit	0	0	No	0	0	0	0	0	0	0	0	99	NoMatchingHitfound	NULL	NULL
UN00164	550	IpGALY01018090.1	3970	410	Yes	98	98	0.75	0.1	4	413	1186	778	0	TSA: Ipomoea purpurea ABCDEF_30505 transcribed RNA sequence	9	1
UN00164	550	IpGALY01018090.1	3970	153	Yes	95	95	0.28	0.04	404	550	754	602	1e-59	TSA: Ipomoea purpurea ABCDEF_30505 transcribed RNA sequence	2	6
UN00164	550	IbTSA_JP109684.1	1216	359	Yes	96	96	0.65	0.3	201	550	1205	847	1e-170	Contig_5096 @@@BLASTX: gi|223530005|gb|EEF31930.1|transcription cofactor, putative [Ricinus communis]	6	9
UN00164	550	IbPBL_S_PBL_lrc39369	467	345	Yes	95	95	0.63	0.74	218	550	467	123	1e-148	IbPBL_S_PBL_lrc39369	6	12
UN00164	550	IbTSA_JP106237.1	1788	190	Yes	99	99	0.35	0.11	4	193	189	1	2e-98	Contig_1649 @@@BLASTX: gi|224054330|ref|XP_002298206.1|predicted protein [Populus trichocarpa]	0	1
UN00164	550	IbTSA_JP109865.1	1195	450	Yes	83	83	0.82	0.38	45	491	947	499	1e-68	Contig_5277 @@@BLASTX: gi|225449792|ref|XP_002271720.1|PREDICTED: hypothetical protein [Vitis vinifera]	74	4
UN00164	550	IbPBL_S_PBL_c35449	417	95	Yes	100	100	0.17	0.23	4	98	95	1	1e-46	IbPBL_S_PBL_c35449	0	0
UN00165	602	IpGALY01058331.1	1737	483	Yes	99	99	0.8	0.28	1	483	1197	715	0	TSA: Ipomoea purpurea ABCDEF_10272 transcribed RNA sequence	7	0
UN00165	602	IpGALY01058331.1	1737	115	Yes	97	97	0.19	0.07	481	595	585	471	2e-51	TSA: Ipomoea purpurea ABCDEF_10272 transcribed RNA sequence	3	0
UN00165	602	IpGALY01031503.1	1646	483	Yes	99	99	0.8	0.29	1	483	1197	715	0	TSA: Ipomoea purpurea ABCDEF_10273 transcribed RNA sequence	7	0
UN00165	602	IpGALY01031503.1	1646	115	Yes	97	97	0.19	0.07	481	595	585	471	2e-51	TSA: Ipomoea purpurea ABCDEF_10273 transcribed RNA sequence	3	0
UN00165	602	IbTSA_JP106927.1	1614	483	No	98	98	0.8	0.3	1	483	551	1033	0	Contig_2339 @@@BLASTX: gi|225444985|ref|XP_002282779.1|PREDICTED: hypothetical protein [Vitis vinifera]	10	0
UN00165	602	IbTSA_JP106927.1	1614	115	No	96	96	0.19	0.07	481	595	1163	1277	1e-46	Contig_2339 @@@BLASTX: gi|225444985|ref|XP_002282779.1|PREDICTED: hypothetical protein [Vitis vinifera]	5	0
UN00165	602	InTC3138	842	250	Yes	97	97	0.42	0.3	1	250	250	1	1e-120	similar to UniRef100_A7PEB4 Cluster: Chromosome chr11 scaffold_13, whole genome shotgun sequence; n=1; Vitis vinifera|Rep: Chromosome chr11 scaffold_13, whole genome shotgun sequence - Vitis vinifera (Grape), partial (39%)	8	0
UN00165	602	IpGALY01069284.1	560	113	Yes	97	97	0.19	0.2	1	113	152	40	4e-50	TSA: Ipomoea purpurea ABCDEF_66630 transcribed RNA sequence	3	0
UN00165	602	IbnuEST_CO500601.1	431	105	Yes	98	98	0.17	0.24	481	585	267	163	9e-48	IbnuEST_CO500601.1	2	0
UN00165	602	InCJ749583	685	116	Yes	96	96	0.19	0.17	481	596	587	472	4e-47	similar to UniRef100_A7PEB4 Cluster: Chromosome chr11 scaffold_13, whole genome shotgun sequence; n=1; Vitis vinifera|Rep: Chromosome chr11 scaffold_13, whole genome shotgun sequence - Vitis vinifera (Grape), partial (38%)	5	0
UN00165	602	InTC10656	583	116	Yes	96	96	0.19	0.2	481	596	450	335	4e-47	similar to UniRef100_A7PEB4 Cluster: Chromosome chr11 scaffold_13, whole genome shotgun sequence; n=1; Vitis vinifera|Rep: Chromosome chr11 scaffold_13, whole genome shotgun sequence - Vitis vinifera (Grape), partial (37%)	5	0
UN00165	602	IbPBL_S_PBL_c26030	519	82	Yes	98	98	0.14	0.16	1	82	82	1	5e-34	IbPBL_S_PBL_c26030	2	0
UN00166	1519	IpGALY01071256.1	2651	1501	Yes	96	96	0.99	0.57	4	1503	1750	254	0	TSA: Ipomoea purpurea ABCDEF_13534 transcribed RNA sequence	52	5
UN00166	1519	IbTSA_JP106825.1	1637	1244	Yes	93	93	0.82	0.76	261	1503	1241	7	0	Contig_2237 @@@BLASTX: gi|225469158|ref|XP_002271608.1|PREDICTED: hypothetical protein [Vitis vinifera]	74	10
UN00166	1519	IpGALY01067536.1	2270	1071	Yes	85	85	0.71	0.47	260	1330	1403	333	0	TSA: Ipomoea purpurea ABCDEF_23958 transcribed RNA sequence	166	0
UN00166	1519	IbTSA_JP106028.1	1850	1052	No	85	85	0.69	0.57	279	1330	488	1539	0	Contig_1440 @@@BLASTX: gi|223527844|gb|EEF29940.1|conserved hypothetical protein [Ricinus communis]	163	0
UN00166	1519	IpGALY01069246.1	945	896	Yes	84	84	0.59	0.95	435	1330	942	47	0	TSA: Ipomoea purpurea ABCDEF_23956 transcribed RNA sequence	140	0
UN00166	1519	IbTSA_JP125950.1	489	342	Yes	96	96	0.23	0.7	4	345	342	2	1e-160	Contig_21362 @@@BLASTX: gi|6691123|gb|AAF24496.1|AF213695_1FH protein NFH1 [Nicotiana tabacum]	12	1
UN00166	1519	IpGALY01028830.1	2506	738	Yes	84	84	0.49	0.29	263	1000	1404	667	1e-153	TSA: Ipomoea purpurea ABCDEF_23572 transcribed RNA sequence	116	0
UN00166	1519	IpGALY01028830.1	2506	225	Yes	86	86	0.15	0.09	1068	1292	599	375	2e-47	TSA: Ipomoea purpurea ABCDEF_23572 transcribed RNA sequence	32	0
UN00166	1519	IbTSA_JP135548.1	352	350	No	93	93	0.23	0.99	327	676	1	350	1e-143	Contig_30960 @@@BLASTX: gi|6691123|gb|AAF24496.1|AF213695_1FH protein NFH1 [Nicotiana tabacum]	23	0
UN00166	1519	IbPBL_GMNYDFC02EISN6	428	342	No	93	93	0.23	0.8	1162	1502	1	331	1e-128	IbPBL_GMNYDFC02EISN6	11	12
UN00166	1519	IbTSA_JP122498.1	569	532	No	85	85	0.35	0.93	463	994	5	536	1e-118	Contig_17910 @@@BLASTX: gi|6691125|gb|AAF24497.1|AF213696_1FH protein NFH2 [Nicotiana tabacum]	79	0
UN00166	1519	IpGALY01037241.1	591	391	Yes	86	86	0.26	0.66	940	1330	591	201	4e-89	TSA: Ipomoea purpurea ABCDEF_70889 transcribed RNA sequence	56	0
UN00166	1519	IbPBL_S_PBL_c32867	724	382	No	85	85	0.25	0.53	936	1317	5	386	2e-87	IbPBL_S_PBL_c32867	56	0
UN00166	1519	IpGALY01016906.1	297	129	Yes	97	97	0.08	0.43	4	132	129	1	7e-57	TSA: Ipomoea purpurea ABCDEF_67115 transcribed RNA sequence	4	0
UN00166	1519	IbPBL_S_PBL_c30546	881	291	No	85	85	0.19	0.33	279	568	534	824	1e-55	IbPBL_S_PBL_c30546	43	1
UN00166	1519	IbPBL_S_PBL_c10969	662	263	No	84	84	0.17	0.4	1068	1330	74	336	2e-48	IbPBL_S_PBL_c10969	41	0
UN00166	1519	IbTSA_JP121828.1	587	263	No	84	84	0.17	0.45	1068	1330	230	492	2e-48	Contig_17240 @@@BLASTX: gi|6691125|gb|AAF24497.1|AF213696_1FH protein NFH2 [Nicotiana tabacum]	41	0
UN00166	1519	IbPBL_S_PBL_c32752	452	227	No	85	85	0.15	0.5	273	499	199	425	4e-46	IbPBL_S_PBL_c32752	33	0
UN00166	1519	IbPBL_S_PBL_c32752	452	110	No	91	91	0.07	0.24	74	183	7	116	3e-31	IbPBL_S_PBL_c32752	10	0
UN00166	1519	IbTSA_JP127075.1	467	170	Yes	88	88	0.11	0.36	1161	1330	467	298	4e-43	Contig_22487 @@@BLASTX: gi|224129328|ref|XP_002320557.1|predicted protein [Populus trichocarpa]	20	0
UN00167	1075	NoHit	0	0	No	0	0	0	0	0	0	0	0	99	NoMatchingHitfound	NULL	NULL
UN00168	513	NoHit	0	0	No	0	0	0	0	0	0	0	0	99	NoMatchingHitfound	NULL	NULL
UN00169	773	IpGALY01042859.1	315	169	No	89	89	0.22	0.54	306	474	109	277	1e-47	TSA: Ipomoea purpurea ABCDEF_78459 transcribed RNA sequence	18	0
UN00169	773	IbPBL_GM0Z85L06GRX7I	438	129	No	90	90	0.17	0.29	349	477	7	134	3e-33	IbPBL_GM0Z85L06GRX7I	12	1
UN00170	909	IpGALY01016808.1	1351	678	No	97	97	0.75	0.5	172	848	1	669	0	TSA: Ipomoea purpurea ABCDEF_2459 transcribed RNA sequence	9	10
UN00170	909	IpGALY01073761.1	587	474	No	98	98	0.52	0.81	376	848	1	469	0	TSA: Ipomoea purpurea ABCDEF_2462 transcribed RNA sequence	3	6
UN00170	909	IbTSA_JP129861.1	421	403	Yes	99	99	0.44	0.96	322	724	421	19	0	Contig_25273 @@@BLASTX: gi|225459653|ref|XP_002284600.1|PREDICTED: hypothetical protein [Vitis vinifera]	4	0
UN00170	909	IpGALY01054906.1	1900	414	No	98	98	0.46	0.22	1	414	1488	1897	0	TSA: Ipomoea purpurea ABCDEF_2465 transcribed RNA sequence	5	4
UN00170	909	IpGALY01049573.1	654	414	No	97	97	0.46	0.63	1	414	242	651	0	TSA: Ipomoea purpurea ABCDEF_2458 transcribed RNA sequence	7	4
UN00170	909	IpGALY01001075.1	259	257	No	98	98	0.28	0.99	307	563	3	259	1e-131	TSA: Ipomoea purpurea ABCDEF_2466 transcribed RNA sequence	5	0
UN00170	909	IbPBL_GMNYDFC01BW259	365	271	Yes	96	96	0.3	0.74	5	275	281	15	1e-118	IbPBL_GMNYDFC01BW259	7	4
UN00170	909	IpGALY01077133.1	469	162	No	99	99	0.18	0.35	749	909	1	161	8e-77	TSA: Ipomoea purpurea ABCDEF_57875 transcribed RNA sequence	0	2
UN00170	909	IpGALY01056032.1	2124	136	No	99	99	0.15	0.06	1	136	1488	1623	2e-68	TSA: Ipomoea purpurea ABCDEF_2467 transcribed RNA sequence	1	0
UN00170	909	IpGALY01056032.1	2124	121	No	92	92	0.13	0.06	373	489	1621	1741	2e-37	TSA: Ipomoea purpurea ABCDEF_2467 transcribed RNA sequence	6	4
UN00170	909	IpGALY01044144.1	327	209	No	91	91	0.23	0.64	372	571	121	327	1e-66	TSA: Ipomoea purpurea ABCDEF_9620 transcribed RNA sequence	8	11
UN00170	909	IpGALY01006513.1	1236	207	No	91	91	0.23	0.17	374	571	898	1102	2e-65	TSA: Ipomoea purpurea ABCDEF_9623 transcribed RNA sequence	8	11
UN00170	909	IpGALY01075659.1	709	136	No	98	98	0.15	0.19	1	136	241	376	1e-63	TSA: Ipomoea purpurea ABCDEF_2460 transcribed RNA sequence	3	0
UN00170	909	IpGALY01075659.1	709	121	No	92	92	0.13	0.17	373	489	374	494	2e-37	TSA: Ipomoea purpurea ABCDEF_2460 transcribed RNA sequence	6	4
UN00170	909	IpGALY01073634.1	849	136	No	98	98	0.15	0.16	1	136	241	376	1e-63	TSA: Ipomoea purpurea ABCDEF_2463 transcribed RNA sequence	3	0
UN00170	909	IpGALY01073634.1	849	121	No	92	92	0.13	0.14	373	489	374	494	2e-37	TSA: Ipomoea purpurea ABCDEF_2463 transcribed RNA sequence	6	4
UN00170	909	IpGALY01024183.1	954	136	No	98	98	0.15	0.14	1	136	241	376	1e-63	TSA: Ipomoea purpurea ABCDEF_2461 transcribed RNA sequence	3	0
UN00170	909	IpGALY01024183.1	954	121	No	92	92	0.13	0.13	373	489	374	494	2e-37	TSA: Ipomoea purpurea ABCDEF_2461 transcribed RNA sequence	6	4
UN00170	909	IpGALY01009597.1	941	136	No	98	98	0.15	0.14	1	136	242	377	1e-63	TSA: Ipomoea purpurea ABCDEF_2457 transcribed RNA sequence	3	0
UN00170	909	IpGALY01009597.1	941	121	No	92	92	0.13	0.13	373	489	375	495	2e-37	TSA: Ipomoea purpurea ABCDEF_2457 transcribed RNA sequence	6	4
UN00170	909	IpGALY01086526.1	550	206	No	90	90	0.23	0.37	372	568	102	305	2e-62	TSA: Ipomoea purpurea ABCDEF_9622 transcribed RNA sequence	9	11
UN00170	909	IpGALY01046881.1	729	206	No	90	90	0.23	0.28	372	568	102	305	2e-62	TSA: Ipomoea purpurea ABCDEF_9621 transcribed RNA sequence	9	11
UN00170	909	IpGALY01082634.1	1461	204	No	90	90	0.22	0.14	374	568	898	1099	3e-61	TSA: Ipomoea purpurea ABCDEF_9629 transcribed RNA sequence	9	11
UN00170	909	IpGALY01070663.1	1258	204	No	90	90	0.22	0.16	374	568	789	990	3e-61	TSA: Ipomoea purpurea ABCDEF_9628 transcribed RNA sequence	9	11
UN00170	909	IpGALY01047266.1	1352	204	No	90	90	0.22	0.15	374	568	789	990	3e-61	TSA: Ipomoea purpurea ABCDEF_9625 transcribed RNA sequence	9	11
UN00170	909	IpGALY01016851.1	1334	204	No	90	90	0.22	0.15	374	568	771	972	3e-61	TSA: Ipomoea purpurea ABCDEF_9631 transcribed RNA sequence	9	11
UN00170	909	IpGALY01016380.1	1117	204	No	90	90	0.22	0.18	374	568	771	972	3e-61	TSA: Ipomoea purpurea ABCDEF_9630 transcribed RNA sequence	9	11
UN00170	909	IbTSA_JP106885.1	1622	97	Yes	100	100	0.11	0.06	1	97	97	1	1e-47	Contig_2297 @@@BLASTX: gi|302141769|emb|CBI18972.3|unnamed protein product [Vitis vinifera]	0	0
UN00170	909	IbPBL_GMNYDFC02DFXTH	152	159	Yes	92	92	0.17	1.05	140	298	152	1	3e-45	IbPBL_GMNYDFC02DFXTH	5	7
UN00170	909	IbTSA_JP124456.1	520	97	No	98	98	0.11	0.19	753	848	1	96	5e-38	Contig_19868 @@@BLASTX: gi|223540534|gb|EEF42101.1|F-box and wd40 domain protein, putative [Ricinus communis]	0	2
UN00170	909	IpGALY01081890.1	663	121	No	92	92	0.13	0.18	373	489	83	203	2e-37	TSA: Ipomoea purpurea ABCDEF_2464 transcribed RNA sequence	6	4
UN00170	909	IpGALY01037613.1	649	121	No	92	92	0.13	0.19	373	489	83	203	2e-37	TSA: Ipomoea purpurea ABCDEF_72654 transcribed RNA sequence	6	4
UN00170	909	IpGALY01001072.1	558	121	No	92	92	0.13	0.22	373	489	83	203	2e-37	TSA: Ipomoea purpurea ABCDEF_70623 transcribed RNA sequence	6	4
UN00170	909	IpGALY01000174.1	418	121	No	92	92	0.13	0.29	373	489	83	203	2e-37	TSA: Ipomoea purpurea ABCDEF_71645 transcribed RNA sequence	6	4
UN00171	652	InCJ750603	701	383	Yes	93	93	0.59	0.55	138	516	701	323	1e-151	similar to UniRef100_Q8LPG9 Cluster: Protein IQ-DOMAIN 14; n=1; Arabidopsis thaliana|Rep: Protein IQ-DOMAIN 14 - Arabidopsis thaliana (Mouse-ear cress), partial (6%)	17	8
UN00171	652	IbnuEST_DV036324.1	877	357	Yes	93	93	0.55	0.41	21	372	659	304	1e-129	IbnuEST_DV036324.1	20	6
UN00171	652	IbnuEST_DV036324.1	877	101	Yes	95	95	0.15	0.12	2	100	707	607	2e-33	IbnuEST_DV036324.1	3	2
UN00171	652	IpGALY01074980.1	2046	252	Yes	96	96	0.39	0.12	123	372	719	469	1e-107	TSA: Ipomoea purpurea ABCDEF_49085 transcribed RNA sequence	8	3
UN00171	652	IpGALY01074980.1	2046	117	Yes	95	95	0.18	0.06	2	115	831	715	4e-41	TSA: Ipomoea purpurea ABCDEF_49085 transcribed RNA sequence	3	3
UN00171	652	InTC7841	783	237	Yes	96	96	0.36	0.3	138	372	692	456	1e-105	similar to UniRef100_Q8LPG9 Cluster: Protein IQ-DOMAIN 14; n=1; Arabidopsis thaliana|Rep: Protein IQ-DOMAIN 14 - Arabidopsis thaliana (Mouse-ear cress), partial (10%)	7	2
UN00171	652	IbTSA_JP120507.1	623	194	Yes	96	96	0.3	0.31	180	372	623	430	4e-84	Contig_15919 @@@BLASTX: gi|222872305|gb|EEF09436.1|predicted protein [Populus trichocarpa]	7	1
UN00171	652	IbTSA_JP115691.1	801	188	Yes	91	91	0.29	0.23	16	199	225	39	7e-55	Contig_11103 @@@BLASTX: gi|224145323|ref|XP_002325602.1|predicted protein [Populus trichocarpa]	11	5
UN00171	652	IbTSA_JP115691.1	801	92	Yes	96	96	0.14	0.11	2	90	269	178	5e-31	Contig_11103 @@@BLASTX: gi|224145323|ref|XP_002325602.1|predicted protein [Populus trichocarpa]	1	3
UN00172	711	IpGALY01080463.1	1905	156	No	99	99	0.22	0.08	137	292	1338	1493	4e-78	TSA: Ipomoea purpurea ABCDEF_20468 transcribed RNA sequence	2	0
UN00172	711	IpGALY01080463.1	1905	170	No	96	96	0.24	0.09	537	706	1488	1656	4e-72	TSA: Ipomoea purpurea ABCDEF_20468 transcribed RNA sequence	6	1
UN00172	711	InTC6286	734	156	Yes	99	99	0.22	0.21	137	292	512	357	4e-78	weakly similar to UniRef100_A7QCH9 Cluster: Chromosome chr12 scaffold_78, whole genome shotgun sequence; n=1; Vitis vinifera|Rep: Chromosome chr12 scaffold_78, whole genome shotgun sequence - Vitis vinifera (Grape), partial (32%)	2	0
UN00172	711	InTC6286	734	170	Yes	96	96	0.24	0.23	537	706	362	194	4e-72	weakly similar to UniRef100_A7QCH9 Cluster: Chromosome chr12 scaffold_78, whole genome shotgun sequence; n=1; Vitis vinifera|Rep: Chromosome chr12 scaffold_78, whole genome shotgun sequence - Vitis vinifera (Grape), partial (32%)	6	1
UN00172	711	IbPBL_S_PBL_c33869	405	168	Yes	96	96	0.24	0.41	539	706	350	184	2e-74	IbPBL_S_PBL_c33869	6	1
UN00172	711	IbTSA_JP106540.1	1702	149	No	98	98	0.21	0.09	137	285	1532	1680	1e-71	Contig_1952 @@@BLASTX: gi|225448142|ref|XP_002263770.1|PREDICTED: hypothetical protein [Vitis vinifera]	3	0
UN00172	711	IbPBL_GMNYDFC01ATQGQ	379	169	Yes	96	96	0.24	0.45	539	706	334	167	4e-69	IbPBL_GMNYDFC01ATQGQ	5	2
UN00172	711	IbPBL_S_PBL_c24277	465	168	Yes	96	96	0.24	0.36	539	706	438	273	1e-68	IbPBL_S_PBL_c24277	5	2
UN00172	711	IbPBL_S_PBL_c32500	312	117	Yes	97	97	0.16	0.38	137	253	117	1	4e-50	IbPBL_S_PBL_c32500	4	0
UN00173	759	IbPBL_GMNYDFC02DZBMG	444	112	No	97	97	0.15	0.25	334	445	1	111	5e-47	IbPBL_GMNYDFC02DZBMG	2	1
UN00174	977	InTC3481	1321	944	No	97	97	0.97	0.71	1	938	31	962	0	homologue to UniRef100_A7PEN5 Cluster: Chromosome chr11 scaffold_13, whole genome shotgun sequence; n=1; Vitis vinifera|Rep: Chromosome chr11 scaffold_13, whole genome shotgun sequence - Vitis vinifera (Grape), partial (88%)	10	18
UN00174	977	IpGALY01085304.1	1412	943	No	97	97	0.97	0.67	1	938	65	995	0	TSA: Ipomoea purpurea ABCDEF_10686 transcribed RNA sequence	13	17
UN00174	977	ItAU224649	453	453	No	98	98	0.46	1	135	587	1	453	0	ItAU224649	7	0
UN00174	977	IbPBL_S_PBL_c33574	453	455	No	97	97	0.47	1	428	878	1	453	0	IbPBL_S_PBL_c33574	6	6
UN00174	977	IbPBL_GM0Z85L06GZHTD	426	406	No	99	99	0.42	0.95	436	841	2	405	0	IbPBL_GM0Z85L06GZHTD	3	2
UN00174	977	IbTSA_JP111680.1	1039	599	No	90	90	0.61	0.58	217	815	129	727	0	Contig_7092 @@@BLASTX: gi|222873245|gb|EEF10376.1|predicted protein [Populus trichocarpa]	62	0
UN00174	977	IpGALY01014375.1	1176	587	No	89	89	0.6	0.5	229	815	324	910	0	TSA: Ipomoea purpurea ABCDEF_38028 transcribed RNA sequence	66	0
UN00174	977	IbTSA_JP135324.1	354	307	No	99	99	0.31	0.87	191	497	45	351	1e-165	Contig_30736 @@@BLASTX: gi|225445216|ref|XP_002284354.1|PREDICTED: hypothetical protein [Vitis vinifera]	3	0
UN00174	977	IpGALY01057970.1	481	380	Yes	95	95	0.39	0.79	559	938	477	110	1e-163	TSA: Ipomoea purpurea ABCDEF_69433 transcribed RNA sequence	7	12
UN00174	977	IbPBL_GM0Z85L06HDR16	425	283	No	98	98	0.29	0.67	1	281	28	310	1e-140	IbPBL_GM0Z85L06HDR16	5	2
UN00174	977	IpGALY01056879.1	405	286	No	97	97	0.29	0.71	1	281	40	325	1e-138	TSA: Ipomoea purpurea ABCDEF_75709 transcribed RNA sequence	3	5
UN00174	977	IpGALY01078353.1	381	378	Yes	89	89	0.39	0.99	253	630	378	1	1e-117	TSA: Ipomoea purpurea ABCDEF_69277 transcribed RNA sequence	41	0
UN00174	977	IpGALY01040656.1	813	284	No	94	94	0.29	0.35	655	938	125	396	1e-108	TSA: Ipomoea purpurea ABCDEF_76207 transcribed RNA sequence	6	12
UN00174	977	IbTSA_JP131549.1	398	265	Yes	94	94	0.27	0.67	616	880	397	135	1e-107	Contig_26961 @@@BLASTX: gi|222873245|gb|EEF10376.1|predicted protein [Populus trichocarpa]	13	2
UN00174	977	IbTSA_JP144789.1	278	158	Yes	97	97	0.16	0.57	1	156	177	20	3e-70	Contig_40201 @@@BLASTX: NA	3	2
UN00174	977	InBJ554458	522	268	No	86	86	0.27	0.51	229	495	255	522	2e-56	homologue to UniRef100_A7PEN5 Cluster: Chromosome chr11 scaffold_13, whole genome shotgun sequence; n=1; Vitis vinifera|Rep: Chromosome chr11 scaffold_13, whole genome shotgun sequence - Vitis vinifera (Grape), partial (39%)	37	1
UN00174	977	IbPBL_S_PBL_c24542	541	187	No	90	90	0.19	0.35	629	815	1	187	7e-56	IbPBL_S_PBL_c24542	19	0
UN00174	977	IpGALY01077510.1	875	107	No	100	100	0.11	0.12	678	784	1	107	2e-53	TSA: Ipomoea purpurea ABCDEF_10687 transcribed RNA sequence	0	0
UN00174	977	IpGALY01077510.1	875	155	No	88	88	0.16	0.18	784	938	316	458	2e-31	TSA: Ipomoea purpurea ABCDEF_10687 transcribed RNA sequence	6	12
UN00174	977	IbPBL_GMNYDFC02DZVD4	280	95	No	96	96	0.1	0.34	784	878	30	122	5e-32	IbPBL_GMNYDFC02DZVD4	2	2
UN00174	977	IbPBL_GMNYDFC01AZFK0	245	95	No	96	96	0.1	0.39	784	878	31	123	5e-32	IbPBL_GMNYDFC01AZFK0	2	2
UN00174	977	IbPBL_GMNYDFC02D1ZMD	358	170	No	86	86	0.17	0.47	227	395	186	355	2e-31	IbPBL_GMNYDFC02D1ZMD	23	1
UN00175	574	IpGALY01066727.1	801	560	No	97	97	0.98	0.7	6	565	177	734	0	TSA: Ipomoea purpurea ABCDEF_35564 transcribed RNA sequence	15	2
UN00175	574	IbnuEST_EE874615.1	676	565	No	96	96	0.98	0.84	6	565	104	667	0	IbnuEST_EE874615.1	15	6
UN00175	574	InTC4401	667	547	No	97	97	0.95	0.82	6	551	118	663	0	homologue to UniRef100_A7Q0D5 Cluster: Chromosome chr7 scaffold_42, whole genome shotgun sequence; n=1; Vitis vinifera|Rep: Chromosome chr7 scaffold_42, whole genome shotgun sequence - Vitis vinifera (Grape), partial (61%)	16	2
UN00175	574	IbPBL_S_PBL_c4017	769	567	No	96	96	0.99	0.74	6	565	115	679	0	IbPBL_S_PBL_c4017	15	9
UN00175	574	IbPBL_S_PBL_c11129	770	574	No	95	95	1	0.75	6	565	110	682	0	IbPBL_S_PBL_c11129	13	15
UN00175	574	IbPBL_GMNYDFC02EF7UD	395	391	No	96	96	0.68	0.99	133	522	1	390	0	IbPBL_GMNYDFC02EF7UD	13	2
UN00175	574	IbPBL_GMNYDFC02EDO0B	450	364	No	95	95	0.63	0.81	208	565	1	363	1e-159	IbPBL_GMNYDFC02EDO0B	11	7
UN00175	574	IbTSA_JP119589.1	652	329	No	95	95	0.57	0.5	7	335	119	446	1e-143	Contig_15001 @@@BLASTX: gi|110743879|dbj|BAE99774.1|putative small nuclear ribonucleoprotein D2 [Arabidopsis thaliana]	16	1
UN00175	574	IbTSA_JP137505.1	333	267	Yes	97	97	0.47	0.8	299	565	333	67	1e-130	Contig_32917 @@@BLASTX: NA	8	0
UN00175	574	IbTSA_JP143246.1	289	290	No	95	95	0.51	1	192	476	1	289	1e-127	Contig_38658 @@@BLASTX: gi|147223833|emb|CAN08629.1|unnamed protein product [Zea mays]	8	6
UN00175	574	IbPBL_S_PBL_c17827	405	308	No	95	95	0.54	0.76	6	310	103	405	1e-121	IbPBL_S_PBL_c17827	7	8
UN00175	574	IbnuEST_CB330779.1	618	329	No	91	91	0.57	0.53	7	335	61	388	1e-117	IbnuEST_CB330779.1	27	1
UN00175	574	IbnuEST_EE875239.1	643	329	No	91	91	0.57	0.51	7	335	84	411	1e-117	IbnuEST_EE875239.1	27	1
UN00175	574	IbnuEST_JG697820.1	599	329	No	91	91	0.57	0.55	7	335	50	377	1e-117	IbnuEST_JG697820.1	27	1
UN00175	574	InCJ756360	592	329	Yes	91	91	0.57	0.56	7	335	484	157	1e-114	homologue to UniRef100_A7Q0D5 Cluster: Chromosome chr7 scaffold_42, whole genome shotgun sequence; n=1; Vitis vinifera|Rep: Chromosome chr7 scaffold_42, whole genome shotgun sequence - Vitis vinifera (Grape), partial (61%)	28	1
UN00175	574	IbPBL_S_PBL_c230	649	330	No	91	91	0.57	0.51	7	335	90	418	1e-113	IbPBL_S_PBL_c230	27	2
UN00175	574	IpGALY01085808.1	674	334	Yes	90	90	0.58	0.5	7	340	566	234	1e-110	TSA: Ipomoea purpurea ABCDEF_77624 transcribed RNA sequence	31	1
UN00175	574	IpGALY01069725.1	642	334	Yes	90	90	0.58	0.52	7	340	566	234	1e-110	TSA: Ipomoea purpurea ABCDEF_77051 transcribed RNA sequence	31	1
UN00175	574	IpGALY01053440.1	700	329	Yes	91	91	0.57	0.47	7	335	592	265	1e-110	TSA: Ipomoea purpurea ABCDEF_76859 transcribed RNA sequence	30	1
UN00175	574	IpGALY01048594.1	693	329	No	91	91	0.57	0.47	7	335	104	431	1e-110	TSA: Ipomoea purpurea ABCDEF_39061 transcribed RNA sequence	30	1
UN00175	574	IpGALY01016970.1	706	329	No	91	91	0.57	0.47	7	335	115	442	1e-110	TSA: Ipomoea purpurea ABCDEF_8641 transcribed RNA sequence	30	1
UN00175	574	IpGALY01002525.1	276	189	No	95	95	0.33	0.68	377	565	23	210	8e-79	TSA: Ipomoea purpurea ABCDEF_86589 transcribed RNA sequence	8	1
UN00175	574	IbPBL_GMNYDFC02EXOIJ	309	204	No	91	91	0.36	0.66	7	210	83	286	1e-68	IbPBL_GMNYDFC02EXOIJ	18	0
UN00175	574	IbPBL_GMNYDFC02ECEMB	328	208	No	90	90	0.36	0.63	7	213	121	328	2e-64	IbPBL_GMNYDFC02ECEMB	19	1
UN00175	574	IbPBL_GM0Z85L06HHGCK	316	132	No	98	98	0.23	0.42	6	136	165	296	2e-61	IbPBL_GM0Z85L06HHGCK	1	1
UN00175	574	IbPBL_GMNYDFC01AMIYA	323	219	No	89	89	0.38	0.68	7	221	67	285	2e-55	IbPBL_GMNYDFC01AMIYA	21	4
UN00175	574	IbPBL_GMNYDFC01BXAC4	288	112	No	96	96	0.2	0.39	6	116	155	266	8e-45	IbPBL_GMNYDFC01BXAC4	3	1
UN00175	574	IbPBL_S_PBL_lrc41610	271	139	No	90	90	0.24	0.51	7	143	107	245	1e-34	IbPBL_S_PBL_lrc41610	12	2
UN00176	649	IbPBL_S_PBL_c6078	914	651	No	92	92	1	0.71	1	649	87	722	0	IbPBL_S_PBL_c6078	34	17
UN00176	649	IbPBL_S_PBL_c13202	772	652	No	91	91	1	0.84	1	649	15	651	0	IbPBL_S_PBL_c13202	39	18
UN00176	649	IpGALY01084130.1	772	368	Yes	94	94	0.57	0.48	1	368	433	68	1e-152	TSA: Ipomoea purpurea ABCDEF_88119 transcribed RNA sequence	20	2
UN00176	649	IbPBL_S_PBL_lrc54736	380	377	No	91	91	0.58	0.99	270	644	1	365	1e-107	IbPBL_S_PBL_lrc54736	21	14
UN00176	649	IbTSA_JP142481.1	294	247	No	93	93	0.38	0.84	130	376	4	248	2e-89	Contig_37893 @@@BLASTX: gi|224061567|ref|XP_002300544.1|predicted protein [Populus trichocarpa]	16	2
UN00176	649	IbPBL_S_PBL_c371	1189	370	No	86	86	0.57	0.31	7	376	117	484	4e-84	IbPBL_S_PBL_c371	49	2
UN00176	649	IbPBL_S_PBL_c371	1189	200	No	90	90	0.31	0.17	450	649	550	746	7e-52	IbPBL_S_PBL_c371	18	3
UN00176	649	IpGALY01038833.1	1075	370	No	86	86	0.57	0.34	7	376	273	640	4e-84	TSA: Ipomoea purpurea ABCDEF_22574 transcribed RNA sequence	49	2
UN00176	649	IpGALY01038833.1	1075	200	No	88	88	0.31	0.19	450	649	706	902	1e-44	TSA: Ipomoea purpurea ABCDEF_22574 transcribed RNA sequence	21	3
UN00176	649	IbPBL_S_PBL_c14154	497	371	No	86	86	0.57	0.75	7	376	115	483	2e-82	IbPBL_S_PBL_c14154	48	3
UN00176	649	IpGALY01059531.1	667	188	Yes	94	94	0.29	0.28	181	368	664	478	2e-73	TSA: Ipomoea purpurea ABCDEF_61584 transcribed RNA sequence	10	1
UN00176	649	IpGALY01059531.1	667	200	Yes	93	93	0.31	0.3	450	649	401	205	1e-68	TSA: Ipomoea purpurea ABCDEF_61584 transcribed RNA sequence	11	3
UN00176	649	IbPBL_GM0Z85L06GQ9D0	315	302	No	90	90	0.47	0.96	336	635	1	289	1e-71	IbPBL_GM0Z85L06GQ9D0	15	15
UN00176	649	IbTSA_JP123852.1	535	173	No	95	95	0.27	0.32	1	173	358	530	1e-71	Contig_19264 @@@BLASTX: gi|19746|emb|CAA45181.1|3-hydroxy-3-methylglutaryl- coenzyme A reductase [Nicotiana sylvestris]	9	0
UN00176	649	IpGALY01074056.1	324	200	No	93	93	0.31	0.62	450	649	31	227	1e-68	TSA: Ipomoea purpurea ABCDEF_89824 transcribed RNA sequence	11	3
UN00176	649	IbTSA_JP118648.1	683	200	No	92	92	0.31	0.29	450	649	8	204	8e-64	Contig_14060 @@@BLASTX: gi|147806058|emb|CAN72217.1|hypothetical protein [Vitis vinifera]	13	3
UN00176	649	IbTSA_JP121699.1	591	168	Yes	92	92	0.26	0.28	482	649	555	391	7e-52	Contig_17111 @@@BLASTX: gi|19746|emb|CAA45181.1|3-hydroxy-3-methylglutaryl- coenzyme A reductase [Nicotiana sylvestris]	10	3
UN00176	649	IbTSA_JP132324.1	388	246	No	86	86	0.38	0.63	131	376	4	247	3e-48	Contig_27736 @@@BLASTX: gi|224061567|ref|XP_002300544.1|predicted protein [Populus trichocarpa]	33	2
UN00176	649	IbPBL_GM0Z85L06GRLQL	357	193	No	89	89	0.3	0.54	457	649	6	195	1e-47	IbPBL_GM0Z85L06GRLQL	18	3
UN00176	649	IbTSA_JP111780.1	1032	160	Yes	89	89	0.25	0.16	7	166	164	5	1e-44	Contig_7192 @@@BLASTX: gi|297744455|emb|CBI37717.3|unnamed protein product [Vitis vinifera]	17	0
UN00176	649	IbPBL_GM0Z85L06G08YL	192	137	No	88	88	0.21	0.71	240	376	17	153	5e-31	IbPBL_GM0Z85L06G08YL	17	0
UN00177	514	IpGALY01042859.1	315	170	No	88	88	0.33	0.54	117	286	108	274	4e-34	TSA: Ipomoea purpurea ABCDEF_78459 transcribed RNA sequence	18	3
UN00178	1057	IpGALY01022173.1	4553	575	No	97	97	0.54	0.13	200	774	5	573	0	TSA: Ipomoea purpurea ABCDEF_26881 transcribed RNA sequence	13	6
UN00178	1057	IpGALY01022173.1	4553	252	No	97	97	0.24	0.06	806	1057	5	253	1e-122	TSA: Ipomoea purpurea ABCDEF_26881 transcribed RNA sequence	4	3
UN00178	1057	IbPBL_GMNYDFC01AWHIA	230	233	No	96	96	0.22	1.01	156	388	1	230	1e-103	IbPBL_GMNYDFC01AWHIA	7	3
UN00178	1057	IbPBL_GMNYDFC01AWHIA	230	222	No	95	95	0.21	0.97	773	994	12	230	5e-97	IbPBL_GMNYDFC01AWHIA	7	3
UN00178	1057	IpGALY01046964.1	438	197	Yes	96	96	0.19	0.45	128	324	194	1	7e-87	TSA: Ipomoea purpurea ABCDEF_36326 transcribed RNA sequence	5	3
UN00178	1057	IpGALY01046964.1	438	158	Yes	96	96	0.15	0.36	773	930	155	1	2e-68	TSA: Ipomoea purpurea ABCDEF_36326 transcribed RNA sequence	3	3
UN00178	1057	IpGALY01046964.1	438	91	Yes	97	97	0.09	0.21	1	91	303	213	9e-37	TSA: Ipomoea purpurea ABCDEF_36326 transcribed RNA sequence	3	0
UN00179	1013	IbTSA_JP109472.1	1238	555	Yes	95	95	0.55	0.45	8	562	551	1	0	Contig_4884 @@@BLASTX: gi|224090809|ref|XP_002309091.1|predicted protein [Populus trichocarpa]	24	4
UN00179	1013	InBJ558675	552	515	Yes	95	95	0.51	0.93	498	1012	552	41	0	similar to UniRef100_A7PNV5 Cluster: Chromosome chr8 scaffold_23, whole genome shotgun sequence; n=1; Vitis vinifera|Rep: Chromosome chr8 scaffold_23, whole genome shotgun sequence - Vitis vinifera (Grape), partial (32%)	24	3
UN00179	1013	InTC5735	636	413	Yes	95	95	0.41	0.65	601	1013	636	227	0	similar to UniRef100_A7PNV5 Cluster: Chromosome chr8 scaffold_23, whole genome shotgun sequence; n=1; Vitis vinifera|Rep: Chromosome chr8 scaffold_23, whole genome shotgun sequence - Vitis vinifera (Grape), partial (32%)	18	3
UN00179	1013	IbTSA_JP120898.1	612	369	Yes	96	96	0.36	0.6	645	1013	589	224	1e-177	Contig_16310 @@@BLASTX: gi|224140315|ref|XP_002323528.1|predicted protein [Populus trichocarpa]	10	3
UN00179	1013	IbPBL_GMNYDFC01B1OFH	321	140	Yes	96	96	0.14	0.44	877	1013	319	180	1e-54	IbPBL_GMNYDFC01B1OFH	2	3
UN00179	1013	IbTSA_JP113117.1	943	368	Yes	82	82	0.36	0.39	346	713	645	278	3e-49	Contig_8529 @@@BLASTX: gi|147770642|emb|CAN73408.1|hypothetical protein [Vitis vinifera]	67	0
UN00179	1013	IbTSA_JP113117.1	943	135	Yes	90	90	0.13	0.14	50	184	925	791	9e-37	Contig_8529 @@@BLASTX: gi|147770642|emb|CAN73408.1|hypothetical protein [Vitis vinifera]	14	0
UN00179	1013	IbTSA_JP113117.1	943	219	Yes	84	84	0.22	0.23	752	970	242	24	2e-34	Contig_8529 @@@BLASTX: gi|147770642|emb|CAN73408.1|hypothetical protein [Vitis vinifera]	36	0
UN00180	872	NoHit	0	0	No	0	0	0	0	0	0	0	0	99	NoMatchingHitfound	NULL	NULL
UN00181	1150	NoHit	0	0	No	0	0	0	0	0	0	0	0	99	NoMatchingHitfound	NULL	NULL
UN00182	850	IbPBL_S_PBL_c1204	2838	219	Yes	95	95	0.26	0.08	586	803	304	86	4e-94	IbPBL_S_PBL_c1204	9	1
UN00182	850	IpGALY01076249.1	514	219	No	95	95	0.26	0.43	588	806	227	445	9e-92	TSA: Ipomoea purpurea ABCDEF_25685 transcribed RNA sequence	12	0
UN00182	850	IbPBL_S_PBL_c7776	1541	216	Yes	94	94	0.25	0.14	588	803	304	89	6e-90	IbPBL_S_PBL_c7776	12	0
UN00182	850	InTC9492	464	225	Yes	92	92	0.26	0.48	588	806	284	60	5e-81	similar to UniRef100_A7PS81 Cluster: Lipoxygenase; n=1; Vitis vinifera|Rep: Lipoxygenase - Vitis vinifera (Grape), partial (10%)	11	6
UN00182	850	IbPBL_S_PBL_c19758	933	128	Yes	96	96	0.15	0.14	588	715	131	4	4e-54	IbPBL_S_PBL_c19758	5	0
UN00182	850	IbPBL_GMNYDFC02EXK4H	332	128	No	95	95	0.15	0.39	588	715	200	327	2e-52	IbPBL_GMNYDFC02EXK4H	6	0
UN00182	850	IbPBL_S_PBL_c18291	1527	128	No	95	95	0.15	0.08	588	715	1381	1508	9e-52	IbPBL_S_PBL_c18291	6	0
UN00183	919	NoHit	0	0	No	0	0	0	0	0	0	0	0	99	NoMatchingHitfound	NULL	NULL
UN00184	667	InTC444	819	294	Yes	96	96	0.44	0.36	371	662	475	183	1e-132	homologue to UniRef100_Q2XTB2 Cluster: 40S ribosomal protein S10-like; n=1; Solanum tuberosum|Rep: 40S ribosomal protein S10-like - Solanum tuberosum (Potato), complete	8	3
UN00184	667	InTC444	819	320	Yes	91	91	0.48	0.39	20	326	819	507	4e-90	homologue to UniRef100_Q2XTB2 Cluster: 40S ribosomal protein S10-like; n=1; Solanum tuberosum|Rep: 40S ribosomal protein S10-like - Solanum tuberosum (Potato), complete	8	20
UN00184	667	IpGALY01042730.1	891	294	Yes	96	96	0.44	0.33	371	662	494	202	1e-127	TSA: Ipomoea purpurea ABCDEF_48885 transcribed RNA sequence	10	3
UN00184	667	IpGALY01042730.1	891	330	Yes	92	92	0.49	0.37	1	317	858	535	1e-101	TSA: Ipomoea purpurea ABCDEF_48885 transcribed RNA sequence	8	19
UN00184	667	IbPBL_S_PBL_c54949	537	290	Yes	95	95	0.43	0.54	371	658	294	6	1e-122	IbPBL_S_PBL_c54949	11	3
UN00184	667	IbPBL_S_PBL_c54949	537	205	Yes	93	93	0.31	0.38	117	317	536	335	2e-64	IbPBL_S_PBL_c54949	7	7
UN00184	667	IbPBL_S_PBL_c53531	528	297	Yes	95	95	0.45	0.56	371	664	477	182	1e-121	IbPBL_S_PBL_c53531	11	4
UN00184	667	IbPBL_S_PBL_c7564	783	296	Yes	95	95	0.44	0.38	371	664	477	183	1e-121	IbPBL_S_PBL_c7564	13	3
UN00184	667	IbPBL_S_PBL_c7564	783	256	Yes	95	95	0.38	0.33	52	301	783	534	2e-86	IbPBL_S_PBL_c7564	2	12
UN00184	667	IbnuEST_DV037420.1	858	296	Yes	95	95	0.44	0.34	371	664	499	205	1e-121	IbnuEST_DV037420.1	13	3
UN00184	667	IbnuEST_DV037420.1	858	320	Yes	92	92	0.48	0.37	7	317	853	540	1e-100	IbnuEST_DV037420.1	10	15
UN00184	667	IbnuEST_EE883375.1	750	296	Yes	95	95	0.44	0.39	371	664	474	180	1e-121	IbnuEST_EE883375.1	13	3
UN00184	667	IbnuEST_EE883375.1	750	238	Yes	95	95	0.36	0.32	84	317	748	515	2e-86	IbnuEST_EE883375.1	3	8
UN00184	667	IbnuEST_CB330256.1	823	294	Yes	95	95	0.44	0.36	373	664	464	172	1e-120	IbnuEST_CB330256.1	13	3
UN00184	667	IbnuEST_CB330256.1	823	272	Yes	94	94	0.41	0.33	49	317	772	507	8e-98	IbnuEST_CB330256.1	6	9
UN00184	667	IbTSA_JP114295.1	874	327	No	94	94	0.49	0.37	1	317	49	369	1e-119	Contig_9707 @@@BLASTX: gi|81076822|gb|ABB55398.1|40S ribosomal protein S10-like [Solanum tuberosum]	3	16
UN00184	667	IbTSA_JP114295.1	874	296	No	94	94	0.44	0.34	371	664	410	704	1e-118	Contig_9707 @@@BLASTX: gi|81076822|gb|ABB55398.1|40S ribosomal protein S10-like [Solanum tuberosum]	14	3
UN00184	667	IbPBL_S_PBL_c53548	355	297	Yes	94	94	0.45	0.84	371	664	300	5	1e-117	IbPBL_S_PBL_c53548	13	4
UN00184	667	IpGALY01086547.1	844	316	Yes	92	92	0.47	0.37	15	317	844	535	7e-95	TSA: Ipomoea purpurea ABCDEF_74066 transcribed RNA sequence	7	19
UN00184	667	IpGALY01086547.1	844	279	Yes	89	89	0.42	0.33	377	653	485	208	9e-73	TSA: Ipomoea purpurea ABCDEF_74066 transcribed RNA sequence	29	3
UN00184	667	IbnuEST_EE882479.1	800	279	Yes	90	90	0.42	0.35	377	653	499	222	6e-80	IbnuEST_EE882479.1	26	3
UN00184	667	IbnuEST_EE884057.1	786	279	Yes	90	90	0.42	0.35	377	653	496	219	6e-80	IbnuEST_EE884057.1	26	3
UN00184	667	IbPBL_S_PBL_c5468	836	279	Yes	89	89	0.42	0.33	377	653	491	214	1e-78	IbPBL_S_PBL_c5468	27	3
UN00184	667	IbnuEST_CO500169.1	523	279	Yes	89	89	0.42	0.53	377	653	470	193	1e-77	IbnuEST_CO500169.1	27	3
UN00184	667	IpGALY01022966.1	858	279	No	89	89	0.42	0.33	377	653	358	635	9e-73	TSA: Ipomoea purpurea ABCDEF_15034 transcribed RNA sequence	29	3
UN00184	667	IbnuEST_DV035213.1	680	275	Yes	89	89	0.41	0.4	381	653	648	375	9e-73	IbnuEST_DV035213.1	28	3
UN00184	667	IbTSA_JP124889.1	511	252	No	89	89	0.38	0.49	377	627	261	511	1e-68	Contig_20301 @@@BLASTX: gi|81076822|gb|ABB55398.1|40S ribosomal protein S10-like [Solanum tuberosum]	26	2
UN00184	667	InTC2666	822	279	Yes	86	86	0.42	0.34	377	653	500	229	5e-59	homologue to UniRef100_Q2XTB2 Cluster: 40S ribosomal protein S10-like; n=1; Solanum tuberosum|Rep: 40S ribosomal protein S10-like - Solanum tuberosum (Potato), complete	29	9
UN00184	667	IbPBL_GM0Z85L06G0SFX	364	186	Yes	94	94	0.28	0.51	483	664	364	181	2e-58	IbPBL_GM0Z85L06G0SFX	6	6
UN00184	667	IbTSA_JP129579.1	425	213	No	89	89	0.32	0.5	443	653	4	215	7e-55	Contig_24991 @@@BLASTX: gi|81076822|gb|ABB55398.1|40S ribosomal protein S10-like [Solanum tuberosum]	20	3
UN00184	667	InTC3592	833	269	Yes	86	86	0.4	0.32	398	664	459	192	4e-50	homologue to UniRef100_Q2XTB2 Cluster: 40S ribosomal protein S10-like; n=1; Solanum tuberosum|Rep: 40S ribosomal protein S10-like - Solanum tuberosum (Potato), complete	36	3
UN00184	667	InTC7570	661	270	Yes	85	85	0.4	0.41	398	664	516	248	2e-43	homologue to UniRef100_Q2XTB2 Cluster: 40S ribosomal protein S10-like; n=1; Solanum tuberosum|Rep: 40S ribosomal protein S10-like - Solanum tuberosum (Potato), partial (93%)	37	4
UN00184	667	IbPBL_S_PBL_c11349	884	269	Yes	84	84	0.4	0.3	398	664	474	207	1e-40	IbPBL_S_PBL_c11349	40	3
UN00184	667	IbPBL_S_PBL_c22068	524	132	Yes	92	92	0.2	0.25	377	507	132	1	6e-40	IbPBL_S_PBL_c22068	10	1
UN00184	667	IpGALY01040141.1	343	269	Yes	84	84	0.4	0.78	398	664	285	18	4e-38	TSA: Ipomoea purpurea ABCDEF_1277 transcribed RNA sequence	41	3
UN00184	667	IbTSA_JP127914.1	452	257	Yes	84	84	0.39	0.57	410	664	452	197	4e-38	Contig_23326 @@@BLASTX: gi|81076822|gb|ABB55398.1|40S ribosomal protein S10-like [Solanum tuberosum]	38	3
UN00184	667	IbnuEST_DC881555.1	409	116	Yes	92	92	0.17	0.28	540	653	308	193	9e-33	IbnuEST_DC881555.1	7	2
UN00185	487	IpGALY01037063.1	749	495	No	95	95	1.02	0.66	1	487	214	700	0	TSA: Ipomoea purpurea ABCDEF_52918 transcribed RNA sequence	8	16
UN00185	487	IbPBL_S_PBL_c7688	729	462	No	96	96	0.95	0.63	1	454	273	729	0	IbPBL_S_PBL_c7688	7	13
UN00185	487	IbnuEST_EE879418.1	769	395	Yes	95	95	0.81	0.51	97	487	638	249	1e-159	IbnuEST_EE879418.1	11	9
UN00185	487	33_customALLIPOMOEApublicDB.fasta	585	181	No	99	99	0.37	0.31	97	276	393	572	2e-88	unnamed protein product [Helianthus annuus]	0	2
UN00185	487	IbTSA_JP129654.1	424	155	Yes	98	98	0.32	0.37	303	455	424	271	4e-68	Contig_25066 @@@BLASTX: gi|223524593|gb|EEF27607.1|ATP synthase 9 mitochondrial, putative [Ricinus communis]	0	3
UN00185	487	IbnuEST_DC879640.1	253	113	No	98	98	0.23	0.45	97	208	142	253	7e-48	IbnuEST_DC879640.1	0	2
UN00186	262	IpGALY01042521.1	283	77	Yes	100	100	0.29	0.27	180	256	254	178	3e-36	TSA: Ipomoea purpurea ABCDEF_59287 transcribed RNA sequence	0	0
UN00187	307	NoHit	0	0	No	0	0	0	0	0	0	0	0	99	NoMatchingHitfound	NULL	NULL
UN00188	1251	IpGALY01041473.1	1142	576	No	95	95	0.46	0.5	363	937	425	992	0	TSA: Ipomoea purpurea ABCDEF_8194 transcribed RNA sequence	17	9
UN00188	1251	IpGALY01041473.1	1142	148	No	93	93	0.12	0.13	955	1098	992	1139	2e-53	TSA: Ipomoea purpurea ABCDEF_8194 transcribed RNA sequence	6	4
UN00188	1251	IpGALY01041473.1	1142	112	No	98	98	0.09	0.1	1	112	314	425	1e-51	TSA: Ipomoea purpurea ABCDEF_8194 transcribed RNA sequence	2	0
UN00188	1251	InTC1877	1000	418	No	99	99	0.33	0.42	363	780	415	832	0	homologue to UniRef100_Q38M52 Cluster: Proteasome subunit alpha type; n=1; Solanum tuberosum|Rep: Proteasome subunit alpha type - Solanum tuberosum (Potato), complete	3	0
UN00188	1251	InTC1877	1000	112	No	99	99	0.09	0.11	1	112	304	415	5e-54	homologue to UniRef100_Q38M52 Cluster: Proteasome subunit alpha type; n=1; Solanum tuberosum|Rep: Proteasome subunit alpha type - Solanum tuberosum (Potato), complete	1	0
UN00188	1251	IbTSA_JP110986.1	1091	421	Yes	99	99	0.34	0.39	363	783	678	258	0	Contig_6398 @@@BLASTX: gi|223547282|gb|EEF48777.1|proteasome subunit alpha type, putative [Ricinus communis]	5	0
UN00188	1251	IbTSA_JP110986.1	1091	227	Yes	91	91	0.18	0.21	824	1045	232	7	6e-66	Contig_6398 @@@BLASTX: gi|223547282|gb|EEF48777.1|proteasome subunit alpha type, putative [Ricinus communis]	14	6
UN00188	1251	IbTSA_JP110986.1	1091	112	Yes	97	97	0.09	0.1	1	112	789	678	3e-49	Contig_6398 @@@BLASTX: gi|223547282|gb|EEF48777.1|proteasome subunit alpha type, putative [Ricinus communis]	3	0
UN00188	1251	IbPBL_S_PBL_c8285	646	418	No	99	99	0.33	0.65	363	780	43	460	0	IbPBL_S_PBL_c8285	6	0
UN00188	1251	IbPBL_S_PBL_c8285	646	125	No	93	93	0.1	0.19	824	946	487	610	2e-35	IbPBL_S_PBL_c8285	6	3
UN00188	1251	IbPBL_GMNYDFC02DS8N1	346	302	No	99	99	0.24	0.87	463	762	1	302	1e-158	IbPBL_GMNYDFC02DS8N1	1	2
UN00188	1251	IbPBL_GMNYDFC02DDQ0N	320	232	No	97	97	0.19	0.72	549	776	1	232	1e-113	IbPBL_GMNYDFC02DDQ0N	2	4
UN00188	1251	IbPBL_S_PBL_c52019	209	197	No	96	96	0.16	0.94	475	666	11	207	3e-77	IbPBL_S_PBL_c52019	3	5
UN00188	1251	IbnuEST_EE880562.1	547	138	No	99	99	0.11	0.25	646	783	1	138	2e-69	IbnuEST_EE880562.1	1	0
UN00188	1251	IbnuEST_EE880562.1	547	227	No	89	89	0.18	0.41	824	1042	164	384	1e-67	IbnuEST_EE880562.1	11	14
UN00188	1251	IpGALY01032274.1	293	182	Yes	93	93	0.15	0.62	19	199	293	112	1e-64	TSA: Ipomoea purpurea ABCDEF_84733 transcribed RNA sequence	12	1
UN00188	1251	IbTSA_JP127641.1	457	112	No	97	97	0.09	0.25	1	112	292	403	3e-49	Contig_23053 @@@BLASTX: gi|147779267|emb|CAN70088.1|hypothetical protein [Vitis vinifera]	3	0
UN00188	1251	ItAU224575	422	112	No	96	96	0.09	0.27	1	112	230	341	8e-47	ItAU224575	4	0
UN00188	1251	ItAU224575	422	82	No	98	98	0.07	0.19	363	444	341	422	1e-33	ItAU224575	2	0
UN00188	1251	IbnuEST_CO500063.1	412	113	No	93	93	0.09	0.27	1	112	269	381	2e-35	IbnuEST_CO500063.1	7	1
UN00189	976	IpGALY01020420.1	1518	936	No	97	97	0.96	0.62	41	976	389	1322	0	TSA: Ipomoea purpurea ABCDEF_34245 transcribed RNA sequence	30	2
UN00189	976	IpGALY01009127.1	1347	920	No	96	96	0.94	0.68	41	960	401	1318	0	TSA: Ipomoea purpurea ABCDEF_34243 transcribed RNA sequence	37	2
UN00189	976	IpGALY01051751.1	1410	936	Yes	95	95	0.96	0.66	41	976	1125	192	0	TSA: Ipomoea purpurea ABCDEF_34246 transcribed RNA sequence	49	2
UN00189	976	IpGALY01083139.1	1402	920	No	94	94	0.94	0.66	41	960	286	1203	0	TSA: Ipomoea purpurea ABCDEF_34242 transcribed RNA sequence	53	2
UN00189	976	IbTSA_JP114050.1	887	785	No	95	95	0.8	0.89	192	976	1	783	0	Contig_9462 @@@BLASTX: gi|223542546|gb|EEF44086.1|lipoic acid synthetase, putative [Ricinus communis]	37	2
UN00189	976	IpGALY01069503.1	810	622	No	96	96	0.64	0.77	355	976	1	620	0	TSA: Ipomoea purpurea ABCDEF_87530 transcribed RNA sequence	21	2
UN00189	976	IpGALY01081233.1	497	495	Yes	97	97	0.51	1	284	778	494	1	0	TSA: Ipomoea purpurea ABCDEF_76589 transcribed RNA sequence	15	1
UN00189	976	IbPBL_S_PBL_c4432	597	333	No	96	96	0.34	0.56	645	976	1	331	1e-152	IbPBL_S_PBL_c4432	9	3
UN00189	976	IpGALY01039859.1	794	418	Yes	91	91	0.43	0.53	41	458	418	1	1e-146	TSA: Ipomoea purpurea ABCDEF_34247 transcribed RNA sequence	39	0
UN00189	976	InBJ575039	556	332	Yes	93	93	0.34	0.6	629	960	556	227	1e-125	similar to UniRef100_A7QNP2 Cluster: Chromosome undetermined scaffold_133, whole genome shotgun sequence; n=1; Vitis vinifera|Rep: Chromosome undetermined scaffold_133, whole genome shotgun sequence - Vitis vinifera (Grape), partial (28%)	22	2
UN00189	976	IpGALY01017324.1	774	311	No	89	89	0.32	0.4	41	351	375	685	4e-94	TSA: Ipomoea purpurea ABCDEF_34244 transcribed RNA sequence	34	0
UN00189	976	IbTSA_JP127345.1	462	158	No	94	94	0.16	0.34	41	198	303	460	2e-62	Contig_22757 @@@BLASTX: gi|20373023|dbj|BAB91180.1|lipoic acid synthase [Arabidopsis thaliana]	9	0
UN00189	976	IbTSA_JP138926.1	322	158	Yes	94	94	0.16	0.49	41	198	160	3	2e-62	Contig_34338 @@@BLASTX: gi|20373023|dbj|BAB91180.1|lipoic acid synthase [Arabidopsis thaliana]	9	0
UN00189	976	IbPBL_GM0Z85L06HDCT5	460	144	No	94	94	0.15	0.31	833	976	1	143	4e-54	IbPBL_GM0Z85L06HDCT5	7	1
UN00190	497	NoHit	0	0	No	0	0	0	0	0	0	0	0	99	NoMatchingHitfound	NULL	NULL
UN00191	935	NoHit	0	0	No	0	0	0	0	0	0	0	0	99	NoMatchingHitfound	NULL	NULL
UN00192	1118	IpGALY01051574.1	4025	556	Yes	97	97	0.5	0.14	1	556	3809	3255	0	TSA: Ipomoea purpurea ABCDEF_47593 transcribed RNA sequence	13	1
UN00192	1118	IpGALY01051574.1	4025	521	Yes	97	97	0.47	0.13	598	1118	3213	2699	0	TSA: Ipomoea purpurea ABCDEF_47593 transcribed RNA sequence	10	6
UN00192	1118	IbTSA_JP106262.1	1782	364	No	99	99	0.33	0.2	755	1118	1	364	0	Contig_1674 @@@BLASTX: gi|40642976|emb|CAD90163.1|DNA-directed RNA polymerase II largest subunit [Convolvulus arvensis]	3	0
UN00192	1118	IbTSA_JP131438.1	399	358	No	97	97	0.32	0.9	199	556	11	368	1e-177	Contig_26850 @@@BLASTX: gi|225464023|ref|XP_002265454.1|PREDICTED: hypothetical protein [Vitis vinifera]	11	0
UN00192	1118	IbPBL_S_PBL_c44635	536	288	No	95	95	0.26	0.54	1	287	250	536	1e-125	IbPBL_S_PBL_c44635	11	2
UN00193	705	IbTSA_JP123022.1	555	351	Yes	92	92	0.5	0.63	79	423	351	3	1e-125	Contig_18434 @@@BLASTX: gi|225430458|ref|XP_002285487.1|PREDICTED: hypothetical protein [Vitis vinifera]	20	8
UN00193	705	IbPBL_S_PBL_c53543	587	368	No	91	91	0.52	0.63	79	440	221	583	1e-120	IbPBL_S_PBL_c53543	21	11
UN00193	705	IbPBL_S_PBL_c8563	531	341	No	92	92	0.48	0.64	79	411	183	521	1e-119	IbPBL_S_PBL_c8563	16	10
UN00193	705	IpGALY01051552.1	1072	275	Yes	93	93	0.39	0.26	162	436	274	1	1e-104	TSA: Ipomoea purpurea ABCDEF_42528 transcribed RNA sequence	19	1
UN00193	705	IpGALY01051552.1	1072	81	Yes	98	98	0.11	0.08	79	159	367	288	6e-31	TSA: Ipomoea purpurea ABCDEF_42528 transcribed RNA sequence	1	1
UN00193	705	InTC9347	929	178	No	96	96	0.25	0.19	175	351	752	929	2e-74	similar to UniRef100_A7P635 Cluster: Chromosome chr4 scaffold_6, whole genome shotgun sequence; n=1; Vitis vinifera|Rep: Chromosome chr4 scaffold_6, whole genome shotgun sequence - Vitis vinifera (Grape), partial (74%)	7	1
UN00193	705	InTC9347	929	81	No	99	99	0.11	0.09	79	159	648	727	2e-33	similar to UniRef100_A7P635 Cluster: Chromosome chr4 scaffold_6, whole genome shotgun sequence; n=1; Vitis vinifera|Rep: Chromosome chr4 scaffold_6, whole genome shotgun sequence - Vitis vinifera (Grape), partial (74%)	0	1
UN00194	1025	IbTSA_JP118868.1	676	554	No	94	94	0.54	0.82	475	1025	1	540	0	Contig_14280 @@@BLASTX: gi|223538843|gb|EEF40442.1|conserved hypothetical protein [Ricinus communis]	17	17
UN00194	1025	IbPBL_S_PBL_c30249	469	281	No	94	94	0.27	0.6	746	1025	125	394	1e-109	IbPBL_S_PBL_c30249	5	12
UN00194	1025	IbPBL_S_PBL_c30249	469	125	No	96	96	0.12	0.27	405	529	1	121	9e-43	IbPBL_S_PBL_c30249	1	4
UN00194	1025	IbPBL_GM0Z85L06G5Z0V	430	281	No	93	93	0.27	0.65	746	1025	86	357	1e-107	IbPBL_GM0Z85L06G5Z0V	10	10
UN00194	1025	IbPBL_GM0Z85L06G5Z0V	430	80	No	99	99	0.08	0.19	450	529	4	82	1e-32	IbPBL_GM0Z85L06G5Z0V	0	1
UN00194	1025	IbnuEST_BU691027.1	378	281	No	93	93	0.27	0.74	746	1025	71	341	1e-106	IbnuEST_BU691027.1	8	11
UN00194	1025	IbPBL_S_PBL_c10689	1136	243	No	96	96	0.24	0.21	695	933	895	1136	2e-99	IbPBL_S_PBL_c10689	5	5
UN00194	1025	IbPBL_S_PBL_c10689	1136	210	No	97	97	0.2	0.18	320	529	680	884	3e-86	IbPBL_S_PBL_c10689	2	5
UN00194	1025	IbPBL_S_PBL_c10689	1136	110	No	98	98	0.11	0.1	84	192	574	683	4e-48	IbPBL_S_PBL_c10689	1	1
UN00194	1025	IbPBL_GMNYDFC01CGKYG	359	251	No	93	93	0.24	0.7	776	1025	1	241	2e-93	IbPBL_GMNYDFC01CGKYG	6	11
UN00194	1025	IbPBL_GM0Z85L06HCVI8	313	251	No	93	93	0.24	0.8	776	1025	1	240	1e-88	IbPBL_GM0Z85L06HCVI8	6	12
UN00194	1025	IbnuEST_BU690956.1	374	210	No	96	96	0.2	0.56	320	529	54	258	6e-84	IbnuEST_BU690956.1	3	5
UN00194	1025	IbnuEST_BU690956.1	374	114	No	98	98	0.11	0.3	746	859	262	374	2e-50	IbnuEST_BU690956.1	1	1
UN00194	1025	IbnuEST_BU691850.1	422	210	No	96	96	0.2	0.5	320	529	54	258	6e-84	IbnuEST_BU691850.1	3	5
UN00194	1025	IbnuEST_BU691850.1	422	162	No	98	98	0.16	0.38	746	905	262	422	1e-69	IbnuEST_BU691850.1	1	3
UN00194	1025	IbTSA_JP110149.1	1170	210	No	96	96	0.2	0.18	320	529	898	1102	6e-84	Contig_5561 @@@BLASTX: gi|225452169|ref|XP_002270625.1|PREDICTED: hypothetical protein [Vitis vinifera]	3	5
UN00194	1025	IbTSA_JP110149.1	1170	110	No	97	97	0.11	0.09	84	192	792	901	1e-45	Contig_5561 @@@BLASTX: gi|225452169|ref|XP_002270625.1|PREDICTED: hypothetical protein [Vitis vinifera]	2	1
UN00194	1025	IbnuEST_BU690193.1	210	137	No	99	99	0.13	0.65	746	882	71	206	3e-64	IbnuEST_BU690193.1	1	1
UN00195	613	NoHit	0	0	No	0	0	0	0	0	0	0	0	99	NoMatchingHitfound	NULL	NULL
UN00196	1667	IpGALY01051113.1	2147	1460	Yes	98	98	0.88	0.68	210	1667	2063	608	0	TSA: Ipomoea purpurea ABCDEF_44307 transcribed RNA sequence	29	6
UN00196	1667	InCJ770582	868	687	No	98	98	0.41	0.79	223	907	183	868	0	similar to UniRef100_A7QSA3 Cluster: Chromosome chr3 scaffold_157, whole genome shotgun sequence; n=1; Vitis vinifera|Rep: Chromosome chr3 scaffold_157, whole genome shotgun sequence - Vitis vinifera (Grape), partial (36%)	14	3
UN00196	1667	IbTSA_JP122109.1	578	520	No	98	98	0.31	0.9	1148	1667	1	520	0	Contig_17521 @@@BLASTX: gi|225429238|ref|XP_002264191.1|PREDICTED: hypothetical protein [Vitis vinifera]	10	0
UN00196	1667	IpGALY01032506.1	304	304	Yes	99	99	0.18	1	1194	1497	304	1	1e-161	TSA: Ipomoea purpurea ABCDEF_80860 transcribed RNA sequence	4	0
UN00196	1667	IbTSA_JP143772.1	285	283	Yes	97	97	0.17	0.99	495	777	284	3	1e-134	Contig_39184 @@@BLASTX: gi|223542539|gb|EEF44079.1|glutamyl-tRNA(gln) amidotransferase subunit A, putative [Ricinus communis]	8	1
UN00196	1667	ItAU223743	353	362	Yes	93	93	0.22	1.03	590	951	353	1	1e-131	ItAU223743	17	9
UN00196	1667	IbTSA_JP142348.1	295	278	Yes	95	95	0.17	0.94	233	508	295	18	1e-117	Contig_37760 @@@BLASTX: gi|147856346|emb|CAN81781.1|hypothetical protein [Vitis vinifera]	12	2
UN00196	1667	IpGALY01056339.1	266	246	Yes	97	97	0.15	0.92	219	463	246	1	1e-114	TSA: Ipomoea purpurea ABCDEF_75862 transcribed RNA sequence	7	1
UN00196	1667	IpGALY01044113.1	333	236	Yes	97	97	0.14	0.71	210	444	249	14	1e-109	TSA: Ipomoea purpurea ABCDEF_73944 transcribed RNA sequence	7	1
UN00196	1667	IpGALY01077868.1	260	227	Yes	97	97	0.14	0.87	219	444	240	14	1e-106	TSA: Ipomoea purpurea ABCDEF_78252 transcribed RNA sequence	6	1
UN00196	1667	IbPBL_GMNYDFC02C6TQV	265	262	Yes	94	94	0.16	0.99	283	541	261	1	1e-101	IbPBL_GMNYDFC02C6TQV	11	4
UN00196	1667	IbPBL_S_PBL_lrc23744	519	253	Yes	92	92	0.15	0.49	89	336	253	1	1e-86	IbPBL_S_PBL_lrc23744	15	5
UN00196	1667	IpGALY01066079.1	2369	258	Yes	84	84	0.15	0.11	1090	1347	1311	1054	7e-48	TSA: Ipomoea purpurea ABCDEF_10338 transcribed RNA sequence	40	0
UN00196	1667	IbTSA_JP124534.1	519	221	Yes	85	85	0.13	0.43	1142	1362	516	296	2e-42	Contig_19946 @@@BLASTX: gi|225429238|ref|XP_002264191.1|PREDICTED: hypothetical protein [Vitis vinifera]	33	0
UN00197	645	IbPBL_S_PBL_c33524	467	222	No	98	98	0.34	0.48	1	222	30	251	1e-113	IbPBL_S_PBL_c33524	4	0
UN00197	645	IbPBL_S_PBL_c33524	467	134	No	93	93	0.21	0.29	320	453	250	378	1e-37	IbPBL_S_PBL_c33524	4	5
UN00197	645	IpGALY01036172.1	524	222	Yes	98	98	0.34	0.42	1	222	446	225	1e-110	TSA: Ipomoea purpurea ABCDEF_83172 transcribed RNA sequence	5	0
UN00197	645	IpGALY01036172.1	524	230	Yes	91	91	0.36	0.44	320	549	226	8	1e-59	TSA: Ipomoea purpurea ABCDEF_83172 transcribed RNA sequence	10	11
UN00197	645	IpGALY01014026.1	2166	222	Yes	98	98	0.34	0.1	1	222	618	397	1e-110	TSA: Ipomoea purpurea ABCDEF_17469 transcribed RNA sequence	5	0
UN00197	645	IpGALY01014026.1	2166	325	Yes	91	91	0.5	0.15	320	643	398	87	1e-90	TSA: Ipomoea purpurea ABCDEF_17469 transcribed RNA sequence	16	14
UN00197	645	InTC2171	754	222	No	98	98	0.34	0.29	1	222	164	385	1e-110	similar to UniRef100_A7PFZ2 Cluster: Chromosome chr6 scaffold_15, whole genome shotgun sequence; n=1; Vitis vinifera|Rep: Chromosome chr6 scaffold_15, whole genome shotgun sequence - Vitis vinifera (Grape), partial (24%)	5	0
UN00197	645	InTC2171	754	324	No	91	91	0.5	0.43	320	643	384	696	5e-99	similar to UniRef100_A7PFZ2 Cluster: Chromosome chr6 scaffold_15, whole genome shotgun sequence; n=1; Vitis vinifera|Rep: Chromosome chr6 scaffold_15, whole genome shotgun sequence - Vitis vinifera (Grape), partial (24%)	17	11
UN00197	645	IbTSA_JP109099.1	1278	222	No	97	97	0.34	0.17	1	222	800	1021	1e-108	Contig_4511 @@@BLASTX: gi|223537523|gb|EEF39148.1|conserved hypothetical protein [Ricinus communis]	6	0
UN00197	645	IbTSA_JP109099.1	1278	126	No	93	93	0.2	0.1	474	597	1153	1278	9e-42	Contig_4511 @@@BLASTX: gi|223537523|gb|EEF39148.1|conserved hypothetical protein [Ricinus communis]	7	2
UN00197	645	IbTSA_JP109099.1	1278	140	No	94	94	0.22	0.11	320	459	1020	1154	6e-40	Contig_4511 @@@BLASTX: gi|223537523|gb|EEF39148.1|conserved hypothetical protein [Ricinus communis]	4	5
UN00197	645	IbnuEST_DC880627.1	375	157	Yes	92	92	0.24	0.42	486	640	241	85	4e-50	IbnuEST_DC880627.1	10	2
UN00198	705	NoHit	0	0	No	0	0	0	0	0	0	0	0	99	NoMatchingHitfound	NULL	NULL
UN00199	533	IbPBL_S_PBL_c3502	1175	294	No	92	92	0.55	0.25	190	473	656	943	1e-99	IbPBL_S_PBL_c3502	8	16
UN00199	533	IbTSA_JP112830.1	962	294	Yes	92	92	0.55	0.31	190	473	494	207	1e-99	Contig_8242 @@@BLASTX: gi|225444657|ref|XP_002276822.1|PREDICTED: hypothetical protein [Vitis vinifera]	8	16
UN00199	533	IbPBL_S_PBL_c11250	1069	307	No	91	91	0.58	0.29	190	482	563	863	2e-97	IbPBL_S_PBL_c11250	8	20
UN00199	533	IbnuEST_EE879207.1	450	305	No	91	91	0.57	0.68	190	482	35	333	6e-95	IbnuEST_EE879207.1	10	18
UN00199	533	IbnuEST_EE883591.1	818	235	No	93	93	0.44	0.29	190	414	583	814	2e-79	IbnuEST_EE883591.1	4	13
UN00199	533	IbPBL_S_PBL_c11494	585	162	No	96	96	0.3	0.28	190	348	11	170	3e-66	IbPBL_S_PBL_c11494	1	5
UN00199	533	IbPBL_S_PBL_c11494	585	133	No	92	92	0.25	0.23	352	482	189	317	5e-43	IbPBL_S_PBL_c11494	4	6
UN00199	533	IbPBL_S_PBL_c80	1029	162	No	96	96	0.3	0.16	190	348	575	734	3e-66	IbPBL_S_PBL_c80	1	5
UN00199	533	IbPBL_S_PBL_c80	1029	133	No	92	92	0.25	0.13	352	482	753	881	5e-43	IbPBL_S_PBL_c80	4	6
UN00199	533	IbPBL_S_PBL_c17377	426	145	No	97	97	0.27	0.34	207	348	1	144	6e-61	IbPBL_S_PBL_c17377	1	4
UN00199	533	IbPBL_S_PBL_c17377	426	133	No	92	92	0.25	0.31	352	482	163	291	5e-43	IbPBL_S_PBL_c17377	4	6
UN00199	533	InCJ758502	757	159	Yes	95	95	0.3	0.21	190	348	418	262	6e-61	similar to UniRef100_A7PDT1 Cluster: Chromosome chr11 scaffold_13, whole genome shotgun sequence; n=1; Vitis vinifera|Rep: Chromosome chr11 scaffold_13, whole genome shotgun sequence - Vitis vinifera (Grape), partial (34%)	6	2
UN00199	533	InTC3811	790	159	No	95	95	0.3	0.2	190	348	313	469	6e-61	similar to UniRef100_A7PDT1 Cluster: Chromosome chr11 scaffold_13, whole genome shotgun sequence; n=1; Vitis vinifera|Rep: Chromosome chr11 scaffold_13, whole genome shotgun sequence - Vitis vinifera (Grape), partial (34%)	6	2
UN00199	533	InTC1248	1057	159	No	95	95	0.3	0.15	190	348	666	822	6e-61	similar to UniRef100_A7PDT1 Cluster: Chromosome chr11 scaffold_13, whole genome shotgun sequence; n=1; Vitis vinifera|Rep: Chromosome chr11 scaffold_13, whole genome shotgun sequence - Vitis vinifera (Grape), partial (49%)	6	2
UN00199	533	IpGALY01048502.1	1443	159	No	94	94	0.3	0.11	190	348	765	921	1e-58	TSA: Ipomoea purpurea ABCDEF_35389 transcribed RNA sequence	7	2
UN00199	533	IpGALY01048502.1	1443	174	No	88	88	0.33	0.12	340	504	925	1091	3e-41	TSA: Ipomoea purpurea ABCDEF_35389 transcribed RNA sequence	5	16
UN00199	533	IbnuEST_DC881760.1	353	79	Yes	99	99	0.15	0.22	190	268	80	3	3e-32	IbnuEST_DC881760.1	0	1
UN00200	774	NoHit	0	0	No	0	0	0	0	0	0	0	0	99	NoMatchingHitfound	NULL	NULL
UN00201	635	NoHit	0	0	No	0	0	0	0	0	0	0	0	99	NoMatchingHitfound	NULL	NULL
UN00202	825	NoHit	0	0	No	0	0	0	0	0	0	0	0	99	NoMatchingHitfound	NULL	NULL
UN00203	434	InTC3754	833	216	Yes	94	94	0.5	0.26	225	434	614	399	7e-91	similar to UniRef100_Q94G00 Cluster: Peptidyl-prolyl cis-trans isomerase 1; n=1; Malus x domestica|Rep: Peptidyl-prolyl cis-trans isomerase 1 - Malus domestica (Apple) (Malus sylvestris), complete	6	6
UN00203	434	IpGALY01053801.1	977	188	No	96	96	0.43	0.19	247	434	350	537	2e-85	TSA: Ipomoea purpurea ABCDEF_31646 transcribed RNA sequence	7	0
UN00203	434	IbnuEST_EE880450.1	660	188	Yes	91	91	0.43	0.28	247	434	595	414	1e-64	IbnuEST_EE880450.1	10	6
UN00203	434	IbnuEST_EE880757.1	701	188	Yes	91	91	0.43	0.27	247	434	587	406	1e-64	IbnuEST_EE880757.1	10	6
UN00203	434	IbnuEST_EE882205.1	690	188	Yes	91	91	0.43	0.27	247	434	587	406	1e-64	IbnuEST_EE882205.1	10	6
UN00203	434	IbPBL_S_PBL_c3053	897	188	Yes	91	91	0.43	0.21	247	434	587	406	2e-63	IbPBL_S_PBL_c3053	11	6
UN00203	434	IbTSA_JP139269.1	319	188	Yes	91	91	0.43	0.59	247	434	305	125	8e-60	Contig_34681 @@@BLASTX: gi|224097152|ref|XP_002310854.1|predicted protein [Populus trichocarpa]	10	7
UN00203	434	IbPBL_GMNYDFC02DE2O1	333	95	Yes	97	97	0.22	0.29	341	434	282	188	4e-37	IbPBL_GMNYDFC02DE2O1	2	1
UN00203	434	IbPBL_S_PBL_c5180	582	95	Yes	97	97	0.22	0.16	341	434	499	405	4e-37	IbPBL_S_PBL_c5180	2	1
UN00204	1112	IbTSA_JP108967.1	1296	635	Yes	96	96	0.57	0.49	237	871	630	1	0	Contig_4379 @@@BLASTX: gi|225446619|ref|XP_002280724.1|PREDICTED: hypothetical protein [Vitis vinifera]	22	5
UN00204	1112	IbTSA_JP108967.1	1296	240	Yes	92	92	0.22	0.19	1	237	1022	790	7e-87	Contig_4379 @@@BLASTX: gi|225446619|ref|XP_002280724.1|PREDICTED: hypothetical protein [Vitis vinifera]	8	10
UN00204	1112	IpGALY01068147.1	2613	525	No	96	96	0.47	0.2	241	765	2091	2613	0	TSA: Ipomoea purpurea ABCDEF_13529 transcribed RNA sequence	19	2
UN00204	1112	IpGALY01068147.1	2613	241	No	92	92	0.22	0.09	1	237	1695	1927	3e-83	TSA: Ipomoea purpurea ABCDEF_13529 transcribed RNA sequence	7	12
UN00204	1112	IbPBL_S_PBL_c34615	493	495	Yes	96	96	0.45	1	246	740	493	1	0	IbPBL_S_PBL_c34615	18	2
UN00204	1112	IpGALY01041050.1	493	495	No	95	95	0.45	1	271	765	1	493	0	TSA: Ipomoea purpurea ABCDEF_13528 transcribed RNA sequence	22	2
UN00204	1112	IpGALY01024021.1	458	462	No	95	95	0.42	1.01	654	1112	3	453	0	TSA: Ipomoea purpurea ABCDEF_8193 transcribed RNA sequence	10	14
UN00204	1112	IbPBL_GMNYDFC02DI3KZ	390	379	Yes	94	94	0.34	0.97	736	1112	373	8	1e-152	IbPBL_GMNYDFC02DI3KZ	9	15
UN00204	1112	IpGALY01081315.1	2658	433	No	86	86	0.39	0.16	241	673	2224	2654	8e-99	TSA: Ipomoea purpurea ABCDEF_51143 transcribed RNA sequence	60	2
UN00204	1112	IpGALY01067108.1	709	272	No	86	86	0.24	0.38	552	823	1	271	3e-61	TSA: Ipomoea purpurea ABCDEF_22101 transcribed RNA sequence	36	1
UN00204	1112	IbPBL_S_PBL_c26521	420	201	Yes	87	87	0.18	0.48	241	441	234	34	4e-45	IbPBL_S_PBL_c26521	27	0
UN00204	1112	InTC6246	641	195	Yes	86	86	0.18	0.3	629	823	641	447	4e-39	similar to UniRef100_Q8VZH0 Cluster: AT3g58640/F14P22_230; n=1; Arabidopsis thaliana|Rep: AT3g58640/F14P22_230 - Arabidopsis thaliana (Mouse-ear cress), partial (10%)	28	0
UN00204	1112	IbTSA_JP159234.1	202	162	Yes	87	87	0.15	0.8	453	614	179	18	4e-36	Contig_54646 @@@BLASTX: gi|223532052|gb|EEF33862.1|protein kinase, putative [Ricinus communis]	21	0
UN00205	1133	IpGALY01038774.1	2808	485	No	95	95	0.43	0.17	649	1133	246	722	0	TSA: Ipomoea purpurea ABCDEF_23910 transcribed RNA sequence	15	8
UN00205	1133	IpGALY01038774.1	2808	135	No	97	97	0.12	0.05	155	289	60	194	1e-60	TSA: Ipomoea purpurea ABCDEF_23910 transcribed RNA sequence	4	0
UN00205	1133	IbPBL_GMNYDFC02DX6YV	279	281	No	96	96	0.25	1.01	650	927	1	279	1e-119	IbPBL_GMNYDFC02DX6YV	7	5
UN00205	1133	IbTSA_JP134547.1	362	146	No	98	98	0.13	0.4	988	1133	1	146	1e-69	Contig_29959 @@@BLASTX: gi|56547717|gb|AAV92930.1|putative transcription regulator CPL1 [Solanum lycopersicum]	3	0
UN00205	1133	IbPBL_GMNYDFC02D4MF3	203	105	No	99	99	0.09	0.52	1029	1133	1	105	7e-50	IbPBL_GMNYDFC02D4MF3	1	0
UN00206	756	InTC9914	727	703	Yes	95	95	0.93	0.97	42	744	727	40	0	homologue to UniRef100_Q42954 Cluster: Pyruvate kinase, cytosolic isozyme; n=1; Nicotiana tabacum|Rep: Pyruvate kinase, cytosolic isozyme - Nicotiana tabacum (Common tobacco), partial (38%)	18	15
UN00206	756	IpGALY01022939.1	1980	745	No	94	94	0.99	0.38	2	744	1170	1898	0	TSA: Ipomoea purpurea ABCDEF_35590 transcribed RNA sequence	24	18
UN00206	756	IbPBL_S_PBL_c363	2048	749	Yes	94	94	0.99	0.37	2	745	770	35	0	IbPBL_S_PBL_c363	30	18
UN00206	756	IbPBL_S_PBL_c3445	680	660	Yes	94	94	0.87	0.97	87	745	680	37	0	IbPBL_S_PBL_c3445	24	17
UN00206	756	IbPBL_S_PBL_c1803	1552	597	Yes	86	86	0.79	0.38	29	625	722	138	1e-135	IbPBL_S_PBL_c1803	72	12
UN00206	756	IbPBL_S_PBL_c16496	1154	597	Yes	86	86	0.79	0.52	29	625	700	117	1e-130	IbPBL_S_PBL_c16496	73	13
UN00206	756	IbTSA_JP106407.1	1740	430	Yes	90	90	0.57	0.25	29	458	418	1	1e-127	Contig_1819 @@@BLASTX: gi|225435814|ref|XP_002285763.1|PREDICTED: hypothetical protein [Vitis vinifera]	31	12
UN00206	756	IbTSA_JP107232.1	1556	312	Yes	92	92	0.41	0.2	2	311	304	1	1e-104	Contig_2644 @@@BLASTX: gi|444023|emb|CAA82628.1|pyruvate kinase [Nicotiana tabacum]	14	10
UN00206	756	IbPBL_S_PBL_lrc53638	491	382	Yes	86	86	0.51	0.78	245	625	491	115	3e-91	IbPBL_S_PBL_lrc53638	46	6
UN00206	756	IbTSA_JP128695.1	439	358	Yes	86	86	0.47	0.82	268	625	437	85	2e-86	Contig_24107 @@@BLASTX: gi|444023|emb|CAA82628.1|pyruvate kinase [Nicotiana tabacum]	44	5
UN00206	756	IbPBL_S_PBL_c6304	482	233	Yes	86	86	0.31	0.48	393	625	304	72	2e-52	IbPBL_S_PBL_c6304	32	0
UN00206	756	IbTSA_JP121355.1	600	331	No	84	84	0.44	0.55	36	366	249	572	1e-47	Contig_16767 @@@BLASTX: gi|444023|emb|CAA82628.1|pyruvate kinase [Nicotiana tabacum]	47	7
UN00206	756	IpGALY01031536.1	379	212	No	85	85	0.28	0.56	155	366	25	236	3e-42	TSA: Ipomoea purpurea ABCDEF_76427 transcribed RNA sequence	31	0
UN00206	756	IbPBL_S_PBL_c12875	699	191	Yes	85	85	0.25	0.27	435	625	388	198	2e-34	IbPBL_S_PBL_c12875	29	0
UN00207	864	NoHit	0	0	No	0	0	0	0	0	0	0	0	99	NoMatchingHitfound	NULL	NULL
UN00208	1060	IbTSA_JP108108.1	1405	228	Yes	98	98	0.22	0.16	136	363	702	475	1e-113	Contig_3520 @@@BLASTX: gi|225448507|ref|XP_002273020.1|PREDICTED: hypothetical protein [Vitis vinifera]	5	0
UN00208	1060	IbTSA_JP108108.1	1405	206	Yes	98	98	0.19	0.15	855	1060	481	277	1e-100	Contig_3520 @@@BLASTX: gi|225448507|ref|XP_002273020.1|PREDICTED: hypothetical protein [Vitis vinifera]	3	1
UN00208	1060	InTC2063	902	228	No	97	97	0.22	0.25	136	363	221	448	1e-111	similar to UniRef100_A7Q3L6 Cluster: Chromosome chr13 scaffold_48, whole genome shotgun sequence; n=1; Vitis vinifera|Rep: Chromosome chr13 scaffold_48, whole genome shotgun sequence - Vitis vinifera (Grape), partial (22%)	6	0
UN00208	1060	InTC2063	902	206	No	97	97	0.19	0.23	855	1060	442	646	8e-96	similar to UniRef100_A7Q3L6 Cluster: Chromosome chr13 scaffold_48, whole genome shotgun sequence; n=1; Vitis vinifera|Rep: Chromosome chr13 scaffold_48, whole genome shotgun sequence - Vitis vinifera (Grape), partial (22%)	5	1
UN00208	1060	IpGALY01085686.1	3136	228	Yes	97	97	0.22	0.07	136	363	719	492	1e-109	TSA: Ipomoea purpurea ABCDEF_34066 transcribed RNA sequence	7	0
UN00208	1060	IpGALY01085686.1	3136	206	Yes	98	98	0.19	0.07	855	1060	498	294	3e-98	TSA: Ipomoea purpurea ABCDEF_34066 transcribed RNA sequence	4	1
UN00208	1060	IbPBL_GM0Z85L06G85CD	184	143	No	97	97	0.13	0.78	213	355	1	143	5e-63	IbPBL_GM0Z85L06G85CD	5	0
UN00209	846	NoHit	0	0	No	0	0	0	0	0	0	0	0	99	NoMatchingHitfound	NULL	NULL
UN00210	974	InCJ747681	685	632	Yes	91	91	0.65	0.92	314	938	685	54	0	weakly similar to UniRef100_Q19PJ7 Cluster: TIR-NBS type disease resistance protein; n=1; Populus trichocarpa|Rep: TIR-NBS type disease resistance protein - Populus trichocarpa (Western balsam poplar) (Populus balsamiferasubsp. trichocarpa), partial ...	53	7
UN00210	974	IbTSA_JP117319.1	732	618	Yes	90	90	0.63	0.84	311	927	731	114	0	Contig_12731 @@@BLASTX: gi|224144414|ref|XP_002325282.1|tir-nbs-lrr resistance protein [Populus trichocarpa]	63	1
UN00210	974	IbTSA_JP119855.1	644	645	No	89	89	0.66	1	285	921	1	644	0	Contig_15267 @@@BLASTX: gi|223535818|gb|EEF37479.1|ATP binding protein, putative [Ricinus communis]	63	9
UN00210	974	IbTSA_JP121537.1	595	593	No	89	89	0.61	1	305	896	3	595	0	Contig_16949 @@@BLASTX: gi|224123354|ref|XP_002319058.1|tir-nbs-lrr resistance protein [Populus trichocarpa]	65	1
UN00210	974	IbPBL_GM0Z85L06HIT9T	340	276	Yes	91	91	0.28	0.81	661	935	340	66	6e-90	IbPBL_GM0Z85L06HIT9T	23	2
UN00210	974	IbTSA_JP145084.1	276	107	Yes	93	93	0.11	0.39	185	291	107	1	8e-37	Contig_40496 @@@BLASTX: gi|70727732|gb|AAZ07914.1|NBS-LRR protein [Ipomoea batatas]	7	0
UN00211	1103	IbTSA_JP109121.1	1276	803	No	97	97	0.73	0.63	12	813	476	1276	0	Contig_4533 @@@BLASTX: gi|225425198|ref|XP_002264994.1|PREDICTED: hypothetical protein [Vitis vinifera]	20	3
UN00211	1103	IpGALY01003505.1	2756	826	Yes	97	97	0.75	0.3	279	1096	858	37	0	TSA: Ipomoea purpurea ABCDEF_5928 transcribed RNA sequence	16	12
UN00211	1103	IpGALY01003505.1	2756	280	Yes	98	98	0.25	0.1	1	280	1147	869	1e-137	TSA: Ipomoea purpurea ABCDEF_5928 transcribed RNA sequence	6	1
UN00211	1103	IbPBL_S_PBL_c6460	796	799	No	96	96	0.72	1	301	1091	1	794	0	IbPBL_S_PBL_c6460	20	13
UN00211	1103	IpGALY01058849.1	999	761	Yes	97	97	0.69	0.76	343	1096	855	99	0	TSA: Ipomoea purpurea ABCDEF_5926 transcribed RNA sequence	13	11
UN00211	1103	IpGALY01016601.1	2806	621	No	98	98	0.56	0.22	279	898	2187	2806	0	TSA: Ipomoea purpurea ABCDEF_5931 transcribed RNA sequence	11	2
UN00211	1103	IpGALY01016601.1	2806	280	No	98	98	0.25	0.1	1	280	1898	2176	1e-137	TSA: Ipomoea purpurea ABCDEF_5931 transcribed RNA sequence	6	1
UN00211	1103	IpGALY01059188.1	528	528	No	98	98	0.48	1	344	870	2	528	0	TSA: Ipomoea purpurea ABCDEF_65361 transcribed RNA sequence	8	2
UN00211	1103	IpGALY01006268.1	2014	405	Yes	97	97	0.37	0.2	1	405	405	3	0	TSA: Ipomoea purpurea ABCDEF_5923 transcribed RNA sequence	12	2
UN00211	1103	IbTSA_JP109113.1	1277	430	No	93	93	0.39	0.34	12	441	218	645	1e-174	Contig_4525 @@@BLASTX: gi|225425198|ref|XP_002264994.1|PREDICTED: hypothetical protein [Vitis vinifera]	26	2
UN00211	1103	IbTSA_JP109113.1	1277	343	No	88	88	0.31	0.27	475	813	694	1036	3e-95	Contig_4525 @@@BLASTX: gi|225425198|ref|XP_002264994.1|PREDICTED: hypothetical protein [Vitis vinifera]	36	4
UN00211	1103	IbPBL_GMNYDFC02DB1RA	317	320	No	95	95	0.29	1.01	460	776	1	315	1e-129	IbPBL_GMNYDFC02DB1RA	8	8
UN00211	1103	IbTSA_JP145163.1	276	279	Yes	95	95	0.25	1.01	784	1056	276	1	1e-113	Contig_40575 @@@BLASTX: NA	6	9
UN00211	1103	IbPBL_S_PBL_c22491	404	262	No	96	96	0.24	0.65	478	736	143	404	1e-112	IbPBL_S_PBL_c22491	8	3
UN00211	1103	IpGALY01080022.1	2127	340	Yes	89	89	0.31	0.16	475	813	481	142	1e-102	TSA: Ipomoea purpurea ABCDEF_5927 transcribed RNA sequence	36	1
UN00211	1103	IpGALY01080022.1	2127	164	Yes	89	89	0.15	0.08	279	442	691	529	4e-42	TSA: Ipomoea purpurea ABCDEF_5927 transcribed RNA sequence	17	1
UN00211	1103	IpGALY01070604.1	3083	340	Yes	89	89	0.31	0.11	475	813	751	412	1e-102	TSA: Ipomoea purpurea ABCDEF_5929 transcribed RNA sequence	36	1
UN00211	1103	IpGALY01070604.1	3083	164	Yes	89	89	0.15	0.05	279	442	961	799	4e-42	TSA: Ipomoea purpurea ABCDEF_5929 transcribed RNA sequence	17	1
UN00211	1103	IpGALY01021269.1	951	340	No	89	89	0.31	0.36	475	813	201	540	1e-102	TSA: Ipomoea purpurea ABCDEF_82638 transcribed RNA sequence	36	1
UN00211	1103	IpGALY01050444.1	691	337	No	89	89	0.31	0.49	478	813	83	419	1e-100	TSA: Ipomoea purpurea ABCDEF_66389 transcribed RNA sequence	36	1
UN00211	1103	InTC9078	1019	340	No	89	89	0.31	0.33	475	813	270	609	2e-99	weakly similar to UniRef100_A7QUU4 Cluster: Chromosome chr1 scaffold_180, whole genome shotgun sequence; n=2; Vitis vinifera|Rep: Chromosome chr1 scaffold_180, whole genome shotgun sequence - Vitis vinifera (Grape), partial (41%)	37	1
UN00211	1103	InTC9078	1019	223	No	87	87	0.2	0.22	223	442	1	222	7e-50	weakly similar to UniRef100_A7QUU4 Cluster: Chromosome chr1 scaffold_180, whole genome shotgun sequence; n=2; Vitis vinifera|Rep: Chromosome chr1 scaffold_180, whole genome shotgun sequence - Vitis vinifera (Grape), partial (41%)	25	4
UN00211	1103	IbPBL_S_PBL_c5306	711	343	No	88	88	0.31	0.48	475	813	88	430	3e-95	IbPBL_S_PBL_c5306	36	4
UN00211	1103	IbTSA_JP111805.1	1031	159	No	99	99	0.14	0.15	12	170	874	1031	2e-77	Contig_7217 @@@BLASTX: gi|225425198|ref|XP_002264994.1|PREDICTED: hypothetical protein [Vitis vinifera]	1	1
UN00211	1103	IpGALY01077441.1	818	186	Yes	89	89	0.17	0.23	213	398	185	1	4e-48	TSA: Ipomoea purpurea ABCDEF_55840 transcribed RNA sequence	20	1
UN00211	1103	IbPBL_S_PBL_c25732	634	119	No	97	97	0.11	0.19	12	130	513	629	3e-46	IbPBL_S_PBL_c25732	2	2
UN00211	1103	IbPBL_GMNYDFC01AOGL7	480	110	No	96	96	0.1	0.23	704	813	9	118	1e-45	IbPBL_GMNYDFC01AOGL7	4	0
UN00211	1103	IbPBL_GMNYDFC02ECM1Z	223	132	No	90	90	0.12	0.59	682	813	56	187	2e-37	IbPBL_GMNYDFC02ECM1Z	13	0
UN00212	1156	IpGALY01012373.1	1157	595	Yes	94	94	0.51	0.51	1	593	592	4	0	TSA: Ipomoea purpurea ABCDEF_7637 transcribed RNA sequence	25	8
UN00212	1156	IpGALY01027674.1	2034	388	No	98	98	0.34	0.19	466	853	1	388	0	TSA: Ipomoea purpurea ABCDEF_10447 transcribed RNA sequence	8	0
UN00212	1156	IpGALY01027674.1	2034	299	No	95	95	0.26	0.15	854	1152	438	736	1e-132	TSA: Ipomoea purpurea ABCDEF_10447 transcribed RNA sequence	15	0
UN00212	1156	IbPBL_S_PBL_c39832	377	376	No	99	99	0.33	1	435	810	1	375	0	IbPBL_S_PBL_c39832	4	1
UN00212	1156	IbTSA_JP138352.1	327	331	Yes	94	94	0.29	1.01	31	361	327	1	1e-138	Contig_33764 @@@BLASTX: gi|225456715|ref|XP_002274303.1|PREDICTED: hypothetical protein [Vitis vinifera]	15	4
UN00212	1156	IbPBL_GM0Z85L06HFCYQ	410	299	No	95	95	0.26	0.73	854	1152	54	352	1e-132	IbPBL_GM0Z85L06HFCYQ	15	0
UN00212	1156	IbTSA_JP146684.1	266	186	Yes	97	97	0.16	0.7	854	1039	187	2	1e-88	Contig_42096 @@@BLASTX: gi|225456715|ref|XP_002274303.1|PREDICTED: hypothetical protein [Vitis vinifera]	5	0
UN00212	1156	IbTSA_JP109635.1	1220	141	No	94	94	0.12	0.12	1012	1152	3	143	1e-54	Contig_5047 @@@BLASTX: gi|225456715|ref|XP_002274303.1|PREDICTED: hypothetical protein [Vitis vinifera]	8	0
UN00213	863	IbTSA_JP129488.1	426	328	Yes	92	92	0.38	0.77	59	383	331	10	1e-115	Contig_24900 @@@BLASTX: NA	17	9
UN00213	863	IpGALY01084965.1	1246	221	No	91	91	0.26	0.18	61	272	729	943	3e-70	TSA: Ipomoea purpurea ABCDEF_37208 transcribed RNA sequence	4	15
UN00213	863	IpGALY01084965.1	1246	157	No	90	90	0.18	0.13	290	446	962	1118	1e-53	TSA: Ipomoea purpurea ABCDEF_37208 transcribed RNA sequence	15	0
UN00213	863	IpGALY01072208.1	2435	221	No	91	91	0.26	0.09	61	272	1885	2099	3e-70	TSA: Ipomoea purpurea ABCDEF_37212 transcribed RNA sequence	4	15
UN00213	863	IpGALY01072208.1	2435	157	No	90	90	0.18	0.06	290	446	2118	2274	1e-53	TSA: Ipomoea purpurea ABCDEF_37212 transcribed RNA sequence	15	0
UN00213	863	IpGALY01068237.1	1387	221	No	91	91	0.26	0.16	61	272	837	1051	3e-70	TSA: Ipomoea purpurea ABCDEF_37211 transcribed RNA sequence	4	15
UN00213	863	IpGALY01068237.1	1387	157	No	90	90	0.18	0.11	290	446	1070	1226	1e-53	TSA: Ipomoea purpurea ABCDEF_37211 transcribed RNA sequence	15	0
UN00213	863	IpGALY01055099.1	1299	221	No	91	91	0.26	0.17	61	272	749	963	3e-70	TSA: Ipomoea purpurea ABCDEF_37210 transcribed RNA sequence	4	15
UN00213	863	IpGALY01055099.1	1299	157	No	90	90	0.18	0.12	290	446	982	1138	1e-53	TSA: Ipomoea purpurea ABCDEF_37210 transcribed RNA sequence	15	0
UN00213	863	IpGALY01034245.1	1379	221	No	91	91	0.26	0.16	61	272	829	1043	3e-70	TSA: Ipomoea purpurea ABCDEF_83643 transcribed RNA sequence	4	15
UN00213	863	IpGALY01034245.1	1379	157	No	90	90	0.18	0.11	290	446	1062	1218	1e-53	TSA: Ipomoea purpurea ABCDEF_83643 transcribed RNA sequence	15	0
UN00213	863	IpGALY01016501.1	2380	221	No	91	91	0.26	0.09	61	272	1830	2044	3e-70	TSA: Ipomoea purpurea ABCDEF_37206 transcribed RNA sequence	4	15
UN00213	863	IpGALY01016501.1	2380	157	No	90	90	0.18	0.07	290	446	2063	2219	1e-53	TSA: Ipomoea purpurea ABCDEF_37206 transcribed RNA sequence	15	0
UN00213	863	IpGALY01003458.1	1307	221	No	91	91	0.26	0.17	61	272	757	971	3e-70	TSA: Ipomoea purpurea ABCDEF_81889 transcribed RNA sequence	4	15
UN00213	863	IpGALY01003458.1	1307	157	No	90	90	0.18	0.12	290	446	990	1146	1e-53	TSA: Ipomoea purpurea ABCDEF_81889 transcribed RNA sequence	15	0
UN00213	863	IbPBL_S_PBL_c51311	277	197	No	94	94	0.23	0.71	59	253	46	236	2e-65	IbPBL_S_PBL_c51311	4	8
UN00213	863	InCJ764177	351	157	Yes	86	86	0.18	0.45	290	446	281	125	5e-41	InCJ764177	22	0
UN00213	863	IbPBL_GMNYDFC01BQWQS	323	137	No	93	93	0.16	0.42	68	203	192	323	3e-39	IbPBL_GMNYDFC01BQWQS	4	6
UN00213	863	IbPBL_GMNYDFC01AIM5Q	341	94	No	97	97	0.11	0.28	285	378	102	195	1e-38	IbPBL_GMNYDFC01AIM5Q	3	0
UN00213	863	IbPBL_GMNYDFC01AIM5Q	341	92	No	97	97	0.11	0.27	184	275	1	91	5e-35	IbPBL_GMNYDFC01AIM5Q	2	1
UN00213	863	IbPBL_GM0Z85L06G4N7J	135	89	No	97	97	0.1	0.66	285	372	18	106	3e-33	IbPBL_GM0Z85L06G4N7J	2	1
UN00214	546	NoHit	0	0	No	0	0	0	0	0	0	0	0	99	NoMatchingHitfound	NULL	NULL
UN00215	1496	IpGALY01082436.1	1989	911	Yes	99	99	0.61	0.46	568	1476	1187	278	0	TSA: Ipomoea purpurea ABCDEF_28005 transcribed RNA sequence	10	3
UN00215	1496	IpGALY01082436.1	1989	222	Yes	96	96	0.15	0.11	265	486	1410	1189	1e-100	TSA: Ipomoea purpurea ABCDEF_28005 transcribed RNA sequence	9	0
UN00215	1496	IbTSA_JP106269.1	1780	910	Yes	98	98	0.61	0.51	568	1475	1071	163	0	Contig_1681 @@@BLASTX: gi|225450661|ref|XP_002282985.1|PREDICTED: hypothetical protein [Vitis vinifera]	11	3
UN00215	1496	IbTSA_JP106269.1	1780	226	Yes	97	97	0.15	0.13	265	490	1294	1069	1e-107	Contig_1681 @@@BLASTX: gi|225450661|ref|XP_002282985.1|PREDICTED: hypothetical protein [Vitis vinifera]	7	0
UN00215	1496	IpGALY01041089.1	1855	896	Yes	99	99	0.6	0.48	568	1461	1053	159	0	TSA: Ipomoea purpurea ABCDEF_28004 transcribed RNA sequence	10	3
UN00215	1496	IpGALY01041089.1	1855	222	Yes	96	96	0.15	0.12	265	486	1276	1055	1e-100	TSA: Ipomoea purpurea ABCDEF_28004 transcribed RNA sequence	9	0
UN00215	1496	InTC6646	570	540	Yes	99	99	0.36	0.95	922	1461	570	33	0	similar to UniRef100_Q2HW27 Cluster: Protein phosphatase 2C-like; n=1; Medicago truncatula|Rep: Protein phosphatase 2C-like - Medicago truncatula (Barrel medic), partial (33%)	3	2
UN00215	1496	IbPBL_S_PBL_c32552	392	340	Yes	98	98	0.23	0.87	1127	1461	383	44	1e-162	IbPBL_S_PBL_c32552	3	5
UN00215	1496	IpGALY01008035.1	331	331	Yes	96	96	0.22	1	248	578	331	1	1e-158	TSA: Ipomoea purpurea ABCDEF_60550 transcribed RNA sequence	12	0
UN00215	1496	IpGALY01081522.1	905	326	Yes	97	97	0.22	0.36	265	590	326	1	1e-158	TSA: Ipomoea purpurea ABCDEF_29333 transcribed RNA sequence	11	0
UN00215	1496	InBJ564420	466	281	Yes	99	99	0.19	0.6	1181	1461	466	186	1e-152	similar to UniRef100_A7PRW2 Cluster: Chromosome chr14 scaffold_27, whole genome shotgun sequence; n=1; Vitis vinifera|Rep: Chromosome chr14 scaffold_27, whole genome shotgun sequence - Vitis vinifera (Grape), partial (45%)	2	0
UN00215	1496	IbPBL_GMNYDFC02D3U1E	483	276	Yes	98	98	0.18	0.57	568	843	276	1	1e-142	IbPBL_GMNYDFC02D3U1E	5	0
UN00215	1496	IbPBL_GMNYDFC02D3U1E	483	208	Yes	97	97	0.14	0.43	283	490	480	274	7e-97	IbPBL_GMNYDFC02D3U1E	5	1
UN00215	1496	IbPBL_GMNYDFC02D0OMS	341	271	Yes	98	98	0.18	0.79	554	823	271	1	1e-137	IbPBL_GMNYDFC02D0OMS	4	1
UN00215	1496	IbTSA_JP139612.1	316	279	No	95	95	0.19	0.88	1	277	34	312	1e-121	Contig_35024 @@@BLASTX: NA	12	2
UN00215	1496	IbPBL_S_PBL_lrc30262	718	226	Yes	96	96	0.15	0.31	265	490	265	40	1e-105	IbPBL_S_PBL_lrc30262	8	0
UN00215	1496	IbPBL_S_PBL_c50268	209	206	Yes	98	98	0.14	0.99	1119	1324	207	2	1e-104	IbPBL_S_PBL_c50268	4	0
UN00215	1496	IpGALY01004767.1	214	214	Yes	93	93	0.14	1	74	285	214	1	3e-77	TSA: Ipomoea purpurea ABCDEF_81775 transcribed RNA sequence	14	2
UN00215	1496	InTC11256	278	158	Yes	93	93	0.11	0.57	272	429	158	1	3e-59	weakly similar to UniRef100_Q2HW27 Cluster: Protein phosphatase 2C-like; n=1; Medicago truncatula|Rep: Protein phosphatase 2C-like - Medicago truncatula (Barrel medic), partial (12%)	11	0
UN00216	464	NoHit	0	0	No	0	0	0	0	0	0	0	0	99	NoMatchingHitfound	NULL	NULL
UN00217	685	IpGALY01043957.1	1191	574	No	98	98	0.84	0.48	112	685	395	966	0	TSA: Ipomoea purpurea ABCDEF_3932 transcribed RNA sequence	10	2
UN00217	685	IbTSA_JP112167.1	1005	574	Yes	97	97	0.84	0.57	112	685	653	82	0	Contig_7579 @@@BLASTX: gi|298201213|gb|ADI60302.1|ER luminal protein receptor 2a [Nicotiana benthamiana]	13	2
UN00217	685	InCJ739874	487	252	Yes	98	98	0.37	0.52	434	685	487	238	1e-123	similar to UniRef100_A7QDG3 Cluster: ER lumen protein retaining receptor; n=1; Vitis vinifera|Rep: ER lumen protein retaining receptor - Vitis vinifera (Grape), partial (56%)	3	2
UN00217	685	IbPBL_S_PBL_c34153	469	123	Yes	94	94	0.18	0.26	112	234	127	5	2e-46	IbPBL_S_PBL_c34153	7	0
UN00218	609	IbPBL_GM0Z85L06HC8D8	332	157	No	87	87	0.26	0.47	1	157	13	169	8e-36	IbPBL_GM0Z85L06HC8D8	20	0
UN00218	609	IbPBL_GMNYDFC01AU333	330	157	No	87	87	0.26	0.48	1	157	13	169	8e-36	IbPBL_GMNYDFC01AU333	20	0
UN00219	902	IbPBL_GMNYDFC01BF6D4	477	340	No	93	93	0.38	0.71	261	599	1	340	1e-135	IbPBL_GMNYDFC01BF6D4	22	1
UN00219	902	IpGALY01007106.1	544	277	No	94	94	0.31	0.51	1	277	269	543	1e-112	TSA: Ipomoea purpurea ABCDEF_8843 transcribed RNA sequence	14	2
UN00219	902	IbPBL_GM0Z85L06G3O8O	481	382	No	89	89	0.42	0.79	114	494	1	380	1e-108	IbPBL_GM0Z85L06G3O8O	40	3
UN00219	902	IpGALY01005926.1	666	337	No	87	87	0.37	0.51	267	599	1	337	1e-84	TSA: Ipomoea purpurea ABCDEF_42242 transcribed RNA sequence	39	4
UN00219	902	IpGALY01005926.1	666	206	No	91	91	0.23	0.31	696	901	336	541	1e-69	TSA: Ipomoea purpurea ABCDEF_42242 transcribed RNA sequence	18	0
UN00219	902	IpGALY01021003.1	922	316	Yes	87	87	0.35	0.34	288	599	918	603	3e-79	TSA: Ipomoea purpurea ABCDEF_42243 transcribed RNA sequence	36	4
UN00219	902	IpGALY01021003.1	922	206	Yes	91	91	0.23	0.22	696	901	604	399	1e-69	TSA: Ipomoea purpurea ABCDEF_42243 transcribed RNA sequence	18	0
UN00219	902	IbTSA_JP135996.1	348	188	No	94	94	0.21	0.54	703	890	158	345	3e-73	Contig_31408 @@@BLASTX: gi|158515851|gb|ABW69693.1|flavonoid 3'-hydrogenase [Ipomoea purpurea]	12	0
UN00219	902	IbTSA_JP135996.1	348	151	No	87	87	0.17	0.43	449	599	2	152	2e-34	Contig_31408 @@@BLASTX: gi|158515851|gb|ABW69693.1|flavonoid 3'-hydrogenase [Ipomoea purpurea]	19	0
UN00219	902	IbPBL_S_PBL_c19506	304	169	No	93	93	0.19	0.56	733	901	5	173	1e-66	IbPBL_S_PBL_c19506	11	0
UN00219	902	IpGALY01084037.1	1801	418	No	82	82	0.46	0.23	62	478	446	861	2e-55	TSA: Ipomoea purpurea ABCDEF_24318 transcribed RNA sequence	71	3
UN00219	902	IpGALY01082090.1	1729	418	No	82	82	0.46	0.24	62	478	446	861	2e-55	TSA: Ipomoea purpurea ABCDEF_24317 transcribed RNA sequence	71	3
UN00219	902	IbPBL_GMNYDFC02C70K3	373	328	No	83	83	0.36	0.88	273	599	1	328	2e-49	IbPBL_GMNYDFC02C70K3	55	1
UN00219	902	IbPBL_S_PBL_c5886	622	134	No	91	91	0.15	0.22	768	901	1	134	5e-41	IbPBL_S_PBL_c5886	12	0
UN00219	902	IbPBL_S_PBL_c33555	347	206	No	84	84	0.23	0.59	273	477	1	206	7e-34	IbPBL_S_PBL_c33555	31	1
UN00220	1116	InTC11209	1095	985	Yes	92	92	0.88	0.9	127	1111	1016	35	0	weakly similar to UniRef100_Q41414 Cluster: Epoxide hydrolase; n=1; Solanum tuberosum|Rep: Epoxide hydrolase - Solanum tuberosum (Potato), complete	79	3
UN00220	1116	IpGALY01007154.1	1313	978	No	87	87	0.88	0.74	133	1107	176	1150	0	TSA: Ipomoea purpurea ABCDEF_270 transcribed RNA sequence	125	6
UN00220	1116	IpGALY01034443.1	1423	968	No	87	87	0.87	0.68	133	1100	274	1238	0	TSA: Ipomoea purpurea ABCDEF_17569 transcribed RNA sequence	127	3
UN00220	1116	IpGALY01024093.1	1370	968	No	87	87	0.87	0.71	133	1100	193	1157	0	TSA: Ipomoea purpurea ABCDEF_17571 transcribed RNA sequence	127	3
UN00220	1116	InTC7898	1157	968	Yes	86	86	0.87	0.84	133	1100	984	20	0	weakly similar to UniRef100_Q41415 Cluster: Epoxide hydrolase; n=1; Solanum tuberosum|Rep: Epoxide hydrolase - Solanum tuberosum (Potato), complete	128	3
UN00220	1116	IpGALY01005962.1	1440	598	No	90	90	0.54	0.42	506	1100	634	1231	0	TSA: Ipomoea purpurea ABCDEF_7040 transcribed RNA sequence	54	3
UN00220	1116	IpGALY01005962.1	1440	365	No	94	94	0.33	0.25	127	491	267	631	1e-152	TSA: Ipomoea purpurea ABCDEF_7040 transcribed RNA sequence	23	0
UN00220	1116	InTC8353	1106	949	Yes	85	85	0.85	0.86	153	1101	992	44	0	similar to UniRef100_Q41413 Cluster: Epoxide hydrolase; n=1; Solanum tuberosum|Rep: Epoxide hydrolase - Solanum tuberosum (Potato), partial (98%)	146	0
UN00220	1116	IpGALY01048258.1	704	590	Yes	87	87	0.53	0.84	511	1100	704	115	1e-158	TSA: Ipomoea purpurea ABCDEF_17570 transcribed RNA sequence	77	0
UN00220	1116	IbTSA_JP118312.1	695	332	Yes	95	95	0.3	0.48	127	458	693	362	1e-149	Contig_13724 @@@BLASTX: gi|407938|gb|AAA81889.1|epoxide hydrolase [Solanum tuberosum]	16	0
UN00220	1116	IbTSA_JP118312.1	695	335	Yes	91	91	0.3	0.48	551	885	335	1	1e-118	Contig_13724 @@@BLASTX: gi|407938|gb|AAA81889.1|epoxide hydrolase [Solanum tuberosum]	30	0
UN00220	1116	IbPBL_S_PBL_c25036	508	377	Yes	93	93	0.34	0.74	139	515	378	5	1e-149	IbPBL_S_PBL_c25036	24	3
UN00220	1116	InCJ759450	748	365	No	93	93	0.33	0.49	127	491	89	453	1e-147	similar to UniRef100_Q41414 Cluster: Epoxide hydrolase; n=1; Solanum tuberosum|Rep: Epoxide hydrolase - Solanum tuberosum (Potato), partial (59%)	25	0
UN00220	1116	InCJ759450	748	293	No	91	91	0.26	0.39	506	795	456	748	1e-103	similar to UniRef100_Q41414 Cluster: Epoxide hydrolase; n=1; Solanum tuberosum|Rep: Epoxide hydrolase - Solanum tuberosum (Potato), partial (59%)	22	3
UN00220	1116	IpGALY01030072.1	560	327	No	95	95	0.29	0.58	127	453	234	560	1e-146	TSA: Ipomoea purpurea ABCDEF_7039 transcribed RNA sequence	16	0
UN00220	1116	IpGALY01020097.1	692	537	No	88	88	0.48	0.78	434	969	1	533	1e-144	TSA: Ipomoea purpurea ABCDEF_19112 transcribed RNA sequence	62	5
UN00220	1116	IpGALY01045979.1	386	365	No	91	91	0.33	0.95	491	855	12	376	1e-131	TSA: Ipomoea purpurea ABCDEF_22893 transcribed RNA sequence	32	0
UN00220	1116	IbTSA_JP126853.1	471	355	No	91	91	0.32	0.75	127	481	117	471	1e-125	Contig_22265 @@@BLASTX: gi|407942|gb|AAA81891.1|epoxide hydrolase [Solanum tuberosum]	32	0
UN00220	1116	IbPBL_S_PBL_c14418	541	390	Yes	89	89	0.35	0.72	712	1101	489	100	1e-122	IbPBL_S_PBL_c14418	42	0
UN00220	1116	IbPBL_GMNYDFC02EGJ1U	351	327	Yes	91	91	0.29	0.93	298	623	324	1	1e-109	IbPBL_GMNYDFC02EGJ1U	26	4
UN00220	1116	IpGALY01085830.1	326	289	No	90	90	0.26	0.89	506	791	38	326	5e-94	TSA: Ipomoea purpurea ABCDEF_71385 transcribed RNA sequence	25	3
UN00220	1116	IpGALY01070691.1	334	323	Yes	87	87	0.29	0.97	220	539	330	11	4e-82	TSA: Ipomoea purpurea ABCDEF_68813 transcribed RNA sequence	35	6
UN00220	1116	IbPBL_GMNYDFC02EYVNI	328	288	Yes	89	89	0.26	0.88	817	1101	293	6	3e-80	IbPBL_GMNYDFC02EYVNI	28	3
UN00220	1116	IpGALY01078837.1	887	471	No	83	83	0.42	0.53	153	623	396	866	3e-77	TSA: Ipomoea purpurea ABCDEF_37170 transcribed RNA sequence	81	0
UN00220	1116	IpGALY01050457.1	497	258	Yes	89	89	0.23	0.52	843	1100	467	210	2e-74	TSA: Ipomoea purpurea ABCDEF_7038 transcribed RNA sequence	29	0
UN00220	1116	IbTSA_JP149918.1	246	202	No	93	93	0.18	0.82	900	1101	3	204	2e-74	Contig_45330 @@@BLASTX: gi|407944|gb|AAA81892.1|epoxide hydrolase [Solanum tuberosum]	15	0
UN00220	1116	IpGALY01062058.1	236	235	Yes	90	90	0.21	1	357	591	233	2	1e-73	TSA: Ipomoea purpurea ABCDEF_67168 transcribed RNA sequence	20	3
UN00220	1116	IpGALY01015331.1	319	176	Yes	94	94	0.16	0.55	127	302	179	4	2e-68	TSA: Ipomoea purpurea ABCDEF_7037 transcribed RNA sequence	11	0
UN00220	1116	IpGALY01065790.1	517	241	No	88	88	0.22	0.47	133	373	193	433	1e-66	TSA: Ipomoea purpurea ABCDEF_80570 transcribed RNA sequence	28	0
UN00220	1116	IbTSA_JP135341.1	354	355	No	84	84	0.32	1	323	677	1	352	1e-66	Contig_30753 @@@BLASTX: gi|407942|gb|AAA81891.1|epoxide hydrolase [Solanum tuberosum]	53	3
UN00220	1116	IpGALY01046568.1	364	313	No	85	85	0.28	0.86	491	803	34	346	3e-64	TSA: Ipomoea purpurea ABCDEF_58481 transcribed RNA sequence	47	0
UN00220	1116	IbPBL_S_PBL_lrc38462	413	199	Yes	90	90	0.18	0.48	127	325	201	3	5e-63	IbPBL_S_PBL_lrc38462	19	0
UN00220	1116	IpGALY01006320.1	272	158	Yes	94	94	0.14	0.58	943	1100	272	115	5e-60	TSA: Ipomoea purpurea ABCDEF_67080 transcribed RNA sequence	10	0
UN00220	1116	IbTSA_JP108032.1	1415	208	Yes	87	87	0.19	0.15	712	919	208	1	3e-49	Contig_3444 @@@BLASTX: gi|407940|gb|AAA81890.1|epoxide hydrolase [Solanum tuberosum]	27	0
UN00220	1116	IbPBL_GMNYDFC02ESCBY	179	174	Yes	89	89	0.16	0.97	318	491	179	7	1e-45	IbPBL_GMNYDFC02ESCBY	18	1
UN00220	1116	IpGALY01056210.1	404	215	No	86	86	0.19	0.53	409	623	169	383	7e-44	TSA: Ipomoea purpurea ABCDEF_49666 transcribed RNA sequence	31	0
UN00220	1116	IpGALY01078667.1	345	147	No	90	90	0.13	0.43	954	1100	5	151	2e-41	TSA: Ipomoea purpurea ABCDEF_7036 transcribed RNA sequence	15	0
UN00220	1116	IpGALY01047578.1	323	146	No	90	90	0.13	0.45	133	278	175	320	6e-41	TSA: Ipomoea purpurea ABCDEF_78054 transcribed RNA sequence	15	0
UN00221	523	IbTSA_JP106680.1	1668	89	Yes	96	96	0.17	0.05	429	517	840	752	2e-33	Contig_2092 @@@BLASTX: gi|147820684|emb|CAN69823.1|hypothetical protein [Vitis vinifera]	4	0
UN00221	523	IpGALY01025748.1	1787	89	Yes	94	94	0.17	0.05	429	517	932	844	4e-31	TSA: Ipomoea purpurea ABCDEF_52460 transcribed RNA sequence	5	0
UN00222	2058	IpGALY01062411.1	2989	780	No	99	99	0.38	0.26	927	1706	1015	1794	0	TSA: Ipomoea purpurea ABCDEF_9980 transcribed RNA sequence	8	0
UN00222	2058	IpGALY01062411.1	2989	747	No	99	99	0.36	0.25	138	882	224	970	0	TSA: Ipomoea purpurea ABCDEF_9980 transcribed RNA sequence	8	2
UN00222	2058	IpGALY01062411.1	2989	89	No	99	99	0.04	0.03	1709	1797	1873	1961	5e-40	TSA: Ipomoea purpurea ABCDEF_9980 transcribed RNA sequence	1	0
UN00222	2058	IpGALY01077883.1	1212	747	Yes	99	99	0.36	0.62	138	882	1066	320	0	TSA: Ipomoea purpurea ABCDEF_9979 transcribed RNA sequence	8	2
UN00222	2058	IpGALY01077883.1	1212	164	Yes	98	98	0.08	0.14	927	1090	275	112	1e-77	TSA: Ipomoea purpurea ABCDEF_9979 transcribed RNA sequence	4	0
UN00222	2058	InTC335	1051	747	Yes	99	99	0.36	0.71	138	882	875	129	0	homologue to UniRef100_A7PZJ4 Cluster: Chromosome chr15 scaffold_40, whole genome shotgun sequence; n=1; Vitis vinifera|Rep: Chromosome chr15 scaffold_40, whole genome shotgun sequence - Vitis vinifera (Grape), partial (33%)	9	2
UN00222	2058	InTC335	1051	84	Yes	99	99	0.04	0.08	927	1010	84	1	4e-37	homologue to UniRef100_A7PZJ4 Cluster: Chromosome chr15 scaffold_40, whole genome shotgun sequence; n=1; Vitis vinifera|Rep: Chromosome chr15 scaffold_40, whole genome shotgun sequence - Vitis vinifera (Grape), partial (33%)	1	0
UN00222	2058	IbnuEST_HI371440.1	1073	747	Yes	99	99	0.36	0.7	138	882	897	151	0	Sequence 401 from Patent EP2096909	9	2
UN00222	2058	IbnuEST_HI371440.1	1073	106	Yes	99	99	0.05	0.1	927	1032	106	1	3e-50	Sequence 401 from Patent EP2096909	1	0
UN00222	2058	IbTSA_JP115214.1	824	760	Yes	98	98	0.37	0.92	127	882	794	35	0	Contig_10626 @@@BLASTX: gi|223549099|gb|EEF50588.1|sec10, putative [Ricinus communis]	9	4
UN00222	2058	IpGALY01024380.1	650	617	Yes	99	99	0.3	0.95	238	854	617	1	0	TSA: Ipomoea purpurea ABCDEF_83523 transcribed RNA sequence	7	0
UN00222	2058	IbTSA_JP121042.1	608	595	Yes	99	99	0.29	0.98	927	1521	599	5	0	Contig_16454 @@@BLASTX: gi|225454296|ref|XP_002275449.1|PREDICTED: hypothetical protein [Vitis vinifera]	6	0
UN00222	2058	IbPBL_S_PBL_c28474	675	500	Yes	99	99	0.24	0.74	168	667	500	1	0	IbPBL_S_PBL_c28474	7	0
UN00222	2058	IbnuEST_DV035339.1	844	625	Yes	94	94	0.3	0.74	261	882	765	142	0	IbnuEST_DV035339.1	32	4
UN00222	2058	IbPBL_S_PBL_c36134	474	385	Yes	98	98	0.19	0.81	1322	1705	453	70	0	IbPBL_S_PBL_c36134	5	2
UN00222	2058	IpGALY01009541.1	373	337	Yes	99	99	0.16	0.9	1088	1424	337	1	0	TSA: Ipomoea purpurea ABCDEF_64283 transcribed RNA sequence	3	0
UN00222	2058	IpGALY01069497.1	3105	671	No	87	87	0.33	0.22	208	878	2435	3105	0	TSA: Ipomoea purpurea ABCDEF_400 transcribed RNA sequence	87	0
UN00222	2058	IpGALY01005865.1	3237	671	No	87	87	0.33	0.21	208	878	2567	3237	1e-175	TSA: Ipomoea purpurea ABCDEF_399 transcribed RNA sequence	90	0
UN00222	2058	IpGALY01058367.1	858	647	No	84	84	0.31	0.75	1043	1689	27	673	1e-132	TSA: Ipomoea purpurea ABCDEF_28703 transcribed RNA sequence	102	0
UN00222	2058	IbTSA_JP132080.1	391	342	No	88	88	0.17	0.87	208	549	49	390	4e-93	Contig_27492 @@@BLASTX: gi|224064063|ref|XP_002301373.1|predicted protein [Populus trichocarpa]	42	0
UN00222	2058	IbPBL_S_PBL_c44321	176	175	Yes	99	99	0.09	0.99	1193	1367	175	1	2e-91	IbPBL_S_PBL_c44321	1	0
UN00222	2058	IbPBL_S_PBL_c32226	365	294	Yes	88	88	0.14	0.81	590	882	365	72	3e-81	IbPBL_S_PBL_c32226	33	1
UN00222	2058	IbPBL_S_PBL_c10801	466	277	Yes	88	88	0.13	0.59	208	484	282	6	2e-73	IbPBL_S_PBL_c10801	34	0
UN00222	2058	IbPBL_GMNYDFC02C58UL	168	168	Yes	94	94	0.08	1	321	482	168	1	2e-54	IbPBL_GMNYDFC02C58UL	4	6
UN00222	2058	IbTSA_JP118393.1	692	217	No	88	88	0.11	0.31	208	424	235	451	2e-54	Contig_13805 @@@BLASTX: gi|224064063|ref|XP_002301373.1|predicted protein [Populus trichocarpa]	27	0
UN00222	2058	IbPBL_S_PBL_c13917	483	213	Yes	87	87	0.1	0.44	213	424	355	143	1e-49	IbPBL_S_PBL_c13917	26	1
UN00222	2058	IbTSA_JP142534.1	294	97	Yes	99	99	0.05	0.33	1609	1705	293	197	8e-45	Contig_37946 @@@BLASTX: gi|225454296|ref|XP_002275449.1|PREDICTED: hypothetical protein [Vitis vinifera]	1	0
UN00222	2058	IbTSA_JP142534.1	294	89	Yes	100	100	0.04	0.3	1709	1797	117	29	2e-42	Contig_37946 @@@BLASTX: gi|225454296|ref|XP_002275449.1|PREDICTED: hypothetical protein [Vitis vinifera]	0	0
UN00222	2058	IbTSA_JP133018.1	379	99	No	96	96	0.05	0.26	127	224	281	379	2e-36	Contig_28430 @@@BLASTX: NA	3	1
UN00222	2058	IbTSA_JP133018.1	379	101	No	95	95	0.05	0.27	2	102	156	255	3e-35	Contig_28430 @@@BLASTX: NA	4	1
UN00222	2058	IbTSA_JP138440.1	326	213	Yes	84	84	0.1	0.65	1494	1706	303	91	3e-35	Contig_33852 @@@BLASTX: gi|223549099|gb|EEF50588.1|sec10, putative [Ricinus communis]	34	0
UN00223	469	NoHit	0	0	No	0	0	0	0	0	0	0	0	99	NoMatchingHitfound	NULL	NULL
UN00224	761	IpGALY01008157.1	1340	646	Yes	90	90	0.85	0.48	120	759	1301	656	0	TSA: Ipomoea purpurea ABCDEF_21466 transcribed RNA sequence	58	6
UN00224	761	InCJ740072	530	502	No	92	92	0.66	0.95	40	535	29	530	0	similar to UniRef100_A7PPH3 Cluster: Chromosome chr8 scaffold_23, whole genome shotgun sequence; n=1; Vitis vinifera|Rep: Chromosome chr8 scaffold_23, whole genome shotgun sequence - Vitis vinifera (Grape), partial (31%)	32	6
UN00224	761	IpGALY01017894.1	1088	495	No	90	90	0.65	0.45	265	759	2	496	1e-166	TSA: Ipomoea purpurea ABCDEF_21465 transcribed RNA sequence	50	0
UN00224	761	IpGALY01003003.1	1266	679	Yes	84	84	0.89	0.54	65	734	1139	461	1e-135	TSA: Ipomoea purpurea ABCDEF_27002 transcribed RNA sequence	97	9
UN00224	761	InTC6615	1294	569	No	86	86	0.75	0.44	63	621	79	647	1e-130	weakly similar to UniRef100_A7QLH4 Cluster: Chromosome undetermined scaffold_119, whole genome shotgun sequence; n=1; Vitis vinifera|Rep: Chromosome undetermined scaffold_119, whole genome shotgun sequence - Vitis vinifera (Grape), partial (43%)	71	10
UN00224	761	IpGALY01057890.1	1250	711	Yes	83	83	0.93	0.57	63	761	1153	443	1e-125	TSA: Ipomoea purpurea ABCDEF_26999 transcribed RNA sequence	107	12
UN00224	761	IbPBL_S_PBL_c19284	831	527	No	86	86	0.69	0.63	63	580	124	650	1e-124	IbPBL_S_PBL_c19284	65	9
UN00224	761	IpGALY01034494.1	1149	709	Yes	83	83	0.93	0.62	65	761	1021	313	1e-121	TSA: Ipomoea purpurea ABCDEF_27006 transcribed RNA sequence	108	12
UN00224	761	IpGALY01081762.1	1120	711	Yes	83	83	0.93	0.63	63	761	1023	313	1e-120	TSA: Ipomoea purpurea ABCDEF_27005 transcribed RNA sequence	109	12
UN00224	761	IpGALY01081234.1	478	401	Yes	89	89	0.53	0.84	63	454	401	1	1e-115	TSA: Ipomoea purpurea ABCDEF_90349 transcribed RNA sequence	36	9
UN00224	761	InTC10313	1254	566	No	84	84	0.74	0.45	63	616	77	636	1e-106	weakly similar to UniRef100_A7PPH3 Cluster: Chromosome chr8 scaffold_23, whole genome shotgun sequence; n=1; Vitis vinifera|Rep: Chromosome chr8 scaffold_23, whole genome shotgun sequence - Vitis vinifera (Grape), partial (48%)	74	18
UN00224	761	IpGALY01038790.1	394	297	No	91	91	0.39	0.75	63	353	98	394	9e-98	TSA: Ipomoea purpurea ABCDEF_26998 transcribed RNA sequence	22	6
UN00224	761	IpGALY01078224.1	426	310	No	90	90	0.41	0.73	63	366	98	407	5e-96	TSA: Ipomoea purpurea ABCDEF_56299 transcribed RNA sequence	26	6
UN00224	761	IpGALY01029169.1	807	647	Yes	82	82	0.85	0.8	127	761	803	157	3e-94	TSA: Ipomoea purpurea ABCDEF_59920 transcribed RNA sequence	104	12
UN00224	761	IpGALY01020055.1	1109	647	Yes	82	82	0.85	0.58	127	761	1105	459	3e-94	TSA: Ipomoea purpurea ABCDEF_27003 transcribed RNA sequence	104	12
UN00224	761	InBJ563054	528	310	No	89	89	0.41	0.59	63	366	211	520	3e-94	similar to UniRef100_A7PPH3 Cluster: Chromosome chr8 scaffold_23, whole genome shotgun sequence; n=1; Vitis vinifera|Rep: Chromosome chr8 scaffold_23, whole genome shotgun sequence - Vitis vinifera (Grape), partial (18%)	27	6
UN00224	761	IpGALY01084268.1	1033	484	No	83	83	0.64	0.47	254	734	1	484	3e-76	TSA: Ipomoea purpurea ABCDEF_27004 transcribed RNA sequence	80	3
UN00224	761	IpGALY01056709.1	233	215	Yes	91	91	0.28	0.92	400	614	233	19	2e-70	TSA: Ipomoea purpurea ABCDEF_36543 transcribed RNA sequence	20	0
UN00224	761	IbPBL_S_PBL_c9211	699	329	No	85	85	0.43	0.47	252	580	254	582	4e-69	IbPBL_S_PBL_c9211	49	0
UN00224	761	IbPBL_S_PBL_c9211	699	163	No	93	93	0.21	0.23	63	222	59	221	1e-59	IbPBL_S_PBL_c9211	8	3
UN00224	761	IpGALY01038650.1	297	163	No	94	94	0.21	0.55	63	222	98	260	2e-64	TSA: Ipomoea purpurea ABCDEF_57270 transcribed RNA sequence	6	3
UN00224	761	IbPBL_S_PBL_lrc53438	468	156	No	93	93	0.2	0.33	63	215	63	218	2e-55	IbPBL_S_PBL_lrc53438	8	3
UN00224	761	IbTSA_JP139228.1	319	163	No	92	92	0.21	0.51	63	222	45	207	8e-55	Contig_34640 @@@BLASTX: gi|225440948|ref|XP_002283113.1|PREDICTED: hypothetical protein [Vitis vinifera]	10	3
UN00224	761	IbPBL_S_PBL_lrc53323	416	163	No	91	91	0.21	0.39	63	222	57	219	2e-52	IbPBL_S_PBL_lrc53323	11	3
UN00224	761	IbTSA_JP115851.1	792	275	No	84	84	0.36	0.35	306	580	1	275	3e-51	Contig_11263 @@@BLASTX: gi|223531806|gb|EEF33624.1|carboxylic ester hydrolase, putative [Ricinus communis]	43	0
UN00224	761	IbPBL_GMNYDFC02DHFTC	379	231	No	87	87	0.3	0.61	122	347	52	282	1e-50	IbPBL_GMNYDFC02DHFTC	26	5
UN00224	761	IpGALY01053593.1	250	226	No	85	85	0.3	0.9	404	629	1	226	7e-46	TSA: Ipomoea purpurea ABCDEF_75517 transcribed RNA sequence	33	0
UN00224	761	IpGALY01031825.1	917	330	No	82	82	0.43	0.36	405	734	1	330	7e-46	TSA: Ipomoea purpurea ABCDEF_27007 transcribed RNA sequence	59	0
UN00225	705	IpGALY01022187.1	2182	282	Yes	94	94	0.4	0.13	1	280	1978	1706	1e-112	TSA: Ipomoea purpurea ABCDEF_31686 transcribed RNA sequence	7	11
UN00225	705	IbPBL_S_PBL_c5672	1018	283	Yes	93	93	0.4	0.28	1	280	679	405	1e-108	IbPBL_S_PBL_c5672	9	11
UN00225	705	IbTSA_JP106832.1	1636	283	Yes	93	93	0.4	0.17	1	280	1578	1304	1e-108	Contig_2244 @@@BLASTX: gi|21633395|gb|AAM52172.1|ATP synthase beta subunit [Metaporana parvifolia]	9	11
UN00225	705	IbPBL_S_PBL_c18966	620	283	Yes	93	93	0.4	0.46	1	280	368	96	1e-104	IbPBL_S_PBL_c18966	8	13
UN00225	705	IbnuEST_EE884015.1	616	283	Yes	92	92	0.4	0.46	1	280	383	113	1e-101	IbnuEST_EE884015.1	8	15
UN00225	705	InTC1706	798	266	Yes	92	92	0.38	0.33	18	280	613	357	5e-96	homologue to UniRef100_O82721 Cluster: ATP synthase subunit beta; n=1; Nicotiana sylvestris|Rep: ATP synthase subunit beta - Nicotiana sylvestris (Wood tobacco), partial (28%)	8	12
UN00225	705	IbPBL_S_PBL_c9485	741	284	Yes	91	91	0.4	0.38	1	280	504	233	3e-94	IbPBL_S_PBL_c9485	9	16
UN00225	705	IpGALY01077446.1	451	259	Yes	92	92	0.37	0.57	1	257	251	2	3e-94	TSA: Ipomoea purpurea ABCDEF_31685 transcribed RNA sequence	9	11
UN00225	705	IbPBL_S_PBL_c21201	462	166	Yes	89	89	0.24	0.36	1	163	158	1	2e-43	IbPBL_S_PBL_c21201	7	11
UN00225	705	IbPBL_S_PBL_lrc53215	617	108	Yes	94	94	0.15	0.18	164	271	421	314	6e-40	IbPBL_S_PBL_lrc53215	6	0
UN00225	705	IbPBL_GMNYDFC01A9LJQ	263	108	Yes	94	94	0.15	0.41	164	271	112	5	2e-37	IbPBL_GMNYDFC01A9LJQ	7	0
UN00225	705	IbPBL_GMNYDFC01CCHWB	407	108	Yes	94	94	0.15	0.27	164	271	137	30	2e-37	IbPBL_GMNYDFC01CCHWB	7	0
UN00225	705	IbPBL_S_PBL_lrc54035	472	108	Yes	94	94	0.15	0.23	164	271	318	211	2e-37	IbPBL_S_PBL_lrc54035	7	0
UN00225	705	IbPBL_S_PBL_c257	2093	108	Yes	94	94	0.15	0.05	164	271	1794	1687	2e-37	IbPBL_S_PBL_c257	7	0
UN00225	705	IbnuEST_CO500079.1	578	108	No	94	94	0.15	0.19	164	271	294	401	2e-37	IbnuEST_CO500079.1	7	0
UN00225	705	IbTSA_JP128837.1	437	108	Yes	94	94	0.15	0.25	164	271	109	2	2e-37	Contig_24249 @@@BLASTX: NA	7	0
UN00225	705	IpGALY01056912.1	2234	108	Yes	92	92	0.15	0.05	164	271	1815	1708	9e-33	TSA: Ipomoea purpurea ABCDEF_750 transcribed RNA sequence	9	0
UN00226	1030	IpGALY01012571.1	1022	662	Yes	98	98	0.64	0.65	311	972	776	115	0	TSA: Ipomoea purpurea ABCDEF_67917 transcribed RNA sequence	14	0
UN00226	1030	IpGALY01071158.1	1843	662	Yes	98	98	0.64	0.36	311	972	1479	818	0	TSA: Ipomoea purpurea ABCDEF_27226 transcribed RNA sequence	15	0
UN00226	1030	IpGALY01065824.1	1943	662	Yes	98	98	0.64	0.34	311	972	1582	921	0	TSA: Ipomoea purpurea ABCDEF_27228 transcribed RNA sequence	15	0
UN00226	1030	IpGALY01065824.1	1943	124	Yes	94	94	0.12	0.06	176	298	1937	1815	9e-40	TSA: Ipomoea purpurea ABCDEF_27228 transcribed RNA sequence	6	2
UN00226	1030	IpGALY01020851.1	1702	662	Yes	98	98	0.64	0.39	311	972	1456	795	0	TSA: Ipomoea purpurea ABCDEF_27229 transcribed RNA sequence	15	0
UN00226	1030	IbTSA_JP108470.1	1356	662	Yes	97	97	0.64	0.49	311	972	1229	568	0	Contig_3882 @@@BLASTX: gi|225459083|ref|XP_002283809.1|PREDICTED: hypothetical protein [Vitis vinifera]	17	0
UN00226	1030	InTC1426	862	596	Yes	98	98	0.58	0.69	307	901	596	1	0	similar to UniRef100_A7NUM0 Cluster: Chromosome chr18 scaffold_1, whole genome shotgun sequence; n=1; Vitis vinifera|Rep: Chromosome chr18 scaffold_1, whole genome shotgun sequence - Vitis vinifera (Grape), partial (40%)	13	1
UN00226	1030	InCJ757442	677	455	No	99	99	0.44	0.67	518	972	196	650	0	homologue to UniRef100_A7NUM0 Cluster: Chromosome chr18 scaffold_1, whole genome shotgun sequence; n=1; Vitis vinifera|Rep: Chromosome chr18 scaffold_1, whole genome shotgun sequence - Vitis vinifera (Grape), partial (29%)	5	0
UN00226	1030	InTC1828	748	464	Yes	98	98	0.45	0.62	311	774	464	1	0	similar to UniRef100_A7NUM0 Cluster: Chromosome chr18 scaffold_1, whole genome shotgun sequence; n=1; Vitis vinifera|Rep: Chromosome chr18 scaffold_1, whole genome shotgun sequence - Vitis vinifera (Grape), partial (32%)	10	0
UN00226	1030	IbPBL_GM0Z85L06G152Q	344	341	Yes	95	95	0.33	0.99	466	802	339	1	1e-140	IbPBL_GM0Z85L06G152Q	10	6
UN00226	1030	IbPBL_S_PBL_c35061	580	282	Yes	96	96	0.27	0.49	311	592	282	1	1e-131	IbPBL_S_PBL_c35061	11	0
UN00227	926	IpGALY01080289.1	2347	475	No	91	91	0.51	0.2	10	482	652	1123	1e-161	TSA: Ipomoea purpurea ABCDEF_38307 transcribed RNA sequence	38	5
UN00227	926	IbPBL_S_PBL_c20411	853	477	No	90	90	0.52	0.56	8	482	112	585	1e-155	IbPBL_S_PBL_c20411	42	5
UN00227	926	IbTSA_JP106667.1	1672	445	Yes	91	91	0.48	0.27	40	482	1672	1231	1e-148	Contig_2079 @@@BLASTX: gi|47076396|dbj|BAD18102.1|leucine-rich repeat receptor-like kinase [Ipomoea batatas]	36	5
UN00228	550	IpGALY01005556.1	500	502	Yes	96	96	0.91	1	16	517	499	1	0	TSA: Ipomoea purpurea ABCDEF_36343 transcribed RNA sequence	19	3
UN00228	550	IbTSA_JP110367.1	1147	526	No	93	93	0.96	0.46	1	526	113	634	0	Contig_5779 @@@BLASTX: gi|224120412|ref|XP_002318323.1|predicted protein [Populus trichocarpa]	34	4
UN00228	550	IpGALY01071031.1	4211	526	Yes	93	93	0.96	0.12	1	526	2410	1889	0	TSA: Ipomoea purpurea ABCDEF_26819 transcribed RNA sequence	35	4
UN00228	550	IpGALY01008045.1	2693	526	Yes	93	93	0.96	0.2	1	526	1043	522	0	TSA: Ipomoea purpurea ABCDEF_26812 transcribed RNA sequence	35	4
UN00228	550	IpGALY01008624.1	670	497	No	93	93	0.9	0.74	30	526	1	494	0	TSA: Ipomoea purpurea ABCDEF_26818 transcribed RNA sequence	33	3
UN00228	550	IpGALY01019860.1	397	398	No	95	95	0.72	1	30	427	1	397	1e-175	TSA: Ipomoea purpurea ABCDEF_26817 transcribed RNA sequence	20	1
UN00228	550	IbTSA_JP136745.1	341	342	Yes	95	95	0.62	1	95	436	341	1	1e-153	Contig_32157 @@@BLASTX: gi|224120412|ref|XP_002318323.1|predicted protein [Populus trichocarpa]	15	1
UN00228	550	IbTSA_JP120709.1	618	480	No	89	89	0.87	0.78	1	480	46	521	1e-145	Contig_16121 @@@BLASTX: gi|224120412|ref|XP_002318323.1|predicted protein [Populus trichocarpa]	47	4
UN00228	550	IbTSA_JP137740.1	332	333	No	95	95	0.61	1	95	427	1	332	1e-143	Contig_33152 @@@BLASTX: gi|224120412|ref|XP_002318323.1|predicted protein [Populus trichocarpa]	17	1
UN00228	550	IbTSA_JP108586.1	1342	249	No	95	95	0.45	0.19	302	550	1	246	1e-100	Contig_3998 @@@BLASTX: gi|225423662|ref|XP_002276420.1|PREDICTED: hypothetical protein [Vitis vinifera]	10	3
UN00228	550	IbTSA_JP105408.1	2129	465	No	85	85	0.85	0.22	16	480	598	1059	6e-98	Contig_820 @@@BLASTX: gi|225423662|ref|XP_002276420.1|PREDICTED: hypothetical protein [Vitis vinifera]	65	3
UN00228	550	IpGALY01040248.1	1423	480	Yes	85	85	0.87	0.34	1	480	1409	934	2e-97	TSA: Ipomoea purpurea ABCDEF_26822 transcribed RNA sequence	67	4
UN00228	550	IpGALY01007431.1	2235	465	Yes	85	85	0.85	0.21	16	480	628	167	2e-95	TSA: Ipomoea purpurea ABCDEF_70980 transcribed RNA sequence	66	3
UN00228	550	IbPBL_GMNYDFC02C4NO5	339	203	Yes	97	97	0.37	0.6	1	203	202	1	2e-94	IbPBL_GMNYDFC02C4NO5	5	1
UN00228	550	IpGALY01010660.1	1384	245	Yes	93	93	0.45	0.18	1	245	287	44	9e-91	TSA: Ipomoea purpurea ABCDEF_56127 transcribed RNA sequence	17	1
UN00228	550	IbPBL_S_PBL_c47207	266	224	Yes	91	91	0.41	0.84	1	220	224	1	6e-64	IbPBL_S_PBL_c47207	17	4
UN00228	550	IpGALY01066197.1	755	187	Yes	90	90	0.34	0.25	340	526	705	522	2e-51	TSA: Ipomoea purpurea ABCDEF_26813 transcribed RNA sequence	15	3
UN00228	550	IpGALY01038136.1	1772	161	Yes	90	90	0.29	0.09	366	526	1772	1615	1e-40	TSA: Ipomoea purpurea ABCDEF_26824 transcribed RNA sequence	13	3
UN00228	550	IpGALY01037549.1	1756	105	No	96	96	0.19	0.06	1	105	1653	1756	1e-40	TSA: Ipomoea purpurea ABCDEF_26814 transcribed RNA sequence	3	1
UN00228	550	IpGALY01010856.1	656	129	No	93	93	0.23	0.2	420	548	1	127	1e-40	TSA: Ipomoea purpurea ABCDEF_26820 transcribed RNA sequence	7	2
UN00228	550	IpGALY01044469.1	309	109	No	94	94	0.2	0.35	1	109	199	306	7e-36	TSA: Ipomoea purpurea ABCDEF_26816 transcribed RNA sequence	6	1
UN00229	725	NoHit	0	0	No	0	0	0	0	0	0	0	0	99	NoMatchingHitfound	NULL	NULL
UN00230	635	IpGALY01074872.1	1061	346	No	98	98	0.54	0.33	5	350	719	1061	0	TSA: Ipomoea purpurea ABCDEF_41935 transcribed RNA sequence	3	3
UN00230	635	IbTSA_JP119155.1	666	311	Yes	97	97	0.49	0.47	93	403	666	360	1e-150	Contig_14567 @@@BLASTX: gi|225426387|ref|XP_002269706.1|PREDICTED: hypothetical protein [Vitis vinifera]	5	4
UN00230	635	IbTSA_JP119155.1	666	185	Yes	89	89	0.29	0.28	447	631	186	3	4e-50	Contig_14567 @@@BLASTX: gi|225426387|ref|XP_002269706.1|PREDICTED: hypothetical protein [Vitis vinifera]	19	1
UN00230	635	IbTSA_JP119155.1	666	93	Yes	97	97	0.15	0.14	415	507	276	184	3e-38	Contig_14567 @@@BLASTX: gi|225426387|ref|XP_002269706.1|PREDICTED: hypothetical protein [Vitis vinifera]	3	0
UN00230	635	IpGALY01029615.1	1028	227	No	99	99	0.36	0.22	5	231	802	1028	1e-120	TSA: Ipomoea purpurea ABCDEF_41934 transcribed RNA sequence	2	0
UN00230	635	IbPBL_GMNYDFC02D05RK	234	229	No	99	99	0.36	0.98	4	230	6	234	1e-114	IbPBL_GMNYDFC02D05RK	1	2
UN00231	719	IbPBL_GMNYDFC01AY0PO	332	264	Yes	90	90	0.37	0.8	192	455	262	6	2e-83	IbPBL_GMNYDFC01AY0PO	19	7
UN00232	669	IpGALY01046854.1	1104	580	Yes	92	92	0.87	0.53	4	578	684	111	0	TSA: Ipomoea purpurea ABCDEF_21326 transcribed RNA sequence	33	11
UN00232	669	InTC9688	855	378	Yes	94	94	0.57	0.44	4	376	793	420	1e-154	homologue to UniRef100_Q9FYW4 Cluster: BAC19.12; n=1; Solanum lycopersicum|Rep: BAC19.12 - Solanum lycopersicum (Tomato) (Lycopersicon esculentum), partial (7%)	14	9
UN00232	669	InTC9688	855	193	Yes	95	95	0.29	0.23	387	578	411	219	4e-81	homologue to UniRef100_Q9FYW4 Cluster: BAC19.12; n=1; Solanum lycopersicum|Rep: BAC19.12 - Solanum lycopersicum (Tomato) (Lycopersicon esculentum), partial (7%)	8	1
UN00232	669	IbPBL_GM0Z85L06HDA8K	493	437	Yes	89	89	0.65	0.89	8	439	434	1	1e-127	IbPBL_GM0Z85L06HDA8K	39	8
UN00232	669	IbPBL_S_PBL_c14814	394	318	Yes	89	89	0.48	0.81	233	546	394	77	3e-91	IbPBL_S_PBL_c14814	31	4
UN00232	669	IbPBL_S_PBL_c46972	316	306	Yes	88	88	0.46	0.97	81	376	316	13	2e-76	IbPBL_S_PBL_c46972	25	12
UN00232	669	IbPBL_GMNYDFC01BLY6P	350	182	Yes	94	94	0.27	0.52	8	189	179	1	5e-68	IbPBL_GMNYDFC01BLY6P	8	3
UN00232	669	IbTSA_JP119312.1	661	115	No	96	96	0.17	0.17	8	122	527	640	4e-44	Contig_14724 @@@BLASTX: gi|156070783|gb|ABU45196.1|unknown [Petunia integrifolia subsp. inflata]	4	1
UN00232	669	IbPBL_GMNYDFC02C1FVU	259	160	Yes	88	88	0.24	0.62	399	546	197	38	4e-38	IbPBL_GMNYDFC02C1FVU	7	12
UN00233	326	IpGALY01042521.1	283	112	No	100	100	0.34	0.4	1	112	171	282	5e-57	TSA: Ipomoea purpurea ABCDEF_59287 transcribed RNA sequence	0	0
UN00234	441	IpGALY01043398.1	1831	179	No	96	96	0.41	0.1	1	179	1426	1603	1e-77	TSA: Ipomoea purpurea ABCDEF_10543 transcribed RNA sequence	6	1
UN00234	441	InCJ767653	726	179	Yes	95	95	0.41	0.25	1	179	348	172	1e-70	similar to UniRef100_A7Q3N5 Cluster: Chromosome chr13 scaffold_48, whole genome shotgun sequence; n=1; Vitis vinifera|Rep: Chromosome chr13 scaffold_48, whole genome shotgun sequence - Vitis vinifera (Grape), partial (26%)	7	2
UN00234	441	IbTSA_JP116382.1	769	179	Yes	93	93	0.41	0.23	1	179	392	215	8e-66	Contig_11794 @@@BLASTX: gi|224101191|ref|XP_002312179.1|predicted protein [Populus trichocarpa]	11	1
UN00234	441	IbPBL_S_PBL_c30552	396	179	No	92	92	0.41	0.45	1	179	195	371	3e-56	IbPBL_S_PBL_c30552	13	2
UN00234	441	IpGALY01021414.1	1541	87	No	98	98	0.2	0.06	1	87	1236	1322	4e-37	TSA: Ipomoea purpurea ABCDEF_10544 transcribed RNA sequence	2	0
UN00235	1145	NoHit	0	0	No	0	0	0	0	0	0	0	0	99	NoMatchingHitfound	NULL	NULL
UN00236	806	IpGALY01063526.1	699	394	Yes	93	93	0.49	0.56	1	388	609	216	1e-156	TSA: Ipomoea purpurea ABCDEF_523 transcribed RNA sequence	23	6
UN00236	806	IpGALY01063526.1	699	165	Yes	96	96	0.2	0.24	394	558	165	1	7e-74	TSA: Ipomoea purpurea ABCDEF_523 transcribed RNA sequence	6	0
UN00236	806	InTC8769	1221	393	No	92	92	0.49	0.32	1	387	57	449	1e-153	similar to UniRef100_A7PLF6 Cluster: Chromosome chr7 scaffold_20, whole genome shotgun sequence; n=1; Vitis vinifera|Rep: Chromosome chr7 scaffold_20, whole genome shotgun sequence - Vitis vinifera (Grape), partial (60%)	24	6
UN00236	806	InTC8769	1221	276	No	96	96	0.34	0.23	390	665	491	766	1e-128	similar to UniRef100_A7PLF6 Cluster: Chromosome chr7 scaffold_20, whole genome shotgun sequence; n=1; Vitis vinifera|Rep: Chromosome chr7 scaffold_20, whole genome shotgun sequence - Vitis vinifera (Grape), partial (60%)	11	0
UN00236	806	IbPBL_S_PBL_lrc23669	543	481	No	89	89	0.6	0.89	1	478	74	543	1e-149	IbPBL_S_PBL_lrc23669	38	14
UN00236	806	IpGALY01050581.1	706	206	Yes	98	98	0.26	0.29	460	665	704	499	1e-100	TSA: Ipomoea purpurea ABCDEF_45692 transcribed RNA sequence	5	0
UN00236	806	IbPBL_S_PBL_c3561	771	186	No	95	95	0.23	0.24	480	665	1	186	7e-77	IbPBL_S_PBL_c3561	10	0
UN00236	806	IbTSA_JP145854.1	271	207	Yes	89	89	0.26	0.76	1	204	207	1	1e-59	Contig_41266 @@@BLASTX: gi|223526924|gb|EEF29130.1|transcription factor, putative [Ricinus communis]	19	3
UN00236	806	IbTSA_JP116737.1	755	111	No	95	95	0.14	0.15	555	665	28	138	1e-41	Contig_12149 @@@BLASTX: gi|254034328|gb|ACT55331.1|WRKY1 [Ipomoea batatas]	6	0
UN00236	806	IbnuEST_EE880096.1	663	95	No	94	94	0.12	0.14	571	665	15	109	4e-32	IbnuEST_EE880096.1	6	0
UN00237	573	IpGALY01046596.1	2089	281	Yes	95	95	0.49	0.13	1	278	453	177	1e-108	TSA: Ipomoea purpurea ABCDEF_17058 transcribed RNA sequence	8	7
UN00237	573	IbTSA_JP105585.1	2037	244	Yes	96	96	0.43	0.12	1	241	422	182	1e-100	Contig_997 @@@BLASTX: gi|223542069|gb|EEF43613.1|na+/h+ antitransporter, putative [Ricinus communis]	4	6
UN00237	573	IbPBL_S_PBL_c3627	619	262	No	94	94	0.46	0.42	1	258	300	556	1e-89	IbPBL_S_PBL_c3627	7	9
UN00237	573	IpGALY01023459.1	1723	111	Yes	95	95	0.19	0.06	463	573	1701	1591	3e-44	TSA: Ipomoea purpurea ABCDEF_35317 transcribed RNA sequence	5	0
UN00237	573	IbTSA_JP107036.1	1592	93	Yes	95	95	0.16	0.06	481	573	1580	1488	2e-33	Contig_2448 @@@BLASTX: gi|223542068|gb|EEF43612.1|d-3-phosphoglycerate dehydrogenase, putative [Ricinus communis]	5	0
UN00237	573	IbnuEST_EE877936.1	522	91	Yes	95	95	0.16	0.17	483	573	489	399	3e-32	IbnuEST_EE877936.1	5	0
UN00237	573	InBJ568564	782	73	No	99	99	0.13	0.09	501	573	1	73	4e-31	homologue to UniRef100_A7P9P5 Cluster: Chromosome chr3 scaffold_8, whole genome shotgun sequence; n=1; Vitis vinifera|Rep: Chromosome chr3 scaffold_8, whole genome shotgun sequence - Vitis vinifera (Grape), partial (31%)	1	0
UN00238	542	NoHit	0	0	No	0	0	0	0	0	0	0	0	99	NoMatchingHitfound	NULL	NULL
UN00239	1822	IbTSA_JP105769.1	1942	1821	No	98	98	1	0.94	1	1821	11	1825	0	Contig_1181 @@@BLASTX: gi|64420771|gb|AAY41425.1|putative cytosolic chaperonin delta subunit [Ipomoea batatas]	36	6
UN00239	1822	IpGALY01032764.1	2175	1825	No	97	97	1	0.84	2	1820	42	1859	0	TSA: Ipomoea purpurea ABCDEF_3998 transcribed RNA sequence	37	13
UN00239	1822	IbPBL_S_PBL_c716	1969	1766	No	98	98	0.97	0.9	57	1821	4	1763	0	IbPBL_S_PBL_c716	32	7
UN00239	1822	IpGALY01004829.1	1865	1802	No	97	97	0.99	0.97	2	1797	36	1830	0	TSA: Ipomoea purpurea ABCDEF_49715 transcribed RNA sequence	36	13
UN00239	1822	IpGALY01059379.1	1298	1117	No	97	97	0.61	0.86	705	1820	1	1110	0	TSA: Ipomoea purpurea ABCDEF_57652 transcribed RNA sequence	24	8
UN00239	1822	IbnuEST_EE881472.1	825	801	No	97	97	0.44	0.97	1	801	31	825	0	IbnuEST_EE881472.1	18	6
UN00239	1822	InTC1057	865	789	No	97	97	0.43	0.91	1037	1820	1	789	0	homologue to UniRef100_Q9ZSQ6 Cluster: T-complex protein 1 epsilon subunit; n=1; Mesembryanthemum crystallinum|Rep: T-complex protein 1 epsilon subunit - Mesembryanthemum crystallinum (Common ice plant), partial (55%)	19	5
UN00239	1822	InTC3373	697	695	No	97	97	0.38	1	27	716	3	697	0	homologue to UniRef100_A7P458 Cluster: Chromosome chr1 scaffold_5, whole genome shotgun sequence; n=1; Vitis vinifera|Rep: Chromosome chr1 scaffold_5, whole genome shotgun sequence - Vitis vinifera (Grape), partial (36%)	19	5
[truncated: 619,506+ more rows]

## Sheet: Sheet1
Preffix of identifier of sequences from Ipomoea batatas
IbPBL_: swetpotato assembly dubbed "PBL assembly", described in Firon et al., 2013
IbTSA: sweetpotato assembly deposited in the
IbnuEST_:sweetpotato sequences deposited in NCBI nucleotidic and EST databases.
Preffix of identifier of sequences from Ipomoea nil: Gene index from TIGR plant transcript database (Childs et. Al., 2007)
In_
Preffix of identifier of sequences from Ipomoea purpurea
Ip
Preffix of identifier of sequences from Ipomoea trifida
It_
If a suffix, RC_ , was added to each identifier is to note that the reverse complementary sequence is the one matching the given primer pairs
