# Supplementary material for: Transcriptome Profiling of Beach Morning Glory (Ipomoea imperati) under Salinity and Its Comparative Analysis with Sweetpotato
Source: PLoS One. 2016 Feb 5;11(2):e0147398. doi: 10.1371/journal.pone.0147398 (PMC4743971; doi:10.1371/journal.pone.0147398)
Supplement: S6 Table — (XLSX) [file pone.0147398.s007.xlsx]

## Sheet: S6_Table
	Go enrichment analysis using:
	Reference set: Genes overrepresented in libraries from control tissues: 23,432 transcripts
	Test set: Genes overrepresented with 2 or more reads the libraries from salt-stressed shoot and roots tissues:4,045 transcripts
	S6 Table. GO terms enrichment analysis by Fisher's Exact Test.
	GO Term	Name	Type	FDR	single test p-Value	Number in test group	Number in reference group	Number non annot test	Number non annot reference group	Over/Under
	GO:0006259	DNA metabolic process	P	8.1e-33	1.2e-36	108	1778	3937	21654	under
	GO:0015979	photosynthesis	P	1.6e-25	4.5e-29	104	124	3941	23308	over
	GO:0015074	DNA integration	P	1.2e-24	5.2e-28	43	973	4002	22459	under
	GO:0044444	cytoplasmic part	C	4.1e-24	2.3e-27	840	3266	3205	20166	over
	GO:0022900	electron transport chain	P	7.2e-20	5.2e-23	158	332	3887	23100	over
	GO:0043231	intracellular membrane-bounded organelle	C	8.3e-19	7.1e-22	948	3978	3097	19454	over
	GO:0043227	membrane-bounded organelle	C	1.1e-18	1.1e-21	948	3983	3097	19449	over
	GO:0090304	nucleic acid metabolic process	P	2e-18	2.3e-21	359	3314	3686	20118	under
	GO:0006091	generation of precursor metabolites and energy	P	5.4e-18	7e-21	218	579	3827	22853	over
	GO:0005737	cytoplasm	C	9.4e-18	1.3e-20	980	4185	3065	19247	over
	GO:0009767	photosynthetic electron transport chain	P	6.3e-17	1.1e-19	45	29	4000	23403	over
	GO:0019684	photosynthesis, light reaction	P	6.3e-17	1.1e-19	61	63	3984	23369	over
	GO:0009536	plastid	C	7.2e-17	1.3e-19	259	763	3786	22669	over
	GO:0006260	DNA replication	P	5.8e-16	1.2e-18	43	788	4002	22644	under
	GO:0034357	photosynthetic membrane	C	7.9e-16	1.7e-18	84	131	3961	23301	over
	GO:0006139	nucleobase-containing compound metabolic process	P	2.1e-15	4.8e-18	522	4300	3523	19132	under
	GO:0045156	electron transporter, transferring electrons within the cyclic electron transport pathway of photosynthesis activity	F	2.5e-15	6e-18	36	18	4009	23414	over
	GO:0044436	thylakoid part	C	3.5e-15	8.9e-18	85	139	3960	23293	over
	GO:0006807	nitrogen compound metabolic process	P	3.7e-15	1e-17	632	5009	3413	18423	under
	GO:0034641	cellular nitrogen compound metabolic process	P	4.1e-15	1.2e-17	617	4908	3428	18524	under
	GO:0009507	chloroplast	C	6.4e-15	1.9e-17	241	725	3804	22707	over
	GO:0043229	intracellular organelle	C	1.1e-14	3.6e-17	1110	5003	2935	18429	over
	GO:0043226	organelle	C	1.3e-14	4.3e-17	1110	5005	2935	18427	over
	GO:0009579	thylakoid	C	2e-14	6.8e-17	88	154	3957	23278	over
	GO:0034061	DNA polymerase activity	F	1.2e-13	4.3e-16	39	695	4006	22737	under
	GO:0042651	thylakoid membrane	C	3.8e-13	1.4e-15	67	101	3978	23331	over
	GO:0005739	mitochondrion	C	5e-13	1.9e-15	254	816	3791	22616	over
	GO:0003964	RNA-directed DNA polymerase activity	F	6.4e-13	2.6e-15	35	641	4010	22791	under
	GO:0009772	photosynthetic electron transport in photosystem II	P	1.1e-12	4.6e-15	31	17	4014	23415	over
	GO:0009521	photosystem	C	2e-12	8.6e-15	45	47	4000	23385	over
	GO:0006278	RNA-dependent DNA replication	P	2.9e-12	1.3e-14	35	627	4010	22805	under
	GO:0044435	plastid part	C	4.1e-12	1.9e-14	121	291	3924	23141	over
	GO:0055114	oxidation-reduction process	P	6.9e-12	3.2e-14	208	643	3837	22789	over
	GO:0055035	plastid thylakoid membrane	C	7.4e-12	3.6e-14	60	90	3985	23342	over
	GO:0009535	chloroplast thylakoid membrane	C	9.8e-12	4.9e-14	59	88	3986	23344	over
	GO:0031976	plastid thylakoid	C	1.1e-11	5.5e-14	64	103	3981	23329	over
	GO:0031984	organelle subcompartment	C	1.4e-11	7.6e-14	66	110	3979	23322	over
	GO:0009534	chloroplast thylakoid	C	1.4e-11	7.6e-14	63	101	3982	23331	over
	GO:0044434	chloroplast part	C	1.5e-11	8.1e-14	115	277	3930	23155	over
	GO:0003676	nucleic acid binding	F	9.7e-11	5.5e-13	635	4800	3410	18632	under
	GO:0044424	intracellular part	C	3.2e-10	1.9e-12	1320	6368	2725	17064	over
	GO:0045333	cellular respiration	P	3.2e-09	1.9e-11	118	318	3927	23114	over
	GO:0044260	cellular macromolecule metabolic process	P	8.4e-09	5.2e-11	676	4954	3369	18478	under
	GO:0043170	macromolecule metabolic process	P	1e-08	6.3e-11	812	5802	3233	17630	under
	GO:0005622	intracellular	C	3.2e-08	2e-10	1398	6921	2647	16511	over
	GO:0016491	oxidoreductase activity	F	3.3e-08	2.2e-10	483	2043	3562	21389	over
	GO:0015980	energy derivation by oxidation of organic compounds	P	7.2e-08	4.8e-10	121	352	3924	23080	over
	GO:0009055	electron carrier activity	F	8.1e-08	5.5e-10	151	478	3894	22954	over
	GO:0070469	respiratory chain	C	1.6e-07	1.1e-09	77	185	3968	23247	over
	GO:0019866	organelle inner membrane	C	2.4e-07	1.7e-09	94	253	3951	23179	over
	GO:0030076	light-harvesting complex	C	4.1e-07	3e-09	18	10	4027	23422	over
	GO:0009523	photosystem II	C	6.2e-07	4.6e-09	29	35	4016	23397	over
	GO:0005743	mitochondrial inner membrane	C	7.5e-07	5.7e-09	87	231	3958	23201	over
	GO:0031966	mitochondrial membrane	C	7.5e-07	5.7e-09	96	267	3949	23165	over
	GO:0044464	cell part	C	1.3e-06	1e-08	1973	10289	2072	13143	over
	GO:0005623	cell	C	1.3e-06	1e-08	1973	10289	2072	13143	over
	GO:0044429	mitochondrial part	C	1.4e-06	1.1e-08	100	287	3945	23145	over
	GO:0005740	mitochondrial envelope	C	1.5e-06	1.2e-08	96	273	3949	23159	over
	GO:0005488	binding	F	2.6e-06	2.2e-08	1962	12481	2083	10951	under
	GO:0003968	RNA-directed RNA polymerase activity	F	3.8e-06	3.2e-08	33	51	4012	23381	over
	GO:0031967	organelle envelope	C	8.7e-06	7.6e-08	151	522	3894	22910	over
	GO:0022904	respiratory electron transport chain	P	1e-05	9e-08	70	183	3975	23249	over
	GO:0006119	oxidative phosphorylation	P	2.7e-05	2.5e-07	65	170	3980	23262	over
	GO:0044425	membrane part	C	0.00012	1.1e-06	648	3073	3397	20359	over
	GO:0016020	membrane	C	0.00012	1.1e-06	976	4849	3069	18583	over
	GO:0009635	response to herbicide	P	0.00018	1.7e-06	8	1	4037	23431	over
	GO:0044238	primary metabolic process	P	0.00019	1.8e-06	1292	8390	2753	15042	under
	GO:0016779	nucleotidyltransferase activity	F	0.00019	1.9e-06	108	982	3937	22450	under
	GO:0030554	adenyl nucleotide binding	F	0.00027	2.6e-06	576	4029	3469	19403	under
	GO:0032559	adenyl ribonucleotide binding	F	0.00029	2.9e-06	576	4026	3469	19406	under
	GO:0031224	intrinsic to membrane	C	0.0003	3e-06	549	2575	3496	20857	over
	GO:0009522	photosystem I	C	0.00031	3.2e-06	15	14	4030	23418	over
	GO:0016021	integral to membrane	C	0.00037	3.9e-06	541	2541	3504	20891	over
	GO:0042221	response to chemical stimulus	P	0.00037	3.9e-06	151	565	3894	22867	over
	GO:0015078	hydrogen ion transmembrane transporter activity	F	0.00049	5.2e-06	94	311	3951	23121	over
	GO:0006625	protein targeting to peroxisome	P	0.00066	7.5e-06	8	2	4037	23430	over
	GO:0072663	establishment of protein localization to peroxisome	P	0.00066	7.5e-06	8	2	4037	23430	over
	GO:0072662	protein localization to peroxisome	P	0.00066	7.5e-06	8	2	4037	23430	over
	GO:0043574	peroxisomal transport	P	0.00066	7.5e-06	8	2	4037	23430	over
	GO:0018298	protein-chromophore linkage	P	0.00081	9.2e-06	15	16	4030	23416	over
	GO:0016168	chlorophyll binding	F	0.00098	1.1e-05	14	14	4031	23418	over
	GO:0009628	response to abiotic stimulus	P	0.001	1.2e-05	99	340	3946	23092	over
	GO:0016787	hydrolase activity	F	0.001	1.2e-05	704	4769	3341	18663	under
	GO:0005524	ATP binding	F	0.0013	1.6e-05	542	3758	3503	19674	under
	GO:0016984	ribulose-bisphosphate carboxylase activity	F	0.0019	2.3e-05	13	13	4032	23419	over
	GO:0015672	monovalent inorganic cation transport	P	0.002	2.5e-05	59	175	3986	23257	over
	GO:0009636	response to toxin	P	0.0026	3.2e-05	9	5	4036	23427	over
	GO:0009532	plastid stroma	C	0.0027	3.3e-05	41	106	4004	23326	over
	GO:0006818	hydrogen transport	P	0.0032	4.1e-05	53	153	3992	23279	over
	GO:0015992	proton transport	P	0.0032	4.1e-05	53	153	3992	23279	over
	GO:0009060	aerobic respiration	P	0.0032	4.1e-05	55	161	3990	23271	over
	GO:0015077	monovalent inorganic cation transmembrane transporter activity	F	0.0032	4.1e-05	99	354	3946	23078	over
	GO:0031975	envelope	C	0.0034	4.6e-05	166	670	3879	22762	over
	GO:0016655	oxidoreductase activity, acting on NADH or NADPH, quinone or similar compound as acceptor	F	0.0034	4.6e-05	51	147	3994	23285	over
	GO:0008137	NADH dehydrogenase (ubiquinone) activity	F	0.0046	6.2e-05	48	137	3997	23295	over
	GO:0009414	response to water deprivation	P	0.0046	6.2e-05	17	26	4028	23406	over
	GO:0031090	organelle membrane	C	0.005	6.9e-05	161	652	3884	22780	over
	GO:0016651	oxidoreductase activity, acting on NADH or NADPH	F	0.0053	7.6e-05	65	210	3980	23222	over
	GO:0050136	NADH dehydrogenase (quinone) activity	F	0.0053	7.6e-05	49	141	3996	23291	over
	GO:0016676	oxidoreductase activity, acting on a heme group of donors, oxygen as acceptor	F	0.0053	7.7e-05	45	126	4000	23306	over
	GO:0016675	oxidoreductase activity, acting on a heme group of donors	F	0.0053	7.7e-05	45	126	4000	23306	over
	GO:0004129	cytochrome-c oxidase activity	F	0.0053	7.7e-05	45	126	4000	23306	over
	GO:0015002	heme-copper terminal oxidase activity	F	0.0053	7.7e-05	45	126	4000	23306	over
	GO:0003954	NADH dehydrogenase activity	F	0.0054	8e-05	49	142	3996	23290	over
	GO:0045259	proton-transporting ATP synthase complex	C	0.006	8.9e-05	33	81	4012	23351	over
	GO:0017076	purine nucleotide binding	F	0.0061	9.3e-05	668	4473	3377	18959	under
	GO:0006812	cation transport	P	0.0061	9.3e-05	69	227	3976	23205	over
	GO:0032555	purine ribonucleotide binding	F	0.0065	0.0001	668	4470	3377	18962	under
	GO:0032553	ribonucleotide binding	F	0.0065	0.0001	668	4470	3377	18962	under
	GO:0009570	chloroplast stroma	C	0.0073	0.00011	37	97	4008	23335	over
	GO:0045158	electron transporter, transferring electrons within cytochrome b6/f complex of photosystem II activity	F	0.0075	0.00012	7	3	4038	23429	over
	GO:0004518	nuclease activity	F	0.008	0.00013	49	487	3996	22945	under
	GO:0016772	transferase activity, transferring phosphorus-containing groups	F	0.008	0.00013	420	2926	3625	20506	under
	GO:0042579	microbody	C	0.012	0.0002	26	60	4019	23372	over
	GO:0005777	peroxisome	C	0.012	0.0002	26	60	4019	23372	over
	GO:0016469	proton-transporting two-sector ATPase complex	C	0.013	0.00021	46	137	3999	23295	over
	GO:0044430	cytoskeletal part	C	0.013	0.00022	42	426	4003	23006	under
	GO:0009415	response to water	P	0.013	0.00023	17	30	4028	23402	over
	GO:0071704	organic substance metabolic process	P	0.014	0.00024	16	27	4029	23405	over
	GO:0015977	carbon fixation	P	0.014	0.00024	16	27	4029	23405	over
	GO:0044446	intracellular organelle part	C	0.016	0.00028	420	2013	3625	21419	over
	GO:0015986	ATP synthesis coupled proton transport	P	0.016	0.00029	32	83	4013	23349	over
	GO:0015985	energy coupled proton transport, down electrochemical gradient	P	0.016	0.00029	32	83	4013	23349	over
	GO:0006811	ion transport	P	0.018	0.00032	79	284	3966	23148	over
	GO:0003774	motor activity	F	0.019	0.00033	21	258	4024	23174	under
	GO:0034220	ion transmembrane transport	P	0.02	0.00036	48	149	3997	23283	over
	GO:0008270	zinc ion binding	F	0.023	0.00043	303	2153	3742	21279	under
	GO:0035639	purine ribonucleoside triphosphate binding	F	0.024	0.00045	634	4202	3411	19230	under
	GO:0044433	cytoplasmic vesicle part	C	0.024	0.00045	2	80	4043	23352	under
	GO:0044422	organelle part	C	0.026	0.00048	422	2038	3623	21394	over
	GO:0055085	transmembrane transport	P	0.027	0.00051	104	407	3941	23025	over
	GO:0019207	kinase regulator activity	F	0.027	0.00051	0	51	4045	23381	under
	GO:0009142	nucleoside triphosphate biosynthetic process	P	0.028	0.00053	41	123	4004	23309	over
	GO:0010114	response to red light	P	0.028	0.00053	8	7	4037	23425	over
	GO:0045263	proton-transporting ATP synthase complex, coupling factor F(o)	C	0.028	0.00053	20	43	4025	23389	over
	GO:0009765	photosynthesis, light harvesting	P	0.029	0.00056	10	12	4035	23420	over
	GO:0009853	photorespiration	P	0.029	0.00057	6	3	4039	23429	over
	GO:0004519	endonuclease activity	F	0.032	0.00063	34	350	4011	23082	under
	GO:0030659	cytoplasmic vesicle membrane	C	0.033	0.00066	2	77	4043	23355	under
	GO:0030135	coated vesicle	C	0.033	0.00066	2	77	4043	23355	under
	GO:0012506	vesicle membrane	C	0.034	0.00068	2	78	4043	23354	under
	GO:0019253	reductive pentose-phosphate cycle	P	0.036	0.00073	9	10	4036	23422	over
	GO:0019685	photosynthesis, dark reaction	P	0.036	0.00073	9	10	4036	23422	over
	GO:0006310	DNA recombination	P	0.036	0.00075	13	182	4032	23250	under
	GO:0019887	protein kinase regulator activity	F	0.038	0.00078	0	48	4045	23384	under
	GO:0005840	ribosome	C	0.04	0.00084	132	551	3913	22881	over
	GO:0034062	RNA polymerase activity	F	0.04	0.00084	47	152	3998	23280	over
	GO:0042773	ATP synthesis coupled electron transport	P	0.044	0.00092	39	118	4006	23314	over
	GO:0030662	coated vesicle membrane	C	0.045	0.00096	2	73	4043	23359	under
	GO:0009725	response to hormone stimulus	P	0.05	0.0011	66	238	3979	23194	over
	GO:0007049	cell cycle	P	0.05	0.0011	22	253	4023	23179	under
