# Supplementary material for: Transcriptome Profiling of Beach Morning Glory (Ipomoea imperati) under Salinity and Its Comparative Analysis with Sweetpotato
Source: PLoS One. 2016 Feb 5;11(2):e0147398. doi: 10.1371/journal.pone.0147398 (PMC4743971; doi:10.1371/journal.pone.0147398)
Supplement: S7 Table — (XLSX) [file pone.0147398.s008.xlsx]

## Sheet: S7 Table
S7 Table. List of unigenes from beach morning glory with detail of the SSR motif(s)
Index	SequenceID	type	number_of_SSRs	SSR	start1	end1	start2	end2	start3	end3	start4	end4	start5	end5
1	UN00005	P	1	(GTTTTT)4	534	557
2	UN00011	P	1	(AT)9	550	567
3	UN00020	P	1	(AAG)5	40	54
4	UN00061	P	1	(TTA)13	191	229
5	UN00062	P	1	(ATT)6	50	67
6	UN00089	P	1	(TTA)17	116	166
7	UN00099	P	1	(CAT)5	98	112
8	UN00102	P	1	(TAT)5	1275	1289
9	UN00113	P	1	(TAT)5	1670	1684
10	UN00114	P	1	(TAA)5	31	45
11	UN00134	P	1	(CT)8	208	223
12	UN00140	P	1	(TA)7	434	447
13	UN00178	P	1	(CGG)5	118	132
14	UN00182	P	1	(AATA)5	550	569
15	UN00199	P	1	(AAC)6	512	529
16	UN00210	P	1	(GAA)5	929	943
17	UN00232	P	1	(AG)6	579	590
18	UN00265	P	1	(GGA)5	3	17
19	UN00270	P	1	(CT)6	28	39
20	UN00272	P	1	(AC)7	974	987
21	UN00278	P	1	(AG)8	407	422
22	UN00292	P	1	(GAA)8	429	452
23	UN00304	P	1	(ATT)5	5	19
24	UN00318	C	3	(AAT)8-(AAT)10-(TGA)13	196	219	223	252	261	299
25	UN00374	P	1	(TTC)6	873	890
26	UN00385	P	1	(AC)6	392	403
27	UN00393	P	1	(AG)8	27	42
28	UN00398	P	1	(TCA)5	30	44
29	UN00400	P	1	(TAT)18	66	119
30	UN00440	P	1	(CT)12	566	589
31	UN00446	P	1	(TATT)4	502	517
32	UN00460	P	1	(TA)7	59	72
33	UN00470	C	2	(AC)38-(CA)11	357	432	444	465
34	UN00477	P	1	(GAA)6	632	649
35	UN00478	P	1	(ATC)12	219	254
36	UN00489	P	1	(TAA)5	1058	1072
37	UN00489	P	1	(GAA)6	1279	1296
38	UN00494	P	1	(AAAATA)5	734	763
39	UN00504	P	1	(GAG)5	612	626
40	UN00572	P	1	(TAC)5	26	40
41	UN00602	P	1	(TCA)5	588	602
42	UN00606	P	1	(AATT)4	685	700
43	UN00612	P	1	(CATG)4	386	401
44	UN00622	P	1	(CTG)6	957	974
45	UN00651	P	1	(AGA)5	231	245
46	UN00656	P	1	(AG)20	78	117
47	UN00658	P	1	(ATCT)4	36	51
48	UN00668	P	1	(AAAT)4	54	69
49	UN00698	P	1	(CA)6	193	204
50	UN00708	P	1	(CCG)5	374	388
51	UN00721	P	1	(TTTA)10	505	544
52	UN00722	P	1	(CTT)7	112	132
53	UN00752	P	1	(TC)10	401	420
54	UN00754	P	1	(AAACC)5	613	637
55	UN00761	P	1	(TC)10	1	20
56	UN00780	P	1	(AG)10	24	43
57	UN00799	P	1	(AATCTG)6	577	612
58	UN00811	P	1	(CGG)5	1074	1088
59	UN00818	P	1	(TTGGAT)4	284	307
60	UN00837	P	1	(AG)14	111	138
61	UN00850	P	1	(CTC)5	13	27
62	UN00856	P	1	(TTGT)4	225	240
63	UN00865	C	3	(TAT)7-(TAT)6-(TTA)22	212	232	240	257	267	332
64	UN00875	P	1	(AAAATT)4	164	187
65	UN00875	P	1	(AAAG)4	481	496
66	UN00884	P	1	(TCT)5	520	534
67	UN00888	P	1	(CAAA)5	346	365
68	UN00897	P	1	(TTAT)5	85	104
69	UN00898	P	1	(AAT)5	566	580
70	UN00898	P	1	(AAC)13	581	619
71	UN00905	C	2	(ATA)8-(TAA)6	129	152	187	204
72	UN00908	P	1	(TC)8	832	847
73	UN00914	P	1	(GCA)5	51	65
74	UN00923	P	1	(AG)9	81	98
75	UN00928	P	1	(TAT)7	228	248
76	UN00928	P	1	(TGT)12	249	284
77	UN00950	P	1	(AAAG)4	136	151
78	UN00951	P	1	(AGA)8	283	306
79	UN00972	P	1	(GAG)8	73	96
80	UN00972	P	1	(ATT)6	428	445
81	UN00980	P	1	(TA)6	855	866
82	UN00984	P	1	(CTG)5	554	568
83	UN00988	P	1	(TAT)5	164	178
84	UN01012	P	1	(AGA)5	584	598
85	UN01019	P	1	(ATTA)6	207	230
86	UN01024	P	1	(AAT)11	88	120
87	UN01026	P	1	(GAA)5	1148	1162
88	UN01068	P	1	(CTT)7	100	120
89	UN01080	P	1	(GCT)5	42	56
90	UN01089	P	1	(GA)14	660	687
91	UN01094	P	1	(CCG)6	665	682
92	UN01102	P	1	(GA)6	1312	1323
93	UN01124	P	1	(CAG)7	345	365
94	UN01132	P	1	(AT)7	171	184
95	UN01143	C	2	(GGA)7-(AGA)5	302	322	406	420
96	UN01143	P	1	(GGA)5	421	435
97	UN01150	P	1	(TTA)20	555	614
98	UN01154	P	1	(CGG)5	1265	1279
99	UN01158	P	1	(TTCT)4	1066	1081
100	UN01167	P	1	(CTC)5	261	275
101	UN01167	P	1	(AGC)5	554	568
102	UN01184	P	1	(TGA)5	813	827
103	UN01187	P	1	(CCAA)4	97	112
104	UN01206	P	1	(CTC)5	548	562
105	UN01222	P	1	(TGGTGT)4	512	535
106	UN01234	P	1	(TC)6	29	40
107	UN01257	P	1	(AT)7	1097	1110
108	UN01259	P	1	(AT)13	334	359
109	UN01264	P	1	(AAG)5	788	802
110	UN01265	P	1	(CTT)7	525	545
111	UN01269	P	1	(CAT)5	545	559
112	UN01292	C	2	(GAA)5-(CT)10	121	135	203	222
113	UN01305	P	1	(GTA)7	1147	1167
114	UN01318	P	1	(CT)6	1218	1229
115	UN01339	P	1	(AT)6	1219	1230
116	UN01354	P	1	(AT)7	489	502
117	UN01355	P	1	(AT)7	122	135
118	UN01357	P	1	(AG)11	166	187
119	UN01357	P	1	(TATTT)6	1913	1942
120	UN01359	P	1	(CTT)11	675	707
121	UN01361	C	2	(TTGA)4-(TG)7	407	422	437	450
122	UN01362	P	1	(AAT)13	40	78
123	UN01374	P	1	(GA)17	624	657
124	UN01377	P	1	(CAG)5	847	861
125	UN01405	P	1	(CGT)5	432	446
126	UN01421	P	1	(TTG)6	353	370
127	UN01432	P	1	(GA)9	1	18
128	UN01434	C	2	(TAA)21-(AAT)5	90	152	206	220
129	UN01435	P	1	(CA)9	184	201
130	UN01435	P	1	(TA)10	202	221
131	UN01437	P	1	(ATT)15	303	347
132	UN01445	P	1	(CAAA)4	155	170
133	UN01451	P	1	(GT)6	541	552
134	UN01455	P	1	(AAC)5	314	328
135	UN01496	P	1	(TG)6	717	728
136	UN01514	P	1	(CCA)5	381	395
137	UN01525	P	1	(AGA)6	332	349
138	UN01535	P	1	(AGA)5	334	348
139	UN01537	P	1	(CA)7	40	53
140	UN01539	P	1	(CT)8	44	59
141	UN01576	P	1	(TC)12	16	39
142	UN01582	P	1	(GT)7	74	87
143	UN01606	P	1	(AGAT)4	146	161
144	UN01611	P	1	(CGG)5	567	581
145	UN01614	P	1	(CAATGC)4	580	603
146	UN01620	P	1	(TA)8	1524	1539
147	UN01628	P	1	(AAG)5	56	70
148	UN01630	C	2	(TC)7-(CA)7	59	72	83	96
149	UN01650	P	1	(TCT)5	520	534
150	UN01677	C	2	(AAT)24-(ATA)7	354	425	476	496
151	UN01689	P	1	(AG)7	29	42
152	UN01698	P	1	(ACAT)4	39	54
153	UN01706	P	1	(AG)10	194	213
154	UN01713	P	1	(AG)7	25	38
155	UN01713	P	1	(ATT)5	248	262
156	UN01735	P	1	(CTG)5	351	365
157	UN01740	P	1	(GAA)8	110	133
158	UN01745	P	1	(TTTTGT)4	101	124
159	UN01762	P	1	(CT)6	17	28
160	UN01769	P	1	(CT)14	533	560
161	UN01772	P	1	(ATC)5	9	23
162	UN01805	P	1	(CGG)6	67	84
163	UN01812	P	1	(CTT)9	444	470
164	UN01819	P	1	(ATT)5	469	483
165	UN01855	P	1	(ATA)6	379	396
166	UN01863	P	1	(TGTT)4	1143	1158
167	UN01865	P	1	(TA)6	6	17
168	UN01885	P	1	(CTTCTC)4	37	60
169	UN01889	P	1	(TG)8	675	690
170	UN01900	P	1	(GGC)5	417	431
171	UN01909	P	1	(GA)14	129	156
172	UN01913	P	1	(TTA)7	418	438
173	UN01945	P	1	(GAA)6	299	316
174	UN01951	P	1	(TAT)5	189	203
175	UN01963	P	1	(GCC)5	533	547
176	UN01970	P	1	(CCT)5	225	239
177	UN01982	P	1	(GGC)5	188	202
178	UN01990	P	1	(TTC)5	746	760
179	UN01994	P	1	(TCT)5	245	259
180	UN01995	P	1	(TTTTA)4	553	572
181	UN01995	P	1	(TTTA)5	575	594
182	UN02000	P	1	(AG)19	52	89
183	UN02003	P	1	(TC)6	1027	1038
184	UN02005	P	1	(TA)6	458	469
185	UN02020	P	1	(TC)11	617	638
186	UN02025	P	1	(GCA)5	451	465
187	UN02042	P	1	(AG)6	1005	1016
188	UN02042	P	1	(AAG)7	1021	1041
189	UN02060	P	1	(AGGATG)4	531	554
190	UN02061	P	1	(CTTTT)5	499	523
191	UN02086	P	1	(AAT)9	162	188
192	UN02093	P	1	(TCA)7	314	334
193	UN02098	P	1	(TTA)6	532	549
194	UN02100	P	1	(AG)6	552	563
195	UN02105	P	1	(AAT)5	25	39
196	UN02110	C	2	(TATT)4-(AT)9	231	246	327	344
197	UN02110	P	1	(AC)16	345	376
198	UN02112	P	1	(AT)6	990	1001
199	UN02113	P	1	(CGT)5	375	389
200	UN02124	P	1	(TCA)5	38	52
201	UN02134	P	1	(CAT)6	94	111
202	UN02139	P	1	(AAACA)6	413	442
203	UN02140	P	1	(AGC)5	873	887
204	UN02143	P	1	(TAA)5	412	426
205	UN02152	P	1	(TC)9	106	123
206	UN02159	P	1	(TC)13	23	48
207	UN02166	P	1	(CT)11	1	22
208	UN02177	C	3	(GAA)5-(GAA)6-(GAA)6	8	22	46	63	91	108
209	UN02185	P	1	(TC)10	1055	1074
210	UN02188	P	1	(TC)10	3	22
211	UN02232	P	1	(AAT)5	151	165
212	UN02250	P	1	(GTT)5	1143	1157
213	UN02261	P	1	(CT)8	247	262
214	UN02264	P	1	(TTTTTC)4	367	390
215	UN02312	P	1	(TTCA)5	338	357
216	UN02312	C	2	(ATT)15-(ATT)5	609	653	662	676
217	UN02326	P	1	(CATG)4	1726	1741
218	UN02332	P	1	(AG)14	124	151
219	UN02354	P	1	(TTTC)4	191	206
220	UN02382	P	1	(GTA)6	781	798
221	UN02385	P	1	(AAT)8	179	202
222	UN02393	P	1	(AG)12	45	68
223	UN02427	P	1	(TGT)5	572	586
224	UN02431	C	2	(AT)8-(GCG)6	146	161	227	244
225	UN02460	P	1	(CA)6	844	855
226	UN02461	P	1	(TTC)7	233	253
227	UN02478	P	1	(TTC)8	97	120
228	UN02482	P	1	(TC)10	8	27
229	UN02496	P	1	(TTC)5	928	942
230	UN02509	P	1	(ATG)6	476	493
231	UN02516	P	1	(AG)8	19	34
232	UN02532	P	1	(TAT)5	106	120
233	UN02535	P	1	(TCA)5	829	843
234	UN02545	P	1	(AG)7	17	30
235	UN02583	P	1	(TTTA)4	217	232
236	UN02603	P	1	(TACA)4	596	611
237	UN02607	P	1	(ACC)5	711	725
238	UN02631	P	1	(CT)6	511	522
239	UN02635	P	1	(GA)8	481	496
240	UN02646	C	2	(GAT)5-(ATC)5	233	247	307	321
241	UN02652	P	1	(GAA)5	404	418
242	UN02679	P	1	(AAT)6	628	645
243	UN02703	P	1	(TC)20	5	44
244	UN02703	P	1	(AT)6	1070	1081
245	UN02710	P	1	(TC)13	915	940
246	UN02743	P	1	(CGG)5	359	373
247	UN02749	P	1	(TTCGAT)5	732	761
248	UN02766	P	1	(TCT)9	119	145
249	UN02774	P	1	(GA)23	546	591
250	UN02797	P	1	(AATC)4	374	389
251	UN02800	P	1	(CAT)5	213	227
252	UN02801	P	1	(AGATG)4	445	464
253	UN02813	P	1	(AG)9	25	42
254	UN02846	P	1	(AAT)14	124	165
255	UN02846	P	1	(ATA)14	167	208
256	UN02856	P	1	(TA)9	150	167
257	UN02869	P	1	(ATA)5	186	200
258	UN02874	P	1	(TA)8	577	592
259	UN02875	P	1	(TTTC)4	113	128
260	UN02890	P	1	(TG)7	715	728
261	UN02892	P	1	(CTG)5	118	132
262	UN02909	P	1	(AG)8	23	38
263	UN02924	P	1	(CGC)5	965	979
264	UN02940	P	1	(GAA)6	1062	1079
265	UN02945	P	1	(TTTA)4	608	623
266	UN02957	P	1	(TAAGC)4	197	216
267	UN02957	C	5	(TCA)8-(CAT)6-(CAT)8-(CAT)6-(CAT)6	340	363	381	398	444	467	483	500	561	578
268	UN02961	P	1	(TC)10	1927	1946
269	UN02969	P	1	(CT)6	45	56
270	UN02977	P	1	(TTA)5	1169	1183
271	UN02991	P	1	(GA)9	28	45
272	UN03000	P	1	(TC)7	78	91
273	UN03005	P	1	(TCA)5	851	865
274	UN03015	P	1	(CT)10	139	158
275	UN03023	P	1	(ATA)5	563	577
276	UN03026	P	1	(AAT)9	465	491
277	UN03026	P	1	(AC)7	991	1004
278	UN03029	P	1	(AT)6	379	390
279	UN03047	P	1	(AC)8	443	458
280	UN03054	P	1	(GAA)5	461	475
281	UN03055	P	1	(AC)6	622	633
282	UN03070	P	1	(TGT)5	133	147
283	UN03070	P	1	(CTG)5	150	164
284	UN03075	P	1	(TC)10	795	814
285	UN03076	P	1	(TG)11	539	560
286	UN03083	P	1	(GA)10	1010	1029
287	UN03091	P	1	(GAGC)4	94	109
288	UN03091	P	1	(GA)15	110	139
289	UN03095	P	1	(ATAA)4	1195	1210
290	UN03097	P	1	(CTG)7	528	548
291	UN03104	P	1	(GGC)5	131	145
292	UN03115	P	1	(TCC)7	112	132
293	UN03126	P	1	(CTT)5	60	74
294	UN03140	P	1	(CT)12	1164	1187
295	UN03142	C	2	(AC)9-(AC)10	496	513	535	554
296	UN03148	P	1	(AG)6	868	879
297	UN03154	P	1	(AAAG)4	551	566
298	UN03178	P	1	(TCT)10	102	131
299	UN03202	P	1	(AC)6	626	637
300	UN03230	P	1	(TCT)5	97	111
301	UN03236	P	1	(TTG)6	182	199
302	UN03264	C	2	(TG)8-(GA)9	116	131	146	163
303	UN03282	P	1	(TCT)5	381	395
304	UN03283	P	1	(AAACC)4	56	75
305	UN03293	P	1	(CT)6	3	14
306	UN03319	P	1	(TATT)4	308	323
307	UN03321	P	1	(TTTA)4	741	756
308	UN03324	P	1	(TAT)7	472	492
309	UN03331	P	1	(TC)10	1352	1371
310	UN03338	P	1	(AGA)5	1347	1361
311	UN03358	P	1	(GA)15	10	39
312	UN03373	P	1	(GCG)5	461	475
313	UN03376	P	1	(GA)8	1	16
314	UN03384	P	1	(AAAT)7	168	195
315	UN03384	P	1	(AT)12	428	451
316	UN03387	P	1	(AG)24	321	368
317	UN03390	P	1	(AG)8	71	86
318	UN03390	P	1	(GA)12	87	110
319	UN03391	P	1	(TTAT)5	427	446
320	UN03396	P	1	(TTTG)4	170	185
321	UN03399	P	1	(ATTT)4	307	322
322	UN03418	P	1	(AAT)9	179	205
323	UN03425	P	1	(TGA)6	556	573
324	UN03438	P	1	(GA)12	494	517
325	UN03483	P	1	(TAA)5	63	77
326	UN03498	P	1	(TAA)7	268	288
327	UN03500	P	1	(TC)6	837	848
328	UN03500	P	1	(CT)11	849	870
329	UN03518	C	2	(TA)8-(GA)6	639	654	689	700
330	UN03520	P	1	(TC)7	58	71
331	UN03526	P	1	(GAA)5	813	827
332	UN03544	P	1	(ATG)5	1046	1060
333	UN03560	P	1	(ATG)6	512	529
334	UN03585	P	1	(AG)11	531	552
335	UN03597	P	1	(CGG)5	288	302
336	UN03627	P	1	(TTTA)4	262	277
337	UN03641	P	1	(GAT)6	727	744
338	UN03643	P	1	(TCT)6	58	75
339	UN03648	P	1	(TCT)9	134	160
340	UN03649	P	1	(TA)8	168	183
341	UN03649	P	1	(TCTT)17	385	452
342	UN03649	P	1	(TGTT)4	806	821
343	UN03668	P	1	(GA)9	750	767
344	UN03670	P	1	(GA)10	498	517
345	UN03677	P	1	(AG)6	570	581
346	UN03680	P	1	(AAG)6	8	25
347	UN03682	P	1	(AG)8	733	748
348	UN03686	P	1	(TAG)6	325	342
349	UN03698	P	1	(GTG)5	1	15
350	UN03703	P	1	(AAT)5	238	252
351	UN03714	P	1	(ATTT)4	119	134
352	UN03720	P	1	(CGG)5	555	569
353	UN03730	C	2	(AATC)5-(CAAG)4	45	64	72	87
354	UN03739	P	1	(TC)10	1855	1874
355	UN03740	P	1	(TG)7	20	33
356	UN03744	P	1	(TCA)5	178	192
357	UN03746	P	1	(TTC)5	432	446
358	UN03747	P	1	(TTA)5	465	479
359	UN03752	P	1	(TTA)5	141	155
360	UN03763	P	1	(TA)8	10	25
361	UN03769	P	1	(CT)14	39	66
362	UN03774	P	1	(TTC)6	159	176
363	UN03776	P	1	(TTTTA)4	1358	1377
364	UN03778	P	1	(CCG)6	211	228
365	UN03835	P	1	(GTT)5	84	98
366	UN03845	P	1	(CTTCTC)4	462	485
367	UN03852	P	1	(CGC)5	550	564
368	UN03859	P	1	(AAAG)4	87	102
369	UN03891	P	1	(GCA)5	613	627
370	UN03907	P	1	(TCT)5	13	27
371	UN03915	C	2	(CT)10-(AC)7	880	899	905	918
372	UN03917	P	1	(TCG)6	855	872
373	UN03918	P	1	(ATT)10	224	253
374	UN03925	P	1	(TG)7	931	944
375	UN03930	P	1	(AG)6	28	39
376	UN03930	P	1	(GAT)5	600	614
377	UN03943	P	1	(TGAT)5	541	560
378	UN03946	P	1	(GAA)6	998	1015
379	UN03948	P	1	(GAT)6	110	127
380	UN04000	P	1	(AAT)5	494	508
381	UN04006	P	1	(TC)8	640	655
382	UN04008	P	1	(TTTG)5	322	341
383	UN04011	P	1	(AT)6	342	353
384	UN04019	P	1	(CACAA)4	673	692
385	UN04022	P	1	(ATTT)4	180	195
386	UN04040	P	1	(TC)9	490	507
387	UN04040	P	1	(TCT)17	816	866
388	UN04042	P	1	(TCTT)4	424	439
389	UN04044	P	1	(TTA)5	523	537
390	UN04046	P	1	(CTT)6	223	240
391	UN04061	P	1	(CAG)5	308	322
392	UN04071	P	1	(AGA)9	610	636
393	UN04104	P	1	(ACC)5	309	323
394	UN04113	P	1	(TAT)6	223	240
395	UN04124	P	1	(TTC)6	66	83
396	UN04124	P	1	(ATT)5	287	301
397	UN04150	P	1	(AGA)6	278	295
398	UN04187	P	1	(AT)12	383	406
399	UN04190	P	1	(ATT)5	99	113
400	UN04192	P	1	(TGA)5	312	326
401	UN04195	P	1	(GAG)6	270	287
402	UN04202	P	1	(CGT)6	547	564
403	UN04211	P	1	(CCA)5	317	331
404	UN04245	P	1	(ATCT)4	326	341
405	UN04258	P	1	(TTTC)4	189	204
406	UN04268	P	1	(AAAT)5	571	590
407	UN04271	P	1	(TGG)5	17	31
408	UN04277	P	1	(TCT)8	664	687
409	UN04284	P	1	(AAC)7	493	513
410	UN04322	P	1	(AT)7	96	109
411	UN04336	P	1	(GATG)4	588	603
412	UN04338	P	1	(CGA)5	290	304
413	UN04342	P	1	(GAA)5	159	173
414	UN04355	P	1	(CT)6	218	229
415	UN04413	P	1	(AT)15	117	146
416	UN04413	P	1	(CTAT)5	679	698
417	UN04418	P	1	(AT)7	415	428
418	UN04427	P	1	(TTA)5	346	360
419	UN04438	P	1	(GCC)5	617	631
420	UN04438	P	1	(CT)15	1082	1111
421	UN04441	P	1	(CT)6	885	896
422	UN04452	P	1	(TGC)5	410	424
423	UN04469	P	1	(AG)11	681	702
424	UN04475	P	1	(AG)12	167	190
425	UN04491	P	1	(AAT)16	62	109
426	UN04493	P	1	(TC)10	38	57
427	UN04494	P	1	(GCC)5	578	592
428	UN04494	P	1	(AG)6	718	729
429	UN04506	P	1	(AG)12	18	41
430	UN04520	P	1	(GCC)5	515	529
431	UN04522	C	2	(AGT)7-(GAT)6	606	626	637	654
432	UN04522	P	1	(GCA)5	782	796
433	UN04523	P	1	(CT)7	799	812
434	UN04550	P	1	(TGA)8	1137	1160
435	UN04571	P	1	(GCG)5	1493	1507
436	UN04588	P	1	(GAA)5	889	903
437	UN04627	P	1	(TC)10	637	656
438	UN04649	P	1	(GA)10	362	381
439	UN04660	P	1	(TC)9	11	28
440	UN04662	P	1	(AGAA)4	130	145
441	UN04675	P	1	(ATG)5	1100	1114
442	UN04679	P	1	(GA)6	1312	1323
443	UN04681	P	1	(AT)6	113	124
444	UN04686	P	1	(TG)14	104	131
445	UN04700	P	1	(ATA)5	15	29
446	UN04709	P	1	(GA)14	763	790
447	UN04710	P	1	(CT)23	8	53
448	UN04723	P	1	(ATC)5	518	532
449	UN04725	P	1	(ATC)7	337	357
450	UN04731	P	1	(TTC)5	31	45
451	UN04759	P	1	(TC)8	6	21
452	UN04769	P	1	(AAG)7	189	209
453	UN04792	P	1	(TGT)5	464	478
454	UN04812	P	1	(AG)6	125	136
455	UN04819	P	1	(ACAA)7	659	686
456	UN04830	P	1	(AC)14	442	469
457	UN04841	P	1	(TC)7	94	107
458	UN04861	P	1	(GAA)6	957	974
459	UN04891	P	1	(AGCT)4	1524	1539
460	UN04895	P	1	(TTC)13	42	80
461	UN04900	P	1	(AT)6	647	658
462	UN04910	P	1	(ATT)5	537	551
463	UN04919	P	1	(AATA)4	157	172
464	UN04932	P	1	(TG)13	389	414
465	UN04937	P	1	(CAGC)4	532	547
466	UN04952	P	1	(GCC)5	753	767
467	UN04968	P	1	(AG)13	21	46
468	UN04972	P	1	(AC)13	445	470
469	UN04974	P	1	(TAT)6	506	523
470	UN04988	P	1	(AT)10	598	617
471	UN04989	P	1	(TCT)5	511	525
472	UN04997	P	1	(TA)8	458	473
473	UN05011	P	1	(GGC)6	330	347
474	UN05011	P	1	(CT)18	511	546
475	UN05031	P	1	(ATG)5	1476	1490
476	UN05042	P	1	(CA)10	479	498
477	UN05049	P	1	(GAGT)4	384	399
478	UN05061	P	1	(TA)6	160	171
479	UN05063	P	1	(TTTTA)4	127	146
480	UN05067	P	1	(TTC)5	751	765
481	UN05071	P	1	(GTT)5	412	426
482	UN05081	P	1	(AAG)7	13	33
483	UN05084	P	1	(TG)6	405	416
484	UN05086	P	1	(GA)12	196	219
485	UN05101	P	1	(AT)6	52	63
486	UN05136	P	1	(GAGTGG)4	147	170
487	UN05139	P	1	(AG)7	251	264
488	UN05147	P	1	(GGGCC)4	94	113
489	UN05150	P	1	(TC)7	44	57
490	UN05173	P	1	(TC)6	619	630
491	UN05192	P	1	(ATG)5	322	336
492	UN05199	P	1	(TATT)4	772	787
493	UN05205	P	1	(AAT)6	255	272
494	UN05213	P	1	(CAA)5	294	308
495	UN05221	P	1	(TA)6	72	83
496	UN05253	P	1	(TGG)5	2	16
497	UN05256	P	1	(AAAT)5	748	767
498	UN05259	P	1	(CAT)6	574	591
499	UN05259	C	2	(ATC)13-(TCA)9	593	631	661	687
500	UN05272	P	1	(ACA)9	439	465
501	UN05289	P	1	(CGG)6	472	489
502	UN05305	P	1	(GAT)6	395	412
503	UN05319	P	1	(GA)6	403	414
504	UN05327	P	1	(CAAAA)4	56	75
505	UN05340	P	1	(ATTTT)5	24	48
506	UN05344	P	1	(TGA)7	1136	1156
507	UN05346	P	1	(GAA)5	281	295
508	UN05348	P	1	(TTG)6	1213	1230
509	UN05354	P	1	(TAAT)4	225	240
510	UN05382	P	1	(GA)12	1561	1584
511	UN05400	P	1	(GTTT)5	90	109
512	UN05408	P	1	(TC)8	192	207
513	UN05413	P	1	(TAT)5	987	1001
514	UN05430	P	1	(GCT)6	490	507
515	UN05433	P	1	(TC)7	78	91
516	UN05433	P	1	(TA)6	651	662
517	UN05435	P	1	(GTT)6	726	743
518	UN05437	P	1	(GCT)6	744	761
519	UN05471	P	1	(TCT)6	119	136
520	UN05477	P	1	(TA)6	471	482
521	UN05490	P	1	(GGA)7	571	591
522	UN05497	P	1	(CGG)5	1008	1022
523	UN05505	P	1	(AG)16	6	37
524	UN05510	P	1	(CAA)5	1450	1464
525	UN05524	P	1	(TA)6	139	150
526	UN05550	P	1	(AAT)16	68	115
527	UN05552	P	1	(CTT)5	681	695
528	UN05569	P	1	(AGCCT)4	1089	1108
529	UN05580	P	1	(GAT)5	456	470
530	UN05584	P	1	(CA)13	517	542
531	UN05591	P	1	(TC)8	18	33
532	UN05591	P	1	(ATAG)4	164	179
533	UN05595	P	1	(AG)20	601	640
534	UN05613	P	1	(GT)6	163	174
535	UN05615	P	1	(ATG)5	669	683
536	UN05653	P	1	(TTC)5	625	639
537	UN05659	P	1	(AC)20	593	632
538	UN05659	P	1	(AT)9	633	650
539	UN05659	P	1	(AC)6	651	662
540	UN05674	P	1	(CCT)5	9	23
541	UN05679	P	1	(AAATA)4	184	203
542	UN05692	P	1	(AC)6	566	577
543	UN05735	P	1	(CA)9	111	128
544	UN05735	P	1	(AAAT)4	678	693
545	UN05745	P	1	(AGA)7	518	538
546	UN05750	P	1	(TTTAA)5	179	203
547	UN05755	P	1	(CT)7	1902	1915
548	UN05766	P	1	(TC)6	67	78
549	UN05768	P	1	(TG)6	585	596
550	UN05770	P	1	(TA)6	268	279
551	UN05774	P	1	(ATC)5	72	86
552	UN05776	P	1	(GA)19	103	140
553	UN05778	P	1	(TC)7	1	14
554	UN05783	P	1	(CT)6	764	775
555	UN05796	P	1	(CGG)5	76	90
556	UN05806	P	1	(ACA)7	329	349
557	UN05806	C	2	(CAA)5-(CAA)6	351	365	386	403
558	UN05824	P	1	(CT)12	773	796
559	UN05863	P	1	(TTA)11	834	866
560	UN05875	P	1	(TCC)5	1696	1710
561	UN05890	P	1	(GAAT)4	249	264
562	UN05890	P	1	(AG)12	695	718
563	UN05890	P	1	(TCT)5	843	857
564	UN05898	P	1	(AG)9	1	18
565	UN05904	P	1	(CCT)6	222	239
566	UN05916	P	1	(TA)7	140	153
567	UN05952	P	1	(AG)15	146	175
568	UN05952	P	1	(TCT)5	631	645
569	UN05958	P	1	(AACCA)4	239	258
570	UN05993	P	1	(TCG)5	696	710
571	UN06021	P	1	(AG)9	1291	1308
572	UN06023	P	1	(TTA)6	547	564
573	UN06066	P	1	(ATA)5	909	923
574	UN06068	P	1	(CT)9	823	840
575	UN06076	P	1	(TGC)5	124	138
576	UN06081	P	1	(TTTA)5	203	222
577	UN06088	P	1	(CCT)6	171	188
578	UN06098	P	1	(CGG)7	812	832
579	UN06103	P	1	(AG)10	9	28
580	UN06103	P	1	(CT)7	821	834
581	UN06108	P	1	(AC)11	693	714
582	UN06126	P	1	(TAA)6	127	144
583	UN06134	P	1	(GA)8	11	26
584	UN06135	P	1	(GA)9	116	133
585	UN06154	P	1	(AATCC)4	816	835
586	UN06175	P	1	(AGG)5	120	134
587	UN06175	P	1	(GAAA)5	329	348
588	UN06190	P	1	(GGT)6	35	52
589	UN06195	P	1	(AGC)6	83	100
590	UN06200	P	1	(TCA)5	453	467
591	UN06206	C	3	(TTA)5-(TTA)5-(TTA)5	801	815	837	851	879	893
592	UN06217	P	1	(AT)6	1031	1042
593	UN06223	P	1	(AG)6	529	540
594	UN06229	P	1	(GA)12	4	27
595	UN06252	P	1	(TGG)5	1308	1322
596	UN06279	P	1	(TA)13	994	1019
597	UN06311	P	1	(AG)6	41	52
598	UN06316	P	1	(GATT)4	135	150
599	UN06332	P	1	(TA)6	91	102
600	UN06344	P	1	(GCG)5	946	960
601	UN06361	P	1	(TCG)5	773	787
602	UN06362	P	1	(GA)13	300	325
603	UN06369	P	1	(TCT)5	706	720
604	UN06370	P	1	(TTTG)6	458	481
605	UN06377	P	1	(AAC)5	1084	1098
606	UN06399	P	1	(GAT)5	647	661
607	UN06409	P	1	(AG)7	72	85
608	UN06418	P	1	(AG)10	1147	1166
609	UN06423	P	1	(GA)6	113	124
610	UN06446	P	1	(GGT)5	286	300
611	UN06452	P	1	(AGG)5	580	594
612	UN06452	P	1	(ATA)5	1025	1039
613	UN06454	P	1	(GAG)5	151	165
614	UN06454	P	1	(GAT)7	844	864
615	UN06471	P	1	(ATC)7	199	219
616	UN06473	P	1	(TTC)7	203	223
617	UN06484	P	1	(TTC)5	190	204
618	UN06496	P	1	(TTG)11	866	898
619	UN06497	P	1	(AC)10	781	800
620	UN06501	P	1	(TC)7	6	19
621	UN06501	P	1	(ACA)8	416	439
622	UN06517	P	1	(TGC)5	209	223
623	UN06531	P	1	(GAA)7	229	249
624	UN06536	P	1	(ACA)5	236	250
625	UN06542	P	1	(TC)6	33	44
626	UN06562	P	1	(ATA)5	114	128
627	UN06583	P	1	(TA)6	901	912
628	UN06584	I	2	(GA)7-(GA)10	41	54	59	78
629	UN06597	P	1	(TA)6	54	65
630	UN06603	P	1	(CTG)5	373	387
631	UN06608	P	1	(AAG)6	1441	1458
632	UN06620	P	1	(GGCACC)4	310	333
633	UN06627	C	2	(GT)6-(AG)17	63	74	99	132
634	UN06627	P	1	(TCTT)4	795	810
635	UN06638	P	1	(TTA)12	1372	1407
636	UN06640	P	1	(TTCA)4	6	21
637	UN06695	P	1	(TGA)5	459	473
638	UN06704	P	1	(TC)8	815	830
639	UN06708	P	1	(TTA)7	539	559
640	UN06725	P	1	(CCG)6	1189	1206
641	UN06735	P	1	(GA)6	1	12
642	UN06739	P	1	(ACT)5	1248	1262
643	UN06754	P	1	(GCC)6	167	184
644	UN06756	P	1	(GGCA)4	327	342
645	UN06766	P	1	(AAAC)5	44	63
646	UN06776	P	1	(AG)6	933	944
647	UN06792	P	1	(GAAA)4	9	24
648	UN06792	P	1	(TC)6	205	216
649	UN06827	P	1	(AT)6	807	818
650	UN06829	P	1	(TTG)5	907	921
651	UN06839	P	1	(AG)15	44	73
652	UN06839	P	1	(GA)9	77	94
653	UN06854	P	1	(CAC)6	1176	1193
654	UN06856	P	1	(TA)7	2134	2147
655	UN06863	P	1	(GTA)5	173	187
656	UN06869	P	1	(TC)13	1	26
657	UN06900	P	1	(TC)6	35	46
658	UN06907	P	1	(TTGG)5	37	56
659	UN06909	P	1	(AAT)5	704	718
660	UN06913	P	1	(GAA)5	461	475
661	UN06914	P	1	(GAT)5	1097	1111
662	UN06915	P	1	(GA)10	196	215
663	UN06932	P	1	(CGT)6	330	347
664	UN06933	P	1	(AG)10	23	42
665	UN06944	P	1	(AC)8	197	212
666	UN06960	P	1	(GA)6	1205	1216
667	UN06969	P	1	(CTT)5	1535	1549
668	UN06988	P	1	(AAC)6	1661	1678
669	UN06994	P	1	(CTC)5	620	634
670	UN07005	I	2	(AAT)9-(AAT)10	220	246	250	279
671	UN07006	P	1	(ATA)10	263	292
672	UN07013	P	1	(TG)6	649	660
673	UN07015	P	1	(TGATTC)4	1158	1181
674	UN07022	P	1	(CCG)7	1719	1739
675	UN07037	P	1	(CAT)5	1008	1022
676	UN07039	P	1	(TC)8	8	23
677	UN07069	P	1	(TCA)5	497	511
678	UN07088	P	1	(TGTTA)4	663	682
679	UN07109	P	1	(GCCACC)4	247	270
680	UN07143	P	1	(AG)8	178	193
681	UN07143	P	1	(TTA)6	701	718
682	UN07145	P	1	(CGG)6	93	110
683	UN07150	P	1	(AGAAG)4	33	52
684	UN07163	P	1	(ATC)5	977	991
685	UN07166	P	1	(AAT)9	1313	1339
686	UN07176	P	1	(TC)12	14	37
687	UN07189	P	1	(AAT)5	736	750
688	UN07202	P	1	(CTT)5	709	723
689	UN07205	P	1	(GCG)8	85	108
690	UN07210	P	1	(GGC)5	518	532
691	UN07216	P	1	(TC)16	776	807
692	UN07225	P	1	(TC)16	515	546
693	UN07225	P	1	(CT)6	547	558
694	UN07225	P	1	(GAA)5	733	747
695	UN07227	P	1	(ATT)13	592	630
696	UN07227	P	1	(GTT)7	631	651
697	UN07228	P	1	(TA)9	1138	1155
698	UN07259	P	1	(TAT)8	1477	1500
699	UN07261	P	1	(CT)9	9	26
700	UN07300	P	1	(TCT)9	200	226
701	UN07324	P	1	(GA)7	371	384
702	UN07327	P	1	(GC)6	366	377
703	UN07328	P	1	(ATT)5	448	462
704	UN07338	P	1	(ATG)5	324	338
705	UN07347	P	1	(AGA)5	781	795
706	UN07350	P	1	(AC)6	177	188
707	UN07364	P	1	(GTAT)4	395	410
708	UN07372	P	1	(ATG)6	543	560
709	UN07372	C	2	(AGAT)8-(AG)6	697	728	736	747
710	UN07378	P	1	(AAT)5	1144	1158
711	UN07381	P	1	(GCA)6	12	29
712	UN07381	P	1	(GT)14	466	493
713	UN07383	P	1	(TC)6	38	49
714	UN07393	P	1	(AGAA)4	142	157
715	UN07406	P	1	(ATT)5	304	318
716	UN07406	P	1	(AT)6	442	453
717	UN07416	P	1	(GAAG)4	76	91
718	UN07438	P	1	(GA)7	1	14
719	UN07449	P	1	(ATC)7	174	194
720	UN07449	P	1	(TTA)13	357	395
721	UN07452	P	1	(TC)7	759	772
722	UN07453	P	1	(TTCGGC)4	189	212
723	UN07459	P	1	(GA)6	1053	1064
724	UN07460	P	1	(TTTCC)4	60	79
725	UN07483	P	1	(CGG)6	38	55
726	UN07524	P	1	(TC)7	79	92
727	UN07546	P	1	(TC)11	1223	1244
728	UN07548	P	1	(CT)7	50	63
729	UN07548	P	1	(TC)9	65	82
730	UN07551	P	1	(CAT)5	623	637
731	UN07551	P	1	(TC)17	1709	1742
732	UN07559	P	1	(AAGA)4	625	640
733	UN07577	P	1	(TG)6	73	84
734	UN07603	P	1	(CAT)6	11	28
735	UN07606	P	1	(CTT)6	25	42
736	UN07609	P	1	(AGCT)5	1955	1974
737	UN07634	P	1	(GAA)7	58	78
738	UN07640	P	1	(CAC)6	790	807
739	UN07674	P	1	(GTAT)5	82	101
740	UN07699	P	1	(TA)6	841	852
741	UN07703	P	1	(GTGG)4	402	417
742	UN07728	P	1	(TACA)6	187	210
743	UN07729	P	1	(GGA)5	21	35
744	UN07729	P	1	(TG)6	822	833
745	UN07736	P	1	(AG)6	520	531
746	UN07750	P	1	(TTA)6	483	500
747	UN07754	P	1	(GAT)5	1013	1027
748	UN07758	P	1	(CCTTT)5	260	284
749	UN07772	P	1	(TCA)5	597	611
750	UN07797	P	1	(AG)10	19	38
751	UN07797	P	1	(CT)15	718	747
752	UN07817	P	1	(AC)8	1217	1232
753	UN07842	P	1	(GAT)5	210	224
754	UN07853	P	1	(AAG)6	171	188
755	UN07866	P	1	(TTCT)4	368	383
756	UN07866	P	1	(TCTT)5	384	403
757	UN07874	P	1	(TA)6	75	86
758	UN07905	P	1	(AAAT)5	569	588
759	UN07916	P	1	(TA)6	93	104
760	UN07919	P	1	(GA)9	1	18
761	UN07926	P	1	(GAT)6	717	734
762	UN07928	P	1	(GAA)15	67	111
763	UN07947	P	1	(CCG)7	71	91
764	UN07951	P	1	(TC)9	64	81
765	UN07953	P	1	(GA)6	932	943
766	UN07956	P	1	(ATC)7	21	41
767	UN07971	P	1	(AT)11	57	78
768	UN07977	P	1	(TAAA)4	898	913
769	UN07985	P	1	(AG)6	58	69
770	UN07996	P	1	(GCC)6	1039	1056
771	UN07999	P	1	(TTTG)5	764	783
772	UN08001	P	1	(TG)8	421	436
773	UN08002	P	1	(AG)7	30	43
774	UN08014	P	1	(TC)6	13	24
775	UN08036	P	1	(TG)6	853	864
776	UN08044	P	1	(TGTT)5	72	91
777	UN08046	P	1	(TCT)11	456	488
778	UN08054	P	1	(AGG)5	423	437
779	UN08072	P	1	(CTG)6	1861	1878
780	UN08084	P	1	(CTCTT)4	765	784
781	UN08107	P	1	(GA)11	996	1017
782	UN08121	P	1	(AC)12	1023	1046
783	UN08127	P	1	(GT)8	454	469
784	UN08143	P	1	(GAG)7	804	824
785	UN08147	P	1	(CGG)5	1144	1158
786	UN08155	P	1	(TTA)6	153	170
787	UN08166	P	1	(TC)6	9	20
788	UN08201	P	1	(ATAAA)5	705	729
789	UN08202	P	1	(TC)7	1189	1202
790	UN08205	P	1	(TGTTT)4	1110	1129
791	UN08220	P	1	(TC)8	29	44
792	UN08221	P	1	(CAT)5	1460	1474
793	UN08223	P	1	(AT)6	2210	2221
794	UN08223	P	1	(TC)10	2338	2357
795	UN08234	P	1	(GA)16	138	169
796	UN08271	P	1	(AT)6	167	178
797	UN08278	P	1	(TC)6	22	33
798	UN08286	P	1	(TC)9	678	695
799	UN08288	P	1	(AT)6	2041	2052
800	UN08293	P	1	(GATGAG)5	556	585
801	UN08304	P	1	(TC)12	984	1007
802	UN08337	P	1	(AC)16	103	134
803	UN08357	P	1	(ATT)6	539	556
804	UN08359	C	2	(AC)6-(ACAT)7	157	168	193	220
805	UN08359	P	1	(TCT)8	1218	1241
806	UN08363	P	1	(GCA)5	446	460
807	UN08366	P	1	(GA)15	1	30
808	UN08389	P	1	(AAAT)5	325	344
809	UN08390	P	1	(TCC)5	118	132
810	UN08393	P	1	(CTAT)5	1326	1345
811	UN08396	P	1	(GCC)6	691	708
812	UN08399	P	1	(AAATA)4	966	985
813	UN08405	P	1	(ATG)5	1024	1038
814	UN08408	P	1	(CT)6	309	320
815	UN08408	P	1	(TTTA)4	620	635
816	UN08409	P	1	(GAA)5	866	880
817	UN08426	P	1	(GAG)6	2741	2758
818	UN08429	P	1	(CT)6	88	99
819	UN08429	P	1	(CA)7	100	113
820	UN08438	P	1	(ATA)7	17	37
821	UN08438	P	1	(TAA)5	39	53
822	UN08440	P	1	(CGG)6	494	511
823	UN08444	P	1	(AT)10	203	222
824	UN08450	P	1	(TCT)7	745	765
825	UN08453	P	1	(GA)7	193	206
826	UN08453	P	1	(GT)8	207	222
827	UN08455	P	1	(TCTT)5	470	489
828	UN08488	P	1	(TCT)6	1	18
829	UN08496	P	1	(CT)10	292	311
830	UN08505	P	1	(CTCC)4	1454	1469
831	UN08506	P	1	(AAAAT)4	187	206
832	UN08510	P	1	(ATA)5	111	125
833	UN08529	P	1	(ATT)14	838	879
834	UN08534	P	1	(AG)10	1293	1312
835	UN08538	P	1	(TTG)6	354	371
836	UN08551	P	1	(CGC)5	180	194
837	UN08551	P	1	(GAT)18	1295	1348
838	UN08556	P	1	(AG)18	1889	1924
839	UN08568	P	1	(TC)9	1536	1553
840	UN08571	P	1	(AT)9	272	289
841	UN08579	P	1	(AT)7	614	627
842	UN08580	P	1	(TTTG)4	745	760
843	UN08582	P	1	(GAA)5	559	573
844	UN08604	P	1	(ATAAA)4	1324	1343
845	UN08614	P	1	(TAA)9	893	919
846	UN08614	P	1	(TC)6	1454	1465
847	UN08625	P	1	(TC)25	1	50
848	UN08634	P	1	(CCTCAG)4	261	284
849	UN08650	P	1	(CT)8	1	16
850	UN08650	P	1	(AT)8	17	32
851	UN08661	P	1	(AG)9	864	881
852	UN08662	P	1	(CGC)5	912	926
853	UN08671	P	1	(GGC)5	72	86
854	UN08698	P	1	(AG)7	80	93
855	UN08706	P	1	(GA)17	751	784
856	UN08708	P	1	(CT)15	285	314
857	UN08722	C	2	(TC)13-(AT)11	168	193	217	238
858	UN08732	P	1	(AAT)6	185	202
859	UN08735	P	1	(GTT)5	468	482
860	UN08735	P	1	(TC)11	1045	1066
861	UN08744	P	1	(AT)7	913	926
862	UN08764	P	1	(TC)8	41	56
863	UN08772	P	1	(ATT)6	2271	2288
864	UN08785	P	1	(GT)6	62	73
865	UN08805	P	1	(TC)6	7	18
866	UN08823	P	1	(GAT)5	1824	1838
867	UN08826	P	1	(AC)7	26	39
868	UN08826	P	1	(GCG)5	728	742
869	UN08831	C	3	(CT)8-(CT)7-(TC)6	10	25	61	74	97	108
870	UN08833	P	1	(TGTTGA)4	226	249
871	UN08843	P	1	(TTC)8	1056	1079
872	UN08845	P	1	(TC)11	335	356
873	UN08850	P	1	(TAA)12	37	72
874	UN08852	P	1	(AT)7	303	316
875	UN08863	P	1	(AGA)9	101	127
876	UN08865	P	1	(CCT)5	11	25
877	UN08880	P	1	(TGTC)5	252	271
878	UN08917	P	1	(TC)12	479	502
879	UN08921	P	1	(CA)6	5	16
880	UN08938	I	2	(AAT)7-(AAT)5	34	54	58	72
881	UN08959	P	1	(AT)6	434	445
882	UN08964	P	1	(CA)7	432	445
883	UN08978	P	1	(TGT)5	154	168
884	UN08993	P	1	(TA)7	100	113
885	UN09023	P	1	(TCAC)4	266	281
886	UN09023	P	1	(ACC)5	1291	1305
887	UN09023	P	1	(AG)12	1634	1657
888	UN09032	P	1	(GAA)5	1	15
889	UN09032	P	1	(AG)10	763	782
890	UN09039	C	2	(TGA)5-(ACT)6	81	95	176	193
891	UN09047	P	1	(GA)26	407	458
892	UN09047	P	1	(GT)15	459	488
893	UN09068	P	1	(TTA)6	886	903
894	UN09104	P	1	(TAT)5	543	557
895	UN09114	P	1	(TGC)5	250	264
896	UN09123	P	1	(GT)6	829	840
897	UN09127	P	1	(TTAT)4	285	300
898	UN09133	P	1	(AC)12	365	388
899	UN09149	P	1	(TG)8	623	638
900	UN09154	P	1	(CGC)8	433	456
901	UN09159	P	1	(TCT)6	1	18
902	UN09169	P	1	(GA)9	118	135
903	UN09184	P	1	(ATTT)4	1010	1025
904	UN09186	P	1	(ATT)5	83	97
905	UN09189	P	1	(CTT)5	270	284
906	UN09199	P	1	(CCG)5	598	612
907	UN09214	P	1	(ATT)26	328	405
908	UN09222	P	1	(TA)6	643	654
909	UN09227	C	4	(TAT)5-(TAT)6-(TAT)23-(GA)13	35	49	141	158	162	230	313	338
910	UN09227	P	1	(AT)7	783	796
911	UN09228	P	1	(CTAT)5	677	696
912	UN09233	P	1	(TCT)5	232	246
913	UN09279	P	1	(CCACC)4	227	246
914	UN09285	P	1	(TC)7	54	67
915	UN09286	P	1	(AG)21	116	157
916	UN09290	P	1	(TA)7	110	123
917	UN09290	P	1	(TTTA)4	224	239
918	UN09301	P	1	(TC)9	33	50
919	UN09306	P	1	(AAT)5	232	246
920	UN09307	P	1	(TGT)5	567	581
921	UN09322	P	1	(AAC)5	17	31
922	UN09335	P	1	(TC)8	35	50
923	UN09336	P	1	(TTA)7	429	449
924	UN09336	P	1	(AC)7	668	681
925	UN09366	P	1	(GAA)5	581	595
926	UN09371	C	2	(AAT)15-(ATA)11	515	559	642	674
927	UN09373	P	1	(TAA)16	170	217
928	UN09419	P	1	(CACT)4	117	132
929	UN09446	P	1	(CT)6	83	94
930	UN09458	P	1	(TATT)8	747	778
931	UN09502	P	1	(AG)14	62	89
932	UN09507	P	1	(GATA)4	531	546
933	UN09525	P	1	(GAG)5	951	965
934	UN09568	P	1	(AGA)6	642	659
935	UN09580	P	1	(TTTAAT)4	469	492
936	UN09580	P	1	(TATT)4	966	981
937	UN09583	P	1	(ATA)17	42	92
938	UN09584	P	1	(CT)11	41	62
939	UN09590	P	1	(ACT)5	81	95
940	UN09591	P	1	(CT)7	16	29
941	UN09604	P	1	(TC)7	8	21
942	UN09609	P	1	(TTTAT)6	268	297
943	UN09623	P	1	(TTC)5	114	128
944	UN09633	P	1	(ATT)11	763	795
945	UN09637	P	1	(AATT)4	559	574
946	UN09641	P	1	(GA)8	211	226
947	UN09645	P	1	(TTA)7	773	793
948	UN09651	P	1	(GAA)5	399	413
949	UN09654	P	1	(TC)13	742	767
950	UN09663	P	1	(GAAA)4	1458	1473
951	UN09711	P	1	(CAT)5	1049	1063
952	UN09730	P	1	(TC)6	80	91
953	UN09742	P	1	(TAA)5	827	841
954	UN09763	P	1	(AC)6	112	123
955	UN09783	P	1	(CTT)6	253	270
956	UN09799	P	1	(AG)7	246	259
957	UN09800	P	1	(AAAAT)5	102	126
958	UN09816	P	1	(AG)7	130	143
959	UN09816	P	1	(GA)11	146	167
960	UN09820	P	1	(ATT)7	681	701
961	UN09823	P	1	(AGCT)4	34	49
962	UN09844	P	1	(CAT)5	130	144
963	UN09856	P	1	(AAACA)8	528	567
964	UN09861	C	3	(TTA)15-(CAC)5-(TAT)6	104	148	161	175	188	205
965	UN09862	P	1	(CAT)5	18	32
966	UN09862	P	1	(ATT)8	516	539
967	UN09866	P	1	(GGA)5	364	378
968	UN09898	P	1	(AC)21	472	513
969	UN09925	P	1	(AC)6	1040	1051
970	UN09940	P	1	(TTAA)4	587	602
971	UN09944	P	1	(TC)11	412	433
972	UN09959	P	1	(TCA)7	269	289
973	UN09960	P	1	(TTG)5	429	443
974	UN09960	P	1	(TATT)4	584	599
975	UN10007	P	1	(ATA)13	370	408
976	UN10033	P	1	(GTT)5	117	131
977	UN10036	P	1	(CT)8	1084	1099
978	UN10043	P	1	(GCC)6	40	57
979	UN10055	P	1	(AT)6	43	54
980	UN10056	P	1	(TC)7	370	383
981	UN10069	P	1	(GAT)5	701	715
982	UN10077	P	1	(GCG)6	205	222
983	UN10091	P	1	(AT)8	42	57
984	UN10125	P	1	(TGG)5	175	189
985	UN10139	P	1	(CAG)5	559	573
986	UN10151	P	1	(CAT)5	202	216
987	UN10171	C	2	(TTCTCT)4-(GAA)5	25	48	121	135
988	UN10182	P	1	(AC)7	438	451
989	UN10189	P	1	(CAT)5	1095	1109
990	UN10189	C	2	(AGA)11-(GAT)5	1399	1431	1438	1452
991	UN10198	P	1	(AATCTG)4	262	285
992	UN10216	P	1	(GGCGGT)4	533	556
993	UN10239	P	1	(TTG)5	838	852
994	UN10262	P	1	(CGC)6	209	226
995	UN10283	P	1	(GAA)6	753	770
996	UN10300	P	1	(TATT)4	174	189
997	UN10317	P	1	(TAC)10	726	755
998	UN10318	P	1	(TCT)7	101	121
999	UN10318	P	1	(ATT)5	429	443
1000	UN10319	P	1	(CTGT)4	167	182
1001	UN10322	P	1	(ATAA)5	458	477
1002	UN10328	P	1	(TTAT)4	191	206
1003	UN10333	P	1	(TTTA)4	3	18
1004	UN10335	P	1	(TC)8	940	955
1005	UN10343	P	1	(GAA)5	337	351
1006	UN10346	P	1	(ATG)5	637	651
1007	UN10350	P	1	(AC)6	448	459
1008	UN10374	P	1	(TAGA)4	627	642
1009	UN10389	I	2	(CT)11-(CT)7	706	727	729	742
1010	UN10395	P	1	(AG)7	8	21
1011	UN10398	P	1	(AGA)5	562	576
1012	UN10441	P	1	(GGAA)4	297	312
1013	UN10446	P	1	(TGGTT)4	494	513
1014	UN10463	P	1	(GAA)7	15	35
1015	UN10468	P	1	(ATT)9	662	688
1016	UN10472	P	1	(AG)6	467	478
1017	UN10484	P	1	(TTC)5	6	20
1018	UN10492	P	1	(AT)6	495	506
1019	UN10526	P	1	(TAT)5	1307	1321
1020	UN10537	P	1	(AAT)16	68	115
1021	UN10562	P	1	(TCA)5	551	565
1022	UN10573	P	1	(AATC)4	57	72
1023	UN10581	P	1	(GT)6	333	344
1024	UN10588	P	1	(CGC)5	488	502
1025	UN10592	P	1	(GGA)5	42	56
1026	UN10593	P	1	(TAAAGG)4	337	360
1027	UN10595	P	1	(TTTC)4	339	354
1028	UN10610	P	1	(GAA)5	260	274
1029	UN10611	P	1	(TTA)18	595	648
1030	UN10622	P	1	(GAT)6	944	961
1031	UN10623	P	1	(GGAAAA)4	968	991
1032	UN10637	P	1	(AAC)14	55	96
1033	UN10637	P	1	(AAT)17	97	147
1034	UN10641	P	1	(GA)22	135	178
1035	UN10666	P	1	(AG)6	60	71
1036	UN10674	P	1	(TCT)13	587	625
1037	UN10683	P	1	(AAT)16	186	233
1038	UN10685	P	1	(GTG)7	422	442
1039	UN10698	P	1	(AC)7	665	678
1040	UN10699	P	1	(AGG)5	1548	1562
1041	UN10702	P	1	(CGC)5	1642	1656
1042	UN10702	P	1	(AG)6	1786	1797
1043	UN10706	P	1	(AC)6	677	688
1044	UN10707	P	1	(ATTT)4	672	687
1045	UN10727	P	1	(AAGCC)5	311	335
1046	UN10741	P	1	(TGAT)5	509	528
1047	UN10744	P	1	(CT)8	781	796
1048	UN10748	P	1	(ATA)5	415	429
1049	UN10777	P	1	(AAAT)4	1050	1065
1050	UN10782	P	1	(AAAT)5	1391	1410
1051	UN10783	P	1	(TTC)6	76	93
1052	UN10788	P	1	(AAG)6	21	38
1053	UN10792	P	1	(AG)6	391	402
1054	UN10798	P	1	(TC)10	3	22
1055	UN10815	P	1	(TTTA)4	1233	1248
1056	UN10818	P	1	(GCA)7	895	915
1057	UN10823	P	1	(CTT)5	114	128
1058	UN10825	P	1	(TTC)6	379	396
1059	UN10829	P	1	(TA)10	797	816
1060	UN10844	P	1	(TA)8	55	70
1061	UN10848	P	1	(AAT)17	948	998
1062	UN10860	P	1	(AAT)8	36	59
1063	UN10895	P	1	(GAA)6	554	571
1064	UN10908	P	1	(ATA)7	827	847
1065	UN10930	P	1	(TGA)5	301	315
1066	UN10932	P	1	(GAA)5	423	437
1067	UN10941	P	1	(GA)11	795	816
1068	UN10944	P	1	(TC)10	52	71
1069	UN11003	P	1	(AGC)6	237	254
1070	UN11012	P	1	(TGC)5	948	962
1071	UN11024	P	1	(TAAT)4	997	1012
1072	UN11031	P	1	(AT)11	534	555
1073	UN11036	P	1	(ATT)9	141	167
1074	UN11039	C	2	(GCC)5-(AC)8	353	367	449	464
1075	UN11045	P	1	(TA)6	91	102
1076	UN11045	P	1	(GA)6	103	114
1077	UN11052	P	1	(TTA)9	113	139
1078	UN11059	P	1	(CAAA)4	736	751
1079	UN11061	P	1	(CATT)4	535	550
1080	UN11093	P	1	(AC)9	1179	1196
1081	UN11109	P	1	(TTC)6	517	534
1082	UN11117	P	1	(TTGC)5	357	376
1083	UN11129	P	1	(AG)7	75	88
1084	UN11129	P	1	(TC)6	206	217
1085	UN11133	P	1	(AT)9	422	439
1086	UN11137	P	1	(AAT)14	233	274
1087	UN11142	P	1	(CTC)6	528	545
1088	UN11146	P	1	(TC)8	8	23
1089	UN11160	P	1	(AG)7	920	933
1090	UN11167	I	2	(GA)18-(GA)8	112	147	149	164
1091	UN11167	P	1	(TC)7	3747	3760
1092	UN11175	P	1	(TTC)5	1899	1913
1093	UN11188	P	1	(CTTC)4	535	550
1094	UN11189	P	1	(GCG)6	103	120
1095	UN11191	P	1	(TCTTCA)5	76	105
1096	UN11201	P	1	(AG)7	74	87
1097	UN11205	P	1	(CA)6	9	20
1098	UN11211	P	1	(AC)6	477	488
1099	UN11223	P	1	(AAC)6	296	313
1100	UN11225	P	1	(CT)6	10	21
1101	UN11226	P	1	(TC)7	5	18
1102	UN11230	P	1	(GCA)5	421	435
1103	UN11232	P	1	(TGTA)5	382	401
1104	UN11244	P	1	(TCT)16	98	145
1105	UN11257	P	1	(GAT)5	540	554
1106	UN11259	P	1	(TTCA)6	38	61
1107	UN11266	P	1	(ATGT)4	77	92
1108	UN11266	P	1	(AG)11	3051	3072
1109	UN11269	P	1	(GAA)5	203	217
1110	UN11286	P	1	(AAAT)6	755	778
1111	UN11287	P	1	(AG)8	1901	1916
1112	UN11317	P	1	(GA)6	215	226
1113	UN11317	P	1	(TC)19	1965	2002
1114	UN11320	P	1	(TTTTA)4	378	397
1115	UN11325	P	1	(AGT)5	1900	1914
1116	UN11338	P	1	(TAT)7	956	976
1117	UN11338	P	1	(ATAAA)5	1203	1227
1118	UN11343	P	1	(TC)10	1511	1530
1119	UN11354	P	1	(AG)9	43	60
1120	UN11364	P	1	(CT)6	29	40
1121	UN11365	P	1	(CT)7	199	212
1122	UN11365	P	1	(TGT)5	1051	1065
1123	UN11366	P	1	(ATA)5	2988	3002
1124	UN11366	P	1	(ATTA)4	3416	3431
1125	UN11375	P	1	(GA)6	470	481
1126	UN11387	P	1	(GA)10	770	789
1127	UN11398	P	1	(CCG)5	248	262
1128	UN11398	P	1	(AAT)6	616	633
1129	UN11398	P	1	(GATTA)4	1958	1977
1130	UN11401	P	1	(TA)6	51	62
1131	UN11402	P	1	(AC)9	812	829
1132	UN11402	P	1	(TC)8	830	845
1133	UN11413	P	1	(CTT)10	14	43
1134	UN11421	P	1	(AAG)5	1667	1681
1135	UN11422	P	1	(AG)7	974	987
1136	UN11424	P	1	(CGG)5	2422	2436
1137	UN11426	C	2	(CCTTT)4-(AG)7	2051	2070	2093	2106
1138	UN11427	P	1	(TTTA)4	1027	1042
1139	UN11429	P	1	(AG)7	16	29
1140	UN11429	P	1	(GAA)5	581	595
1141	UN11435	P	1	(TTTG)7	354	381
1142	UN11444	P	1	(TA)6	341	352
1143	UN11444	P	1	(CA)6	353	364
1144	UN11445	P	1	(AT)6	33	44
1145	UN11445	P	1	(CT)9	1526	1543
1146	UN11476	P	1	(AG)8	29	44
1147	UN11477	P	1	(TG)6	79	90
1148	UN11478	C	2	(TTTTG)6-(TTTTTG)4	603	632	651	674
1149	UN11491	P	1	(TGA)5	452	466
1150	UN11496	P	1	(TA)9	1202	1219
1151	UN11506	P	1	(TCA)5	140	154
1152	UN11506	P	1	(CCG)5	721	735
1153	UN11506	P	1	(AAT)5	1089	1103
1154	UN11506	P	1	(ATG)7	1763	1783
1155	UN11508	P	1	(GA)7	98	111
1156	UN11515	P	1	(AC)7	682	695
1157	UN11528	P	1	(AG)9	1020	1037
1158	UN11531	P	1	(ATC)5	2358	2372
1159	UN11536	P	1	(TCC)5	181	195
1160	UN11541	P	1	(TTG)5	407	421
1161	UN11548	P	1	(AG)6	846	857
1162	UN11550	P	1	(GA)9	1081	1098
1163	UN11553	P	1	(TC)7	603	616
1164	UN11556	P	1	(TCAC)4	93	108
1165	UN11558	P	1	(ATC)6	2111	2128
1166	UN11558	P	1	(TCA)5	2559	2573
1167	UN11563	P	1	(GAT)7	1796	1816
1168	UN11564	P	1	(TA)6	531	542
1169	UN11564	P	1	(CA)6	543	554
1170	UN11570	P	1	(ATC)6	2551	2568
1171	UN11581	P	1	(TTC)5	1025	1039
1172	UN11595	P	1	(ATC)7	1688	1708
1173	UN11602	P	1	(TC)7	65	78
1174	UN11604	P	1	(TC)6	49	60
1175	UN11614	P	1	(GA)7	1412	1425
1176	UN11617	P	1	(ATG)5	555	569
1177	UN11619	P	1	(CCG)5	247	261
1178	UN11619	P	1	(AAT)6	615	632
1179	UN11631	P	1	(TGT)5	590	604
1180	UN11632	P	1	(GA)25	236	285
1181	UN11641	P	1	(AG)7	537	550
1182	UN11653	P	1	(GA)7	1965	1978
1183	UN11654	P	1	(CTT)5	1231	1245
1184	UN11661	P	1	(GAA)5	296	310
1185	UN11670	P	1	(TTCT)4	4645	4660
1186	UN11672	P	1	(CT)7	478	491
1187	UN11674	P	1	(TA)7	56	69
1188	UN11690	P	1	(CAT)5	499	513
1189	UN11690	P	1	(GTTT)4	794	809
1190	UN11706	P	1	(CCA)5	431	445
1191	UN11719	P	1	(TTA)5	38	52
1192	UN11736	P	1	(TC)10	13	32
1193	UN11740	P	1	(TC)10	1603	1622
1194	UN11749	P	1	(CGC)6	251	268
1195	UN11757	P	1	(CTTT)4	10	25
1196	UN11763	P	1	(CTA)8	72	95
1197	UN11773	P	1	(CTC)5	1557	1571
1198	UN11791	P	1	(TCT)10	920	949
1199	UN11794	P	1	(ACA)6	61	78
1200	UN11801	P	1	(TCT)6	70	87
1201	UN11813	P	1	(AG)6	683	694
1202	UN11816	P	1	(ATT)6	724	741
1203	UN11816	P	1	(TA)7	931	944
1204	UN11825	P	1	(GA)9	1	18
1205	UN11828	P	1	(AT)6	613	624
1206	UN11857	P	1	(CT)6	510	521
1207	UN11865	I	2	(AT)10-(AT)7	186	205	208	221
1208	UN11889	P	1	(CT)7	151	164
1209	UN11905	P	1	(TTC)7	72	92
1210	UN11916	P	1	(ATC)7	510	530
1211	UN11928	P	1	(AG)8	1383	1398
1212	UN11942	P	1	(AAATCA)4	1042	1065
1213	UN11943	P	1	(TGC)5	3236	3250
1214	UN11964	P	1	(AC)10	455	474
1215	UN11996	P	1	(TA)10	3688	3707
1216	UN12005	P	1	(AAAG)5	74	93
1217	UN12041	P	1	(CCA)7	695	715
1218	UN12045	P	1	(AATT)4	12	27
1219	UN12047	P	1	(TC)18	1155	1190
1220	UN12068	P	1	(TCA)5	338	352
1221	UN12074	P	1	(TC)10	805	824
1222	UN12076	P	1	(AAAATA)4	1635	1658
1223	UN12090	P	1	(CTT)6	42	59
1224	UN12095	P	1	(AG)6	130	141
1225	UN12109	P	1	(CTCCA)5	658	682
1226	UN12123	P	1	(GA)6	1844	1855
1227	UN12136	P	1	(GCC)6	1859	1876
1228	UN12137	P	1	(TTTA)8	648	679
1229	UN12141	P	1	(TTTTA)5	668	692
1230	UN12141	P	1	(TAA)7	917	937
1231	UN12145	P	1	(AT)9	558	575
1232	UN12151	P	1	(TCT)11	125	157
1233	UN12161	P	1	(TTCA)6	549	572
1234	UN12166	P	1	(AAG)7	804	824
1235	UN12173	P	1	(TTC)6	96	113
1236	UN12178	P	1	(AAACA)4	866	885
1237	UN12179	P	1	(GA)6	18	29
1238	UN12187	P	1	(AG)6	1125	1136
1239	UN12201	P	1	(CT)7	833	846
1240	UN12202	P	1	(TTTTC)5	1192	1216
1241	UN12205	P	1	(TCT)5	308	322
1242	UN12216	P	1	(AG)10	1801	1820
1243	UN12228	P	1	(AG)8	43	58
1244	UN12229	P	1	(AATTG)4	141	160
1245	UN12240	P	1	(GTTT)4	537	552
1246	UN12242	P	1	(TA)8	97	112
1247	UN12245	P	1	(AG)6	1699	1710
1248	UN12249	P	1	(GA)7	203	216
1249	UN12249	P	1	(AG)6	816	827
1250	UN12251	P	1	(TC)17	413	446
1251	UN12254	P	1	(TTC)5	223	237
1252	UN12256	P	1	(CTT)7	691	711
1253	UN12273	P	1	(TA)6	488	499
1254	UN12273	P	1	(CA)6	500	511
1255	UN12274	P	1	(AATG)4	656	671
1256	UN12277	P	1	(GA)9	2714	2731
1257	UN12278	P	1	(AG)13	1000	1025
1258	UN12283	P	1	(TA)6	905	916
1259	UN12286	P	1	(AT)9	51	68
1260	UN12296	P	1	(TTC)5	26	40
1261	UN12299	P	1	(AGA)5	2381	2395
1262	UN12312	P	1	(CT)9	1962	1979
1263	UN12327	P	1	(GAA)6	683	700
1264	UN12332	P	1	(TC)6	22	33
1265	UN12361	P	1	(TCT)6	1598	1615
1266	UN12364	P	1	(AG)10	41	60
1267	UN12365	P	1	(TGA)5	1145	1159
1268	UN12371	P	1	(TC)12	1731	1754
1269	UN12376	P	1	(AT)9	719	736
1270	UN12377	P	1	(AG)20	38	77
1271	UN12377	P	1	(TCT)5	202	216
1272	UN12399	P	1	(TCC)5	693	707
1273	UN12408	P	1	(GCTA)4	1108	1123
1274	UN12416	P	1	(AAG)5	526	540
1275	UN12424	P	1	(GGAA)5	259	278
1276	UN12426	P	1	(CT)17	65	98
1277	UN12452	P	1	(TG)6	2081	2092
1278	UN12474	P	1	(TAT)5	24	38
1279	UN12476	P	1	(AAT)15	158	202
1280	UN12476	P	1	(GAA)9	976	1002
1281	UN12476	P	1	(GAA)5	1129	1143
1282	UN12484	P	1	(AAG)5	9	23
1283	UN12508	P	1	(AGA)5	1442	1456
1284	UN12524	P	1	(GA)9	924	941
1285	UN12531	P	1	(AAAAT)5	254	278
1286	UN12531	P	1	(GAAA)4	3048	3063
1287	UN12538	P	1	(TG)6	1359	1370
1288	UN12540	P	1	(AGA)6	499	516
1289	UN12553	P	1	(AAT)5	14	28
1290	UN12560	P	1	(GTTT)4	881	896
1291	UN12560	P	1	(AAAT)5	1912	1931
1292	UN12563	P	1	(CACT)6	2432	2455
1293	UN12576	P	1	(TC)11	39	60
1294	UN12587	P	1	(CGATC)4	31	50
1295	UN12607	P	1	(CT)15	947	976
1296	UN12607	P	1	(AT)13	977	1002
1297	UN12608	P	1	(CTT)7	342	362
1298	UN12612	P	1	(TC)8	2679	2694
1299	UN12613	P	1	(TGG)5	1360	1374
1300	UN12629	C	2	(GAA)5-(AAG)10	1110	1124	1147	1176
1301	UN12634	P	1	(GAA)5	838	852
1302	UN12636	P	1	(CT)7	50	63
1303	UN12649	P	1	(AAT)5	7	21
1304	UN12658	P	1	(AC)6	108	119
1305	UN12671	P	1	(TAA)17	154	204
1306	UN12671	P	1	(AG)9	1418	1435
1307	UN12688	P	1	(TA)7	227	240
1308	UN12691	P	1	(TC)6	47	58
1309	UN12694	P	1	(TC)7	1750	1763
1310	UN12713	P	1	(CT)6	354	365
1311	UN12737	P	1	(ATA)8	98	121
1312	UN12775	P	1	(CT)6	3241	3252
1313	UN12780	P	1	(GTTT)4	888	903
1314	UN12780	P	1	(AAAT)5	1921	1940
1315	UN12791	P	1	(CCG)6	367	384
1316	UN12798	P	1	(AAT)6	942	959
1317	UN12798	P	1	(AT)12	1986	2009
1318	UN12802	P	1	(TC)14	2627	2654
1319	UN12807	P	1	(AAT)5	303	317
1320	UN12808	P	1	(CT)6	43	54
1321	UN12814	P	1	(GA)11	1788	1809
1322	UN12861	P	1	(CT)8	244	259
1323	UN12881	P	1	(CT)10	14	33
1324	UN12919	P	1	(CT)6	1466	1477
1325	UN12922	P	1	(AG)9	776	793
1326	UN12957	P	1	(AG)6	465	476
1327	UN12963	P	1	(TC)6	396	407
1328	UN12971	P	1	(GAT)7	2630	2650
1329	UN12977	P	1	(AAG)5	110	124
1330	UN12986	P	1	(TA)7	1370	1383
1331	UN12989	P	1	(GAA)5	172	186
1332	UN13007	P	1	(GCT)5	317	331
1333	UN13021	P	1	(TTG)6	878	895
1334	UN13032	P	1	(GA)8	1682	1697
1335	UN13039	P	1	(ATT)18	599	652
1336	UN13055	P	1	(AG)13	12	37
1337	UN13059	P	1	(TC)10	970	989
1338	UN13060	P	1	(AAAT)4	48	63
1339	UN13073	P	1	(AT)6	101	112
1340	UN13081	P	1	(TA)6	71	82
1341	UN13081	P	1	(TA)10	1082	1101
1342	UN13081	P	1	(CATA)5	1102	1121
1343	UN13105	P	1	(TA)11	144	165
1344	UN13105	P	1	(TC)12	1621	1644
1345	UN13107	P	1	(CCG)5	29	43
1346	UN13107	P	1	(TCT)9	279	305
1347	UN13121	P	1	(GA)15	149	178
1348	UN13123	P	1	(GCT)5	530	544
1349	UN13135	P	1	(AT)7	1200	1213
1350	UN13146	P	1	(TA)7	284	297
1351	UN13154	P	1	(TCT)6	311	328
1352	UN13157	P	1	(AC)6	14	25
1353	UN13159	P	1	(AAT)12	254	289
1354	UN13161	P	1	(TTC)12	333	368
1355	UN13162	P	1	(AATA)4	336	351
1356	UN13170	P	1	(GA)6	1051	1062
1357	UN13174	P	1	(CT)6	71	82
1358	UN13178	P	1	(GA)6	872	883
1359	UN13210	P	1	(GGAA)4	1204	1219
1360	UN13241	P	1	(GA)15	49	78
1361	UN13245	P	1	(TAT)6	114	131
1362	UN13246	P	1	(ACT)5	1276	1290
1363	UN13257	P	1	(ACA)7	19	39
1364	UN13257	P	1	(AG)23	1123	1168
1365	UN13258	P	1	(ATATC)4	364	383
1366	UN13274	P	1	(AGC)6	285	302
1367	UN13281	P	1	(AG)6	351	362
1368	UN13286	P	1	(CTGT)4	183	198
1369	UN13293	P	1	(AT)7	20	33
1370	UN13293	P	1	(CT)9	1270	1287
1371	UN13295	P	1	(AGA)5	1	15
1372	UN13306	C	2	(GA)6-(GA)6	644	655	708	719
1373	UN13310	P	1	(CATC)4	735	750
1374	UN13336	P	1	(AGA)6	478	495
1375	UN13339	P	1	(AAG)5	852	866
1376	UN13347	P	1	(TC)6	48	59
1377	UN13347	P	1	(GGA)5	705	719
1378	UN13355	P	1	(AGA)5	1114	1128
1379	UN13357	P	1	(CTT)5	122	136
1380	UN13365	P	1	(AC)6	212	223
1381	UN13367	P	1	(CT)7	1483	1496
1382	UN13368	P	1	(TCC)5	57	71
1383	UN13390	P	1	(AAAAT)4	906	925
1384	UN13416	P	1	(AG)10	81	100
1385	UN13419	P	1	(AAG)9	35	61
1386	UN13420	P	1	(TC)10	524	543
1387	UN13420	P	1	(TA)8	544	559
1388	UN13438	P	1	(TGA)7	1054	1074
1389	UN13441	P	1	(CT)6	10	21
1390	UN13458	P	1	(AAT)9	266	292
1391	UN13460	P	1	(AG)8	760	775
1392	UN13469	P	1	(TGA)6	629	646
1393	UN13481	P	1	(TC)7	760	773
1394	UN13493	P	1	(TGATC)4	123	142
1395	UN13493	P	1	(AGT)5	350	364
1396	UN13494	P	1	(CT)8	1328	1343
1397	UN13500	C	3	(TC)6-(CT)6-(TC)9	889	900	906	917	989	1006
1398	UN13501	P	1	(AG)9	19	36
1399	UN13506	P	1	(AT)6	77	88
1400	UN13510	P	1	(TTC)5	1275	1289
1401	UN13514	P	1	(GAT)6	513	530
1402	UN13529	P	1	(TCCTCT)4	232	255
1403	UN13547	P	1	(CTC)5	759	773
1404	UN13555	P	1	(AG)18	238	273
1405	UN13586	P	1	(GA)6	76	87
1406	UN13596	P	1	(CTG)5	64	78
1407	UN13615	P	1	(TC)10	286	305
1408	UN13618	P	1	(TA)6	708	719
1409	UN13658	P	1	(TTTTAT)5	1492	1521
1410	UN13672	P	1	(AAC)6	121	138
1411	UN13674	P	1	(AG)10	1	20
1412	UN13700	P	1	(TC)12	1500	1523
1413	UN13702	P	1	(CAT)5	306	320
1414	UN13710	P	1	(GAA)9	161	187
1415	UN13724	P	1	(TTA)6	38	55
1416	UN13740	C	2	(CT)12-(TC)7	5	28	108	121
1417	UN13744	P	1	(AAC)6	146	163
1418	UN13745	P	1	(GTA)6	618	635
1419	UN13746	P	1	(ATT)9	1928	1954
1420	UN13757	P	1	(AG)10	1626	1645
1421	UN13774	P	1	(TGT)5	121	135
1422	UN13777	P	1	(GA)16	1730	1761
1423	UN13779	P	1	(TC)7	27	40
1424	UN13805	P	1	(AAG)10	1374	1403
1425	UN13813	P	1	(AG)7	746	759
1426	UN13827	P	1	(CT)12	37	60
1427	UN13831	P	1	(AG)9	741	758
1428	UN13840	P	1	(AAT)5	1082	1096
1429	UN13847	P	1	(TCC)5	737	751
1430	UN13850	P	1	(GA)6	15	26
1431	UN13877	P	1	(AAAAAT)5	975	1004
1432	UN13889	P	1	(CAG)5	874	888
1433	UN13893	P	1	(AG)8	1270	1285
1434	UN13895	P	1	(TCT)7	617	637
1435	UN13909	P	1	(AG)9	651	668
1436	UN13919	P	1	(ATTA)5	874	893
1437	UN13929	P	1	(TG)26	346	397
1438	UN13929	P	1	(ATG)7	547	567
1439	UN13933	P	1	(TC)13	8	33
1440	UN13942	P	1	(AT)7	1691	1704
1441	UN13954	P	1	(AAG)6	408	425
1442	UN13959	P	1	(CA)6	321	332
1443	UN13969	P	1	(CT)7	6	19
1444	UN13987	P	1	(TATC)5	21	40
1445	UN13994	P	1	(ACC)6	318	335
1446	UN13995	P	1	(CA)9	710	727
1447	UN13999	P	1	(TC)8	13	28
1448	UN14006	P	1	(AG)13	2076	2101
1449	UN14013	P	1	(CT)6	44	55
1450	UN14022	P	1	(TTC)5	733	747
1451	UN14023	P	1	(GAT)5	1224	1238
1452	UN14024	P	1	(CTG)5	1415	1429
1453	UN14038	P	1	(TCA)5	999	1013
1454	UN14045	P	1	(TCTT)7	279	306
1455	UN14056	P	1	(TTTG)4	1249	1264
1456	UN14062	P	1	(AGA)9	72	98
1457	UN14071	P	1	(TGATC)4	38	57
1458	UN14073	P	1	(ACCTGG)4	437	460
1459	UN14086	P	1	(ATC)5	1023	1037
1460	UN14093	P	1	(TTAGT)4	804	823
1461	UN14101	P	1	(CCT)5	32	46
1462	UN14104	P	1	(TC)13	2036	2061
1463	UN14106	P	1	(TCG)6	811	828
1464	UN14112	P	1	(ACC)5	650	664
1465	UN14127	P	1	(TAGC)4	2181	2196
1466	UN14130	P	1	(CAC)5	322	336
1467	UN14144	P	1	(GA)11	1363	1384
1468	UN14153	P	1	(AG)6	781	792
1469	UN14164	P	1	(GAG)5	730	744
1470	UN14165	P	1	(TTC)5	812	826
1471	UN14167	P	1	(ATAA)5	1390	1409
1472	UN14168	P	1	(TAT)5	406	420
1473	UN14173	P	1	(ATAA)4	52	67
1474	UN14187	P	1	(TTG)6	171	188
1475	UN14194	P	1	(TTTA)4	1295	1310
1476	UN14194	P	1	(TTTA)4	1525	1540
1477	UN14217	P	1	(TAAT)6	592	615
1478	UN14239	P	1	(TTG)5	275	289
1479	UN14239	P	1	(ATT)6	490	507
1480	UN14243	P	1	(GT)8	321	336
1481	UN14250	P	1	(AG)6	1469	1480
1482	UN14264	P	1	(AAGA)5	270	289
1483	UN14267	P	1	(AG)21	221	262
1484	UN14274	P	1	(AG)6	1524	1535
1485	UN14275	P	1	(ATG)5	339	353
1486	UN14276	P	1	(GA)10	673	692
1487	UN14278	P	1	(GAT)6	277	294
1488	UN14281	P	1	(CGA)6	1154	1171
1489	UN14282	P	1	(CTT)7	894	914
1490	UN14291	I	2	(CT)6-(CT)6	709	720	723	734
1491	UN14293	P	1	(AAAT)4	285	300
1492	UN14302	P	1	(CAG)5	183	197
1493	UN14311	P	1	(AAC)5	246	260
1494	UN14312	P	1	(TTC)6	534	551
1495	UN14318	P	1	(TTC)12	44	79
1496	UN14354	P	1	(AG)15	1132	1161
1497	UN14357	P	1	(CGC)5	72	86
1498	UN14358	P	1	(AG)15	785	814
1499	UN14361	P	1	(ATG)5	4	18
1500	UN14366	P	1	(TGTA)5	455	474
1501	UN14378	P	1	(GA)13	1	26
1502	UN14388	P	1	(TTTA)4	356	371
1503	UN14391	P	1	(TAA)7	731	751
1504	UN14394	P	1	(AG)14	388	415
1505	UN14402	P	1	(GCT)5	189	203
1506	UN14403	P	1	(CTT)5	1157	1171
1507	UN14414	P	1	(TTTC)4	78	93
1508	UN14427	P	1	(ATG)6	855	872
1509	UN14441	P	1	(GATG)4	1675	1690
1510	UN14447	P	1	(TCT)7	1028	1048
1511	UN14458	P	1	(CTT)5	908	922
1512	UN14464	P	1	(TC)6	60	71
1513	UN14465	P	1	(AGA)5	12	26
1514	UN14474	P	1	(AG)8	862	877
1515	UN14486	P	1	(TTC)5	1086	1100
1516	UN14487	P	1	(AAAC)4	66	81
1517	UN14519	I	2	(TTG)6-(TTG)9	832	849	853	879
1518	UN14522	C	2	(TA)6-(AT)6	99	110	147	158
1519	UN14532	P	1	(TTG)5	295	309
1520	UN14542	P	1	(CTAT)5	1042	1061
1521	UN14555	P	1	(TAG)5	294	308
1522	UN14588	P	1	(AG)6	1360	1371
1523	UN14594	P	1	(GACCA)7	483	517
1524	UN14614	P	1	(AAG)7	737	757
1525	UN14616	P	1	(AGA)9	936	962
1526	UN14619	P	1	(ATG)5	40	54
1527	UN14619	P	1	(AC)6	858	869
1528	UN14620	P	1	(CT)7	17	30
1529	UN14620	P	1	(TATC)6	32	55
1530	UN14623	P	1	(AT)12	109	132
1531	UN14626	P	1	(AC)7	1900	1913
1532	UN14630	P	1	(CCG)6	675	692
1533	UN14635	P	1	(ATA)14	32	73
1534	UN14635	P	1	(AAGA)4	73	88
1535	UN14647	P	1	(GTGG)4	124	139
1536	UN14647	P	1	(CCG)7	370	390
1537	UN14662	P	1	(CCT)6	1018	1035
1538	UN14662	P	1	(CT)12	2134	2157
1539	UN14666	P	1	(CT)9	3638	3655
1540	UN14671	P	1	(TC)7	617	630
1541	UN14675	P	1	(CAT)5	464	478
1542	UN14680	P	1	(TCA)5	313	327
1543	UN14692	P	1	(TC)10	768	787
1544	UN14698	P	1	(TCA)5	502	516
1545	UN14704	P	1	(CTG)5	600	614
1546	UN14731	P	1	(AATA)4	1504	1519
1547	UN14734	P	1	(ATT)21	68	130
1548	UN14736	P	1	(GA)8	1	16
1549	UN14739	P	1	(AATAA)5	490	514
1550	UN14750	P	1	(GAACC)6	293	322
1551	UN14753	P	1	(AAT)13	548	586
1552	UN14768	P	1	(TCT)8	128	151
1553	UN14771	P	1	(TCT)6	1226	1243
1554	UN14784	P	1	(ATAA)4	1952	1967
1555	UN14786	P	1	(ACT)7	180	200
1556	UN14797	P	1	(GCG)6	32	49
1557	UN14812	P	1	(TCT)7	18	38
1558	UN14836	P	1	(ACA)7	1198	1218
1559	UN14838	P	1	(GA)8	730	745
1560	UN14840	P	1	(GAA)6	1458	1475
1561	UN14841	P	1	(AT)6	52	63
1562	UN14846	P	1	(TAA)7	1834	1854
1563	UN14850	P	1	(CCG)5	1685	1699
1564	UN14857	P	1	(TCTT)4	1440	1455
1565	UN14858	P	1	(CT)8	1564	1579
1566	UN14859	P	1	(CT)10	242	261
1567	UN14864	P	1	(GA)9	3	20
1568	UN14864	P	1	(CAA)5	1128	1142
1569	UN14871	P	1	(TTC)5	1813	1827
1570	UN14873	P	1	(TCC)5	838	852
1571	UN14875	P	1	(TC)8	173	188
1572	UN14885	C	2	(TA)6-(TG)9	8	19	44	61
1573	UN14886	P	1	(TCA)5	563	577
1574	UN14889	P	1	(AAC)7	354	374
1575	UN14891	P	1	(TGAT)5	169	188
1576	UN14902	P	1	(GA)7	1536	1549
1577	UN14906	P	1	(GA)6	1641	1652
1578	UN14908	P	1	(ATC)5	336	350
1579	UN14912	P	1	(TCGCAT)4	7	30
1580	UN14919	P	1	(AATA)4	1398	1413
1581	UN14923	P	1	(AG)14	2030	2057
1582	UN14928	P	1	(CT)6	138	149
1583	UN14952	P	1	(TG)8	251	266
1584	UN14963	P	1	(TTC)5	126	140
1585	UN14966	P	1	(TAA)5	75	89
1586	UN14966	P	1	(AAGA)4	1218	1233
1587	UN14968	P	1	(CT)8	413	428
1588	UN14970	P	1	(TA)12	1829	1852
1589	UN14984	P	1	(GTG)7	1272	1292
1590	UN14986	P	1	(TCT)6	23	40
1591	UN14987	I	2	(TC)30-(TC)7	1184	1243	1246	1259
1592	UN14991	P	1	(CGG)5	475	489
1593	UN14993	P	1	(TGC)5	7	21
1594	UN15002	P	1	(AAC)6	616	633
1595	UN15014	P	1	(TTC)6	376	393
1596	UN15015	P	1	(AGAAA)4	1	20
1597	UN15026	P	1	(TTA)5	2106	2120
1598	UN15042	P	1	(ACC)5	833	847
1599	UN15051	P	1	(CT)6	1076	1087
1600	UN15057	P	1	(CTG)6	630	647
1601	UN15071	P	1	(ATC)6	2202	2219
1602	UN15079	P	1	(AGCT)4	286	301
1603	UN15080	P	1	(GGA)6	1508	1525
1604	UN15084	P	1	(AT)6	1587	1598
1605	UN15094	P	1	(CCG)5	867	881
1606	UN15118	P	1	(TA)9	123	140
1607	UN15133	P	1	(ATC)5	503	517
1608	UN15133	C	2	(CAATC)4-(GAT)5	1205	1224	1241	1255
1609	UN15150	P	1	(TTTA)4	108	123
1610	UN15152	P	1	(TCT)6	17	34
1611	UN15154	P	1	(CGG)6	563	580
1612	UN15166	P	1	(AT)6	6	17
1613	UN15190	P	1	(AAACC)4	487	506
1614	UN15193	P	1	(TCT)5	1085	1099
1615	UN15201	P	1	(TC)13	1960	1985
1616	UN15217	P	1	(AG)7	16	29
1617	UN15220	P	1	(TTCTT)5	748	772
1618	UN15227	P	1	(TC)6	1007	1018
1619	UN15245	P	1	(AG)8	184	199
1620	UN15266	P	1	(AAATA)4	159	178
1621	UN15275	P	1	(ATG)7	844	864
1622	UN15285	P	1	(CTT)7	1570	1590
1623	UN15311	P	1	(AGC)6	55	72
1624	UN15315	P	1	(CA)7	160	173
1625	UN15318	P	1	(GA)6	1	12
1626	UN15318	P	1	(AAC)5	410	424
1627	UN15324	P	1	(CAT)6	694	711
1628	UN15328	P	1	(AGA)5	1521	1535
1629	UN15330	P	1	(AT)6	807	818
1630	UN15331	P	1	(AAC)8	1936	1959
1631	UN15344	P	1	(TA)9	2505	2522
1632	UN15345	P	1	(TC)11	519	540
1633	UN15345	P	1	(CT)6	738	749
1634	UN15345	P	1	(TTGC)5	1337	1356
1635	UN15346	P	1	(TTC)6	169	186
1636	UN15353	C	2	(CCT)7-(GCAG)4	664	684	714	729
1637	UN15359	P	1	(AAAC)6	2144	2167
1638	UN15360	P	1	(GAA)5	3814	3828
1639	UN15364	P	1	(GGT)6	1191	1208
1640	UN15365	P	1	(TCGA)4	633	648
1641	UN15373	P	1	(TA)8	1178	1193
1642	UN15377	P	1	(TTC)5	1018	1032
1643	UN15389	P	1	(TTTG)5	264	283
1644	UN15391	P	1	(GAG)5	686	700
1645	UN15394	P	1	(CT)8	3039	3054
1646	UN15431	P	1	(GCG)6	868	885
1647	UN15432	P	1	(TAA)5	9	23
1648	UN15436	P	1	(TAT)8	1514	1537
1649	UN15438	P	1	(CAACAC)4	172	195
1650	UN15453	P	1	(TC)16	247	278
1651	UN15459	P	1	(TA)6	324	335
1652	UN15464	P	1	(TA)6	28	39
1653	UN15466	P	1	(TCT)6	61	78
1654	UN15466	P	1	(TC)10	1437	1456
1655	UN15471	P	1	(ATT)7	877	897
1656	UN15475	P	1	(CCG)7	1120	1140
1657	UN15479	P	1	(AG)24	487	534
1658	UN15499	P	1	(TCT)5	571	585
1659	UN15500	P	1	(AATC)4	484	499
1660	UN15504	P	1	(AATCGA)5	45	74
1661	UN15506	P	1	(TC)8	38	53
1662	UN15510	P	1	(CTTTTA)4	124	147
1663	UN15520	P	1	(TTAT)5	1973	1992
1664	UN15521	P	1	(CTAG)4	1397	1412
1665	UN15522	P	1	(TCT)6	7	24
1666	UN15524	P	1	(AAT)6	565	582
1667	UN15524	P	1	(TGA)7	746	766
1668	UN15545	P	1	(AGAT)9	683	718
1669	UN15546	P	1	(TAAT)6	994	1017
1670	UN15560	C	2	(CATA)5-(AGG)5	29	48	61	75
1671	UN15577	P	1	(CT)7	46	59
1672	UN15579	P	1	(GAA)6	483	500
1673	UN15584	P	1	(AGA)6	1417	1434
1674	UN15587	C	2	(AGA)5-(AG)9	2337	2351	2361	2378
1675	UN15590	P	1	(GAA)7	97	117
1676	UN15594	P	1	(TCA)5	2200	2214
1677	UN15598	P	1	(TG)7	1192	1205
1678	UN15601	P	1	(GAA)13	1241	1279
1679	UN15602	P	1	(CAG)7	561	581
1680	UN15609	P	1	(TC)6	38	49
1681	UN15614	C	2	(GAT)5-(ATC)5	223	237	297	311
1682	UN15616	P	1	(AGA)5	388	402
1683	UN15624	P	1	(AG)8	61	76
1684	UN15631	P	1	(TG)6	717	728
1685	UN15637	P	1	(AAAC)6	757	780
1686	UN15663	P	1	(TTGTAC)4	338	361
1687	UN15684	P	1	(ATA)5	70	84
1688	UN15706	P	1	(GGAG)4	1955	1970
1689	UN15711	P	1	(AATT)4	629	644
1690	UN15716	P	1	(AAC)5	1094	1108
1691	UN15716	P	1	(CT)12	1645	1668
1692	UN15719	P	1	(TTTA)6	401	424
1693	UN15721	P	1	(GA)12	1	24
1694	UN15728	P	1	(CTT)5	121	135
1695	UN15731	P	1	(CTGT)4	97	112
1696	UN15735	P	1	(GAA)5	116	130
1697	UN15737	P	1	(TCT)5	101	115
1698	UN15743	P	1	(GCC)6	2210	2227
1699	UN15749	P	1	(CCT)5	218	232
1700	UN15751	P	1	(CAA)12	548	583
1701	UN15751	P	1	(ATG)6	736	753
1702	UN15770	P	1	(AATA)4	824	839
1703	UN15778	P	1	(GTG)5	31	45
1704	UN15781	P	1	(AT)8	26	41
1705	UN15781	P	1	(CGG)7	259	279
1706	UN15783	C	2	(AG)8-(AG)6	614	629	664	675
1707	UN15798	P	1	(AG)6	1280	1291
1708	UN15808	C	2	(AG)7-(AG)6	1690	1703	1710	1721
1709	UN15816	P	1	(AAC)6	269	286
1710	UN15822	P	1	(TA)7	230	243
1711	UN15826	P	1	(AATTA)4	168	187
1712	UN15827	P	1	(TTC)5	551	565
1713	UN15849	P	1	(ATC)7	480	500
1714	UN15853	P	1	(TGG)5	592	606
1715	UN15858	P	1	(AC)9	171	188
1716	UN15878	P	1	(CT)14	8	35
1717	UN15878	P	1	(GAG)5	716	730
1718	UN15894	P	1	(CTC)7	58	78
1719	UN15900	P	1	(AC)7	132	145
1720	UN15905	P	1	(AGT)5	51	65
1721	UN15905	P	1	(TAGTT)4	360	379
1722	UN15909	P	1	(AT)6	119	130
1723	UN15911	P	1	(TATG)4	27	42
1724	UN15927	P	1	(AC)6	1576	1587
1725	UN15953	P	1	(AC)6	847	858
1726	UN15954	P	1	(CA)8	437	452
1727	UN15956	P	1	(ATG)5	2155	2169
1728	UN15974	P	1	(GA)7	85	98
1729	UN15974	P	1	(TTC)5	465	479
1730	UN15990	P	1	(GA)11	290	311
1731	UN15991	P	1	(TCT)5	1453	1467
1732	UN15996	C	2	(CTG)5-(GCG)5	1549	1563	1569	1583
1733	UN15996	P	1	(AG)9	1831	1848
1734	UN15997	P	1	(TGC)5	1068	1082
1735	UN16004	P	1	(TCA)5	249	263
1736	UN16011	P	1	(CTT)7	971	991
1737	UN16040	P	1	(AT)6	1213	1224
1738	UN16063	P	1	(AAT)7	160	180
1739	UN16064	P	1	(AAT)9	1424	1450
1740	UN16072	P	1	(ATT)5	181	195
1741	UN16074	P	1	(AG)21	598	639
1742	UN16074	P	1	(AACA)4	1358	1373
1743	UN16078	P	1	(AT)6	713	724
1744	UN16084	P	1	(GA)6	1004	1015
1745	UN16090	P	1	(TTC)7	2149	2169
1746	UN16091	P	1	(ATT)6	478	495
1747	UN16095	P	1	(GCA)6	381	398
1748	UN16110	P	1	(AAAC)4	2694	2709
1749	UN16123	P	1	(CT)11	797	818
1750	UN16137	P	1	(AG)9	238	255
1751	UN16153	P	1	(TTTAT)4	261	280
1752	UN16157	P	1	(ATA)5	1171	1185
1753	UN16169	P	1	(TC)9	4	21
1754	UN16169	P	1	(ATG)6	257	274
1755	UN16170	P	1	(AT)6	9	20
1756	UN16179	P	1	(AC)6	1756	1767
1757	UN16185	P	1	(CA)6	12	23
1758	UN16188	P	1	(AATA)4	1291	1306
1759	UN16190	P	1	(CCA)8	48	71
1760	UN16191	P	1	(AG)7	461	474
1761	UN16205	P	1	(AAAAC)4	26	45
1762	UN16222	P	1	(TCT)7	509	529
1763	UN16225	P	1	(TTTA)4	927	942
1764	UN16238	P	1	(GAA)8	765	788
1765	UN16250	P	1	(CA)7	415	428
1766	UN16267	P	1	(GTACT)4	210	229
1767	UN16277	P	1	(TC)7	620	633
1768	UN16278	P	1	(TA)7	723	736
1769	UN16290	P	1	(GGTGCA)4	1174	1197
1770	UN16301	P	1	(CAGATC)4	653	676
1771	UN16301	P	1	(GA)6	1087	1098
1772	UN16306	P	1	(AAT)6	344	361
1773	UN16306	P	1	(TAA)5	362	376
1774	UN16306	P	1	(TCA)6	377	394
1775	UN16320	P	1	(CAT)7	1674	1694
1776	UN16321	P	1	(CA)7	1512	1525
1777	UN16323	P	1	(GCT)5	853	867
1778	UN16360	P	1	(TC)7	394	407
1779	UN16364	P	1	(AC)6	41	52
1780	UN16371	P	1	(TC)6	60	71
1781	UN16372	P	1	(CA)6	303	314
1782	UN16375	P	1	(AG)11	759	780
1783	UN16380	P	1	(TTG)5	1216	1230
1784	UN16393	C	2	(TC)16-(ATA)6	2	33	126	143
1785	UN16412	P	1	(TG)6	937	948
1786	UN16434	P	1	(AG)11	465	486
1787	UN16434	P	1	(GA)8	487	502
1788	UN16434	C	2	(AAC)5-(ACA)14	792	806	817	858
1789	UN16434	P	1	(ATA)7	859	879
1790	UN16441	P	1	(GA)6	542	553
1791	UN16466	C	2	(TG)6-(ATGA)4	367	378	442	457
1792	UN16469	P	1	(TGA)6	771	788
1793	UN16470	P	1	(AG)6	1341	1352
1794	UN16490	P	1	(AAG)5	850	864
1795	UN16491	P	1	(AG)8	570	585
1796	UN16498	P	1	(AT)9	632	649
1797	UN16502	P	1	(TA)6	101	112
1798	UN16524	P	1	(TTA)15	476	520
1799	UN16525	P	1	(ATAG)8	1451	1482
1800	UN16531	P	1	(ATTT)4	151	166
1801	UN16534	P	1	(TG)8	120	135
1802	UN16534	P	1	(GTG)7	2468	2488
1803	UN16537	P	1	(CT)9	1	18
1804	UN16550	P	1	(TGAAT)4	81	100
1805	UN16557	P	1	(AAAAAT)4	218	241
1806	UN16567	P	1	(TG)7	2270	2283
1807	UN16567	P	1	(TA)13	2284	2309
1808	UN16571	P	1	(AT)9	8	25
1809	UN16575	P	1	(AT)9	892	909
1810	UN16581	P	1	(TC)11	74	95
1811	UN16582	C	2	(CTT)7-(CT)8	429	449	470	485
1812	UN16600	P	1	(ACC)5	2612	2626
1813	UN16622	P	1	(CTTC)5	1691	1710
1814	UN16623	I	2	(AG)9-(AG)8	33	50	53	68
1815	UN16626	P	1	(TC)7	152	165
1816	UN16628	C	2	(AAAAAT)4-(GTTTT)4	36	59	152	171
1817	UN16630	P	1	(CAG)5	2619	2633
1818	UN16639	P	1	(CTG)5	87	101
1819	UN16639	P	1	(GCA)5	699	713
1820	UN16654	P	1	(ATTT)5	151	170
1821	UN16659	P	1	(TC)6	25	36
1822	UN16659	P	1	(AT)6	2000	2011
1823	UN16663	P	1	(GAA)5	293	307
1824	UN16666	P	1	(CAA)5	1236	1250
1825	UN16676	C	2	(AT)7-(TA)8	1216	1229	1240	1255
1826	UN16699	P	1	(ACA)6	204	221
1827	UN16708	C	2	(GT)9-(TATT)5	1798	1815	1825	1844
1828	UN16711	P	1	(ATC)6	233	250
1829	UN16714	P	1	(ATC)7	479	499
1830	UN16715	P	1	(AG)18	1957	1992
1831	UN16721	P	1	(AAAT)7	1212	1239
1832	UN16740	P	1	(TGC)5	1792	1806
1833	UN16752	P	1	(ATT)12	1423	1458
1834	UN16771	P	1	(TTC)8	78	101
1835	UN16780	P	1	(ATT)5	1184	1198
1836	UN16780	P	1	(GGA)5	2075	2089
1837	UN16780	P	1	(TGA)5	2091	2105
1838	UN16781	P	1	(AAG)6	1197	1214
1839	UN16786	P	1	(GA)9	28	45
1840	UN16791	P	1	(TGAT)4	1528	1543
1841	UN16800	C	2	(TC)14-(AT)9	207	234	254	271
1842	UN16800	C	2	(TA)9-(AG)12	779	796	819	842
1843	UN16807	P	1	(GAAG)4	2677	2692
1844	UN16808	P	1	(AAAAT)5	166	190
1845	UN16814	P	1	(TC)6	31	42
1846	UN16818	P	1	(GGT)5	394	408
1847	UN16818	P	1	(AGTG)4	1406	1421
1848	UN16827	P	1	(TC)6	788	799
1849	UN16830	C	2	(TC)8-(CT)7	16	31	51	64
1850	UN16849	P	1	(TA)10	105	124
1851	UN16885	P	1	(ATA)8	216	239
1852	UN16885	P	1	(ATA)8	2247	2270
1853	UN16912	P	1	(TC)11	849	870
1854	UN16957	P	1	(CGC)5	1679	1693
1855	UN16958	P	1	(GA)8	632	647
1856	UN16966	P	1	(AGG)5	1151	1165
1857	UN16967	P	1	(TC)11	1539	1560
1858	UN16968	P	1	(CT)8	300	315
1859	UN16982	P	1	(AGC)5	535	549
1860	UN16984	P	1	(TGA)5	271	285
1861	UN16988	P	1	(TTAT)4	1674	1689
1862	UN16989	P	1	(TTC)7	1754	1774
1863	UN17018	P	1	(AAAC)4	967	982
1864	UN17023	P	1	(AT)6	4067	4078
1865	UN17025	P	1	(GCT)6	202	219
1866	UN17026	P	1	(TCAT)4	294	309
1867	UN17027	P	1	(TAC)7	1553	1573
1868	UN17037	P	1	(AG)10	1441	1460
1869	UN17042	P	1	(TCA)11	817	849
1870	UN17051	P	1	(ACA)6	203	220
1871	UN17059	P	1	(GA)11	1838	1859
1872	UN17062	P	1	(TTC)6	549	566
1873	UN17068	P	1	(TC)7	14	27
1874	UN17072	P	1	(GAA)15	745	789
1875	UN17079	P	1	(AGA)5	1742	1756
1876	UN17091	P	1	(TCT)5	1259	1273
1877	UN17092	P	1	(CGC)5	22	36
1878	UN17092	C	3	(AAG)10-(GAA)8-(TGA)7	808	837	906	929	1019	1039
1879	UN17092	P	1	(GAG)5	1329	1343
1880	UN17094	P	1	(ATT)6	1627	1644
1881	UN17101	P	1	(TC)10	6	25
1882	UN17101	P	1	(TTA)5	1446	1460
1883	UN17106	P	1	(TCT)6	1	18
1884	UN17112	P	1	(AAG)5	42	56
1885	UN17113	P	1	(TC)15	270	299
1886	UN17115	P	1	(AAAAT)5	197	221
1887	UN17118	P	1	(CT)8	128	143
1888	UN17124	P	1	(AAG)6	69	86
1889	UN17133	P	1	(TC)11	597	618
1890	UN17133	P	1	(TATTT)4	1135	1154
1891	UN17135	P	1	(AGA)13	193	231
1892	UN17142	P	1	(AG)17	2506	2539
1893	UN17147	C	2	(GA)8-(CTT)11	35	50	99	131
1894	UN17157	P	1	(TC)6	826	837
1895	UN17157	P	1	(AC)6	838	849
1896	UN17161	P	1	(AG)14	17	44
1897	UN17177	P	1	(ACAT)4	186	201
1898	UN17178	P	1	(TTAT)4	187	202
1899	UN17184	P	1	(GAA)6	1485	1502
1900	UN17194	P	1	(AATTG)4	89	108
1901	UN17197	P	1	(ATA)7	1082	1102
1902	UN17199	P	1	(AATT)4	3537	3552
1903	UN17199	P	1	(TAA)16	3552	3599
1904	UN17206	P	1	(AG)8	621	636
1905	UN17211	P	1	(AG)21	40	81
1906	UN17215	P	1	(AGGTA)4	30	49
1907	UN17215	P	1	(TTTA)4	1599	1614
1908	UN17218	P	1	(CAG)5	265	279
1909	UN17218	P	1	(TAT)5	397	411
1910	UN17218	P	1	(CCT)5	841	855
1911	UN17219	P	1	(TC)6	1757	1768
1912	UN17237	P	1	(ATAA)4	130	145
1913	UN17248	P	1	(TGA)5	1364	1378
1914	UN17249	P	1	(GGA)5	269	283
1915	UN17256	P	1	(GGT)5	184	198
1916	UN17256	P	1	(TTC)8	2428	2451
1917	UN17257	P	1	(CTG)6	1059	1076
1918	UN17263	P	1	(CTC)5	2570	2584
1919	UN17277	P	1	(TG)6	770	781
1920	UN17282	P	1	(AT)12	2850	2873
1921	UN17298	P	1	(CT)9	2356	2373
1922	UN17299	P	1	(GA)9	1306	1323
1923	UN17311	P	1	(GAACCA)4	1103	1126
1924	UN17312	P	1	(TA)8	1851	1866
1925	UN17322	P	1	(CGC)5	350	364
1926	UN17324	P	1	(AT)9	146	163
1927	UN17325	P	1	(AGA)5	25	39
1928	UN17325	P	1	(CCG)5	164	178
1929	UN17326	P	1	(TGA)6	131	148
1930	UN17331	P	1	(CT)10	56	75
1931	UN17335	P	1	(ATAAAA)5	221	250
1932	UN17336	P	1	(CT)7	812	825
1933	UN17347	P	1	(CGC)5	454	468
1934	UN17366	P	1	(TGATGT)4	699	722
1935	UN17366	P	1	(TCCGGT)4	1683	1706
1936	UN17368	P	1	(AAT)8	1	24
1937	UN17368	P	1	(GA)7	1562	1575
1938	UN17372	P	1	(TAGG)6	24	47
1939	UN17374	P	1	(AG)19	472	509
1940	UN17389	P	1	(AAAT)4	43	58
1941	UN17389	P	1	(CAA)6	503	520
1942	UN17390	P	1	(AATA)8	530	561
1943	UN17394	P	1	(AGG)5	801	815
1944	UN17395	P	1	(CTAG)4	224	239
1945	UN17404	P	1	(TTCT)4	1	16
1946	UN17407	P	1	(GAA)6	24	41
1947	UN17419	C	2	(TC)7-(TCT)5	39	52	124	138
1948	UN17439	P	1	(AT)6	283	294
1949	UN17446	P	1	(AG)8	1524	1539
1950	UN17450	P	1	(TCA)5	762	776
1951	UN17456	P	1	(GAC)5	483	497
1952	UN17462	P	1	(TA)6	340	351
1953	UN17477	P	1	(GAA)5	78	92
1954	UN17477	P	1	(GAT)7	2942	2962
1955	UN17480	P	1	(TA)6	26	37
1956	UN17487	P	1	(TTC)5	30	44
1957	UN17491	P	1	(TA)6	984	995
1958	UN17496	P	1	(TTC)8	378	401
1959	UN17498	P	1	(AG)10	1083	1102
1960	UN17505	P	1	(AG)7	1073	1086
1961	UN17506	P	1	(TTC)5	200	214
1962	UN17510	P	1	(TTTG)5	1596	1615
1963	UN17544	P	1	(TC)6	269	280
1964	UN17550	P	1	(GA)6	563	574
1965	UN17550	P	1	(AG)13	575	600
1966	UN17552	C	2	(GA)9-(TTC)6	1361	1378	1420	1437
1967	UN17555	P	1	(CT)12	74	97
1968	UN17563	P	1	(AAT)10	258	287
1969	UN17565	P	1	(TTC)6	1343	1360
1970	UN17567	P	1	(CCG)5	288	302
1971	UN17592	P	1	(AAATTA)5	311	340
1972	UN17592	P	1	(AG)10	1167	1186
1973	UN17593	P	1	(AAAG)5	769	788
1974	UN17593	P	1	(TGAA)4	1259	1274
1975	UN17598	P	1	(CT)8	95	110
1976	UN17603	P	1	(TCAC)4	662	677
1977	UN17603	P	1	(ACC)5	1676	1690
1978	UN17606	P	1	(TTAT)5	1509	1528
1979	UN17618	P	1	(CGC)6	628	645
1980	UN17625	P	1	(CCG)6	290	307
1981	UN17630	P	1	(CT)14	2593	2620
1982	UN17631	P	1	(CT)14	2703	2730
1983	UN17635	P	1	(TCT)5	68	82
1984	UN17640	P	1	(CAG)5	2620	2634
1985	UN17642	P	1	(TC)16	1360	1391
1986	UN17645	P	1	(TCGA)4	1139	1154
1987	UN17647	P	1	(CCT)5	656	670
1988	UN17656	P	1	(CTT)8	1424	1447
1989	UN17663	P	1	(TC)9	1307	1324
1990	UN17665	P	1	(GAA)5	582	596
1991	UN17681	P	1	(TC)9	10	27
1992	UN17681	C	2	(CGC)6-(CAG)5	278	295	301	315
1993	UN17684	P	1	(CT)8	1	16
1994	UN17684	P	1	(TTA)10	1202	1231
1995	UN17690	P	1	(AAAAAT)4	358	381
1996	UN17691	P	1	(CT)8	2043	2058
1997	UN17692	P	1	(GTT)6	127	144
1998	UN17692	P	1	(TCT)5	702	716
[truncated: 4,235 more rows]
