# Supplementary material for: Transcriptome Profiling of Beach Morning Glory (Ipomoea imperati) under Salinity and Its Comparative Analysis with Sweetpotato
Source: PLoS One. 2016 Feb 5;11(2):e0147398. doi: 10.1371/journal.pone.0147398 (PMC4743971; doi:10.1371/journal.pone.0147398)
Supplement: S8 Table — (XLSX) [file pone.0147398.s009.xlsx]

## Sheet: Sheet1
	S8 Table . List of beach morning glory SSRs-harboring sequences and its primers
	Sequence_ID	Contig	Forward Primer	TMForward	Reverse Primer	TMReverse	ProductSize	SSR	motifStart	motifEnd
	1	UN00005	TGGTTGACTCAGACTCTGTCCT	58.95	AAGCAAAGAAACACCACTCAAA	58.927	196	(GTTTTT)4	534	557
	2	UN00011	GTGCAAGAATGGATTTTCAAGA	59.205	ATCACTTTCCACACACGATTTT	58.487	267	(AT)9	550	567
	4	UN00061	TGGGAATTGAAAGGGAATAAGT	58.864	ATTCTAGGCCCAACCTTAATCA	59.016	277	(TTA)13	191	229
	5	UN00062	CAAAACTGAAAGGGCTAATTCC	59.163	TGCCACATCGGTACAATAATAA	57.998	121	(ATT)6	50	67
	6	UN00089	TTCCTTTTTCCTTCCTCATCAT	59.068	AGGGCTTGGTAATTCTTCCATA	59.016	211	(TTA)17	116	166
	7	UN00099	AATGCAGTATATTGGGCATCAG	58.992	TGATTTTGCTTGGTGTTTCTCT	58.882	106	(CAT)5	98	112
	9	UN00113	CCAGTGGGCTTTTACTTCTCTT	58.957	TAGCTACAAGCTTTCAAACCCA	59.075	274	(TAT)5	1670	1684
	10	UN00114	TTCAAACCACTAACCCTCTACAA	57.868	GATTTTTCCAGTGGGCTTTTAC	59.038	266	(TAA)5	31	45
	11	UN00134	TTCAACCAACCTCATTTGATTC	58.928	TAAGCCTCTTCCTAGCTGGAGT	58.827	225	(CT)8	208	223
	12	UN00140	ACACATAGAGCACGACACACAT	58.173	TGATTTTTAGTGTGCAAACAAGT	56.652	198	(TA)7	434	447
	13	UN00178	GTTATCCGCTCTCGGATTTTAC	59.148	ATTCTCGACTCCTCATTGATCC	59.541	126	(CGG)5	118	132
	14	UN00182	CAGTACAACCAATATCCCGAAA	58.875	AGGACATTGGTGCTTCTATCCT	59.127	254	(AATA)5	550	569
	16	UN00210	CAACAATGGATATCTCACACCC	59.174	TACAGACAAAGAACAAGCTGCC	59.562	248	(GAA)5	929	943
	17	UN00232	TGGGTTTCTAGCAAAAGTGAGA	59.017	CCTAGCTTGTTTTTCCCTCAGT	58.957	222	(AG)6	579	590
	21	UN00278	AGTGATTCATCCTCATAGCCTG	58.293	TATTCCCAAATCTACCCTTTGC	59.356	275	(AG)8	407	422
	22	UN00292	TCCACTCTGTGCTTCAAGAAAT	58.983	CATCTTCAGATCCCCATCAGTA	59.006	128	(GAA)8	429	452
	24	UN00318	GAACGCTTTGAAGAAAGCACTA	58.834	ACTTTCTCAGGATTGAAGAGGC	58.991	260	(AAT)8-(AAT)10-(TGA)13	196	299
	25	UN00374	CCTTCTCTTCCTTTCCTTTACG	58.584	GGTTCTCTTTTGGACCGTATTC	59.004	245	(TTC)6	873	890
	26	UN00385	TCACCCATCTCTAATCTCTGGA	58.741	GAGATTAGTGGGGATTCTGGAC	58.922	279	(AC)6	392	403
	28	UN00398	GCTTTCTTTTCTTTGGAGACCT	58.212	AGTAAAAGACGATCTGCCAACA	58.906	272	(TCA)5	30	44
	29	UN00400	AAGCCATACATCACAAAGCATC	59.118	GAGCCGTTCTCTTATCTGGAAT	58.873	171	(TAT)18	66	119
	30	UN00440	TTTTTCAGGATCAAAAGAAGCA	58.987	GTGGCTAAGATGTCGAATGAAG	58.861	256	(CT)12	566	589
	31	UN00446	GTTGATGGAAAATTATGATCGC	58.45	TTGACCAAGTTGCTTATTATCACA	58.744	161	(TATT)4	502	517
	32	UN00460	CTACCTGAGATAAGTGGCCGAT	59.637	CTGTGTAAACCACTCTCCTTCG	58.909	222	(TA)7	59	72
	33	UN00470	AGTAAGGAAATTAAGGCGCAAG	59.007	CTGTGTGTGTGTGTGTGTGTGT	58.997	229	(AC)38-(CA)11	357	465
	34	UN00477	CAACAACAATGTGGAGTTTCAG	58.187	GGTTTCATGGCTTCCATAGTTT	59.376	260	(GAA)6	632	649
	35	UN00478	TGATTTTATCCAATCTTTTATTTCA	56.266	CGTTTAATGGCAGAGTCTTTTG	58.942	271	(ATC)12	219	254
	36	UN00489	GTAGGATTTCAGGGCGGTATC	59.812	TCAATTCGTGTTCTTTTCGTTC	59.248	263	(TAA)5	1058	1072
	37	UN00489	GAACGAAAAGAACACGAATTGA	59.248	GTTGATGATCTCCTTCTTGTCG	58.792	208	(GAA)6	1279	1296
	38	UN00494	TGATCGCCATAAAATTCAAAAC	58.982	CTGAAAGCAAAAACTTATTTCG	56.138	132	(AAAATA)5	734	763
	39	UN00504	AACCCCTTCCGTTACTATCAAA	58.929	TTGCTTAACCACTCTTCCATTC	58.378	233	(GAG)5	612	626
	41	UN00602	GTAATTTGAGAAGCTGTACGCC	58.101	TGTTTAATTTGCAGCCAGAGAT	58.901	168	(TCA)5	588	602
	43	UN00612	AAGTACTTCCTCCACTTGCACA	58.912	GACGCCTATTGCTTCCTAAAAC	59.315	224	(CATG)4	386	401
	44	UN00622	ATGGAAGGTTTTGTTTGATGTG	58.858	CAACTAGTCAGCCCATTGCTAC	58.93	275	(CTG)6	957	974
	45	UN00651	CTTCATCCTCAGCAACGAATAC	58.861	CAGCTCGATTATCTGGTCTTTG	58.997	227	(AGA)5	231	245
	46	UN00656	ATTTCCTCTCCAACAGACCACT	59.115	CTCAGAAGCCTCCATTTCTCTC	59.599	198	(AG)20	78	117
	47	UN00658	CTATCTCTGTACGTGTCTGTGCC	58.95	CAATTTGAGATCAATGCTGGTT	59.091	161	(ATCT)4	36	51
	48	UN00668	AACCATTCGGATGACCTACATT	59.598	CGCTGACCCAAGTAACATTAGA	59.29	191	(AAAT)4	54	69
	49	UN00698	AAACATCTTTTGTGTTGGTTCG	59.041	GCTTTGGGGTTACTTCTCTTGT	58.827	164	(CA)6	193	204
	50	UN00708	CTCTTCCTCGTCTTCTCCAACT	59.135	TATCTTATGAGCCTGCATCACC	59.209	216	(CCG)5	374	388
	51	UN00721	TACTGTTAGATGGATGGCACCT	58.604	AGAAAGTTGGAAAATCACAGCA	58.882	187	(TTTA)10	505	544
	52	UN00722	GCTCATCCTCATCAGATGTCTC	58.847	TTGAAGAAGAAGAAGGAGAGGG	59.098	161	(CTT)7	112	132
	53	UN00752	CCACTTGTGAAGTTTATGGGAA	58.994	CAAATGAGCTGAGAATAGCAGG	59.134	257	(TC)10	401	420
	54	UN00754	AAAGCATGTCAAACACCAGAGT	58.771	CACCCTGACTACGCATCTGTAT	59.149	141	(AAACC)5	613	637
	57	UN00799	TCTGTCGTTTCTCTTCATGCTT	59.125	ATTTTTCGTGTCAAGACCATTG	58.997	208	(AATCTG)6	577	612
	58	UN00811	TGTAACGATAGTTCCGATAGGC	58.299	CCGGATAATATCTAAAAGCCCA	59.358	273	(CGG)5	1074	1088
	59	UN00818	TGATCTACCAGAATCCCTCCTT	59.057	AGGTCAAGGTCAAGGTCAAGAT	59.115	246	(TTGGAT)4	284	307
	60	UN00837	TGGGTCAAAGTTTTCAATTTCA	59.469	AAAACACCATTTGTCATTCTGG	58.858	256	(AG)14	111	138
	62	UN00856	TGGAGAAAAAGCCATAAAATGA	58.739	TTCCTTTGCACTTGGTCTCTAA	59.017	273	(TTGT)4	225	240
	63	UN00865	GCGTTTCAAAATAAGCTCCTAAC	58.586	CTTAACTTATTCATTGTGAAATGTTTT	56.501	265	(TAT)7-(TAT)6-(TTA)22	212	332
	64	UN00875	TATCAATCATTCATCCAATCGC	59.763	TTAGGATTGTTCATGGGTGAAA	59.315	196	(AAAATT)4	164	187
	65	UN00875	TGGTAAATCCATCATGTCCCTA	59.158	AATCTTTCTTTTGGGTAGCAGC	58.954	236	(AAAG)4	481	496
	66	UN00884	AGTGTACGGTTTATTGTCGGAG	58.2	GAGAGGGCTGAAAAGTTACGAT	58.917	265	(TCT)5	520	534
	67	UN00888	CTTTTCATCTTGAGATGGCTTG	58.973	TGTTTGAAGTGTTGCACTGAAG	59.022	207	(CAAA)5	346	365
	68	UN00897	CGCTGGATTCTTTGAGTTGTTA	59.402	GCCAACAACTTTTTACCAAACA	59.075	161	(TTAT)5	85	104
	69	UN00898	CATCCTTACAAACATTTCATAACTCC	59.287	GCTGATTTTTGCAACAGTGATT	59.275	236	(AAT)5	566	580
	70	UN00898	CATCCTTACAAACATTTCATAACTCC	59.287	GCTGATTTTTGCAACAGTGATT	59.275	236	(AAC)13	581	619
	71	UN00905	AAGATATCCAACAATTTCCATTT	55.885	GGGGGCAAATATTAAAACAAAA	59.16	271	(ATA)8-(TAA)6	129	204
	72	UN00908	TACTTGGCGTATCCAGTTTCAC	59.158	CCTAGTATAAAAACCGCCATTTG	59.027	264	(TC)8	832	847
	73	UN00914	CATCTGCTTGGGTTCGTAATAA	59.143	CATCTGCTCATACATGCTTCAA	58.945	260	(GCA)5	51	65
	74	UN00923	AAAGTTGCAGAAGGGAGAGAAG	59.166	AAGCAGGAAGGATGAAGAAGAC	58.991	119	(AG)9	81	98
	75	UN00928	TGTTCATTTTCCATGATTGTGA	58.869	TAAGAGCAAGGAGGAAGGAAAC	59.024	244	(TAT)7	228	248
	76	UN00928	GGTCAGGCCTTCTTGCTAGTAT	58.94	GCAATCAGCAGCTTTGAATATC	58.995	150	(TGT)12	249	284
	77	UN00950	TAAGCCTAACAGTCCATCGCTA	59.055	CTTCAGGCTTTGGCTAGTCTTT	59.218	111	(AAAG)4	136	151
	78	UN00951	TCCCACCTCTTGAGATTACAGA	58.789	GATGAGAAAGAATGCGAAGATG	58.93	247	(AGA)8	283	306
	79	UN00972	ACTTAACTTGCTTCTCATGCCC	59.789	CCTCTCCCAGAGTACCAAATTC	59.101	214	(GAG)8	73	96
	80	UN00972	AAAAATCTATCTTGCCCCTTCA	59.123	CATCGAAACTCAGCAGCTAATC	59.138	212	(ATT)6	428	445
	82	UN00984	TGAATTTAACTCAGACGGCCTA	58.899	ATGTCACTCTCATCGTCACTCC	59.183	215	(CTG)5	554	568
	83	UN00988	CCCATGCATTCTCATCATATTC	59.258	CAAAGTATCCGCTTAGCTTCAA	58.721	152	(TAT)5	164	178
	84	UN01012	CCTTAACAAACCCATCAAGTCA	58.994	AGGACTACTTCAACGTTCCCAT	59.035	202	(AGA)5	584	598
	85	UN01019	GATCAGGAGTCCGTTATCTTCC	59.061	AATCTCTTCAGAAGCCAAGTCC	58.991	277	(ATTA)6	207	230
	86	UN01024	GCATTTTAACTGATGAAGTGCAG	58.958	GTAGTGGTCAAACAAGCCAAAA	59.177	215	(AAT)11	88	120
	87	UN01026	CATAAGCATGCACAAGTGAAGA	58.992	CCAATTGGAGGTATAAATAGCCA	59.285	244	(GAA)5	1148	1162
	88	UN01068	GCCTCTTGTAGACGACAGTTGTA	58.598	ATACGGACTAAGTTTCCGGTGT	58.96	247	(CTT)7	100	120
	89	UN01080	CTGCTCCATCTTTTCTTCAAGT	57.751	CCAGATTCAAGCGTAGAGTCAC	59.008	131	(GCT)5	42	56
	90	UN01089	GAATTAACAGGCCTCAATCCTC	59.094	CATCCTCTCTGTCTCAGATTCG	59.04	114	(GA)14	660	687
	91	UN01094	AGGAGAGCTATTACGCCTATGG	58.954	TCTTAGAGGGAGGAGGAAACAG	58.985	143	(CCG)6	665	682
	93	UN01124	CATATCTTCGTCGGTTTCTTCA	59.225	TTATCTTGCAGATCCAAGTGCT	59	124	(CAG)7	345	365
	94	UN01132	ATCATTGACTACAAGCCTGCAC	59.27	TTCAGGAATTCCAAGCTTCATA	58.831	116	(AT)7	171	184
	95	UN01143	CAATCAACTCCACCTCACTTCT	58.308	CTTCTTCTTCCTCCTCCTCCTC	59.957	268	(GGA)7-(AGA)5	302	420
	96	UN01143	GGAGGAGGAGTACGAGGAGATA	58.829	CCGCTTCTTCTACATCTTCCTT	59.046	163	(GGA)5	421	435
	97	UN01150	TGAAGGTTTGATTGGTAGGTCA	59.471	TTTATATCAATGCACCCTTTGC	59.005	199	(TTA)20	555	614
	98	UN01154	TTCTTGTTGGACTCAGGTTGTC	59.232	AAGAACAGCTTACTACCTCCCG	58.98	128	(CGG)5	1265	1279
	100	UN01167	AAGCGTATCTGACGGAGAAGTT	59.438	GTGGAGGAAAGATCATTGTTGA	59.031	271	(CTC)5	261	275
	101	UN01167	TCAACAATGATCTTTCCTCCAC	59.031	GGCCGTGAAGTTTCATACAATA	59.013	181	(AGC)5	554	568
	102	UN01184	ATGGTGAGGAGTATGCAGTCAC	59.094	ACCTCTTATTGCTGGACATGC	59.212	267	(TGA)5	813	827
	103	UN01187	TGAATTCTGAACTCCATGAACC	59.031	GAGGGGAGGAGTAATTTGTTTG	59.001	201	(CCAA)4	97	112
	104	UN01206	AAGCAAATGAATAACGGGAAAT	58.926	AAGAAAAAGAAGGCCAAGTTGA	59.411	257	(CTC)5	548	562
	105	UN01222	ATATCGAGCCAAAACAGATCAA	58.72	TCATTCCCACCAAAAGTTACAG	58.994	265	(TGGTGT)4	512	535
	106	UN01234	CCTTTCCTCACCATTGATACA	57.533	TCAAGATCTGAGGAGAGGCATA	59.031	189	(TC)6	29	40
	107	UN01257	CGAGAGAGGAATTAAGCCATTT	58.909	CTGCAACCACAATCAGTAAACA	58.75	276	(AT)7	1097	1110
	108	UN01259	CATTATTAGCTGTGCCTGCTTC	59.059	CAACTTGGCAGTGTTGGTTAAT	59.064	231	(AT)13	334	359
	110	UN01265	AAAAAGATAAAGTGGAGCGGAG	58.951	TTCTCTCTCTAATCCCCATTGC	59.688	188	(CTT)7	525	545
	111	UN01269	CATCCTTGTCAAATTCATCACC	59.292	AAACATTACGCGAGACAAGAGA	59.044	278	(CAT)5	545	559
	112	UN01292	AAACGAAATTAAACCCTCTTGC	58.737	TATCAGCCAAAACCTTTACGAA	58.806	279	(GAA)5-(CT)10	121	222
	113	UN01305	AGGCCTTGTCATTATTTGAGGT	59.027	TATGCAGTAGAACCAATCGACC	59.114	178	(GTA)7	1147	1167
	114	UN01318	GTCGTAAGAAATCCAGTAGCCC	59.159	CAGTTTTTCCTTCCTCGATCTC	59.348	265	(CT)6	1218	1229
	115	UN01339	CATCTTTCCCCAATGATGAATA	58.761	TTTGGAATTGGTGATATTGTGA	57.873	127	(AT)6	1219	1230
	116	UN01354	ACATCAATTTGCACATGCATTA	58.963	ACCAATTTGATGAATTGAGTGC	58.955	122	(AT)7	489	502
	117	UN01355	ATGTTCCAGTTCAAGTTTGGTG	59.004	TACCTAAGACAAAGGCAAACCC	59.539	121	(AT)7	122	135
	118	UN01357	AAGATGGATCTTCCGATTGTCT	59.061	AGCTTGTTGTACACATCGTTCC	59.173	263	(AG)11	166	187
	119	UN01357	AAAAGAGGATGACACAGAAGCA	58.983	AGTAAAACAAAAACACCTCGCA	58.855	245	(TATTT)6	1913	1942
	120	UN01359	TTCCCAGAAAACGTTAGACTCA	58.88	AAGATGGAATCTGGAAACCCTA	58.958	148	(CTT)11	675	707
	121	UN01361	TGGAGGTTGTCTGACCTAAATG	59.097	CAATTACTGGTGATGGAAAAGG	58.49	249	(TTGA)4-(TG)7	407	450
	122	UN01362	GGTGAAGCTCACTTTAAGCAAGT	59.145	AACCGGTTTGTTTTTGTTTCTT	58.992	127	(AAT)13	40	78
	123	UN01374	AGCAACCTAAGTCACATCAACG	59.309	GATTGGAGCCTCTCATTCTTCT	58.946	258	(GA)17	624	657
	124	UN01377	CAAGACGACAGAGATTCCTTTG	58.98	CCAACACCATAAGAAGTGGAAA	58.994	173	(CAG)5	847	861
	125	UN01405	AAAGTGGTTTTTGGGAGACCTA	59.043	TACGGCTACAATCGGAACTTCT	60.149	213	(CGT)5	432	446
	126	UN01421	GCTTCAGCTCTACTCTGCATGT	58.917	AGGATTCCTCAAGTCCATTTGT	58.967	238	(TTG)6	353	370
	128	UN01434	GCCACTCATTTCATAGTATAAACCAC	59.311	AATCATCCCTGTGCATAATCAA	59.301	274	(TAA)21-(AAT)5	90	220
	129	UN01435	CCCAGGACAAGTGATACAAAAA	58.994	GCTTCTAGAATTCGGGTTGTTT	58.824	145	(CA)9	184	201
	130	UN01435	CCCAGGACAAGTGATACAAAAA	58.994	GCTTCTAGAATTCGGGTTGTTT	58.824	145	(TA)10	202	221
	131	UN01437	ATCCTTGGATTACAGGCAAAAT	58.889	GCCCTTTTCAGTACGATTTCTT	58.824	276	(ATT)15	303	347
	132	UN01445	ACGCTTCATATAACAGCGATCT	58.076	TTCTGTGTTTGACGCCTAAGTT	58.951	264	(CAAA)4	155	170
	133	UN01451	TTTGGGATTTTACATGCTTCTT	57.823	CGGAACTATGAATTCCAACGTA	59.01	276	(GT)6	541	552
	134	UN01455	TTGAAAGATGCTTGGAAAAAGA	58.987	GTTTCAGCTTGTTCAGGATCAG	58.983	180	(AAC)5	314	328
	135	UN01496	GGTTTTGCTGATGTGAATTTGT	59	GGCAATAATATGCATAGGGGTT	59.138	231	(TG)6	717	728
	136	UN01514	TTTGGTTTTTCGTAGACTTGGA	58.785	GCATCTAAACATCAAGGAAGCA	59.365	256	(CCA)5	381	395
	137	UN01525	CCGAATAACCATTAAAGCTTCC	59.049	CACTGGAGCCTTTTTATCAGTG	58.904	118	(AGA)6	332	349
	138	UN01535	AAGAACTTGCTCCTTCAACTCC	59.035	TAGGGCTTTCAAATTCCTCATT	59.123	268	(AGA)5	334	348
	140	UN01539	GGTGGTTGAGTCATTTCTTCTTT	58.683	TCAGATGAATCCACAAATGTCA	58.976	105	(CT)8	44	59
	142	UN01582	GCTCTTCTTTCCCTCTTCTTTTC	59.187	TTCAAAATGAGAAATCGGAATG	59.055	224	(GT)7	74	87
	143	UN01606	AGCCTAAGAATCTGAAAGCCAG	59.177	ACAAGAAAACGAGAGCTCACAC	58.653	178	(AGAT)4	146	161
	144	UN01611	AACCACCGATCAGAGAATTTTT	59.004	GGAATCTTGAATGAGTGTGGAA	59.031	247	(CGG)5	567	581
	145	UN01614	ATGCAAGTCAATGCCAAATATC	58.972	GTTTCGCATTCCTTTTCTTTCT	58.931	189	(CAATGC)4	580	603
	146	UN01620	AGGTGTCACAGAGACGTCAGTT	58.877	CACTCCACATTTATCGGGTTTA	58.875	216	(TA)8	1524	1539
	148	UN01630	TTTTCACATTTTACAAGACTATTCTCA	57.731	CTTCTTCAGTTTCATGCCTTTG	59.017	160	(TC)7-(CA)7	59	96
	149	UN01650	GTTCCAAATGCTACAAGGATCA	59.091	GACGAAGACGAAGACGAAGAG	59.222	147	(TCT)5	520	534
	150	UN01677	CCATAATCACCCAAAAATGAGA	58.807	GCACTTTCTCCTTCCTCCTTTA	59.024	181	(AAT)24-(ATA)7	354	496
	151	UN01689	CGTATGCGAAGAAGAGAAGAGA	58.882	ACCCAAGTTCTCTATAACCGGA	59.024	156	(AG)7	29	42
	152	UN01698	CAAAGCAATCAAAAGCGTTAAA	59.445	TGTTCTTAATGAGGCTAACCGA	58.899	266	(ACAT)4	39	54
	153	UN01706	AAATACAGGCCCTCTTCTCATC	58.738	ACCGTCTTCCAGAAGATCCATA	59.962	241	(AG)10	194	213
	155	UN01713	AAGAGGAGATTGGAACACTGGT	59.115	CAAACCCTAGCTCAGATCCTCT	59.011	258	(ATT)5	248	262
	156	UN01735	CTCCTAATAATCATGCCATCCA	58.922	CAAACAACCTCACAGCCATAAT	59.02	187	(CTG)5	351	365
	157	UN01740	CATTTGAATGGTGATGATGATG	58.697	ATCATTTGCAGCCTCTATGCTA	59.016	227	(GAA)8	110	133
	158	UN01745	GATGCAAGTACTTCAGTGCTCA	58.187	TGCAAAACTCATAACCCAAAAC	59.033	168	(TTTTGT)4	101	124
	162	UN01805	TCAATTTCGAGGTCAATTTTTC	58.225	GGAGGTTTTCTCCGAGATCTTA	58.847	208	(CGG)6	67	84
	163	UN01812	CATTTGCTGAAGAAGATTTTGC	59.013	AGCCTCGTTCTCATTTTGAGTT	59.415	160	(CTT)9	444	470
	164	UN01819	GTGGAGCTCACATTGTCTTCAT	59.216	CCCCCAAATCCACAAATTATAG	59.458	178	(ATT)5	469	483
	165	UN01855	TTTGTTAAAAAGGGTGGGCTAT	58.964	CCCCAATTAAGTTTTGGGTATC	58.67	195	(ATA)6	379	396
	169	UN01889	AGTGTGATCGATCCTCTTTCAA	58.792	CCATATGGCAAAGACCTAACAA	59.01	170	(TG)8	675	690
	170	UN01900	TTTCACCAATAGCGATACGATT	58.654	CTTCAAAGACTGGATCGAGAGA	58.67	160	(GGC)5	417	431
	171	UN01909	TGAATCGAGAAAATACAGATCAAA	57.958	ACCGTCTTCCAGAAGATCCATA	59.962	202	(GA)14	129	156
	172	UN01913	AATTCGAAGTTTGAAAGAAGGC	58.931	GCATGGTGGAGTCTTACCATAA	58.976	236	(TTA)7	418	438
	173	UN01945	CGATGAATTCAGCTTAGCAGTT	58.677	TCCTCCACCATTTTCCTGTAAT	59.704	279	(GAA)6	299	316
	174	UN01951	GAGCATCCACCATTCTACAAAA	59.091	TCTATGGTTGGTTTGTTCTTGG	58.994	278	(TAT)5	189	203
	175	UN01963	CTCATCATCCGACAGTGATTCT	59.166	TTACTAACCAGAGCTTCGTCCA	59.041	175	(GCC)5	533	547
	176	UN01970	AAGAATGATGAATCAAGCATGG	59.046	TATGTCATATGCGTCATGCAGT	59.094	273	(CCT)5	225	239
	177	UN01982	AAATGGGTCCTTCTTGTAGACG	59.521	AGTACTACTACTCCGCCGCAAC	59.867	275	(GGC)5	188	202
	178	UN01990	TTTCCCATAGCAGAGAGAACAA	58.973	CCTCAGCTATCTCGGTTGATTT	59.747	261	(TTC)5	746	760
	179	UN01994	CTATTGCATTGTCTTCTCCTGC	59	GATGTGTTCTGAAGCCAAAAAC	58.745	269	(TCT)5	245	259
	180	UN01995	AACAACTTGGTTTCTGCAATGT	58.677	TTCAGATTGTTTATGATTGTAAATATG	55.903	252	(TTTTA)4	553	572
	181	UN01995	AACAACTTGGTTTCTGCAATGT	58.677	TTCAGATTGTTTATGATTGTAAATATG	55.903	252	(TTTA)5	575	594
	183	UN02003	TGGAAACCTGAAGTGGTTAATG	58.994	TCTGGAAAAGGGATTTGAGTCT	59.213	116	(TC)6	1027	1038
	184	UN02005	TGTTAAAACAGGCTCAATGGTC	59.134	GGCCAATAGAAACAATAGCACA	59.146	272	(TA)6	458	469
	185	UN02020	AATAAGGTGGGCTAATGCAGAT	59.041	GCTTGAAAATTCCGACTCCTAT	58.781	272	(TC)11	617	638
	186	UN02025	AAGCCAATCAAATAACTGAGCA	58.901	TGCCATTCTACATCTTGGAAAC	59.091	265	(GCA)5	451	465
	187	UN02042	TTTCTGGAAGATCCATTTGTTG	59.064	TCACCATCTCTTCTTCTTCTTCTT	57.857	224	(AG)6	1005	1016
	189	UN02060	TGATGCTGACTTGAATGATTTG	58.773	CAAGAACTCATCCTCAACCAAG	58.837	145	(AGGATG)4	531	554
	190	UN02061	TACTTAATTGCTTCGATCTGCC	58.544	GGAACGTAAATGGACACTCAAA	58.997	183	(CTTTT)5	499	523
	191	UN02086	CTCCAAATCTGCAAAGTGAAAG	59.017	GAGGATATGATAATGCTTTGCG	58.743	228	(AAT)9	162	188
	192	UN02093	TTCAACTCTGAGGTTCCAAATG	59.215	AAAAAGGGAGCAAAGTAAGCAG	59.119	213	(TCA)7	314	334
	193	UN02098	CAGATTAAGCCATTCGACACAT	59.114	AATACCTCAAGTGGTCGGAAAT	58.894	221	(TTA)6	532	549
	194	UN02100	GCATTGAGTTTTTGGCAAACTA	59.298	GGTAGGGTTGAGACTTGAGAGC	59.392	171	(AG)6	552	563
	196	UN02110	TGTATTGCTTAAGGGGTGTTTG	59.052	GTGTGTGTGTGTGTGTGTGTGT	58.828	268	(TATT)4-(AT)9	231	344
	197	UN02110	CGTGCACGTGTGTGTGTATTTA	60.535	TATGTGTTTGGTTTGGATTGTG	58.32	267	(AC)16	345	376
	198	UN02112	CCCATCATCAGAGCACATTACT	59.08	CCACGACTGTTGTCTATAGGGT	58.135	247	(AT)6	990	1001
	199	UN02113	GATTGAGAACTCCGCAAGAAC	58.925	GAGGCGTTTAAGGATTTTGTTT	58.737	279	(CGT)5	375	389
	200	UN02124	GAACCAAGATCCTCAGTTCTATCA	58.783	AAAACATGATTTGTCTCGTTGG	58.997	251	(TCA)5	38	52
	201	UN02134	GTACCCGTGCTCGATGATAAAT	60.231	CTCCTACCCAATCTTCTCTGCT	59.011	183	(CAT)6	94	111
	202	UN02139	GCATCTCACACCAGAATCAAAT	59.059	CTTGTTTATGTGCCATTTCCAT	58.878	226	(AAACA)6	413	442
	203	UN02140	GAACAAACAGAAGAACAGTGCC	58.89	TGCCAATATCAAAATCCACAAT	59.193	191	(AGC)5	873	887
	204	UN02143	AAAGTGACATCTATCCTGGTGC	58.201	CCACATCACTTTTCTCACCATT	58.958	243	(TAA)5	412	426
	205	UN02152	TATCTCAATCTCTCTCCCCCTC	58.758	CTGCGTAAATGGAGACGATAAG	58.922	230	(TC)9	106	123
	209	UN02185	GTCCATGGTCTCTGAGGAGAGT	59.733	GTTTTCGGCTGGCAAAATACT	60.484	108	(TC)10	1055	1074
	211	UN02232	CCCACAACAATCATTACACTCA	58.405	CTTGATGCCAAGTATCAGAAGC	59	139	(AAT)5	151	165
	212	UN02250	GTGACGAGTAGAGGAACACCAC	58.723	CTCTTCTTCGTCTTGTCTCCC	58.119	108	(GTT)5	1143	1157
	213	UN02261	GGAAATGTGTGCTTGATGATCT	59.059	ATTTGAACAAAATGAATGCGTC	58.992	240	(CT)8	247	262
	214	UN02264	GGATTCTTCAAATCCCTCAAAC	58.937	CTCCTTGCCATACACATCAAAT	58.976	264	(TTTTTC)4	367	390
	215	UN02312	CGTCTTCTACTCCACAATGCTC	59.008	CTCACAGTTCTTCCACAACCAT	59.112	209	(TTCA)5	338	357
	216	UN02312	GGAACAAGCATCTTGCTCTTAT	57.659	GAACTGATAGATTCATCAAGTGGC	59.162	259	(ATT)15-(ATT)5	609	676
	217	UN02326	CAACTTTCAAGATACCGATGGA	59.087	CAGAGATTTGAATACGCCTCTG	58.997	218	(CATG)4	1726	1741
	218	UN02332	GGCTTTTTGTAGGAGAGGAGAA	59.024	TCTCCCCATGATCTTGTATCAG	59.006	272	(AG)14	124	151
	219	UN02354	CACCTATTTCCCTGTGTCCATA	58.834	TTGGATCGAGAGTCTCAAAGAA	59.052	173	(TTTC)4	191	206
	220	UN02382	CTGATTTAGATTCAACATCCGC	58.72	CTCTCCTCTGATCGCTCTTCTC	59.862	135	(GTA)6	781	798
	221	UN02385	TGCATATGAAAGCAGTGTCAAC	58.85	GGGTTGGTGTGTATTTCATGTC	59.08	121	(AAT)8	179	202
	222	UN02393	ATGCCCCACTCTCTCTGACTA	58.906	TTCTTCTGTGCCCAGTTTTAGA	59.017	212	(AG)12	45	68
	223	UN02427	AAATTAGCGCTTAGAAACCCAG	59.007	GAGTCACCTGCAAGTCTAATGG	58.865	242	(TGT)5	572	586
	224	UN02431	GGTCACATTGGAAGACAACACT	58.968	TACTATTTCTTCTTCGGCCTCC	58.909	253	(AT)8-(GCG)6	146	244
	225	UN02460	TAGCAAAAATAGCCGAAATCAA	58.931	ATTGGGCAAGTATACACGCAT	59.379	155	(CA)6	844	855
	226	UN02461	GAATGGTCTTGGAGACATGAAA	59.031	GAAATCTCCTCTGGAATCCTTG	59.171	219	(TTC)7	233	253
	227	UN02478	AGGGATCCAAGCTTCATAATGT	58.984	CCACGAAATTGATACTGCAAAT	59.013	153	(TTC)8	97	120
	229	UN02496	AGAGAATCAGAGAAAACCTGGC	58.991	ATGAAGGAATTCTTGTTGGCTT	59.136	280	(TTC)5	928	942
	230	UN02509	GAGCATTCATACTTCCATTTGC	58.722	TTTCTCAAAACAAAGAGGGAAG	57.665	228	(ATG)6	476	493
	232	UN02532	GAGGCACTGATCTGATACAATACA	58.289	GGAAATTCCTGAACCACTTAGC	59.136	174	(TAT)5	106	120
	233	UN02535	TCTTCTTCTCACTCCTGCTCTG	58.965	ATCGAGTCTGAGGACCCAATTA	59.962	139	(TCA)5	829	843
	235	UN02583	ATCCTAAAAATCTTCGGGTGAA	58.994	CAACATACCTCAGCTTCATGGT	59.125	200	(TTTA)4	217	232
	236	UN02603	GATGTAGATTCAGATGGCAACG	59.597	CCAAATAGTAGGCGTACATCCA	59.033	252	(TACA)4	596	611
	237	UN02607	TTGATCCAAAACATACGAGACC	58.952	GCATTACCATTATCCGCTAAGA	58.309	256	(ACC)5	711	725
	238	UN02631	ATTGCATATCTTGCAATCAACC	58.972	TCATCTCCTTGTCCTTGTTCAC	59.187	264	(CT)6	511	522
	239	UN02635	TTAAAACCCGTAACATGGACTG	58.919	GGCGGTTAGAGTCATTTCTTCT	58.917	113	(GA)8	481	496
	240	UN02646	TATCATATGCAATGGGAGAAGG	58.922	GGGTAATTGGGACATGAGAGAT	59.175	275	(GAT)5-(ATC)5	233	321
	241	UN02652	CAGCTTCCTTCATCTTCTTCCT	59.124	GTCTCCTCTATCATCGCCTTCT	58.97	221	(GAA)5	404	418
	242	UN02679	AGGAATCACCAAAGGTCCTAAA	59.001	CAGTCTCTTCCTGTCTGGAGTG	59.097	138	(AAT)6	628	645
	244	UN02703	ACATGAATGGTGCTAGAAAAGC	58.403	GCAGAAGCTATAGTGTATCTGTTCC	57.818	181	(AT)6	1070	1081
	246	UN02743	GGTAAAGCCTTCAAAAACCTTG	59.203	TATTCTGCAACACAAAACCACA	59.132	212	(CGG)5	359	373
	247	UN02749	AGTCCTGAAGGCTATTCCAGAG	59.011	TTGATCCATTTCTATTTCCTGC	58.2	183	(TTCGAT)5	732	761
	248	UN02766	ATCCCACAACAAATCCATATCA	59.022	TCTGTTTGGGAAGATCCCTACT	59.101	205	(TCT)9	119	145
	250	UN02797	GCAAGCTGAACAATTAAGATGG	58.901	AGGTTGGCTTGTTTTCTCTTTC	58.937	261	(AATC)4	374	389
	251	UN02800	GTCGTCATCCTCATCATCATCT	58.973	CTTCACAGAAAGAACAAGGCTG	59.166	239	(CAT)5	213	227
	252	UN02801	ACGCTTACCCAGTAGTTCAACA	58.838	CGACAGATGAGATGATGGATTT	59.009	134	(AGATG)4	445	464
	254	UN02846	CCACCCTATGGGTATAGCAACT	59.286	GCACTGTGGTATCAGTGCATC	59.184	242	(AAT)14	124	165
	255	UN02846	CCACCCTATGGGTATAGCAACT	59.286	GCACTGTGGTATCAGTGCATC	59.184	242	(ATA)14	167	208
	256	UN02856	TTCGTTCATTTACTGCCTGTCT	58.906	ATTTTGCCTCCTTTTCTAGCAC	58.954	136	(TA)9	150	167
	257	UN02869	TTGGTGTGTTTGGTTCATTTTT	59.267	CCGGAAACCAGTTTAGTTTAGG	59.095	171	(ATA)5	186	200
	258	UN02874	CACCCAGAATCATGTCTAAGGA	59.052	TCAGAGATATCGACCTCTGGAA	58.886	263	(TA)8	577	592
	259	UN02875	GCACACAGATTATACTCACGCA	58.875	AAAAATGCTCTAGTTTCCTGGG	58.822	218	(TTTC)4	113	128
	260	UN02890	AGAGTTCGTTGTTCAGCTTCAG	58.794	AGCGCCATCTCTATCTCTCTCT	58.88	126	(TG)7	715	728
	261	UN02892	GGTCTTCATCCTTTGTTCCTTC	59.081	CTGATGATTCTTTCCTGTGCTC	58.936	202	(CTG)5	118	132
	263	UN02924	CTCCAGAGTGAAACTCATCGTC	58.943	GAGTTGTGGATAAGAATGCTGC	58.863	126	(CGC)5	965	979
	264	UN02940	TCTTCATAGCGTGGACAGATTT	58.861	GAGGCTGCTTCATTAAAAACAA	58.567	280	(GAA)6	1062	1079
	265	UN02945	TTTGCACAGCTCATTACCTTTT	58.945	GAGGGTGAGAGAGCTTTGTTTT	59.035	197	(TTTA)4	608	623
	266	UN02957	ATTTCTTCCCAAATAAAGCAGC	58.822	TGAGGTTGAGGCTGAATTAGAA	58.973	255	(TAAGC)4	197	216
	267	UN02957	ACAACAGCCTACACTTGCATTT	58.84	TGAGGTTGAGGCTGAATTAGAA	58.973	174	(TCA)8-(CAT)6-(CAT)8-(CAT)6-(CAT)6	340	578
	269	UN02969	TATCCTTTCTTGTGCTCTCCAG	58.602	TCATCTCAGCAGCTTCTTTCTC	58.961	238	(CT)6	45	56
	270	UN02977	GTTAGAGGAGGCTGAGGAAGAG	58.761	ATCAAGCAAACTCACAATTTGG	59.134	200	(TTA)5	1169	1183
	271	UN02991	AAAAACACCAAACTCAAAGACA	56.494	TGCGAATACTCATCTTCTTCGT	59	253	(GA)9	28	45
	272	UN03000	AACACATATCATTTCCTTCCCC	59.072	GAAAAGCACATGAAGAAACTGC	59.024	203	(TC)7	78	91
	273	UN03005	ACTCACAAAATTGCCTCACATC	59.104	AGAGGAGGAGGAAGAAGAGGTT	59.002	218	(TCA)5	851	865
	274	UN03015	CCAACGCTCTACTTCACTGTTC	59.053	AGACTGACTGGACTGGACTTCA	58.95	144	(CT)10	139	158
	275	UN03023	TGATCAGAGTCCTCTCCAAGAA	59.014	ACAAGGAACAACCTGATCAATG	58.958	232	(ATA)5	563	577
	276	UN03026	CTCATCTCAAGGGATACGAATG	58.671	TTCTTTTCGCTCCTTCTAAAGC	59.311	232	(AAT)9	465	491
	277	UN03026	AGAGCCTAACGCCTTCTACAAC	59.114	TTGGCCTTTTGATAATTTGATG	58.98	162	(AC)7	991	1004
	278	UN03029	CGCCTATATTGGCTTTGTTAAA	58.408	CACTTGCTGGCTTCTGTTGTAT	59.447	195	(AT)6	379	390
	279	UN03047	CTATGTCCATGCACAAACACAC	58.978	CGATTGGTAACATCGCTCTAAG	58.922	171	(AC)8	443	458
	280	UN03054	AAAATGTTTCAGCCAGCAGTTA	58.945	TTTCTTCCGGTTACCTTCTTTC	58.8	279	(GAA)5	461	475
	281	UN03055	CATTTGAGAGGCTCCTTTTCTT	59.024	GGCTGATTCATGTATTGAGTCCT	59.5	218	(AC)6	622	633
	282	UN03070	ACATCGTTCTTCTGTCGTCAAT	58.723	CTGGTAGACAAGATACCCCTCC	58.988	111	(TGT)5	133	147
	283	UN03070	ACATCGTTCTTCTGTCGTCAAT	58.723	CTGGTAGACAAGATACCCCTCC	58.988	111	(CTG)5	150	164
	284	UN03075	TTGTCTTTTCCTAGCCCTTCTC	59.024	CCTCTTCTTCCTCTCTCACTTTG	58.794	225	(TC)10	795	814
	285	UN03076	GCAACAAACTTAACAGTGGCAT	59.204	AACAAGATGCTGGAAATAGCTT	57.24	280	(TG)11	539	560
	287	UN03091	ATTTTCTCATCCAAACACATCG	58.952	TAATCAAACACACAACGCCATA	59.006	160	(GAGC)4	94	109
	288	UN03091	ATTTTCTCATCCAAACACATCG	58.952	TAATCAAACACACAACGCCATA	59.006	160	(GA)15	110	139
	291	UN03104	GTGCTCAGCAACTCTCACAAG	58.819	GTGAAAATATCTTCCGCATCAC	58.583	164	(GGC)5	131	145
	292	UN03115	CAAGGTCTCTTTAAGTCGTCCC	59.278	AGTGCATTTTGGAGACGAAAC	59.232	174	(TCC)7	112	132
	293	UN03126	TTGTTGATCTCGCTTTACTGGT	58.906	TCAATCACAAAATTCCCATTCT	58.418	218	(CTT)5	60	74
	294	UN03140	TGAGGTATTCGTAGTACGTGGG	59.041	GAAATACATAGCTGATCTCTTGAAA	56.142	156	(CT)12	1164	1187
	295	UN03142	TTCAAAAATCAAATCAGCAAGC	59.367	AGGTGTCCTTTTCTGTTGCATA	58.767	269	(AC)9-(AC)10	496	554
	296	UN03148	GGCCAGTTATGTACACCAGAAA	59.02	TCTTTGTAGCTAACCCCATGAA	58.764	280	(AG)6	868	879
	297	UN03154	AGGGCATTTTTGTCCTTTCATA	59.844	CCACCATTTCTCAACTCACATT	58.958	272	(AAAG)4	551	566
	298	UN03178	GAATACGAAGACCACATTCCAC	58.437	CCCCGATAAATTCTCAATCCTA	59.314	154	(TCT)10	102	131
	299	UN03202	ACCAAGACCTAGCTTGTGATCC	59.643	CAATCCGGGCTAGATAGAGTTT	58.802	273	(AC)6	626	637
	300	UN03230	GTTGCAAGACCTCAGTTGATTC	58.842	AGTTCTCAATACGATCACCACG	59.125	274	(TCT)5	97	111
	301	UN03236	TTCAAATCCCCTTTCTTGATTT	58.972	GATCCGAAGATGGGTTGTTAAT	59.205	221	(TTG)6	182	199
	302	UN03264	GAGAATTTCAGTTGGTTTTCCC	58.981	AATGCATACACCGCAATTAAAC	58.942	225	(TG)8-(GA)9	116	163
	303	UN03282	CCTTCTACTACGCCTCAAACCT	58.98	ACAAATGGGATGAAGAAAATCC	59.182	190	(TCT)5	381	395
	304	UN03283	CACCGGTGAAAATGATAGAAAA	58.987	CCATGACCACTAACTACCCTGA	58.98	169	(AAACC)4	56	75
	306	UN03319	ATTTCTCCCTCCCCTATTTTTC	58.875	AAGAGTAGGCGAAATATCCAGC	58.934	113	(TATT)4	308	323
	307	UN03321	GCATTTCACTCCGTATCTTTCA	59.229	CTGCATTCTAGGAAATCCAATG	58.718	230	(TTTA)4	741	756
	308	UN03324	AAATGACTTTCTCAAAAAGCTGC	59.113	GTATCGCCTTCTGCATGAACT	59.354	275	(TAT)7	472	492
	310	UN03338	ATCAAACCACATTTAGCACAGG	59.02	TTTCTATTACCACCCCAATCAA	58.361	216	(AGA)5	1347	1361
	312	UN03373	GGTTTCCGTCTGATAACTCCTC	59.104	GATGAGTTTGCCATATTTCAGG	58.582	279	(GCG)5	461	475
	314	UN03384	CATCATTATCCCAACATGACCT	58.647	GATATTTGCACCCAGCTTGTAA	59.146	263	(AAAT)7	168	195
	315	UN03384	TTACAAGCTGGGTGCAAATATC	59.146	TGCACCTAACCCTTACATAGGA	58.652	234	(AT)12	428	451
	316	UN03387	AAGTTGAATGTTCTGGGATTGA	58.554	GTGATTCTTCTTCCACAAGTGC	58.842	237	(AG)24	321	368
	317	UN03390	CGTAATCATCAGTTTGCAACAA	58.749	TTATTATGTGAGGTTGCCCTTG	59.01	245	(AG)8	71	86
	318	UN03390	CGTAATCATCAGTTTGCAACAA	58.749	TTATTATGTGAGGTTGCCCTTG	59.01	245	(GA)12	87	110
	319	UN03391	TTGGAATCTTTTGTGTTTTTGG	59.007	AATTGAGCAAATTTGAGAGTCG	58.516	202	(TTAT)5	427	446
	320	UN03396	CTGAACTACTCTCGTTTTTGCG	59.219	ACTACATGTCACCCGATCTCAG	59.09	272	(TTTG)4	170	185
	321	UN03399	TTGGGCAATTGTAATATCCAAG	58.871	GAGTATGGTACGGGCTTAAAGG	59.079	160	(ATTT)4	307	322
	322	UN03418	AACACAGATCTGAGCCTCTCAA	59.09	TGCTAACAGCCCTTTCGTATTA	58.959	255	(AAT)9	179	205
	323	UN03425	AGGTGTGAATAACAGCCAACTG	59.169	CGAGGAATGCAGAAAGTACAAG	59.041	225	(TGA)6	556	573
	324	UN03438	AAGTGGTACCAACAGAATGGTG	58.887	CTTTCTCAGCTCTCTCGGAACT	59.411	169	(GA)12	494	517
	326	UN03498	TGTACGATGAAAACCTGAAAGG	59.131	TATGCTCTGTACGGGAATGAAC	59.114	221	(TAA)7	268	288
	329	UN03518	CCAACCCTGAGTGTAGAAATGA	59.097	GTTGATGAATCAAACGTTGGTC	59.34	245	(TA)8-(GA)6	639	700
	330	UN03520	AAAACCTCCTCAATTCACCACT	59.011	CCAACTCTCAATTCCTAAACCA	58.238	129	(TC)7	58	71
	332	UN03544	TTTGCCTTTGTAGGCTCTGTTA	59.075	TCCAAAAATTCACATATTCAATCC	59.134	177	(ATG)5	1046	1060
	333	UN03560	GATGAGGTTGATTATGGCGTTA	58.969	AGAGTCCCAGCACATTAACCTT	59.17	100	(ATG)6	512	529
	334	UN03585	AGGCTAACACCTGGAAAAAGAG	58.957	CTTCAAAACAAGGAAACCACAC	58.65	136	(AG)11	531	552
	335	UN03597	CAGATCGTATCGGTAGTGTGGT	59.008	TGACGGAGAAGGAAACTAAACA	58.88	174	(CGG)5	288	302
	336	UN03627	CTATGTATGACAGCCGGGAATA	58.989	GTAAGCTTGGTCATGCTCAAAT	58.403	270	(TTTA)4	262	277
	338	UN03643	AAGGTTTATGCTGAAAGTGGTG	58.314	CCACACAAGCACAAACTATCCT	59.169	177	(TCT)6	58	75
	339	UN03648	TGACTTCCAAAAAGGAGAGACA	58.955	CAGCTTTCTGAGCAAAGAAGAA	59.041	135	(TCT)9	134	160
	340	UN03649	ATAAGGATTCTTCCGCATTGAT	58.977	CAGAAAGAAAAGCAAAACATGC	59.055	200	(TA)8	168	183
	341	UN03649	GTTTTGCTTTTCTTTCTGCCTT	59.101	GTGGGAATTGAAACATAGCAAA	58.989	259	(TCTT)17	385	452
	342	UN03649	TACAAATTAAAAACCATCCCCC	59.006	GTTGAATTGATGCATGTGAATG	58.897	230	(TGTT)4	806	821
	344	UN03670	GTGGGTTTTGAGGATTTTCTTC	58.981	TTTCTAGCAATCCTCATTTCCA	58.831	160	(GA)10	498	517
	347	UN03682	ATGCCAACAAACATATTTCCAG	58.878	GTTAGATCGCTTCTGTTTCCCT	58.917	275	(AG)8	733	748
	348	UN03686	TGATTGGTTGCTTTTACATTCC	58.989	AAACAGTGGTGATTGGTGAGAG	59.112	200	(TAG)6	325	342
	350	UN03703	AAAAGAGTCCATAAAGGAGCCA	59.264	CATCATTTGAGTCTTGGTTGGT	58.958	275	(AAT)5	238	252
	351	UN03714	AAAAAGTCAAGGGACCAAATGT	58.914	CTTGTGAGGATGCCAATAATGT	58.976	248	(ATTT)4	119	134
	352	UN03720	AGGGTCTGTTCTTCTGAGCTTC	59.138	AGAGGATGACGACGATGAGATA	58.769	280	(CGG)5	555	569
	353	UN03730	GGCTTGATCTGTAGGAGAAAGAA	59.036	CTCCAATTTTCAGAACACTCCA	59.215	193	(AATC)5-(CAAG)4	45	87
	356	UN03744	TATGGTCATTTTCTTCCGTTTG	58.987	CTAAACCTAACCCTGCGAGAAT	58.845	159	(TCA)5	178	192
	357	UN03746	TACATGGCAAAACAAATCACAA	58.982	ATGGCTATGGTGGAAAGAAACT	59.027	273	(TTC)5	432	446
	359	UN03752	TTATAGCGGTGTGGACTAGGAA	58.787	CCTCCAAGTTTGTAAGTTTCCC	59.043	174	(TTA)5	141	155
	361	UN03769	ACGGCTGCTCAGTCCATATCTA	61.155	TAAGCCTCTTCCTAGCTGGAGT	58.827	158	(CT)14	39	66
	362	UN03774	CTCTTCCCTTTCTTCTTTTCCA	58.998	GGAGCAGTTGAGAAGAGCTACA	58.89	268	(TTC)6	159	176
	363	UN03776	GGGAAGGTGAAACAGGAAATAG	59.001	TCTTTTTATCCATTCCAAAGCA	58.739	279	(TTTTA)4	1358	1377
	364	UN03778	AGGGATGGAGTCATCATCTTTT	58.922	TCAAGACCCATATTACTGGCAC	58.976	225	(CCG)6	211	228
	365	UN03835	CAATTTGAGTCGACATGTGTGT	58.551	TTAGTTGCCTAGACCCCACTCT	59.3	177	(GTT)5	84	98
	366	UN03845	TAATTAACGGGTACACACCGAC	58.811	ACCTCTCCTTCCAAGATTCAAG	58.851	278	(CTTCTC)4	462	485
	367	UN03852	AGCTCTTTAGTCACGGCTTCTT	58.873	GAAAACATAAGATGGGTTGTGG	58.353	205	(CGC)5	550	564
	368	UN03859	TCCTGCCAGAACAAGAAGAATA	58.973	AGACCTTCCATGAGTGACATTG	59.065	205	(AAAG)4	87	102
	369	UN03891	AGGGCCTTTGACTGAGATAAAC	58.783	TCCAATGTCCTCTTGTATGGTC	58.912	102	(GCA)5	613	627
	371	UN03915	ACATGCCTACAACATGCTAGGT	58.678	GGTTTAGGCGGATAGTTGAATC	59.019	263	(CT)10-(AC)7	880	918
	372	UN03917	AAAATCTCTATCCACTCGGTCC	58.602	GCTGCTTCAGTATTTCAACGAC	59.047	136	(TCG)6	855	872
	373	UN03918	GGTAAATCAACCTAGTTTGCCC	58.931	TAGCCATTCACCATATTCAACC	58.833	266	(ATT)10	224	253
	375	UN03930	GAAAAACATCTGATCGCACG	59.276	GTGGAATGGATCCCATATGTC	58.926	131	(AG)6	28	39
	376	UN03930	CCTCTGGTTTGTGTCCGTACTA	59.166	AGCTAGGTGTTGCAGTAAACCA	58.975	116	(GAT)5	600	614
	377	UN03943	CACGTGGAAAATAGAAGCACAT	59.158	CCTCTTCGACTTCTCGTACCTT	59.055	273	(TGAT)5	541	560
	378	UN03946	TTTCAGTTCTGCAATCACCTTT	58.882	ACTTCCCATTCATACGACTCCT	58.991	154	(GAA)6	998	1015
	379	UN03948	CCTAAAAATGTGTGTCTCAGCC	58.767	CGTTCCATCAGATGAAGACATT	59.056	272	(GAT)6	110	127
	380	UN04000	GCAAGACATACCTCTTCAGCAC	59.011	TTGGTGTTATAGGCTGCAATTT	58.699	262	(AAT)5	494	508
	381	UN04006	CTTGTTCTTTTGTTTGCTCTGG	59.061	AAACCAATGAACCACTGAACTG	59.004	179	(TC)8	640	655
	382	UN04008	ATGTGTTGAATGATGCAGATGA	59.005	TGTTCAGTGGTGCTAACATTTG	58.75	183	(TTTG)5	322	341
	383	UN04011	CGAATCCATTCATCCAAATAAA	58.804	GGATTTTCCCATAAATACCCAA	58.965	224	(AT)6	342	353
	385	UN04022	TGTAGGTTTTGATTGGATCTGG	58.949	AACACAGTCCCTCCATTTCTTT	59.011	227	(ATTT)4	180	195
	386	UN04040	ACCCAAAAAGTTACTGGCATCT	59.069	TGGTTTGGTCCATGTGAATTAT	59.067	227	(TC)9	490	507
	387	UN04040	TTCAATGTGGGACTTTTAATGC	58.989	TCGTTAAATCAAACCATTTTGG	58.891	272	(TCT)17	816	866
	388	UN04042	CCATCCACGCTTTCTTAGGTAT	59.523	TTGACTTGTTATCTCTGTGAATTTTG	58.843	108	(TCTT)4	424	439
	389	UN04044	GAGGAGTTCTGCAACCTTCTTT	59.035	TGCTTTGTCTATTCTGTCTCTTTCA	59.61	146	(TTA)5	523	537
	390	UN04046	ATCCAGTGTGTAGTGACTTCGG	59.136	AATCCTCCCTTAACTGTCTTGC	58.783	227	(CTT)6	223	240
	391	UN04061	CAAACCATCACAGCCATAACTT	59.02	TCCTAATAATCATGCCATCCAG	58.922	187	(CAG)5	308	322
	393	UN04104	TGATGTTCCATTGTAGAGGTCC	58.912	TGAAGATGCATTAAAGGAAGGA	58.831	193	(ACC)5	309	323
	394	UN04113	GGTTTTGCTTGATGATTGGTTA	58.989	AAAAAGAAAGGCTTGAAAGCTG	59.224	203	(TAT)6	223	240
	395	UN04124	GTTGATGATCTCCTTCTTGTCG	58.792	GAACGAAAAGAACACGAATTGA	59.248	207	(TTC)6	66	83
	396	UN04124	TTGCAAACAAGCCTGGTACTAT	58.834	CTTGCAAAGCATCATCATCATC	60.615	228	(ATT)5	287	301
	397	UN04150	GCGAATAACCATTAAAGCTTCC	59.177	AGCCTTTTATCAGTGCTTCTCC	59.049	111	(AGA)6	278	295
	398	UN04187	ATGTAGCTTTTCACCAGGTGTG	59.169	TTCAGTAGCTAAGCAGAACCCA	59.177	123	(AT)12	383	406
	399	UN04190	TGCCTTCTAAATCCTTCAAAGTT	58.516	GATGCTAGAAATCGACATGGAA	59.186	267	(ATT)5	99	113
	400	UN04192	AGTTGAGAGTGGGGATTTTTGT	59.011	CACTTACACAACCCTCTTTCCA	59.142	209	(TGA)5	312	326
	401	UN04195	TTGTGTATCATTTGGGGGAGTA	59.202	ACTGTCAATATGGCAGCACAAT	59.527	249	(GAG)6	270	287
	403	UN04211	TAAACTCCAAAAGCAGAACCAA	58.919	TTCTTATCCAAAACTGGGCATA	58.629	280	(CCA)5	317	331
	404	UN04245	AATAATAGAAATGGGTGGGGTG	58.994	AGATTTGCTAGAGGGTGGTGAT	59.127	269	(ATCT)4	326	341
	405	UN04258	TAGCCAAATGGTAGTTGGTCAC	59.02	GCTTTGGACCTTTGGTTACTTT	58.738	272	(TTTC)4	189	204
	408	UN04277	TCCTTCTTTCACGCACACTAAT	58.906	TACGAGGTCCTTTACATGGTTG	59.017	232	(TCT)8	664	687
	409	UN04284	TTTCTTGATGCCTTCCTGTTTA	58.875	GACAATGCAGCAAAAGAATCTC	58.979	206	(AAC)7	493	513
	410	UN04322	GCCAATCAGAATTTTGTATTTCA	58.188	TTTTTGAAACCTAAGAAAAATCAAG	57.395	273	(AT)7	96	109
	412	UN04338	CCAGATTCACCTACTGCAAGAA	59.378	CACAGTGTAGGTGTCCCCTCT	59.086	279	(CGA)5	290	304
	413	UN04342	GGCGTTGCGAATTACAATAATA	59.061	AGGTTTTGTAGCAGCTCAATCA	59.044	257	(GAA)5	159	173
	415	UN04413	CGTGTATCTGATTTTGGGACAT	58.836	CAATTAACCGGCCTATGTATGA	58.894	162	(AT)15	117	146
	416	UN04413	TTGGTCTTGAATTTGTCACTCC	59.077	GGAAAAACGTATATCAGCAACC	57.712	203	(CTAT)5	679	698
	417	UN04418	GACAAACTTTGGTCCCTAATCC	58.87	GGGAGCTTTTGAGTTTTCTGTC	59.393	265	(AT)7	415	428
	418	UN04427	ATCGATCCTTATCGTGTCACTC	58.147	AAACCCATTTCCCAAATAAAAA	58.691	243	(TTA)5	346	360
	419	UN04438	CCACCTCCTTCCTCCTCTACTA	58.872	AGCTTTATCAACAGATCAGGCA	59	217	(GCC)5	617	631
	420	UN04438	AAGTGCGGTAACCCAAAGTTAT	58.995	TTGATTGAGTGGAAATTTGGAG	59.064	199	(CT)15	1082	1111
	421	UN04441	GATCCAGAACTCCCATTCTTTC	59.037	TCGCTAGAGATAAGGAAGAGCA	58.516	205	(CT)6	885	896
	422	UN04452	TAAATTAGGGTCATTTCCCTCG	59.352	CCCTTCTCCGTACTTTTTCAAC	59.174	259	(TGC)5	410	424
	423	UN04469	GATCAAACACCCAAAATCAAGA	58.928	TCCAATGACAACCAAGCTTTAC	59.134	262	(AG)11	681	702
	424	UN04475	AATCAACAGACTGGCAGAAAAA	58.882	GGCTCTCCCTTTCTGTCTATTT	58.053	188	(AG)12	167	190
	425	UN04491	AATGGTACAACAGTCAGTAGCG	57.005	TGAACATCTCACATTGTGGCTA	59.199	175	(AAT)16	62	109
	427	UN04494	CATATCTTCTCCATCCTCCTCC	59.013	TAATGTGTCCGAGATTTTCCAG	59.087	210	(GCC)5	578	592
	428	UN04494	CATATCTTCTCCATCCTCCTCC	59.013	TTTCTCTCTCTAAAACGGCCTC	59.155	273	(AG)6	718	729
	430	UN04520	TGAAATCACGTACACCAACTCA	59.097	TAATACTTGTTTCGCCGTCATC	59.146	209	(GCC)5	515	529
	431	UN04522	GGCATTTTAACTCCGTAGAACC	59.06	AGGAGCAAGGAAGTAGTTGGAG	59.055	241	(AGT)7-(GAT)6	606	654
	432	UN04522	TGTGGAACCATCTCTTCTGAAC	59.187	CGCTCTGAGCAGTAAATATTGG	59.055	264	(GCA)5	782	796
	434	UN04550	AAAAGAGCAGGAAGGATTGAAG	59.024	ATCCATTCTAGGAAAGCAAAGC	58.912	279	(TGA)8	1137	1160
	435	UN04571	TAAGAGAGAACCAAGCGAACAA	59.154	TTACTGCCTATACAATCTCGGG	58.299	225	(GCG)5	1493	1507
	436	UN04588	TCTCACACGTCTTTCACAAATG	58.825	CAATGTTTTTGAGCTGCCTCT	59.508	199	(GAA)5	889	903
	437	UN04627	CCACTTGTGAAGTTTATGGGAA	58.994	AATTTAACCTTAATAGAAGGGACG	56.408	117	(TC)10	637	656
	438	UN04649	GTCTGCAGCATCTAAGTGGAAC	59.011	CACGCAGAAAAAGCTTACAGTT	58.768	219	(GA)10	362	381
	440	UN04662	TAACACAGCAACTTATCCCACC	59.02	TTGAGCAGTAGCTTCTGAGGTC	58.89	258	(AGAA)4	130	145
	441	UN04675	ACAATTAGTACAACCATTGCCG	58.945	GACAAAGTTGTCATTATTCAGAAA	55.325	157	(ATG)5	1100	1114
	443	UN04681	CAATTATCAAGCAGAGCACAAA	58.123	CAAATTTTATTGCTCCCTTTCC	59.028	179	(AT)6	113	124
	444	UN04686	CATTCACCATGTGAGTAACGAA	58.554	CCTTCAATCCATGTCCAAAGTA	58.949	194	(TG)14	104	131
	448	UN04723	GAGAGATAAGATCTGCCTCCGT	58.97	CATCTTTAGCTGTGCCTCATTC	59	250	(ATC)5	518	532
	449	UN04725	AGTTTGTTTACCCGGTGCTTAT	58.995	CTGTTTGGATTGATCACCAGTT	58.958	153	(ATC)7	337	357
	452	UN04769	TTTGCAGCTCTGAAAAAGACTC	58.906	AGGCAAACACAACATAAACACC	58.93	192	(AAG)7	189	209
	453	UN04792	TAGTGTGTTCATCAGTTGCTGC	59.003	AGCAGAACAAAACACATTGACA	58.337	228	(TGT)5	464	478
	454	UN04812	TCAAAAACTCACCAAAAGCCTA	58.919	AGAAACAGCAAGATGAGTTCCA	58.983	195	(AG)6	125	136
	455	UN04819	GGCAAGAAATCTAATCCCAAAC	58.997	CCTATTGATCCTCCATTGTTGA	58.903	183	(ACAA)7	659	686
	456	UN04830	CTTGCTCTCGTATTCTGCAAAC	59.181	AAGCACTGGAACTTTGTAACGA	58.951	252	(AC)14	442	469
	457	UN04841	ATGAATGAATTGTGCTGTGTGA	59.054	TGCACATTTTTCCTAAAACCAC	59.033	169	(TC)7	94	107
	458	UN04861	TCGTCTTCTTGGAGCCTACATA	58.997	GGATTCTCCTTGCTCAACTTCT	58.991	242	(GAA)6	957	974
	459	UN04891	GCACATCATGTCTTCCTTCATT	59.059	CGAGACTCAACTGGATTAAAGC	58.149	169	(AGCT)4	1524	1539
	460	UN04895	CAAAACCTCAAAACTTCTCTTCA	57.731	TTCCCTGTATCTGTACGGAATG	58.973	275	(TTC)13	42	80
	461	UN04900	GTTTAAGGGGATCTTGAACTGC	59.136	TATTTGAGGCAAGACCAAACAG	59.267	124	(AT)6	647	658
	463	UN04919	CAATGCAGATTATTGACCACCT	58.976	GCTGGTGCTTACCTGAATCATA	59.252	182	(AATA)4	157	172
	464	UN04932	CAGGTTGTGTGATTATTGGCTT	59.02	GGTGAAAGACATTAGCTGTGGA	59.242	207	(TG)13	389	414
	465	UN04937	GTATAAGCAGAGGGTTTGGGTC	59.027	CAATAAAGGTGCCTACAATCCA	59.01	225	(CAGC)4	532	547
	466	UN04952	CAATCTGCGAGATAATCGAAAG	58.989	ATTGTTGATCCATCAAGATTCG	58.906	263	(GCC)5	753	767
	468	UN04972	CATAAAAACAATATCTCGGCCA	59.002	AAATGCAGTTTGTGCATCTTTT	58.813	271	(AC)13	445	470
	473	UN05011	ATGATGAGAAGAAAGGGGAAGA	59.171	AAATAACACAGCCATGTGAGGT	58.513	207	(GGC)6	330	347
	475	UN05031	TGCCTTCAAACCTTAAAGAACA	58.919	CTGATAAATCGGCATCATCATT	58.925	263	(ATG)5	1476	1490
	476	UN05042	AAGACCAAATTCCCAGAAGGTA	59.001	AACTCTCAAGTGCCCTTTTCTC	59.035	106	(CA)10	479	498
	477	UN05049	TTCTCGGATTAAAAATTCCGTT	59.028	AGACACAACACCCATTCAAAAG	59.004	277	(GAGT)4	384	399
	478	UN05061	TTCCATGATAAACCCAAACAAG	58.852	GCAAGGATGCATCTGAAAACTA	59.365	226	(TA)6	160	171
	479	UN05063	TGGCTCTTTAGCAATGTTCAGT	59.044	TCCTTAATCATTGGGAGGAAGT	58.958	243	(TTTTA)4	127	146
	480	UN05067	GTATGAAGTGTAATCGGCGAAG	58.789	ATCGCGGAAGATAAGAAGAAGA	59.485	243	(TTC)5	751	765
	481	UN05071	TAAGAGGAAGAAGGTTGTTGGG	59.626	GGTGGTGTTTAGAAAGGGAGTC	59.011	230	(GTT)5	412	426
	483	UN05084	GGAAACATTACATTCTGGAGCA	59.091	AGCAAGTTGAAGAGATCATGGA	58.936	256	(TG)6	405	416
	484	UN05086	CGGAGCTTCTTTGATCTTTCTT	59.155	CTGCCAACACATAAGACTCGTT	59.309	267	(GA)12	196	219
	485	UN05101	CAACTGGTTCAATAAGCAATGG	59.514	CTGCTCTCCATTACGTGCTATC	59.024	158	(AT)6	52	63
	486	UN05136	GAGAACTTTACCCCGAGAGATG	59.236	TTTTGCTCTTGAACATCGAACT	59.02	142	(GAGTGG)4	147	170
	487	UN05139	CCAATAATATTCGTGTCATGGG	59.078	CTAATGGCCATAGGTGAACTGA	59.111	267	(AG)7	251	264
	488	UN05147	CAAGCTGGTGAAATAAACAGGA	59.267	GAAACATTTCCTGAACCAGTGA	59.077	211	(GGGCC)4	94	113
	489	UN05150	GCGAGGTTCAAGGAGAGAATAG	59.504	GAAAATGCTAAATTGGCAATCA	59.114	101	(TC)7	44	57
	490	UN05173	TACCATGGATGGTTTGTTCATT	59.067	ATCCTACCTGCAACCATTATCA	58.468	130	(TC)6	619	630
	491	UN05192	AAGACATTCAGCTTCGTTTGAA	59.02	AGGAAGCAAAACACTAGCATGA	59.044	205	(ATG)5	322	336
	493	UN05205	GAGTTTCGGAGTCGTGTACAAA	59.286	CTTTCTCCTGGAAATTACGCTT	58.951	120	(AAT)6	255	272
	494	UN05213	GCAGGTTTATTTTCCCAACTTC	59.038	ATCCTTGGATGCCTTTACAAGT	59.027	252	(CAA)5	294	308
	495	UN05221	GTTCACACCGGTCAAACAGT	58.464	GTGCTTTCTCGCACTATCAATC	59.003	117	(TA)6	72	83
	497	UN05256	TTTTCATGCAAACAGTTGAGTG	58.87	ATTGCCAACAGATCATGCTTTA	59.614	208	(AAAT)5	748	767
	498	UN05259	TCTCATCCTGTCTCTCTTTCCA	59.014	ATGATGACGATGATGACAATGA	58.802	200	(CAT)6	574	591
	499	UN05259	TCTCATCCTGTCTCTCTTTCCA	59.014	ATGATGACGATGATGACAATGA	58.802	200	(ATC)13-(TCA)9	593	687
	500	UN05272	TTGTTTTTGTTTTCCCATTGAG	59.007	ATGGGATTTTTGCAAATTCAG	58.932	274	(ACA)9	439	465
	501	UN05289	TGTGTTTCATGGAGACCTTTTC	59.077	CGTTAATTTCGTCGTAACCGT	59.065	271	(CGG)6	472	489
	502	UN05305	GACTTCGGTGATTAGTCTGCAA	59.383	CAACCTAAAAACAAACGAACCA	59.072	156	(GAT)6	395	412
	503	UN05319	CAACGATTCTTCAAGCTTTCAC	59.02	TAAACTCAGCGCTAGCACAAAT	59.233	272	(GA)6	403	414
	504	UN05327	AAGGATAAAAATAATAATAAAGGGTTC	55.496	TTTGCCTGTGTATGGGAGTAAC	59.02	262	(CAAAA)4	56	75
	506	UN05344	TTCCTGTTCTGCTATCCAACAT	58.72	TCTGAACAAGAGGCAACAAACT	59.029	270	(TGA)7	1136	1156
	507	UN05346	GGAAGAAGCGAAAGAGGAATAG	58.671	CCTCTTCAACCTCTCCAGTTCT	58.995	170	(GAA)5	281	295
	508	UN05348	ATCACCTCCATCACCATAACTG	58.792	CTCTATTACAACCGCAGAGGTG	58.927	280	(TTG)6	1213	1230
	509	UN05354	AAACAAAAACCCATAACCCATC	59.016	TCCCAAATTTGCTTAATCTCAA	58.739	268	(TAAT)4	225	240
	510	UN05382	CCCTCCATATTTTCTTCGATTC	58.952	GCATTTCCACTTCTTCTTCCTT	58.894	218	(GA)12	1561	1584
	511	UN05400	TCTCAGTAACAAGCATGACACG	59	GCTCAGAAAGGCAGCAGTAGTA	58.954	178	(GTTT)5	90	109
	512	UN05408	CAGAGCAGAGGATGAAGTTGAG	59.232	GGTGGATTCTGGAAGGTAATTG	59.704	259	(TC)8	192	207
	513	UN05413	CTTGATGCCAAGTATCAGAAGC	59	CACAACCCACAACAATCATACA	59.22	141	(TAT)5	987	1001
	514	UN05430	CAGAAGTGGCTGAACAAAGAAC	59.029	CAAAGAAGTCAACAACCCTGAC	58.744	204	(GCT)6	490	507
	515	UN05433	CTTCGATGCGTCTATCAGGTAA	59.384	TATATTTCCGTGTATGAAGCGG	59.025	251	(TC)7	78	91
	516	UN05433	TCACAAGCGACGAATTTAGAGT	59.044	ACCAGTCTGGAAGTCATAAGCA	58.865	225	(TA)6	651	662
	517	UN05435	AAGGAATTATGTGGGAAAGGAA	58.864	TGAGACAAAATTACCCCTCTCC	59.46	236	(GTT)6	726	743
	518	UN05437	TGAAAGATACGATCCAGTTTGG	59.087	AAGCTTTCATTTAACCGGAAAT	58.28	141	(GCT)6	744	761
	519	UN05471	CATCATCTTCAAGCTTTTCTGG	58.973	ATTAAAGTTTTGACCCGTTGGT	58.845	182	(TCT)6	119	136
	520	UN05477	TGTCACGGTTATGCTAATTTCC	59.013	GTTAGTGCGCCATTAATCTTTG	58.831	272	(TA)6	471	482
	521	UN05490	AACACCTGTTTGTGATACGGAG	59.029	TTCGCTTTTACCCTTTCTCTTC	59.057	195	(GGA)7	571	591
	522	UN05497	TGTAACGATAGTTCCGATAGGC	58.299	CCGGATAATATCTAAAAGCCCA	59.358	271	(CGG)5	1008	1022
	524	UN05510	CTGGACAAAAATCCGTCTATCA	59.087	ACCTCAGGGATCTTAAGTGGAA	59.101	204	(CAA)5	1450	1464
	525	UN05524	TCCACACATTTTTGTCTCTTCC	59.077	CGCAAATAACGGTATAATTCCA	58.931	225	(TA)6	139	150
	526	UN05550	TTTGCCTTCTTAGGGTTTCTTC	58.929	TGAGATTGATGCGAATGGTAAT	59.438	171	(AAT)16	68	115
	527	UN05552	ATCCTTGCAGAAATTCACATTG	59.091	AGACAGACAAACACAGACGGTT	58.773	144	(CTT)5	681	695
	528	UN05569	GATCACTCATTTGCTCCGATAA	59.186	AACACCCAGATGGATTGATTTT	59.576	269	(AGCCT)4	1089	1108
	529	UN05580	TAACAAGGTCCTGAGTGGTGAC	59.112	GAGTTTCAGGATGCAAAGTCTG	58.983	187	(GAT)5	456	470
	530	UN05584	AAAGCAATCAACAACAGGAAAA	58.787	TCCTGTTGCAGTTACGTTATGA	58.372	280	(CA)13	517	542
	532	UN05591	CGTCGGAAATATTCCTTCAAAT	59.356	CAAATCCTTAGCTTGCTCCAC	58.986	270	(ATAG)4	164	179
	533	UN05595	TGAAGTCTTGCGATATTTCCAT	58.72	ACTATGTTCCACTTGCCCTTTT	59.069	178	(AG)20	601	640
	534	UN05613	CAATCCGGGCTAGATAGAGTTT	58.802	GTCCTAGCTTCTTTCCCTTTGA	59.024	190	(GT)6	163	174
	535	UN05615	AAAAGTCTGGGGTGAACTTTGT	59.055	AAGGAAGCTTGCGTTTCTTC	58.72	155	(ATG)5	669	683
	536	UN05653	TGTTCCGTGTTCTCTACTGGAT	58.721	CAAGCAAACTACATCTCCCATC	58.72	249	(TTC)5	625	639
	537	UN05659	GGTAAAATGGGACAGATGGAGT	59.217	GTGTGTGCGTGTGTGTGTGTAT	60.474	272	(AC)20	593	632
	538	UN05659	ACACACACACACACACACACAC	58.828	GGAAACTGAAGAAATCGGCTC	60.201	101	(AT)9	633	650
	539	UN05659	ACACACACACACACACACACAC	58.828	GGAAACTGAAGAAATCGGCTC	60.201	101	(AC)6	651	662
	541	UN05679	AGAGCTGCTGCAATTCACAATA	60.046	GCTCACCCTTTTAAGAAAATGC	59.293	188	(AAATA)4	184	203
	542	UN05692	CAAAGTTGTATAATGATATTCCCG	56.853	GCTCTTTGCCTACTCCATTTCT	59.049	229	(AC)6	566	577
	543	UN05735	CTCTTTTAATGGCTGCATCTTG	59.033	TGGTCCTACAGTTATTTGTGCC	59.02	192	(CA)9	111	128
	544	UN05735	AAACAACTTATCGGCCATTTTT	58.967	TAATCAAGGGAAGCCTCAAGAC	59.725	272	(AAAT)4	678	693
	546	UN05750	GGGTCTCAGATTTGTCGTTGTA	59.101	TCTCCATCAATTATTCTCACCG	59.043	257	(TTTAA)5	179	203
	548	UN05766	GAGGTTCACTCTTACAACGTGC	58.914	CCAAGAGTTTTCCCAAGCTTAT	58.822	232	(TC)6	67	78
	549	UN05768	GTGGAAGTGTACTTTTGGGACA	59.004	CCACGTATGCACTAACAGATATGA	59.101	238	(TG)6	585	596
	550	UN05770	TGCCACTTCCAATAATTCAATC	58.946	GTGCAGAGATCCTTTCAATCTG	58.936	198	(TA)6	268	279
	551	UN05774	TCTTTCTTATCCCTTTTCTCCG	58.884	TGAGAAAAACAAAGGAAGCAAA	59.03	207	(ATC)5	72	86
	552	UN05776	AGTACCACTGCCTGATTTCTGA	58.865	CACACAACGCCATACAAAAGAT	59.926	147	(GA)19	103	140
	555	UN05796	CATGAGCAGAAAGTGCAACC	59.445	CGAGTCTTGATTAGGTCGATTG	58.858	102	(CGG)5	76	90
	556	UN05806	GGGATTATCAACAACGTCTCAA	58.952	GGCATCGTACCCTGTAGTCATA	59	213	(ACA)7	329	349
	557	UN05806	ATGATCGACAACAACAACAACA	58.952	GGCATCGTACCCTGTAGTCATA	59	189	(CAA)5-(CAA)6	351	403
	558	UN05824	TTCTTCTGTGCCCAGTTTTAGA	59.017	CAGAATCAGCACGAAAACAAAC	59.791	266	(CT)12	773	796
	559	UN05863	GTGGAAACAAAGATGCTGGTAA	59.134	GTCAACACCCAAGTTGGTAGAA	59.004	153	(TTA)11	834	866
	560	UN05875	CATCCTGTTAAAAGCACAGAGC	59.044	CTCTTTCTTTCCACCTGTTGTG	58.884	204	(TCC)5	1696	1710
	561	UN05890	TTGTAGCTACCAAGCCTTCAAA	59.075	GTTTCCGGCAATTATTAAGCTC	59.177	203	(GAAT)4	249	264
	562	UN05890	CCGAAAAGCAAGTCAAGAAGTA	58.698	AAAACAGAGAGATCCGAGGAAG	58.988	220	(AG)12	695	718
	563	UN05890	CCGAAAAGCAAGTCAAGAAGTA	58.698	AGAAAAACAGAGAGATCCGAGG	58.988	223	(TCT)5	843	857
	565	UN05904	TTTGAGAAAAATTGCAGAGGAA	58.987	CGGAGAAGAAGAAGAAGGAGAA	59.233	268	(CCT)6	222	239
	566	UN05916	TCCTTTGTGTTTTCTTGTGAGG	59.258	TTTGAGTAGGAAAGGAAGGCTC	59.024	263	(TA)7	140	153
	567	UN05952	TGGCTTTGAAGTCACTTAGCTC	58.792	GTAGATGGCGAGAGAGCATTC	59.048	246	(AG)15	146	175
	569	UN05958	CGATCTTGTGACTACTCATTTGG	58.778	TGATTCCTAATTGTTTCCATCG	58.943	237	(AACCA)4	239	258
	570	UN05993	TTCTCCTTGTCCAGTAAACGAA	58.88	AAAGGATGGTGAGGAAGATGAT	58.922	124	(TCG)5	696	710
	571	UN06021	TCTCATTTTTCTGGAAATCGAA	58.807	CTTGTCGGTCTTGATCTTCTTG	58.98	261	(AG)9	1291	1308
	572	UN06023	CAAAGGTTGGACCAATTACTGA	58.994	AGCAAGTGAGTGTCCAAAGAAA	59.029	242	(TTA)6	547	564
	573	UN06066	TTAGAAGGTTGCCCATTGTATG	59.01	CAATCTCCACCCTAAACCAAAT	59.242	206	(ATA)5	909	923
	575	UN06076	AAGCAAAATAATGGCCTCTACC	58.717	CAGTCACAGCCTTCTCTTTGAG	59.277	203	(TGC)5	124	138
	576	UN06081	AAGATGCAGGTCAGATTGCTTA	59	GCTATTCATCCTTCCATTTTCC	58.954	129	(TTTA)5	203	222
	577	UN06088	AGTTCGAGTGAGCAAAACAAAA	59.064	CGCTCAAGAAAAGGGTAAAGAT	58.951	267	(CCT)6	171	188
	578	UN06098	ATGAGCTATTTGAAAGGGGAAA	59.123	CACAAAAACCTCAACCACATCT	59.004	240	(CGG)7	812	832
	582	UN06126	GCTATCCGTAATCTCCCAGTTT	58.673	TTAACACAATGGCAGCTTTTCT	58.945	216	(TAA)6	127	144
	584	UN06135	CTAACAACCCAACCTTCAACAA	59.038	ATGCAAGTTCAACATCCTCAAG	59.242	262	(GA)9	116	133
	585	UN06154	CTTTCTCTCCCCTTCTCCTGTA	58.985	TTTTGTTGGGAAGAAGAAAGGT	59.152	129	(AATCC)4	816	835
	586	UN06175	ATCTGTGGGTCGATTTTCTTCT	59.104	CCGACTTTGATTTTGGTTTACA	59.03	149	(AGG)5	120	134
	587	UN06175	CCTCATCCGAAACAAATTATCA	58.943	GTGCATTCAAACAATAAAGGGA	58.989	252	(GAAA)5	329	348
	589	UN06195	ATAATCCGAGGAAGGTGAAGAA	59.091	AGGAAATTACTGGACGAGAAGG	58.781	208	(AGC)6	83	100
	590	UN06200	GAGGACATGAACCAATCTTGAA	59.031	GGGTCCCGAGATAAACAACTAC	58.894	250	(TCA)5	453	467
	591	UN06206	CATAGCATTATAGCAGCGGTTT	58.509	ACTCACCATTCCTCCAGTTTTT	59.011	250	(TTA)5-(TTA)5-(TTA)5	801	893
	592	UN06217	GGAAGGAAAAAGGCTGAGTAGA	59.024	CTAACACAGCTGAGAACCAAGC	59.193	119	(AT)6	1031	1042
	593	UN06223	GATAAAGCCAACACACTGAAGC	58.909	ATTTTTAACTCAGCTTCTGCCC	58.954	140	(AG)6	529	540
	595	UN06252	CCGTACAGCTTTAGATCCTCCT	58.937	ACTGCTGATTTCTGGATTGTGT	58.723	237	(TGG)5	1308	1322
	596	UN06279	GGATGAAAGTCATCTATGGCAA	59.046	GAGGGAGGAAAAGCATTATTTG	59.123	223	(TA)13	994	1019
	597	UN06311	AACGGCCATAGATAAGAAAACC	58.589	ATATCCATTGAATTGTTGAGCG	58.969	120	(AG)6	41	52
	598	UN06316	CCCAATCTTAGGAGAGGAGCTA	59.001	CAGATCGTAGAGAAACGGAGTG	59.004	179	(GATT)4	135	150
	599	UN06332	TTGCACTGATATGAATTGAATCTAA	57.929	CTAGTTTGCATGGTCCAATCAT	58.976	227	(TA)6	91	102
	600	UN06344	CTTAATCGAGGCAAACTCTCCT	59.046	ACCTTCTTCTCCACCACCCT	59.968	188	(GCG)5	946	960
	601	UN06361	AATCATCTGCATTAGTGGCATC	59.074	GGGAGAAGAGCAAAGGAAAATA	58.887	215	(TCG)5	773	787
	602	UN06362	GGGGTCTTGGGTTGTATAAGAG	58.891	TCCAAGACAATAAGTGTGTCCC	58.958	259	(GA)13	300	325
	603	UN06369	GACCTTATCAACGGAGGAAGAC	59.104	TCTTCGATCTCCTTGTCTTTTG	58.577	232	(TCT)5	706	720
	604	UN06370	TTCGTACTAGACTGCTTTCCCA	59.041	GCAGAGAATTCAACTGTTTTGC	59.024	241	(TTTG)6	458	481
	605	UN06377	AAAACCAAAGAGGAAAGAGTGC	58.937	TTTGTCACTGCCAACTACTGTG	58.9	199	(AAC)5	1084	1098
	606	UN06399	ACAATTCGAAGCAGACAGACAT	58.867	AGCAGATCAAAAGGCTCAAACT	59.548	166	(GAT)5	647	661
	607	UN06409	ACTTTTACTTCTGGGTTCTGGG	58.692	CTTTCACCTTATCCAGTGCTTG	58.904	213	(AG)7	72	85
	608	UN06418	CCGAGGAACACAACAAAAATTA	59.03	TTACAACATCATATGGGCAACA	58.819	217	(AG)10	1147	1166
	609	UN06423	TCCCCACTAGTCTGTGTTATGG	58.98	CAGAAATGGCAGTCCTAATCTG	58.858	131	(GA)6	113	124
	610	UN06446	TGGCAAGGACTCAAAAGAATAA	58.875	GATTTTCCAACAGAAGGAAAGC	59.246	193	(GGT)5	286	300
	611	UN06452	GGCAGTTCAATCAATTCACAAT	58.955	GAAGGAGGTGATTCCTTATTCG	59.091	164	(AGG)5	580	594
	613	UN06454	TACATCGAGTCCAGCAGTTCTT	59.008	GCCGCTACATTCCTACTCTTCT	59.072	158	(GAG)5	151	165
	614	UN06454	CCACTACCACTGCACCACTATT	59.053	TAGGAGCAATGGAAAATGAATG	59.078	166	(GAT)7	844	864
	615	UN06471	TCTCCTCTGCTCTTTCTTTCCT	58.875	GATTGAAGATCGAATTGTTCCA	59.022	167	(ATC)7	199	219
	616	UN06473	AATTAAGCAGCACAGAAGACGA	59.181	AGGAGAAAAGCCAGATCAAAAG	59.024	204	(TTC)7	203	223
	617	UN06484	TGTTTGCCACATACACTTCTCA	59.245	CTAAACTTTGGGGTCAATGTCA	58.994	264	(TTC)5	190	204
	618	UN06496	TAATTGGAGTCATTTTTGCTGC	59.257	AGCATAGTGAGATCCCCAAAAT	58.984	253	(TTG)11	866	898
	619	UN06497	GTCTAGAACAGCCACTGTTTGC	59.056	GCAAAAGCACTACTCAAGGAGA	58.792	279	(AC)10	781	800
	621	UN06501	TGATGTGAAGCTGCTATTTGTG	58.992	CTTCTTAGGGGTGATGAAGTCC	59.101	206	(ACA)8	416	439
	622	UN06517	CCTGTACTGAGAGTCAGATGGC	58.968	TGAAGTACATGAGCAGCAACTG	59.148	243	(TGC)5	209	223
	623	UN06531	GATCAGGTGTTGAACTGTGGTT	58.968	TTTGCCTTCAACTTCTGTGAAT	58.882	228	(GAA)7	229	249
	624	UN06536	CAAACTCAAAGGGGCTAAATTC	59.163	AGGACCCATACAAAGTAGCCAT	58.917	208	(ACA)5	236	250
	625	UN06542	CAAATTTGAAACGGCGAACA	61.903	TTCTTTCGACAAAGAGCTCAAG	58.904	224	(TC)6	33	44
	626	UN06562	AAATTTAAAATCAACGGCCAAT	58.838	CACATTTTCACCTTCCATCTGT	58.958	257	(ATA)5	114	128
	627	UN06583	AACCACTAACTGCCTCCAAACT	59.212	TCCAAACGTTTTTCTGTCTCTC	58.486	103	(TA)6	901	912
	628	UN06584	TTTCGTTGCTTATCGAGAACTG	59.536	AGGATGATTAAATCGGCAAGTT	59.019	246	(GA)7-(GA)10	41	78
	629	UN06597	TCTTCAAAAGTGAATACTCTGTGTGT	58.508	ATGGTGGTTTCAACATCCTGT	59.176	123	(TA)6	54	65
	630	UN06603	AACCGTAAAGTACAGAGCGTGA	58.975	AATGTCACGGAGAACTCTCTCA	58.943	159	(CTG)5	373	387
	631	UN06608	AAAAGTTCTGGCTTCAATGACA	58.882	TAGTAGCCGCAGTCTGAAGAAG	58.951	269	(AAG)6	1441	1458
	632	UN06620	CAAGAGCTTGAGAAACAAGTGG	59.166	AAATGGTTTATTGGGTGGAATC	58.974	272	(GGCACC)4	310	333
	633	UN06627	TTCTCCTTCTTCCATTTCTTCA	58.046	ACTATTCCCTGGGATGAAGTGT	58.853	272	(GT)6-(AG)17	63	132
	635	UN06638	AATCAATGAAGCACGTGGTAGT	58.654	ATGCACATCAAAATGGTTAAGA	57.194	266	(TTA)12	1372	1407
	637	UN06695	CCATCGGTGGAGATAACAATAA	58.831	CCTCTCACAAGCATTTCTACCA	59.378	184	(TGA)5	459	473
	640	UN06725	ACCAGAGGGTGAAGAATTTGAT	58.967	TTGGTCGAAACTCGTGTAAATC	59.134	244	(CCG)6	1189	1206
	643	UN06754	AATGGTGGAGGAGAAGAAGAAG	58.851	GACAATCTCATCTGCTTTTGGA	59.316	253	(GCC)6	167	184
	644	UN06756	ATGCTGCATGCTTATGATTCTC	59.351	TTAAGGGGTATTCAGTTGCCTT	59.057	172	(GGCA)4	327	342
	645	UN06766	TATATTGCCCTCGAATAGGAAA	57.819	CTTTCTCAACCAATTGAAGCAC	58.882	197	(AAAC)5	44	63
	646	UN06776	TTGGAAAGAGATAAAGGTGGGT	59.001	TTGCAGATAAGCAAAATCCAGT	58.901	215	(AG)6	933	944
	648	UN06792	GTTGGTTCAATCACACACACTG	58.959	CAAACTATGCGTTTCTCAAAGG	58.942	231	(TC)6	205	216
	649	UN06827	AGGCATTTAGTCGAAAGAGGAG	59.046	TACCTCTAGCAATGGCAAAGAA	59.033	176	(AT)6	807	818
	650	UN06829	GTGCCCCTTGTTTTCTTAAATC	59.038	GCTTAATTGCATGGTAAATCCA	59.005	134	(TTG)5	907	921
	651	UN06839	ACATTAGCAAAGCAACACGATT	58.837	TCTACACCCCTCTATGACGATG	59.077	249	(AG)15	44	73
	652	UN06839	ACATTAGCAAAGCAACACGATT	58.837	TCTACACCCCTCTATGACGATG	59.077	249	(GA)9	77	94
	653	UN06854	CAACGAATTTGACCTCCTTGTA	59.131	GGATATGGTTGAGGTGGAGAAT	59.175	157	(CAC)6	1176	1193
	654	UN06856	GCTCTTCCGTGACTTCTTTTCT	59.17	TCAATCGGTTTTCTTGTTCTGT	58.743	207	(TA)7	2134	2147
	655	UN06863	GTGGGACTGTTTTCTTTCCTTT	58.67	AACCATTCTTATCGCTATCCGT	59.041	138	(GTA)5	173	187
	657	UN06900	TTTACGGAGTATATGATCTCTCTCTTT	57.443	TCCATGAATGGATTCACAGATT	59.249	129	(TC)6	35	46
	658	UN06907	GTTTGGTTTCTTTTCTATTCTATTCT	55.162	TATTTCTGGTTTGTTTTGACGG	59.03	100	(TTGG)5	37	56
	659	UN06909	TTTAGCTGTAGCCATGAGTGGT	58.93	TCACAGCAGGAGGAACTACACT	59.016	209	(AAT)5	704	718
	660	UN06913	GAGCCAACAACCACTTCAATTA	59.134	AGGGATTTGATTCCTTTGAGAA	59.068	176	(GAA)5	461	475
	661	UN06914	TGAAGAGAGACAACCAGATGCT	59.09	CTCTTTCAACAACACACCGAAT	59.146	270	(GAT)5	1097	1111
	662	UN06915	AGTAAATGAGCAAATGCTTGGA	58.901	TTGACATCTCTCCTCTACCCCT	59.207	222	(GA)10	196	215
	663	UN06932	AATCGCTAAGGAAACCATTTGT	59.06	AACAACGCTGAATCTTGGTTTA	58.811	234	(CGT)6	330	347
	665	UN06944	AAAGAAAGTCATTTCACAACGG	58.289	GTCGGAAGGAGCTTAAAGTGTT	58.96	269	(AC)8	197	212
	666	UN06960	CCGTTTTCATCTTCCACAATAA	58.987	AGGTGTAGCTTACCACTGAGCA	59.077	277	(GA)6	1205	1216
	667	UN06969	ATGATGCCAGATACCAAACAAG	58.976	AGCAAGACAGGTGTACAACCAC	59.186	225	(CTT)5	1535	1549
	668	UN06988	CCCAAACAAAAATTAAATTCCA	57.977	GCTTTGTCTGATGAGCAAAATAA	58.579	280	(AAC)6	1661	1678
	669	UN06994	CTCGTCTTCCTTAGTCATGGTG	58.862	AGAGGAAGAAGGAGAAGAAGCA	58.875	190	(CTC)5	620	634
	670	UN07005	ACATCACCAGAAACAGGAATTG	58.958	TCGAATCACCTGCTTCTCTAAA	59.111	229	(AAT)9-(AAT)10	220	279
	671	UN07006	GGCAAGAAAGAGGGAGAGAGTA	59.124	GATTTAAGGTCTGAATTTCCCG	58.994	239	(ATA)10	263	292
	672	UN07013	TTTGACAATGGAAAAGAAGCAT	58.742	AACGGTTTTTGCTGATGTTTAAT	59.019	255	(TG)6	649	660
	673	UN07015	TGCACATCTTCAGTTCCTTTCT	58.983	GATTACCACAAGAAGCCTACCC	59.027	263	(TGATTC)4	1158	1181
	674	UN07022	CTATCACCTTCACCACCTTCTG	58.719	CTTGTTGGATAATCAAAACGGA	58.987	210	(CCG)7	1719	1739
	675	UN07037	TGTCATCCTCCTCATAACCATC	58.864	TTGGGACTTCAAGTAGTGGAGA	58.837	150	(CAT)5	1008	1022
	677	UN07069	AGTTGGAGAGTCAAGGAACCAT	59.115	GTAACCTTGATCGAGTGCGTAA	59.294	203	(TCA)5	497	511
	678	UN07088	TCCACCACAAAAATAAGTCAGG	58.994	TCAAATTACTTGATTGTCCCTCA	58.616	167	(TGTTA)4	663	682
	679	UN07109	ACCTCCCTTCAAAGCTAGAACA	59.411	TTTTGTTAAGGAAGAGGCCATT	59.163	271	(GCCACC)4	247	270
	680	UN07143	ATACGTGCATGCAGCTTAAAGT	58.994	GAGAAGAAACCCTTGGGAGATA	58.712	166	(AG)8	178	193
	681	UN07143	AAGACTAGCAAAAACTCTGGGG	58.957	AGCACCTTAACGTTGATCTTGA	58.906	180	(TTA)6	701	718
	682	UN07145	TTCAGTTTCCACATCCAATGTA	57.999	CCTCTTGATCTCCTTCTCCCTA	58.941	264	(CGG)6	93	110
	683	UN07150	TCGATTCCCAAATTCTCATAGT	57.694	GGCAGTCCTTATCGGAAGAATA	59.593	273	(AGAAG)4	33	52
	684	UN07163	TTCCTGTAGGGTCTTGTCAGAA	58.837	TGACCACTTTAATTCATGGAGC	59.091	203	(ATC)5	977	991
	685	UN07166	ACACATTAATGCCCAAAAACAC	58.789	TCACTAAAGGCCTAACGGGTAT	59.079	238	(AAT)9	1313	1339
	687	UN07189	AACTTATGACATGAAACGACGG	59.02	ACTGACAGACGAGCAAAATTGA	59.92	244	(AAT)5	736	750
	688	UN07202	TCAATTTTCTTGATTTGGTTGC	59.101	CATCAAACCCACACTCAATACC	59.218	169	(CTT)5	709	723
	689	UN07205	TAGGAATCAGGACAATCGAATC	58.136	CTCAGCTTGTATGGAATCGAAG	58.997	274	(GCG)8	85	108
	690	UN07210	AGTAGCATGGGCAAGATGAGAT	60.124	GAAGACACCCAACAGTATCCAA	58.958	213	(GGC)5	518	532
	691	UN07216	GAAAGCTGCAGAGACTTGCTAA	59.068	TCTTCTACTTTGCCATTTGCAT	58.901	228	(TC)16	776	807
	692	UN07225	CGATGATGACAGAGAAGAAAGC	59.08	GAAACTGACACCAAGAAAGCTG	59.029	223	(TC)16	515	546
	693	UN07225	CGATGATGACAGAGAAGAAAGC	59.08	GAAACTGACACCAAGAAAGCTG	59.029	223	(CT)6	547	558
	694	UN07225	CAGCTTTCTTGGTGTCAGTTTC	59.029	AATGCAGGCAAGAACAGATAGA	59	159	(GAA)5	733	747
	695	UN07227	TTCTCTGCTTTGCTTGTTCATT	59.158	ACCATGATTTCTTTTAGGGGAA	58.864	141	(ATT)13	592	630
	696	UN07227	TTCTCTGCTTTGCTTGTTCATT	59.158	ACCATGATTTCTTTTAGGGGAA	58.864	141	(GTT)7	631	651
	697	UN07228	ATGAAAATCGCAGAGTCGAATA	58.857	TTTTCCGTCTCCTCTTTAGCTC	59.155	102	(TA)9	1138	1155
	698	UN07259	CCAAGGCATAAATGACTGATGT	58.976	AAATTTAAAATCAACGGCCAAT	58.838	259	(TAT)8	1477	1500
	700	UN07300	CGTTAATAACCACTCCGATCAA	59.01	GAAGTACATGACTTGCCTGAGC	59.011	229	(TCT)9	200	226
	701	UN07324	TTCCGGCCAGAATAAGATAGAT	59.104	AATGGACAAACATGAACAGAGC	59.104	263	(GA)7	371	384
	702	UN07327	CATAGTTGAGCTGCAGAAAACC	59.044	TTCGTTCTCGGAGAGAAATGTA	58.973	105	(GC)6	366	377
	703	UN07328	GCATTCATGCTTATCCCAGTAG	58.744	GCTCAAATGAAATCAAGACAGG	58.836	120	(ATT)5	448	462
	704	UN07338	GGGTTCAAAATGCCTTAAACTC	59.038	TCTTCGCTTTGTTACCTCCATA	58.899	279	(ATG)5	324	338
	705	UN07347	CTACGTCAAACACGCTCTAACC	58.975	CGCCACGTACCTTAGTTTCTTC	60.182	132	(AGA)5	781	795
	706	UN07350	TGTAACAAGGAACACAACCTCC	59.004	TTTGATTTCCCAGACAAGAATG	59.064	188	(AC)6	177	188
	707	UN07364	CCCTGATCTCTTCTCCAAAATC	59.171	ACTCGTTGGTGTTTGACAAAAT	58.536	238	(GTAT)4	395	410
	708	UN07372	TCTCGGATCTATTTGGAAAAGC	59.701	TGTTCAATTTTCGGATTTTCTG	59.098	195	(ATG)6	543	560
	710	UN07378	GCAGCTAGGAGTCTAACCCTCT	58.337	GTCAACCAAGGATCAGATAGCA	59.198	257	(AAT)5	1144	1158
	712	UN07381	CTCTTGGCTCTTGTTTTTGTTG	59.061	TCAGGCGCATTACTATTTCCTA	58.917	202	(GT)14	466	493
	713	UN07383	ACTTGCTACCTATTGGCCTGAT	59.181	CAGCCTCAGGTAACACTTCATC	58.865	249	(TC)6	38	49
	714	UN07393	AATCTAGAAAAATGGCAAGTTCG	58.873	TATCAAGCTTGTTCTTCCTCCA	58.973	216	(AGAA)4	142	157
	715	UN07406	ACGGTTTCCGTTTCATAAAAAT	58.841	TGGATGAATGGATTCGTATTCT	58.394	178	(ATT)5	304	318
	716	UN07406	CGAATCCATTCATCCAAATAAA	58.804	GGATTTTCCCATAAATACCCAA	58.965	224	(AT)6	442	453
	717	UN07416	AGCACTAGGAAGGAGAATCCAG	59.011	GAATAATCTGAGTGCCAAGCTG	59	185	(GAAG)4	76	91
	719	UN07449	AACGTTTCTGATGAATCATTGC	59.094	CAACAACACAAACATGAACAGG	58.997	257	(ATC)7	174	194
	720	UN07449	CCTGTTCATGTTTGTGTTGTTG	58.997	AATCATCGTCATCACAGCCTAC	59.083	100	(TTA)13	357	395
	722	UN07453	CCTCGTCTTCCAACTCTCTCTT	59.135	AGAAAGCGTCGTTATAGGCTTC	59.104	214	(TTCGGC)4	189	212
	723	UN07459	TCAATTAATGAACACCTTTCGG	58.987	TAAAACTCTCTTCCGCCATTCT	59.394	201	(GA)6	1053	1064
	724	UN07460	ATTTGCTGCCTATCTGTGAAGA	59	CATATGGGCATCACTGCTTAAT	58.992	197	(TTTCC)4	60	79
	726	UN07524	AGATTCGTTTCCGTGAAAACTC	59.637	CATAATCATTGAAGGAATCGGA	58.898	154	(TC)7	79	92
	727	UN07546	AGAGAGAAGGTCCTAGTGGGTG	58.879	GGCGTAAAAAGTTCAACACTTC	57.99	266	(TC)11	1223	1244
	729	UN07548	AACTGACACGCACTCTCTCTCT	58.353	AAGGGATTAACGATGGAGAAAA	58.994	239	(TC)9	65	82
	730	UN07551	CTTCCCCTGAAATTAAGACACC	59.001	TCGATCACTTGAGGATTCATTC	59.129	207	(CAT)5	623	637
	731	UN07551	CCTAAACTCAAAACTTCGCCTT	58.992	GGAGTGCCTAGAGAGAGAAAGC	58.901	261	(TC)17	1709	1742
	732	UN07559	CTAAACTTGGCCGAACTCCTAT	58.845	CATCTCTGTCGTTTCTTCTCCTT	59.045	264	(AAGA)4	625	640
	733	UN07577	TAGGTAACACGGAAGCAAGAGA	59.041	AGCTGATTGAATTGGAAATGTT	57.747	183	(TG)6	73	84
	736	UN07609	TTTCTCTTGAGGAGAGGTCGAT	59.461	CCCCTAGCTTTTTCCTTAACAC	58.399	207	(AGCT)5	1955	1974
	737	UN07634	ACATAAACAATTCGGATCGTGC	61.094	CTTCTTTTTGGTCTCCAGCTTT	59.066	212	(GAA)7	58	78
	738	UN07640	TAGCAGCAGAACTAACCAGCTC	58.954	GGTAGAGGTGGTGGCCATTAT	60.089	173	(CAC)6	790	807
	739	UN07674	CTACACTTTGCTGACTGGGAAG	59.05	TTGAAACTACGTGCAGACTCCT	59.053	231	(GTAT)5	82	101
	740	UN07699	ATCTGATCGATGCAACTTTGAC	59.202	AATACATCTCTGCACTGGCAAT	58.747	224	(TA)6	841	852
	741	UN07703	AATCCCAGAAACGAGAAGAAAC	58.759	AGCAAAGTGGAGAAGAAAGAGG	59.166	269	(GTGG)4	402	417
	742	UN07728	ACATGGAACTCATTCACACCTC	58.92	GCAGATGGTAGATAGACGACGA	59.364	220	(TACA)6	187	210
	744	UN07729	TTTGGATTCAGCAGTCAGTTCT	58.983	ATAGGGGTTTTACTTTCCTCCC	58.813	277	(TG)6	822	833
	745	UN07736	TGATGCAAGTTTCTTCCAAAGT	58.882	TGAGACTTTAGCCCTTTCACAA	59.017	142	(AG)6	520	531
	746	UN07750	GCACACTGATTTAGGACATGGT	58.986	AGAGACTGATTCAGCACCATAAA	58.021	144	(TTA)6	483	500
	747	UN07754	TTGAGACACCAGAGAATTGCTT	58.983	AGCTTGACAAGAATTAGCACCA	59.044	257	(GAT)5	1013	1027
	748	UN07758	ATGACAGAGCTAAGGATTGGGT	59.127	CAATGGCAGTGGAGTGATAAGT	59.125	272	(CCTTT)5	260	284
	749	UN07772	CTACGGCGTAAGTTTGTTTCTG	59.008	GCTTGAATCAGAGGACAATGAG	58.936	276	(TCA)5	597	611
	752	UN07817	GTAACAAGGCAAATCAAACCAA	59.033	GCTAAAGCAATGCAAAAGAATG	59.069	135	(AC)8	1217	1232
	753	UN07842	GATGATCGTTTTCTAGCACGAG	59	GGAGACTTGGGAAGATCAAATC	59.037	179	(GAT)5	210	224
	754	UN07853	AAATAAAATATGGCAAGTGGGC	59.28	GAGAATCTTCCGGAATCCATAG	59.049	276	(AAG)6	171	188
	755	UN07866	TGAGTTTGTTGTTTGCTTATTGG	59.216	CTTAGCTGGATTTAGCTCCCAT	58.931	245	(TTCT)4	368	383
	756	UN07866	TGGGTTTTGTAGGAATTGTAGC	58.188	GCAAAAGAAAACCACAAGTTGA	59.29	280	(TCTT)5	384	403
	757	UN07874	TCTTCACCCTCTTTATCCTTCTC	58.04	TATGTTCAAATCAAATCCCCAA	59.166	216	(TA)6	75	86
	758	UN07905	AAAGACTGGCACAGAGAATTGA	58.983	ATGGCCTCTTTTTGTTTTGTTT	59.079	147	(AAAT)5	569	588
	759	UN07916	GACGATGAGTAAAAACCACGAA	59.134	TTTATACTTCGCGTTCCTTCAA	58.937	269	(TA)6	93	104
	761	UN07926	ATGGGTGTTCTAGATTGGGACT	58.853	CCAGATACAGGAGCTGACAAAG	59.004	226	(GAT)6	717	734
	762	UN07928	AACGTGGAATCGAAGTGTCTAA	58.767	TTCGAAAGAGCACAAAGACATT	59.02	231	(GAA)15	67	111
	763	UN07947	AAAAATGCGACTTCTTACCAGC	59.799	GTGGGGTTTAAGAAGAGATTCG	59.133	194	(CCG)7	71	91
	764	UN07951	GCACCTCTCTCTCCTCTCTCTT	58.453	TCTCAGATCAGCCAGTCAGTTT	59.09	155	(TC)9	64	81
	767	UN07971	ATTTCCACAATGTTTTTCCCAC	59.966	CTAAATCCTCCTGCTGTCCTCT	59.011	192	(AT)11	57	78
	768	UN07977	CAAGTTGGCTTGTGGTTACATT	59.064	ACACCATGTCTTGCAAAGTTTC	59.149	272	(TAAA)4	898	913
	770	UN07996	AATTTACAAAACTGTCCTCGCA	58.811	AAAATGGAGAAGCTGGAGAAGA	59.482	262	(GCC)6	1039	1056
	771	UN07999	TTCCCTGTAGTGTGGTATTTGC	59.02	GATTTATTCATACCCCAACGCT	59.254	229	(TTTG)5	764	783
	772	UN08001	CCGTATAGGAGATTTTGCCTTC	59.145	AATCCCCAAGTATTTTTGTGCT	58.931	247	(TG)8	421	436
	775	UN08036	CCACCAACTCAGGAATAGATGA	59.052	ATGAATTGAACATTCGTTTTGC	58.992	141	(TG)6	853	864
	776	UN08044	GCTGAGTAATCGTAACCAGCAG	59.068	TGAGAAAGCAAACCCACTAAAA	58.919	259	(TGTT)5	72	91
	777	UN08046	GGAGTAAGACCAGAGTGACACG	58.869	CCAAAACCAACGGATTATTGTA	58.783	259	(TCT)11	456	488
	778	UN08054	ATGCTAAGGTGGATCAAGTGAA	58.72	AGAAACGACACAACCACAAAAC	59.053	215	(AGG)5	423	437
	779	UN08072	GAACCGGAAAGTTATCTCCAAC	59.004	GTCGCCTAGGATTTCGAATAAG	59.272	230	(CTG)6	1861	1878
	780	UN08084	TGTGGAGTTCTCAAGAAGCAAT	58.983	CAAGGACGAGGTTGAGAAATC	58.778	241	(CTCTT)4	765	784
	781	UN08107	TTGTTGAAGGTGTTGTTTCCTC	59.122	TATATTCACCGCTAGCTCTTCG	58.699	241	(GA)11	996	1017
	782	UN08121	AGCATGCTACTTCAACAAGGAA	59.044	TTGCACCTATTTCTTTCTGCAT	58.901	136	(AC)12	1023	1046
	783	UN08127	TCTTCATTTGTTTCCTGCGTAT	58.766	CATCCCACTGTATTGCATCTTT	58.976	245	(GT)8	454	469
	784	UN08143	TGAACGAAGAAAAGGTGAAGAA	58.994	TGAGCTGTACCTCCAGTGTCTT	59.016	242	(GAG)7	804	824
	785	UN08147	CTCATCATCAGAGGAACGAGAG	59.04	GGTCCTTTGATTACCAGAGCTT	58.783	162	(CGG)5	1144	1158
	786	UN08155	TGAACCCAAGGTCTCACATAAG	59.097	TGATTAATTATGGGTGGTGGAA	59.055	214	(TTA)6	153	170
	788	UN08201	AACCATGCTCAGGAAAACCTAT	59.027	AGTTTGGAGTTTGGATCTGGTT	59.011	255	(ATAAA)5	705	729
	790	UN08205	AAATAAGCAGCAAACAGTTGGA	58.945	ATAACAATATCCGCATGGATCA	59.174	162	(TGTTT)4	1110	1129
	791	UN08220	GTTCTCTCTTCCGTCACCACTC	60.296	GAAATACGCAAAGTAGCGTCAG	59.101	191	(TC)8	29	44
	792	UN08221	ACTGCTTTGGAGTCTGATGTGT	58.872	CCTGGACTTCGAAGAAGGTAAT	58.781	251	(CAT)5	1460	1474
	793	UN08223	CTTCCTCTCCCTCTAGACCTCA	59.087	AAATTCACCAGCTCGTCACTAC	58.396	191	(AT)6	2210	2221
	795	UN08234	AGAAGCAACCCACTATCCAAAT	59.027	CTGATCCATCAGTAAGCAAAGC	59	271	(GA)16	138	169
	796	UN08271	CTAACACAGCTGAGAACCAAGC	59.193	GGAAGGAAAAAGGCTGAGTAGA	59.024	119	(AT)6	167	178
	799	UN08288	CTCTACGCTTGATTTTCGATTG	59.033	GCAAAACTTCTCTCTGTGTCTCTC	58.857	124	(AT)6	2041	2052
	800	UN08293	AGTGTAAGTGATGGTGGTGAGG	58.991	CATTCTTTTGCTCCTCATTCTG	58.973	151	(GATGAG)5	556	585
	801	UN08304	CGGAAGAGGAAGAAGAAGAAGA	59.233	CCTAATTCTACATTTCTACCAGCG	58.494	224	(TC)12	984	1007
	802	UN08337	ACAGACATGCAACACCAACATA	58.978	AAGGATTGTAATGGGCTTCACT	59.027	227	(AC)16	103	134
	803	UN08357	CTTTGATGTTCGAATGGTGTTT	58.997	CATCATCTTTGCGGCATATAGT	59.127	137	(ATT)6	539	556
	804	UN08359	TGCGTAAGTACACTCGATCACA	59.415	AAGGCTGGAAGGAAAAGTGTAG	58.957	278	(AC)6-(ACAT)7	157	220
	806	UN08363	CAGTCACAGCCTTCTCTTTGAG	59.277	AAGCAAAATAATGGCCTCTACC	58.717	203	(GCA)5	446	460
	808	UN08389	GGTGAAGCCACATCTAAATCAA	59.091	AGTGGAAGTGCAAGAAAACTGA	59.029	153	(AAAT)5	325	344
	809	UN08390	GAGAGAATCTCACCAGGTCCTT	58.81	GTGGATGAAGATGCAGAAGAAG	58.936	168	(TCC)5	118	132
	810	UN08393	AATTAATCAATCCAAACTCGCC	59.36	CGATAGTTGTTGTGGATTTGGT	58.882	159	(CTAT)5	1326	1345
	811	UN08396	ATCTTTGCTCTGAACACCAGAA	58.983	ACCGGAACCGACAAGATAATAC	59.268	255	(GCC)6	691	708
	812	UN08399	GCACTGAAGATCACAACAGGAT	59.216	CGGTCTTTATGTCAATCTGGAA	59.087	241	(AAATA)4	966	985
	813	UN08405	GGAGGACATCATGAAAATCGTA	58.906	TATTCATCTTCTTCGTCGTCGT	58.861	165	(ATG)5	1024	1038
	814	UN08408	CTACCCTTTACAACGATGGTGA	59.017	GATGACTGTGGTCCCTTGATTA	58.912	207	(CT)6	309	320
	815	UN08408	CTAATAAAAGGTACGGATCGGG	58.943	GTTGTGGTTCTAACCAACTGGA	59.004	254	(TTTA)4	620	635
	816	UN08409	TTCCTTGTTGACTGCAGATTTT	58.882	CACAGTTACAATGGTTGCTTTT	56.935	205	(GAA)5	866	880
	817	UN08426	TTGATTTGCTGCTCAAAGAACT	59.158	CCGACGAAGACATAGATGAGAC	58.817	222	(GAG)6	2741	2758
	818	UN08429	ACGAATGCGCTAAATTCTCTTT	59.441	AAACACATTGCTCTGCTAGGAA	59.044	155	(CT)6	88	99
	819	UN08429	CTAAACCGATCTCAGCAGTCAG	59.146	TTCAACCGAAGCTTTATCAGAA	59.01	233	(CA)7	100	113
	822	UN08440	CTAAATCTCCAGAACCTTTGCC	59.264	GAACTCCAGCAGGAAGAAAGAT	58.991	259	(CGG)6	494	511
	823	UN08444	TGTTCATTTTTGTCATTTTCCC	58.831	CATGGGCAATCTTCCTTATTTT	59.356	199	(AT)10	203	222
	824	UN08450	GAACTCCACCATTTCCTCGTA	59.042	TGGAAAATCAAAAAGCTGAAAA	58.891	276	(TCT)7	745	765
	825	UN08453	GAAAACTGGAGCAAAAGGAGTT	58.937	GGTTTTGCTTGTGATGGAGTAA	59.134	172	(GA)7	193	206
	826	UN08453	GAAAACTGGAGCAAAAGGAGTT	58.937	GGTTTTGCTTGTGATGGAGTAA	59.134	172	(GT)8	207	222
	827	UN08455	ACGTTAATGTAGGAAGCAAGCA	58.968	TATTGGCCACTCAATTTCAATC	58.946	259	(TCTT)5	470	489
	829	UN08496	ATGACAGCTTTGCTATCAGTGG	59.406	GTGAGAATTTTGGGTGCTATGA	59.091	160	(CT)10	292	311
	830	UN08505	AGGTGTCTGGTCAATCTTCCTT	59.115	GAGGCGGAAAACTCTGTTTACT	58.96	108	(CTCC)4	1454	1469
	831	UN08506	ATACGCGCGAGAGATATGTAAA	58.942	AAGATGGGTCAAAAGAAATCGT	59.004	273	(AAAAT)4	187	206
	832	UN08510	ACGTAGAGATGGAACACGAAGA	58.865	CTTGTGCAACCTGATTAGAAGC	59.044	144	(ATA)5	111	125
	833	UN08529	ATTTGTCCATTATACGGTCGTG	58.766	CAGAGAAAAGCTAGGCAGATGA	58.882	256	(ATT)14	838	879
	834	UN08534	ACTCTGATCAGCACTTCATCGT	58.971	GAGATGAAAGCCGTGTAAACC	58.709	191	(AG)10	1293	1312
	835	UN08538	TTTCACAGCTATTGTAATGGGG	59.01	TCGGATTAATCAAATCGTGTTC	58.946	227	(TTG)6	354	371
	836	UN08551	TCATCTGTAGTTCTGGGCAAGT	58.865	TTGTTTTGGCAGTCTTAACGAG	59.442	139	(CGC)5	180	194
	837	UN08551	GGAGAATCAGAGGAGGCTAAGA	59.081	GGCCACAGCTATTAACAACATC	58.655	169	(GAT)18	1295	1348
	840	UN08571	AGATTGCACAAGCAAGCATTAT	58.927	TTAGTTGGTGATAACGTGGACC	58.882	118	(AT)9	272	289
	841	UN08579	AGATCTGTGCTGTCTTTTGCAT	59.011	CACATTCCATGATAGCCTGACT	59.08	276	(AT)7	614	627
	842	UN08580	AGTTCCCACTGCCAAAAATAGT	59.069	ATGGATACAGGGTTAATACCCG	59.016	252	(TTTG)4	745	760
	843	UN08582	CCGATATCGAGAGAGACATCAG	58.912	TCTTCAAGCTGCTCTTTGATTC	58.861	184	(GAA)5	559	573
	844	UN08604	GGCAAGCAATAGGTATTTCACA	59.146	TGCAGCTCTGTTTGATATGTTG	58.992	192	(ATAAA)4	1324	1343
	845	UN08614	ATCTGCAAATCCAAAGATCTCA	58.789	CATGAAGAGGTCACTTGGTAGC	58.865	247	(TAA)9	893	919
	846	UN08614	ACGACAGCTAGGACAGTTTTGA	59.053	ATGATGCGCATAAAGAAAGATG	59.238	245	(TC)6	1454	1465
	848	UN08634	CTGGCAGAGACATTATCCAAAA	59.225	AAGCATCTTGGAGATCTTGTCA	58.936	131	(CCTCAG)4	261	284
	852	UN08662	TATCCTGTCGGTACAAATCAGC	59.114	AGATGGGTTTTGATGATGTCTG	58.912	261	(CGC)5	912	926
	853	UN08671	GCCATTATTGACGCCCTCTG	62.798	CCTCTCTCTCCTTAGCCCTTCT	59.637	208	(GGC)5	72	86
	854	UN08698	ACTCTCCTCTGCTACGCCTAAG	59.345	GATGAGCATAGTCCGAGTTTTG	58.861	265	(AG)7	80	93
	858	UN08732	ATTTCCACATTTGGCATACCTT	59.614	ACTGCAATTCCCTTTTCTTGAT	59.136	214	(AAT)6	185	202
	859	UN08735	TAAAATTCTGGACACCCATCTG	58.949	ATCATCATCTCCAGTCCTTCCT	59.024	248	(GTT)5	468	482
	861	UN08744	CTAGATGCACAGGCTAACAAGG	59.064	TTAGGGGGCTATGCTAGAAAAC	58.841	256	(AT)7	913	926
	862	UN08764	AAAATCTTCAAGCAAGAAAGGC	59.06	GAAGGTTTCAGCCCATAAAATC	58.997	245	(TC)8	41	56
	863	UN08772	ACAGAGACTATAATGTCGGCCA	58.745	TCAAAAGCAACTCCAACAGTTT	58.927	254	(ATT)6	2271	2288
	864	UN08785	AGGTGGAGTGTATAGGAGCAAT	56.883	AGCTTCTTTCCCCTTGAGATTA	58.54	158	(GT)6	62	73
	866	UN08823	ACTCTAAACCTAACCCTGCGAG	58.98	TATGGTCATTTTCTTCCGTTTG	58.987	161	(GAT)5	1824	1838
	868	UN08826	AGATAACGGAGAACACCACAAA	58.627	AAAACGAAAAAGAAGGCATAGC	58.988	238	(GCG)5	728	742
	870	UN08833	ACGGGTAAGTTGTACGTTTGTG	58.995	TTCAACAGCAAGTTCAGGATTC	59.359	268	(TGTTGA)4	226	249
	871	UN08843	GGACAGCATGACTAAAGACGAG	59.008	ATCTTGCCATTGATTTGTGTTC	58.955	205	(TTC)8	1056	1079
	872	UN08845	CCGATTCCTGAACTTACTTTCC	59.133	AGTGATCACCGTTTGTCAACAT	59.381	145	(TC)11	335	356
	874	UN08852	TTCATAGATTGCATTGTGGTCA	59.041	GCTCTTCCGTGACTTCTTTTCT	59.17	271	(AT)7	303	316
	875	UN08863	TTTGCAGAGAGTCCAATCAAGT	58.983	TGGAAGATCAGGAATGTAATCG	59.043	207	(AGA)9	101	127
	877	UN08880	CTAAGCGTTGAATCCATCTTTG	58.899	ACGTGAGTGTGATGCTAATTCC	59.129	142	(TGTC)5	252	271
	881	UN08959	GTTAGAGAATACGATTGCACCG	58.789	CCTCACATTAAACAGGTGGAAA	58.994	273	(AT)6	434	445
	883	UN08978	TTTGCTGAAAGTCTGAAACCAT	58.882	AACCGTACAGATCCTGGAATTT	58.894	249	(TGT)5	154	168
	884	UN08993	AAAATCTTTTCACTATTTTCTATTCCA	57.335	TTTGGATTTTGGATTCTCCTTT	58.972	106	(TA)7	100	113
	885	UN09023	AACCAGGTTTTGCATTACACAC	58.93	ACCTTGCACGAATGTCAATATC	58.979	273	(TCAC)4	266	281
	886	UN09023	TGATGTTCCATTGTAGAGGTCC	58.912	TGAAGATGCATTAAAGGAAGGA	58.831	193	(ACC)5	1291	1305
	887	UN09023	TACTTGGTGTTGTCGCTCTTCT	59.053	CAAACTTACAAGCTCTCCGTCT	57.832	196	(AG)12	1634	1657
	889	UN09032	GATCCGATCAGATGTATTCCAA	58.86	GAGTCTCTCTACACTCCAACGC	58.214	165	(AG)10	763	782
	890	UN09039	ATATACTCCTGCATTAATAACCAAG	55.177	TCAAGAAAGTGTCCCTCAGAAA	58.955	187	(TGA)5-(ACT)6	81	193
	891	UN09047	AACCTTATCCGCTAAACTCAGG	58.845	ACACACACACACACACACACAC	58.828	189	(GA)26	407	458
	892	UN09047	AACCTTATCCGCTAAACTCAGG	58.845	TAATCTTAGTCGGTTCGTCTGC	58.541	251	(GT)15	459	488
	893	UN09068	AGTACGTATGCAAACTTCACGC	59.362	GTAGATAGCGTTGAATGGATGG	58.606	272	(TTA)6	886	903
	894	UN09104	AAGGAACTCGAGTGAACTGTCA	58.991	TTGAAGCAGTATGTTGTTGCAG	59.038	254	(TAT)5	543	557
	895	UN09114	CATTGAATGAAGACCCAAGGTA	58.949	GGTTCTGCAAAGCTTCAATATG	58.901	268	(TGC)5	250	264
	897	UN09127	AATGCTTTCACAAAAGTCTGGA	58.882	TCATGTCCTTGAATGAAAGAGC	59.316	100	(TTAT)4	285	300
	898	UN09133	CAGAAGATGGCATTGTTTCATT	59.091	CAAGTAAGCAAGTTTGTAAAAGTGA	57.119	242	(AC)12	365	388
	899	UN09149	CAACACCAAATAAAAGCCAAAA	59.063	TGGCTTTGGTAGCTACTTTCAG	58.721	221	(TG)8	623	638
	900	UN09154	CTCAGCTTGTATGGAATCGAAG	58.997	TAGGAATCAGGACAATCGAATC	58.136	272	(CGC)8	433	456
	902	UN09169	AACCAACCTTCAACAATGAAAC	58.009	GTGAAGTGGCTTAAGATGAACG	58.906	280	(GA)9	118	135
	903	UN09184	AAAGGGAAGGAGAAATTGATGA	59.068	TTCATCTTCTATACAGCTTTTCAA	55.333	122	(ATTT)4	1010	1025
	904	UN09186	CTGGGATGTGGAACAAGTAAGA	59.097	ATCTAGCAAAAGCAAGTGGACA	59.044	238	(ATT)5	83	97
	905	UN09189	CAAACAGCAGAAATTGGGAATA	59.12	GCCATATGGAGAGAGCAAATTA	58.362	243	(CTT)5	270	284
	906	UN09199	CTGAAACATTTGATGGTGATGA	58.476	TGGTGAGCTAAGAAATGGAGAA	58.973	272	(CCG)5	598	612
	907	UN09214	TCAAACAAAGTTTGCAAGTGAA	58.514	CCAAAGTTCTTTGATTTCCTCA	58.352	278	(ATT)26	328	405
	910	UN09227	GGGATAGAAATCGCTATTGAGG	59.104	ACGTATACTACACCCACACACA	55.51	257	(AT)7	783	796
	911	UN09228	ATCCGTATCAATCAATCCATCA	59.118	ATAAAACCCCTCACTTCCTCAA	59.001	242	(CTAT)5	677	696
	912	UN09233	TGTTGTTGTTGGAGGATTAAGG	58.994	TCTTCATGGCAACAGAAGAGTT	58.983	110	(TCT)5	232	246
	913	UN09279	ATCATCTCCTCTGTCTCTTCCC	58.762	TAGCGACCAAGATTGTGTCTTC	59.383	152	(CCACC)4	227	246
	914	UN09285	TTTCTCTTCATCTTCTTCCTCTCA	58.781	GGGTTTCAGCTAGATTTGCTTT	58.954	175	(TC)7	54	67
	915	UN09286	CGTGATTTACTACGACAGCTCC	58.93	CCATCTCAATCTCCATTCAAAA	59.019	182	(AG)21	116	157
	916	UN09290	CTTATTCCCTCCCTCCTTCTCT	59.231	CTCAATGGTTCCCTCACATAGA	59.052	106	(TA)7	110	123
	917	UN09290	ACTATGGGTGGAAAAAGGACTG	59.389	GAACGTTTTCATTGCTCATGTT	59.138	259	(TTTA)4	224	239
	918	UN09301	TGTTCCATACAAAAGCAAGTCTC	58.439	TTCTATGGGCCACTTCATCTAA	58.718	177	(TC)9	33	50
	919	UN09306	GATCCTTTTTCCCAGTAAATGC	58.997	GAGGACTTTGGTTTTGAGGACT	58.761	234	(AAT)5	232	246
	920	UN09307	ATGAGCTTCTGGAAGGTGATTC	59.719	AACAACATCCCCTTCCTTACTG	59.389	155	(TGT)5	567	581
	922	UN09335	AATCTCTGTTCCGATCCTTCTC	58.807	AACACAACATCACAATCGGAAT	59.222	192	(TC)8	35	50
	923	UN09336	AAGGTAAGAAGGGTGTGGCTTA	59.196	GAAATCAAAATGGTCCATAGCA	58.946	260	(TTA)7	429	449
	924	UN09336	CTTGCTGAACTCTCCATCTTTG	59.122	CCCGTGGTGAAAGACATAAATA	58.875	188	(AC)7	668	681
	925	UN09366	CAAGGTGTCATTCAACTCCATT	58.958	TTTTTGCAGTAGCAAATCCATC	59.257	254	(GAA)5	581	595
	926	UN09371	TATTCCACATTTACCCACAAGC	58.878	AGTTGCATGTAAAATGACCCAT	58.379	273	(AAT)15-(ATA)11	515	674
	927	UN09373	GTCCATTCTTAGTGTGTTCGGT	58.109	ATGACATGTAATTAGCAACGGG	58.901	243	(TAA)16	170	217
	928	UN09419	TTCACATTTGAATGCACCTACA	59.087	ATAGTTTGGAGTGTGTTGTGGC	59.032	152	(CACT)4	117	132
	929	UN09446	GCTTCTATCTCGAAATCGATCA	58.559	ATAATCAAAGCCTACCACCACC	59.268	230	(CT)6	83	94
	930	UN09458	AAGTATTCTGCTGCCCATTCTT	59.29	TGTGAAAACAAAATGAACCCTC	58.973	236	(TATT)8	747	778
	931	UN09502	CGACAGGAGAAGAAGAGAGTGA	58.818	CTTCATCAACGATAGCGAACTC	59	228	(AG)14	62	89
	933	UN09525	GACATTCTTAAACGCATCCTGA	59.229	GTCTCCGAACCCTAACAAATTC	59.004	205	(GAG)5	951	965
	935	UN09580	TTACTGCATTAGTCTGGGTTGG	59.154	AATATACTGGTGGAGTGCGATG	59	217	(TTTAAT)4	469	492
	936	UN09580	GTTATCCCATATTCCCATTGCT	59.085	ATGTGAATTGCTTGAATTGGTC	58.955	125	(TATT)4	966	981
	937	UN09583	TGGGATGAGAAGAGAATTGAAG	58.385	ATTCGGAGGGAAAGTCCCTAT	60.156	105	(ATA)17	42	92
	938	UN09584	TTTCACACTTTCCAATCTGTCC	59.077	ATAGGCCTTTCGAGAGTAGTGG	58.937	161	(CT)11	41	62
	939	UN09590	TGACAAGAGGTAGTGTGATAAGCA	58.975	AATTGAATGCTTTTGGTTGATG	58.989	280	(ACT)5	81	95
	942	UN09609	TTACTTGTACTCCTTTGTCGGC	58.451	TCATTCATATAGCCTAAACCGAAA	59.101	237	(TTTAT)6	268	297
	943	UN09623	ATCAGAGGACACTTCGTTTCAA	58.84	GTCGAAACTGTTGGTCTCATGT	59.115	260	(TTC)5	114	128
	944	UN09633	AGCCCGCACTATATTTTTAAGG	58.778	TGTTTTGTGACATCTGGATTATT	56.23	251	(ATT)11	763	795
	945	UN09637	TGGCATGACATAACTCCTTACC	58.976	ATGAACAATACGCTTTGCTTTT	58.032	170	(AATT)4	559	574
	946	UN09641	GTGCAACCAAATGAGTAAAAGC	58.813	TCGGTCAAATGTACAACACAAA	58.989	165	(GA)8	211	226
	948	UN09651	CATCATGGGCTACCTTCTGATA	59.067	TCCATGCTAATGACAGAACTCC	59.198	252	(GAA)5	399	413
	949	UN09654	CTCTTGGTACGCAGAGAGAATG	59.146	TCCCGTCTTAAAATCTCTGTCTC	58.904	164	(TC)13	742	767
	950	UN09663	ATCTTGTGGGCCTTAGAAACAT	59.027	TGGGAGGTCTAAGTACTAGTTTGG	58.001	273	(GAAA)4	1458	1473
	951	UN09711	CATCCTTGTTTTCAGATGGTGT	58.958	AGGTAAGAAGATGGTGGCAGAT	59.127	161	(CAT)5	1049	1063
	952	UN09730	AATATAAAGTGAGGCGGAGAGG	58.802	CAAGAACGGTCTTCATTCTGAG	58.98	130	(TC)6	80	91
	953	UN09742	CGTGGTTCTTGTTCTTGTTGTT	59.189	GGTGTGGACTAGGAAACTCACA	59.112	229	(TAA)5	827	841
	954	UN09763	TCACAACTCATGTCCCTAGGTC	59.065	ATAGCGAAGCACACAGATCTTC	58.631	268	(AC)6	112	123
	955	UN09783	GGAGAAAACTCTCCAAGCAAGT	59.035	AAGATGCCAATGTCAAGTATTTTT	58.223	220	(CTT)6	253	270
	956	UN09799	TGAAGTCGGTTGTCTCAACTTT	58.887	GTCCTAACGGGATAGACCTCAC	58.991	186	(AG)7	246	259
	957	UN09800	ATAGGGAACTGGGAAGACAAAA	59.001	TGAAGCCTTACAGAAACTTGGA	59.017	197	(AAAAT)5	102	126
	958	UN09816	ATTCCTCTCCAACAGACCACTC	59.605	ATAACAAAACCAAGCAACATGC	59.059	138	(AG)7	130	143
	959	UN09816	GTAGGCGTGACAGAGAGAGAGA	58.846	CATTCCTCTACGAAATCCACAA	59.087	114	(GA)11	146	167
	961	UN09823	GGAATCGAGTCTTTTGCTTGAT	59.731	TGGTCGTGTTTTTAGCTACGTT	58.878	115	(AGCT)4	34	49
	962	UN09844	CCCACCATTTCTTCCTTAGAGT	58.647	ACAACAAGGGGAGAAGACTCAT	59.115	211	(CAT)5	130	144
	963	UN09856	TGACCATGTATTTGAGTGCAAC	58.555	AGGTTGATATTTTTCACCAGCA	58.629	232	(AAACA)8	528	567
	964	UN09861	TCAAATAGAAATTGGTACGCCA	59.494	TTGTCTTGATGTGTTTGGTTGA	59.072	249	(TTA)15-(CAC)5-(TAT)6	104	205
	966	UN09862	ATTTTGGATAGGGTGAGCTTTG	59.502	ACACCAACCAAGACACAAAATC	58.865	175	(ATT)8	516	539
	967	UN09866	AAATGGAAAAGAATGCGAAAAT	59.03	CTAGGGTTTGACTGCAGAAATG	58.904	170	(GGA)5	364	378
	968	UN09898	AGGCCTATGAAATGTTCTGGAT	58.984	ATTCCTATTTGATTGGAGGAGC	58.604	164	(AC)21	472	513
	969	UN09925	TAGCTTCTTTCCCCTTGAGATT	58.54	TGATCGGTGTTTGTATACGTGA	58.967	271	(AC)6	1040	1051
	970	UN09940	GGCAGTCCACCTCTACGTATTT	59.548	CCATTATCCCATAAACACCCTT	58.994	275	(TTAA)4	587	602
	972	UN09959	TTTCAAGAGGCCTTTCTTTTTC	59.035	CCTGTGGAGAAAAGAGTCACTG	58.987	240	(TCA)7	269	289
	973	UN09960	TCTCTAAGAGCCTCAAAATCCA	58.213	AATAGTGACGAGCGTACCTTCA	58.93	236	(TTG)5	429	443
	974	UN09960	TTGAAGGTACGCTCGTCACTAT	58.93	GCGATTCTTACGAAGAAGAAGG	59.523	153	(TATT)4	584	599
	975	UN10007	TGAATGGAACGATTAGGAATTG	58.943	TTTTCCTCCGAAATCATATCTGT	59.006	228	(ATA)13	370	408
	976	UN10033	GCTAGCGGTAGATTCTATGCTTATT	58.709	ATAGCGTCACTGTCAGCAAAAT	58.933	277	(GTT)5	117	131
	978	UN10043	AATGGTGGAGGAGAAGAAGAAG	58.851	ATAGTTCCAACATCCCTTGAGC	59.487	188	(GCC)6	40	57
	979	UN10055	AAAAGTAACGATGAAAATTTATCTAAG	55.346	AGCAAACCAAAGCACAACTTTA	58.988	216	(AT)6	43	54
	980	UN10056	ATTGTCGTCAAAAACAGGAATG	58.997	CAGATCATGGCCTCAACTTAAA	59.225	245	(TC)7	370	383
	981	UN10069	TGGATTGAAAGACAAGGAGAGA	58.909	TAGCAAGTCAGGCAATTAAGGA	59.033	110	(GAT)5	701	715
	982	UN10077	GGCCTTAATTTACTCTTCCCCT	59.062	TTAGATACTCGAGGATTGCTGC	58.631	259	(GCG)6	205	222
	983	UN10091	GCACGTTTTAATACAATTTAGGTACA	57.925	AAAGGCATGAAATAGGAGATTGA	59.135	262	(AT)8	42	57
	984	UN10125	AAGCGAAGATAGCTCCAAGAAC	59.181	GGAGGTCCAAAAGGAGTAACAC	59.011	183	(TGG)5	175	189
	985	UN10139	CCTCTCTGGCTCTTCCAATTAT	58.87	AGTAGCTTGTTCCCGAATTACC	58.717	269	(CAG)5	559	573
	986	UN10151	TTGAGGGCAAAGTGAGAATCTA	58.973	CCATCGGTGGAGATAACAATAA	58.831	237	(CAT)5	202	216
	988	UN10182	AGCACGACAGTTTATTGCTTGT	58.978	GTCCGATCATAATCAGAGTCCA	59.009	203	(AC)7	438	451
	989	UN10189	GTCCACCGGAGGTGAATAATAC	59.598	GTATTGTTGATCAAGGCGGTTA	59.013	227	(CAT)5	1095	1109
	990	UN10189	TAACCGCCTTGATCAACAATAC	59.013	ATTCTTCTCCGTTCAACCTGAT	59.104	279	(AGA)11-(GAT)5	1399	1452
	991	UN10198	TCCTCAACTCAGCAACTTCAAT	58.983	GGAAAGCAGAAAAAGGACAACT	58.937	182	(AATCTG)4	262	285
	992	UN10216	ACATGAACACTTGCTTGAGCTT	59.056	AGATTCAGTTCGAGTTCTCCGT	59.392	265	(GGCGGT)4	533	556
	994	UN10262	AAGTCATCTCCGGTCTAGCTTC	59.014	TACTCACATCTTGCCCCAATAC	58.976	272	(CGC)6	209	226
	995	UN10283	GAGGTTACGGTGATAGACACGA	59.125	GCCATCATTGCCTTTCCTCT	61.491	153	(GAA)6	753	770
	996	UN10300	TTGTGGCCATACCATTTTATTC	58.741	ATAAATTGCTAAATCTTGGCGG	59.522	248	(TATT)4	174	189
	998	UN10318	ATGGCTTGGAGTTAGAGGTCAT	59.127	CAAGAAATGAAGTCCCATGAAA	59.064	190	(TCT)7	101	121
	999	UN10318	TTTCATGGGACTTCATTTCTTG	59.064	GGAAAACCGGTAAAGTGAAAAA	59.411	263	(ATT)5	429	443
	1000	UN10319	GTTTTGACAAGGGAGGAAAAAC	59.024	CTGAACTAGGTTTCTTGGGCTT	58.957	165	(CTGT)4	167	182
	1001	UN10322	ACTGTAAAATCTCCCATCCACC	59.217	TGGCATCACCTTTCTTTTCTAA	58.875	233	(ATAA)5	458	477
	1002	UN10328	TGGAAATCGATGACCAAAGTAG	59.087	TAGAAGAGGCGCCAAATTTTAT	59.297	274	(TTAT)4	191	206
	1005	UN10343	CTCATCTTCTCTCTTGGTCCCT	58.95	TGCGAAGAAGTTCAATTCTCAT	58.976	211	(GAA)5	337	351
	1006	UN10346	ACACGAAAATGGTGAAACAGAA	59.517	ATCGCTAGAATCCTCTTCCATT	58.384	172	(ATG)5	637	651
	1008	UN10374	CATGGGTGTTTTGCTGTTATCT	59.02	CAGAGTGATGCTCTTTACCAGG	59.004	212	(TAGA)4	627	642
	1009	UN10389	ATGACGATGTAACCATTCTTGC	58.979	CAAAATCTCGTAAAACACGAGC	58.945	243	(CT)11-(CT)7	706	742
	1012	UN10441	CCCAAGAATACTGCAAAACAAA	59.162	GACAGCAGATGATGATGAGTGA	58.832	246	(GGAA)4	297	312
	1013	UN10446	CACCCTGACTACGCATCTGTAT	59.149	CAGGCATGAAAATCCAAAATTA	58.98	183	(TGGTT)4	494	513
	1015	UN10468	CAACTCGATGAAATCAGAGGAG	58.934	TCAACCGTATTTTATACGTCCC	57.958	268	(ATT)9	662	688
	1016	UN10472	TTTGGCTTTGAAAGGTACTTGA	58.919	CCCCACATTGAGAGACAGATAA	59.052	223	(AG)6	467	478
	1018	UN10492	ATGCAAGGATCGTGAGATTATG	59.07	CAGTTTCTTCCCCACAAATGTA	58.994	261	(AT)6	495	506
	1019	UN10526	CTTTTACCTTGGGAGGACATTC	59.001	TCTGCAAAAACAATAGCACCTT	58.945	276	(TAT)5	1307	1321
	1020	UN10537	GCCTACGCAGCCTTAGTTTAGT	59.165	TAATACGACCCTGAGAGTGTGC	59.266	219	(AAT)16	68	115
	1021	UN10562	CGTAACAATGAACTTCCACGAT	59.02	CGAGGAACTAGGGTACGAAGAT	58.804	252	(TCA)5	551	565
	1022	UN10573	CATTTATGCCACACCATAACCT	58.766	TCTGGATGCAAATGTGACATAA	59.041	277	(AATC)4	57	72
	1023	UN10581	AGTTTACGCAAGGTGGAGTGTA	58.838	TAGCTTCTTTCCCCTTGAGATT	58.54	169	(GT)6	333	344
	1024	UN10588	CCAAATTTGTTCTTCTTTGGC	58.729	GTATATCCTCCAGGTGCCCTAC	58.873	232	(CGC)5	488	502
	1025	UN10592	ACGTATGGGGACTACGTGCT	59.501	CTGACTCTCCACCTACAAGACG	59.013	192	(GGA)5	42	56
	1026	UN10593	TTTTCAAGGCAAAACATTATGG	59.022	ACAGCAGACCAGAACCTACAAA	58.912	223	(TAAAGG)4	337	360
	1027	UN10595	TCTTGTTCTTGTCTGCTTGGAT	58.983	AGATATCTGCCTTCTTCAAGCC	59.007	250	(TTTC)4	339	354
	1028	UN10610	AATTTCAACTTTTACCTTGGGG	58.481	GCACAATTCCAGAATAATTCCA	58.946	231	(GAA)5	260	274
	1029	UN10611	GTCTTCGTGTGTTTGGTTCATT	59.008	TTTTGTTTGGTTCATTTTCGTT	58.566	180	(TTA)18	595	648
	1030	UN10622	TCCTTCTTCGAGGCTTTTTATC	59.016	CTGATTCATTAAATTACGAAATAAGA	55.406	201	(GAT)6	944	961
	1031	UN10623	TGTCTTTGTCCAGACAGGATCT	58.794	TCAAACTATGACACATGACGGA	59.05	239	(GGAAAA)4	968	991
	1032	UN10637	TAGCCTAATAGTCAGAGGACCA	55.832	TTGTTAGGCGTTGAAGAAGAAC	58.564	280	(AAC)14	55	96
	1033	UN10637	CAACAACAACAACAACAACAACA	59.486	TTTGTTAGGCGTTGAAGAAGAA	59.052	225	(AAT)17	97	147
	1034	UN10641	ATAGCCCTTCTCCACCATTAAA	59.016	CAAATTGAGGAAGTGGAATCAA	59.064	149	(GA)22	135	178
	1035	UN10666	TTCTTCCATCTTCGCTTGAATA	58.966	TAACCACCGTAATACTGATCGC	59.036	166	(AG)6	60	71
	1036	UN10674	TTTAAATGTTAGATCAAGCGGC	58.463	GTCAAAGCACACTCCTGAAAAG	59.029	195	(TCT)13	587	625
	1037	UN10683	TTAGGCCCTACTCAGATTCCTC	58.87	TCTCTTTTGTGTTGGCTGATCT	58.983	273	(AAT)16	186	233
	1038	UN10685	TAGTTGTCCAATTCCCTGATTG	58.949	CACCACCACCATTACCACTACT	58.769	224	(GTG)7	422	442
	1039	UN10698	GAAGGGCTGTTGGTTTCTTATT	58.694	AAGAATTGAGGCTTTTACCGAG	58.951	261	(AC)7	665	678
	1040	UN10699	TTGGATCCGAGTTGTTGATTAG	59.087	TCCAATCTCTTCACTCTCTCCA	59.014	161	(AGG)5	1548	1562
	1041	UN10702	GTGATCTCCTGAGTCCTGAGTG	58.9	GTGGGTGGTGAAGAACTGAATA	58.958	278	(CGC)5	1642	1656
	1042	UN10702	TATTCAGTTCTTCACCACCCAC	58.958	AAAACCAGAAAATCGAAACTCC	58.671	131	(AG)6	1786	1797
	1043	UN10706	TAGCTTCTTTCCCCTTGAGATT	58.54	GTTGTTTGGTATACGTGGGATG	59.134	267	(AC)6	677	688
	1044	UN10707	AAGATGCAGGTCAGATTGCTTA	59	GCTATTCATCCTTCCATTTTCC	58.954	130	(ATTT)4	672	687
	1045	UN10727	AAGCAGCAATCAGACTTCAGAC	58.748	AAGAAATTTCCATCTCTTCCCA	59.068	259	(AAGCC)5	311	335
	1046	UN10741	CCAAAAAGGGAAAGTTCACAGT	59.538	TTTTTGCCTGTTCATTAATTCTG	58.366	248	(TGAT)5	509	528
	1047	UN10744	CGGAATGGAACACAAAAATAGA	58.987	CTGCGAATTCAATACACGTACA	58.774	239	(CT)8	781	796
	1048	UN10748	TATTACCTTGGATGCCGTTATG	58.894	AGATCAGGAGTCCGCTATCTTC	58.97	264	(ATA)5	415	429
	1049	UN10777	TTAGGGATTGAAGTTGCCTTTT	59.163	GGGTTCAGACAGCTCTTTAGGT	58.922	246	(AAAT)4	1050	1065
	1050	UN10782	GGTGAAGCCACATCTAAATCAA	59.091	AGTGGAAGTGCAAGAAAACTGA	59.029	153	(AAAT)5	1391	1410
	1051	UN10783	CAAATTCTTTGTATGGAAGCCA	59.12	GAGAGGGTTGAGAAGCAATTTT	58.894	205	(TTC)6	76	93
	1053	UN10792	CTGGACAGTAATCATGAAAGGG	58.577	ATTTTCATCACTTTTGCAAGGA	58.742	107	(AG)6	391	402
	1055	UN10815	ATGAAAGGGCAGAATGTGTCTA	58.72	CAATTCACATCCCTAAACATGG	59.202	131	(TTTA)4	1233	1248
	1056	UN10818	CACCTTGTCGTTCATTTCCTT	59.087	CAACAGCAAAATGGCTACACAC	60.595	249	(GCA)7	895	915
	1057	UN10823	TACATTGAATCTGCAGCGTCTC	60.416	TCCATTTCACTTCACTATTCCG	59.087	172	(CTT)5	114	128
	1058	UN10825	CTTAGGAGGGCATTGAGGTAAC	59.155	TGATTCTTTTGTTTCCATGGTC	58.928	258	(TTC)6	379	396
	1059	UN10829	GTGGGTTGTAAGAGGAAAGAGG	59.144	GCTCTTGTCGGTGACTATGAAG	59.008	194	(TA)10	797	816
	1060	UN10844	TTGAGGTCATAAAAGTGGTTGC	59.134	TTACCGAACCACGTAAATCTTG	59.052	206	(TA)8	55	70
	1061	UN10848	GCTCTTGACCGAGACTAGAACA	58.746	GAATGAAATGACACAACACCCT	58.817	233	(AAT)17	948	998
	1062	UN10860	AACAACAAAACTAAGACGGACAA	57.918	TGTCACTATCGCTCAGCCTAAT	59.024	165	(AAT)8	36	59
	1064	UN10908	GATAAGGCCAACTTCACAATCA	59.091	TATTCTCTTGTAAAAATCGCCC	57.495	207	(ATA)7	827	847
	1065	UN10930	GCTCCTGTTGTTTCTCAAGATG	58.983	CAGCATAATTTTTAAACGCCAC	58.743	204	(TGA)5	301	315
	1066	UN10932	CAATCTTACTTTGATCAAGCCG	58.899	ACAGGCTTAGAGAGTGGAGACC	59.022	238	(GAA)5	423	437
	1068	UN10944	ATTTGCTCCATTTTCTGCTTTC	59.742	GGAAGATTTTGTTCAAAGGGTC	58.981	250	(TC)10	52	71
	1069	UN11003	CACAAAACAACACCAATGTCAG	58.997	CGCGACTATACTTACGCTCATC	59.081	189	(AGC)6	237	254
	1071	UN11024	TGTTGTTAGGCATTGTATGTGG	58.489	GCAATAATAATTCCCGCAAAAT	59.267	234	(TAAT)4	997	1012
	1072	UN11031	TGACATGCACGAGAAGTGATTA	59.347	CTGCAGGGGACAATACATAAAG	58.652	162	(AT)11	534	555
	1073	UN11036	GTAACAGTACGGACACACCGAC	59.448	GAGGAGAAGCTCCAGAGTAAGC	58.901	219	(ATT)9	141	167
	1074	UN11039	CACCCTAGCAAACTTCTTCTCC	59.411	CCAACTCACATACATACAGAATTGA	58.139	212	(GCC)5-(AC)8	353	464
	1075	UN11045	TCACACTACACCAAATATGAAACA	57.196	TGTTAAGATGGGAAACATCAGC	59.091	161	(TA)6	91	102
	1076	UN11045	TCACACTACACCAAATATGAAACA	57.196	TGTTAAGATGGGAAACATCAGC	59.091	161	(GA)6	103	114
	1077	UN11052	CTGAATACAGAAGCACTGATGC	57.661	ATGACCACTTTGTGACTTGGAC	58.968	212	(TTA)9	113	139
	1078	UN11059	CGGGAAATGTATCCTCCTCTAC	58.981	ATACTGGAAATCTGGACAGGCT	59.127	234	(CAAA)4	736	751
	1079	UN11061	GGAGCATCAATATTGGTTCAGA	59.046	TGACCCTAATAGCCCTGATTTT	59.016	225	(CATT)4	535	550
	1080	UN11093	CCCCTAACAACACTATGAGCAG	58.789	TTTCCCCATTTTCTTCTGTTTT	59.013	228	(AC)9	1179	1196
	1081	UN11109	TCGATCAAGGATGATGATTTTC	58.977	TCTCCAAAAGCTTTAGCATCAA	59.143	237	(TTC)6	517	534
	1082	UN11117	CGGATTTTGATTGACGTTAGTG	59.514	AACCCAGATTTCCCACTAGAAA	59.001	171	(TTGC)5	357	376
	1083	UN11129	TTAAACACCCCAAATAGTGTCC	57.914	CTGGGCAGTATACCTGAACTTG	58.789	237	(AG)7	75	88
	1084	UN11129	ACCCCAAATAGTGTCCGACTAA	59.762	CTGGGCAGTATACCTGAACTTG	58.789	231	(TC)6	206	217
	1085	UN11133	TTGGGTACGACTGGACAACTAC	59.029	GATCGCCCCTAGATAGACAACT	58.762	222	(AT)9	422	439
	1086	UN11137	ACCCACAAGCTAAAACCAATTT	58.973	AAACCAAGGCTCAATCTTTTTC	58.802	190	(AAT)14	233	274
	1087	UN11142	ACCGATTCACCTCTCTCTTAGC	59.014	CTAGATCTGGCTTCAGGAGGTT	59.011	150	(CTC)6	528	545
	1089	UN11160	TCCAAGAAGCACTCCACTAGAA	59.122	GGTTTGGGTTGTCTGAATCTTT	59.371	162	(AG)7	920	933
	1090	UN11167	TGTGTGTGCTTTTCATGATTGT	59.101	ACAGAAGTGACCCTTCCAATCT	59.115	228	(GA)18-(GA)8	112	164
	1091	UN11167	ACAGGACACATTCAATCTTTGG	58.958	TGAAAAGAGGCAAACAAAATGT	58.787	254	(TC)7	3747	3760
	1092	UN11175	GTGATACACATTTGGGGCTCTA	58.976	CAAATTGCAACTTAATTCAGCTCT	59.05	234	(TTC)5	1899	1913
	1093	UN11188	CAGTATGCAATATTTCCCTCCA	58.966	AGCACTAGGAAGGAGAATCCAG	59.011	209	(CTTC)4	535	550
	1094	UN11189	TGTTTAGGAAGGAGAGGAGAGG	58.985	TAGTTCCTTCAACGCCAACTTA	58.942	274	(GCG)6	103	120
	1095	UN11191	TGGGTGTCCTTATCAACATCAT	59.174	CTATTGCTGTTGATTGGGTTGT	59.02	280	(TCTTCA)5	76	105
	1096	UN11201	TAGCAGAAGATGGCAGAAAAGA	59.248	TTGTCACAAACAAGTGGTTGAA	59.119	180	(AG)7	74	87
	1098	UN11211	TTCTACACCAACCATACTTGCC	59.02	CAGAACCTGCACTCACTTTTTC	59.029	251	(AC)6	477	488
	1099	UN11223	GTTCTGATTTCTGAAGCTGACG	59.125	CCTCATGAATCAGGATTACCAA	58.903	133	(AAC)6	296	313
	1102	UN11230	CAAAAGATCAAAGCAATTCTCG	59.01	CCCACCACATACTCTTCTTCAA	59.097	158	(GCA)5	421	435
	1103	UN11232	AAGGTGTTTTCTCGATTTCGTT	59.177	TATTTATGCCACATCGATCACA	58.914	268	(TGTA)5	382	401
	1104	UN11244	GGTTCTCTTCTTCTGCCTTGTT	59.035	GAAGGATCATTCATGAACCAGA	58.984	130	(TCT)16	98	145
	1105	UN11257	GCAGAACAGCTCTGATTTCATC	59.083	GATGAGCCAAAATCTGCTAATG	58.857	196	(GAT)5	540	554
	1106	UN11259	CATCTAGTGGAATCATGAAAAGG	57.762	GGTAAGAGCAAAACAAAATCCC	59.038	248	(TTCA)6	38	61
	1107	UN11266	GGTAAAATCCAAATTAGTAGGCG	58.244	TTTAAAGGCAGCTGTTACTGGA	59.075	101	(ATGT)4	77	92
	1108	UN11266	ACCCTTTTTCCTTTTCCTTTTC	59.059	CTCTCTCTTTCCCTTCCTGTTC	58.598	204	(AG)11	3051	3072
	1109	UN11269	AATTTCTCAATCGAAATTGCCT	59.126	GAATTCATCATCGAGGTCAAAA	59.022	276	(GAA)5	203	217
	1110	UN11286	TACCAGCACACACTGATCACAT	59.09	TGTCATGCTTGTTTGCTATGAG	58.992	159	(AAAT)6	755	778
	1111	UN11287	TTGTTGTCTTTCTTCTGCCTGT	59.029	ATCAAACCACCATTTCTCTCCT	58.967	255	(AG)8	1901	1916
	1112	UN11317	CTAATGGAGGGCAAATAGAACC	59.016	GAACGGGTATTCCAAGATAAGC	59.019	263	(GA)6	215	226
	1113	UN11317	TCAACAAAAATACAAAAACCGC	59.066	ATTTCCTCTCCAACAGACCACT	59.115	144	(TC)19	1965	2002
	1114	UN11320	GAGAGAAATGAAACCCCTTCAC	59.081	GATAAACCTATGGGGGTTCAAA	59.101	258	(TTTTA)4	378	397
	1115	UN11325	GTCATCCTAGAAATCTCCTGGC	59.198	GCAAGCAGTCGTTTGCTTATAG	59.233	274	(AGT)5	1900	1914
	1116	UN11338	CCCAGAATTTCCAATACACAAA	58.852	ATCCAAAATGATGCAAAACTTG	58.989	153	(TAT)7	956	976
	1117	UN11338	GCCCTTTGAAACTCATTACCTC	59.136	TCGGGCTCTGATAACCTAAAAT	59.145	233	(ATAAA)5	1203	1227
	1118	UN11343	CTGGCAATCAAGAATTCAATGT	59.091	TTTACAACAAATATCGCAACCC	58.917	180	(TC)10	1511	1530
	1119	UN11354	TATTTATTCCGGTGATTAAGCG	58.235	CAGCTGCTGTAAAAGCTCATCT	58.954	159	(AG)9	43	60
	1120	UN11364	CATTGCTGAGGGAGATCGAG	60.903	AGAAAGGGAGATCAAAATAGCG	58.909	264	(CT)6	29	40
	1121	UN11365	GCTCTAAAGCTCAAAGCCTCTC	59.072	CATTGAAGCTAGAGGCAGAAAA	58.787	228	(CT)7	199	212
	1122	UN11365	TTTCCTATCTAGCCCATCTGGT	59.114	TAACTCATGGCCAAGCTTTCTA	59.033	151	(TGT)5	1051	1065
	1123	UN11366	TGCAGAGAACTTTCAGATCCAT	58.936	ATGAATCAAATCAATCAATCGG	58.763	274	(ATA)5	2988	3002
	1124	UN11366	AATTTTATATTGATCCGACCCG	59.113	AGGAGACTACAAGTATATTGAAACATT	55.352	270	(ATTA)4	3416	3431
	1125	UN11375	AGAGCTGTGGTTTTGATTCTGA	58.983	CCTCTTCCTCTCTGCTTCTCTC	58.974	160	(GA)6	470	481
	1126	UN11387	CAAAAAGGAAATTCTCCACACA	59.108	CCAAGGATAGTCCATTACGACA	58.973	251	(GA)10	770	789
	1127	UN11398	AGTACTAGCTACGGGTCCAAGC	59.005	AGACCTTCCACCCATCATTACT	58.853	175	(CCG)5	248	262
	1128	UN11398	TTAACATGAACAGGAAACTCGG	59.131	TATCCACTGCATTTTTGTCTCC	59.091	153	(AAT)6	616	633
	1129	UN11398	CTTCACCACTACGATGGTCCTA	59.122	AAGCCACGACGTTACAATCTTA	58.834	162	(GATTA)4	1958	1977
	1130	UN11401	TTCACCGAATTAACAATTGACC	58.854	CTTTGATCTGTTCTCTGCACAA	58.16	114	(TA)6	51	62
	1131	UN11402	GACACAGAGCTTCAAGAGAGGA	58.82	CCCTGGAGAGAGAGAGAGAGAG	58.931	134	(AC)9	812	829
	1134	UN11421	ACGAGAAAAGCATCATCAGAAA	58.976	TTCCCTCTACATTCTTCCCTGT	59.101	269	(AAG)5	1667	1681
	1136	UN11424	TAGGGAAACCTACCCTATTCCA	58.884	CGCTTGTCGTTATATTGCTGAT	59.301	272	(CGG)5	2422	2436
	1137	UN11426	CTTTTGCAACTCAAAAGCAATC	59.055	ATTTTGACCCAAATCCCAACT	59.563	198	(CCTTT)4-(AG)7	2051	2106
	1138	UN11427	GATGTGGTTGAAGCTTCTTCTG	58.983	TTGTGGCACAGATGTGTAATGT	58.978	198	(TTTA)4	1027	1042
	1140	UN11429	AGTTTGAGATGCAAAACGAGAA	59.02	TCAAATTGTCTAACCTTGCCTG	59.267	279	(GAA)5	581	595
	1141	UN11435	CCTATTGATCCTCCATTGTTGA	58.903	GGCAAGAAATCTAATCCCAAAC	58.997	183	(TTTG)7	354	381
	1142	UN11444	AGCAGCCATATCAGAAACAAGA	59	AGTTTCTTTGGGTGGTTGATCT	59.011	199	(TA)6	341	352
	1143	UN11444	AGCAGCCATATCAGAAACAAGA	59	AGTTTCTTTGGGTGGTTGATCT	59.011	199	(CA)6	353	364
	1144	UN11445	CTTTGTTTACAGATAAAGTTCTCCA	56.138	ATCAATGCGACTTCTGTGATCT	58.819	154	(AT)6	33	44
	1145	UN11445	GTGATCGAAGTGGTCTCTCTTG	58.943	TATAGAAGATGGGTGCAGTTGG	59.111	166	(CT)9	1526	1543
	1146	UN11476	AGCCTCCCATTGACAGTGAAC	61.471	TAGCCATAGCTTTCCCCATTAT	59.03	102	(AG)8	29	44
	1147	UN11477	AACATCATCGGATACTCCCTCT	58.946	AGCCAACAATTTCAACATCAAC	59	151	(TG)6	79	90
	1148	UN11478	TTTGCTTTGCTAGAATTTTTGG	58.613	CGTATGACACAACACAGAAAAA	56.345	269	(TTTTG)6-(TTTTTG)4	603	674
	1149	UN11491	GTTTTTCCAGGTGAATTTGTGA	58.973	CAAGAACTCATTGCCAGATAGC	59	210	(TGA)5	452	466
	1150	UN11496	AAATCGCAGCATCATCTTCTTA	58.992	AAGTTGAGGTCAGGAAATCCAT	58.967	266	(TA)9	1202	1219
	1151	UN11506	TTTCTTTTTGTGCATCAGAACC	59.248	AAACATGATTTTGTCTCGTTGG	58.997	268	(TCA)5	140	154
	1152	UN11506	AGTACTAGCTACGGGTCCAAGC	59.005	AGACCTTCCACCCATCATTACT	58.853	175	(CCG)5	721	735
	1153	UN11506	TTAACATGAACAGGAAACTCGG	59.131	GTGGGAGAGTCTTGAACCTCTT	58.857	172	(AAT)5	1089	1103
	1154	UN11506	TGGGAATGACAATAAACTGGAG	58.949	TGCATAACCACAAGTAACACCA	59.014	245	(ATG)7	1763	1783
	1155	UN11508	CACGTTTCGTCTTTCATTTGTT	59.177	CTCTCAGAACTTCCTCGTTCCT	59.135	120	(GA)7	98	111
	1156	UN11515	GAAGGGCTGTTGGTTTCTTATT	58.694	GTGGTTGCACTTCTCTGGTTAG	58.912	219	(AC)7	682	695
	1157	UN11528	AGTTCATGGGTTTTGTGAACTG	59.004	TGAAAATCTATGCGCCTTTTTA	58.931	271	(AG)9	1020	1037
	1158	UN11531	TACATTGGAAATGGAAGGAATG	58.807	CTCTGTACGTATGTTCCAAGCG	59.828	274	(ATC)5	2358	2372
	1159	UN11536	AAGGAACCGAATTTGCTAACAT	59.06	TGTTGAGTTAATCCCTTGATGG	58.949	270	(TCC)5	181	195
	1160	UN11541	TATTTACCCAAACGCATCTCAC	59.013	GTTTCATCCAAAACCAACAAAA	58.875	233	(TTG)5	407	421
	1162	UN11550	CCATTAAATTTGGACGACTTCA	58.987	CAAGCTAACCTCACAGCAAAAC	59.088	238	(GA)9	1081	1098
	1163	UN11553	CACACCTCATGTTCCTAGTGGT	58.991	ATTTGCGGACAAGCTTTAATTT	59.215	139	(TC)7	603	616
	1164	UN11556	CATGAGTTGTCTCCACCTTGTT	59.112	TATCGAAGAGGAGATGCGTAGA	59.091	162	(TCAC)4	93	108
	1165	UN11558	TTGATACAAAATCATTGCCTCC	58.946	AAGATTGATATTTTCTGCCGGT	59.019	128	(ATC)6	2111	2128
	1166	UN11558	CTCTCCTCTGAAGAGTCCCCTA	59.087	CAATTCTGAGGAAGATGAGCTG	59.077	195	(TCA)5	2559	2573
	1167	UN11563	TCAAATAATTCCACAAACAGGG	58.852	GCCCTCTGATGCATCTAGTTCT	59.876	279	(GAT)7	1796	1816
	1168	UN11564	AGCAGCCATATCAGAAACAAGA	59	AGTTTCTTTGGGTGGTTGATCT	59.011	199	(TA)6	531	542
	1169	UN11564	AGCAGCCATATCAGAAACAAGA	59	AGTTTCTTTGGGTGGTTGATCT	59.011	199	(CA)6	543	554
	1170	UN11570	AATTAGCCTAGGGTTTGCGATA	59.194	CTTTGGTTTCCTTCATCCTCTC	59.213	257	(ATC)6	2551	2568
	1171	UN11581	GATCTCAGCCGTCAACTTGTAG	59.008	GGGTCCGGATTAGATACTCACT	58.489	252	(TTC)5	1025	1039
	1172	UN11595	TCAATGAAAAACAAGCCAATCT	58.742	TTTGTTTCAGGTCAATACTGGG	58.994	217	(ATC)7	1688	1708
	1173	UN11602	CAAAGCATATCCCTTCGTGTTA	59.143	CTTTCTTCGCTTTCTTCGTCTC	59.783	245	(TC)7	65	78
	1174	UN11604	CCGCTCTCTCTTTCTCTTCTCT	58.647	GAAATCAAACGGAAAACAATCA	58.966	154	(TC)6	49	60
	1175	UN11614	AACAATATCCACCAAGAAGGCT	59.027	CCTAGTATGTTCCCAGAGAGGC	59.259	213	(GA)7	1412	1425
	1176	UN11617	ACAATTAGTACAACCATTGCCG	58.945	ATTTGGTGACCACTTGACAAAG	59.004	174	(ATG)5	555	569
	1177	UN11619	AGTACTAGCTACGGGTCCAAGC	59.005	AGACCTTCCACCCATCATTACT	58.853	175	(CCG)5	247	261
	1178	UN11619	TTAACATGAACAGGAAACTCGG	59.131	TATCCACTGCATTTTTGTCTCC	59.091	153	(AAT)6	615	632
	1179	UN11631	AGCTGACGAACTGGATCTACTG	58.627	AAGAAAATCAAGGGGAAAATGA	58.972	205	(TGT)5	590	604
	1180	UN11632	AGCGGTTCTCTTTTGTTTTTCT	58.631	GTATCATTGCCTAGCGACACTC	58.887	260	(GA)25	236	285
	1182	UN11653	GGCGAAAAGCATATAAAAGGAC	59.177	GAGTCGAACGCAGGTATCACT	59.372	181	(GA)7	1965	1978
	1183	UN11654	AGTGATGTTTCTGATTCCGTTG	59.101	GATACACGCCTACACCATCTGT	59.011	245	(CTT)5	1231	1245
	1184	UN11661	TCTCTGCGAAAAGTTTGTCTTC	58.767	CATTGAAGTCCTGAAAATCAGC	58.836	257	(GAA)5	296	310
	1186	UN11672	TTGTCACAAACAAGTGGTTGAA	59.119	GGAGAGGCTTGTATGCTCTTTT	59.049	276	(CT)7	478	491
	1187	UN11674	ATGTACTGCCACCCCATGAT	60.081	AAGCTTTAAACTGGAAACTGGG	58.865	208	(TA)7	56	69
	1188	UN11690	CCATTCATTGTACTCTGTGCCT	59.125	AAAATCAATAAACGGATGGTGA	58.361	212	(CAT)5	499	513
	1189	UN11690	GTTTTCTTCCTCTCGCTTTGTT	59.069	ATGTACATCGATCTCATCTGCC	59.037	190	(GTTT)4	794	809
	1190	UN11706	GGGAATCAATTACAAAGCAACA	58.989	CTTTCCTGACTTTCATCACAGC	58.983	144	(CCA)5	431	445
	1194	UN11749	GTACTGTAAAAACGGCAACAGC	58.881	AGGATTTGGATCTGAGAAGCTC	58.946	146	(CGC)6	251	268
	1196	UN11763	GTATACATCCGCTGGCTACTGA	59.275	ATCCACTGTGGCTGCTAATATG	59.138	197	(CTA)8	72	95
	1197	UN11773	CAACCCTACTGGATTCACTTCA	59.097	GGCGACTGTTTCCTCTTCTACT	59.058	226	(CTC)5	1557	1571
	1199	UN11794	TAGGTCCATATACAATGCCAGC	58.992	AACTAGGTTGCAGTGGTTTGTT	57.858	152	(ACA)6	61	78
	1200	UN11801	GAGGCTCAGAACTGGAAAAGTT	59.035	GATCCTATCAGAAACCCGAAAC	58.961	101	(TCT)6	70	87
	1201	UN11813	CTTGGACCTCTAATACTGCACG	58.927	AACCATAGCCCTCAACAATCTT	59.027	143	(AG)6	683	694
	1202	UN11816	CCTTTGAAGCCAAAATCTTCTT	58.929	GGATTAAGGTGGTGATGATGAA	58.765	226	(ATT)6	724	741
	1203	UN11816	TCATTGCCATTAAACATCATCA	58.89	ATTATGGATGGCGTACAAAGTG	58.901	261	(TA)7	931	944
	1205	UN11828	CTTAGAAACAGCCCACTCACAG	59.05	GATTGTGCAAGAACAGGGTTTA	59.134	248	(AT)6	613	624
	1206	UN11857	AGTAGCGTAAAGGCCGTAAGTC	59.039	CCAAATAAAAAGAAAAATGGGC	58.937	179	(CT)6	510	521
	1207	UN11865	CAAAAGAGAAAACATATAAACCAGC	57.684	TTTGGCCTTTTATGCCTTTATT	59.08	117	(AT)10-(AT)7	186	221
	1208	UN11889	ACTGACTGATCTGTGGATTTGG	59.065	AGATCTTCACCTGTATTGGCCT	59.127	179	(CT)7	151	164
	1209	UN11905	GCTTTTCTCCAAACTCCCTTTA	58.929	AGACTAACTGTTTCGCCTGTGA	59.053	157	(TTC)7	72	92
	1210	UN11916	AGCTAAACGGGAAATTCTTCCT	59.65	ATTAATGGAGAAGCCAACATCC	59.337	243	(ATC)7	510	530
	1211	UN11928	CTTTTTCAAAAGATCCTGCTCC	59.372	CTCCCTTCTTTCATTTCTAGGG	58.406	227	(AG)8	1383	1398
	1212	UN11942	CACATACTCCACCGCCTTATAC	58.541	TTTCGCAGACACAAATTCTTTT	58.922	233	(AAATCA)4	1042	1065
	1213	UN11943	AAAAGAAATCCGAGGAATCAAC	58.626	GGGAAGCTGCGAAATTATCTAC	59.276	160	(TGC)5	3236	3250
	1215	UN11996	AGTTGGTAGAACCATGGGAGTT	58.898	CTGCAACATTGAAACACAAGAA	58.87	266	(TA)10	3688	3707
	1216	UN12005	CTATGTTTTGACCCAGAAGTGC	58.767	CAAACAAAGTACTCACCAAGCA	58.016	133	(AAAG)5	74	93
	1217	UN12041	CATTAGAGGCGGTAGGTAGTCC	59.177	TTTTATTTTGACTGCAAGCGTT	58.981	270	(CCA)7	695	715
	1219	UN12047	GCACCCGACAAATAGTAACAAA	59.055	TATATGGGCATTCCCTCCTACT	58.866	176	(TC)18	1155	1190
	1220	UN12068	CGGTACGAAAAGTTGTTAATGC	58.744	AAAGGGTTTGTAATTGACAGGG	59.282	274	(TCA)5	338	352
	1221	UN12074	TGAGTATACCTCTGGGACCCTC	59.461	GTTTTCGGCTGGCAAAATACT	60.484	178	(TC)10	805	824
	1222	UN12076	CGGCCAGACACAACTCTAATAA	59.29	GTGTTTAAACCTCGTACCAGCA	59.2	273	(AAAATA)4	1635	1658
	1223	UN12090	GACTGCCTTTCAGCTGCCTC	62.564	GGGTATGGAAATGCTCTAGTCC	58.984	241	(CTT)6	42	59
	1224	UN12095	ATGGTTCTGATGATGAGTCCTG	59.018	TACCATGGATGGTTTGTTCATT	59.067	149	(AG)6	130	141
	1225	UN12109	CGACTCCTCTCCTCTCGTACTT	59.158	AAAGTTTGGATGGAAGGACAGT	59.011	269	(CTCCA)5	658	682
	1226	UN12123	ATTTCAGGTCCCGAGAAAGTAA	59.133	AGTCGACTCACTCTTCTTCTGCT	58.965	206	(GA)6	1844	1855
	1227	UN12136	TCTCTAGACAGAGGATGCGAAC	58.697	GACGCTAGCAAGAAAAGAGGAG	59.804	218	(GCC)6	1859	1876
	1228	UN12137	TAATGGATCTGGGCTTGAGATA	58.671	AGAGCTTGAGAAACTGCAACTG	58.936	256	(TTTA)8	648	679
	1229	UN12141	CTTAGGTCTGAGCCTCCATTTT	58.914	AGATCTGTGAAAACCAAGACGA	58.84	215	(TTTTA)5	668	692
	1230	UN12141	GCCCTATATGATCATGGACTGA	58.884	CCCCAGAATTTCAATACACAAA	58.852	121	(TAA)7	917	937
	1231	UN12145	TTGGGTACGACTGGACAACTAC	59.029	AGATCGATCGCCCTAGATAGAC	58.852	236	(AT)9	558	575
	1232	UN12151	CAATATCATCTTCTTCCCCACA	58.903	AGAGAGCATAGTCAAGAAGGGC	59.151	113	(TCT)11	125	157
	1233	UN12161	GAAAGAGCAACTCGAAGGAGAT	59.127	GGTCCAATGTTTGTTTGGTTTA	58.764	178	(TTCA)6	549	572
	1234	UN12166	CCAACTTTCGACGAGTACAGAG	59.05	AAATGGATTCCTTCTGCAAATC	59.446	211	(AAG)7	804	824
	1235	UN12173	TTAGAGTCTGCAAGAGCCTGAT	58.37	TATGCCTAGCCAAAGAAGATGA	58.989	216	(TTC)6	96	113
	1236	UN12178	GAATCAAATTGAAACAGCTTCG	58.878	AAGATGTTCAGATCTGGTGGTG	59.065	135	(AAACA)4	866	885
	1240	UN12202	CTTATGGTGCTGCTGTTTTCTC	59.044	AAACAAAGAGTAATTTGATGATATGGA	58.572	140	(TTTTC)5	1192	1216
	1241	UN12205	AGGGCGAAGTGATGAAATAAAT	59.019	TGGATCAAAGATCAAATCGTTC	59.022	103	(TCT)5	308	322
	1243	UN12228	CGCAATAAGCTACAGCGTACA	59.202	ATCAAAATTCCACCGAGCTAAT	59.019	248	(AG)8	43	58
	1244	UN12229	AACTTATTAACGCCGCTACACA	58.897	AACCTTTGTTCTGGTTCGTCTT	59.189	200	(AATTG)4	141	160
	1245	UN12240	TCTTTGCATCATCGTCTTATCC	59.186	ATAGTTCAGCTAGGTGTGCCAA	58.93	191	(GTTT)4	537	552
	1246	UN12242	AAAGAAACTATTCTGGATATCTATGCT	56.697	GGAAGGTTCCCCTTATTATTCA	58.39	251	(TA)8	97	112
	1247	UN12245	TCATCTCAGCAGCTTCTTTCTC	58.961	TGTGCTCTCCAGGCTAGAGTC	59.76	227	(AG)6	1699	1710
	1248	UN12249	AGATCTCCACAAGATGCAAGAA	58.936	GATTTGCAGGTAGCAATCTCTG	59	226	(GA)7	203	216
	1249	UN12249	TTCGCAGAAATGGAGAACTAAA	59.01	AAGTCCAGTCAAGCAATCTGAA	58.983	192	(AG)6	816	827
	1250	UN12251	AGGAAGAATCACCCATTTTGAC	59.33	AATTGTTTGGTGGGACATCATA	59.067	279	(TC)17	413	446
	1251	UN12254	ATGTAGGGGAAAAGAGCAAAAA	59.163	ATCTTCTAACAAAATCGCCGTT	59.188	178	(TTC)5	223	237
	1252	UN12256	CGTCACAAACGAAAGAGAAGTC	59.029	CCACGTATGATCAACTAGCTCAA	59.303	129	(CTT)7	691	711
	1253	UN12273	AGCAGCCATATCAGAAACAAGA	59	AGTTTCTTTGGGTGGTTGATCT	59.011	199	(TA)6	488	499
	1254	UN12273	AGCAGCCATATCAGAAACAAGA	59	AGTTTCTTTGGGTGGTTGATCT	59.011	199	(CA)6	500	511
	1255	UN12274	TCCGATTGATCACTCCTACATC	59.009	TGTTATCAACACTCCCATCAAA	57.999	260	(AATG)4	656	671
	1256	UN12277	GTGTTCTTCCTCCAAAGGATCT	58.714	TCGAACATTGCTTTCTCTTCTC	58.72	257	(GA)9	2714	2731
	1258	UN12283	ACCAAAATACCAAGCCAAGATT	58.931	CACCAAAATTATTATTTGCCCC	59.481	260	(TA)6	905	916
	1260	UN12296	GTCGCGTTAGCTTTTGAACA	59.111	GTATAGGATGACCCTCCCACAT	59.061	249	(TTC)5	26	40
	1261	UN12299	CAGCTCATCAAGACACAAAACA	58.975	GCTTTTACCAGAATTCGATCAC	57.887	170	(AGA)5	2381	2395
	1262	UN12312	CAGCCCATTCTCTCACTACTTG	59.004	GATAAGGCCGTCATTGAAGTTT	59.506	203	(CT)9	1962	1979
	1263	UN12327	TTCTCCTAAGCTTCTTCTTGCC	59.286	GAGGTAATCGTCGATGTCAAAA	59.091	272	(GAA)6	683	700
	1265	UN12361	AGAGGAGATGGAGAAGAGTTGG	58.95	ATATGCCCAAGAAGGAAATTGT	58.889	154	(TCT)6	1598	1615
	1266	UN12364	GAAATAGAAGTGTCAATCGCA	55.553	TGTAGCCACTAGCAACAGAGGT	59.077	222	(AG)10	41	60
	1267	UN12365	CAACATTGTTCTTTGACTGGGT	59.004	AAAGCCAAAACATACATTGTGC	59.059	213	(TGA)5	1145	1159
	1268	UN12371	TTGATGAAGAGCTTGGTGAACT	58.983	CTTCAAGTAGCCTTTGCAGAAA	58.832	165	(TC)12	1731	1754
	1269	UN12376	TTGGGTACGACTGGACAACTAC	59.029	AGATCGATCGCCCTAGATAGAC	58.852	227	(AT)9	719	736
	1270	UN12377	GAGAGAAAGTTCAAAGTTGCGA	58.767	AAAACAGAGAGATCCGAGGAAG	58.988	230	(AG)20	38	77
	1271	UN12377	ATTACCAGCGGATCTCTTCTTC	58.873	AGAAAAACCCAGACTCTTGCTC	59.035	228	(TCT)5	202	216
	1272	UN12399	CACAAAGCAAGAAATGGAAGAG	59.017	CGAACAATTGGCTTATTGTGAT	59.013	192	(TCC)5	693	707
	1273	UN12408	ATTATGTCGGAGAATATCCGCT	58.999	GCCACTTGGCAGTAGTTTACAG	58.975	206	(GCTA)4	1108	1123
	1274	UN12416	GCTGAGGAAATAGATTGTGCTG	59	AGAGCCCATGTCAATGTTACAC	58.986	239	(AAG)5	526	540
	1275	UN12424	ATATATAATATGGCCATCCGCC	58.986	TTTGCGATGATTCGGTTACTAC	59.146	106	(GGAA)5	259	278
	1276	UN12426	TCCAGAGAGATGTGTTGAGCTT	59.09	GTGCTTCCATTGACCATGTACT	58.986	276	(CT)17	65	98
	1277	UN12452	ATACCCCTTCTTGACGAATGAT	58.849	ATGACTCCCGATTTCTCTCTTC	58.807	190	(TG)6	2081	2092
	1279	UN12476	ATAGATGATGACTGCAATGCCT	58.699	AGCATACTGGATTCCCAACTTT	59.027	152	(AAT)15	158	202
	1280	UN12476	GAAGCATTGTTGGCTTTAGTTG	58.945	TTCTTCTTCTTCTTCACACCCA	58.955	201	(GAA)9	976	1002
	1281	UN12476	AGGAGCAGACTTTGAACTACCC	58.922	AATCTTGTTCTGTTCGGGATTT	59.004	192	(GAA)5	1129	1143
	1283	UN12508	TCAACGAAAATAACTCGATTCAA	58.796	TCAATCGCCTTCTAAACTTCAA	59.01	196	(AGA)5	1442	1456
	1284	UN12524	TGACATACAACCAACCACTTCA	58.949	CTCAACGAGAACAGAAATCTCG	59.122	232	(GA)9	924	941
	1285	UN12531	AGCAACAAAAGTAAGGGCATTT	59.227	CTCAAGGTTTCTTTTGCATTTG	58.919	183	(AAAAT)5	254	278
	1286	UN12531	GTAATCATCTTGATCACCCGAA	58.906	TTATGGTGCTGATGCATACAAA	59.101	206	(GAAA)4	3048	3063
	1287	UN12538	CTTATAGACGTCGGTTGGACCT	59.543	TCAAGGCAGAAACACAATACAA	58.346	270	(TG)6	1359	1370
	1288	UN12540	CCGAATAACCATTAAAGCTTCC	59.049	AGCCTTTTATCAGTGCTTCTCC	59.049	111	(AGA)6	499	516
	1290	UN12560	CCAACTTTCATTTCAACTTCCA	59.108	ATAGTTCAGCTAGGTGTGCCAA	58.93	167	(GTTT)4	881	896
	1291	UN12560	GATTATGGTTGCTGACTCTTGC	58.863	AAGATGCAGGTCAGATTGCTTA	59	162	(AAAT)5	1912	1931
	1292	UN12563	ACCTAAGTGTGGTGGGAGACTT	59.043	CACTGTTTCGTGCCCTATACTC	58.792	180	(CACT)6	2432	2455
	1293	UN12576	CTTTCATCGCCATAAAACCTCT	59.63	CCGATATCTGATCACACAGCTT	59.222	150	(TC)11	39	60
	1294	UN12587	GCGTTGTTGTGACTTGTGAGTA	58.903	ACGAAACTCTCTTTCCCTTCAG	59.032	244	(CGATC)4	31	50
	1295	UN12607	TCGCATCCTATCCTAGTATCCA	58.696	AGGCGCTAAAATACGCTTTAAT	58.62	169	(CT)15	947	976
	1296	UN12607	TCGCATCCTATCCTAGTATCCA	58.696	AGGCGCTAAAATACGCTTTAAT	58.62	169	(AT)13	977	1002
	1297	UN12608	TAATCCTGGATAAATCCACACG	58.831	TTTGTGACATTGGAACAAGTCC	59.875	185	(CTT)7	342	362
	1299	UN12613	GATCCGTTTGTGTTGTTTCCTA	58.997	AGCCCCAGATATGAATGAGATT	58.94	209	(TGG)5	1360	1374
	1300	UN12629	TGAGAAAGAAGATTCAAACGGA	58.949	ATGAAAGGTGCTTCTTCTCCTC	58.991	123	(GAA)5-(AAG)10	1110	1176
	1301	UN12634	GAATTTAGGCCAGTTAGCCATC	59.148	GGTGAATGTGATAAGCCCTGTA	58.976	254	(GAA)5	838	852
	1302	UN12636	TCTTCCTCCATAAACACCACAC	58.958	CTAGGTCAGAGGCCAGAAGTTT	59.055	219	(CT)7	50	63
	1304	UN12658	AAATATAAGAAAGGGATGCCCA	58.882	TGTGGGAACGTCAAAATAAAAG	59.03	138	(AC)6	108	119
	1305	UN12671	CATTGAACATTATCTCATTCGC	57.28	CTTGTGTTTTTATCTTGGCACC	58.676	194	(TAA)17	154	204
	1306	UN12671	AATGAACGCCAGTTCAACATAC	59.024	GCCTCATCACTGAAATCTATGC	58.816	177	(AG)9	1418	1435
	1307	UN12688	CCAATGAGTTCAACCCAACTTA	58.994	TCTGTACAAAACTTTCGCAACC	59.312	268	(TA)7	227	240
	1308	UN12691	CTAAAATCTCTCTTCCGCCATT	58.909	CAAATCAAGCACTCCTCCTATG	58.858	236	(TC)6	47	58
	1310	UN12713	AGTAGCGTAAAGGCCGTAAGTC	59.039	CCAAATAAAAAGAAAAATGGGC	58.937	179	(CT)6	354	365
	1311	UN12737	CTTGCCCCCTTATTCAGAAAT	59.45	TGTAGCCAGCCTATCTTGGTAA	58.922	142	(ATA)8	98	121
	1313	UN12780	CCAACTTTCATTTCAACTTCCA	59.108	ATAGTTCAGCTAGGTGTGCCAA	58.93	167	(GTTT)4	888	903
	1314	UN12780	GATTATGGTTGCTGACTCTTGC	58.863	AAGATGCAGGTCAGATTGCTTA	59	162	(AAAT)5	1921	1940
	1315	UN12791	ATCTCCTCCTTTCTTCAGCATC	58.946	GACAAAGTCTCTGTTTCCGCTA	58.652	114	(CCG)6	367	384
	1316	UN12798	TTTGGTTAGTGAACCCATGAAG	58.994	CGAAGCCTAAAAATTCATTTCC	59.152	275	(AAT)6	942	959
	1318	UN12802	TTGTTGGGATACTTCTCCACAG	59.097	GCCCACATATTTTTCTCTGGTT	59.376	249	(TC)14	2627	2654
	1319	UN12807	GAACAAAGCAAAGCAAACAAAG	59.098	GGGTTCTTGGACAAGATTAAGG	59.001	198	(AAT)5	303	317
	1320	UN12808	CCGAAGGTAGGGTTGAGACTT	59.624	TGGTTCAACATCCTTATCCTTG	58.949	130	(CT)6	43	54
	1321	UN12814	TGTCCATTCTCCCAAATAAATG	58.807	GCCATAAAACCTCTCTCCTCAG	59.371	272	(GA)11	1788	1809
	1322	UN12861	CAGTACTTGAAGGAGAAGGGCT	59.055	AACGCCAGTTCAACATACATTC	59.024	252	(CT)8	244	259
	1324	UN12919	AGTAGCGTAAAGGCCGTAAGTC	59.039	TGTAGAGCACATGTAAGGCACA	59.415	134	(CT)6	1466	1477
	1325	UN12922	AACGCCAGTTCAACATACATTC	59.024	CAGTACTTGAAGGAGAAGGGCT	59.055	248	(AG)9	776	793
	1326	UN12957	CCAAATAAAAAGAAAAATGGGC	58.937	ATTAAACCAATTTGAAACCGCT	58.967	215	(AG)6	465	476
	1327	UN12963	AGTTCAATCCCTTCCCTAAACA	59.001	CTTGATTGGCCTAAATTCATCA	59.078	227	(TC)6	396	407
	1328	UN12971	TAAAAACTGAGGGCTGAATCAA	58.875	TATCCCTCTCCTTCACCAATTT	58.958	177	(GAT)7	2630	2650
	1329	UN12977	CAAATCTGAGGATCCAATTCAA	59.019	ACAAGACAACAGCTTTCACGTT	58.96	212	(AAG)5	110	124
	1330	UN12986	CATTCCCAATCTGGACATTAAA	58.807	CACAGCGCTAGCTTCTCTACAT	58.978	223	(TA)7	1370	1383
	1331	UN12989	TCTCTGCGAAAAGTTTGTCTTC	58.767	CATTGAAGTCCTGAAAATCAGC	58.836	257	(GAA)5	172	186
	1332	UN13007	GAGCACTAAACAAGGCAACAAA	59.447	AAGAAGGAGAAGAAGAAGCACG	59.3	207	(GCT)5	317	331
	1333	UN13021	CCTCATGAATCAGGATTACCAA	58.903	GTTCTGATTTCTGAAGCTGACG	59.125	133	(TTG)6	878	895
	1334	UN13032	ATACCGAAGATGAAAACCGACT	59.027	ACATTGTTTAGATAAGGCCGGT	58.954	258	(GA)8	1682	1697
	1335	UN13039	TTTACAATGGATAAGCATCCCA	59.323	TACATGAACAAGCAGCAAAGTG	59.038	269	(ATT)18	599	652
	1338	UN13060	CACCACCTATGAGATAAAATTATTAAA	56.403	TTGGTTAAGCGAAAAGAGTTCA	59.052	194	(AAAT)4	48	63
	1339	UN13073	ATATACACCCACTTATCGCCCT	58.804	CTGCTGATCAGACTTGGACATT	59.357	216	(AT)6	101	112
	1340	UN13081	CTCCCAACACAAGTAAATTCCA	58.994	CATATGTAGAACCTTGAGGCCA	59.111	273	(TA)6	71	82
	1341	UN13081	CTGGCAAGGTAGTTTGTTTGTC	58.814	CCTTGCCTACCTTTCTAACCTG	59.322	275	(TA)10	1082	1101
	1342	UN13081	CTGGCAAGGTAGTTTGTTTGTC	58.814	CCTTGCCTACCTTTCTAACCTG	59.322	275	(CATA)5	1102	1121
	1343	UN13105	CACAATTATTTCGCTTAAGAATATC	55.742	AAATGATTTTGGACACTCATTAACA	58.895	236	(TA)11	144	165
	1345	UN13107	CTGTCTGGATTGTGGAGCTT	57.87	TGGAAACGAGAGTTAACGAATG	59.267	127	(CCG)5	29	43
	1346	UN13107	CCTCCTTCGATTCACCTCTTAT	58.736	TTAGAATCCAACTTTAGGGCGT	59.185	275	(TCT)9	279	305
	1347	UN13121	TGGCCTAATATTCAGAAAGCAA	58.894	TCCTAGACCATTGGAAGGAACT	59.101	266	(GA)15	149	178
	1348	UN13123	TTTTGAGTTGCAGCATTTACCT	58.945	GAGCACCAATGAATACAGAAGC	58.863	254	(GCT)5	530	544
	1349	UN13135	TCACTTTCTCATTCTTCTCCCA	58.909	CACTCTCCATTACCTAGCAAGC	58.175	264	(AT)7	1200	1213
	1350	UN13146	TCTTTTTCTCCTGCAGGTTAGG	59.886	TGCAGCTCAACTCTTACCAGAT	59.149	215	(TA)7	284	297
	1351	UN13154	AAGTTCTTGGGGATGAGATTGT	58.967	TCACATCAGAACTAACGCCTTT	58.906	264	(TCT)6	311	328
	1353	UN13159	AAAAAGCATACTACCTTCCCCA	59.057	GCAAATAGGTTGTTCTTGTTGC	58.813	145	(AAT)12	254	289
	1354	UN13161	GATCGATGATGTTCGGTTAGAA	59.046	TGATTTTTGCAACCTTGATTTT	58.653	163	(TTC)12	333	368
	1355	UN13162	TGATCCATCCATCTCAACTTTC	58.984	AGGGGGAAAAGTGCTATAAACA	59.057	173	(AATA)4	336	351
	1356	UN13170	AGCCCATCTTGGTCAATCTTAT	58.984	CACATCCTCCGTGTCTGATATT	58.936	200	(GA)6	1051	1062
	1357	UN13174	CGACTGAATATGATAATTGGGC	58.474	GAAAGTGCTGGAATTGTAGCTG	59.044	108	(CT)6	71	82
	1358	UN13178	CAGAATACGCATCTCCTTCTTG	58.997	TTGATCGTAGGCTTCATTTCTC	58.468	192	(GA)6	872	883
	1359	UN13210	GAACGACACACATCTTCTCCTC	58.797	CTCTCTTTGAGGAATCACACCA	59.328	199	(GGAA)4	1204	1219
	1360	UN13241	TTCCATTCACTCACTTACACCC	58.958	AAATATCTCGCTCGTCAACAAA	58.901	107	(GA)15	49	78
	1361	UN13245	AGGTTCTTGCAAAACTATTCCC	58.694	GGTAGTCAGCAAGTTCACTGGA	59.401	277	(TAT)6	114	131
	1362	UN13246	GGGCAGTATAGGTTTGAGATCC	58.984	CGTGCGTTAATCCTTATCTGTC	58.789	198	(ACT)5	1276	1290
	1364	UN13257	TGTCTGCAACAGAAAACACAAG	59.022	TTAGAATGGGATCAGAGGGTTT	58.958	233	(AG)23	1123	1168
	1365	UN13258	AGTGAAGCTACAAGAAGGGGAG	59.055	CTGGAATACGTGAACCACAACT	59.029	168	(ATATC)4	364	383
	1366	UN13274	CCAGCCAAATTAATGAACAAAA	59.022	TCCACTCAATGCTCCTTGATAC	59.198	233	(AGC)6	285	302
	1367	UN13281	AATACCTTAAGGCCCGGTAGTT	59.344	TGTTTTTGGAGAGGAGATGGTA	58.694	274	(AG)6	351	362
	1368	UN13286	GTTTTGACAAGGGAGGAAAAAC	59.024	CTGAACTAGGTTTCTTGGGCTT	58.957	157	(CTGT)4	183	198
	1372	UN13306	GATAGCTAGCAAGTGGACATGG	58.885	TAGCTCTCTCTCTCTCACCACG	58.991	137	(GA)6-(GA)6	644	719
	1373	UN13310	TTTGGTGAGGGCTAGTGAAGTA	58.904	ACAAAGTGCCACTAAAAACCCT	59.11	145	(CATC)4	735	750
	1374	UN13336	AAACCGTATTCTGGACGAGTTT	59.069	AATGGTCACTGATGTTGTCTCC	58.92	220	(AGA)6	478	495
	1375	UN13339	GAAAATGAGAAGGATGCTGATG	58.789	CAAACATTGCTTTGACACTTCA	58.87	117	(AAG)5	852	866
	1376	UN13347	ATCTATCTATCAGCGGACAGCG	60.75	GATCAAAGCAAGCGAATGATAG	58.992	122	(TC)6	48	59
	1377	UN13347	GTTAAGGAGGCAATTACCCAGA	59.502	CCTGCCCTTAACTTTGAACTCT	58.957	200	(GGA)5	705	719
	1379	UN13357	GGCATCTCTCAATTTCTGTTGT	58.319	CCCATGTGTCACTCTCAGCTAT	59.236	166	(CTT)5	122	136
	1380	UN13365	ACATGTTGAAGGTGGAAATGAA	59.336	TGTTGGGTTGGAACATAAAGAG	58.994	250	(AC)6	212	223
	1381	UN13367	CTTCTTCTCCACCTCTTCTTCC	58.598	TCGTGGAAAGAGAAGAATGCTA	59.111	222	(CT)7	1483	1496
	1382	UN13368	TGTACTTGGCTTCTCTTCTGGA	59.122	AGCTTCAGCAATATCCTCACAA	59	250	(TCC)5	57	71
	1383	UN13390	AGAGTTCGTACCCTTGGTCAGT	59.182	TGTGAATCAGCTGTGATGGATA	59.152	212	(AAAAT)4	906	925
	1384	UN13416	ACGACGAGGGAGATAGTGAGAT	59.234	ATCTTTTTCCTAGCAATGGGTC	58.65	148	(AG)10	81	100
	1385	UN13419	GAAGAAGAAATAGAAGGTGAAGAAGA	57.978	AGAACTCATGAAGGCACTTGAA	58.983	112	(AAG)9	35	61
	1386	UN13420	GAATTTCTGCTTCTAGTGGCCT	59.049	AACCAATTATCATCATAGCCCC	59.085	220	(TC)10	524	543
	1387	UN13420	GAATTTCTGCTTCTAGTGGCCT	59.049	AACCAATTATCATCATAGCCCC	59.085	220	(TA)8	544	559
	1388	UN13438	ATTTGAGGGAATTTTTACCACG	59.268	AGTCTGAACAAGAGGCAACAAA	59.029	269	(TGA)7	1054	1074
	1390	UN13458	TGCATATGAAAGCAGTGTCAAC	58.85	GGGTTGGTGTGTATTTCATGTC	59.08	124	(AAT)9	266	292
	1391	UN13460	CTGTTAATGCTGTAGCTCCTGG	59.064	CTGCCATGTCAATTCCAATAAT	58.833	193	(AG)8	760	775
	1392	UN13469	TTCATGCTAAAATCAAAAGCGT	58.939	CTCAAAACTTCACCCACCATAA	58.994	191	(TGA)6	629	646
	1394	UN13493	CAAGAAACCATTGTTGCTCAGT	59.286	ATCTTATTTCAAAAACCTCCGC	58.694	181	(TGATC)4	123	142
	1395	UN13493	CCCGAGGAAGAGAATTAGAAGA	58.978	ATAAAAGGAATGGGCTCAGAAA	59.123	186	(AGT)5	350	364
	1396	UN13494	TCTCACAGCAAAATCACTCTCA	58.65	GGTGCGTACAAATACAGAGAGG	58.792	240	(CT)8	1328	1343
	1399	UN13506	GCTCAAACTAATTAACACACCACA	58.309	GGCAACCATGACAAGTTAAGAG	58.767	263	(AT)6	77	88
	1400	UN13510	CATTGAAGTCCTGAAAATCAGC	58.836	ATGAAGTGAGAGGATTCGACTG	58.404	172	(TTC)5	1275	1289
	1401	UN13514	GATTGAAGATCGAATTGTTCCA	59.022	ATTAAAGGATGTTGGCTGGTTT	58.931	265	(GAT)6	513	530
	1402	UN13529	GAAACATTCAAAGGCATTGCTA	59.257	ACAGCAAGGAAGTGAAACTGAA	59.029	164	(TCCTCT)4	232	255
	1403	UN13547	TTGTGCAACAACTTGAACTTTG	58.917	GGGAACCTTCCTTCATATCTTG	58.958	256	(CTC)5	759	773
	1404	UN13555	CAAGCTTGACCATTCGGTATTA	59.143	CTCTCAAAGGAGTAGTGGGCTT	59.055	277	(AG)18	238	273
	1405	UN13586	CCTTCTTCCATATCTCTCTCCC	58.302	GAGAAGCAGCAAAGAAGTCAGA	59.008	131	(GA)6	76	87
	1406	UN13596	AAGATGAGAATCAAGTTTCCGA	57.929	ATCTCTAACCCACCTTCGAGAC	58.739	152	(CTG)5	64	78
	1407	UN13615	TGTGGCATAGTGTAGGTTTTCC	59.02	GTTCAAATGGCCTAACTTCCTC	59.136	239	(TC)10	286	305
	1408	UN13618	TGAGGTTCTTGTTAGGCTATGC	58.541	CCATAGGACGCTCTAATAACCC	59.038	141	(TA)6	708	719
	1409	UN13658	TCAGATTGTGTTGCAGAAGATG	58.926	TGCAGAAACTAAAAGAAATGAAGC	59.152	205	(TTTTAT)5	1492	1521
	1410	UN13672	CCTAATCTCAGCACAAATTCCA	59.225	ACAATTGCACTCATTTTTGGTC	59	214	(AAC)6	121	138
	1412	UN13700	CCGATATGTACGCTGATGATCT	59.094	TTCCAGCATCCAAATCATACTC	59.046	105	(TC)12	1500	1523
	1413	UN13702	GCATCTGACCCCATTATCTGTA	58.93	GGTTGTTGGTGATGACAAGACT	58.968	204	(CAT)5	306	320
	1414	UN13710	TTTCAACCACTTCCATTCACTC	59.077	CCTCATCGTAGTAGCCTGAGAA	58.627	278	(GAA)9	161	187
	1415	UN13724	AAGTCTTGGTGGTTTAGGCTTT	58.393	GCTGCCATTTTTCTTGATAGTG	58.901	117	(TTA)6	38	55
	1417	UN13744	CCATCACAGCAATTCCAAGTAT	58.976	ACAATTGCACTCATTTTTGGTC	59	205	(AAC)6	146	163
	1418	UN13745	TGCTTCTTATGCTGGTGCTATT	59.059	AAATGGTTTTTCTCCGTCATCT	59.004	222	(GTA)6	618	635
	1419	UN13746	TTATCTTTCCTGAATGGCTGAA	58.831	AGTCTGAAAGCTGGAATCAACA	58.983	218	(ATT)9	1928	1954
	1421	UN13774	TGTTGAGCTTGTCTCTGCAATA	58.727	CTTTTCAAGCTGAAGGGAAAGT	59.066	268	(TGT)5	121	135
	1423	UN13779	ATCCTTCAAGCCTCCCTCAT	60.037	TTAAACACACCTCAGGATCCAA	59.471	108	(TC)7	27	40
	1424	UN13805	CCCCGCATAAATTCTAATCCTA	59.358	CTATTCCCCCAATCTGTCTCTC	59.057	195	(AAG)10	1374	1403
	1425	UN13813	TAAGCCTCTTCCTAGCTGGAGT	58.827	TCCCTGCAATAATACACACACA	58.967	133	(AG)7	746	759
	1427	UN13831	CAGGAATTGCATTCACACCTAT	58.976	TCCAGTTGAGAAGATAACCCTTC	58.77	235	(AG)9	741	758
	1428	UN13840	ATCGATGCTGTCAACTGATTCT	58.819	ACTCCATTCTCGTCTCTTCTCC	58.953	162	(AAT)5	1082	1096
	1429	UN13847	GATCTGAAGAATGGTGGAGTTG	58.646	CATTGGTTTCGCAATCATTACT	59.013	223	(TCC)5	737	751
	1431	UN13877	ACAAAACACATCCATTTTCAGC	59	GAAGTTTGTTGAACTTCCATGC	58.745	226	(AAAAAT)5	975	1004
	1432	UN13889	TCCAATATTACCCTTTATGCCC	59.113	TACACCATATTTCCAGCCTTTG	59.01	174	(CAG)5	874	888
	1436	UN13919	GGCAACTAGAATTCCAAAATCC	58.997	TGATTCCTTAACTGGTGTGTTTTT	59.014	164	(ATTA)5	874	893
	1437	UN13929	TGTTTTCCCTGGATTGTATTTG	58.852	TTCTTGTGTATACCCCTTGCAC	59.02	205	(TG)26	346	397
	1438	UN13929	GTGCAAGGGGTATACACAAGAA	59.02	GATTTCAAGTGGTGTGATGGAT	58.769	280	(ATG)7	547	567
	1440	UN13942	CACAGAAAATGTAAGGTTCGGA	59.131	CCACGTATATTTCATCTATATCTGCAC	59.325	120	(AT)7	1691	1704
	1441	UN13954	GTTTCCTTGGTTTACCTCTTGG	59.043	GACAGGAGGTGTGAGGACATTA	59.065	150	(AAG)6	408	425
	1442	UN13959	ATGGCTCAAAATTTTTCCATTT	58.904	TATGATCGCCAGGTAACAAACT	58.653	239	(CA)6	321	332
	1445	UN13994	TCCTACAAAAAGTCCAAACCCT	59.043	GGTGTAGAGTTCCACTCTGCTG	59.016	151	(ACC)6	318	335
	1446	UN13995	GTTGTCCAGAAACAGCAATCTC	58.842	TTGACTTTGGTCTGGCTAAGAA	59.017	253	(CA)9	710	727
	1449	UN14013	GCGGGAGTGTCAAATCTACATA	59.114	ATGTCTGAAAACCTTCCCATCT	58.967	235	(CT)6	44	55
	1450	UN14022	GAAGTATTGGTGTAATCGGCAA	59.013	TAAGAAGATCAAATCGGTCACG	59.225	240	(TTC)5	733	747
	1451	UN14023	TCCCACTACTTGTGGATGAGAG	59.208	CCCAATCTACCACAGCATAAAA	59.01	261	(GAT)5	1224	1238
	1452	UN14024	CAATTGTTGAAGAGTTTCGAGC	59.02	ACGTGTTCTTTAGACCTCAGCA	59.053	125	(CTG)5	1415	1429
	1453	UN14038	ATACCCCTTGTTCTGATTTGCT	59.027	AGAAGAGGTTGAAGAGGAGGTG	58.995	271	(TCA)5	999	1013
	1454	UN14045	TTCACCTCTGTACAGCTCATCA	58.524	AGTTTACCGAGCTCCAAAATTC	58.824	240	(TCTT)7	279	306
	1455	UN14056	TTGTGAATCTTTGGGTTTCTTG	59.108	CCCTATTGCTTAGTTAACAGCC	57.224	178	(TTTG)4	1249	1264
	1456	UN14062	ATTTCTCATTGTCTGCACTGCT	59.011	GAATGAGAATGTCGTAAGCTCG	59	147	(AGA)9	72	98
	1457	UN14071	TCTTCGTCAGGGTACCATATTTT	58.941	ACACTTTCAAATTCACCTCCCT	59.011	164	(TGATC)4	38	57
	1458	UN14073	ATGACCTGATGAGTACCCTCCT	58.953	CCAATCAGTATCAGTTCAGGGA	59.052	205	(ACCTGG)4	437	460
	1459	UN14086	TCACCATCATCATCATCAAGAA	58.926	CATCACCCCTATGCTTTGAATA	58.966	208	(ATC)5	1023	1037
	1460	UN14093	ACCTTGCTGAACATTAGAACGA	58.906	ATGATAAAAGTCCGACAGACCC	59.353	236	(TTAGT)4	804	823
	1461	UN14101	GTTTCCAGAATGTCGACGGA	61.046	TTTACACACTTGTCACGATCCA	59.097	239	(CCT)5	32	46
	1463	UN14106	AAAATCTCTATCCACTCGGTCC	58.602	GCTGCTTCAGTATTTCAACGAC	59.047	136	(TCG)6	811	828
	1464	UN14112	TTGATCTCTCCAATGTTGAACC	59.031	TTCCTTTAGAAGGCTCAACTCC	59.024	129	(ACC)5	650	664
	1465	UN14127	TGAGAGGACCTCAGAGAGTGAA	59.175	ACAATCTCCAAACCACCTTCTT	59.011	182	(TAGC)4	2181	2196
	1466	UN14130	CTTCGTCATCCCTGTCATCTAC	58.672	CACACCGTTTGAATCAGAAAAT	58.997	261	(CAC)5	322	336
	1468	UN14153	ATGAGAATTTTCCGGCTACAAT	59.019	CCAGATATTCACTCCCAAATCA	58.903	102	(AG)6	781	792
	1469	UN14164	GGGAACCTTCCTTCATATCTTG	58.958	TTGTGCAACAACTTGAACTTTG	58.917	254	(GAG)5	730	744
	1470	UN14165	ATTCACAACAATTTGAGCAACC	59	AGCGAATCTTAGGCAGAGCTT	59.781	279	(TTC)5	812	826
	1472	UN14168	TATGCTTGGTGCCATAAACTTC	59.146	AATAATAAATCACCCCCACCAG	58.994	219	(TAT)5	406	420
	1473	UN14173	AGAATTCTTGAATATGAAGAGCA	55.082	AAAGTGCAGCTAAGCAAGAGTG	58.998	154	(ATAA)4	52	67
	1474	UN14187	AGGTGGGAGTGATTCAAAGTCT	59.115	TGTATGTTTTTGGCATGTTTCA	58.982	258	(TTG)6	171	188
	1475	UN14194	AAGGAAAATGTTAATGCCACCT	58.931	GCGGATGCTGTAGATTGTTAAG	58.924	153	(TTTA)4	1295	1310
	1476	UN14194	AAGAAAACAGCAATGCATCAGT	58.909	CAATCAAAGTTGGCAGAAGAAG	59.017	251	(TTTA)4	1525	1540
	1477	UN14217	AGCTAAGGAAAAGTGGAGATCG	59.046	TTGCACCATAACTAAGACCACC	59.02	169	(TAAT)6	592	615
	1478	UN14239	TCGAGATCTGAGTGGTCTGAAT	58.894	GATCTTGAATTTCCGGGATAAC	58.823	237	(TTG)5	275	289
	1479	UN14239	GTGCGTTTCTTGTTTTTGTTGT	59.223	CCGTTCAAACGCAGAATAATAG	58.829	271	(ATT)6	490	507
	1480	UN14243	GGTCTAGTTCCCCTTTTCCTTT	59.048	GGCAGCTATGTGAATCTAGCAC	59.027	201	(GT)8	321	336
	1481	UN14250	TTCTTCACTTGTGAAAGCCACT	59.029	GTTTTGTGTAGCTCCGTCACTC	58.914	270	(AG)6	1469	1480
	1482	UN14264	AAAAGCACAAGAATTGCAAAAA	58.959	TTGGGATCAATACGTTTCAAAG	58.987	156	(AAGA)5	270	289
	1483	UN14267	TAAAACAAGCAAGCTCTCCTCA	59.29	TGAGGATTTGAAAAACCTGATG	59.064	277	(AG)21	221	262
	1484	UN14274	TTACCTTTTTCAGTTCACACGG	59.174	GCCTTGCCTGTCTATTTCTCTC	59.509	177	(AG)6	1524	1535
	1485	UN14275	GAAGCTGCGTTGCAGATACTAC	59.208	CTGATCTCATCCTCCTCCTCTT	58.903	151	(ATG)5	339	353
	1486	UN14276	CAAATGAGCTGAGAATAGCAGG	59.134	CCACTTGTGAAGTTTATGGGAA	58.994	257	(GA)10	673	692
	1487	UN14278	AGGAAAGCAGGAGAAGAGGAG	59.217	TAAACTCATCAGTGCACACCAA	59.245	274	(GAT)6	277	294
	1489	UN14282	CACTCCTTGTGAAATCTATGCC	58.72	CCTCGAGCTTGGATTCTCTAGT	59.147	208	(CTT)7	894	914
	1490	UN14291	CTCACTAGATCCCCATAAAGCC	59.114	TTTGTTAGCACTCTCGACCACT	59.053	209	(CT)6-(CT)6	709	734
	1491	UN14293	ACCCGAAATCATAGGGTTAATG	59.123	TTGTTTCCTAGTTGGAGGGAAT	59.001	197	(AAAT)4	285	300
	1492	UN14302	CAGTACACACCCAAGGATAGGA	58.98	CTCCCTGAAATTATCCACCAAT	59.201	278	(CAG)5	183	197
	1493	UN14311	AAACGTTGCTTTTCTTCCTCTC	59.069	CTTCAGCTGCAACTGGATCTAC	59.149	237	(AAC)5	246	260
	1495	UN14318	GCATTGAGGAGAAGAAGATCAA	58.53	GACGCTAGAAACAGAGCAAGAA	58.93	128	(TTC)12	44	79
	1497	UN14357	GAACTCGAGATTTCACATGGAT	58.121	GGTTTGATCGTCCCAGTTCT	58.992	101	(CGC)5	72	86
	1498	UN14358	TAAGCCTCTTCCTAGCTGGAGT	58.827	ACGGCTGCTCAGTCCATATCTA	61.155	157	(AG)15	785	814
	1500	UN14366	GGAAAAGGTGTTTCTCGATTTC	59.114	TATTTATGCCACATCGATCACA	58.914	271	(TGTA)5	455	474
	1502	UN14388	CTTATCTCCGACAACTCTGCTG	59.146	TCAATTTCGTCATGTCTATCCC	58.906	159	(TTTA)4	356	371
	1503	UN14391	GTGGAATTATGGAAGCCTTTTC	58.997	TAGAATGAAAGAGTGTGGGTGG	59.097	183	(TAA)7	731	751
	1504	UN14394	TGATTTTTGAATTGTGCTCAGA	58.413	CGATGATAGTGAGTCGATTGGT	59.08	145	(AG)14	388	415
	1505	UN14402	GTAGATTGTGAAGCATAGGGCA	59.252	GGATTTACCCTCTAAGCCAATG	59.016	165	(GCT)5	189	203
	1506	UN14403	CCTCATTACTGTTCTACGCCTG	58.927	TGGTCTTGAGACAGCATTTTCT	58.983	268	(CTT)5	1157	1171
	1507	UN14414	AAGCATGACAAAGATCCAAAAA	58.742	AATAGCAGCCACTGCTTAGGAT	59.441	234	(TTTC)4	78	93
	1508	UN14427	AGGTTTGAAAAGGGATTGAAGA	59.11	ACCAATTAGTCAAACAGCCTGA	58.767	261	(ATG)6	855	872
	1509	UN14441	TAGATTCATCCGTCTCCATGTC	59.009	CCTATGACAATGCCATTACACC	59.229	185	(GATG)4	1675	1690
	1510	UN14447	GAGGAGATGATTCTCCAGGAAG	59.28	CTCTAGTTTCTTCACCCAGGGA	59.745	266	(TCT)7	1028	1048
	1511	UN14458	AGCTGAGCAGTAGTGGCAGTAG	58.985	AATCGAGAGAACAGACAAAGCA	59.125	253	(CTT)5	908	922
	1512	UN14464	CATACTCTCGGAACCTACCCTC	59.124	AAATTTCCACTTGGTATTGGCT	58.931	234	(TC)6	60	71
	1516	UN14487	TGAGTGTAGGCCAAGCTAAAAA	59.075	ATGACACTTAGCAATGGTTTGG	59.02	165	(AAAC)4	66	81
	1517	UN14519	ATCTTCTGTGATGGCAATTGAG	59.198	ACACCACCAAAAATTTCTACCC	59.155	221	(TTG)6-(TTG)9	832	879
	1518	UN14522	TGCATATTGTATATATATGTTGTCACG	57.28	CATGCCATAATTCTTTTCAACAC	58.556	257	(TA)6-(AT)6	99	158
	1519	UN14532	TATGATTTTAATCAACACGCCC	58.873	GACTGTGATGATACCGAGAGGA	59.166	234	(TTG)5	295	309
	1520	UN14542	AATTAATCAATCCAAACTCGCC	59.36	CGATAGTTGTTGTGGATTTGGT	58.882	162	(CTAT)5	1042	1061
	1521	UN14555	TGACACAACAATCTCCACACAT	58.909	GAGGCCATTAAGATGGGTAGTC	58.984	137	(TAG)5	294	308
	1522	UN14588	TTGAACTCCGTCTCCTCTTTCT	59.502	CATCTTTCTCATCTCTTTGAAATC	56.358	129	(AG)6	1360	1371
	1523	UN14594	ATCACACAAGTAAATGCCAACC	58.885	GAGGTTTGTTGTGTCACCTGTT	59.016	221	(GACCA)7	483	517
	1524	UN14614	CCAACTTTCGACGAGTACAGAG	59.05	ATCAGTTCGCGATTCTTCTTCT	59.509	189	(AAG)7	737	757
	1525	UN14616	TCTCCTACCCTTCACATAGCAA	58.858	GTCCTTTCAATCATCAAGGACA	59.031	126	(AGA)9	936	962
	1529	UN14620	TCTCTCACTAAACTGCTCTCTCTCT	57.478	ATGCAATCGACATAGCTTCAGT	58.887	114	(TATC)6	32	55
	1530	UN14623	ATCATCACTTTTCACATGAGGC	59.059	TGTGTCATTAATCCTCCAAAGC	59.091	183	(AT)12	109	132
	1531	UN14626	GCACCAGCTAGCACCTAGTATG	59.091	CTATCCACCGGATCCTTAATTC	58.844	195	(AC)7	1900	1913
	1532	UN14630	ATCATCATTCTCTCCACCTCCT	59.024	ACATTCAGATTTAAATGCACCG	59.013	150	(CCG)6	675	692
	1534	UN14635	TGATTACAAAATAAATATGCAAAGA	55.195	ATTTACACGGAGAGAGAAGGGA	59.236	260	(AAGA)4	73	88
	1535	UN14647	TCAAAAGAGTAGTTGAGATGCAAA	58.261	AGATGTGGTTGAGGTTTTTGTG	59.004	141	(GTGG)4	124	139
	1536	UN14647	CACAAAAACCTCAACCACATCT	59.004	ATGAGCTATTTGAAAGGGGAAA	59.123	240	(CCG)7	370	390
	1537	UN14662	TAAAAGAAAAGCTCCCTCATCC	58.887	ATTGATGGATTTGTCTGTGGAG	58.912	271	(CCT)6	1018	1035
	1539	UN14666	TTATCCAGCACTGTCTTCCCTA	58.858	CGTTATCTATTCTTGCCCACAC	58.653	119	(CT)9	3638	3655
	1540	UN14671	TGCAAAGTTTCTGATTTCGATT	58.878	ACGAACAAACAAACAGTGATCC	59.008	275	(TC)7	617	630
	1541	UN14675	ACATTAACCACAACAGTCTGCC	59.032	GCTCCTGTTGTTTCTCAAGATG	58.983	182	(CAT)5	464	478
	1542	UN14680	AGCTCATGGCATAAACACAAAC	59.161	CCTCCAGTTGTTATGAATCCAA	58.949	259	(TCA)5	313	327
	1543	UN14692	TGGATCTTTTCCTGCTTCTGTA	58.973	ACTTTGACATTCAGATTGGCTG	59.242	183	(TC)10	768	787
	1544	UN14698	TCGGTCAAAAAGCTCTTGAATA	59.01	TATTTTTCATGGTGGTGGTGAT	59.067	139	(TCA)5	502	516
	1545	UN14704	TACCTAAAGAAGAAACTCCGGC	58.951	TGAATCTACTCAGCCTTTTCCA	58.973	142	(CTG)5	600	614
	1546	UN14731	TGTAATCTTCACCTCCATCACC	58.912	CTCTAGGGTTTCCGATCACTCT	58.875	159	(AATA)4	1504	1519
	1547	UN14734	TCTTGGCAGAATCTTCATCACT	58.936	CAATAGCCAAGTTATGGGATCA	58.966	149	(ATT)21	68	130
	1549	UN14739	TGCCTTACTTTGGGTGCTAATA	58.829	GTGGTAGACAACCCAATTCTCA	58.958	274	(AATAA)5	490	514
	1550	UN14750	ACCATTGCTAAAGATCCCTGAT	58.984	GTGCAAAAATGTTGGTGATTCT	59	258	(GAACC)6	293	322
	1551	UN14753	GAGAGGCTATATTCAGGTTGGG	59.114	CAAGGGGTTAACTTCAATTTCTG	59.085	231	(AAT)13	548	586
	1552	UN14768	CTCTGAGCGGCTGTTCATATAC	59.024	AGGAGAAACATCTCCTTTACCG	58.781	170	(TCT)8	128	151
	1553	UN14771	TTCTGGTTTACATCGGAGTTTG	59.131	ACCACTCATCTACTGCCAACTG	59.281	241	(TCT)6	1226	1243
	1554	UN14784	TCAATTGCAAATCATAAAAGCA	58.363	AATGTTCGAAGTGTCAGGAATG	59.101	200	(ATAA)4	1952	1967
	1555	UN14786	TACACCTATGAACATGTTGCCC	59.752	CACTGTCCAGAACACCGATTAT	58.983	239	(ACT)7	180	200
	1556	UN14797	ACTCGTCCCGTACTTCTGCT	58.968	AAAGTTAAATCGGTGACCATCC	59.246	181	(GCG)6	32	49
	1558	UN14836	TTCTCTCCAAATGTGCAGCTAT	59	AAGCTAGGGTTTTTGATTCTCG	58.951	258	(ACA)7	1198	1218
	1559	UN14838	ATCCAATGTCAGCACAAACTTC	59.104	GCTGCTCAGTACATCACCAATA	57.932	140	(GA)8	730	745
	1561	UN14841	TCCATTATAAAGAGCTTCATATATTTC	55.871	TACACCCAGAAGAACAAGCCTA	58.904	257	(AT)6	52	63
	1563	UN14850	AGATCTTCACTCCTTTCGTGGT	59.254	ACCGTCTCTCTAGGGTTTTGAG	58.919	258	(CCG)5	1685	1699
	1564	UN14857	TAATGCTTGCACCCATAATTTC	59.005	TAAACGCAACATTTCTCAGGAT	58.766	132	(TCTT)4	1440	1455
	1565	UN14858	TACGCTCGATGATCTCTCTCAT	59.059	TTTCCAGCATCCAATCATACTC	59.046	100	(CT)8	1564	1579
	1566	UN14859	CACCAATTTCATTACACCAACC	59.111	TCTTTGCTCTACAAAACGGGTA	58.942	222	(CT)10	242	261
	1568	UN14864	GGGCCAACTTAAAGCTATACCA	59.541	ATGAATTTTGATTTTTGACCCC	59.082	241	(CAA)5	1128	1142
	1569	UN14871	CTCCCAGAACTACCTGAACCTT	58.783	GAATATCAGAGGCATGCAAAGA	59.324	172	(TTC)5	1813	1827
	1570	UN14873	TAGCCAATAAGCATCAATGTCC	59.104	TCTTGATGACGATGTTGGTGTA	59.05	223	(TCC)5	838	852
	1571	UN14875	CGCTTCATGGTTCATAGTTCAT	59.114	TGACCTTCCAGCTCTAGTTCAG	58.744	171	(TC)8	173	188
	1573	UN14886	CAATACTGCATGTGCTCTTTGA	58.992	TACGGGAAGGAATGTACCTTTT	58.929	208	(TCA)5	563	577
	1574	UN14889	TGTGACTTCTCAGTCTCTGCCT	59.251	TGATTTGTTTCCGTGAAATAGG	58.987	275	(AAC)7	354	374
	1575	UN14891	TAGGAGAATTGGGAGTTGGATT	58.958	AGTTCCACAACATCTCCATGTC	58.92	235	(TGAT)5	169	188
	1577	UN14906	CACCATAATCAATTCCTCCAGA	58.903	TTTGCTATCTTCTCAAATTGCC	58.521	177	(GA)6	1641	1652
	1578	UN14908	TAAGGCAAGAATCCTGTTGAGA	58.973	TCGAACTATGGATCTGAGGAGA	58.886	264	(ATC)5	336	350
	1581	UN14923	TCCATCCAGAGGTAGAAATGTG	59.052	ATAAATGTTGGGAGCAGCAACT	60.028	123	(AG)14	2030	2057
	1582	UN14928	GAAAGGCGTAAATCTAAAGGGA	58.819	TTTATGCATCGTAATCCTACGC	59.158	214	(CT)6	138	149
	1583	UN14952	GGTTGAAGACCATCGATCAGTA	59.056	CTCATAACCATAGTGCAGAGCC	58.885	150	(TG)8	251	266
	1584	UN14963	GAAAAGCATTGGAATTGATTGA	59.058	ACGAAAGTACCGTTTGAAGGAT	59.069	129	(TTC)5	126	140
	1585	UN14966	AACATACATGCATTCACAACCA	58.824	ATGGAGTATGATTCTCAAGGGG	59.307	114	(TAA)5	75	89
	1586	UN14966	AAGATTGAACAAGATGGGTCCT	58.967	CAATCAATTTCAATTCAGGGAA	58.919	168	(AAGA)4	1218	1233
	1587	UN14968	AACTTGATGCCAAGATGAAGAA	58.836	GAGTAATTGCGCTGTCACTCTC	59.153	232	(CT)8	413	428
	1588	UN14970	CCAAACTCATCCATGTTCTTGT	58.958	TCCCTTCTCTCTCTCACTCCTC	59.175	172	(TA)12	1829	1852
	1589	UN14984	AACAAAGAAGACACCATCATGC	59.104	TTTTTCCAAGATTTCACTGTGG	59.108	193	(GTG)7	1272	1292
	1591	UN14987	AAATTGGGGACGAAAGAGTAGA	59.133	AACCTTATCCGCTAAACTCAGG	58.845	271	(TC)30-(TC)7	1184	1259
	1592	UN14991	CTCTTGGATCGGCTCAACTT	59.43	CTGTTGGGGAGATAAGCTCAAG	60.254	221	(CGG)5	475	489
	1595	UN15014	CCATTGGAGAGCCATACTGTTA	59.111	AGGTTGATGATGATCACAGAGG	59.018	113	(TTC)6	376	393
	1597	UN15026	CAATGGAGATTTGGACTAACGA	59.087	AGGGCTTTCTGCACTACTATCC	58.94	279	(TTA)5	2106	2120
	1598	UN15042	TTATCAATATCACGCGCTCTCT	59.016	AATGTTATCCGAGACCGAAAAT	58.889	138	(ACC)5	833	847
	1599	UN15051	TGCTTCTTTGACAACCAAGATT	58.882	AACACGTACCAACAAAAGAAGC	58.363	241	(CT)6	1076	1087
	1600	UN15057	CGCTACTCTCGCTGTCACTACT	58.985	TTGACATTAACATACCGCATCA	58.96	258	(CTG)6	630	647
	1601	UN15071	AACAATCCACCATTCTTCTCCT	58.967	AACTGAGAGTTTGTATGACGACG	58.458	206	(ATC)6	2202	2219
	1602	UN15079	ATCCATCCATCAAAAGAGGTTT	58.826	ATGATTGGACTGACGAAATCTG	59.056	237	(AGCT)4	286	301
	1603	UN15080	TCAATCCTCCATTAGCATGAAC	59.046	AAGAGGTTAGCTCGCGTTTAGT	58.806	273	(GGA)6	1508	1525
	1605	UN15094	CTCCTCCGAGATCTCAAACTCT	59.091	TTGCTGATTTCCAGAGTGAAGT	58.983	189	(CCG)5	867	881
	1606	UN15118	TCCCTTCTCTCTCTCACTCCTC	59.175	CCAAACTCATCCATGTTCTTGT	58.958	166	(TA)9	123	140
	1607	UN15133	CAATTGTAGGTGAAGCGAGAAC	58.906	TTACCTCCAAGATTAGCAGCAA	59.033	219	(ATC)5	503	517
	1608	UN15133	CATCACTAACCATCCCAGAGAA	59.052	TTCTATTTGATTATGCATCGCC	59.094	215	(CAATC)4-(GAT)5	1205	1255
	1609	UN15150	AGGTTTTTCAATTCTGGCATTT	59.038	TTTTAAGGAGATGATTGCATCG	59.212	171	(TTTA)4	108	123
	1611	UN15154	GTTCTTCAGAACCGTCCTCAG	58.929	CTCCCAAAATCCCAGAAATCTA	59.437	246	(CGG)6	563	580
	1613	UN15190	CAGGCATGAAAATCCAAAATTA	58.98	CACCCTGACTACGCATCTGTAT	59.149	183	(AAACC)4	487	506
	1614	UN15193	ATCCAGGTCTGATTCATCCTCT	59.024	CCTGCTAAGAGTGGCATAAGTG	59.064	186	(TCT)5	1085	1099
	1615	UN15201	ATTTCTTTCCCCTTTCAAAACA	59.013	TGTAAAAATCTGGAAATCGGTG	58.987	116	(TC)13	1960	1985
	1617	UN15220	GATTTTTCCCTTTTCCTTTGTG	59.013	CCCAGATGGTTACCTGGTTAAT	59.133	227	(TTCTT)5	748	772
	1618	UN15227	ACTGCTCTGTTCGTTCACGTAT	58.939	AGAACAAAGCAAAGAACTGCAA	59.2	269	(TC)6	1007	1018
	1619	UN15245	TTTCGTTTATAAGTGCCCATTG	59.044	GCTCGGCTTGGTACTTAGTTTT	59.017	215	(AG)8	184	199
	1620	UN15266	ACATATGTACCGCCAACAGAAC	58.909	ATCTCTGGGTGGAGTTTGACTT	59.115	170	(AAATA)4	159	178
	1621	UN15275	TTGCTTCAGCTTTCTACTTTGC	58.968	TACTTCAAGTCGAAGACCCTCA	58.98	255	(ATG)7	844	864
	1624	UN15315	ATTTCAAGCCAAATTCCCTAAA	59.028	CGATGAGGTATTGTTTGGACAT	58.836	240	(CA)7	160	173
	1626	UN15318	TCAATCATCTTTTGGGAAATCA	59.388	TAAAATTCTGGACACCCATCTG	58.949	266	(AAC)5	410	424
	1627	UN15324	ATCCTCATCTGATTCCTCACCT	59.024	AAATGACGCTAGTGGGGTAAGT	59.091	199	(CAT)6	694	711
	1629	UN15330	CCTGACTTTTGATTCCATTTTG	58.603	GACCCAATAGCTCATGCAGTAA	59.252	177	(AT)6	807	818
	1630	UN15331	AGAGGCTACTGGGCAAATAAAG	58.973	TTCCGGTTGAAATTGTTTACTG	59.03	184	(AAC)8	1936	1959
	1631	UN15344	AGTGTAGGTCACCAAGGGTTTT	58.943	GGTAATTCCTATGTCCACCAAA	57.862	274	(TA)9	2505	2522
	1632	UN15345	TAGCTTATCGAGTGTGGATGCT	59.024	ATAAATCCCCTCCCTTAACACA	58.756	112	(TC)11	519	540
	1633	UN15345	CAGTTCCATGCTTTATGCTCTC	59	TACCTTCCTTTCACATGTCCAC	58.958	206	(CT)6	738	749
	1634	UN15345	AGGCATTGTAGGGAGGATAAAA	59.016	TTAACGGGGTACAGTGAACAAC	58.927	224	(TTGC)5	1337	1356
	1635	UN15346	AGCCCTCTGTATCTGGTCTCAT	59.234	ATCAAGAAACAAAGCAAACCCT	59.177	227	(TTC)6	169	186
	1636	UN15353	AATACCGAAACGGACCAATATC	59.126	AATCAAACTTCCACGATTAGCA	58.766	263	(CCT)7-(GCAG)4	664	729
	1637	UN15359	CAAAATCTGCACACAGATAGCA	58.992	CCACATTAATGATCTCCCTCAA	58.903	241	(AAAC)6	2144	2167
	1639	UN15364	AGGTCTCATCTCCCAATCATTT	58.922	GCTGAGTTTTCGGATTTAGCTT	59.082	240	(GGT)6	1191	1208
	1640	UN15365	CTGCTTGCGTAGCTATCATCTT	58.837	GGGTGACTCTGAATAGTAGCGTA	57.614	100	(TCGA)4	633	648
	1642	UN15377	AAAGTGTTGCTGGTGTAGGAGA	58.912	GGGTAGAGAGAAGAAGCTGGTC	58.624	201	(TTC)5	1018	1032
	1643	UN15389	TGGGTTAGTTTCTCCACAGCTA	58.904	ATAAACCAAAAACAGCCCAAGT	58.973	229	(TTTG)5	264	283
	1644	UN15391	AATCCAACTCGATGATGATGAC	58.866	CGAACCACATAATTTCCTTGAA	58.987	196	(GAG)5	686	700
	1645	UN15394	CTCCCTCAGAAACTCCTCATCT	58.95	TTTCAATTCTAATCAAAGGCCA	58.739	222	(CT)8	3039	3054
	1646	UN15431	AACTTACCATCCTTCCAAGCAG	59.653	GGAGTGTTTCGTGTGTTGTTTT	59.053	219	(GCG)6	868	885
	1648	UN15436	AAGGAGTGTTTGGTAGGATGAAA	59.056	GCTCGTTAATAATGGATGGACA	58.969	224	(TAT)8	1514	1537
	1649	UN15438	TCGTCTCGTTCTGATACCACTT	58.865	TCATTTTCTGAGATTTGATGCC	59.162	222	(CAACAC)4	172	195
	1650	UN15453	ATGAGAAACCTGAACCTTCCAT	58.967	GATCAACAATTCTCCAGGTCAA	59.031	194	(TC)16	247	278
	1651	UN15459	CAAAAGGGTGCTGTAAATGAAG	58.809	TTTGAATCCCTATGATGTTGGA	59.273	252	(TA)6	324	335
	1652	UN15464	ATAGGAGGTGTGTGTTATGTGC	56.631	CTCATAAACATCCCACGAAAAA	58.987	229	(TA)6	28	39
	1653	UN15466	TCTTTCTTCTTGCTTCTTCCAA	58.377	CTGGTACAGATCTGCAAGGGTA	59.262	180	(TCT)6	61	78
	1655	UN15471	TTGGTTGAAGTTACCCTCATTG	58.994	GCATCTGTATCTGCAGTGTGAA	58.955	259	(ATT)7	877	897
	1656	UN15475	TCCACTTTGCTGAGCTTATTGT	59.044	CATCATTCAATTCCACTCTCGT	59.056	174	(CCG)7	1120	1140
	1657	UN15479	TGTCTGCAACAGAAAACACAAG	59.022	TTAGAATGGGATCAGAGGGTTT	58.958	240	(AG)24	487	534
	1658	UN15499	CATCCATTCATCTGCTCTTCAT	59.154	TGGCATCGGAAATTAGTAAGAA	58.762	224	(TCT)5	571	585
	1659	UN15500	GTCCAGGCAGTAATGATTGAAA	59.091	CACTTGAATTGGACGCAACTAC	59.677	262	(AATC)4	484	499
	1660	UN15504	GGACTGGTTTGATCCATTTCTA	58.046	AGTCCTGAAGGCTATTCCAGAG	59.011	191	(AATCGA)5	45	74
	1661	UN15506	CAATTAAGAGAATCAATATCAAAGC	55.718	CTTTCTGGAAATGGTGATACGA	59.087	207	(TC)8	38	53
	1662	UN15510	CACATGAGCAATGACTTCTTCA	58.926	TTCTTGGTGTTCTCAGTATGGG	59.097	273	(CTTTTA)4	124	147
	1663	UN15520	ATTCTTTTCAGCCAATGGAAAT	58.997	AAACACCAAAAACTCGGAAAAT	58.951	186	(TTAT)5	1973	1992
	1664	UN15521	AACATTGGGCATTATCTCATTC	57.948	TGGAAGCATTGTCTTCATCTCT	58.936	173	(CTAG)4	1397	1412
	1666	UN15524	CAAATCACTTGCCAACAGAAAT	59.134	CCTGTTCATGTTTGTGTTGTTG	58.997	209	(AAT)6	565	582
	1667	UN15524	CAACAACACAAACATGAACAGG	58.997	AACGTTTCTGATGAATCATTGC	59.094	257	(TGA)7	746	766
	1668	UN15545	CGTCCCAGTGGACTATATGCTA	59.134	TAACAGCTGTGCAGATTGAGTG	59.148	226	(AGAT)9	683	718
	1670	UN15560	CCAACCACCACCTCACACAA	62.898	GCAGAAGACGATCTGATTGAAC	58.939	229	(CATA)5-(AGG)5	29	75
	1671	UN15577	CTAGCTCCGAACCCTAGTAAGC	58.761	TGATGGTGTACTCCCTCGTAAC	58.983	182	(CT)7	46	59
	1672	UN15579	GTGTGTATGAGGATTTGGTGCT	58.986	GAAACCCTAATCCGAAGTTTTG	59.035	154	(GAA)6	483	500
	1673	UN15584	GGTAGATCTGAAGAAACCCCAG	59.101	ATCCCTCCGTATCTGTACTCCA	59.848	110	(AGA)6	1417	1434
	1674	UN15587	GTTCTGCTTGATGAGGTTGAAG	58.983	GAGAAAAACCGTAACCCGAC	58.554	271	(AGA)5-(AG)9	2337	2378
	1675	UN15590	AAAACAAGAATCCAGGAGTCCA	59.976	CATTGTTAATAGCGTGATCCGT	59.036	109	(GAA)7	97	117
	1676	UN15594	GTCCTTCAAGTGCTTTCCTTTT	58.937	CTCAACAGAAATTCAGGGTTTG	58.741	256	(TCA)5	2200	2214
	1677	UN15598	TACAGAGGTGGTGGTTTAGGTG	59.026	AAAGGGCATAACAACATCATTC	58	219	(TG)7	1192	1205
	1678	UN15601	CGTCTTCCACTTCTTCAATCTG	58.98	AATGCCGCTTCTTATCTCTTTC	59.041	203	(GAA)13	1241	1279
	1679	UN15602	GACCAATGACAAGCACTCTGAT	59.216	CCATCTCTCCGTTGTTGTGTAT	58.983	273	(CAG)7	561	581
	1680	UN15609	TGTTGATCGTAGGCTTCATTTC	59.229	CAGAATACGCATCTCCTTCTTG	58.997	178	(TC)6	38	49
	1681	UN15614	TATCATATGCAATGGGAGAAGG	58.922	GGGTAATTGGGACATGAGAGAT	59.175	275	(GAT)5-(ATC)5	223	311
	1682	UN15616	AGCTTTCAAGAAGAACCAAACC	58.937	GAACAAGCTCGTTTTCTGTGTC	59.032	219	(AGA)5	388	402
	1683	UN15624	AGCAACAAATATCCAGTGATTGA	58.642	CAAAACAAGCATTGAGCTTCTC	59.158	245	(AG)8	61	76
	1684	UN15631	AAGTAGTTGCAGTCACCAGAGC	58.678	ACAGTGGAACAATAATTCGGTG	58.882	270	(TG)6	717	728
	1685	UN15637	CAAAATCTGCACACAGATAGCA	58.992	ATTCCCCTGTTCTCCTATCCTC	59.803	177	(AAAC)6	757	780
	1686	UN15663	CTTGGACCATCCTTAACTGTTG	58.626	TTTGGAAGCTGAAACAAAAGAA	59.03	275	(TTGTAC)4	338	361
	1687	UN15684	GGAATGACATCAATGCAGTTTT	58.955	GAAGATCCTGCAACATGTGAAT	59.059	157	(ATA)5	70	84
	1688	UN15706	CACAAAAGAGAAAGAGACGGTG	59.026	GGGTCGGATTTCTAGAGAGAGA	58.943	240	(GGAG)4	1955	1970
	1689	UN15711	GTTATTTTCCTGCCCCTTTATG	58.924	TGGGTCAGCAAGGTAAGAACTA	58.904	175	(AATT)4	629	644
	1690	UN15716	TTCAATGACAAACTATGGCACA	59.087	GATCTGAGCTTGATGATTCTGG	58.889	132	(AAC)5	1094	1108
	1692	UN15719	CCCAAAGAAGCCAGTAAGAACT	58.957	ATTTGTTTTTCCCATAGGCAGT	58.931	163	(TTTA)6	401	424
	1694	UN15728	AATTCCTCCGTTTCATATCACC	59.205	CCAATGAACAGATGAGTAGCGT	59.266	176	(CTT)5	121	135
	1695	UN15731	TACATTGAGGTAAGTGACGGCT	58.792	CTGAACTAGGTTTCTTGGGCTT	58.957	115	(CTGT)4	97	112
	1696	UN15735	AGGTCATTCGATTCAAGATTCA	58.647	ACACACAAAATTGGACGGAAT	59.208	134	(GAA)5	116	130
	1697	UN15737	GAAGCAACAATCCCTAATCCTC	59.094	TTGCACGAACTCCAAATACTTC	59.271	194	(TCT)5	101	115
	1698	UN15743	AATTTACAAAACTGTCCTCGCA	58.811	GAAAATGGAGAAGCTGGAGAAG	59.482	263	(GCC)6	2210	2227
	1699	UN15749	ATTGCAGAGGAACAGAACAAAA	58.882	CGGAGAAGAAGAAGAAGGAGAG	58.872	263	(CCT)5	218	232
	1700	UN15751	GAGATCAGAATCATCACCAGGA	59.094	CATTTCACTGTTGAAAAGCCTC	58.882	276	(CAA)12	548	583
	1701	UN15751	ACAACAATCTGGTGGTTGACTC	58.968	CATTTCACTGTTGAAAAGCCTC	58.882	207	(ATG)6	736	753
	1703	UN15778	TCTGCTGAGTGGAGAGAGCA	60.005	ATCTCTGTCATTTGCTGCACTT	59.011	220	(GTG)5	31	45
	1705	UN15781	GAAGAATAAGGTTTCGTCGGAG	59.264	ATGTCCCTTATACCGCCATATC	59.107	219	(CGG)7	259	279
	1706	UN15783	GAAGAGGCTCACAAAACAGAGA	58.721	GAGAAGGAAAGTATCGGGAAAA	58.756	269	(AG)8-(AG)6	614	675
	1707	UN15798	CTCTTTGCACCTCTCTTCATTG	59.122	CCAACTAACCCCCTCTCTTCTA	58.779	131	(AG)6	1280	1291
	1709	UN15816	GTTCTGATTTCTGAAGCTGACG	59.125	CCTCATGAATCAGGATTACCAA	58.903	133	(AAC)6	269	286
	1710	UN15822	TGTAATGTTTAAGGTGCGATCC	59.013	TCCCTTATTTTTCTTCGTGGTT	59.035	166	(TA)7	230	243
	1711	UN15826	AATACCAACTCGGTTGAGTGC	59.115	CAATCAAGACTGAGATGAAGCC	58.936	190	(AATTA)4	168	187
	1712	UN15827	GATGCACTTTGAGCTGAAGAAC	59.129	AGATTTACAACCACGAGCGTTA	58.834	161	(TTC)5	551	565
	1713	UN15849	CAAATTAGTCTCGTTCGACTGG	58.904	GCGTTGACCATGTTACTGGTAT	58.909	213	(ATC)7	480	500
	1714	UN15853	TTCTCGAGTCTTTTGAACCTCA	59.097	AAGGATAAACCATCTCCTGGAA	58.958	180	(TGG)5	592	606
	1715	UN15858	CTTCTCCTCTTTTCCCCTTTTA	58.093	ATGGCTGCTTGTGCTATTTCTA	59.059	199	(AC)9	171	188
	1717	UN15878	AGATTGTAGGCACAAACATTGC	59.161	ATACTACTTTCTCTCCACGCCC	58.806	213	(GAG)5	716	730
	1718	UN15894	CCGCTGCTGATAATTACACTTC	58.924	ACTTCCCGTACCAGACAAGATT	59.035	184	(CTC)7	58	78
	1719	UN15900	GGAGCTCGTTACTTACACCACA	59.309	CGGAAAATTGTTTCAAAGTCAA	59.14	130	(AC)7	132	145
	1720	UN15905	AAAGCTGTGATTTTTGGTTGATT	59.091	GGGCAGTATAGGTTTGAGATCC	58.984	121	(AGT)5	51	65
	1721	UN15905	AGGTACTCTCCATGCCCACTAT	59.014	AAGCAATCTCCTCTCACTTTCC	58.991	276	(TAGTT)4	360	379
	1722	UN15909	GATCGATTGTAAGGAATCGTGA	59.046	TTGCCTCAGATCATAAAGCCTA	58.989	152	(AT)6	119	130
	1723	UN15911	TTTCGAACTTAATTTTGACGC	57.163	ACAACAGAGGTTACAGCTTTCG	58.585	231	(TATG)4	27	42
	1724	UN15927	TAAGCAACCGAGAGGTGTAAGA	59.041	CAAGGTGGAGTGTATAGGAGCA	59.262	274	(AC)6	1576	1587
	1725	UN15953	GGAGCGATCTATTGACCTTCTT	58.873	TTATGAGCTCGTTCAATTTGCT	59.036	280	(AC)6	847	858
	1726	UN15954	CTCACACAGTCACACTGCCTAA	59.008	TTGCTGTGTGTATACAGTGCGT	59.343	110	(CA)8	437	452
	1727	UN15956	CTTTGGAAAAGGAAGAGGAAGA	58.998	CAATGGGAATGACTCTACTCCA	59.052	266	(ATG)5	2155	2169
	1728	UN15974	AAAGTTGCAGAAGGGAGAGAAG	59.166	AAGCAGGAAGGATGAAGAAGAC	58.991	123	(GA)7	85	98
	1729	UN15974	TTGAAGTTTGCTCTTTTCTGGA	59.131	AAATAGGAACAAAAGGGTGTCG	59.411	187	(TTC)5	465	479
	1730	UN15990	GAAGAAAATGAAGCTGGTTTCC	59.246	AGCCCAAATATGCTCTTATTGA	57.932	256	(GA)11	290	311
	1731	UN15991	ACATGGTGGTAAACTGCTTGAC	59.032	AGAGCTAAGGCACCAGAAAAAC	59.091	141	(TCT)5	1453	1467
	1732	UN15996	GATTTAAAAAGAGAGGGGCTGA	58.887	GCACTACGTGCCGTACTACCT	59.346	216	(CTG)5-(GCG)5	1549	1583
	1734	UN15997	ATCATCGGAGCATTTGTTCTTA	58.72	GGAAGGAAATGTACAGAGGAGG	59.101	254	(TGC)5	1068	1082
	1735	UN16004	TTTTATTTTTGTCCCTCGTCAG	58.298	AAATTATTCACCAATTGGGTCC	58.974	208	(TCA)5	249	263
	1736	UN16011	TGAGCTCAGGAATCTCCTCATA	59.031	GACATCCTTTCCATGAAGTTGA	59.031	278	(CTT)7	971	991
	1738	UN16063	GAAATCGAAAATGTTCAGGCTA	58.386	TTATTGTACAAGTCCTGGTGGC	59.02	225	(AAT)7	160	180
	1740	UN16072	TCTGCCAAAGAGTGTTTCAGTT	59.029	AATTCGAACTCATGACCTTGTG	59.101	220	(ATT)5	181	195
	1741	UN16074	AAGTATTGTTTTGTTTGCACGG	59.098	TTCTAGCCATGAGACAGCATTT	59	274	(AG)21	598	639
	1742	UN16074	GATGTACAAAGAACATGCCGAT	58.979	TTGGTGAAAGCTATTGAGATGG	59.225	209	(AACA)4	1358	1373
	1743	UN16078	GAAATGAGGGAAGGAAAATCAG	59.068	GGGGATTAATTGAGTGAGTGAA	58.046	233	(AT)6	713	724
	1745	UN16090	CATTTACACGAGGAATGGAAGA	59.087	GGGAACATATGGTTATAGCACAA	57.97	174	(TTC)7	2149	2169
	1746	UN16091	CTAATGGCTGAGAGGCATACAG	59.02	GGAAGAGGAGGACACCAAATAC	58.967	182	(ATT)6	478	495
	1747	UN16095	TCATATTCCTCCTCTCTGAGCA	59.031	TAGTTAGGAGAGAGAGACCGGC	59.147	177	(GCA)6	381	398
	1748	UN16110	CTTAATCCATTTTCTTGTGCCA	59.12	AAGAGTGTTTGATTGCTTGCAT	58.909	222	(AAAC)4	2694	2709
	1749	UN16123	ACTCAAGATGAGTGGTGTTGCT	58.872	TCAGCAAGCCTAAATCACAGTT	59.044	254	(CT)11	797	818
	1750	UN16137	TTCTGCATGATACATGAAACCA	59.041	ATCCCATATTCCCATTCACTTC	59.029	170	(AG)9	238	255
	1751	UN16153	GAATCATTTCCTCAGCAGACAG	58.936	TCAGAACTCATCAACACAACCA	59.187	256	(TTTAT)4	261	280
	1752	UN16157	GACATATAATTTGGGACGGAGG	59.572	GGAGCTTCAGATGATGACAAGT	58.405	140	(ATA)5	1171	1185
	1754	UN16169	ATTATCCCCATTTATTGCTGCT	58.907	GCTTTGATCAGAAACGATCTTG	58.976	248	(ATG)6	257	274
	1756	UN16179	GCTGAATAAAGCAATTAACCCC	59.052	TTTCTTTTGGTTTCTGCTTTGA	59.03	109	(AC)6	1756	1767
	1758	UN16188	TGATATGAGGATGCATGAACAA	58.994	ATATTCCCAAGGGCATTTAGTG	59.251	248	(AATA)4	1291	1306
	1759	UN16190	GTCTACCACCATCACCACCTC	59.294	GAAAGAGCAGCATCTGTACCTG	59.149	129	(CCA)8	48	71
	1760	UN16191	ATTTGTCGTGAAAGAGCGATAA	58.901	ATCACACCTCTGCTTGAAGAAA	58.983	269	(AG)7	461	474
	1762	UN16222	GAGGAGATGATTCTCCAGGAAG	59.28	CTCTAGTTTCTTCACCCAGGGA	59.745	264	(TCT)7	509	529
	1763	UN16225	AAGGAAAATGTTAATGCCACCT	58.931	GCGGATGCTGTAGATTGTTAAG	58.924	152	(TTTA)4	927	942
	1764	UN16238	GAAGAACTCCGTACCTTCATCC	59.104	CTTCAAATCAACCAAACCAAAA	59.007	123	(GAA)8	765	788
	1765	UN16250	GAACATACCCATCCCAGAAAAT	59.072	AAGAACGATCCAATTCCAGTTT	59.004	189	(CA)7	415	428
	1766	UN16267	TTCTTCCATTGTTACGAACCAC	58.997	ATGGCTGAAACTCACAGCTAAA	59.044	241	(GTACT)4	210	229
	1767	UN16277	GTCGTCAAGTGGTATCCACAGT	58.994	GTCGAGGAAGGAGAGAGAAGAG	58.832	280	(TC)7	620	633
	1768	UN16278	ATACGTGGAAGTGTGTATGCAG	57.719	GGCTCACACGCCATTATTTAT	58.982	271	(TA)7	723	736
	1769	UN16290	ACCTTGAGATGGGAGGTACTGT	58.998	CAGCTCCACAAATAAATCTTGC	58.901	201	(GGTGCA)4	1174	1197
	1770	UN16301	AGTGAATCCAATCTTTTGGTCC	59.33	GTTACTGAAAGCCAGAATGTCG	58.906	216	(CAGATC)4	653	676
	1771	UN16301	CTTGCTCAGAAGCACCTAAAGA	58.927	CTGGTAACTTCCTTCAAAGCCT	58.957	197	(GA)6	1087	1098
	1772	UN16306	CACATCAACCTCAACAGACCTT	59.112	GAAACGGAGGAGTTTGTCCTAC	59.147	243	(AAT)6	344	361
	1773	UN16306	CACATCAACCTCAACAGACCTT	59.112	GAAACGGAGGAGTTTGTCCTAC	59.147	243	(TAA)5	362	376
	1774	UN16306	CACATCAACCTCAACAGACCTT	59.112	GAAACGGAGGAGTTTGTCCTAC	59.147	243	(TCA)6	377	394
	1775	UN16320	TCAATCCCAAGTTGGTTAACAG	58.994	TCTTGAAAACGGTGAAGAAGAA	58.994	164	(CAT)7	1674	1694
	1776	UN16321	CCATGATCACCCAGAAAAGTTA	58.949	GCATGCAAAATTAATGACCTGT	59.016	198	(CA)7	1512	1525
	1777	UN16323	CAGGAAGAGACAGCAGAGAGAA	58.965	CGGAATACTAGCTTTGATGCAG	59.055	126	(GCT)5	853	867
	1778	UN16360	GCTACAAGTGTCAACAAGGAGG	58.912	TCGTTTATTGGTTCTTCTCCCT	59.133	192	(TC)7	394	407
	1779	UN16364	TTGATTGTTCTTACTTGGTTAATGC	58.729	GTGGGATGGAAAGGAATAGAAG	58.958	189	(AC)6	41	52
	1780	UN16371	CCCAACACACACTATACTCATCG	59.434	AGCCCATCTTGGTCAATCTTAT	58.984	258	(TC)6	60	71
	1781	UN16372	TTCGTTCACAAACTTTGCTTTT	58.965	ACACTGAGAAGACGCATGAACT	59.019	235	(CA)6	303	314
	1782	UN16375	AGAGACAACAAACAATTCACCG	59.146	CCTAGTATCTCCTATACATAGCCTCC	57.31	233	(AG)11	759	780
	1783	UN16380	CCTTCAGGCATTATGACAACAT	58.976	AAAATTTGTCTGAGCAACATTCA	58.8	244	(TTG)5	1216	1230
	1785	UN16412	CTCTTCGTGGCAGAATGACTAC	59.008	AAGAAGGGATGAGGAAAAATGA	59.068	246	(TG)6	937	948
	1786	UN16434	ATTGCATTCTTGTTTGATGGTC	58.955	TATGAGTTGTTTTGTTCCCCTG	58.994	248	(AG)11	465	486
	1787	UN16434	ATTGCATTCTTGTTTGATGGTC	58.955	TATGAGTTGTTTTGTTCCCCTG	58.994	248	(GA)8	487	502
	1788	UN16434	GCAGAAAACTAATTCAGCCTGC	60.391	TGCTTTTGGTGGATTATGAAAC	58.989	238	(AAC)5-(ACA)14	792	858
	1789	UN16434	GCAGAAAACTAATTCAGCCTGC	60.391	TGCTTTTGGTGGATTATGAAAC	58.989	238	(ATA)7	859	879
	1790	UN16441	TCTGGAGGGTTTGGATTTTTAT	58.864	CCTTTTGAAACTCTTTTTGCCT	58.971	152	(GA)6	542	553
	1791	UN16466	TCTTCGGTTGAAATTTTTGTCA	59.603	AGATTTCACCCAATCATCTTCA	58.504	279	(TG)6-(ATGA)4	367	457
	1792	UN16469	ATCTGGTAGCAAAAAGGGTGAT	59.027	AAATTCATTTGCAGAACAGCAT	58.768	167	(TGA)6	771	788
	1793	UN16470	GACAAGGCAGTATCGCTCTATG	59.024	TGCTGTCTCCTAAATTGCATCT	59	138	(AG)6	1341	1352
	1794	UN16490	ACCTTGTGAAGAAGCATTCTGA	58.983	CCAAATTGGTTTTTGCTTGTTA	59.063	227	(AAG)5	850	864
	1795	UN16491	AGGCAACAGATTAAATCAGGGT	59.027	GGGAGCTAAGCTTTCATCATCT	59.007	273	(AG)8	570	585
	1796	UN16498	AGATCGATCGCCCTAGATAGAC	58.852	TTGGGTACGACTGGACAACTAC	59.029	227	(AT)9	632	649
	1797	UN16502	ACAAACCTCTGTTGGAAAACAA	58.65	GTTTTAAACAACAGCCCGAAGT	59.581	244	(TA)6	101	112
	1798	UN16524	GTCACCTACACCCACCAATTTA	58.743	TCTGGTTTGAGTGTGCCTAATC	59.242	194	(TTA)15	476	520
	1799	UN16525	CAAATTGAAGCATGTAATCCGT	59.013	TCCTTGCTTGATCATATTGCTT	58.857	210	(ATAG)8	1451	1482
	1800	UN16531	TGTTTTGAAACTTGAAAGCAAT	56.693	GATGCCAACGAAGCACTAAAT	59.242	172	(ATTT)4	151	166
	1801	UN16534	TCATTCGCCTGAATACATTTCT	58.72	CCATGTGCACTATATCCCAGTT	58.861	167	(TG)8	120	135
	1802	UN16534	TTTTATTTTGACTGCAAGCGTT	58.981	CATTAGAGGCGGTAGGTAGTCC	59.177	270	(GTG)7	2468	2488
	1804	UN16550	CGATTGATCAGCTAGGGTTTTA	58.409	ATCTTCCTCTTTGTGCTTCCTC	58.991	280	(TGAAT)4	81	100
	1805	UN16557	TGAATCCATATATTGGGAGCAC	58.787	CCAGTTAAGGTCACAAGCTCAG	59.05	242	(AAAAAT)4	218	241
	1806	UN16567	TATATCTATCAACCCGCACCAG	58.989	AACGGCTCAGATATAACAGCAA	58.924	136	(TG)7	2270	2283
	1807	UN16567	TATATCTATCAACCCGCACCAG	58.989	AACGGCTCAGATATAACAGCAA	58.924	136	(TA)13	2284	2309
	1809	UN16575	CCAAAATTAGACAGAAGGGGAA	59.476	ATGTAGTTTTCACCAGGTGTGG	58.887	181	(AT)9	892	909
	1810	UN16581	AAGAGGGAAGAGGGAAGAGATT	58.863	ATACGGAAAAGACGATGGAGAT	58.984	181	(TC)11	74	95
	1811	UN16582	CCATCATTCATCACCTCAGACT	59.018	AAATCTAAAATTCCACGATCCG	59.356	205	(CTT)7-(CT)8	429	485
	1812	UN16600	TTGATCTCTCCAATGTTGAACC	59.031	TTCCTTTAGAAGGCTCAACTCC	59.024	128	(ACC)5	2612	2626
	1813	UN16622	GAATAATCTGAGTGCCAAGCTG	59	CAAGGTTGTCATCAGTAGGGAA	59.097	247	(CTTC)5	1691	1710
	1814	UN16623	GATTCTACGGCCACTCTTCTC	58.014	CTCACCTAAAGTAAAAGGCGGT	58.887	232	(AG)9-(AG)8	33	68
	1815	UN16626	AATCATTAGCGGAGTTTCGATT	59.148	AGAGGCTTCTTAGCCAATTCAG	59.177	202	(TC)7	152	165
	1817	UN16630	GTACCTCTCCCATATGACCCAT	59.061	TACACCATATTTCCAGCCTTTG	59.01	243	(CAG)5	2619	2633
	1818	UN16639	GTTGTCCTTGTGAAGTTGTGGT	59.016	ACAATCTCTGCTTTTCCACAGA	58.983	253	(CTG)5	87	101
	1819	UN16639	CAGTAGTAGTTGGATCACCGGA	59.122	ACTGGAACAGAATCAATGCAAC	59.104	249	(GCA)5	699	713
	1820	UN16654	AAGCAATAAAAACAAGGGGGTA	58.964	TCGTATTCAGAGTGCATTTGTT	57.452	227	(ATTT)5	151	170
	1823	UN16663	TCTCTGCGAAAAGTTTGTCTTC	58.767	CATTGAAGTCCTGAAAATCAGC	58.836	257	(GAA)5	293	307
	1824	UN16666	GTACTATACGCCGGGAGGTATG	59.778	GTCTGTTGTCAGAGTTAACGGC	58.914	107	(CAA)5	1236	1250
	1826	UN16699	GTATTGCATCACAAGCTAAGGC	58.927	TGATGGTCTTGGTCTGTAGGAG	59.208	124	(ACA)6	204	221
	1827	UN16708	TAGACTCGTTTGTGTTTTCCGT	58.814	CTCATGAGATCCTACGCCTAT	56.024	171	(GT)9-(TATT)5	1798	1844
	1828	UN16711	TTCAACATACTCCCTGCTGAGT	58.865	CTCAGAATCATATCTTGCTGCC	58.955	232	(ATC)6	233	250
	1829	UN16714	ATTCTTCTCCTCCTCCCATTTT	59.45	ATCCCAGTACAGATACCACGC	58.95	280	(ATC)7	479	499
	1830	UN16715	CTTTTCCTTTGTTGCTGAAATG	58.919	GATCGTTGTTTTATCTTCTGCG	58.901	269	(AG)18	1957	1992
	1831	UN16721	TGCATTTCAGATTGTTTATGATTG	59.047	GACAACTTGGTTTCTGCAATGT	59.149	248	(AAAT)7	1212	1239
	1832	UN16740	GACAGTTTCTCTTCCGTGATTG	58.84	GGTTCTGCAAAGCTTCAATATG	58.901	108	(TGC)5	1792	1806
	1833	UN16752	CACGACTTTGATTTTTGTCGAT	59.134	TATTGATTCTTTGGACGGAAAA	58.606	262	(ATT)12	1423	1458
	1834	UN16771	GCTTTTCTCCAAACTCCCTTTA	58.929	AGACTAACTGTTTCGCCTGTGA	59.053	158	(TTC)8	78	101
	1835	UN16780	CTCATCTCCATTTCCATTACCA	58.903	ATTCCGAAATGAGAATCCAAGT	58.961	229	(ATT)5	1184	1198
	1836	UN16780	TGTCCTCCTCCCCTTTGTAGTA	59.991	TCACCATCATCATCATCATCAC	59.174	221	(GGA)5	2075	2089
	1837	UN16780	TGTCCTCCTCCCCTTTGTAGTA	59.991	CTCCTCCTCCTCATCACCAT	59.052	234	(TGA)5	2091	2105
	1838	UN16781	GAGAGGGTTGAGAAGCAATTTT	58.894	CAAATTCTTTGTATGGAAGCCA	59.12	206	(AAG)6	1197	1214
	1839	UN16786	AAAGAGTAGGCGAGAAGGGG	59.842	CCAGACAGGGAGTTGTTCATAA	59.097	207	(GA)9	28	45
	1840	UN16791	CTTCTTCAGGTCGTCATCTTTG	58.98	CAATTCCAGATGAGTCTTTCCC	59.94	260	(TGAT)4	1528	1543
	1841	UN16800	CGGCCTATGATTTCTCTCTCTT	59.004	ATATTTCAATGGGGTGGGTAAG	58.994	253	(TC)14-(AT)9	207	271
	1842	UN16800	TGACGATATTCAAGGACCATTC	58.906	CGGCCTATGATTTCTCTCTTCT	59.004	212	(TA)9-(AG)12	779	842
	1843	UN16807	TACCCATAAGGTTGTCATCAGC	58.976	CAGTATGCAATATTTCCCTCCA	58.966	273	(GAAG)4	2677	2692
	1844	UN16808	CTGGTCCCAGAAAAATACAACA	58.994	ATTGTCGGAATCATCCTCTCTT	59.061	249	(AAAAT)5	166	190
	1845	UN16814	AACCATAGCCCTCAACAATCTT	59.027	CTTGGACCTCTAATACTGCACG	58.927	134	(TC)6	31	42
	1846	UN16818	TCAAGCTTATGAGGTTCTGAGC	58.745	TGATGTTCCATTGTAGAGGTCC	58.912	250	(GGT)5	394	408
	1847	UN16818	TATCGAAGAGGAGATGCGTAGA	59.091	AACCAGGTTTTGCATTACACAC	58.93	254	(AGTG)4	1406	1421
	1848	UN16827	TTGACCATCATCATCATAAGCA	58.994	AGGGATGACGATAGAAATGGTT	58.849	243	(TC)6	788	799
	1850	UN16849	GCAGAGAGAATCCAAAGGAACT	58.991	TGATTGGGAATTATTGCGTTAC	58.873	206	(TA)10	105	124
	1851	UN16885	AGATTCAGAAACCACACAGCAT	58.723	TGTAGCCAGCCTATCTTGGTAA	58.922	208	(ATA)8	216	239
	1852	UN16885	TATGAGTGCGAGGAGAGAAGAA	59.218	TGTAGCCAGCCTATCTTGGTAA	58.922	165	(ATA)8	2247	2270
	1853	UN16912	AGTTCAATCCCTTCCCTAAACA	59.001	CTTGATTGGCCTAAATTCATCA	59.078	231	(TC)11	849	870
	1854	UN16957	AGCACAGTAGAGATGGTCAGGA	58.968	GTGGCAGAGAGGTTTTCCTATT	58.783	242	(CGC)5	1679	1693
	1855	UN16958	GTAGAGGATTGGATCTCGGAAC	59.061	AAAACAAAATCTGCGCAAAAC	59.288	145	(GA)8	632	647
	1856	UN16966	GCAGACGAAGAATACGAAGATG	59	CAACAACAAAAAGCTCATCCAT	59.134	171	(AGG)5	1151	1165
	1858	UN16968	TCTTCTTTCTTCTCAGCCTCCT	58.875	TAAGCCTCTTCCTAGCTGGAGT	58.827	254	(CT)8	300	315
	1859	UN16982	TCAACGTTAATGGGACTCTTTG	59.131	TCTGGACGAAGAATGTGAATCT	58.792	258	(AGC)5	535	549
	1860	UN16984	AGAAAAAGCTTCCCACAAACTC	58.937	GGGGAGAAAAGAGTAGGTCCTT	59.145	246	(TGA)5	271	285
	1861	UN16988	AAACACTGAGTCGGGCTAGTTC	59.816	CGTGGTTTACCATCTTAAATGAA	58.128	203	(TTAT)4	1674	1689
	1862	UN16989	CATTTACACGAGGAATGGAAGA	59.087	GGGAACATATGGTTATAGCACAA	57.97	175	(TTC)7	1754	1774
	1863	UN17018	AAGATCTCCCACTCAGAAAAGG	58.851	AGGCAAAAATCTATCTTCTGGG	58.779	160	(AAAC)4	967	982
	1864	UN17023	TGTTGATTGGATAAGTTGGAGG	58.949	AGAATATCCTCAGCTTGCCG	59.434	141	(AT)6	4067	4078
	1865	UN17025	TACTCAGGCTCGTGTTGAGAAT	59.008	TTGCTTAGTGTTATCCACAGGG	59.154	215	(GCT)6	202	219
	1866	UN17026	GCCTCACAATTAGAGACCCTTT	58.783	CTAGTTTTCTGGATATGCGACG	58.922	264	(TCAT)4	294	309
	1867	UN17027	AGTAGCACCAACGTCAAAGAGA	59.053	ATCTAATGGAGTCCAAAGGTGG	59.348	222	(TAC)7	1553	1573
	1868	UN17037	TTTGGTCAATTTCAACTGGAAG	59.108	TCAGCTCTGCATAAAGCAATTT	59.169	102	(AG)10	1441	1460
	1869	UN17042	GAGGGACAACAGGTTATTGGAT	59.217	CTCAAGAATTCAATGGAACAGC	58.836	253	(TCA)11	817	849
	1870	UN17051	ACTCCCAAGAGATCGAAGAAAG	58.988	GTTTCTTGTGTTCGAGATCAGC	58.986	118	(ACA)6	203	220
	1871	UN17059	TCAATATGTGTATCCACCCACC	59.434	ACCACTTCTTTCACACACTTCG	59.301	214	(GA)11	1838	1859
	1872	UN17062	TCGATCAAGGATGATGATTTTC	58.977	TGAATCAAATGCAAAAACTGAA	58.329	223	(TTC)6	549	566
	1874	UN17072	GAAGGATCATTCATGAACCAGA	58.984	GGTTCTCTTCTTCTGCCTTGTT	59.035	127	(GAA)15	745	789
	1875	UN17079	TGTAGTTTTGGAGATCAGACGG	59.238	TTGAATTCTGGCATTACACCTC	59.091	269	(AGA)5	1742	1756
	1876	UN17091	ACATGGTGGTAAACTGCTTGAC	59.032	AGAGCTAAGGCACCAGAAAAAC	59.091	141	(TCT)5	1259	1273
	1879	UN17092	TGCAGTGATTGTGTTCAAGAAG	58.975	ATAGTCCACCATCCATTCCTCT	58.807	261	(GAG)5	1329	1343
	1880	UN17094	CGACCTTAGCTCAGTTGGTAGA	58.675	GAAGAATATGGTTCTTGCCCTC	59.094	278	(ATT)6	1627	1644
	1882	UN17101	GTTAGAGGAGGCTGAGGAAGAG	58.761	AATCAGCAAACTCACAATTTGG	59.134	200	(TTA)5	1446	1460
	1885	UN17113	TGGATCTTTTCCTGCTTCTGTA	58.973	AGCTCAACATCATCTCTCTGGA	59.043	247	(TC)15	270	299
	1886	UN17115	CCACATTTGCATTTCCTTAGAA	59.12	CAGAAATAGATCTGGGCATCTG	58.812	170	(AAAAT)5	197	221
	1887	UN17118	CCATAAATCTCCACACTCTCCA	59.052	AACACCATCAAAACTCCATACG	58.882	208	(CT)8	128	143
	1888	UN17124	CAAAGAAGGCAAACACACATTT	59.177	CTAACCCTTTCTGGAAAATTGC	59.163	111	(AAG)6	69	86
	1889	UN17133	ATACGTATTGGTTACCGGAGGT	58.717	CCCTTGTATCAAAGCAAATGAA	59.12	255	(TC)11	597	618
	1890	UN17133	TTCCCCTTTGTATTGTCCTTCT	59.001	ATTTTATCCCTGGTGAGAGGAA	58.958	206	(TATTT)4	1135	1154
	1891	UN17135	CCCTCCTTCTCAACTACCACTT	58.783	GAAGAAAGCCTTCACTCTCTCC	58.739	220	(AGA)13	193	231
	1892	UN17142	TTCATGCACCCTATCATCTTTC	59.046	TAGCGAAGATGAGGTTGACACT	59.008	190	(AG)17	2506	2539
	1893	UN17147	CAAATCCTCTTAATTGCTTGTCA	58.445	TAGAGGCAATCTCTTCTCCTCC	59.081	194	(GA)8-(CTT)11	35	131
	1894	UN17157	TCTCAGAAATTGGGGTAACCTT	59.001	TGTCTTCAGCAAATTCCTGTCT	58.983	252	(TC)6	826	837
	1895	UN17157	TCTCAGAAATTGGGGTAACCTT	59.001	TGTCTTCAGCAAATTCCTGTCT	58.983	252	(AC)6	838	849
	1897	UN17177	CAAACAACACCAATCACAAATG	58.845	GAGAAGCACATCAGGTATAGCG	59.024	269	(ACAT)4	186	201
	1898	UN17178	TAGCGTTTCATTTTCTCCTCAA	59.01	CTTTCAAAAGATTCAACCCAAA	58.274	229	(TTAT)4	187	202
	1899	UN17184	GTTGATCCTATCAGAAAACCCC	58.826	GAGAGGCTCAGAACTGGAAAGT	59.138	108	(GAA)6	1485	1502
	1900	UN17194	CGATTGATCAGCTAGGGTTTTA	58.409	ATCTTCCTCTTTGTGCTTCCTC	58.991	279	(AATTG)4	89	108
	1901	UN17197	GAAAAGCAAGAAAAGACAAGCA	58.811	GCAGTCATAATGGAAGTGGAAA	59.091	104	(ATA)7	1082	1102
	1902	UN17199	ATGATATTAACATGCCCACCAA	59.081	TCTTGTTCCTTTGTTTCTTCCA	58.856	217	(AATT)4	3537	3552
	1903	UN17199	ATGATATTAACATGCCCACCAA	59.081	TCTTGTTCCTTTGTTTCTTCCA	58.856	217	(TAA)16	3552	3599
	1904	UN17206	GGACCAATGACAGTAAAGCAGA	59.242	CATGGCTGTATTGTCCAAACTT	59.02	274	(AG)8	621	636
	1905	UN17211	GAGCTAAAGATCTGGGATTTTG	57.159	TTTCGGATGAGAAAGCAGAGTA	59.111	176	(AG)21	40	81
	1906	UN17215	ATCTCTCGTCCCCATCTCTATC	58.644	AATTTTATGCTCCGCTCCTTAG	58.967	106	(AGGTA)4	30	49
	1908	UN17218	TTGTCACAACTCCTTGAAGAGG	59.372	ATTTAGAAAAGCTGCAAAAGGG	58.986	219	(CAG)5	265	279
	1909	UN17218	TTTCTCAGGGTGTTCTTCATTG	59.215	TGGATTTAGAAAAGCTGCAAAA	59.044	101	(TAT)5	397	411
	1910	UN17218	CTTCTCCTCTCTCTGCCTCTTC	58.974	GGCAGTTCAATCAATTCACAAT	58.955	258	(CCT)5	841	855
	1912	UN17237	GTTATCCTCTTGAATGGCCTGT	59.487	GGTTTTGGTTTTCCTTAGTTGC	59.079	230	(ATAA)4	130	145
	1913	UN17248	CCATCAGAATCAAGTGATGACA	58.57	ACTTCAACTTCCAGTGAGAGCA	59.136	239	(TGA)5	1364	1378
	1914	UN17249	TTCCTCTCAAAATGTTTCTCCA	58.809	ATTCTATGCATGCTTTTGGTTC	58.275	274	(GGA)5	269	283
	1915	UN17256	AGAAAAAGCGATTCCTCAGAAC	59.027	ATGGAGTCGGAGAGAAGAAAAA	59.348	174	(GGT)5	184	198
	1916	UN17256	TCCATGACAAGATATAGCCACC	58.93	TTCCAAGAAACAGCAACAAACT	58.927	264	(TTC)8	2428	2451
	1917	UN17257	ATCAATGGCTACAAGAATGTGC	59.118	GCTCTTCTTTCTTCTCCTCCAC	58.739	187	(CTG)6	1059	1076
	1918	UN17263	CGATAACATCATTGAGAGGGAG	58.671	GAAGTTTTTCAGGTGGTTTTCC	59.024	197	(CTC)5	2570	2584
	1919	UN17277	TGTTGGCTGATAGCTGTATGTG	58.873	CCTTGAATGTGAAACTACGAGC	58.906	259	(TG)6	770	781
	1920	UN17282	TCAGACTCGGGATAGTTTCTCA	58.934	GGCAACAGATCTAAAGGAAGGT	58.783	216	(AT)12	2850	2873
	1921	UN17298	AATCAAACGAATAACGTCATGG	58.878	ACTACAGTAGAGAGAGAAACTGAGGT	55.561	117	(CT)9	2356	2373
	1922	UN17299	AATGTTCCCAAAAGAGGATTGT	58.87	ATCTCTCTCTCCCAAATCCG	58.27	256	(GA)9	1306	1323
	1923	UN17311	GAAGATTGGAAGGGAAAAGCTA	58.887	CACCTCTTTTGTCCTCTTTCCT	58.896	278	(GAACCA)4	1103	1126
	1924	UN17312	GCCTGTGAGGTATTAGCCATTT	59.528	CGCTCTATCTCTACAGACCACG	59.169	123	(TA)8	1851	1866
	1925	UN17322	GATGAGTTTGCCATATTTCAGG	58.582	GGTTTCCGTCTGATAACTCCTC	59.104	279	(CGC)5	350	364
	1926	UN17324	TTTGTTTTGTTTTGTTTGTTTTTG	58.291	TCGAGAATAGTGTTGCCAAGTT	58.906	264	(AT)9	146	163
	1928	UN17325	CTCTATCCAGCTTCTTCGATCC	59.465	TCTCTTCTTCGACACAACAGGT	58.991	172	(CCG)5	164	178
	1929	UN17326	TCTTTTTCTCCGTATTTCCCTC	58.756	TCGAGTCTAGGGTAGAGAAGGG	59.008	173	(TGA)6	131	148
	1930	UN17331	GGCGTTTACCAGTCAGTCTTCT	59.816	TTGCTCGAAGGTAGAAGTAGCA	59.312	189	(CT)10	56	75
	1931	UN17335	TTCTCGTCCTTATGTGTATGTGTG	59.088	ATGCCCTTACCATCTTCTCATT	58.984	212	(ATAAAA)5	221	250
	1933	UN17347	CCAAATTTGTTCTTCTTTGGC	58.729	GCTCTGTATATCCTCCAGGTCC	59.084	235	(CGC)5	454	468
	1934	UN17366	AAAGTTGCCTATCCCTAATCCA	59.016	TGATGGTCCAAAGCAAAATAAG	59.12	277	(TGATGT)4	699	722
	1935	UN17366	CGACTGCTCTTGTTCTTCAACT	58.794	TTATTTCTCTGAAACCCTTGCC	59.609	179	(TCCGGT)4	1683	1706
	1939	UN17374	CAAGAGAGCAAGAGAGCAAGAG	58.769	ATTCTTCTGAAAGAGCTTCGCT	58.94	152	(AG)19	472	509
	1940	UN17389	AATTACCAGGAAAAGATGGATT	55.881	GAGATTTCTGGGTTTCTATGGG	58.958	162	(AAAT)4	43	58
	1941	UN17389	GCTCAGATCTGTGAAATATGGC	58.816	ATAACCTAGCTTTCCAGCTTCG	59.101	218	(CAA)6	503	520
	1942	UN17390	AAATTGGAGAGATCATTGGCTT	59.094	GATCGTAGCCTGTAGGTCTGAG	58.109	262	(AATA)8	530	561
	1943	UN17394	AGAAGAGCAGGAAATCTGGTTC	58.991	TCTTCTGATGATTCACTGGCTT	58.936	244	(AGG)5	801	815
	1944	UN17395	TGAAAAATCAATGTAGGGTTGG	58.852	TGTTAAAGTTAGTTGCATCGCC	59.32	198	(CTAG)4	224	239
	1947	UN17419	CATCGCAGAATTTCTCCATTTA	59.212	GAGAAAGGTGGAAGTCGAAGTT	58.898	164	(TC)7-(TCT)5	39	138
	1948	UN17439	ACCAATTTGATGAATTGAGTGC	58.955	ACATCAATTTGCACATGCATTA	58.963	120	(AT)6	283	294
	1949	UN17446	TTCACTTTTCGACTATGCGTTT	58.945	CTCATCACACTTCTTCTCCACC	58.794	128	(AG)8	1524	1539
	1950	UN17450	TTGCGTAAAATTTCCTCTCTGA	59.01	GTGAAGGTACAGGTGCAACAAT	59.032	229	(TCA)5	762	776
	1951	UN17456	TCCGATCACAACAAAAATAAGG	58.987	AAGAGTTCTATTCCGATGGTCG	59.615	187	(GAC)5	483	497
	1952	UN17462	TGCAACATGCTAGAAAAGAGGT	59.044	GTAATAATGGAGAGCCGTTTCC	59.019	277	(TA)6	340	351
	1953	UN17477	ACGCCTTTCTGAGAGGATTAGA	59.504	TGCCTAGGAAATCAAGAATGTG	59.225	263	(GAA)5	78	92
	1954	UN17477	AGATGAGGATGAGGATGAGGAT	58.978	TAACCTGCGCACAAGGTATATT	58.723	209	(GAT)7	2942	2962
	1955	UN17480	CAGCAGTTGAAATAATGGGT	55.252	AAGGGAGATGTCTGTAAGGCTC	58.877	170	(TA)6	26	37
	1956	UN17487	TTAAGCCAAATCTCCCAATTCT	59.123	ATCTCCCCAATTTACCCCTTAT	59.001	189	(TTC)5	30	44
	1958	UN17496	ATCCTCAAACCGTAATTCCATC	59.205	TACCATTCACTCCATCACTTCC	58.912	181	(TTC)8	378	401
	1961	UN17506	TTTGGTGCCCAATACAATACTC	58.878	GGACTTGTAGAAATTGAAGCCA	58.378	234	(TTC)5	200	214
	1962	UN17510	GATTCACGAGCTTATCGCATAC	58.883	AGGTTACAAAAATGCTGTCCCT	59.069	188	(TTTG)5	1596	1615
	1963	UN17544	CCGAATGTTTTGTTGGTTCTAA	59.03	CTTCCAAATCGAATCCTTTTTC	59.101	186	(TC)6	269	280
	1964	UN17550	GGAAACGGAGAGAGAAACAGAT	58.853	ATACGTGAATGAAGCATTTTGG	59.013	214	(GA)6	563	574
	1965	UN17550	AAGAGTGTGCTTGTTGCGTAGT	59.125	ATACGTGAATGAAGCATTTTGG	59.013	108	(AG)13	575	600
	1967	UN17555	CTTTCTCTCTCTACACGCCAAA	58.789	GTTAGGGTTTTTGAAATCGGAG	59.035	108	(CT)12	74	97
	1968	UN17563	GCAAAATTCTAACCCCAACTTC	59.038	AGTACCTGATGCAAGACGAAGA	59.008	213	(AAT)10	258	287
	1969	UN17565	CTTTGAAAAGTTTCTCCTCCGT	58.934	CGGAGCTTTTTAACCAACTTCT	58.992	206	(TTC)6	1343	1360
	1970	UN17567	GATCAAGCAAGAAAATCTGGTC	57.928	TATGCTGCAATACAGCTTCACA	59.537	261	(CCG)5	288	302
	1971	UN17592	TTTCGAAGATTACATGACGTTACA	58.744	AAGCTCTAGGTAGGTTTCGTGG	58.98	238	(AAATTA)5	311	340
	1972	UN17592	GCATACAGATATGGTCTTGGGA	58.93	ACAACAAAATCCTCAACCAACA	59.378	157	(AG)10	1167	1186
	1973	UN17593	CTATGTTTTGACCCAGAAGTGC	58.767	ACATAATGTTCACCCTCACAGC	58.986	241	(AAAG)5	769	788
	1974	UN17593	GACAAAAAGCCCTTTGAAGTTT	58.845	GGAGATTTGGGTTCTGCTTTAC	59.136	264	(TGAA)4	1259	1274
	1975	UN17598	CAGAGCTGTGGAGATTATTCAA	57.125	TACATCCCCGGAATCTATCTCT	58.937	242	(CT)8	95	110
	1976	UN17603	AACCAGGTTTTGCATTACACAC	58.93	TATCGAAGAGGAGATGCGTAGA	59.091	254	(TCAC)4	662	677
	1977	UN17603	TGATGTTCCATTGTAGAGGTCC	58.912	TGAAGATGCATTAAAGGAAGGA	58.831	193	(ACC)5	1676	1690
	1979	UN17618	TTAGATACTCGAGGATTGCTGC	58.631	TATAAGAATGGCTGGAAAGGGT	59.016	236	(CGC)6	628	645
	1980	UN17625	GTTCCTCCTCCACAAGGTTATC	58.967	TAGAACACAGCAACAGCACAAC	59.051	222	(CCG)6	290	307
	1982	UN17631	GCTGTAGATCATCAGGAAGCAC	58.964	CAGAGAGTGTGGGTCTTGTTTC	58.843	271	(CT)14	2703	2730
	1983	UN17635	TGCACAATCAACATTTTCAAAG	58.724	TTTTGTCCGAATTCTCATCATC	59.022	119	(TCT)5	68	82
	1984	UN17640	CTGGTGTAAAAAGCGAAAACAG	58.985	TAAACCCTCTTGTCTATTCGCA	58.899	267	(CAG)5	2620	2634
	1986	UN17645	GTGAGGATGGTGATGTAAAGGA	58.912	TGCAGAACTCTCATTTTCTTTTG	58.687	258	(TCGA)4	1139	1154
	1987	UN17647	GTTGGGAAAAGTTGCATTTACA	59.033	TCAGAAGTACTATCTCCGGCAA	58.997	255	(CCT)5	656	670
	1989	UN17663	GCCAAGTAGGGTTTAATCTTGG	59.057	TGCAAGAGAGAACATCTCTACACA	59.193	113	(TC)9	1307	1324
	1990	UN17665	GGCGTTGCGAATTACAATAATA	59.061	AGGTTTTGTAGCAGCTCAATCA	59.044	257	(GAA)5	582	596
	1992	UN17681	AAGGTTTAAGGAAAGCATGAGC	58.954	CCAGATCGTCCGGTTATCTT	59.006	277	(CGC)6-(CAG)5	278	315
	1994	UN17684	AATGCCCTGTTGAGAGAACATA	58.72	GTTTTGGATTAATTGCAGACCA	58.989	273	(TTA)10	1202	1231
	1995	UN17690	GATTTCCACTTGGAATAGGCTC	59.094	TAGGCTTCAATTGGGATACCTT	59.016	257	(AAAAAT)4	358	381
	1996	UN17691	TCACCGCAGACTTAGCATTTAT	58.924	TTTTCCCTTCTCCATTGATCTT	59.068	255	(CT)8	2043	2058
	1997	UN17692	GATGAGATCTTTATATCCGGGC	58.934	CTGGCCATCTGAACCATAATAA	58.966	280	(GTT)6	127	144
	1998	UN17692	AGTGTACGGTTTATTGTCGGAG	58.2	GAGAGGGCTGAAAAGTTACGAT	58.917	265	(TCT)5	702	716
	2000	UN17696	AGTGTGGCATCAACTGCTAAAT	58.794	TGGTACAAGAACACCTCCACTC	59.112	158	(AGA)7	3502	3522
	2001	UN17705	CTCTTTCAACAACACACCGAAT	59.146	TGAAGAGAGACAACCAGATGCT	59.09	272	(TCA)5	553	567
	2002	UN17708	CGCCAAAGAAATGGATTATGTA	59.002	ATTAAGGCAGATGGCTGAAGAT	59.249	181	(TA)6	70	81
	2003	UN17711	AGACGGACTCATCATTCAGAGA	58.894	GCCAAACTATGCTACAATCGAA	59.279	182	(TCT)5	1122	1136
	2005	UN17714	GTTCGGGTAATAAAGATGGAGC	59.019	CCTGTCCTTCTCCAAATCTTCT	58.851	245	(TGAAAA)4	99	122
	2006	UN17721	GTTGAGGGCGTTTCTATCATC	58.661	CCATTCTCCATCTTCCTACTCC	59.057	124	(AG)9	113	130
	2007	UN17728	TGCCCACATATTCAGAAAACTC	59.091	CTGACTCACCAAAGCATCAGTT	59.401	196	(GA)8	1549	1564
	2011	UN17739	GAGGGACAACAGGTTATTGGAT	59.217	CTCAAGAATTCAATGGAACAGC	58.836	253	(TCA)11	253	285
	2012	UN17741	GTAATCCAACTCTCTGCTGTCG	59.008	ACTGATCCGATCGATCCCTA	59.464	208	(TCA)5-(TTAT)5	801	857
	2013	UN17754	CAGGTTACCCGTTATTTTTACG	57.733	GAATTCACCATTAAAGCAACCA	58.989	133	(TC)13	53	78
	2014	UN17755	GCTTTTCCTGCTACACATTCAC	58.909	ATGGAACACGCTTAACAACATC	59.024	178	(GA)8	52	67
	2016	UN17763	TACCCAGGATTTAAGAAAGGGA	58.991	GGCTGGTAAACATACCCCTTAG	58.951	227	(AAG)6	261	278
	2018	UN17768	TAAAGATATCTCCCAATGCACG	59.101	AAACAACAATACGACACCGTTC	58.93	120	(GA)6	1922	1933
	2019	UN17775	GAATCGAGCTGATAGCAAACAC	59.003	TATTCTTTCACCGGTCATCAAG	59.087	266	(AGG)5	456	470
	2020	UN17785	CATAGATTAGCCATACGGACCA	58.989	GAAAATGTTGAATTGCCTGGTA	58.989	251	(TTC)6	1656	1673
	2021	UN17789	CACCCTAGCAAACTTCTTCTCC	59.411	TTTCCTCATCTCTCTCTCACCA	59.014	278	(GCC)5-(AC)8	2255	2366
	2022	UN17793	TAACCTCCCCAAATAAGATCCA	59.674	CCTACCCTGCTGCTATTCTTCT	59.069	246	(AT)9	298	315
	2023	UN17793	TAACCTCCCCAAATAAGATCCA	59.674	CCTACCCTGCTGCTATTCTTCT	59.069	246	(AC)6	316	327
	2024	UN17816	GTAAGCACCGTCGTTGATAGAG	58.93	AACAAATTTACAACCACCTGGG	60.015	241	(TC)13	2112	2137
	2026	UN17834	TCCCCACTAGTCTGTGTTATGG	58.98	CAGAAATGGCAGTCCTAATCTG	58.858	133	(GA)7	128	141
	2027	UN17840	CCCCACTTGATTAGCTATTTCC	59.016	ATGTTCACAATCCTCATACCAA	56.94	135	(AGA)5	2846	2860
	2028	UN17844	GCCACGAATTCAACTAACAGAG	58.906	TAGTGTGTATGTGAAGAGGGGG	58.98	225	(AGCA)4	646	661
	2029	UN17844	GTCCTTCATCGAGACAGTCAAC	58.797	TGTTAATTCGAGTTTTCCCTCA	58.74	259	(AGA)8	1697	1720
	2030	UN17846	CAAAGGGAAATTGCAATATGAA	58.98	TTCCTCGAGTATTTGGTTTCAA	58.74	228	(AT)8	484	499
	2031	UN17846	TCGGAGTTTTTGTTTTCATCTG	59.244	AGGGGAGAGCAAAATGTATAGG	58.671	267	(CCG)5	1441	1455
	2032	UN17850	GCAAATACTCAAAACTGACGGA	59.271	TTACAGGGAATGAATTTATCGG	58.018	199	(AG)10	95	114
	2033	UN17852	GGCCTAGTTTATTTCATCCTCC	58.176	GAATTGAAGATGGACAAGTGGA	59.031	115	(AAT)7	200	220
	2034	UN17859	ATGATGCACAGAAATATGGGAG	58.93	TTGACTTGTGCAAAGTTGTCTG	59.022	182	(AGCC)6	168	191
	2036	UN17873	ATCAAGCCCTTAAAGAGCAAAC	58.954	AAGGAGAGACAATAGAGGAGCG	59.147	184	(AAG)5	72	86
	2037	UN17879	CAATGTCTCATTCAACACACTTG	58.201	GGAGTATGCGTACCGTATGTGT	58.933	273	(TA)6	1395	1406
	2038	UN17880	TCACACACTTGATGAACCTTGA	59.187	CCAATCCGGAAAGGATACTAAT	58.414	275	(GA)7	833	846
	2039	UN17883	GATGAGCCTGAGAGATCTGTTG	59.043	AATATTTCATGGGGTGGGTAAG	58.994	188	(TC)13-(AT)9	184	247
	2041	UN17892	TTAGCGCCACTATCAAAATCAT	58.787	ATGAGAACGTAGGTCGGATACC	59.375	154	(CCG)5	2181	2195
	2042	UN17892	TCGGAGTCTGATCGTTGTTAGT	58.865	ATTTTGTTTTTAGTGTGCCGTG	59.098	207	(GCT)5	2356	2370
	2043	UN17895	AGCTCAAATAAGACGAGCACTG	58.816	GAAAAAGGGATGGCAGAACTAC	59.136	190	(TTTA)4	763	778
	2046	UN17920	GAATTGAGTCCTTGGGACTAGG	59.101	CCACGTATTTGATGACCTCTTG	59.494	277	(GAT)7	3095	3115
	2047	UN17921	TTGGGTTTTATGAAAAATGCTG	59.022	CTCATCAGAACTCCACAGCTTC	59.09	232	(AGC)5	127	141
	2048	UN17921	AAAGGAGAGGCAAAAATGAAAA	59.268	GGTTTCAGATTGTGTGCCTAAA	59.134	240	(TA)14	1594	1621
	2050	UN17932	TTCAAGACATTCCCTTTTATATG	55.221	AAGAAATAAGCCCCCAACTACA	59.057	240	(CA)9	34	51
	2051	UN17959	GAGAAAGGGTGAGAGGAGAAGA	59.067	AGGATCACCCTGTTTGAAATCT	58.967	199	(TCT)5	128	142
	2052	UN17960	CTAATGACATTGCTCCCACATT	58.976	ACGATTTGGTTCTGTTATGCAC	59.024	259	(CAT)5	268	282
	2053	UN17961	ACCGATTCACCTCTCTCTTAGC	59.014	CTAGATCTGGCTTCAGGAGGTT	59.011	150	(CTC)6	727	744
	2054	UN17972	ATAAATATATCCGCTTCCTCGC	58.696	GTTGCCCTTCATCTTCTCTTCT	58.991	118	(AGA)5	130	144
	2055	UN17986	ACTGACTGATCTGTGGATTTGG	59.065	AGATCTTCACCTGTATTGGCCT	59.127	175	(CT)7	596	609
	2056	UN17991	GCACCTGATCATGAAACCTATT	58.071	TTCCTTTTCATTAAACAAGCAGA	58.128	241	(AT)7	800	813
	2057	UN17992	ATTTTCTCTTGATTCTCTCGGC	58.984	ATTTGTTGCCTGTTGCAAATAA	59.537	208	(AT)7	1792	1805
	2059	UN17997	GGTTTAAGGTCGGATGTTGAAT	59.246	CCGGAATCACTTTAGGTGAGAT	59.482	274	(AT)16	2084	2115
	2060	UN18002	TAGAGGTTACGGAGGAAGAAGC	59.046	AGGAGGTGTTAATGGAGGAAGA	59.101	248	(TC)17	2085	2118
	2062	UN18008	ACTAGGTTCCATTTGGCTTTGT	59.069	TCCAAGAAGCACTCCACTAGAA	59.122	204	(CT)7	121	134
	2063	UN18012	CTTCAACAAGGCAATTTCAGAG	59.017	TTAAACGAATTGAACAAAAGGG	58.224	188	(AAAT)5	1033	1052
	2064	UN18015	GGTAAAACTATTTATTCTTTGCTGC	57.031	TCAGCTCCATCCTTTACTTTCA	58.973	207	(TA)9	39	56
	2065	UN18018	TGGTAGTAATGCAACCATCTCC	58.976	TTTTTCTGATCTCTCTCTTTCTCT	55.096	141	(GA)6	1224	1235
	2066	UN18020	AATTGGTAAAACAAAGGCCAGT	58.973	AAGAAAAAGAAGGCCAAGTTGA	59.411	252	(CTC)5	1733	1747
	2067	UN18026	TTAGGAAGGGCATAAAAATGGT	58.924	CATTACAGCTTATGGCTCTTGG	58.922	153	(ATA)6	306	323
	2068	UN18026	CATCGTCCTTCTTCTTAGAGCA	58.743	GGCTTTGATCTGTGAAATTGAG	58.836	151	(TC)8	1833	1848
	2069	UN18027	CTTTGCCATCACAGAAGCTAAC	59.044	CTGCCTGATAACCCTTCTTTTT	58.822	223	(CGG)5	964	978
	2071	UN18030	TGAACAATGAGGTTGACATGAA	59.024	GGAGTGGAAACTGATGAGATGA	59.141	161	(GAT)5	673	687
	2072	UN18032	GGATCAGATTTGATAGCAGCAG	58.955	CGCTTCGTTTGTTTATCTCTTG	59.075	189	(TTC)6	1410	1427
	2074	UN18036	ATCCGTTGTCGTTATATTGCTG	59.036	CGTCTGAGGTCTTCTCCCTAAC	59.388	172	(GCC)5	217	231
	2075	UN18043	TTCCAAAACATATCTCGAATGC	59.081	GGCTTAGCTCTCGTTTGATCTT	59.181	244	(GAA)6	2862	2879
	2076	UN18054	TACATACAATCCACTGCGAGAG	57.933	GGTGTGTTTACCCAAAGTGAGA	59.004	262	(AG)8-(GTC)6	79	138
	2077	UN18055	GATCTAAAACCACACCACCAGA	58.958	TTCAATTCTATAGGGCCAACCT	59.016	256	(AGC)5	1396	1410
	2078	UN18058	AGATCGATGACCAGACAGAGAA	58.894	TTTAGCTGCAAAGCAATACCAT	58.962	266	(GAA)5	247	261
	2079	UN18058	AGATCGATGACCAGACAGAGAA	58.894	TTTAGCTGCAAAGCAATACCAT	58.962	266	(AGA)5	263	277
	2080	UN18060	CGGAAAGAAACAGTTCACTGAG	59.026	ACTATTTACTGCCCCTCTGCTC	58.94	278	(GAA)5	1299	1313
	2082	UN18066	TAGAGAGAGAAAGGAAGAGCCG	59.389	GGAGGAAGAAGAAGATTGAGGA	58.92	161	(AG)15	64	93
	2083	UN18071	GTCGGGATTCATCCATAGAAAG	59.799	TGACTCATCCTTGACTTGTTCC	59.187	125	(AGA)6	59	76
	2085	UN18088	CCATATCCTTGTAGCATTTGGA	58.966	GAACCGAAGATAAACGCTCTCT	59.049	272	(GA)7-(AG)6-(AG)7	951	1034
	2086	UN18096	TAGAATCAAGCCACCTCACCTA	58.858	TCCAAGAAAATCTCACCATTTG	59.064	154	(CAA)6	261	278
	2087	UN18102	GTTCCTATTCCTATTCCTCCCC	59.2	GAATCGAAAGAAAGGTTTGGAG	59.242	117	(CT)7	1215	1228
	2088	UN18106	TTCGACTACGCGAATTATAAGC	58.616	TTAAAAGTGGTGAACAGGTGAG	56.951	276	(AAAT)4	1553	1568
	2089	UN18109	GCGCTTCAACTCTCTCTCTTCT	59.552	AAATGAATACGGAAAAGATCGG	59.356	279	(CAC)6	59	76
	2090	UN18141	GAAGAGGATTTGAGAATGGGTC	59.037	ATATTTTGTTCCATCGTTGCAG	59.013	222	(CTA)8	634	657
	2092	UN18143	CCACACACATATTCGACAACTG	58.975	AGAAAACTCAGTGGAGGAGAGG	58.995	145	(TTC)8	967	990
	2093	UN18145	TGAGAAAGAGCAGTGGGTAAAA	59.017	ATCCTCTTGCCTTCTTCATAGC	59.007	252	(ATC)5	644	658
	2094	UN18149	AGCCTTGAGGCAAAACATTATT	59.188	ATATGCTCCTGGATTGGAAGAT	58.94	225	(ACAG)4	159	174
	2095	UN18152	TATTGTTGTCAGTTTGGGCAGT	59.54	TGCATAGGTGCAAATCATGTAA	59.101	243	(AG)14	432	459
	2096	UN18157	TCATCATCACCAATACAAGTGTTC	58.885	TGTGACCAATTTGACAAACGTA	58.989	233	(TCT)5	97	111
	2097	UN18157	TCTATGAGGCATCACCACTTCT	58.817	TAGTAGTAGAGGCGAGCTGTCG	58.975	220	(TAG)5	394	408
	2098	UN18159	TGGGACATACGATCAACATACA	58.773	TCTGTGATCTTGGTTCTCCATT	58.646	133	(TC)19	1294	1331
	2099	UN18163	CCGTACCTATGTATGAGCGTGT	59.068	GAGATCGAGATCTGTGCTTTCC	60.357	117	(GA)8	2105	2120
	2100	UN18166	AAAGCATCATCAACCTAAGCAA	58.901	AAGGAAGACGAAGAAACAGGAG	59.032	220	(AG)6	30	41
	2101	UN18167	ATGACGATGTAACCATTCTTGC	58.979	CGACTCTGCTCTGAAGACTCAT	58.846	181	(TTTTC)4	888	907
	2102	UN18168	CATTGCTACTCCTAGCCTCAAA	58.676	CAATTCTGTTGTTCATTCGGTT	58.997	152	(AATA)4	69	84
	2103	UN18168	GCTTCACTACCACTTTCACAGG	58.912	TTCCCTCTCTTCATCTCCATTT	59.171	130	(TC)6	2805	2816
	2104	UN18178	AATGGAATTGAAAAGGAAAAGC	58.672	TCCAACCACTCAAGTACACACA	59.108	128	(AG)8	721	736
	2105	UN18180	AGTTACAGAGCCATGGAATCG	59.208	TGTAGTAGCTGAAGGGAAGCTG	58.814	208	(CTC)6	58	75
	2106	UN18181	TGCTTAATGGATCAGTAACACG	57.863	CTTTCCCTTACTACGGTGCTTC	59.326	207	(GA)8	45	60
	2108	UN18198	CAGACTGCATACCTCAAAATCC	58.72	GGAAAATTCCAAATCTCTCTCT	55.742	182	(GA)13	2811	2836
	2109	UN18206	TTGAATGTTCCTGATTGTGTGA	59.024	GACTCGTGCGACGACTCTTT	60.599	233	(GA)6	1598	1609
	2110	UN18214	GCAGCACACAGATACTTCCTTC	59.011	ACACTTGTATAGTGTGCCCCTG	59.053	223	(AT)10-(AGAGT)4	1774	1835
	2111	UN18215	AGTTGAATTATCACGGCTGCTA	58.924	CACAGCTGTCTCGATCTTCTCT	58.846	172	(AG)6	1830	1841
	2112	UN18218	CATCAGTCCCGAATTCATTAAA	58.943	CCCGTTTTCCTAGAGAGAGAAG	58.669	156	(CT)6	661	672
	2113	UN18220	AACCTACCCAAATTCAAGAGGA	59.001	CGAAACATCTGCTTCCATACTC	58.861	222	(AGA)5	196	210
	2114	UN18220	TTATTCACAGCAGCAACAACAG	59.038	GCAGATTACCAATCCCTAGTCC	58.984	265	(TGG)7	1195	1215
	2115	UN18222	GAAGTACTCCAAACATTGCAGC	58.909	CCTTCTACAGAAGATCATCCCC	59.057	242	(CTA)5	532	546
	2117	UN18231	GATTTCGTTTTGTTGGGTTACA	58.899	GATACGATTCGTGTGGACTGAT	58.939	255	(TGTTT)4	1255	1274
	2118	UN18239	GCATTACCTTCAATTGGAAACA	58.989	TTTCTCTACTTTTGCCCAATCA	58.875	187	(CA)7-(CA)6	115	165
	2119	UN18239	GCATAGTAGCGAAGACAACCAC	58.933	TTGGTTTTGAGTTAGGGTTTGA	58.65	251	(GAA)6	915	932
	2120	UN18254	AGAAGTAAGCATGACGAGTGGA	59.008	AGTCTTCTCCTACACCACTGACC	58.801	232	(AG)8	1506	1521
	2121	UN18261	CTAAGCGTTGAATCCATCTTTG	58.899	ACGTGAGTGTGATGCTAATTCC	59.129	141	(TGTC)5	312	331
	2122	UN18262	TATACATTGACAACGCCAACAA	59.006	TTCTTTTCGTGCCATAACAAGT	58.811	255	(AAATA)4	2581	2600
	2123	UN18266	TCTGGATTGTGGAATAGCAAAG	59.225	ACGAAAGTGTGCAGGTAGAGAA	59.053	201	(TGATC)4	173	192
	2125	UN18268	GAGAGAGTTAGGGCTTCGATGT	59.014	CGGAACCTCTCTTTCTCTCTTT	58.288	141	(AG)6	3567	3578
	2126	UN18269	CATTGAAGTCCTGAAAATCAGC	58.836	TCTCTGCGAAAAGTTTGTCTTC	58.767	257	(TTC)5	1412	1426
	2127	UN18271	ACCATTTTCCTTCACCTCCTTA	59.001	GAACACTTGCCTGAAAAGACTG	59.029	247	(TTC)5	211	225
	2128	UN18276	AGCATATTGATCCTTGTGTTGG	58.976	ACAGGCATAGATGAGCTCACAG	59.525	280	(TGG)9	992	1018
	2130	UN18280	GTTCTGGCCATTGATAAACTCA	59.091	CCAACAACCACATTAATCATCA	58.267	201	(TTC)5	1821	1835
	2132	UN18293	CGCTAATCTTCCCATTTCTGAG	60.217	CCCTCTCCATGAACCATAGTG	59.415	146	(AG)9	40	57
	2135	UN18303	AGAACCCATGCCTATTTCTCAT	58.984	TCCACAGAGCTACAGAAGAAGC	58.89	273	(GTTG)4	1561	1576
	2136	UN18307	CAGGAATCTTACTGCGATTGAG	58.997	CCTTTCCACCTTTAGTACAGCC	59.196	204	(CT)10	279	298
	2137	UN18310	GTGGATGAAGATGCAGAAGAAG	58.936	ATTAAAAATTCCGATCCCTCAA	58.86	201	(GAG)5	3774	3788
	2138	UN18311	CCTTAACAAAGAAAGCGGAAGT	58.992	AACTGCAGATTGAACCCAGTTA	58.767	162	(TTC)6	1235	1252
	2139	UN18313	CCGAATAGTGAGAATCCGTGTA	59.111	GCCAGATCAAACAAATGGTAAA	58.989	215	(AG)7-(AAG)5	2415	2458
	2140	UN18322	CGTTTTCTCACTCCTTCCTTTC	59.389	CTTCCTCATAGGGTCAACCTTC	59.101	264	(TC)6	44	55
	2141	UN18329	TCCCTTTAATTTCTTCCCAAAA	59.003	TTCAAGGCTGATTGACTTGTCT	58.983	133	(TA)8	115	130
	2143	UN18341	ACCTTTTCCTGCAGCTTTACTC	59.091	GATCCTCGTTGGTCCTTTTTAC	59.004	101	(AG)8	1407	1422
	2144	UN18348	CCGTTTCTTTTCTCGCTTATTT	58.986	CATCCCTCTAGCTGTGTTCATC	58.817	220	(TC)6	2953	2964
	2146	UN18354	TAAAGACTGGAACTTTGAGGCA	59.017	TGATCAGACACTTCTGTTTCCC	59.187	168	(TA)6	2159	2170
	2147	UN18362	TTGAAACTCTTTTGCTTTTCCA	59.03	TCTGGAGGGTTTGGATTTTTAT	58.864	146	(TC)6	2444	2455
	2148	UN18364	TCATCTCAGCAGCTTCTTTCTC	58.961	TATCCTTTCTTGTGCTCTCCAG	58.602	238	(AG)6	1711	1722
	2149	UN18368	TTTATTTACATTACCTAACACACACA	55.022	ACAAAAGAGAAAAACATATAAAACCA	56.83	100	(AT)7	34	47
	2150	UN18368	CATTACCTAACACACACACATGC	58.029	AAAACAAATACAAAAGAGAAAAACA	55.747	101	(TA)10	49	68
	2151	UN18376	ATCTTTGCTCTGAACACCAGAA	58.983	AAGAAAGCCCTTGTTTTCTACG	58.992	214	(GCC)6	632	649
	2152	UN18376	ACCTCCTACGATTAACCGTGTC	59.415	CGCTGAGAGAGATCGAGAGAG	59.589	161	(TC)8	3343	3358
	2153	UN18385	CATTCTCGAATCAATAACCCAA	58.943	AACCAAAATTAGCCCAGAGAAA	59.163	224	(GAT)5	833	847
	2154	UN18388	AAACAAGCCAATTCGAAAAGAT	59.166	GGAAGATGGGAGAGCTTAAGAA	58.981	265	(AGAT)9	892	927
	2155	UN18391	ATTCTCCCACCTCAGATCTCTC	58.762	CTTGTGACTCAACTTCCTCGAC	58.991	278	(GGAGCC)4	215	238
	2156	UN18400	TGTACAATCCGAAAATACTGGC	59.013	AAAACCGTTCAAAACATCCTG	58.983	263	(TA)8	667	682
	2158	UN18402	AGAGACGACAGAAAAACCTTCC	58.898	CATAAAACCCTAGCGACCCTAC	59.079	221	(AG)8	793	808
	2159	UN18424	TTCCAAAACCATCTCATTTGTC	58.928	CAGAAATTTTTGGACATGAGGA	59.064	269	(AGA)5	728	742
	2160	UN18443	CAAGAGCTTCATCTGAAACAGG	59.122	TTTCCTTGAAAATGAATTGCTG	59.231	212	(GA)8	739	754
	2161	UN18443	CAAGAGCTTCATCTGAAACAGG	59.122	TTTCCTTGAAAATGAATTGCTG	59.231	212	(AG)6	756	767
	2162	UN18446	GCCTAATAGAATAACAATTTCATAACC	57.177	AATAGCAGTGACCATTCACCAG	59.125	180	(GAAA)4	35	50
	2164	UN18461	CCAAAAACTTTGCTTGAATCAG	58.919	AAAACAGGGAAATTTCAAATCC	58.414	151	(TTG)5	844	858
	2165	UN18469	TAAGGCAAAGGAAGAAAAGGAG	59.054	GCTAGGTGTGATGTTAGCAGGA	59.406	193	(ATG)5	305	319
	2166	UN18487	GACTGGGATTCAAATCATCAAA	58.882	TGTTTTGGAGAATGGAGAATTG	59.064	280	(AT)7	914	927
	2167	UN18492	CCTCACATGATCGGTTACTGTT	58.983	TACATTGCGTCTTCTCCTCTGT	59.008	249	(AT)6	1634	1645
	2168	UN18496	TGCCTCCATCAGTATCATGTTT	59.457	TTGAGGCAAAAGCGATATTTTA	58.931	207	(AAG)5	565	579
	2169	UN18507	CCTCACATTAAACAGGTGGAAA	58.994	GTTAGAGAATACGATTGCACCG	58.789	270	(TA)7	219	232
	2170	UN18514	ATATCTCCATCCGACACATCAG	58.889	AAACCTATCACCGTGTTGCTAA	58.699	132	(GATC)4	163	178
	2172	UN18530	CGGTTAATCAACATTAATCCCA	58.739	GAGGTGTAGGTATGGTGATATGAGA	58.49	204	(AC)13-(AC)15	267	324
	2173	UN18530	ACACACACACACACACACACAG	58.997	TACATGCCGTACATGTGAAGTG	59.536	240	(AT)7	325	338
	2174	UN18575	GTGGCTGAGATTTTCAGAATTG	58.836	TACATGGAAGCAAACAACAACA	59.132	265	(TA)8	486	501
	2175	UN18606	CAACCAGCTTTTGCTCTCTCTA	58.927	GACAATCACGCCAGATAAGGTA	59.114	235	(AC)6	206	217
	2180	UN18689	ACGAGTTGTGAAGAAGAGTGGA	58.991	ATGAATGCGATATGAAAAGCAG	59.238	112	(TC)8	342	357
	2181	UN18694	TCCCATTTCTGTCATATGCTTC	59.046	TTATCTCTTCCATGCGATGAAC	59.186	249	(CT)6	247	258
	2183	UN18752	TGGCATATTTACCTCATTGCTC	59.104	CCATCTTTTAAGAAACGGGAGT	58.692	219	(TC)9	518	535
	2184	UN18774	ATTGGTCTCAGAACATACGCAG	59.266	TGAGTTTTGCCACCCATAATAA	59.363	258	(AT)6	174	185
	2186	UN18783	ACGATCTTGACAGACAACAATG	57.729	CACCTCTTCATTCTGCTCCTC	59.029	185	(AG)11	111	132
	2187	UN18805	AAACGATCCAACATAGACATGC	58.979	TATCCGTTACAATGCTTTCAGC	59.279	176	(AT)6	245	256
	2189	UN18810	AGTTCCAATCCTGATGCCTAGT	59.127	AAGTTGTTGTTGAGAGGAGCAA	59.029	217	(ATA)10	378	407
	2190	UN18827	GCATGGAAGTTGAACAACAAAT	59	ATTATACACCGGTTAAATCCCG	59.049	106	(AT)6	114	125
	2192	UN18868	GGGAGTTTTGATTTTAACAGGC	59.038	GCTAAGGTGAACCAAGTTGTGA	59.286	271	(TTTG)5	389	408
	2193	UN18904	GACTTCAATCTGTAATCGCAGC	59.003	GTTAAGCCCTCGGAGATTTCTA	58.909	253	(TAT)11	298	330
	2194	UN18921	CAAAATTTTATTGGGAAGGGAG	58.899	CATGCAGACAAGTGATTTGAGA	58.926	192	(AGAT)5-(ATAG)4-(AATT)4	315	427
	2195	UN18958	AATTTCTCGAGCAAAGATCCTC	58.984	GTGTTATAGTGGCAGCTGTTCC	58.794	256	(GAA)9	147	173
	2196	UN18966	GAAAAGAGATGCGGCTAAAGAT	59.041	CACATGTGTGTAACAGGAATGC	58.978	209	(TTA)6	652	669
	2197	UN18971	GGACAGCATGACTAAAGACGAG	59.008	ATCTTGCCATTGATTTGTGTTC	58.955	203	(TTC)8	954	977
	2199	UN19015	AAAAGAGTGGCGTACCAAGTTT	59.24	CAAATCACAACTCGAACACAAA	58.725	277	(GCG)6	476	493
	2200	UN19020	CTTTCATTTTACCATCTTCTCCT	55.855	GATATTGACGGCAAAGTTCAGA	59.229	260	(AATCTG)4	33	56
	2201	UN19029	CTCTCATTTCATCCTTGCACAC	59.74	CCAAAAGTGTCATCAACAACCT	59.004	105	(ATC)5	52	66
	2202	UN19029	GCAATGAAATAGAGACGTCAGC	59.003	CACATCGGAATTTTGAGAAAAG	58.74	112	(AGA)5	1117	1131
	2203	UN19034	AACGCAGGAACTGAAATCACTA	58.906	ATGGACTGAACCACAGTTTCAC	58.968	213	(TA)6	1004	1015
	2204	UN19036	GTGATGTTCCACCTGAATCCTA	58.912	CCCTTTGAAAAGTTCATTCACA	59.108	229	(TTA)5-(TTTTG)4	355	394
	2206	UN19061	GGCTTGTTTTGTTCTCACTCTG	59.029	AAAATGATCAAATCAGCCATTG	58.946	180	(CT)7	239	252
	2207	UN19084	ATATCACAACGTTGGACTTTGC	59.024	AGGGTCAGAGAGAGGGAGATTA	58.434	235	(TTAT)4	590	605
	2208	UN19088	CCCAATTCAAGGAAGAGGATAA	59.437	TGTGTTGCTCATAAATGCTCTG	58.992	270	(AC)6	454	465
	2209	UN19111	GTCGTCATCCTCATCATCATCT	58.973	CTTCACAGAAAGAACAAGGCTG	59.166	234	(CAT)5	456	470
	2210	UN19136	ATCTCTTTCTCTCTCCCCCTC	57.962	CTTTTTCTCCTTTCTCCCTCAA	58.998	259	(TC)7	29	42
	2211	UN19138	GCACAGACAGTGCGGTATTATT	59.184	TCACTGTCGAGAATAGGCTTGT	59.008	249	(TG)7	1291	1304
	2212	UN19161	TCGAATCCTTTTACTCCAGGTT	59.133	GGTTGGAAGGATTTATTTCTGC	58.997	188	(AG)6	864	875
	2214	UN19189	GTGCATATTATCGTAAGAGCGG	58.81	AAGGATGTTCTCCAATCTCCAT	58.922	215	(GA)6	1521	1532
	2215	UN19192	ATGGGTTTGAGTTTTGCTTCTT	59.177	CAGCAAATCCAAATCACAGAAT	59.091	192	(GT)8	366	381
	2217	UN19232	CTCCATGGTTTTTCACTTTTTG	58.65	ATTTGTTTCCTCTTCCTCCTCC	59.947	178	(CGG)5	175	189
	2218	UN19240	ATCAAAATGGGTATTTGGGTTC	58.974	GAGGCTCAAGAATCACTCCTTT	58.991	227	(TA)7	622	635
	2221	UN19272	AAACAGCTTGAGAAAATAGGGC	58.954	ACCCTGTGGTTTAGAGGTTTGT	58.943	275	(CA)7	360	373
	2222	UN19285	ATCCTGCTAATATAACCTCGGC	58.696	TCGTTGTGATTTCTTGATGACA	59.174	143	(AT)17	74	107
	2223	UN19314	AGCAAACAGCTTCAACACAAGT	59.101	TGGTTTCGCCTTACTGTTCTTA	58.942	257	(AGA)5	982	996
	2224	UN19329	CTATCTAGCTTCTTTCCCCGAA	59.035	AGTTCTGGGCTACAGTGTCAGA	59.016	157	(CAA)7	653	673
	2225	UN19332	TCTTAAATCCAAGCACATCCAC	59.091	ACCTGTGGTTAATTGAACTGGA	58.486	244	(GA)8	709	724
	2226	UN19340	GCAACCAACAATAATCAGGAAG	58.629	CCTTCGATCAAACAACAAAAAG	58.785	276	(TA)14	819	846
	2228	UN19364	GGTCAGACTGCCATGTGTTTAT	58.986	GCAGTATTGACCCAAGAAATGA	59.091	188	(CA)14	109	136
	2229	UN19371	GAACAAAGCAAAGCAAACAAAG	59.098	GGGTTCTTGGACAAGATTAAGG	59.001	198	(AAT)5	42	56
	2230	UN19382	GGCAGATATGGCATTTACTCAA	59.104	ATGAACATTGCTGCACCTACTT	58.794	203	(AAGC)4	54	69
	2231	UN19412	ACCAATTGCAGTCCAAGATATG	58.976	TAGTAGAAGTCGCCACCAGTGT	58.936	163	(TGTC)5	142	161
	2232	UN19412	ACACTGGTGGCGACTTCTACTA	58.936	TAGTGTTCACACCTTCACCTCC	59.112	277	(TTC)5	277	291
	2233	UN19419	TTGCAAGTCTCGAACAATTTCT	59.02	TAAAATGAATCCTGGGAGAGGT	58.958	135	(TCT)6	861	878
	2235	UN19425	CCATCATCATCATCAGATCTCC	59.321	TTAATGTTGAAGGCAAAAATGG	59.022	239	(ATC)5	163	177
	2236	UN19456	CGGGCAATTAAAATATTAAGCC	58.973	GGCGTGCAAATAACACTACAAT	59.081	218	(AG)11	913	934
	2237	UN19462	ACGGTCCACCACTTCTACCTAT	58.922	GAAGAGGCCTAAGAGTAAACCC	57.635	230	(AC)6	645	656
	2238	UN19476	ACACAGCACAAGTCCTCAAAGT	58.92	CTCAGACCTTTTCCGATCTCTT	58.988	233	(AG)12	549	572
	2239	UN19477	AGCATGATGATTGGAATTTGAG	59.046	TGATCTCGAGGAAGAATCTGAA	59.006	232	(TCA)9	482	508
	2240	UN19501	AGAGACCCAGCAGTGATAGCTT	59.552	AAATGGGAGTATATGGGGAATG	58.952	186	(CTT)5	1260	1274
	2241	UN19503	ATAAGGTTGTTTTGGAGGGAGA	59.001	ACTTTCATCCTCTTCTTCAGCC	58.991	239	(GAG)5	485	499
	2242	UN19532	CCATTTGTTTTCTTTGGAGACA	59.108	GGACAGTCAACAATCTCACAGA	57.77	157	(TAA)5	1002	1016
	2243	UN19563	ATTTTATCCAAATTTCAACGGG	59.131	CCTATGCAAGTACCAAAGTCCA	59.154	237	(GT)7	571	584
	2245	UN19582	GTGACCAATTCCAATGTTTTTG	59.225	TGAAGATTGAGGAGGCTCTGTA	59.077	213	(TGA)5	663	677
	2246	UN19608	CCACAGACTCGACAATAATAAGA	56.15	AGGCACTAAAAGCTAGGGAATG	58.973	179	(TTAT)4	101	116
	2247	UN19608	ATTCCCTAGCTTTTAGTGCCTG	58.973	AGGTGGTTCCAGTAGTTCAAGC	59.682	210	(CCA)7	294	314
	2248	UN19618	TAATGAAAGTGGTGATGGGAAG	58.949	TCGTTTTATGCAGAAGCCATAG	59.407	239	(CAT)5	209	223
	2249	UN19626	GTTTACCCTAACAGGGTTGGAG	58.934	ACCAGTGTTGAGAAGCAGAAGA	59.136	129	(GCT)5	483	497
	2250	UN19638	TAGACTGTCGATCCCCTTCTTT	59.236	TGCTACGCTTTCTACAATTTGC	59.58	243	(TAAA)4	479	494
	2251	UN19638	TAGACTGTCGATCCCCTTCTTT	59.236	TGCTACGCTTTCTACAATTTGC	59.58	243	(AC)7	496	509
	2254	UN19725	GATCTCAAAAGGGGGTTCAGTA	59.46	TGGGTTATTGGGACATGAAGTA	59.202	254	(ATC)6	243	260
	2256	UN19798	CCACAGTCCCACAACATAGACT	58.991	TTGGATGAGGAAGAGAACTTGA	58.909	270	(CTC)5	130	144
	2257	UN19799	CTTAGCATAACTTGCATCCTGG	58.922	GGGATACGGTCAACCTTACAAC	59.637	233	(TAT)5	454	468
	2258	UN19801	TTCAGTGGTGTCCTTATTCTGG	59.097	ATGTAGCCATGCATTTGTTTTC	59.016	103	(CA)6	189	200
	2259	UN19805	TGTACGTTCTGCATTGTCTCAG	59	CTGCCACCTACACACCATAGTT	59.053	280	(ATTG)4	863	878
	2260	UN19820	GAAATAAACAGGGTGCCTAACC	58.931	TAGGGCTTCATTGACTGCTTTA	59.033	213	(TGG)7	1107	1127
	2261	UN19830	TCAAAATGGTATAAAACAGGCG	59.044	TCTCTCTTCTGGCCAAACATTA	58.973	226	(TG)6	184	195
	2262	UN19832	GAGAAAATCCAACAGCGACAG	59.867	CAGTGAGAGAAGTGAGAGAGCG	59.542	179	(TCC)5	959	973
	2264	UN19857	TTCTCTGAACAATCAGCCAAGT	58.983	GGTCTAGCACCTTCCATACACA	59.125	103	(GC)8	266	281
	2265	UN19871	AGGCTTGGATGTTCTTACCATT	59.027	TGTGGCATACAGGTCTTTCTCT	58.865	129	(GAA)5	145	159
	2266	UN19893	AAGTGGTAGTAGGAGTTGGGGA	59.032	CAGGCTGTCAAAGGTTTAAGTG	58.948	128	(GTA)5	1326	1340
	2267	UN19896	ATGGCATCTACAAAGGTGAATG	58.976	ATCCCTTTCCAAAAATAGCTGA	59.123	232	(TTC)5	225	239
	2268	UN19905	TGTAATGGAAATCCATCAGCTC	59.046	ATTATGTTCATCGAATTGGTCG	58.833	268	(GGA)5	147	161
	2269	UN19926	AGCACACATCAGGAACACCTAC	59.14	TCACTCAAATTCAGGGCTAAAA	58.875	259	(TTC)5	892	906
	2271	UN19943	TACAGTTCACCAATCCCAACTC	58.958	CGTCTTCTCTCTGCGTTTTTCT	60.185	183	(AG)10	790	809
	2272	UN19948	GAAGGTGATGATGATGTTGAGG	59.41	AGTTCTGCAAGTTCCTTCTTCC	59.035	179	(CATGAC)4	44	67
	2273	UN19958	CTGTTTTCATCAAGGAGAGCAC	58.983	ATTTCTGGTTTCTTCAGTGCAA	58.882	126	(AGT)5	268	282
	2274	UN19960	TAGATCCACGCTATCGAATCAT	58.697	AAAACTCTGACGTCATCCTCCT	59.254	167	(GAG)5	840	854
	2275	UN19974	TGATCCATCATTGTCATCTTCA	58.926	AAAAATGCTGCGCAAATATCTA	58.956	232	(TTC)6	662	679
	2279	UN20047	AAATAATCGTATTCCTCGTCCG	59.378	AGAACGTATCTATCAGGGGCAT	59.007	185	(TC)6	489	500
	2280	UN20083	TGTTCTTCATGTTCTCATTTTCA	57.411	TTTGATCCGATAACAAAAGTGG	58.987	175	(TTTTCT)6	1098	1133
	2281	UN20083	AGCGGATTTCCACTTTTGTTAT	59.06	CAAAAATGCTTGGCTAGAGATG	59.033	127	(TTTA)4	1273	1288
	2282	UN20086	AAAACCACACGAATTGAACAGT	58.536	TTGATCATGTTTCTGGTGCATA	59.041	152	(AC)6	587	598
	2283	UN20095	GAGTTGTACCCCATGCAATAGA	58.976	GATTTTACCAACACCTCCTTCC	58.87	132	(TTTTTA)4	444	467
	2287	UN20161	AGGAGGTTTGGACATTGTTCTT	59.011	CAGAAATGGCAGTCTCAGACATA	59.392	121	(TAGC)4	1234	1249
	2288	UN20162	TCCCATGAGAAAAGGAAAGAAT	59.068	GCTGTCTTGATCTTGATCTTGC	59.083	234	(GAA)5	482	496
	2289	UN20177	TTATCGCCTAATTATCCGGAAC	59.362	CTTCAGATAATGGAAGTGCAGC	59	181	(GCG)6	213	230
	2291	UN20205	GCTATCACGGCTGTTTAATTTG	58.831	AGCAACAACGTAAACTCTGCAT	58.978	144	(GAT)6	403	420
	2293	UN20243	AATTCATTTCATTAATTTGTGTTG	55.162	TTCCTCTTAATACCCTCATCGC	59.593	172	(TATC)4-(CGG)5	35	101
	2294	UN20243	GCGATGAGGGTATTAAGAGGAA	59.593	GTGATCGGTAATTTTGGGTTTT	59.145	220	(ATA)5	211	225
	2295	UN20246	CATTAAGTTCTTCGATCTCCCC	59.091	CTGCTATTCTCTCAGAACCCCT	59.011	213	(TTC)5	1699	1713
	2296	UN20279	GTTCAGATTTTATGGTTTGGCA	58.989	CCCTTAAAGGTGATAATCAGGC	59.016	253	(TTA)9	291	317
	2297	UN20279	GTTCAGATTTTATGGTTTGGCA	58.989	CCCTTAAAGGTGATAATCAGGC	59.016	253	(TTTTG)5	321	345
	2298	UN20315	CCAACCCCTTCTAGAGAGAGAA	58.985	CAACCGAAATCAAAAACTGAAA	59.14	130	(GA)7	1088	1101
	2299	UN20341	TTCATGCAGAATGGTTTTTACC	58.989	CCAATTTCTCTGACCTTGAACA	59.215	278	(TGCTTT)4	218	241
	2300	UN20347	AAAAGCCTATCTCCCACACATT	59.027	CTACTGCCACAGAACACACAAA	58.9	141	(AG)6	65	76
	2302	UN20359	TGCATTACTGCATCTCTTTGAC	58.053	ATAGGCGTCCTTTCTTTTGAAG	58.951	279	(TTAT)4	466	481
	2303	UN20359	GACATCCTTAACGCAAGTGGTA	59.158	TCGTCTAAGAATTAGGCTTGACA	58.225	185	(TC)7	1460	1473
	2304	UN20362	AGGATTACTGCCACTTCCAAAT	59.027	ACTTGACGGGGGACTCTAAATA	59.024	277	(TGTAG)4	265	284
	2305	UN20413	TAGTGACCCCTTCAATGCATAC	58.976	GGCTGCTATATGTGCAAATTGT	59.173	230	(ACA)5-(AAT)6	187	236
	2306	UN20424	GACATGGAAGATGATCAAGGAA	58.984	GAAGCTCAGATGAAGGTTGATG	58.936	200	(TTC)5	256	270
	2307	UN20445	GCATTACCATTATCCGCTAAGA	58.309	AAATCGTTGATCCAAACATACG	58.878	258	(GGT)5	69	83
	2308	UN20459	AAAGGAACCAGAAAAGAAGGTG	58.802	CTATCAATAAGGCCGAGGTTTT	58.715	257	(AC)8	550	565
	2309	UN20463	GAATTACTTGCCCATAGCACAA	59.146	CTCGCTAAACCCTAAACCCTAA	58.88	237	(TG)6	707	718
	2312	UN20493	GTAACCAACTTGGATCGTTTGA	58.997	CGTATAATAAAGTAGCCGCCCT	58.799	267	(GT)6	641	652
	2313	UN20508	ACTCATTCGCACTCAATCACTT	58.867	GTTGTGAGCATGCCTATGAACT	59.27	191	(CCG)5	122	136
	2314	UN20538	GTCAGAGGCTGAGATGTACCTG	58.968	AGGAACCTTAGCCCAAATACAA	59.057	161	(TGC)5	645	659
	2317	UN20568	AGCGGTGAAATTATGGATCTTC	59.468	GCATGAAAATTTATCAGTCGCA	60.102	102	(CTT)5	86	100
	2318	UN20577	AGAACATTCTGGGTTTCTCCAT	58.967	ATATTACGAATGAGTGCGAGGA	58.744	278	(CCG)5	1798	1812
	2319	UN20594	ATCATGACTTTCAACGGTGTTC	58.961	ACAATGGCTAGGGTTAGGGTTA	58.951	250	(TCT)6	119	136
	2320	UN20608	AAAGGCCAAATTATCACGATCT	59.019	AGCATGCTCTATTTTCTTCACG	58.677	131	(GCA)6	993	1010
	2321	UN20629	ACGTGGAACACAACATCCTAAA	59.401	CATCTCTCGCAGTTCGTCTAAG	59.286	116	(ATC)7	718	738
	2322	UN20659	AAAGTCAGTATGTCGGTGATGG	58.983	GTTGTCATTGTTGCCGATATTT	58.88	260	(ACG)5	728	742
	2323	UN20669	TTTCATTTTCAAAGAACCATGC	59.101	GGATCTCGAAAAGCTTGAGAAT	58.984	184	(AT)6	91	102
	2325	UN20704	TTTTTCCCACCTTCAGAAGAAT	59.11	GTCATGATGGGAGAAACACCTA	58.912	270	(TA)6	500	511
	2326	UN20709	GCTCTCAACCAGAAAGTTGCTA	58.792	TGTTTTCACTCCGCTTAAAGAA	59.052	267	(AGA)5	240	254
	2327	UN20715	GAGTACGGGGAGAGTGAGAATC	59.211	CCGTTCTTCGATAGAATGTGAC	58.72	257	(CAG)5	445	459
	2329	UN20739	AAATAATTGAGGTATTTCTTACCAAAA	57.205	GGTTGATCCATTCAGAAAGACA	59.031	234	(AC)10	79	98
	2330	UN20770	GCTGACACCCTTTCTCTTTCTT	59.035	ATTCTTCCTTCAATTCTGCCTC	58.849	203	(AAT)7	613	633
	2331	UN20782	CTGGAGCTTGCTGTTAAACCC	61.147	TCTCTGCTTCTTTGTTGTCGAT	59.125	133	(AG)9	32	49
	2333	UN20809	AATAATCAAAAACTGCCCTTCG	59.52	GGTTGTTAGTTTCGTCGTCTGA	59.286	171	(CGC)6	1749	1766
	2334	UN20827	TTTTGTTTTTGGGTGAAATCTG	59.007	GGAATCATGTCTTCTTGGTGAA	59.031	216	(AG)10	168	187
	2335	UN20839	TGATGGAGAGTGGCAGTTATTT	58.72	CCGCTCTGTCTGTACCAATATG	59.654	157	(GAA)13	64	102
	2336	UN20843	GGCTAGCAGAGAACACAACATC	59.011	CGACTGGGATATTGACTTGGTA	58.973	207	(TA)6	1142	1153
	2337	UN20850	AGTGGGAAGTTCTTTTCACCAT	59.011	TGACATTTCCAACTGCCTAAAC	59.134	272	(TATG)4	225	240
	2338	UN20869	CCGTCCATGTACACCCTAATC	59.184	GTCCAGAGGCTTCTCACTCC	58.977	169	(TGC)5	1020	1034
	2339	UN20880	TGGCTTTTGGTTTTATGTATGC	59.047	GAGCCGCTAACTCTAACAAGGT	59.114	248	(TATT)4	119	134
	2340	UN20905	TTCAACATTTTCAATCATGCAA	59.053	GAAGATGAAGAGCCTTGTTGTG	58.983	275	(ATC)5	404	418
	2341	UN20911	TATTTGATTTTGGAGCCATCAC	58.946	GGTTCCACAGTACTGCAACAAT	59.032	252	(CTG)6	287	304
	2342	UN20925	ATGCAAAATAAGCACAAAGGTG	59.188	AAGGATGGATTTGGTTTGAGAT	58.826	266	(AGCT)4	236	251
	2344	UN20934	TATAAATGTAGCAGGGTGGGTG	58.899	TTAGGTCGCATAAGTGTGTACG	57.944	207	(GT)7	1666	1679
	2345	UN20938	TAACAACCTCTCATCCAACACC	58.958	CAGCATTGACCAACATATCTCA	58.651	244	(ATATC)4	119	138
	2346	UN20938	AGATATGTTGGTCAATGCTGCT	58.747	TGCTGCTTCTCTGTGTGTTAGA	58.877	278	(TGC)7	327	347
	2347	UN20938	AATATAAGGAGGAGGGAGGAGC	59.116	TGATATTGAAAACCAAACTACTCTGA	58.392	114	(AGA)6	2633	2650
	2349	UN20942	TCCCGCAAATCATCACTATAAC	58.969	GAGTTGTGAAGATCACACCGAT	59.069	278	(CCG)6	1007	1024
	2350	UN20952	AAAGAGTCAAAGGGTCCATCAT	58.967	GCTGACATAGCAGATGATTTCC	58.816	218	(TGC)6-(GCT)5	1582	1642
	2351	UN20956	AGAGAGGGGAGGGAGAGATAGA	59.809	TGAAGAAACGAGCACTTGAGTT	59.169	178	(AG)9	89	106
	2352	UN20958	TGAAGAAACCTGCTCCTGATAA	58.973	AACCGTATTCTATGCCTTCGAT	59.041	253	(GA)6	1970	1981
	2353	UN20965	AATAGATTCAGGCCACCATTTT	58.889	GTCGGAGAAGTGTACAAAGCTG	59.053	128	(CAT)5	322	336
	2354	UN20989	TGTACATCTTTGACTCGTGCTG	59	GCATAGCATAACAAAACCCAAA	59.047	276	(TA)6	1828	1839
	2355	UN20992	GGTGTTAACGTTGAGGTGGTAA	58.927	ACCTTGAGTTGGAAGAAAAAGC	58.937	232	(TC)8	974	989
	2356	UN20998	CGATGAATTCAGCTTAGCAGTT	58.677	CACCATTTTCCTGTAATGCTCT	58.264	277	(GAA)6	301	318
	2357	UN20999	GAGTCACGACAGGAGAACAAAG	58.991	CTTTAGCTGCTGCTTAAACCTG	58.549	247	(GAA)9	526	552
	2358	UN20999	TACGCATGGGTATTCTGGTAAT	58.41	GTAACATGGCAAGTCTCGAATC	58.722	207	(TTTTGT)4	919	942
	2360	UN21009	CTCCCTTACTTTGACTCAATCG	58.009	TTGTAGGGGAAAACAAGTGATG	58.994	245	(AGA)8	116	139
	2362	UN21028	ACCTCAGGGATCTTAAGTGGAA	59.101	CTGGACAAAAATCCGTCTATCA	59.087	206	(TTG)5	400	414
	2363	UN21029	TCTGAAAAGTTCAAAGCTCTCG	58.904	CCTAGTATCTCAGCCATTGTTC	55.671	167	(AG)6	959	970
	2364	UN21030	AGGGTATTTCAGGGAACAAAAA	58.907	TTTGGAGCTTCCATAGCTAACA	59.033	160	(GAA)6	697	714
	2365	UN21041	GAGAACCCCGACTCAGTCTAAC	59.254	TCTATCGCGTCTCTGCAATTAT	59.016	213	(AAT)6	492	509
	2366	UN21052	CACCTCTCCAAGAACTCTTCCT	58.995	GCTGTTATAGCACTGGCAAAAG	59.101	260	(TCA)7	180	200
	2367	UN21053	GCAAAGACAGTCATAGCACACA	59.003	TGATGCAAGAGACATGGTACTG	58.802	235	(AC)6	191	202
	2368	UN21054	GCAAAAGAAGGGAGAGAGAAAG	58.781	GAAACTCCTCCATTTCTTGGTC	59.081	231	(AGC)6-(TCC)5	127	168
	2369	UN21055	TCATCTCTGCTAATCTCTCCGT	58.174	GAATAGCAGTGGCTTGTGAGAC	59.011	159	(CT)8	65	80
	2370	UN21063	GTTGAATCTGTCCATGATGCTC	59.561	AATTATTTTTCTTTTCTGCGGC	58.86	260	(CCG)5	96	110
	2372	UN21069	CAAAGTTGGAGCAATTACCAGA	59.267	TGTTTGAATTTGGACAAATGGT	59.225	241	(TC)10	584	603
	2373	UN21072	CAAGGACAGGTTTCATCAGTTC	58.695	AGAAGTCAGCATCAGTGCATTT	59.011	234	(TG)16-(GA)6	171	219
	2374	UN21094	TCCCACTACTTGTGGATGAGAG	59.208	CCCAATCTACCACAGCATAAAA	59.01	264	(GAT)5	1177	1191
	2375	UN21097	AGGAGCAAGGAAGTAGTTGGAG	59.055	ATTCCACTAACCACCAAGTGTG	58.887	184	(TCA)6-(ACT)10	80	139
	2376	UN21102	GTTACTGAAAGCCAGAATGTCG	58.906	TCAGTGAATCCAATCTTTGGTC	59.031	218	(TGGATC)4	847	870
	2377	UN21103	CTCTTTCTTTCCACCTGTTGTG	58.884	CATCCTGTTAAAAGCACAGAGC	59.044	206	(GAG)5	531	545
	2378	UN21105	ATCCATCATTCCTTGGTCTTCT	58.922	CAATCTTTCCAGCAAACTTTCA	59.379	222	(AGA)8	147	170
	2379	UN21107	ACACATGAAAGTGTTGTGTCCA	58.959	CTGACTCCTGTTGAATTCTTGC	58.983	265	(GAA)6	334	351
	2380	UN21108	CATCATGGGCTACCTTCTGATA	59.067	ACCCACTTAGGCTCAAGAAAAA	59.304	255	(GAA)5	620	634
	2382	UN21116	CTGGCCAAGTAAGTTGAAACAG	58.948	GCTTATGCTCCTCGTATGTCTG	59.024	238	(ACC)5	385	399
	2383	UN21133	TTGTGGAATCACATTCTTCTCC	59.031	TTGTGTTCTTAAAGCAGCTTCC	58.699	248	(TCT)6	340	357
	2385	UN21162	ATTCTTGAGGCAGAGAAGAACC	58.991	GACATTTGTATGCCAATCAACC	59.209	207	(AAC)5	1516	1530
	2387	UN21170	GAGAATGAGGATGATGTGTCGT	59.021	TGCCACTTCAATGTCATCAATA	59.041	228	(GAT)7	1014	1034
	2389	UN21183	AAATTTAAAATCAACGGCCAAT	58.838	CCAAGGCATAAATGACTGATGT	58.976	259	(ATA)8	566	589
	2390	UN21189	CTCAAATCCTCCTATGAATCCC	58.914	GTTGTGGTGGTTGTGGAAATAC	59.125	279	(GGC)5	884	898
	2391	UN21196	TTCAACAAAGCGAGGTACAACT	58.951	GTTTGTTGTTTGGCCATGTTAT	58.789	131	(AAT)9	612	638
	2392	UN21199	CCATTAGACAAAGACCAACCAA	58.994	ACACTACAGGACAAAGGCTTCA	58.912	243	(ATT)6	109	126
	2393	UN21206	ATCTTCACAACCACCCAATATG	58.695	AGAAACGACTGCGTGAAGAGT	59.151	197	(CGC)5	48	62
	2394	UN21215	CGGTGACCTTCACATCATAGTT	58.983	TCCTTCGTCTGCAAGTCTTCTA	59.262	186	(AG)10	743	762
	2395	UN21239	CGACGTTTTCTTAGTGGAAGAG	58.2	CGGCTTTTTAGGATAAGAAACA	57.682	187	(GA)11	1038	1059
	2396	UN21260	ATGCAAGCACTGAAACAAAGTT	58.954	GTCCCTCCTGGTTACTTTTCAC	59.011	219	(GAA)7	83	103
	2399	UN21265	AGAGTCGTGGAGAGTGTTTTGA	58.991	CAAAGTTGTAGGCCATGAAGAG	58.904	168	(GCG)5	463	477
	2400	UN21286	TAGGTGCTCCAAGTAACTGCAA	59.941	AGTCTTGGAAGAACTCTCCCTG	58.995	190	(TCA)5	154	168
	2401	UN21296	AAATTTAGTCCTGCAAGGAAGG	58.822	CCCTCTCTTCTTATGCCCTCTA	59.001	205	(CAAA)6	318	341
	2402	UN21296	TAGTATGAAAGTGGGCCACAAC	59.02	TTAAGAGGTCAGCAGCAGAGAG	59.029	196	(TCA)5	689	703
	2404	UN21301	CGTATAGAAGAAACGCCAGTTG	58.965	AATTGCTTCGGTCTCTTCTTTC	59.027	161	(CCG)5	524	538
	2405	UN21314	AACAATTGAACGATGCCTGTAG	59.158	GGAATGGAAAAGGATTCAAAAA	59.314	270	(GA)6	1757	1768
	2407	UN21326	TAATCGGTTGTGGAGTGTCTTC	59.101	ATTGAAACAAGAGGAGGAGGAG	58.851	176	(TCT)5	308	322
	2408	UN21326	ATAATGTCAGCCATTGAAGCAT	58.608	TAGATCCCCAGTACTCTCCGAT	59.081	241	(TCC)6	323	340
	2409	UN21327	TTATTCTACCCCACAAAAGGGT	58.8	AGTAGAAGCAGAGGGAGAATGG	59.011	123	(AT)8	70	85
	2411	UN21335	GGTGGGTTTATCTGGGTCTTTA	59.242	TTCCCAGACAAAAATCAGACAG	59.215	201	(TG)6	252	263
	2413	UN21367	TACAAAGGAGGTACGCTTGAAA	58.942	TAATCAAACTCAGGTTCATGGC	59.091	212	(ATT)6	434	451
	2415	UN21375	ATGACTGCTTGAGAGCCAATAA	59	TCTCATTTCAGGGGATACTTCA	58.646	211	(AAAT)4	1452	1467
	2416	UN21383	AAGGTGAAGATGACGATCAAGA	58.792	AGGGAAGAAGAAGAAGGGGTAT	58.666	165	(CAA)5	566	580
	2417	UN21392	AAATCTAAAATTCCACGATCCG	59.356	CCATCATTCATCACCTCAGACT	59.018	203	(GA)8-(GAA)7	796	850
	2418	UN21410	GTTTTAGGGTTTTGTTGAGGGA	59.39	CTCATCTCCATAAACCTGGACA	59.052	207	(AGG)5	108	122
	2419	UN21425	CGATCATGTCTTCTCACCTAGC	58.961	ACATTTCTTCATTCACCCCTCT	58.967	242	(TATG)4	276	291
	2421	UN21455	CAATCTTTCCAGCAAACTTTCA	59.379	ATCCATCATTCCTTGGTCTTCT	58.922	227	(CTT)8	1157	1180
	2422	UN21463	CTGAGCTCACATAAGTCTCTGCT	58.057	GTGTTCTCTCCCTTTTGCTCTT	59.035	177	(TC)8	31	46
	2424	UN21495	TGGATTCGTCTTGATGTTCATA	58.093	TTGCGTATTCTTACCTCTCCAA	58.899	251	(AAG)5	125	139
	2425	UN21497	TGATCTTGAGAGGATATGGTGG	59.006	AAAAGTGCCCAGAAGCTAAAAC	58.995	246	(AGA)7-(ATAG)4	126	193
	2426	UN21499	AGAGTCTTCACCATTCTCCCTC	58.81	TTCAATTCTCATCAAAACCACC	58.928	206	(AG)9	1301	1318
	2427	UN21536	TCTTTTTAATCGTAGCCTGCAA	59.066	TTTTGAGTGATGATATCGGGAG	59.043	174	(TCT)6	1425	1442
	2428	UN21589	GCAGCTTAATTTGCTCGTAGAA	58.854	AAATCGCGTTCTCTGATGAATA	58.857	144	(ATC)5	300	314
	2430	UN21601	ATGTGTAGAGAGAGATGGGGCT	59.234	AGGTCTATCGACTTGCACTTGA	59.008	212	(GGC)5	353	367
	2431	UN21607	AACATTCTGTACAAGGGCACAC	59.032	ATATCCAGAAAATGGAGAGGGA	58.914	249	(TTC)5	477	491
	2433	UN21700	GATTAATCGTGCTAAACCCACA	59.013	ATCTTTCCATGGAGTCGAATTT	58.961	254	(AT)6	1143	1154
	2434	UN21717	TCCTACCCACTTCATACTTCCC	59.348	TTCCCAAAGTATAGCAGCTGAA	59.033	242	(CT)6-(ATAA)6	1004	1134
	2435	UN21734	GAAATCTCCGAGAACCTGATTT	58.714	GTCGATGGAGAATCAGAAGAGT	57.457	216	(CGC)5	693	707
	2436	UN21785	TAACACTAATTGAGGGAACCGA	58.628	ATTACAACCGGTAGCAAACCTT	58.995	223	(TTA)5	405	419
	2437	UN21793	GGTTGCACTAACGCACTAAAAC	58.881	GACCTCTACACTCAAGCAATCG	59.008	268	(AAC)6	364	381
	2438	UN21804	CCCTCAACTTCCTCTAACTGCT	59.055	GAAATGCTACATTCCTTTGCTG	58.901	269	(AT)8	973	988
	2439	UN21805	CTGAGAAGTGAAGGCACAGAAC	59.136	AGAACCCCAATCTGTGCTAAAT	59.027	152	(TTGGA)4	542	561
	2441	UN21839	AGTTGGAGAGCATCTGGAGAA	59.029	AATCTTCTTAAAGTTCCACCGC	58.824	247	(TCT)7	757	777
	2442	UN21848	GTGTCGGAGTATTGCAATTGAT	58.979	CCACGTATCCAGGAAACTACAA	59.017	229	(GT)9	810	827
	2444	UN21872	TATGGGATTGCAATTCAGCTAC	59.104	ATCCTTGAATGGTCTCCAATTT	58.826	227	(TCA)5	86	100
[truncated: 2,899 more rows]
