# Supplementary material for: Transcriptome Profiling of Beach Morning Glory (Ipomoea imperati) under Salinity and Its Comparative Analysis with Sweetpotato
Source: PLoS One. 2016 Feb 5;11(2):e0147398. doi: 10.1371/journal.pone.0147398 (PMC4743971; doi:10.1371/journal.pone.0147398)
Supplement: S9 Table — (XLSX) [file pone.0147398.s010.xlsx]

## Sheet: Sheet1
	S9 Table . List of Sequences of 4 Ipomoea especies matching the SSRs-primers pairs from beach morning glory
	IbPBL_: preffix of swetpotato assembly dubbed "PBL assembly", as described in the material and methods.
	IbTSA_: preffix of sweetpotato assembly deposited in the NCBI's Transcriptome Shotgun Assembly (TSA) database under the accession numbers from JP104589 to JP160056.
	IbnuEST_: preffix of sweetpotato sequences deposited in NCBI nucleotidic and EST databases.
	In_:Preffix of identifier of sequences from Ipomoea nil deposited in TIGR plant transcript database.
	Ip:Preffix of identifier of sequences from Ipomoea purpurea, deposited in the TSAdb under accession number GALY01000000 (sequences GALY01000001-GALY01086691)
	It:Preffix of identifier of sequences from Ipomoea trifida
	IbCAP3: in house database, further information upon inquiry
	If a suffix, _RC , was added to each identifier is to note that the reverse complementary sequence is the one matching the given primer pairs
	Sequencia_ID	Contig	Matching_sequence_identifier_of_sequence_in_other_Ipomoea_and_its_annotation	Forward Primer	Reverse Primer	Amplicon_size_in_query (bp)	Amplicon_size_in_Target(bp)
	2	UN00011	IbPBL_S_PBL_c26003	GTGCAAGAATGGATTTTCAAGA	ATCACTTTCCACACACGATTTT	267	287
	2	UN00011	IbPBL_S_PBL_lrc29086	GTGCAAGAATGGATTTTCAAGA	ATCACTTTCCACACACGATTTT	267	286
	2	UN00011	IbCAP3_Contig37017.1 B9T866_RICCO Hydrolase, putative###Ricinus communis###RCOM_0399190	GTGCAAGAATGGATTTTCAAGA	ATCACTTTCCACACACGATTTT	267	286
	9	UN00113	IbCAP3_Contig35837.1 B9MTT7_POPTR Predicted protein###Populus trichocarpa###POPTRDRAFT_836278	CCAGTGGGCTTTTACTTCTCTT	TAGCTACAAGCTTTCAAACCCA	274	278
	78	UN00951	IbCAP3_Contig050535.3_RC B9R9G5_RICCO Protein binding protein, putative###Ricinus communis###RCOM_1497090	TCCCACCTCTTGAGATTACAGA	GATGAGAAAGAATGCGAAGATG	247	119
	78	UN00951	IbPBL_S_PBL_c5254_RC	TCCCACCTCTTGAGATTACAGA	GATGAGAAAGAATGCGAAGATG	247	119
	78	UN00951	IbTSA_JP109593.1_RC Contig_5005 @@@BLASTX: gi|223549955|gb|EEF51442.1|protein binding protein, putative [Ricinus communis]	TCCCACCTCTTGAGATTACAGA	GATGAGAAAGAATGCGAAGATG	247	119
	88	UN01068	IbPBL_S_PBL_c4063	GCCTCTTGTAGACGACAGTTGTA	ATACGGACTAAGTTTCCGGTGT	247	243
	88	UN01068	IbPBL_S_PBL_c15418	GCCTCTTGTAGACGACAGTTGTA	ATACGGACTAAGTTTCCGGTGT	247	232
	88	UN01068	IbPBL_S_PBL_c19270	GCCTCTTGTAGACGACAGTTGTA	ATACGGACTAAGTTTCCGGTGT	247	243
	88	UN01068	IbCAP3_Contig042960.3 GDL8_ARATH GDSL esterase/lipase At1g28590###Arabidopsis thaliana###At1g28590	GCCTCTTGTAGACGACAGTTGTA	ATACGGACTAAGTTTCCGGTGT	247	243
	88	UN01068	IbCAP3_Contig050898.3 GDL8_ARATH GDSL esterase/lipase At1g28590###Arabidopsis thaliana###At1g28590	GCCTCTTGTAGACGACAGTTGTA	ATACGGACTAAGTTTCCGGTGT	247	232
	89	UN01080	IpGALY01013742.1_RC TSA: Ipomoea purpurea ABCDEF_6891 transcribed RNA sequence	CTGCTCCATCTTTTCTTCAAGT	CCAGATTCAAGCGTAGAGTCAC	131	131
	89	UN01080	IpGALY01061134.1_RC TSA: Ipomoea purpurea ABCDEF_6892 transcribed RNA sequence	CTGCTCCATCTTTTCTTCAAGT	CCAGATTCAAGCGTAGAGTCAC	131	131
	89	UN01080	IbTSA_JP110340.1 Contig_5752 @@@BLASTX: gi|161958660|dbj|BAF95169.1|putative protein kinase [Ipomoea nil]	CTGCTCCATCTTTTCTTCAAGT	CCAGATTCAAGCGTAGAGTCAC	131	122
	94	UN01132	IbTSA_JP126184.1 Contig_21596 @@@BLASTX: gi|225432070|ref|XP_002280639.1|PREDICTED: hypothetical protein [Vitis vinifera]	ATCATTGACTACAAGCCTGCAC	TTCAGGAATTCCAAGCTTCATA	116	107
	94	UN01132	IbCAP3_Contig1420.1 POP3_ARATH Probable protein Pop3###Arabidopsis thaliana###At3g17210	ATCATTGACTACAAGCCTGCAC	TTCAGGAATTCCAAGCTTCATA	116	107
	106	UN01234	IpGALY01001295.1 TSA: Ipomoea purpurea ABCDEF_51244 transcribed RNA sequence	CCTTTCCTCACCATTGATACA	TCAAGATCTGAGGAGAGGCATA	189	189
	106	UN01234	In_BJ555691 similar to UniRef100_A7R1X0 Cluster: Chromosome undetermined scaffold_383, whole genome shotgun sequence; n=1; Vitis vinifera|Rep: Chromosome undetermined scaffold_383, whole genome shotgun sequence - Vitis vinifera (Grape), partial (19%	CCTTTCCTCACCATTGATACA	TCAAGATCTGAGGAGAGGCATA	189	179
	106	UN01234	IbTSA_JP127651.1_RC Contig_23063 @@@BLASTX: gi|225469286|ref|XP_002268318.1|PREDICTED: hypothetical protein [Vitis vinifera]	CCTTTCCTCACCATTGATACA	TCAAGATCTGAGGAGAGGCATA	189	189
	118	UN01357	IpGALY01078899.1 TSA: Ipomoea purpurea ABCDEF_30384 transcribed RNA sequence	AAGATGGATCTTCCGATTGTCT	AGCTTGTTGTACACATCGTTCC	263	255
	119	UN01357	IbTSA_JP111292.1_RC Contig_6704 @@@BLASTX: gi|161958660|dbj|BAF95169.1|putative protein kinase [Ipomoea nil]	AAAAGAGGATGACACAGAAGCA	AGTAAAACAAAAACACCTCGCA	245	235
	119	UN01357	IbCAP3_Contig32916.1 B9T446_RICCO Protein kinase, putative###Ricinus communis###RCOM_1170470	AAAAGAGGATGACACAGAAGCA	AGTAAAACAAAAACACCTCGCA	245	239
	126	UN01421	IbCAP3_Contig30038.1_RC B9RPA3_RICCO Syntaxin, putative###Ricinus communis###RCOM_0925890	GCTTCAGCTCTACTCTGCATGT	AGGATTCCTCAAGTCCATTTGT	238	238
	126	UN01421	IpGALY01045268.1_RC TSA: Ipomoea purpurea ABCDEF_23835 transcribed RNA sequence	GCTTCAGCTCTACTCTGCATGT	AGGATTCCTCAAGTCCATTTGT	238	229
	126	UN01421	IpGALY01062116.1_RC TSA: Ipomoea purpurea ABCDEF_23834 transcribed RNA sequence	GCTTCAGCTCTACTCTGCATGT	AGGATTCCTCAAGTCCATTTGT	238	229
	126	UN01421	IbPBL_S_PBL_c20802_RC	GCTTCAGCTCTACTCTGCATGT	AGGATTCCTCAAGTCCATTTGT	238	238
	126	UN01421	IbTSA_JP115834.1_RC Contig_11246 @@@BLASTX: gi|225430105|ref|XP_002284618.1|PREDICTED: hypothetical protein [Vitis vinifera]	GCTTCAGCTCTACTCTGCATGT	AGGATTCCTCAAGTCCATTTGT	238	238
	153	UN01706	In_TC4912 weakly similar to UniRef100_A7Q0C9 Cluster: Chromosome chr7 scaffold_42, whole genome shotgun sequence; n=1; Vitis vinifera|Rep: Chromosome chr7 scaffold_42, whole genome shotgun sequence - Vitis vinifera (Grape), partial (32%)	AAATACAGGCCCTCTTCTCATC	ACCGTCTTCCAGAAGATCCATA	241	244
	156	UN01735	IpGALY01021460.1 TSA: Ipomoea purpurea ABCDEF_28455 transcribed RNA sequence	CTCCTAATAATCATGCCATCCA	CAAACAACCTCACAGCCATAAT	187	187
	156	UN01735	IpGALY01048503.1 TSA: Ipomoea purpurea ABCDEF_57250 transcribed RNA sequence	CTCCTAATAATCATGCCATCCA	CAAACAACCTCACAGCCATAAT	187	187
	157	UN01740	IpGALY01076491.1 TSA: Ipomoea purpurea ABCDEF_88836 transcribed RNA sequence	CATTTGAATGGTGATGATGATG	ATCATTTGCAGCCTCTATGCTA	227	218
	163	UN01812	IpGALY01044170.1_RC TSA: Ipomoea purpurea ABCDEF_18573 transcribed RNA sequence	CATTTGCTGAAGAAGATTTTGC	AGCCTCGTTCTCATTTTGAGTT	160	145
	163	UN01812	In_TC4213_RC similar to UniRef100_Q6ST18 Cluster: Heat shock factor binding protein 2; n=1; Zea mays|Rep: Heat shock factor binding protein 2 - Zea mays (Maize), partial (63%)	CATTTGCTGAAGAAGATTTTGC	AGCCTCGTTCTCATTTTGAGTT	160	160
	164	UN01819	IpGALY01061621.1_RC TSA: Ipomoea purpurea ABCDEF_3842 transcribed RNA sequence	GTGGAGCTCACATTGTCTTCAT	CCCCCAAATCCACAAATTATAG	178	193
	170	UN01900	IpGALY01027184.1_RC TSA: Ipomoea purpurea ABCDEF_12014 transcribed RNA sequence	TTTCACCAATAGCGATACGATT	CTTCAAAGACTGGATCGAGAGA	160	157
	171	UN01909	IpGALY01025845.1 TSA: Ipomoea purpurea ABCDEF_72368 transcribed RNA sequence	TGAATCGAGAAAATACAGATCAAA	ACCGTCTTCCAGAAGATCCATA	202	206
	171	UN01909	In_TC4912 weakly similar to UniRef100_A7Q0C9 Cluster: Chromosome chr7 scaffold_42, whole genome shotgun sequence; n=1; Vitis vinifera|Rep: Chromosome chr7 scaffold_42, whole genome shotgun sequence - Vitis vinifera (Grape), partial (32%)	TGAATCGAGAAAATACAGATCAAA	ACCGTCTTCCAGAAGATCCATA	202	199
	176	UN01970	IbCAP3_Contig3180.1_RC B3SGL6_MEDTR Putative Glu-rich protein###Medicago truncatula###NA	AAGAATGATGAATCAAGCATGG	TATGTCATATGCGTCATGCAGT	273	272
	176	UN01970	IbCAP3_Contig042191.3_RC B3SGL6_MEDTR Putative Glu-rich protein###Medicago truncatula###NA	AAGAATGATGAATCAAGCATGG	TATGTCATATGCGTCATGCAGT	273	273
	176	UN01970	IbPBL_S_PBL_c6118_RC	AAGAATGATGAATCAAGCATGG	TATGTCATATGCGTCATGCAGT	273	273
	178	UN01990	IpGALY01014588.1_RC TSA: Ipomoea purpurea ABCDEF_20746 transcribed RNA sequence	TTTCCCATAGCAGAGAGAACAA	CCTCAGCTATCTCGGTTGATTT	261	259
	178	UN01990	IpGALY01066518.1_RC TSA: Ipomoea purpurea ABCDEF_20747 transcribed RNA sequence	TTTCCCATAGCAGAGAGAACAA	CCTCAGCTATCTCGGTTGATTT	261	259
	187	UN02042	IbCAP3_Contig18995.1_RC B9RRG8_RICCO Putative uncharacterized protein###Ricinus communis###RCOM_1191090	TTTCTGGAAGATCCATTTGTTG	TCACCATCTCTTCTTCTTCTTCTT	224	230
	187	UN02042	IbPBL_S_PBL_c18175_RC	TTTCTGGAAGATCCATTTGTTG	TCACCATCTCTTCTTCTTCTTCTT	224	230
	187	UN02042	IbPBL_GMNYDFC01BQBM6_RC	TTTCTGGAAGATCCATTTGTTG	TCACCATCTCTTCTTCTTCTTCTT	224	225
	187	UN02042	IbPBL_GM0Z85L06HC2Y0_RC	TTTCTGGAAGATCCATTTGTTG	TCACCATCTCTTCTTCTTCTTCTT	224	233
	203	UN02140	In_TC3498 similar to UniRef100_Q0DLA2 Cluster: Os05g0113500 protein; n=1; Oryza sativa Japonica Group|Rep: Os05g0113500 protein - Oryza sativa subsp. japonica (Rice), partial (20%)	GAACAAACAGAAGAACAGTGCC	TGCCAATATCAAAATCCACAAT	191	185
	203	UN02140	IpGALY01040526.1_RC TSA: Ipomoea purpurea ABCDEF_32812 transcribed RNA sequence	GAACAAACAGAAGAACAGTGCC	TGCCAATATCAAAATCCACAAT	191	185
	203	UN02140	IpGALY01050835.1_RC TSA: Ipomoea purpurea ABCDEF_64806 transcribed RNA sequence	GAACAAACAGAAGAACAGTGCC	TGCCAATATCAAAATCCACAAT	191	185
	203	UN02140	IpGALY01051684.1_RC TSA: Ipomoea purpurea ABCDEF_3507 transcribed RNA sequence	GAACAAACAGAAGAACAGTGCC	TGCCAATATCAAAATCCACAAT	191	185
	203	UN02140	IbPBL_S_PBL_c6608	GAACAAACAGAAGAACAGTGCC	TGCCAATATCAAAATCCACAAT	191	200
	203	UN02140	IbGMNYDFC02ELGUU	GAACAAACAGAAGAACAGTGCC	TGCCAATATCAAAATCCACAAT	191	197
	203	UN02140	IbTSA_JP108011.1 Contig_3423 @@@BLASTX: gi|147801762|emb|CAN77855.1|hypothetical protein [Vitis vinifera]	GAACAAACAGAAGAACAGTGCC	TGCCAATATCAAAATCCACAAT	191	200
	203	UN02140	IbCAP3_Contig4190.1 Q0DLA2_ORYSJ Os05g0113500 protein###Oryza sativa subsp. japonica###Os05g0113500	GAACAAACAGAAGAACAGTGCC	TGCCAATATCAAAATCCACAAT	191	200
	220	UN02382	IbCAP3_Contig049238.3_RC D7LAD2_ARALY ATSLY1###Arabidopsis lyrata subsp. lyrata###ARALYDRAFT_480698	CTGATTTAGATTCAACATCCGC	CTCTCCTCTGATCGCTCTTCTC	135	135
	220	UN02382	IbPBL_GMNYDFC02DBT9J_RC	CTGATTTAGATTCAACATCCGC	CTCTCCTCTGATCGCTCTTCTC	135	135
	220	UN02382	IbTSA_JP105181.1_RC Contig_593 @@@BLASTX: gi|222837778|gb|EEE76143.1|predicted protein [Populus trichocarpa]	CTGATTTAGATTCAACATCCGC	CTCTCCTCTGATCGCTCTTCTC	135	135
	229	UN02496	IbTSA_JP104790.1 Contig_202 @@@BLASTX: gi|297738765|emb|CBI28010.3|unnamed protein product [Vitis vinifera]	AGAGAATCAGAGAAAACCTGGC	ATGAAGGAATTCTTGTTGGCTT	280	279
	233	UN02535	In_TC10534_RC homologue to UniRef100_A2PYH3 Cluster: Alpha chain of nascent polypeptide associated complex; n=2; Nicotiana|Rep: Alpha chain of nascent polypeptide associated complex - Nicotiana benthamiana, partial (97%)	TCTTCTTCTCACTCCTGCTCTG	ATCGAGTCTGAGGACCCAATTA	139	139
	238	UN02631	IpGALY01068794.1 TSA: Ipomoea purpurea ABCDEF_37883 transcribed RNA sequence	ATTGCATATCTTGCAATCAACC	TCATCTCCTTGTCCTTGTTCAC	264	264
	264	UN02940	IpGALY01007953.1 TSA: Ipomoea purpurea ABCDEF_37061 transcribed RNA sequence	TCTTCATAGCGTGGACAGATTT	GAGGCTGCTTCATTAAAAACAA	280	284
	264	UN02940	IpGALY01011320.1 TSA: Ipomoea purpurea ABCDEF_37060 transcribed RNA sequence	TCTTCATAGCGTGGACAGATTT	GAGGCTGCTTCATTAAAAACAA	280	284
	264	UN02940	IbCAP3_Contig32133.1 B9RX28_RICCO Transporter, putative###Ricinus communis###RCOM_0816790	TCTTCATAGCGTGGACAGATTT	GAGGCTGCTTCATTAAAAACAA	280	292
	270	UN02977	ItAU224703	GTTAGAGGAGGCTGAGGAAGAG	ATCAAGCAAACTCACAATTTGG	200	180
	270	UN02977	ItAU224703	GTTAGAGGAGGCTGAGGAAGAG	ATCAAGCAAACTCACAATTTGG	200	180
	270	UN02977	IbPBL_S_PBL_c17359	GTTAGAGGAGGCTGAGGAAGAG	ATCAAGCAAACTCACAATTTGG	200	178
	270	UN02977	IbTSA_JP106580.1 Contig_1992 @@@BLASTX: gi|118485433|gb|ABK94573.1|unknown [Populus trichocarpa]	GTTAGAGGAGGCTGAGGAAGAG	ATCAAGCAAACTCACAATTTGG	200	181
	279	UN03047	In_TC9179_RC	CTATGTCCATGCACAAACACAC	CGATTGGTAACATCGCTCTAAG	171	167
	300	UN03230	IpGALY01023128.1 TSA: Ipomoea purpurea ABCDEF_17789 transcribed RNA sequence	GTTGCAAGACCTCAGTTGATTC	AGTTCTCAATACGATCACCACG	274	277
	300	UN03230	In_TC8972	GTTGCAAGACCTCAGTTGATTC	AGTTCTCAATACGATCACCACG	274	274
	300	UN03230	IbPBL_S_PBL_c16361	GTTGCAAGACCTCAGTTGATTC	AGTTCTCAATACGATCACCACG	274	274
	300	UN03230	IbPBL_S_PBL_lrc23413	GTTGCAAGACCTCAGTTGATTC	AGTTCTCAATACGATCACCACG	274	274
	300	UN03230	IbPBL_S_PBL_lrc52956	GTTGCAAGACCTCAGTTGATTC	AGTTCTCAATACGATCACCACG	274	274
	300	UN03230	IbTSA_JP105141.1 Contig_553 @@@BLASTX: gi|223531130|gb|EEF32978.1|Endosomal P24A protein precursor, putative [Ricinus communis]	GTTGCAAGACCTCAGTTGATTC	AGTTCTCAATACGATCACCACG	274	274
	300	UN03230	IbCAP3_Contig6686.1 B9STR3_RICCO Endosomal P24A protein, putative###Ricinus communis###RCOM_0623320	GTTGCAAGACCTCAGTTGATTC	AGTTCTCAATACGATCACCACG	274	274
	303	UN03282	IbCAP3_Contig23413.1 B9R920_RICCO tRNA ligase, putative###Ricinus communis###RCOM_1513140	CCTTCTACTACGCCTCAAACCT	ACAAATGGGATGAAGAAAATCC	190	194
	323	UN03425	IbTSA_JP110197.1 Contig_5609 @@@BLASTX: gi|225452194|ref|XP_002270874.1|PREDICTED: hypothetical protein [Vitis vinifera]	AGGTGTGAATAACAGCCAACTG	CGAGGAATGCAGAAAGTACAAG	225	222
	361	UN03769	IpGALY01006588.1 TSA: Ipomoea purpurea ABCDEF_52841 transcribed RNA sequence	ACGGCTGCTCAGTCCATATCTA	TAAGCCTCTTCCTAGCTGGAGT	158	139
	361	UN03769	In_BJ565879 homologue to UniRef100_A7Q2T4 Cluster: Ubiquitin carrier protein; n=5; Spermatophyta|Rep: Ubiquitin carrier protein - Vitis vinifera (Grape), partial (87%)	ACGGCTGCTCAGTCCATATCTA	TAAGCCTCTTCCTAGCTGGAGT	158	143
	361	UN03769	IbPBL_S_PBL_c15523	ACGGCTGCTCAGTCCATATCTA	TAAGCCTCTTCCTAGCTGGAGT	158	143
	361	UN03769	IbPBL_S_PBL_lrc52253	ACGGCTGCTCAGTCCATATCTA	TAAGCCTCTTCCTAGCTGGAGT	158	149
	361	UN03769	IbCAP3_Contig988.1 D7TND2_VITVI Ubiquitin carrier protein (Fragment)###Vitis vinifera###VIT_00020056001	ACGGCTGCTCAGTCCATATCTA	TAAGCCTCTTCCTAGCTGGAGT	158	153
	365	UN03835	In_BJ559304 similar to UniRef100_A7Q825 Cluster: Chromosome undetermined scaffold_62, whole genome shotgun sequence; n=2; Vitis vinifera|Rep: Chromosome undetermined scaffold_62, whole genome shotgun sequence - Vitis vinifera (Grape), partial (6%)	CAATTTGAGTCGACATGTGTGT	TTAGTTGCCTAGACCCCACTCT	177	171
	365	UN03835	In_CJ744890 similar to UniRef100_A7Q825 Cluster: Chromosome undetermined scaffold_62, whole genome shotgun sequence; n=2; Vitis vinifera|Rep: Chromosome undetermined scaffold_62, whole genome shotgun sequence - Vitis vinifera (Grape), partial (6%)	CAATTTGAGTCGACATGTGTGT	TTAGTTGCCTAGACCCCACTCT	177	179
	365	UN03835	IpGALY01069663.1_RC TSA: Ipomoea purpurea ABCDEF_17433 transcribed RNA sequence	CAATTTGAGTCGACATGTGTGT	TTAGTTGCCTAGACCCCACTCT	177	179
	379	UN03948	IbCAP3_Contig18777.1_RC B9T029_RICCO Rhomboid protein, putative###Ricinus communis###RCOM_0037350	CCTAAAAATGTGTGTCTCAGCC	CGTTCCATCAGATGAAGACATT	272	294
	393	UN04104	IpGALY01005260.1 TSA: Ipomoea purpurea ABCDEF_14254 transcribed RNA sequence	TGATGTTCCATTGTAGAGGTCC	TGAAGATGCATTAAAGGAAGGA	193	190
	393	UN04104	In_TC6575_RC homologue to UniRef100_A7QNR8 Cluster: Chromosome undetermined scaffold_134, whole genome shotgun sequence; n=1; Vitis vinifera|Rep: Chromosome undetermined scaffold_134, whole genome shotgun sequence - Vitis vinifera (Grape), partial (	TGATGTTCCATTGTAGAGGTCC	TGAAGATGCATTAAAGGAAGGA	193	190
	393	UN04104	IbPBL_S_PBL_c4294_RC	TGATGTTCCATTGTAGAGGTCC	TGAAGATGCATTAAAGGAAGGA	193	191
	393	UN04104	IbTSA_JP118229.1_RC Contig_13641 @@@BLASTX: gi|225463715|ref|XP_002263156.1|PREDICTED: hypothetical protein [Vitis vinifera]	TGATGTTCCATTGTAGAGGTCC	TGAAGATGCATTAAAGGAAGGA	193	190
	436	UN04588	IpGALY01051168.1 TSA: Ipomoea purpurea ABCDEF_30734 transcribed RNA sequence	TCTCACACGTCTTTCACAAATG	CAATGTTTTTGAGCTGCCTCT	199	198
	436	UN04588	In_TC10395_RC	TCTCACACGTCTTTCACAAATG	CAATGTTTTTGAGCTGCCTCT	199	197
	456	UN04830	IbCAP3_Contig34478.1_RC Q4JHN6_PANGI Farnesyl diphosphate synthase###Panax ginseng###FPS	CTTGCTCTCGTATTCTGCAAAC	AAGCACTGGAACTTTGTAACGA	252	143
	456	UN04830	IpGALY01033141.1_RC TSA: Ipomoea purpurea ABCDEF_56213 transcribed RNA sequence	CTTGCTCTCGTATTCTGCAAAC	AAGCACTGGAACTTTGTAACGA	252	143
	456	UN04830	IpGALY01047258.1_RC TSA: Ipomoea purpurea ABCDEF_83164 transcribed RNA sequence	CTTGCTCTCGTATTCTGCAAAC	AAGCACTGGAACTTTGTAACGA	252	143
	456	UN04830	IpGALY01048659.1_RC TSA: Ipomoea purpurea ABCDEF_7885 transcribed RNA sequence	CTTGCTCTCGTATTCTGCAAAC	AAGCACTGGAACTTTGTAACGA	252	143
	456	UN04830	IpGALY01052038.1_RC TSA: Ipomoea purpurea ABCDEF_63994 transcribed RNA sequence	CTTGCTCTCGTATTCTGCAAAC	AAGCACTGGAACTTTGTAACGA	252	143
	456	UN04830	In_TC5353_RC similar to UniRef100_Q5S267 Cluster: Farnesyl diphosphate synthase; n=1; Centella asiatica|Rep: Farnesyl diphosphate synthase - Centella asiatica, complete	CTTGCTCTCGTATTCTGCAAAC	AAGCACTGGAACTTTGTAACGA	252	143
	456	UN04830	IbPBL_S_PBL_c20309_RC	CTTGCTCTCGTATTCTGCAAAC	AAGCACTGGAACTTTGTAACGA	252	143
	456	UN04830	IbPBL_S_PBL_c53433_RC	CTTGCTCTCGTATTCTGCAAAC	AAGCACTGGAACTTTGTAACGA	252	143
	456	UN04830	IbPBL_GMNYDFC02DXOXQ_RC	CTTGCTCTCGTATTCTGCAAAC	AAGCACTGGAACTTTGTAACGA	252	143
	456	UN04830	IbTSA_JP109766.1_RC Contig_5178 @@@BLASTX: gi|225462001|ref|XP_002272641.1|PREDICTED: hypothetical protein [Vitis vinifera]	CTTGCTCTCGTATTCTGCAAAC	AAGCACTGGAACTTTGTAACGA	252	143
	457	UN04841	IpGALY01054704.1_RC TSA: Ipomoea purpurea ABCDEF_25967 transcribed RNA sequence	ATGAATGAATTGTGCTGTGTGA	TGCACATTTTTCCTAAAACCAC	169	163
	460	UN04895	IpGALY01005594.1_RC TSA: Ipomoea purpurea ABCDEF_47247 transcribed RNA sequence	CAAAACCTCAAAACTTCTCTTCA	TTCCCTGTATCTGTACGGAATG	275	253
	460	UN04895	IpGALY01065538.1_RC TSA: Ipomoea purpurea ABCDEF_47241 transcribed RNA sequence	CAAAACCTCAAAACTTCTCTTCA	TTCCCTGTATCTGTACGGAATG	275	253
	460	UN04895	IpGALY01065967.1_RC TSA: Ipomoea purpurea ABCDEF_47249 transcribed RNA sequence	CAAAACCTCAAAACTTCTCTTCA	TTCCCTGTATCTGTACGGAATG	275	253
	460	UN04895	IbTSA_JP115273.1 Contig_10685 @@@BLASTX: gi|225456213|ref|XP_002282941.1|PREDICTED: hypothetical protein [Vitis vinifera]	CAAAACCTCAAAACTTCTCTTCA	TTCCCTGTATCTGTACGGAATG	275	246
	460	UN04895	IbCAP3_Contig24377.1 B9SJ22_RICCO Diphosphoinositol polyphosphate phosphohydrolase, putative###Ricinus communis###RCOM_0597860	CAAAACCTCAAAACTTCTCTTCA	TTCCCTGTATCTGTACGGAATG	275	249
	478	UN05061	IbPBL_S_PBL_lrc37459	TTCCATGATAAACCCAAACAAG	GCAAGGATGCATCTGAAAACTA	226	124
	478	UN05061	IbCAP3_RT_365268.1 Q9SYN8_ARATH F9H16.2 protein###Arabidopsis thaliana###At1g20990	TTCCATGATAAACCCAAACAAG	GCAAGGATGCATCTGAAAACTA	226	123
	483	UN05084	IbPBL_S_PBL_c44931	GGAAACATTACATTCTGGAGCA	AGCAAGTTGAAGAGATCATGGA	256	97
	483	UN05084	IbTSA_JP110828.1 Contig_6240 @@@BLASTX: gi|12231951|gb|AAG49320.1|AF316320_1JD1 [Nicotiana tabacum]	GGAAACATTACATTCTGGAGCA	AGCAAGTTGAAGAGATCATGGA	256	97
	491	UN05192	In_TC6718 homologue to UniRef100_A7PGR7 Cluster: Chromosome chr17 scaffold_16, whole genome shotgun sequence; n=1; Vitis vinifera|Rep: Chromosome chr17 scaffold_16, whole genome shotgun sequence - Vitis vinifera (Grape), partial (30%)	AAGACATTCAGCTTCGTTTGAA	AGGAAGCAAAACACTAGCATGA	205	206
	491	UN05192	In_BJ555600 homologue to UniRef100_A7PGR7 Cluster: Chromosome chr17 scaffold_16, whole genome shotgun sequence; n=1; Vitis vinifera|Rep: Chromosome chr17 scaffold_16, whole genome shotgun sequence - Vitis vinifera (Grape), partial (26%)	AAGACATTCAGCTTCGTTTGAA	AGGAAGCAAAACACTAGCATGA	205	207
	491	UN05192	IpGALY01003729.1_RC TSA: Ipomoea purpurea ABCDEF_46045 transcribed RNA sequence	AAGACATTCAGCTTCGTTTGAA	AGGAAGCAAAACACTAGCATGA	205	206
	491	UN05192	IpGALY01080425.1_RC TSA: Ipomoea purpurea ABCDEF_1151 transcribed RNA sequence	AAGACATTCAGCTTCGTTTGAA	AGGAAGCAAAACACTAGCATGA	205	206
	491	UN05192	IbTSA_JP105283.1_RC Contig_695 @@@BLASTX: gi|297734191|emb|CBI15438.3|unnamed protein product [Vitis vinifera]	AAGACATTCAGCTTCGTTTGAA	AGGAAGCAAAACACTAGCATGA	205	206
	491	UN05192	IbCAP3_Contig6252.1 B9ST19_RICCO Serine/threonine protein phosphatase 2a regulatory subunit A, putative###Ricinus communis###RCOM_0353450	AAGACATTCAGCTTCGTTTGAA	AGGAAGCAAAACACTAGCATGA	205	206
	507	UN05346	IpGALY01028428.1_RC TSA: Ipomoea purpurea ABCDEF_16584 transcribed RNA sequence	GGAAGAAGCGAAAGAGGAATAG	CCTCTTCAACCTCTCCAGTTCT	170	185
	507	UN05346	IpGALY01048935.1_RC TSA: Ipomoea purpurea ABCDEF_16577 transcribed RNA sequence	GGAAGAAGCGAAAGAGGAATAG	CCTCTTCAACCTCTCCAGTTCT	170	185
	507	UN05346	IpGALY01072715.1_RC TSA: Ipomoea purpurea ABCDEF_16581 transcribed RNA sequence	GGAAGAAGCGAAAGAGGAATAG	CCTCTTCAACCTCTCCAGTTCT	170	185
	507	UN05346	IbPBL_S_PBL_c6516	GGAAGAAGCGAAAGAGGAATAG	CCTCTTCAACCTCTCCAGTTCT	170	176
	511	UN05400	IpGALY01008135.1 TSA: Ipomoea purpurea ABCDEF_18435 transcribed RNA sequence	TCTCAGTAACAAGCATGACACG	GCTCAGAAAGGCAGCAGTAGTA	178	164
	511	UN05400	In_TC11350_RC	TCTCAGTAACAAGCATGACACG	GCTCAGAAAGGCAGCAGTAGTA	178	178
	548	UN05766	IbTSA_JP105615.1 Contig_1027 @@@BLASTX: gi|114804153|gb|ABC47163.2|CDPK1 [Ipomoea nil]	GAGGTTCACTCTTACAACGTGC	CCAAGAGTTTTCCCAAGCTTAT	232	237
	548	UN05766	IbCAP3_Contig052416.3 Q40544_TOBAC Protein kinase###Nicotiana tabacum###NA	GAGGTTCACTCTTACAACGTGC	CCAAGAGTTTTCCCAAGCTTAT	232	239
	573	UN06066	IpGALY01032856.1 TSA: Ipomoea purpurea ABCDEF_64251 transcribed RNA sequence	TTAGAAGGTTGCCCATTGTATG	CAATCTCCACCCTAAACCAAAT	206	198
	573	UN06066	IpGALY01046560.1 TSA: Ipomoea purpurea ABCDEF_13295 transcribed RNA sequence	TTAGAAGGTTGCCCATTGTATG	CAATCTCCACCCTAAACCAAAT	206	198
	573	UN06066	IpGALY01051721.1 TSA: Ipomoea purpurea ABCDEF_13298 transcribed RNA sequence	TTAGAAGGTTGCCCATTGTATG	CAATCTCCACCCTAAACCAAAT	206	198
	573	UN06066	IpGALY01056307.1 TSA: Ipomoea purpurea ABCDEF_13297 transcribed RNA sequence	TTAGAAGGTTGCCCATTGTATG	CAATCTCCACCCTAAACCAAAT	206	89
	573	UN06066	IpGALY01061976.1 TSA: Ipomoea purpurea ABCDEF_13296 transcribed RNA sequence	TTAGAAGGTTGCCCATTGTATG	CAATCTCCACCCTAAACCAAAT	206	198
	573	UN06066	IpGALY01068014.1 TSA: Ipomoea purpurea ABCDEF_64952 transcribed RNA sequence	TTAGAAGGTTGCCCATTGTATG	CAATCTCCACCCTAAACCAAAT	206	89
	573	UN06066	IpGALY01085426.1 TSA: Ipomoea purpurea ABCDEF_13300 transcribed RNA sequence	TTAGAAGGTTGCCCATTGTATG	CAATCTCCACCCTAAACCAAAT	206	89
	573	UN06066	IpGALY01010278.1_RC TSA: Ipomoea purpurea ABCDEF_13299 transcribed RNA sequence	TTAGAAGGTTGCCCATTGTATG	CAATCTCCACCCTAAACCAAAT	206	89
	573	UN06066	In_TC1019_RC similar to UniRef100_A4UTS3 Cluster: Chloroplast phosphoenolpyruvate/phosphate translocator; n=1; Pisum sativum|Rep: Chloroplast phosphoenolpyruvate/phosphate translocator - Pisum sativum (Garden pea), partial (69%)	TTAGAAGGTTGCCCATTGTATG	CAATCTCCACCCTAAACCAAAT	206	89
	575	UN06076	IpGALY01057735.1 TSA: Ipomoea purpurea ABCDEF_32226 transcribed RNA sequence	AAGCAAAATAATGGCCTCTACC	CAGTCACAGCCTTCTCTTTGAG	203	200
	575	UN06076	IbPBL_S_PBL_c1423	AAGCAAAATAATGGCCTCTACC	CAGTCACAGCCTTCTCTTTGAG	203	194
	575	UN06076	IbPBL_S_PBL_c13673	AAGCAAAATAATGGCCTCTACC	CAGTCACAGCCTTCTCTTTGAG	203	200
	575	UN06076	IbCAP3_Contig7135.1 B9RK19_RICCO Putative uncharacterized protein###Ricinus communis###RCOM_1045940	AAGCAAAATAATGGCCTCTACC	CAGTCACAGCCTTCTCTTTGAG	203	194
	586	UN06175	IpGALY01074085.1 TSA: Ipomoea purpurea ABCDEF_10969 transcribed RNA sequence	ATCTGTGGGTCGATTTTCTTCT	CCGACTTTGATTTTGGTTTACA	149	128
	586	UN06175	IpGALY01016731.1_RC TSA: Ipomoea purpurea ABCDEF_59473 transcribed RNA sequence	ATCTGTGGGTCGATTTTCTTCT	CCGACTTTGATTTTGGTTTACA	149	128
	586	UN06175	In_CJ757244_RC similar to UniRef100_A7PZN7 Cluster: Chromosome chr15 scaffold_40, whole genome shotgun sequence; n=1; Vitis vinifera|Rep: Chromosome chr15 scaffold_40, whole genome shotgun sequence - Vitis vinifera (Grape), partial (19%)	ATCTGTGGGTCGATTTTCTTCT	CCGACTTTGATTTTGGTTTACA	149	143
	595	UN06252	IpGALY01024745.1 TSA: Ipomoea purpurea ABCDEF_6698 transcribed RNA sequence	CCGTACAGCTTTAGATCCTCCT	ACTGCTGATTTCTGGATTGTGT	237	252
	595	UN06252	IbCAP3_Contig12099.1_RC Q6YSC5_ORYSJ Os08g0467400 protein###Oryza sativa subsp. japonica###P0104B02.41	CCGTACAGCTTTAGATCCTCCT	ACTGCTGATTTCTGGATTGTGT	237	237
	595	UN06252	IpGALY01036190.1_RC TSA: Ipomoea purpurea ABCDEF_6697 transcribed RNA sequence	CCGTACAGCTTTAGATCCTCCT	ACTGCTGATTTCTGGATTGTGT	237	252
	595	UN06252	IbTSA_JP139482.1_RC Contig_34894 @@@BLASTX: NA	CCGTACAGCTTTAGATCCTCCT	ACTGCTGATTTCTGGATTGTGT	237	243
	607	UN06409	IbTSA_JP107145.1 Contig_2557 @@@BLASTX: gi|169732565|gb|ABL67952.2|1-aminocyclopropane-1-carboxylate synthase [Ipomoea nil]	ACTTTTACTTCTGGGTTCTGGG	CTTTCACCTTATCCAGTGCTTG	213	223
	610	UN06446	IpGALY01000434.1 TSA: Ipomoea purpurea ABCDEF_8243 transcribed RNA sequence	TGGCAAGGACTCAAAAGAATAA	GATTTTCCAACAGAAGGAAAGC	193	193
	610	UN06446	In_TC11586 homologue to UniRef100_A7PL11 Cluster: Chromosome chr7 scaffold_20, whole genome shotgun sequence; n=1; Vitis vinifera|Rep: Chromosome chr7 scaffold_20, whole genome shotgun sequence - Vitis vinifera (Grape), partial (44%)	TGGCAAGGACTCAAAAGAATAA	GATTTTCCAACAGAAGGAAAGC	193	193
	610	UN06446	IbCAP3_Contig054155.3_RC Q7XI68_ORYSJ Os07g0627800 protein###Oryza sativa subsp. japonica###P0506F02.114	TGGCAAGGACTCAAAAGAATAA	GATTTTCCAACAGAAGGAAAGC	193	199
	610	UN06446	IbTSA_JP107554.1_RC Contig_2966 @@@BLASTX: gi|225438553|ref|XP_002279867.1|PREDICTED: hypothetical protein [Vitis vinifera]	TGGCAAGGACTCAAAAGAATAA	GATTTTCCAACAGAAGGAAAGC	193	193
	610	UN06446	IbCAP3_Contig32408.1 B9T206_RICCO Developmentally regulated GTP-binding protein, putative###Ricinus communis###RCOM_0210470	TGGCAAGGACTCAAAAGAATAA	GATTTTCCAACAGAAGGAAAGC	193	194
	615	UN06471	IpGALY01014222.1 TSA: Ipomoea purpurea ABCDEF_768 transcribed RNA sequence	TCTCCTCTGCTCTTTCTTTCCT	GATTGAAGATCGAATTGTTCCA	167	164
	621	UN06501	IbTSA_JP117823.1_RC Contig_13235 @@@BLASTX: gi|225456377|ref|XP_002284092.1|PREDICTED: hypothetical protein [Vitis vinifera]	TGATGTGAAGCTGCTATTTGTG	CTTCTTAGGGGTGATGAAGTCC	206	200
	621	UN06501	IbPBL_S_PBL_c35153	TGATGTGAAGCTGCTATTTGTG	CTTCTTAGGGGTGATGAAGTCC	206	194
	621	UN06501	IbCAP3_Contig20440.1 B6SRB1_MAIZE HVA22-like protein e###Zea mays###NA	TGATGTGAAGCTGCTATTTGTG	CTTCTTAGGGGTGATGAAGTCC	206	199
	621	UN06501	IbCAP3_ST_331782.1 B9RAC2_RICCO Protein HVA22, putative###Ricinus communis###RCOM_1505500	TGATGTGAAGCTGCTATTTGTG	CTTCTTAGGGGTGATGAAGTCC	206	202
	629	UN06597	IpGALY01084834.1 TSA: Ipomoea purpurea ABCDEF_1132 transcribed RNA sequence	TCTTCAAAAGTGAATACTCTGTGTGT	ATGGTGGTTTCAACATCCTGT	123	107
	629	UN06597	IbCAP3_Contig33973.1_RC Q9XEY1_TOBAC Nt-iaa2.3 deduced protein###Nicotiana tabacum###NA	TCTTCAAAAGTGAATACTCTGTGTGT	ATGGTGGTTTCAACATCCTGT	123	111
	629	UN06597	IbTSA_JP120120.1 Contig_15532 @@@BLASTX: gi|194067755|dbj|BAG55005.1|auxin-responsive Aux/IAA gene family member [Ipomoea nil]	TCTTCAAAAGTGAATACTCTGTGTGT	ATGGTGGTTTCAACATCCTGT	123	111
	632	UN06620	IbTSA_JP108411.1 Contig_3823 @@@BLASTX: gi|224061925|ref|XP_002300667.1|predicted protein [Populus trichocarpa]	CAAGAGCTTGAGAAACAAGTGG	AAATGGTTTATTGGGTGGAATC	272	254
	648	UN06792	IpGALY01032046.1 TSA: Ipomoea purpurea ABCDEF_90336 transcribed RNA sequence	GTTGGTTCAATCACACACACTG	CAAACTATGCGTTTCTCAAAGG	231	228
	648	UN06792	IpGALY01083042.1 TSA: Ipomoea purpurea ABCDEF_8019 transcribed RNA sequence	GTTGGTTCAATCACACACACTG	CAAACTATGCGTTTCTCAAAGG	231	228
	648	UN06792	In_TC3700 similar to UniRef100_Q9ZSQ7 Cluster: Protein phosphatase 2C homolog; n=1; Mesembryanthemum crystallinum|Rep: Protein phosphatase 2C homolog - Mesembryanthemum crystallinum (Common ice plant), partial (25%)	GTTGGTTCAATCACACACACTG	CAAACTATGCGTTTCTCAAAGG	231	218
	661	UN06914	In_TC3516 similar to UniRef100_Q9SXK9 Cluster: Heat shock factor; n=1; Nicotiana tabacum|Rep: Heat shock factor - Nicotiana tabacum (Common tobacco), partial (39%)	TGAAGAGAGACAACCAGATGCT	CTCTTTCAACAACACACCGAAT	270	272
	661	UN06914	IbTSA_JP116191.1_RC Contig_11603 @@@BLASTX: gi|5821136|dbj|BAA83710.1|heat shock factor [Nicotiana tabacum]	TGAAGAGAGACAACCAGATGCT	CTCTTTCAACAACACACCGAAT	270	257
	661	UN06914	IbPBL_S_PBL_c1512	TGAAGAGAGACAACCAGATGCT	CTCTTTCAACAACACACCGAAT	270	269
	661	UN06914	IbPBL_S_PBL_c19808	TGAAGAGAGACAACCAGATGCT	CTCTTTCAACAACACACCGAAT	270	275
	661	UN06914	IbCAP3_Contig16974.1 Q9SXK9_TOBAC Heat shock factor###Nicotiana tabacum###NtHSF1	TGAAGAGAGACAACCAGATGCT	CTCTTTCAACAACACACCGAAT	270	275
	667	UN06969	IpGALY01029168.1 TSA: Ipomoea purpurea ABCDEF_50815 transcribed RNA sequence	ATGATGCCAGATACCAAACAAG	AGCAAGACAGGTGTACAACCAC	225	225
	667	UN06969	IbTSA_JP128121.1_RC Contig_23533 @@@BLASTX: gi|223534770|gb|EEF36461.1|ubiquitin-protein ligase, putative [Ricinus communis]	ATGATGCCAGATACCAAACAAG	AGCAAGACAGGTGTACAACCAC	225	225
	682	UN07145	IbPBL_S_PBL_c28523	TTCAGTTTCCACATCCAATGTA	CCTCTTGATCTCCTTCTCCCTA	264	269
	682	UN07145	IbCAP3_Contig048808.3 B9S0E4_RICCO Protein phosphatase 2a, regulatory subunit, putative###Ricinus communis###RCOM_1353690	TTCAGTTTCCACATCCAATGTA	CCTCTTGATCTCCTTCTCCCTA	264	269
	684	UN07163	IbTSA_JP126923.1 Contig_22335 @@@BLASTX: gi|223536016|gb|EEF37674.1|rrm/rnp domain, putative [Ricinus communis]	TTCCTGTAGGGTCTTGTCAGAA	TGACCACTTTAATTCATGGAGC	203	203
	689	UN07205	IpGALY01066321.1_RC TSA: Ipomoea purpurea ABCDEF_14515 transcribed RNA sequence	TAGGAATCAGGACAATCGAATC	CTCAGCTTGTATGGAATCGAAG	274	272
	690	UN07210	IbCAP3_Contig1336.1 C6T2W3_SOYBN Putative uncharacterized protein###Glycine max###NA	AGTAGCATGGGCAAGATGAGAT	GAAGACACCCAACAGTATCCAA	213	216
	691	UN07216	IbCAP3_Contig32162.1_RC NoMatchingHitfound###NA###NA	GAAAGCTGCAGAGACTTGCTAA	TCTTCTACTTTGCCATTTGCAT	228	206
	691	UN07216	IpGALY01083576.1_RC TSA: Ipomoea purpurea ABCDEF_29660 transcribed RNA sequence	GAAAGCTGCAGAGACTTGCTAA	TCTTCTACTTTGCCATTTGCAT	228	208
	694	UN07225	IpGALY01059366.1 TSA: Ipomoea purpurea ABCDEF_4440 transcribed RNA sequence	CAGCTTTCTTGGTGTCAGTTTC	AATGCAGGCAAGAACAGATAGA	159	171
	694	UN07225	IpGALY01065200.1 TSA: Ipomoea purpurea ABCDEF_11693 transcribed RNA sequence	CAGCTTTCTTGGTGTCAGTTTC	AATGCAGGCAAGAACAGATAGA	159	171
	694	UN07225	In_TC9406_RC similar to UniRef100_A5Z1R3 Cluster: Ethphon-induced protein; n=1; Hevea brasiliensis|Rep: Ethphon-induced protein - Hevea brasiliensis (Para rubber tree), partial (74%)	CAGCTTTCTTGGTGTCAGTTTC	AATGCAGGCAAGAACAGATAGA	159	168
	700	UN07300	IpGALY01042432.1 TSA: Ipomoea purpurea ABCDEF_32220 transcribed RNA sequence	CGTTAATAACCACTCCGATCAA	GAAGTACATGACTTGCCTGAGC	229	217
	700	UN07300	In_TC6335	CGTTAATAACCACTCCGATCAA	GAAGTACATGACTTGCCTGAGC	229	223
	700	UN07300	IbPBL_S_PBL_c24	CGTTAATAACCACTCCGATCAA	GAAGTACATGACTTGCCTGAGC	229	223
	700	UN07300	IbPBL_S_PBL_c4280	CGTTAATAACCACTCCGATCAA	GAAGTACATGACTTGCCTGAGC	229	223
	700	UN07300	IbPBL_S_PBL_c20032	CGTTAATAACCACTCCGATCAA	GAAGTACATGACTTGCCTGAGC	229	221
	700	UN07300	IbPBL_S_PBL_c22335	CGTTAATAACCACTCCGATCAA	GAAGTACATGACTTGCCTGAGC	229	220
	700	UN07300	IbCAP3_Contig16404.1 Q94A22_ARATH AT4g28240/F26K10_120###Arabidopsis thaliana###At4g28240	CGTTAATAACCACTCCGATCAA	GAAGTACATGACTTGCCTGAGC	229	223
	708	UN07372	In_TC271_RC similar to UniRef100_A7PW73 Cluster: Chromosome chr8 scaffold_34, whole genome shotgun sequence; n=1; Vitis vinifera|Rep: Chromosome chr8 scaffold_34, whole genome shotgun sequence - Vitis vinifera (Grape), partial (71%)	TCTCGGATCTATTTGGAAAAGC	TGTTCAATTTTCGGATTTTCTG	195	189
	719	UN07449	IpGALY01063455.1 TSA: Ipomoea purpurea ABCDEF_47391 transcribed RNA sequence	AACGTTTCTGATGAATCATTGC	CAACAACACAAACATGAACAGG	257	232
	719	UN07449	IpGALY01010454.1_RC TSA: Ipomoea purpurea ABCDEF_81922 transcribed RNA sequence	AACGTTTCTGATGAATCATTGC	CAACAACACAAACATGAACAGG	257	238
	719	UN07449	IpGALY01044894.1_RC TSA: Ipomoea purpurea ABCDEF_62200 transcribed RNA sequence	AACGTTTCTGATGAATCATTGC	CAACAACACAAACATGAACAGG	257	232
	719	UN07449	IpGALY01056682.1_RC TSA: Ipomoea purpurea ABCDEF_47394 transcribed RNA sequence	AACGTTTCTGATGAATCATTGC	CAACAACACAAACATGAACAGG	257	232
	726	UN07524	IpGALY01075599.1_RC TSA: Ipomoea purpurea ABCDEF_20821 transcribed RNA sequence	AGATTCGTTTCCGTGAAAACTC	CATAATCATTGAAGGAATCGGA	154	162
	731	UN07551	IpGALY01050737.1 TSA: Ipomoea purpurea ABCDEF_55687 transcribed RNA sequence	CCTAAACTCAAAACTTCGCCTT	GGAGTGCCTAGAGAGAGAAAGC	261	249
	731	UN07551	IbCAP3_Contig16802.1_RC B9H7S3_POPTR F-box family protein###Populus trichocarpa###POPTRDRAFT_559379	CCTAAACTCAAAACTTCGCCTT	GGAGTGCCTAGAGAGAGAAAGC	261	246
	731	UN07551	IpGALY01040192.1_RC TSA: Ipomoea purpurea ABCDEF_7633 transcribed RNA sequence	CCTAAACTCAAAACTTCGCCTT	GGAGTGCCTAGAGAGAGAAAGC	261	249
	731	UN07551	In_TC4489_RC similar to UniRef100_A7Q7B7 Cluster: Chromosome chr18 scaffold_59, whole genome shotgun sequence; n=1; Vitis vinifera|Rep: Chromosome chr18 scaffold_59, whole genome shotgun sequence - Vitis vinifera (Grape), partial (44%)	CCTAAACTCAAAACTTCGCCTT	GGAGTGCCTAGAGAGAGAAAGC	261	249
	731	UN07551	IbPBL_S_PBL_c5021_RC	CCTAAACTCAAAACTTCGCCTT	GGAGTGCCTAGAGAGAGAAAGC	261	246
	745	UN07736	IpGALY01050120.1 TSA: Ipomoea purpurea ABCDEF_19742 transcribed RNA sequence	TGATGCAAGTTTCTTCCAAAGT	TGAGACTTTAGCCCTTTCACAA	142	142
	753	UN07842	IpGALY01043911.1_RC TSA: Ipomoea purpurea ABCDEF_21800 transcribed RNA sequence	GATGATCGTTTTCTAGCACGAG	GGAGACTTGGGAAGATCAAATC	179	194
	779	UN08072	IbCAP3_Contig34939.1_RC Q9FQ21_SOYBN Putative Hs1pro-1-like receptor###Glycine max###NA	GAACCGGAAAGTTATCTCCAAC	GTCGCCTAGGATTTCGAATAAG	230	231
	779	UN08072	IpGALY01025993.1_RC TSA: Ipomoea purpurea ABCDEF_4356 transcribed RNA sequence	GAACCGGAAAGTTATCTCCAAC	GTCGCCTAGGATTTCGAATAAG	230	223
	779	UN08072	In_TC8132_RC similar to UniRef100_A7Q3D9 Cluster: Chromosome chr13 scaffold_48, whole genome shotgun sequence; n=1; Vitis vinifera|Rep: Chromosome chr13 scaffold_48, whole genome shotgun sequence - Vitis vinifera (Grape), partial (33%)	GAACCGGAAAGTTATCTCCAAC	GTCGCCTAGGATTTCGAATAAG	230	223
	779	UN08072	IbPBL_S_PBL_c5194_RC	GAACCGGAAAGTTATCTCCAAC	GTCGCCTAGGATTTCGAATAAG	230	229
	779	UN08072	IbTSA_JP120908.1_RC Contig_16320 @@@BLASTX: gi|225448363|ref|XP_002268520.1|PREDICTED: hypothetical protein isoform 1 [Vitis vinifera]	GAACCGGAAAGTTATCTCCAAC	GTCGCCTAGGATTTCGAATAAG	230	229
	780	UN08084	IbCAP3_ST_200288.1 WEX_ARATH Isoform 2 of Werner Syndrome-like exonuclease###Arabidopsis thaliana###WEX	TGTGGAGTTCTCAAGAAGCAAT	CAAGGACGAGGTTGAGAAATC	241	241
	806	UN08363	IbCAP3_Contig7135.1_RC B9RK19_RICCO Putative uncharacterized protein###Ricinus communis###RCOM_1045940	CAGTCACAGCCTTCTCTTTGAG	AAGCAAAATAATGGCCTCTACC	203	194
	806	UN08363	IpGALY01057735.1_RC TSA: Ipomoea purpurea ABCDEF_32226 transcribed RNA sequence	CAGTCACAGCCTTCTCTTTGAG	AAGCAAAATAATGGCCTCTACC	203	200
	806	UN08363	IbPBL_S_PBL_c1423_RC	CAGTCACAGCCTTCTCTTTGAG	AAGCAAAATAATGGCCTCTACC	203	194
	806	UN08363	IbPBL_S_PBL_c13673_RC	CAGTCACAGCCTTCTCTTTGAG	AAGCAAAATAATGGCCTCTACC	203	200
	832	UN08510	IpGALY01017263.1_RC TSA: Ipomoea purpurea ABCDEF_229 transcribed RNA sequence	ACGTAGAGATGGAACACGAAGA	CTTGTGCAACCTGATTAGAAGC	144	141
	836	UN08551	In_TC2519 homologue to UniRef100_Q9SXX5 Cluster: Fructose-bisphosphate aldolase; n=1; Nicotiana paniculata|Rep: Fructose-bisphosphate aldolase - Nicotiana paniculata, partial (93%)	TCATCTGTAGTTCTGGGCAAGT	TTGTTTTGGCAGTCTTAACGAG	139	154
	836	UN08551	IpGALY01065813.1_RC TSA: Ipomoea purpurea ABCDEF_14742 transcribed RNA sequence	TCATCTGTAGTTCTGGGCAAGT	TTGTTTTGGCAGTCTTAACGAG	139	157
	836	UN08551	IbPBL_S_PBL_lrc24441	TCATCTGTAGTTCTGGGCAAGT	TTGTTTTGGCAGTCTTAACGAG	139	157
	836	UN08551	IbCAP3_Contig13526.1 Q9SXX5_NICPA Fructose-bisphosphate aldolase###Nicotiana paniculata###NA	TCATCTGTAGTTCTGGGCAAGT	TTGTTTTGGCAGTCTTAACGAG	139	157
	840	UN08571	IbCAP3_Contig8902.1_RC Q9SSS6_ARATH At1g52720###Arabidopsis thaliana###At1g52720	AGATTGCACAAGCAAGCATTAT	TTAGTTGGTGATAACGTGGACC	118	120
	840	UN08571	IbPBL_S_PBL_c9410_RC	AGATTGCACAAGCAAGCATTAT	TTAGTTGGTGATAACGTGGACC	118	120
	848	UN08634	IpGALY01051210.1_RC TSA: Ipomoea purpurea ABCDEF_45071 transcribed RNA sequence	CTGGCAGAGACATTATCCAAAA	AAGCATCTTGGAGATCTTGTCA	131	134
	859	UN08735	IpGALY01025964.1 TSA: Ipomoea purpurea ABCDEF_47646 transcribed RNA sequence	TAAAATTCTGGACACCCATCTG	ATCATCATCTCCAGTCCTTCCT	248	248
	859	UN08735	IpGALY01034631.1 TSA: Ipomoea purpurea ABCDEF_64336 transcribed RNA sequence	TAAAATTCTGGACACCCATCTG	ATCATCATCTCCAGTCCTTCCT	248	248
	859	UN08735	IpGALY01047634.1 TSA: Ipomoea purpurea ABCDEF_64164 transcribed RNA sequence	TAAAATTCTGGACACCCATCTG	ATCATCATCTCCAGTCCTTCCT	248	248
	859	UN08735	IpGALY01047786.1 TSA: Ipomoea purpurea ABCDEF_47650 transcribed RNA sequence	TAAAATTCTGGACACCCATCTG	ATCATCATCTCCAGTCCTTCCT	248	248
	859	UN08735	IpGALY01064524.1 TSA: Ipomoea purpurea ABCDEF_47651 transcribed RNA sequence	TAAAATTCTGGACACCCATCTG	ATCATCATCTCCAGTCCTTCCT	248	248
	859	UN08735	IpGALY01043028.1_RC TSA: Ipomoea purpurea ABCDEF_85789 transcribed RNA sequence	TAAAATTCTGGACACCCATCTG	ATCATCATCTCCAGTCCTTCCT	248	248
	859	UN08735	IpGALY01071445.1_RC TSA: Ipomoea purpurea ABCDEF_47649 transcribed RNA sequence	TAAAATTCTGGACACCCATCTG	ATCATCATCTCCAGTCCTTCCT	248	248
	859	UN08735	In_TC4599_RC similar to UniRef100_A7P7Z4 Cluster: Chromosome chr3 scaffold_8, whole genome shotgun sequence; n=1; Vitis vinifera|Rep: Chromosome chr3 scaffold_8, whole genome shotgun sequence - Vitis vinifera (Grape), partial (25%)	TAAAATTCTGGACACCCATCTG	ATCATCATCTCCAGTCCTTCCT	248	248
	866	UN08823	IpGALY01057379.1 TSA: Ipomoea purpurea ABCDEF_28159 transcribed RNA sequence	ACTCTAAACCTAACCCTGCGAG	TATGGTCATTTTCTTCCGTTTG	161	161
	866	UN08823	IbCAP3_Contig049426.3_RC A5AQH4_VITVI Putative uncharacterized protein###Vitis vinifera###VITISV_005516	ACTCTAAACCTAACCCTGCGAG	TATGGTCATTTTCTTCCGTTTG	161	156
	866	UN08823	In_TC10859_RC weakly similar to UniRef100_Q9SBM1 Cluster: Hydroxyproline-rich glycoprotein DZ-HRGP precursor; n=1; Volvox carteri f. nagariensis|Rep: Hydroxyproline-rich glycoprotein DZ-HRGP precursor - Volvox carteri f. nagariensis, partial (8%)	ACTCTAAACCTAACCCTGCGAG	TATGGTCATTTTCTTCCGTTTG	161	158
	866	UN08823	IbTSA_JP106117.1_RC Contig_1529 @@@BLASTX: gi|225439088|ref|XP_002265744.1|PREDICTED: hypothetical protein [Vitis vinifera]	ACTCTAAACCTAACCCTGCGAG	TATGGTCATTTTCTTCCGTTTG	161	156
	871	UN08843	IpGALY01026383.1_RC TSA: Ipomoea purpurea ABCDEF_28388 transcribed RNA sequence	GGACAGCATGACTAAAGACGAG	ATCTTGCCATTGATTTGTGTTC	205	96
	884	UN08993	IbCAP3_Contig2208.1_RC B9S0Z8_RICCO Protein AFR, putative###Ricinus communis###RCOM_0632280	AAAATCTTTTCACTATTTTCTATTCCA	TTTGGATTTTGGATTCTCCTTT	106	107
	884	UN08993	In_TC1222_RC weakly similar to UniRef100_Q9C6Z0 Cluster: F-box/Kelch-repeat protein At1g30090; n=1; Arabidopsis thaliana|Rep: F-box/Kelch-repeat protein At1g30090 - Arabidopsis thaliana (Mouse-ear cress), partial (31%)	AAAATCTTTTCACTATTTTCTATTCCA	TTTGGATTTTGGATTCTCCTTT	106	109
	886	UN09023	IpGALY01005260.1 TSA: Ipomoea purpurea ABCDEF_14254 transcribed RNA sequence	TGATGTTCCATTGTAGAGGTCC	TGAAGATGCATTAAAGGAAGGA	193	190
	886	UN09023	In_TC6575_RC homologue to UniRef100_A7QNR8 Cluster: Chromosome undetermined scaffold_134, whole genome shotgun sequence; n=1; Vitis vinifera|Rep: Chromosome undetermined scaffold_134, whole genome shotgun sequence - Vitis vinifera (Grape), partial (	TGATGTTCCATTGTAGAGGTCC	TGAAGATGCATTAAAGGAAGGA	193	190
	886	UN09023	IbPBL_S_PBL_c4294_RC	TGATGTTCCATTGTAGAGGTCC	TGAAGATGCATTAAAGGAAGGA	193	191
	886	UN09023	IbTSA_JP118229.1_RC Contig_13641 @@@BLASTX: gi|225463715|ref|XP_002263156.1|PREDICTED: hypothetical protein [Vitis vinifera]	TGATGTTCCATTGTAGAGGTCC	TGAAGATGCATTAAAGGAAGGA	193	190
	894	UN09104	IbCAP3_Contig12463.1_RC B9RNR4_RICCO Protein phosphatase 2c, putative###Ricinus communis###RCOM_0920170	AAGGAACTCGAGTGAACTGTCA	TTGAAGCAGTATGTTGTTGCAG	254	69
	894	UN09104	IbPBL_S_PBL_c6614_RC	AAGGAACTCGAGTGAACTGTCA	TTGAAGCAGTATGTTGTTGCAG	254	69
	900	UN09154	IpGALY01066321.1 TSA: Ipomoea purpurea ABCDEF_14515 transcribed RNA sequence	CTCAGCTTGTATGGAATCGAAG	TAGGAATCAGGACAATCGAATC	272	272
	914	UN09285	In_TC37 similar to UniRef100_A7QA45 Cluster: Chromosome undetermined scaffold_69, whole genome shotgun sequence; n=1; Vitis vinifera|Rep: Chromosome undetermined scaffold_69, whole genome shotgun sequence - Vitis vinifera (Grape), complete	TTTCTCTTCATCTTCTTCCTCTCA	GGGTTTCAGCTAGATTTGCTTT	175	176
	914	UN09285	IpGALY01052211.1_RC TSA: Ipomoea purpurea ABCDEF_38676 transcribed RNA sequence	TTTCTCTTCATCTTCTTCCTCTCA	GGGTTTCAGCTAGATTTGCTTT	175	162
	914	UN09285	IbCAP3_Contig23199.1 B9SMT7_RICCO Ccr4-associated factor, putative###Ricinus communis###RCOM_0470900	TTTCTCTTCATCTTCTTCCTCTCA	GGGTTTCAGCTAGATTTGCTTT	175	166
	931	UN09502	IbPBL_S_PBL_c18560	CGACAGGAGAAGAAGAGAGTGA	CTTCATCAACGATAGCGAACTC	228	223
	931	UN09502	IbPBL_S_PBL_c19462	CGACAGGAGAAGAAGAGAGTGA	CTTCATCAACGATAGCGAACTC	228	212
	950	UN09663	In_BJ562610_RC similar to UniRef100_A7R022 Cluster: Chromosome undetermined scaffold_296, whole genome shotgun sequence; n=1; Vitis vinifera|Rep: Chromosome undetermined scaffold_296, whole genome shotgun sequence - Vitis vinifera (Grape), partial (	ATCTTGTGGGCCTTAGAAACAT	TGGGAGGTCTAAGTACTAGTTTGG	273	279
	967	UN09866	IpGALY01042191.1 TSA: Ipomoea purpurea ABCDEF_11025 transcribed RNA sequence	AAATGGAAAAGAATGCGAAAAT	CTAGGGTTTGACTGCAGAAATG	170	166
	967	UN09866	IbCAP3_RT_354472.1_RC NoMatchingHitfound###NA###NA	AAATGGAAAAGAATGCGAAAAT	CTAGGGTTTGACTGCAGAAATG	170	166
	967	UN09866	IbPBL_GMNYDFC02EVO1H_RC	AAATGGAAAAGAATGCGAAAAT	CTAGGGTTTGACTGCAGAAATG	170	166
	990	UN10189	IbCAP3_Contig35473.1_RC NoMatchingHitfound###NA###NA	TAACCGCCTTGATCAACAATAC	ATTCTTCTCCGTTCAACCTGAT	279	252
	992	UN10216	IpGALY01071113.1 TSA: Ipomoea purpurea ABCDEF_36247 transcribed RNA sequence	ACATGAACACTTGCTTGAGCTT	AGATTCAGTTCGAGTTCTCCGT	265	278
	1012	UN10441	IpGALY01005377.1 TSA: Ipomoea purpurea ABCDEF_16907 transcribed RNA sequence	CCCAAGAATACTGCAAAACAAA	GACAGCAGATGATGATGAGTGA	246	242
	1012	UN10441	IpGALY01020894.1 TSA: Ipomoea purpurea ABCDEF_16909 transcribed RNA sequence	CCCAAGAATACTGCAAAACAAA	GACAGCAGATGATGATGAGTGA	246	242
	1012	UN10441	IbCAP3_Contig3195.1_RC E1B2R0_TOBAC CDPK11###Nicotiana tabacum###NA	CCCAAGAATACTGCAAAACAAA	GACAGCAGATGATGATGAGTGA	246	246
	1012	UN10441	IpGALY01058551.1_RC TSA: Ipomoea purpurea ABCDEF_16908 transcribed RNA sequence	CCCAAGAATACTGCAAAACAAA	GACAGCAGATGATGATGAGTGA	246	242
	1012	UN10441	In_TC1482_RC homologue to UniRef100_A5A7I8 Cluster: Calcium-dependent protein kinases 5; n=1; Solanum tuberosum|Rep: Calcium-dependent protein kinases 5 - Solanum tuberosum (Potato), partial (28%)	CCCAAGAATACTGCAAAACAAA	GACAGCAGATGATGATGAGTGA	246	252
	1012	UN10441	IbTSA_JP133772.1_RC Contig_29184 @@@BLASTX: NA	CCCAAGAATACTGCAAAACAAA	GACAGCAGATGATGATGAGTGA	246	246
	1012	UN10441	IbTSA_JP130023.1_RC Contig_25435 @@@BLASTX: NA	CCCAAGAATACTGCAAAACAAA	GACAGCAGATGATGATGAGTGA	246	246
	1012	UN10441	IbTSA_JP113497.1 Contig_8909 @@@BLASTX: gi|114804153|gb|ABC47163.2|CDPK1 [Ipomoea nil]	CCCAAGAATACTGCAAAACAAA	GACAGCAGATGATGATGAGTGA	246	246
	1026	UN10593	IbTSA_JP114952.1_RC Contig_10364 @@@BLASTX: gi|224130284|ref|XP_002320799.1|predicted protein [Populus trichocarpa]	TTTTCAAGGCAAAACATTATGG	ACAGCAGACCAGAACCTACAAA	223	217
	1026	UN10593	IbPBL_S_PBL_c26364	TTTTCAAGGCAAAACATTATGG	ACAGCAGACCAGAACCTACAAA	223	217
	1026	UN10593	IbCAP3_Contig11813.1 NoMatchingHitfound###NA###NA	TTTTCAAGGCAAAACATTATGG	ACAGCAGACCAGAACCTACAAA	223	217
	1047	UN10744	IpGALY01017569.1 TSA: Ipomoea purpurea ABCDEF_58480 transcribed RNA sequence	CGGAATGGAACACAAAAATAGA	CTGCGAATTCAATACACGTACA	239	222
	1057	UN10823	IpGALY01037664.1 TSA: Ipomoea purpurea ABCDEF_48237 transcribed RNA sequence	TACATTGAATCTGCAGCGTCTC	TCCATTTCACTTCACTATTCCG	172	175
	1066	UN10932	IpGALY01077737.1 TSA: Ipomoea purpurea ABCDEF_48384 transcribed RNA sequence	CAATCTTACTTTGATCAAGCCG	ACAGGCTTAGAGAGTGGAGACC	238	228
	1068	UN10944	IpGALY01004813.1_RC TSA: Ipomoea purpurea ABCDEF_34015 transcribed RNA sequence	ATTTGCTCCATTTTCTGCTTTC	GGAAGATTTTGTTCAAAGGGTC	250	251
	1069	UN11003	IbTSA_JP105986.1 Contig_1398 @@@BLASTX: gi|881625|gb|AAA70155.1|22.8 kDa protein [Ipomoea trifida]	CACAAAACAACACCAATGTCAG	CGCGACTATACTTACGCTCATC	189	187
	1087	UN11142	IpGALY01083201.1 TSA: Ipomoea purpurea ABCDEF_35286 transcribed RNA sequence	ACCGATTCACCTCTCTCTTAGC	CTAGATCTGGCTTCAGGAGGTT	150	153
	1087	UN11142	IbCAP3_Contig11269.1_RC E0A2W1_SOYBN AN1-like transcription factor###Glycine max###AN1	ACCGATTCACCTCTCTCTTAGC	CTAGATCTGGCTTCAGGAGGTT	150	150
	1087	UN11142	IbCAP3_RT_120051.1_RC E0A2W1_SOYBN AN1-like transcription factor###Glycine max###AN1	ACCGATTCACCTCTCTCTTAGC	CTAGATCTGGCTTCAGGAGGTT	150	150
	1087	UN11142	IpGALY01033613.1_RC TSA: Ipomoea purpurea ABCDEF_35285 transcribed RNA sequence	ACCGATTCACCTCTCTCTTAGC	CTAGATCTGGCTTCAGGAGGTT	150	153
	1087	UN11142	In_TC8067_RC similar to UniRef100_A7QWV3 Cluster: Chromosome chr13 scaffold_210, whole genome shotgun sequence; n=1; Vitis vinifera|Rep: Chromosome chr13 scaffold_210, whole genome shotgun sequence - Vitis vinifera (Grape), partial (72%)	ACCGATTCACCTCTCTCTTAGC	CTAGATCTGGCTTCAGGAGGTT	150	156
	1087	UN11142	IbPBL_S_PBL_c23090_RC	ACCGATTCACCTCTCTCTTAGC	CTAGATCTGGCTTCAGGAGGTT	150	150
	1087	UN11142	IbPBL_S_PBL_lrc52709_RC	ACCGATTCACCTCTCTCTTAGC	CTAGATCTGGCTTCAGGAGGTT	150	150
	1087	UN11142	IbPBL_S_PBL_lrc52811_RC	ACCGATTCACCTCTCTCTTAGC	CTAGATCTGGCTTCAGGAGGTT	150	150
	1090	UN11167	In_TC6977 homologue to UniRef100_A7Q795 Cluster: Chromosome chr18 scaffold_59, whole genome shotgun sequence; n=1; Vitis vinifera|Rep: Chromosome chr18 scaffold_59, whole genome shotgun sequence - Vitis vinifera (Grape), partial (10%)	TGTGTGTGCTTTTCATGATTGT	ACAGAAGTGACCCTTCCAATCT	228	207
	1091	UN11167	IbPBL_S_PBL_c19392	ACAGGACACATTCAATCTTTGG	TGAAAAGAGGCAAACAAAATGT	254	257
	1091	UN11167	IbCAP3_Contig12278.1 Q93XQ1_NICAL Cellulose synthase catalytic subunit###Nicotiana alata###CesA1	ACAGGACACATTCAATCTTTGG	TGAAAAGAGGCAAACAAAATGT	254	261
	1105	UN11257	IbCAP3_Contig5018.1_RC B9S068_RICCO Tfiif-alpha, putative###Ricinus communis###RCOM_1299530	GCAGAACAGCTCTGATTTCATC	GATGAGCCAAAATCTGCTAATG	196	196
	1105	UN11257	IbPBL_S_PBL_c964_RC	GCAGAACAGCTCTGATTTCATC	GATGAGCCAAAATCTGCTAATG	196	196
	1119	UN11354	IbPBL_S_PBL_lrc25936	TATTTATTCCGGTGATTAAGCG	CAGCTGCTGTAAAAGCTCATCT	159	156
	1119	UN11354	IbPBL_S_PBL_lrc41766	TATTTATTCCGGTGATTAAGCG	CAGCTGCTGTAAAAGCTCATCT	159	156
	1119	UN11354	IbTSA_JP149865.1 Contig_45277 @@@BLASTX: gi|302142263|emb|CBI19466.3|unnamed protein product [Vitis vinifera]	TATTTATTCCGGTGATTAAGCG	CAGCTGCTGTAAAAGCTCATCT	159	156
	1119	UN11354	IbCAP3_Contig10509.1 Q9FZ15_SOLTU Tuber-specific and sucrose-responsive element binding factor###Solanum tuberosum###TSF	TATTTATTCCGGTGATTAAGCG	CAGCTGCTGTAAAAGCTCATCT	159	156
	1127	UN11398	IpGALY01024909.1 TSA: Ipomoea purpurea ABCDEF_16672 transcribed RNA sequence	AGTACTAGCTACGGGTCCAAGC	AGACCTTCCACCCATCATTACT	175	151
	1127	UN11398	In_TC822 similar to UniRef100_P37707 Cluster: B2 protein; n=1; Daucus carota|Rep: B2 protein - Daucus carota (Carrot), partial (86%)	AGTACTAGCTACGGGTCCAAGC	AGACCTTCCACCCATCATTACT	175	166
	1127	UN11398	IpGALY01063799.1_RC TSA: Ipomoea purpurea ABCDEF_16664 transcribed RNA sequence	AGTACTAGCTACGGGTCCAAGC	AGACCTTCCACCCATCATTACT	175	151
	1127	UN11398	IpGALY01079208.1_RC TSA: Ipomoea purpurea ABCDEF_16669 transcribed RNA sequence	AGTACTAGCTACGGGTCCAAGC	AGACCTTCCACCCATCATTACT	175	151
	1127	UN11398	IpGALY01079832.1_RC TSA: Ipomoea purpurea ABCDEF_16666 transcribed RNA sequence	AGTACTAGCTACGGGTCCAAGC	AGACCTTCCACCCATCATTACT	175	151
	1127	UN11398	IpGALY01080042.1_RC TSA: Ipomoea purpurea ABCDEF_80270 transcribed RNA sequence	AGTACTAGCTACGGGTCCAAGC	AGACCTTCCACCCATCATTACT	175	151
	1140	UN11429	IpGALY01022629.1_RC TSA: Ipomoea purpurea ABCDEF_22071 transcribed RNA sequence	AGTTTGAGATGCAAAACGAGAA	TCAAATTGTCTAACCTTGCCTG	279	279
	1140	UN11429	IpGALY01055168.1_RC TSA: Ipomoea purpurea ABCDEF_23056 transcribed RNA sequence	AGTTTGAGATGCAAAACGAGAA	TCAAATTGTCTAACCTTGCCTG	279	279
	1140	UN11429	IbPBL_S_PBL_c4195	AGTTTGAGATGCAAAACGAGAA	TCAAATTGTCTAACCTTGCCTG	279	279
	1140	UN11429	IbPBL_S_PBL_c10339	AGTTTGAGATGCAAAACGAGAA	TCAAATTGTCTAACCTTGCCTG	279	282
	1140	UN11429	IbCAP3_Contig4327.1 VPS2A_ARATH Vacuolar protein sorting-associated protein 2 homolog 1###Arabidopsis thaliana###VPS2.1	AGTTTGAGATGCAAAACGAGAA	TCAAATTGTCTAACCTTGCCTG	279	280
	1146	UN11476	IpGALY01063172.1 TSA: Ipomoea purpurea ABCDEF_25589 transcribed RNA sequence	AGCCTCCCATTGACAGTGAAC	TAGCCATAGCTTTCCCCATTAT	102	103
	1146	UN11476	IbPBL_S_PBL_c36859	AGCCTCCCATTGACAGTGAAC	TAGCCATAGCTTTCCCCATTAT	102	98
	1146	UN11476	IbTSA_JP133027.1 Contig_28439 @@@BLASTX: gi|171854589|dbj|BAG16485.1|succinic semialdehyde reductase isofom1 [Solanum lycopersicum]	AGCCTCCCATTGACAGTGAAC	TAGCCATAGCTTTCCCCATTAT	102	98
	1146	UN11476	IbCAP3_Contig33885.1 B1Q3F6_SOLLC Succinic semialdehyde reductase isofom1###Solanum lycopersicum###LeSSR1	AGCCTCCCATTGACAGTGAAC	TAGCCATAGCTTTCCCCATTAT	102	98
	1152	UN11506	IpGALY01024909.1 TSA: Ipomoea purpurea ABCDEF_16672 transcribed RNA sequence	AGTACTAGCTACGGGTCCAAGC	AGACCTTCCACCCATCATTACT	175	151
	1152	UN11506	In_TC822 similar to UniRef100_P37707 Cluster: B2 protein; n=1; Daucus carota|Rep: B2 protein - Daucus carota (Carrot), partial (86%)	AGTACTAGCTACGGGTCCAAGC	AGACCTTCCACCCATCATTACT	175	166
	1152	UN11506	IpGALY01063799.1_RC TSA: Ipomoea purpurea ABCDEF_16664 transcribed RNA sequence	AGTACTAGCTACGGGTCCAAGC	AGACCTTCCACCCATCATTACT	175	151
	1152	UN11506	IpGALY01079208.1_RC TSA: Ipomoea purpurea ABCDEF_16669 transcribed RNA sequence	AGTACTAGCTACGGGTCCAAGC	AGACCTTCCACCCATCATTACT	175	151
	1152	UN11506	IpGALY01079832.1_RC TSA: Ipomoea purpurea ABCDEF_16666 transcribed RNA sequence	AGTACTAGCTACGGGTCCAAGC	AGACCTTCCACCCATCATTACT	175	151
	1152	UN11506	IpGALY01080042.1_RC TSA: Ipomoea purpurea ABCDEF_80270 transcribed RNA sequence	AGTACTAGCTACGGGTCCAAGC	AGACCTTCCACCCATCATTACT	175	151
	1162	UN11550	IpGALY01050208.1 TSA: Ipomoea purpurea ABCDEF_34010 transcribed RNA sequence	CCATTAAATTTGGACGACTTCA	CAAGCTAACCTCACAGCAAAAC	238	237
	1162	UN11550	IpGALY01082071.1 TSA: Ipomoea purpurea ABCDEF_34007 transcribed RNA sequence	CCATTAAATTTGGACGACTTCA	CAAGCTAACCTCACAGCAAAAC	238	237
	1162	UN11550	IpGALY01018683.1_RC TSA: Ipomoea purpurea ABCDEF_34008 transcribed RNA sequence	CCATTAAATTTGGACGACTTCA	CAAGCTAACCTCACAGCAAAAC	238	237
	1162	UN11550	IbPBL_S_PBL_c1198	CCATTAAATTTGGACGACTTCA	CAAGCTAACCTCACAGCAAAAC	238	248
	1162	UN11550	IbPBL_S_PBL_c14984	CCATTAAATTTGGACGACTTCA	CAAGCTAACCTCACAGCAAAAC	238	254
	1162	UN11550	IbTSA_JP105003.1 Contig_415 @@@BLASTX: gi|262036884|dbj|BAI47583.1|plastid fusion and/or translation factor [Ipomoea sp. Kenyan]	CCATTAAATTTGGACGACTTCA	CAAGCTAACCTCACAGCAAAAC	238	248
	1162	UN11550	IbCAP3_Contig22899.1 B9SAN5_RICCO ATP binding protein, putative###Ricinus communis###RCOM_1177280	CCATTAAATTTGGACGACTTCA	CAAGCTAACCTCACAGCAAAAC	238	248
	1165	UN11558	IpGALY01010596.1_RC TSA: Ipomoea purpurea ABCDEF_44615 transcribed RNA sequence	TTGATACAAAATCATTGCCTCC	AAGATTGATATTTTCTGCCGGT	128	128
	1165	UN11558	IbTSA_JP110131.1 Contig_5543 @@@BLASTX: gi|225428013|ref|XP_002278408.1|PREDICTED: similar to KAK (KAKTUS) isoform 1 [Vitis vinifera]	TTGATACAAAATCATTGCCTCC	AAGATTGATATTTTCTGCCGGT	128	128
	1166	UN11558	IbCAP3_Contig1904.1_RC B9SXV1_RICCO Hect ubiquitin-protein ligase, putative###Ricinus communis###RCOM_0490830	CTCTCCTCTGAAGAGTCCCCTA	CAATTCTGAGGAAGATGAGCTG	195	195
	1166	UN11558	IpGALY01010596.1_RC TSA: Ipomoea purpurea ABCDEF_44615 transcribed RNA sequence	CTCTCCTCTGAAGAGTCCCCTA	CAATTCTGAGGAAGATGAGCTG	195	195
	1174	UN11604	IpGALY01073892.1 TSA: Ipomoea purpurea ABCDEF_27759 transcribed RNA sequence	CCGCTCTCTCTTTCTCTTCTCT	GAAATCAAACGGAAAACAATCA	154	158
	1174	UN11604	In_BJ554419 similar to UniRef100_A7NZJ7 Cluster: Chromosome chr6 scaffold_3, whole genome shotgun sequence; n=1; Vitis vinifera|Rep: Chromosome chr6 scaffold_3, whole genome shotgun sequence - Vitis vinifera (Grape), partial (28%)	CCGCTCTCTCTTTCTCTTCTCT	GAAATCAAACGGAAAACAATCA	154	154
	1174	UN11604	IpGALY01063661.1_RC TSA: Ipomoea purpurea ABCDEF_27760 transcribed RNA sequence	CCGCTCTCTCTTTCTCTTCTCT	GAAATCAAACGGAAAACAATCA	154	158
	1177	UN11619	IpGALY01024909.1 TSA: Ipomoea purpurea ABCDEF_16672 transcribed RNA sequence	AGTACTAGCTACGGGTCCAAGC	AGACCTTCCACCCATCATTACT	175	151
	1177	UN11619	In_TC822 similar to UniRef100_P37707 Cluster: B2 protein; n=1; Daucus carota|Rep: B2 protein - Daucus carota (Carrot), partial (86%)	AGTACTAGCTACGGGTCCAAGC	AGACCTTCCACCCATCATTACT	175	166
	1177	UN11619	IpGALY01063799.1_RC TSA: Ipomoea purpurea ABCDEF_16664 transcribed RNA sequence	AGTACTAGCTACGGGTCCAAGC	AGACCTTCCACCCATCATTACT	175	151
	1177	UN11619	IpGALY01079208.1_RC TSA: Ipomoea purpurea ABCDEF_16669 transcribed RNA sequence	AGTACTAGCTACGGGTCCAAGC	AGACCTTCCACCCATCATTACT	175	151
	1177	UN11619	IpGALY01079832.1_RC TSA: Ipomoea purpurea ABCDEF_16666 transcribed RNA sequence	AGTACTAGCTACGGGTCCAAGC	AGACCTTCCACCCATCATTACT	175	151
	1177	UN11619	IpGALY01080042.1_RC TSA: Ipomoea purpurea ABCDEF_80270 transcribed RNA sequence	AGTACTAGCTACGGGTCCAAGC	AGACCTTCCACCCATCATTACT	175	151
	1180	UN11632	IpGALY01013437.1 TSA: Ipomoea purpurea ABCDEF_45466 transcribed RNA sequence	AGCGGTTCTCTTTTGTTTTTCT	GTATCATTGCCTAGCGACACTC	260	224
	1180	UN11632	In_TC8069 similar to UniRef100_Q6PLI6 Cluster: NADPH:cytochrome P450-reductase; n=1; Centaurium erythraea|Rep: NADPH:cytochrome P450-reductase - Centaurium erythraea, partial (17%)	AGCGGTTCTCTTTTGTTTTTCT	GTATCATTGCCTAGCGACACTC	260	234
	1180	UN11632	IbPBL_S_PBL_c2316	AGCGGTTCTCTTTTGTTTTTCT	GTATCATTGCCTAGCGACACTC	260	239
	1180	UN11632	IbPBL_S_PBL_c8656	AGCGGTTCTCTTTTGTTTTTCT	GTATCATTGCCTAGCGACACTC	260	239
	1180	UN11632	IbPBL_S_PBL_c17619	AGCGGTTCTCTTTTGTTTTTCT	GTATCATTGCCTAGCGACACTC	260	243
	1180	UN11632	IbCAP3_Contig14529.1 B5LAU2_CAPAN Putative cytochrome reductase###Capsicum annuum###NA	AGCGGTTCTCTTTTGTTTTTCT	GTATCATTGCCTAGCGACACTC	260	239
	1180	UN11632	IbCAP3_Contig047001.3 Q6PLI6_9GENT NADPH:cytochrome P450-reductase###Centaurium erythraea###NA	AGCGGTTCTCTTTTGTTTTTCT	GTATCATTGCCTAGCGACACTC	260	247
	1190	UN11706	IbGMNYDFC01AH8RP	GGGAATCAATTACAAAGCAACA	CTTTCCTGACTTTCATCACAGC	144	144
	1190	UN11706	IbCAP3_Contig30999.1 B9T7A6_RICCO Protein phosphatase pp2a regulatory subunit B, putative###Ricinus communis###RCOM_0004670	GGGAATCAATTACAAAGCAACA	CTTTCCTGACTTTCATCACAGC	144	144
	1199	UN11794	IbCAP3_Contig1481.1_RC NoMatchingHitfound###NA###NA	TAGGTCCATATACAATGCCAGC	AACTAGGTTGCAGTGGTTTGTT	152	182
	1199	UN11794	IbCAP3_Contig27963.1_RC Q3HVN8_SOLTU Serine/threonine protein kinase SAPK8-like protein###Solanum tuberosum###NA	TAGGTCCATATACAATGCCAGC	AACTAGGTTGCAGTGGTTTGTT	152	147
	1199	UN11794	IbPBL_GMNYDFC02C52QR_RC	TAGGTCCATATACAATGCCAGC	AACTAGGTTGCAGTGGTTTGTT	152	146
	1199	UN11794	IbTSA_JP157079.1_RC Contig_52491 @@@BLASTX: NA	TAGGTCCATATACAATGCCAGC	AACTAGGTTGCAGTGGTTTGTT	152	152
	1205	UN11828	In_CJ737734_RC similar to UniRef100_A7PNT0 Cluster: Chromosome chr8 scaffold_23, whole genome shotgun sequence; n=1; Vitis vinifera|Rep: Chromosome chr8 scaffold_23, whole genome shotgun sequence - Vitis vinifera (Grape), partial (28%)	CTTAGAAACAGCCCACTCACAG	GATTGTGCAAGAACAGGGTTTA	248	240
	1208	UN11889	IbCAP3_Contig6841.1_RC B9S6U2_RICCO Disease resistance response protein, putative###Ricinus communis###RCOM_0873960	ACTGACTGATCTGTGGATTTGG	AGATCTTCACCTGTATTGGCCT	179	171
	1208	UN11889	IbCAP3_Contig34573.1_RC NoMatchingHitfound###NA###NA	ACTGACTGATCTGTGGATTTGG	AGATCTTCACCTGTATTGGCCT	179	193
	1217	UN12041	In_TC2478_RC similar to UniRef100_A7Q7T1 Cluster: Chromosome chr18 scaffold_61, whole genome shotgun sequence; n=1; Vitis vinifera|Rep: Chromosome chr18 scaffold_61, whole genome shotgun sequence - Vitis vinifera (Grape), partial (11%)	CATTAGAGGCGGTAGGTAGTCC	TTTTATTTTGACTGCAAGCGTT	270	258
	1217	UN12041	IbTSA_JP104930.1 Contig_342 @@@BLASTX: gi|161579976|gb|ABN10955.2|auxin response factor 8 [Ipomoea nil]	CATTAGAGGCGGTAGGTAGTCC	TTTTATTTTGACTGCAAGCGTT	270	263
	1225	UN12109	IpGALY01035113.1_RC TSA: Ipomoea purpurea ABCDEF_8066 transcribed RNA sequence	CGACTCCTCTCCTCTCGTACTT	AAAGTTTGGATGGAAGGACAGT	269	245
	1227	UN12136	IbCAP3_Contig7608.1_RC B9HQM5_POPTR ABC transporter family protein###Populus trichocarpa###POPTRDRAFT_650512	TCTCTAGACAGAGGATGCGAAC	GACGCTAGCAAGAAAAGAGGAG	218	212
	1227	UN12136	IbPBL_S_PBL_c11195_RC	TCTCTAGACAGAGGATGCGAAC	GACGCTAGCAAGAAAAGAGGAG	218	212
	1234	UN12166	IpGALY01007081.1 TSA: Ipomoea purpurea ABCDEF_59543 transcribed RNA sequence	CCAACTTTCGACGAGTACAGAG	AAATGGATTCCTTCTGCAAATC	211	97
	1234	UN12166	IpGALY01016340.1 TSA: Ipomoea purpurea ABCDEF_52692 transcribed RNA sequence	CCAACTTTCGACGAGTACAGAG	AAATGGATTCCTTCTGCAAATC	211	97
	1234	UN12166	IpGALY01061104.1 TSA: Ipomoea purpurea ABCDEF_43463 transcribed RNA sequence	CCAACTTTCGACGAGTACAGAG	AAATGGATTCCTTCTGCAAATC	211	97
	1234	UN12166	IpGALY01080285.1 TSA: Ipomoea purpurea ABCDEF_60557 transcribed RNA sequence	CCAACTTTCGACGAGTACAGAG	AAATGGATTCCTTCTGCAAATC	211	97
	1234	UN12166	IbCAP3_Contig1539.1_RC B9RSQ4_RICCO Protein SSM1, putative###Ricinus communis###RCOM_0677770	CCAACTTTCGACGAGTACAGAG	AAATGGATTCCTTCTGCAAATC	211	97
	1234	UN12166	IbPBL_S_PBL_c6441_RC	CCAACTTTCGACGAGTACAGAG	AAATGGATTCCTTCTGCAAATC	211	97
	1234	UN12166	IbPBL_S_PBL_c10216_RC	CCAACTTTCGACGAGTACAGAG	AAATGGATTCCTTCTGCAAATC	211	97
	1234	UN12166	IbTSA_JP109292.1_RC Contig_4704 @@@BLASTX: gi|224108057|ref|XP_002314706.1|predicted protein [Populus trichocarpa]	CCAACTTTCGACGAGTACAGAG	AAATGGATTCCTTCTGCAAATC	211	97
	1260	UN12296	In_TC6313	GTCGCGTTAGCTTTTGAACA	GTATAGGATGACCCTCCCACAT	249	247
	1260	UN12296	IpGALY01035713.1_RC TSA: Ipomoea purpurea ABCDEF_47748 transcribed RNA sequence	GTCGCGTTAGCTTTTGAACA	GTATAGGATGACCCTCCCACAT	249	235
	1260	UN12296	IpGALY01045555.1_RC TSA: Ipomoea purpurea ABCDEF_71869 transcribed RNA sequence	GTCGCGTTAGCTTTTGAACA	GTATAGGATGACCCTCCCACAT	249	235
	1270	UN12377	IbPBL_S_PBL_c17775	GAGAGAAAGTTCAAAGTTGCGA	AAAACAGAGAGATCCGAGGAAG	230	200
	1270	UN12377	IbCAP3_Contig8922.1 TPL_ARATH Protein TOPLESS###Arabidopsis thaliana###TPL	GAGAGAAAGTTCAAAGTTGCGA	AAAACAGAGAGATCCGAGGAAG	230	204
	1287	UN12538	IbTSA_JP106510.1_RC Contig_1922 @@@BLASTX: gi|225432518|ref|XP_002280143.1|PREDICTED: hypothetical protein [Vitis vinifera]	CTTATAGACGTCGGTTGGACCT	TCAAGGCAGAAACACAATACAA	270	275
	1287	UN12538	IbCAP3_Contig26466.1 B9RSR7_RICCO Membrane protein PB1A10.07c, putative###Ricinus communis###RCOM_0678100	CTTATAGACGTCGGTTGGACCT	TCAAGGCAGAAACACAATACAA	270	264
	1293	UN12576	In_TC312 homologue to UniRef100_Q9SBQ7 Cluster: S-adenosylmethionine synthetase; n=1; Petunia x hybrida|Rep: S-adenosylmethionine synthetase - Petunia hybrida (Petunia), complete	CTTTCATCGCCATAAAACCTCT	CCGATATCTGATCACACAGCTT	150	125
	1297	UN12608	IbCAP3_Contig13420.1_RC B9SXH6_RICCO Mitochondrial dicarboxylate carrier protein, putative###Ricinus communis###RCOM_0070090	TAATCCTGGATAAATCCACACG	TTTGTGACATTGGAACAAGTCC	185	176
	1297	UN12608	IpGALY01074859.1_RC TSA: Ipomoea purpurea ABCDEF_52251 transcribed RNA sequence	TAATCCTGGATAAATCCACACG	TTTGTGACATTGGAACAAGTCC	185	172
	1297	UN12608	IbPBL_S_PBL_c4140_RC	TAATCCTGGATAAATCCACACG	TTTGTGACATTGGAACAAGTCC	185	177
	1297	UN12608	IbPBL_S_PBL_c54658_RC	TAATCCTGGATAAATCCACACG	TTTGTGACATTGGAACAAGTCC	185	181
	1299	UN12613	IpGALY01068492.1_RC TSA: Ipomoea purpurea ABCDEF_52376 transcribed RNA sequence	GATCCGTTTGTGTTGTTTCCTA	AGCCCCAGATATGAATGAGATT	209	210
	1300	UN12629	IpGALY01080197.1_RC TSA: Ipomoea purpurea ABCDEF_18297 transcribed RNA sequence	TGAGAAAGAAGATTCAAACGGA	ATGAAAGGTGCTTCTTCTCCTC	123	93
	1300	UN12629	In_TC9983_RC similar to UniRef100_A2V670 Cluster: Embryonic element binding Factor 7; n=1; Daucus carota|Rep: Embryonic element binding Factor 7 - Daucus carota (Carrot), partial (28%)	TGAGAAAGAAGATTCAAACGGA	ATGAAAGGTGCTTCTTCTCCTC	123	102
	1301	UN12634	IbCAP3_Contig19139.1 B9SAT6_RICCO Sec15, putative###Ricinus communis###RCOM_1178690	GAATTTAGGCCAGTTAGCCATC	GGTGAATGTGATAAGCCCTGTA	254	251
	1320	UN12808	IpGALY01053417.1_RC TSA: Ipomoea purpurea ABCDEF_28734 transcribed RNA sequence	CCGAAGGTAGGGTTGAGACTT	TGGTTCAACATCCTTATCCTTG	130	134
	1320	UN12808	IbCAP3_Contig25200.1 B9T634_RICCO 40S ribosomal protein S7, putative###Ricinus communis###RCOM_1198120	CCGAAGGTAGGGTTGAGACTT	TGGTTCAACATCCTTATCCTTG	130	134
	1348	UN13123	IpGALY01020241.1_RC TSA: Ipomoea purpurea ABCDEF_88876 transcribed RNA sequence	TTTTGAGTTGCAGCATTTACCT	GAGCACCAATGAATACAGAAGC	254	254
	1348	UN13123	IpGALY01050505.1_RC TSA: Ipomoea purpurea ABCDEF_81010 transcribed RNA sequence	TTTTGAGTTGCAGCATTTACCT	GAGCACCAATGAATACAGAAGC	254	254
	1348	UN13123	IpGALY01052798.1_RC TSA: Ipomoea purpurea ABCDEF_40590 transcribed RNA sequence	TTTTGAGTTGCAGCATTTACCT	GAGCACCAATGAATACAGAAGC	254	254
	1348	UN13123	IpGALY01080324.1_RC TSA: Ipomoea purpurea ABCDEF_40589 transcribed RNA sequence	TTTTGAGTTGCAGCATTTACCT	GAGCACCAATGAATACAGAAGC	254	254
	1348	UN13123	IbPBL_S_PBL_c26334	TTTTGAGTTGCAGCATTTACCT	GAGCACCAATGAATACAGAAGC	254	254
	1351	UN13154	IbPBL_S_PBL_c27432	AAGTTCTTGGGGATGAGATTGT	TCACATCAGAACTAACGCCTTT	264	272
	1358	UN13178	IbCAP3_Contig30010.1_RC B9RN88_RICCO ADP-ribosylation factor, arf, putative###Ricinus communis###RCOM_1345500	CAGAATACGCATCTCCTTCTTG	TTGATCGTAGGCTTCATTTCTC	192	174
	1358	UN13178	IbPBL_S_PBL_c1506_RC	CAGAATACGCATCTCCTTCTTG	TTGATCGTAGGCTTCATTTCTC	192	174
	1358	UN13178	IbTSA_JP114327.1 Contig_9739 @@@BLASTX: gi|297736783|emb|CBI25984.3|unnamed protein product [Vitis vinifera]	CAGAATACGCATCTCCTTCTTG	TTGATCGTAGGCTTCATTTCTC	192	174
	1361	UN13245	IbTSA_JP127758.1 Contig_23170 @@@BLASTX: gi|223549826|gb|EEF51314.1|crooked neck protein, putative [Ricinus communis]	AGGTTCTTGCAAAACTATTCCC	GGTAGTCAGCAAGTTCACTGGA	277	268
	1377	UN13347	IpGALY01029032.1 TSA: Ipomoea purpurea ABCDEF_7729 transcribed RNA sequence	GTTAAGGAGGCAATTACCCAGA	CCTGCCCTTAACTTTGAACTCT	200	197
	1377	UN13347	IpGALY01057604.1 TSA: Ipomoea purpurea ABCDEF_57506 transcribed RNA sequence	GTTAAGGAGGCAATTACCCAGA	CCTGCCCTTAACTTTGAACTCT	200	197
	1379	UN13357	IbTSA_JP124710.1_RC Contig_20122 @@@BLASTX: gi|225424899|ref|XP_002269901.1|PREDICTED: hypothetical protein [Vitis vinifera]	GGCATCTCTCAATTTCTGTTGT	CCCATGTGTCACTCTCAGCTAT	166	166
	1382	UN13368	In_CJ753952 similar to UniRef100_A7PGQ8 Cluster: Chromosome chr17 scaffold_16, whole genome shotgun sequence; n=1; Vitis vinifera|Rep: Chromosome chr17 scaffold_16, whole genome shotgun sequence - Vitis vinifera (Grape), partial (14%)	TGTACTTGGCTTCTCTTCTGGA	AGCTTCAGCAATATCCTCACAA	250	248
	1382	UN13368	IbCAP3_Contig28023.1_RC B9RE28_RICCO F-box and wd40 domain protein, putative###Ricinus communis###RCOM_1617450	TGTACTTGGCTTCTCTTCTGGA	AGCTTCAGCAATATCCTCACAA	250	248
	1382	UN13368	IpGALY01056640.1_RC TSA: Ipomoea purpurea ABCDEF_40790 transcribed RNA sequence	TGTACTTGGCTTCTCTTCTGGA	AGCTTCAGCAATATCCTCACAA	250	248
	1382	UN13368	IbGMNYDFC01A0OCU	TGTACTTGGCTTCTCTTCTGGA	AGCTTCAGCAATATCCTCACAA	250	248
	1385	UN13419	IbCAP3_Contig3984.1_RC B9H544_POPTR AP2/ERF domain-containing transcription factor###Populus trichocarpa###DREB18	GAAGAAGAAATAGAAGGTGAAGAAGA	AGAACTCATGAAGGCACTTGAA	112	90
	1385	UN13419	IpGALY01080197.1_RC TSA: Ipomoea purpurea ABCDEF_18297 transcribed RNA sequence	GAAGAAGAAATAGAAGGTGAAGAAGA	AGAACTCATGAAGGCACTTGAA	112	87
	1385	UN13419	IbPBL_S_PBL_c343_RC	GAAGAAGAAATAGAAGGTGAAGAAGA	AGAACTCATGAAGGCACTTGAA	112	90
	1388	UN13438	IbTSA_JP104722.1_RC Contig_134 @@@BLASTX: gi|225428096|ref|XP_002280484.1|PREDICTED: hypothetical protein [Vitis vinifera]	ATTTGAGGGAATTTTTACCACG	AGTCTGAACAAGAGGCAACAAA	269	299
	1388	UN13438	IbCAP3_Contig3773.1 B9S5J0_RICCO Importin beta-2, putative###Ricinus communis###RCOM_0977270	ATTTGAGGGAATTTTTACCACG	AGTCTGAACAAGAGGCAACAAA	269	299
	1402	UN13529	IbTSA_JP113877.1 Contig_9289 @@@BLASTX: gi|225437370|ref|XP_002269158.1|PREDICTED: hypothetical protein [Vitis vinifera]	GAAACATTCAAAGGCATTGCTA	ACAGCAAGGAAGTGAAACTGAA	164	161
	1403	UN13547	In_TC4105 weakly similar to UniRef100_A7PEM4 Cluster: Chromosome chr11 scaffold_13, whole genome shotgun sequence; n=1; Vitis vinifera|Rep: Chromosome chr11 scaffold_13, whole genome shotgun sequence - Vitis vinifera (Grape), partial (50%)	TTGTGCAACAACTTGAACTTTG	GGGAACCTTCCTTCATATCTTG	256	254
	1403	UN13547	IbCAP3_Contig31040.1_RC Q9SZD0_ARATH At4g28990###Arabidopsis thaliana###AT4g28990	TTGTGCAACAACTTGAACTTTG	GGGAACCTTCCTTCATATCTTG	256	251
	1403	UN13547	IbTSA_JP110303.1_RC Contig_5715 @@@BLASTX: gi|225445196|ref|XP_002284247.1|PREDICTED: hypothetical protein [Vitis vinifera]	TTGTGCAACAACTTGAACTTTG	GGGAACCTTCCTTCATATCTTG	256	251
	1427	UN13831	In_TC5606_RC homologue to UniRef100_Q2PQI9 Cluster: BTF3-like transcription factor; n=1; Solanum lycopersicum|Rep: BTF3-like transcription factor - Solanum lycopersicum (Tomato) (Lycopersicon esculentum), partial (98%)	CAGGAATTGCATTCACACCTAT	TCCAGTTGAGAAGATAACCCTTC	235	245
	1451	UN14023	IpGALY01022770.1 TSA: Ipomoea purpurea ABCDEF_17104 transcribed RNA sequence	TCCCACTACTTGTGGATGAGAG	CCCAATCTACCACAGCATAAAA	261	264
	1451	UN14023	IbTSA_JP104739.1 Contig_151 @@@BLASTX: gi|223551026|gb|EEF52512.1|exocyst complex component sec3, putative [Ricinus communis]	TCCCACTACTTGTGGATGAGAG	CCCAATCTACCACAGCATAAAA	261	261
	1452	UN14024	IbPBL_S_PBL_c2244	CAATTGTTGAAGAGTTTCGAGC	ACGTGTTCTTTAGACCTCAGCA	125	128
	1452	UN14024	IbPBL_S_PBL_c18802	CAATTGTTGAAGAGTTTCGAGC	ACGTGTTCTTTAGACCTCAGCA	125	128
	1452	UN14024	IbTSA_JP109082.1 Contig_4494 @@@BLASTX: gi|147789984|emb|CAN59845.1|hypothetical protein [Vitis vinifera]	CAATTGTTGAAGAGTTTCGAGC	ACGTGTTCTTTAGACCTCAGCA	125	128
	1452	UN14024	IbCAP3_Contig32220.1 Q9C829_ARATH At1g52380/F19K6_4###Arabidopsis thaliana###At1g52380	CAATTGTTGAAGAGTTTCGAGC	ACGTGTTCTTTAGACCTCAGCA	125	128
	1461	UN14101	IbCAP3_Contig13998.1 Q6ETL6_ORYSJ Os02g0179100 protein###Oryza sativa subsp. japonica###P0544B02.15	GTTTCCAGAATGTCGACGGA	TTTACACACTTGTCACGATCCA	239	230
	1464	UN14112	IbPBL_S_PBL_c9369	TTGATCTCTCCAATGTTGAACC	TTCCTTTAGAAGGCTCAACTCC	129	125
	1464	UN14112	IbPBL_S_PBL_c21455	TTGATCTCTCCAATGTTGAACC	TTCCTTTAGAAGGCTCAACTCC	129	128
	1464	UN14112	IbCAP3_Contig11641.1 B9RAU5_RICCO Zinc ion binding protein, putative###Ricinus communis###RCOM_1508680	TTGATCTCTCCAATGTTGAACC	TTCCTTTAGAAGGCTCAACTCC	129	128
	1469	UN14164	In_TC4105_RC weakly similar to UniRef100_A7PEM4 Cluster: Chromosome chr11 scaffold_13, whole genome shotgun sequence; n=1; Vitis vinifera|Rep: Chromosome chr11 scaffold_13, whole genome shotgun sequence - Vitis vinifera (Grape), partial (50%)	GGGAACCTTCCTTCATATCTTG	TTGTGCAACAACTTGAACTTTG	254	254
	1469	UN14164	IbTSA_JP110303.1 Contig_5715 @@@BLASTX: gi|225445196|ref|XP_002284247.1|PREDICTED: hypothetical protein [Vitis vinifera]	GGGAACCTTCCTTCATATCTTG	TTGTGCAACAACTTGAACTTTG	254	251
	1469	UN14164	IbCAP3_Contig31040.1 Q9SZD0_ARATH At4g28990###Arabidopsis thaliana###AT4g28990	GGGAACCTTCCTTCATATCTTG	TTGTGCAACAACTTGAACTTTG	254	251
	1470	UN14165	IbCAP3_Contig20229.1_RC Q9LWS9_ORYSJ Os06g0114700 protein###Oryza sativa subsp. japonica###P0541H01.30	ATTCACAACAATTTGAGCAACC	AGCGAATCTTAGGCAGAGCTT	279	282
	1470	UN14165	IbTSA_JP112510.1 Contig_7922 @@@BLASTX: gi|223540766|gb|EEF42326.1|conserved hypothetical protein [Ricinus communis]	ATTCACAACAATTTGAGCAACC	AGCGAATCTTAGGCAGAGCTT	279	282
	1475	UN14194	IbCAP3_Contig22394.1_RC FB92_ARATH F-box protein At1g78280###Arabidopsis thaliana###At1g78280	AAGGAAAATGTTAATGCCACCT	GCGGATGCTGTAGATTGTTAAG	153	159
	1475	UN14194	IbCAP3_ST_153012.1 NoMatchingHitfound###NA###NA	AAGGAAAATGTTAATGCCACCT	GCGGATGCTGTAGATTGTTAAG	153	175
	1481	UN14250	IbCAP3_Contig26464.1_RC Q9FM05_ARATH At5g62910###Arabidopsis thaliana###At5g62910	TTCTTCACTTGTGAAAGCCACT	GTTTTGTGTAGCTCCGTCACTC	270	266
	1481	UN14250	IbPBL_S_PBL_c24575_RC	TTCTTCACTTGTGAAAGCCACT	GTTTTGTGTAGCTCCGTCACTC	270	266
	1498	UN14358	IbCAP3_Contig988.1_RC D7TND2_VITVI Ubiquitin carrier protein (Fragment)###Vitis vinifera###VIT_00020056001	TAAGCCTCTTCCTAGCTGGAGT	ACGGCTGCTCAGTCCATATCTA	157	153
	1498	UN14358	IpGALY01006588.1_RC TSA: Ipomoea purpurea ABCDEF_52841 transcribed RNA sequence	TAAGCCTCTTCCTAGCTGGAGT	ACGGCTGCTCAGTCCATATCTA	157	139
	1498	UN14358	In_BJ565879_RC homologue to UniRef100_A7Q2T4 Cluster: Ubiquitin carrier protein; n=5; Spermatophyta|Rep: Ubiquitin carrier protein - Vitis vinifera (Grape), partial (87%)	TAAGCCTCTTCCTAGCTGGAGT	ACGGCTGCTCAGTCCATATCTA	157	143
	1498	UN14358	IbPBL_S_PBL_c15523_RC	TAAGCCTCTTCCTAGCTGGAGT	ACGGCTGCTCAGTCCATATCTA	157	143
	1498	UN14358	IbPBL_S_PBL_lrc52253_RC	TAAGCCTCTTCCTAGCTGGAGT	ACGGCTGCTCAGTCCATATCTA	157	149
	1506	UN14403	IpGALY01006556.1 TSA: Ipomoea purpurea ABCDEF_34201 transcribed RNA sequence	CCTCATTACTGTTCTACGCCTG	TGGTCTTGAGACAGCATTTTCT	268	268
	1506	UN14403	IpGALY01045903.1 TSA: Ipomoea purpurea ABCDEF_34200 transcribed RNA sequence	CCTCATTACTGTTCTACGCCTG	TGGTCTTGAGACAGCATTTTCT	268	268
	1506	UN14403	IbCAP3_Contig101.1_RC Q2V9B2_SOLTU Eukaryotic translation initiation factor 2 beta subunit-like###Solanum tuberosum###NA	CCTCATTACTGTTCTACGCCTG	TGGTCTTGAGACAGCATTTTCT	268	268
	1506	UN14403	IbCAP3_Contig22349.1_RC Q2V9B2_SOLTU Eukaryotic translation initiation factor 2 beta subunit-like###Solanum tuberosum###NA	CCTCATTACTGTTCTACGCCTG	TGGTCTTGAGACAGCATTTTCT	268	271
	1506	UN14403	IpGALY01081644.1_RC TSA: Ipomoea purpurea ABCDEF_34202 transcribed RNA sequence	CCTCATTACTGTTCTACGCCTG	TGGTCTTGAGACAGCATTTTCT	268	268
	1506	UN14403	IbTSA_JP113823.1_RC Contig_9235 @@@BLASTX: gi|82621136|gb|ABB86256.1|eukaryotic translation initiation factor 2 beta subunit-like [Solanum tuberosum]	CCTCATTACTGTTCTACGCCTG	TGGTCTTGAGACAGCATTTTCT	268	268
	1510	UN14447	In_TC7562_RC homologue to UniRef100_P93786 Cluster: 14-3-3 protein; n=1; Solanum tuberosum|Rep: 14-3-3 protein - Solanum tuberosum (Potato), partial (97%)	GAGGAGATGATTCTCCAGGAAG	CTCTAGTTTCTTCACCCAGGGA	266	264
	1511	UN14458	IpGALY01054802.1_RC TSA: Ipomoea purpurea ABCDEF_45033 transcribed RNA sequence	AGCTGAGCAGTAGTGGCAGTAG	AATCGAGAGAACAGACAAAGCA	253	250
	1521	UN14555	IpGALY01007097.1 TSA: Ipomoea purpurea ABCDEF_33594 transcribed RNA sequence	TGACACAACAATCTCCACACAT	GAGGCCATTAAGATGGGTAGTC	137	132
	1521	UN14555	IpGALY01036107.1 TSA: Ipomoea purpurea ABCDEF_33592 transcribed RNA sequence	TGACACAACAATCTCCACACAT	GAGGCCATTAAGATGGGTAGTC	137	132
	1521	UN14555	IpGALY01074703.1 TSA: Ipomoea purpurea ABCDEF_33595 transcribed RNA sequence	TGACACAACAATCTCCACACAT	GAGGCCATTAAGATGGGTAGTC	137	132
	1521	UN14555	IpGALY01086308.1 TSA: Ipomoea purpurea ABCDEF_33596 transcribed RNA sequence	TGACACAACAATCTCCACACAT	GAGGCCATTAAGATGGGTAGTC	137	132
	1521	UN14555	IbCAP3_Contig30406.1_RC Q8VWF9_TOBAC Ras-related protein RAB8-2###Nicotiana tabacum###Rab8-4	TGACACAACAATCTCCACACAT	GAGGCCATTAAGATGGGTAGTC	137	128
	1521	UN14555	IpGALY01010480.1_RC TSA: Ipomoea purpurea ABCDEF_33591 transcribed RNA sequence	TGACACAACAATCTCCACACAT	GAGGCCATTAAGATGGGTAGTC	137	132
	1521	UN14555	IpGALY01072481.1_RC TSA: Ipomoea purpurea ABCDEF_68164 transcribed RNA sequence	TGACACAACAATCTCCACACAT	GAGGCCATTAAGATGGGTAGTC	137	132
	1521	UN14555	IbPBL_S_PBL_c22313_RC	TGACACAACAATCTCCACACAT	GAGGCCATTAAGATGGGTAGTC	137	126
	1521	UN14555	IbTSA_JP117275.1_RC Contig_12687 @@@BLASTX: gi|145049708|gb|ABP35527.1|ARF small GTPase [Ipomoea batatas]	TGACACAACAATCTCCACACAT	GAGGCCATTAAGATGGGTAGTC	137	128
	1522	UN14588	IbPBL_S_PBL_c3787_RC	TTGAACTCCGTCTCCTCTTTCT	CATCTTTCTCATCTCTTTGAAATC	129	135
	1524	UN14614	IpGALY01007081.1 TSA: Ipomoea purpurea ABCDEF_59543 transcribed RNA sequence	CCAACTTTCGACGAGTACAGAG	ATCAGTTCGCGATTCTTCTTCT	189	78
	1524	UN14614	IpGALY01016340.1 TSA: Ipomoea purpurea ABCDEF_52692 transcribed RNA sequence	CCAACTTTCGACGAGTACAGAG	ATCAGTTCGCGATTCTTCTTCT	189	78
	1524	UN14614	IpGALY01061104.1 TSA: Ipomoea purpurea ABCDEF_43463 transcribed RNA sequence	CCAACTTTCGACGAGTACAGAG	ATCAGTTCGCGATTCTTCTTCT	189	78
	1524	UN14614	IpGALY01080285.1 TSA: Ipomoea purpurea ABCDEF_60557 transcribed RNA sequence	CCAACTTTCGACGAGTACAGAG	ATCAGTTCGCGATTCTTCTTCT	189	78
	1524	UN14614	IbCAP3_Contig1539.1_RC B9RSQ4_RICCO Protein SSM1, putative###Ricinus communis###RCOM_0677770	CCAACTTTCGACGAGTACAGAG	ATCAGTTCGCGATTCTTCTTCT	189	78
	1524	UN14614	IbPBL_S_PBL_c6441_RC	CCAACTTTCGACGAGTACAGAG	ATCAGTTCGCGATTCTTCTTCT	189	78
	1524	UN14614	IbPBL_S_PBL_c10216_RC	CCAACTTTCGACGAGTACAGAG	ATCAGTTCGCGATTCTTCTTCT	189	78
	1524	UN14614	IbTSA_JP109292.1_RC Contig_4704 @@@BLASTX: gi|224108057|ref|XP_002314706.1|predicted protein [Populus trichocarpa]	CCAACTTTCGACGAGTACAGAG	ATCAGTTCGCGATTCTTCTTCT	189	78
	1541	UN14675	IbCAP3_Contig25658.1_RC B9T3C7_RICCO RING finger protein, putative###Ricinus communis###RCOM_1750200	ACATTAACCACAACAGTCTGCC	GCTCCTGTTGTTTCTCAAGATG	182	182
	1541	UN14675	IpGALY01025480.1_RC TSA: Ipomoea purpurea ABCDEF_22099 transcribed RNA sequence	ACATTAACCACAACAGTCTGCC	GCTCCTGTTGTTTCTCAAGATG	182	182
	1541	UN14675	In_TC690_RC	ACATTAACCACAACAGTCTGCC	GCTCCTGTTGTTTCTCAAGATG	182	182
	1541	UN14675	IbPBL_S_PBL_c2665_RC	ACATTAACCACAACAGTCTGCC	GCTCCTGTTGTTTCTCAAGATG	182	186
	1541	UN14675	IbTSA_JP110949.1 Contig_6361 @@@BLASTX: gi|225468779|ref|XP_002262663.1|PREDICTED: hypothetical protein [Vitis vinifera]	ACATTAACCACAACAGTCTGCC	GCTCCTGTTGTTTCTCAAGATG	182	182
	1541	UN14675	IbCAP3_Contig32761.1 NoMatchingHitfound###NA###NA	ACATTAACCACAACAGTCTGCC	GCTCCTGTTGTTTCTCAAGATG	182	306
	1546	UN14731	IpGALY01032832.1 TSA: Ipomoea purpurea ABCDEF_27370 transcribed RNA sequence	TGTAATCTTCACCTCCATCACC	CTCTAGGGTTTCCGATCACTCT	159	158
	1546	UN14731	In_BJ556683_RC similar to UniRef100_Q8LRL8 Cluster: Nam-like protein 7; n=1; Petunia x hybrida|Rep: Nam-like protein 7 - Petunia hybrida (Petunia), partial (11%)	TGTAATCTTCACCTCCATCACC	CTCTAGGGTTTCCGATCACTCT	159	154
	1550	UN14750	IbCAP3_Contig18977.1_RC B9SMF9_RICCO WD-repeat protein, putative###Ricinus communis###RCOM_1074790	ACCATTGCTAAAGATCCCTGAT	GTGCAAAAATGTTGGTGATTCT	258	249
	1550	UN14750	IpGALY01056063.1_RC TSA: Ipomoea purpurea ABCDEF_33707 transcribed RNA sequence	ACCATTGCTAAAGATCCCTGAT	GTGCAAAAATGTTGGTGATTCT	258	262
	1550	UN14750	IpGALY01059966.1_RC TSA: Ipomoea purpurea ABCDEF_33706 transcribed RNA sequence	ACCATTGCTAAAGATCCCTGAT	GTGCAAAAATGTTGGTGATTCT	258	262
	1550	UN14750	IbPBL_S_PBL_c30653_RC	ACCATTGCTAAAGATCCCTGAT	GTGCAAAAATGTTGGTGATTCT	258	249
	1550	UN14750	IbTSA_JP104762.1 Contig_174 @@@BLASTX: gi|297738983|emb|CBI28228.3|unnamed protein product [Vitis vinifera]	ACCATTGCTAAAGATCCCTGAT	GTGCAAAAATGTTGGTGATTCT	258	249
	1555	UN14786	IpGALY01005451.1_RC TSA: Ipomoea purpurea ABCDEF_34077 transcribed RNA sequence	TACACCTATGAACATGTTGCCC	CACTGTCCAGAACACCGATTAT	239	223
	1555	UN14786	IpGALY01072673.1_RC TSA: Ipomoea purpurea ABCDEF_34074 transcribed RNA sequence	TACACCTATGAACATGTTGCCC	CACTGTCCAGAACACCGATTAT	239	223
	1561	UN14841	IbCAP3_Contig32683.1_RC Q7PCA1_SOLTU Putative phytosulfokine peptide###Solanum tuberosum###PSK1	TCCATTATAAAGAGCTTCATATATTTC	TACACCCAGAAGAACAAGCCTA	257	244
	1564	UN14857	IpGALY01017717.1 TSA: Ipomoea purpurea ABCDEF_43644 transcribed RNA sequence	TAATGCTTGCACCCATAATTTC	TAAACGCAACATTTCTCAGGAT	132	140
	1564	UN14857	IpGALY01032774.1 TSA: Ipomoea purpurea ABCDEF_79579 transcribed RNA sequence	TAATGCTTGCACCCATAATTTC	TAAACGCAACATTTCTCAGGAT	132	140
	1564	UN14857	IpGALY01032929.1 TSA: Ipomoea purpurea ABCDEF_43646 transcribed RNA sequence	TAATGCTTGCACCCATAATTTC	TAAACGCAACATTTCTCAGGAT	132	140
	1564	UN14857	IpGALY01044782.1 TSA: Ipomoea purpurea ABCDEF_43634 transcribed RNA sequence	TAATGCTTGCACCCATAATTTC	TAAACGCAACATTTCTCAGGAT	132	140
	1564	UN14857	IpGALY01047061.1 TSA: Ipomoea purpurea ABCDEF_43648 transcribed RNA sequence	TAATGCTTGCACCCATAATTTC	TAAACGCAACATTTCTCAGGAT	132	140
	1564	UN14857	IpGALY01075241.1 TSA: Ipomoea purpurea ABCDEF_43635 transcribed RNA sequence	TAATGCTTGCACCCATAATTTC	TAAACGCAACATTTCTCAGGAT	132	140
	1564	UN14857	IpGALY01060446.1_RC TSA: Ipomoea purpurea ABCDEF_43643 transcribed RNA sequence	TAATGCTTGCACCCATAATTTC	TAAACGCAACATTTCTCAGGAT	132	140
	1564	UN14857	In_CJ755128_RC similar to UniRef100_A7PQP8 Cluster: Chromosome chr6 scaffold_25, whole genome shotgun sequence; n=1; Vitis vinifera|Rep: Chromosome chr6 scaffold_25, whole genome shotgun sequence - Vitis vinifera (Grape), partial (70%)	TAATGCTTGCACCCATAATTTC	TAAACGCAACATTTCTCAGGAT	132	140
	1564	UN14857	IbTSA_JP112876.1 Contig_8288 @@@BLASTX: gi|225436458|ref|XP_002274709.1|PREDICTED: hypothetical protein [Vitis vinifera]	TAATGCTTGCACCCATAATTTC	TAAACGCAACATTTCTCAGGAT	132	136
	1566	UN14859	IpGALY01057557.1 TSA: Ipomoea purpurea ABCDEF_6318 transcribed RNA sequence	CACCAATTTCATTACACCAACC	TCTTTGCTCTACAAAACGGGTA	222	193
	1570	UN14873	IpGALY01070124.1 TSA: Ipomoea purpurea ABCDEF_37544 transcribed RNA sequence	TAGCCAATAAGCATCAATGTCC	TCTTGATGACGATGTTGGTGTA	223	223
	1577	UN14906	IpGALY01027354.1_RC TSA: Ipomoea purpurea ABCDEF_4728 transcribed RNA sequence	CACCATAATCAATTCCTCCAGA	TTTGCTATCTTCTCAAATTGCC	177	184
	1589	UN14984	IbCAP3_Contig052407.3_RC NoMatchingHitfound###NA###NA	AACAAAGAAGACACCATCATGC	TTTTTCCAAGATTTCACTGTGG	193	190
	1589	UN14984	IbPBL_S_PBL_c12305_RC	AACAAAGAAGACACCATCATGC	TTTTTCCAAGATTTCACTGTGG	193	190
	1600	UN15057	IpGALY01002637.1_RC TSA: Ipomoea purpurea ABCDEF_3465 transcribed RNA sequence	CGCTACTCTCGCTGTCACTACT	TTGACATTAACATACCGCATCA	258	258
	1600	UN15057	In_TC3143_RC	CGCTACTCTCGCTGTCACTACT	TTGACATTAACATACCGCATCA	258	258
	1602	UN15079	IbCAP3_Contig323.1_RC B9H5A9_POPTR Stress enhanced protein 2###Populus trichocarpa###Lil5_1	ATCCATCCATCAAAAGAGGTTT	ATGATTGGACTGACGAAATCTG	237	212
	1602	UN15079	IbCAP3_Contig1037.1_RC B9H5A9_POPTR Stress enhanced protein 2###Populus trichocarpa###Lil5_1	ATCCATCCATCAAAAGAGGTTT	ATGATTGGACTGACGAAATCTG	237	205
	1602	UN15079	IbPBL_S_PBL_lrc37552_RC	ATCCATCCATCAAAAGAGGTTT	ATGATTGGACTGACGAAATCTG	237	212
	1602	UN15079	IbTSA_JP112988.1 Contig_8400 @@@BLASTX: gi|224081248|ref|XP_002306351.1|stress enhanced protein 2 [Populus trichocarpa]	ATCCATCCATCAAAAGAGGTTT	ATGATTGGACTGACGAAATCTG	237	211
	1603	UN15080	IbCAP3_Contig048317.3_RC Q9SH89_ARATH Putative axi 1 protein from Nicotiana tabacum###Arabidopsis thaliana###At2g37980	TCAATCCTCCATTAGCATGAAC	AAGAGGTTAGCTCGCGTTTAGT	273	268
	1603	UN15080	IbPBL_S_PBL_c27065_RC	TCAATCCTCCATTAGCATGAAC	AAGAGGTTAGCTCGCGTTTAGT	273	268
	1603	UN15080	IbTSA_JP106023.1_RC Contig_1435 @@@BLASTX: gi|225440580|ref|XP_002277149.1|PREDICTED: hypothetical protein [Vitis vinifera]	TCAATCCTCCATTAGCATGAAC	AAGAGGTTAGCTCGCGTTTAGT	273	267
	1608	UN15133	In_TC7136_RC similar to UniRef100_A7NX02 Cluster: Chromosome chr5 scaffold_2, whole genome shotgun sequence; n=1; Vitis vinifera|Rep: Chromosome chr5 scaffold_2, whole genome shotgun sequence - Vitis vinifera (Grape), partial (31%)	CATCACTAACCATCCCAGAGAA	TTCTATTTGATTATGCATCGCC	215	195
	1614	UN15193	IpGALY01000665.1_RC TSA: Ipomoea purpurea ABCDEF_25361 transcribed RNA sequence	ATCCAGGTCTGATTCATCCTCT	CCTGCTAAGAGTGGCATAAGTG	186	219
	1618	UN15227	IpGALY01051065.1 TSA: Ipomoea purpurea ABCDEF_44903 transcribed RNA sequence	ACTGCTCTGTTCGTTCACGTAT	AGAACAAAGCAAAGAACTGCAA	269	269
	1618	UN15227	IbCAP3_Contig15482.1_RC Q9FJC2_ARATH Genomic DNA, chromosome 5, P1 clone:MNC6###Arabidopsis thaliana###NA	ACTGCTCTGTTCGTTCACGTAT	AGAACAAAGCAAAGAACTGCAA	269	269
	1618	UN15227	IpGALY01021628.1_RC TSA: Ipomoea purpurea ABCDEF_68091 transcribed RNA sequence	ACTGCTCTGTTCGTTCACGTAT	AGAACAAAGCAAAGAACTGCAA	269	269
	1618	UN15227	IpGALY01044116.1_RC TSA: Ipomoea purpurea ABCDEF_44904 transcribed RNA sequence	ACTGCTCTGTTCGTTCACGTAT	AGAACAAAGCAAAGAACTGCAA	269	269
	1618	UN15227	IpGALY01056859.1_RC TSA: Ipomoea purpurea ABCDEF_44905 transcribed RNA sequence	ACTGCTCTGTTCGTTCACGTAT	AGAACAAAGCAAAGAACTGCAA	269	269
	1618	UN15227	IpGALY01069813.1_RC TSA: Ipomoea purpurea ABCDEF_5614 transcribed RNA sequence	ACTGCTCTGTTCGTTCACGTAT	AGAACAAAGCAAAGAACTGCAA	269	269
	1618	UN15227	IbTSA_JP106705.1 Contig_2117 @@@BLASTX: gi|225455250|ref|XP_002273000.1|PREDICTED: hypothetical protein [Vitis vinifera]	ACTGCTCTGTTCGTTCACGTAT	AGAACAAAGCAAAGAACTGCAA	269	269
	1626	UN15318	IpGALY01043028.1 TSA: Ipomoea purpurea ABCDEF_85789 transcribed RNA sequence	TCAATCATCTTTTGGGAAATCA	TAAAATTCTGGACACCCATCTG	266	266
	1626	UN15318	IpGALY01071445.1 TSA: Ipomoea purpurea ABCDEF_47649 transcribed RNA sequence	TCAATCATCTTTTGGGAAATCA	TAAAATTCTGGACACCCATCTG	266	266
	1626	UN15318	In_TC4599 similar to UniRef100_A7P7Z4 Cluster: Chromosome chr3 scaffold_8, whole genome shotgun sequence; n=1; Vitis vinifera|Rep: Chromosome chr3 scaffold_8, whole genome shotgun sequence - Vitis vinifera (Grape), partial (25%)	TCAATCATCTTTTGGGAAATCA	TAAAATTCTGGACACCCATCTG	266	266
	1626	UN15318	IpGALY01025964.1_RC TSA: Ipomoea purpurea ABCDEF_47646 transcribed RNA sequence	TCAATCATCTTTTGGGAAATCA	TAAAATTCTGGACACCCATCTG	266	266
	1626	UN15318	IpGALY01034631.1_RC TSA: Ipomoea purpurea ABCDEF_64336 transcribed RNA sequence	TCAATCATCTTTTGGGAAATCA	TAAAATTCTGGACACCCATCTG	266	266
	1626	UN15318	IpGALY01047634.1_RC TSA: Ipomoea purpurea ABCDEF_64164 transcribed RNA sequence	TCAATCATCTTTTGGGAAATCA	TAAAATTCTGGACACCCATCTG	266	266
	1626	UN15318	IpGALY01047786.1_RC TSA: Ipomoea purpurea ABCDEF_47650 transcribed RNA sequence	TCAATCATCTTTTGGGAAATCA	TAAAATTCTGGACACCCATCTG	266	266
	1626	UN15318	IpGALY01064524.1_RC TSA: Ipomoea purpurea ABCDEF_47651 transcribed RNA sequence	TCAATCATCTTTTGGGAAATCA	TAAAATTCTGGACACCCATCTG	266	266
	1626	UN15318	IbPBL_S_PBL_c1133	TCAATCATCTTTTGGGAAATCA	TAAAATTCTGGACACCCATCTG	266	263
	1626	UN15318	IbTSA_JP106467.1 Contig_1879 @@@BLASTX: gi|225427794|ref|XP_002269363.1|PREDICTED: hypothetical protein [Vitis vinifera]	TCAATCATCTTTTGGGAAATCA	TAAAATTCTGGACACCCATCTG	266	263
	1626	UN15318	IbCAP3_Contig2516.1 B9RG57_RICCO DNA binding protein, putative###Ricinus communis###RCOM_1451180	TCAATCATCTTTTGGGAAATCA	TAAAATTCTGGACACCCATCTG	266	263
	1636	UN15353	IbCAP3_Contig31206.1_RC MUB4_ARATH Membrane-anchored ubiquitin-fold protein 4###Arabidopsis thaliana###MUB4	AATACCGAAACGGACCAATATC	AATCAAACTTCCACGATTAGCA	263	211
	1636	UN15353	IpGALY01018579.1_RC TSA: Ipomoea purpurea ABCDEF_14888 transcribed RNA sequence	AATACCGAAACGGACCAATATC	AATCAAACTTCCACGATTAGCA	263	227
	1636	UN15353	IpGALY01051135.1_RC TSA: Ipomoea purpurea ABCDEF_12224 transcribed RNA sequence	AATACCGAAACGGACCAATATC	AATCAAACTTCCACGATTAGCA	263	179
	1636	UN15353	IbPBL_S_PBL_c9842_RC	AATACCGAAACGGACCAATATC	AATCAAACTTCCACGATTAGCA	263	211
	1636	UN15353	IbPBL_S_PBL_c15926_RC	AATACCGAAACGGACCAATATC	AATCAAACTTCCACGATTAGCA	263	192
	1636	UN15353	IbTSA_JP114024.1_RC Contig_9436 @@@BLASTX: gi|225451517|ref|XP_002272710.1|PREDICTED: hypothetical protein [Vitis vinifera]	AATACCGAAACGGACCAATATC	AATCAAACTTCCACGATTAGCA	263	211
	1642	UN15377	IpGALY01009558.1 TSA: Ipomoea purpurea ABCDEF_25619 transcribed RNA sequence	AAAGTGTTGCTGGTGTAGGAGA	GGGTAGAGAGAAGAAGCTGGTC	201	196
	1642	UN15377	IbPBL_S_PBL_c22608_RC	AAAGTGTTGCTGGTGTAGGAGA	GGGTAGAGAGAAGAAGCTGGTC	201	196
	1666	UN15524	IpGALY01056682.1 TSA: Ipomoea purpurea ABCDEF_47394 transcribed RNA sequence	CAAATCACTTGCCAACAGAAAT	CCTGTTCATGTTTGTGTTGTTG	209	225
	1666	UN15524	IpGALY01063455.1_RC TSA: Ipomoea purpurea ABCDEF_47391 transcribed RNA sequence	CAAATCACTTGCCAACAGAAAT	CCTGTTCATGTTTGTGTTGTTG	209	225
	1667	UN15524	IpGALY01010454.1 TSA: Ipomoea purpurea ABCDEF_81922 transcribed RNA sequence	CAACAACACAAACATGAACAGG	AACGTTTCTGATGAATCATTGC	257	238
	1667	UN15524	IpGALY01044894.1 TSA: Ipomoea purpurea ABCDEF_62200 transcribed RNA sequence	CAACAACACAAACATGAACAGG	AACGTTTCTGATGAATCATTGC	257	232
	1667	UN15524	IpGALY01056682.1 TSA: Ipomoea purpurea ABCDEF_47394 transcribed RNA sequence	CAACAACACAAACATGAACAGG	AACGTTTCTGATGAATCATTGC	257	232
	1667	UN15524	IpGALY01063455.1_RC TSA: Ipomoea purpurea ABCDEF_47391 transcribed RNA sequence	CAACAACACAAACATGAACAGG	AACGTTTCTGATGAATCATTGC	257	232
	1672	UN15579	In_TC4763	GTGTGTATGAGGATTTGGTGCT	GAAACCCTAATCCGAAGTTTTG	154	151
	1672	UN15579	IbTSA_JP113652.1_RC Contig_9064 @@@BLASTX: gi|225429676|ref|XP_002279983.1|PREDICTED: hypothetical protein [Vitis vinifera]	GTGTGTATGAGGATTTGGTGCT	GAAACCCTAATCCGAAGTTTTG	154	151
	1672	UN15579	IbCAP3_Contig21302.1 B9HD09_POPTR F-box family protein###Populus trichocarpa###POPTRDRAFT_865582	GTGTGTATGAGGATTTGGTGCT	GAAACCCTAATCCGAAGTTTTG	154	153
	1675	UN15590	IbCAP3_Contig3413.1_RC A4GWX5_SOLCH Ovule receptor-like kinase 28###Solanum chacoense###ORK28	AAAACAAGAATCCAGGAGTCCA	CATTGTTAATAGCGTGATCCGT	109	103
	1675	UN15590	IpGALY01064056.1_RC TSA: Ipomoea purpurea ABCDEF_38194 transcribed RNA sequence	AAAACAAGAATCCAGGAGTCCA	CATTGTTAATAGCGTGATCCGT	109	103
	1675	UN15590	In_TC2109_RC similar to UniRef100_A4GWX5 Cluster: Ovule receptor-like kinase 28 precursor; n=1; Solanum chacoense|Rep: Ovule receptor-like kinase 28 precursor - Solanum chacoense (Chaco potato), partial (21%)	AAAACAAGAATCCAGGAGTCCA	CATTGTTAATAGCGTGATCCGT	109	103
	1675	UN15590	IbPBL_S_PBL_lrc41919_RC	AAAACAAGAATCCAGGAGTCCA	CATTGTTAATAGCGTGATCCGT	109	103
	1675	UN15590	IbTSA_JP106477.1 Contig_1889 @@@BLASTX: gi|47076396|dbj|BAD18102.1|leucine-rich repeat receptor-like kinase [Ipomoea batatas]	AAAACAAGAATCCAGGAGTCCA	CATTGTTAATAGCGTGATCCGT	109	106
	1679	UN15602	In_CJ755205 similar to UniRef100_Q9FUY2 Cluster: Transcriptional corepressor LEUNIG; n=1; Arabidopsis thaliana|Rep: Transcriptional corepressor LEUNIG - Arabidopsis thaliana (Mouse-ear cress), partial (19%)	GACCAATGACAAGCACTCTGAT	CCATCTCTCCGTTGTTGTGTAT	273	273
	1679	UN15602	IpGALY01008109.1_RC TSA: Ipomoea purpurea ABCDEF_9779 transcribed RNA sequence	GACCAATGACAAGCACTCTGAT	CCATCTCTCCGTTGTTGTGTAT	273	285
	1683	UN15624	In_TC9084 similar to UniRef100_A7PHG7 Cluster: Chromosome chr17 scaffold_16, whole genome shotgun sequence; n=1; Vitis vinifera|Rep: Chromosome chr17 scaffold_16, whole genome shotgun sequence - Vitis vinifera (Grape), partial (95%)	AGCAACAAATATCCAGTGATTGA	CAAAACAAGCATTGAGCTTCTC	245	229
	1683	UN15624	IbTSA_JP115538.1 Contig_10950 @@@BLASTX: gi|224133948|ref|XP_002321699.1|predicted protein [Populus trichocarpa]	AGCAACAAATATCCAGTGATTGA	CAAAACAAGCATTGAGCTTCTC	245	229
	1687	UN15684	ItAU224817	GGAATGACATCAATGCAGTTTT	GAAGATCCTGCAACATGTGAAT	157	140
	1687	UN15684	IbCAP3_Contig35387.1_RC PTI1_SOLLC Pto-interacting protein 1###Solanum lycopersicum###PTI1	GGAATGACATCAATGCAGTTTT	GAAGATCCTGCAACATGTGAAT	157	141
	1687	UN15684	IpGALY01019939.1_RC TSA: Ipomoea purpurea ABCDEF_1702 transcribed RNA sequence	GGAATGACATCAATGCAGTTTT	GAAGATCCTGCAACATGTGAAT	157	154
	1687	UN15684	IpGALY01044774.1_RC TSA: Ipomoea purpurea ABCDEF_5364 transcribed RNA sequence	GGAATGACATCAATGCAGTTTT	GAAGATCCTGCAACATGTGAAT	157	154
	1687	UN15684	IpGALY01048041.1_RC TSA: Ipomoea purpurea ABCDEF_8325 transcribed RNA sequence	GGAATGACATCAATGCAGTTTT	GAAGATCCTGCAACATGTGAAT	157	154
	1687	UN15684	ItAU224817	GGAATGACATCAATGCAGTTTT	GAAGATCCTGCAACATGTGAAT	157	140
	1687	UN15684	IbPBL_S_PBL_c1000_RC	GGAATGACATCAATGCAGTTTT	GAAGATCCTGCAACATGTGAAT	157	141
	1687	UN15684	IbPBL_S_PBL_c3384_RC	GGAATGACATCAATGCAGTTTT	GAAGATCCTGCAACATGTGAAT	157	150
	1687	UN15684	IbPBL_GMNYDFC01A38CD_RC	GGAATGACATCAATGCAGTTTT	GAAGATCCTGCAACATGTGAAT	157	139
	1707	UN15798	In_TC6449_RC similar to UniRef100_A7PL25 Cluster: Chromosome chr7 scaffold_20, whole genome shotgun sequence; n=1; Vitis vinifera|Rep: Chromosome chr7 scaffold_20, whole genome shotgun sequence - Vitis vinifera (Grape), partial (24%)	CTCTTTGCACCTCTCTTCATTG	CCAACTAACCCCCTCTCTTCTA	131	121
	1707	UN15798	IbTSA_JP108047.1_RC Contig_3459 @@@BLASTX: gi|225438579|ref|XP_002280295.1|PREDICTED: hypothetical protein [Vitis vinifera]	CTCTTTGCACCTCTCTTCATTG	CCAACTAACCCCCTCTCTTCTA	131	139
	1717	UN15878	In_TC10062 similar to UniRef100_Q68VB5 Cluster: ALY protein; n=1; Nicotiana benthamiana|Rep: ALY protein - Nicotiana benthamiana, partial (58%)	AGATTGTAGGCACAAACATTGC	ATACTACTTTCTCTCCACGCCC	213	234
	1717	UN15878	IpGALY01080983.1_RC TSA: Ipomoea purpurea ABCDEF_25486 transcribed RNA sequence	AGATTGTAGGCACAAACATTGC	ATACTACTTTCTCTCCACGCCC	213	243
	1720	UN15905	IpGALY01030332.1 TSA: Ipomoea purpurea ABCDEF_24532 transcribed RNA sequence	AAAGCTGTGATTTTTGGTTGATT	GGGCAGTATAGGTTTGAGATCC	121	119
	1727	UN15956	IbPBL_S_PBL_c9689	CTTTGGAAAAGGAAGAGGAAGA	CAATGGGAATGACTCTACTCCA	266	263
	1727	UN15956	IbTSA_JP105201.1 Contig_613 @@@BLASTX: gi|225431916|ref|XP_002276905.1|PREDICTED: hypothetical protein [Vitis vinifera]	CTTTGGAAAAGGAAGAGGAAGA	CAATGGGAATGACTCTACTCCA	266	263
	1727	UN15956	IbCAP3_Contig12350.1 Q8LPS4_ARATH At3g06670/T8E24.10###Arabidopsis thaliana###At3g06670	CTTTGGAAAAGGAAGAGGAAGA	CAATGGGAATGACTCTACTCCA	266	263
	1734	UN15997	In_TC7739_RC similar to UniRef100_Q8LPD2 Cluster: Protein kinase Ck2 regulatory subunit 2; n=1; Nicotiana tabacum|Rep: Protein kinase Ck2 regulatory subunit 2 - Nicotiana tabacum (Common tobacco), partial (35%)	ATCATCGGAGCATTTGTTCTTA	GGAAGGAAATGTACAGAGGAGG	254	242
	1762	UN16222	In_TC7562_RC homologue to UniRef100_P93786 Cluster: 14-3-3 protein; n=1; Solanum tuberosum|Rep: 14-3-3 protein - Solanum tuberosum (Potato), partial (97%)	GAGGAGATGATTCTCCAGGAAG	CTCTAGTTTCTTCACCCAGGGA	264	264
	1763	UN16225	IbCAP3_Contig22394.1_RC FB92_ARATH F-box protein At1g78280###Arabidopsis thaliana###At1g78280	AAGGAAAATGTTAATGCCACCT	GCGGATGCTGTAGATTGTTAAG	152	159
	1763	UN16225	IbCAP3_ST_153012.1 NoMatchingHitfound###NA###NA	AAGGAAAATGTTAATGCCACCT	GCGGATGCTGTAGATTGTTAAG	152	175
	1770	UN16301	IbCAP3_Contig24823.1_RC B9S228_RICCO Nucleic acid binding protein, putative###Ricinus communis###RCOM_1326600	AGTGAATCCAATCTTTTGGTCC	GTTACTGAAAGCCAGAATGTCG	216	210
	1771	UN16301	IbTSA_JP138179.1_RC Contig_33591 @@@BLASTX: gi|118485672|gb|ABK94686.1|unknown [Populus trichocarpa]	CTTGCTCAGAAGCACCTAAAGA	CTGGTAACTTCCTTCAAAGCCT	197	212
	1794	UN16490	IbTSA_JP105589.1 Contig_1001 @@@BLASTX: gi|445625|prf||1909372Aheat shock protein 83	ACCTTGTGAAGAAGCATTCTGA	CCAAATTGGTTTTTGCTTGTTA	227	227
	1802	UN16534	In_TC2478 similar to UniRef100_A7Q7T1 Cluster: Chromosome chr18 scaffold_61, whole genome shotgun sequence; n=1; Vitis vinifera|Rep: Chromosome chr18 scaffold_61, whole genome shotgun sequence - Vitis vinifera (Grape), partial (11%)	TTTTATTTTGACTGCAAGCGTT	CATTAGAGGCGGTAGGTAGTCC	270	258
	1802	UN16534	IbTSA_JP104930.1_RC Contig_342 @@@BLASTX: gi|161579976|gb|ABN10955.2|auxin response factor 8 [Ipomoea nil]	TTTTATTTTGACTGCAAGCGTT	CATTAGAGGCGGTAGGTAGTCC	270	263
	1804	UN16550	In_BJ562897 similar to UniRef100_Q9LTI7 Cluster: Oxysterol-binding protein; n=1; Arabidopsis thaliana|Rep: Oxysterol-binding protein - Arabidopsis thaliana (Mouse-ear cress), partial (22%)	CGATTGATCAGCTAGGGTTTTA	ATCTTCCTCTTTGTGCTTCCTC	280	272
	1804	UN16550	IbCAP3_Contig13147.1 ORP3C_ARATH Oxysterol-binding protein-related protein 3C###Arabidopsis thaliana###ORP3C	CGATTGATCAGCTAGGGTTTTA	ATCTTCCTCTTTGTGCTTCCTC	280	284
	1811	UN16582	IpGALY01025862.1 TSA: Ipomoea purpurea ABCDEF_64176 transcribed RNA sequence	CCATCATTCATCACCTCAGACT	AAATCTAAAATTCCACGATCCG	205	196
	1811	UN16582	IpGALY01024729.1_RC TSA: Ipomoea purpurea ABCDEF_44101 transcribed RNA sequence	CCATCATTCATCACCTCAGACT	AAATCTAAAATTCCACGATCCG	205	196
	1811	UN16582	IbGMNYDFC01BUUHZ	CCATCATTCATCACCTCAGACT	AAATCTAAAATTCCACGATCCG	205	186
	1811	UN16582	IbCAP3_Contig2956.1 Q84XV7_SOLLC Vacuolar H+-ATPase A2 subunit isoform###Solanum lycopersicum###NA	CCATCATTCATCACCTCAGACT	AAATCTAAAATTCCACGATCCG	205	185
	1812	UN16600	IbPBL_S_PBL_c9369	TTGATCTCTCCAATGTTGAACC	TTCCTTTAGAAGGCTCAACTCC	128	125
	1812	UN16600	IbPBL_S_PBL_c21455	TTGATCTCTCCAATGTTGAACC	TTCCTTTAGAAGGCTCAACTCC	128	128
	1812	UN16600	IbCAP3_Contig11641.1 B9RAU5_RICCO Zinc ion binding protein, putative###Ricinus communis###RCOM_1508680	TTGATCTCTCCAATGTTGAACC	TTCCTTTAGAAGGCTCAACTCC	128	128
	1814	UN16623	In_TC212 similar to UniRef100_Q9LLL7 Cluster: Omega-6 fatty acid desaturase; n=1; Sesamum indicum|Rep: Omega-6 fatty acid desaturase - Sesamum indicum (Oriental sesame) (Gingelly), partial (95%)	GATTCTACGGCCACTCTTCTC	CTCACCTAAAGTAAAAGGCGGT	232	207
	1815	UN16626	IpGALY01030354.1 TSA: Ipomoea purpurea ABCDEF_70265 transcribed RNA sequence	AATCATTAGCGGAGTTTCGATT	AGAGGCTTCTTAGCCAATTCAG	202	189
	1815	UN16626	In_TC9679 similar to UniRef100_Q10QD5 Cluster: Small GTP-binding protein domain containing protein, expressed; n=2; Oryza sativa|Rep: Small GTP-binding protein domain containing protein, expressed - Oryza sativa subsp. japonica (Rice), complete	AATCATTAGCGGAGTTTCGATT	AGAGGCTTCTTAGCCAATTCAG	202	191
	1815	UN16626	IpGALY01004752.1_RC TSA: Ipomoea purpurea ABCDEF_4743 transcribed RNA sequence	AATCATTAGCGGAGTTTCGATT	AGAGGCTTCTTAGCCAATTCAG	202	189
	1815	UN16626	IbPBL_S_PBL_c31677	AATCATTAGCGGAGTTTCGATT	AGAGGCTTCTTAGCCAATTCAG	202	194
	1815	UN16626	IbCAP3_Contig8374.1 B9T2F5_RICCO ADP-ribosylation factor, putative###Ricinus communis###RCOM_0834710	AATCATTAGCGGAGTTTCGATT	AGAGGCTTCTTAGCCAATTCAG	202	191
	1844	UN16808	IpGALY01027055.1 TSA: Ipomoea purpurea ABCDEF_13307 transcribed RNA sequence	CTGGTCCCAGAAAAATACAACA	ATTGTCGGAATCATCCTCTCTT	249	250
	1844	UN16808	IpGALY01084401.1 TSA: Ipomoea purpurea ABCDEF_13303 transcribed RNA sequence	CTGGTCCCAGAAAAATACAACA	ATTGTCGGAATCATCCTCTCTT	249	250
	1844	UN16808	In_CJ762944 UniRef100_O24011 Cluster: Vacuolar ATP synthase 16 kDa proteolipid subunit; n=2; Solanum|Rep: Vacuolar ATP synthase 16 kDa proteolipid subunit - Solanum lycopersicum (Tomato) (Lycopersicon esculentum), partial (91%)	CTGGTCCCAGAAAAATACAACA	ATTGTCGGAATCATCCTCTCTT	249	250
	1844	UN16808	IbCAP3_Contig34888.1_RC VATL_TOBAC V-type proton ATPase 16 kDa proteolipid subunit###Nicotiana tabacum###NA	CTGGTCCCAGAAAAATACAACA	ATTGTCGGAATCATCCTCTCTT	249	250
	1844	UN16808	In_TC6773_RC UniRef100_Q40585 Cluster: Vacuolar ATP synthase 16 kDa proteolipid subunit; n=1; Nicotiana tabacum|Rep: Vacuolar ATP synthase 16 kDa proteolipid subunit - Nicotiana tabacum (Common tobacco), complete	CTGGTCCCAGAAAAATACAACA	ATTGTCGGAATCATCCTCTCTT	249	245
	1844	UN16808	IbPBL_S_PBL_c18195_RC	CTGGTCCCAGAAAAATACAACA	ATTGTCGGAATCATCCTCTCTT	249	245
	1844	UN16808	IbPBL_GMNYDFC02DM2HV_RC	CTGGTCCCAGAAAAATACAACA	ATTGTCGGAATCATCCTCTCTT	249	245
	1846	UN16818	In_TC6575 homologue to UniRef100_A7QNR8 Cluster: Chromosome undetermined scaffold_134, whole genome shotgun sequence; n=1; Vitis vinifera|Rep: Chromosome undetermined scaffold_134, whole genome shotgun sequence - Vitis vinifera (Grape), partial (39%	TCAAGCTTATGAGGTTCTGAGC	TGATGTTCCATTGTAGAGGTCC	250	247
	1846	UN16818	IbPBL_S_PBL_c4294	TCAAGCTTATGAGGTTCTGAGC	TGATGTTCCATTGTAGAGGTCC	250	248
	1854	UN16957	IpGALY01071300.1 TSA: Ipomoea purpurea ABCDEF_52484 transcribed RNA sequence	AGCACAGTAGAGATGGTCAGGA	GTGGCAGAGAGGTTTTCCTATT	242	242
	1854	UN16957	In_TC2354_RC similar to UniRef100_A7QLZ1 Cluster: Chromosome chr18 scaffold_122, whole genome shotgun sequence; n=1; Vitis vinifera|Rep: Chromosome chr18 scaffold_122, whole genome shotgun sequence - Vitis vinifera (Grape), partial (34%)	AGCACAGTAGAGATGGTCAGGA	GTGGCAGAGAGGTTTTCCTATT	242	242
	1856	UN16966	IpGALY01053128.1 TSA: Ipomoea purpurea ABCDEF_22171 transcribed RNA sequence	GCAGACGAAGAATACGAAGATG	CAACAACAAAAAGCTCATCCAT	171	169
	1856	UN16966	In_TC7788 homologue to UniRef100_Q8RU83 Cluster: Tubulin beta-1; n=1; Gossypium hirsutum|Rep: Tubulin beta-1 - Gossypium hirsutum (Upland cotton) (Gossypium mexicanum), complete	GCAGACGAAGAATACGAAGATG	CAACAACAAAAAGCTCATCCAT	171	169
	1856	UN16966	IbTSA_JP106611.1 Contig_2023 @@@BLASTX: gi|45720213|emb|CAG17553.1|putative beta tubulin [Ipomoea nil]	GCAGACGAAGAATACGAAGATG	CAACAACAAAAAGCTCATCCAT	171	168
	1856	UN16966	IbCAP3_Contig32092.1 Q10CU1_ORYSJ Os03g0780600 protein###Oryza sativa subsp. japonica###Os03g0780600	GCAGACGAAGAATACGAAGATG	CAACAACAAAAAGCTCATCCAT	171	168
	1859	UN16982	IbCAP3_Contig7100.1_RC Q41240_SOLTU MybSt1###Solanum tuberosum###mybSt1	TCAACGTTAATGGGACTCTTTG	TCTGGACGAAGAATGTGAATCT	258	258
	1859	UN16982	IbTSA_JP113820.1_RC Contig_9232 @@@BLASTX: gi|219729886|emb|CAW66564.1|unnamed protein product [Solanum tuberosum]	TCAACGTTAATGGGACTCTTTG	TCTGGACGAAGAATGTGAATCT	258	258
	1865	UN17025	IbPBL_S_PBL_c11124	TACTCAGGCTCGTGTTGAGAAT	TTGCTTAGTGTTATCCACAGGG	215	206
	1865	UN17025	IbPBL_S_PBL_lrc31834	TACTCAGGCTCGTGTTGAGAAT	TTGCTTAGTGTTATCCACAGGG	215	206
	1865	UN17025	IbCAP3_Contig1282.1 B9T5M1_RICCO SP1L, putative###Ricinus communis###RCOM_0048980	TACTCAGGCTCGTGTTGAGAAT	TTGCTTAGTGTTATCCACAGGG	215	203
	1865	UN17025	IbCAP3_Contig7901.1 B9T5M1_RICCO SP1L, putative###Ricinus communis###RCOM_0048980	TACTCAGGCTCGTGTTGAGAAT	TTGCTTAGTGTTATCCACAGGG	215	206
	1871	UN17059	IpGALY01061166.1 TSA: Ipomoea purpurea ABCDEF_28438 transcribed RNA sequence	TCAATATGTGTATCCACCCACC	ACCACTTCTTTCACACACTTCG	214	209
	1871	UN17059	IpGALY01065150.1 TSA: Ipomoea purpurea ABCDEF_41788 transcribed RNA sequence	TCAATATGTGTATCCACCCACC	ACCACTTCTTTCACACACTTCG	214	209
	1891	UN17135	In_TC1935 similar to UniRef100_A7PHJ2 Cluster: Chromosome chr17 scaffold_16, whole genome shotgun sequence; n=2; Vitis vinifera|Rep: Chromosome chr17 scaffold_16, whole genome shotgun sequence - Vitis vinifera (Grape), partial (33%)	CCCTCCTTCTCAACTACCACTT	GAAGAAAGCCTTCACTCTCTCC	220	185
	1900	UN17194	In_BJ562897 similar to UniRef100_Q9LTI7 Cluster: Oxysterol-binding protein; n=1; Arabidopsis thaliana|Rep: Oxysterol-binding protein - Arabidopsis thaliana (Mouse-ear cress), partial (22%)	CGATTGATCAGCTAGGGTTTTA	ATCTTCCTCTTTGTGCTTCCTC	279	272
	1900	UN17194	IbCAP3_Contig13147.1 ORP3C_ARATH Oxysterol-binding protein-related protein 3C###Arabidopsis thaliana###ORP3C	CGATTGATCAGCTAGGGTTTTA	ATCTTCCTCTTTGTGCTTCCTC	279	284
	1914	UN17249	IbCAP3_Contig27799.1_RC B9STR3_RICCO Endosomal P24A protein, putative###Ricinus communis###RCOM_0623320	TTCCTCTCAAAATGTTTCTCCA	ATTCTATGCATGCTTTTGGTTC	274	278
	1914	UN17249	In_TC147_RC homologue to UniRef100_A7P650 Cluster: Chromosome chr4 scaffold_6, whole genome shotgun sequence; n=1; Vitis vinifera|Rep: Chromosome chr4 scaffold_6, whole genome shotgun sequence - Vitis vinifera (Grape), partial (37%)	TTCCTCTCAAAATGTTTCTCCA	ATTCTATGCATGCTTTTGGTTC	274	267
	1915	UN17256	IpGALY01000346.1 TSA: Ipomoea purpurea ABCDEF_28144 transcribed RNA sequence	AGAAAAAGCGATTCCTCAGAAC	ATGGAGTCGGAGAGAAGAAAAA	174	169
	1915	UN17256	IpGALY01021698.1 TSA: Ipomoea purpurea ABCDEF_70166 transcribed RNA sequence	AGAAAAAGCGATTCCTCAGAAC	ATGGAGTCGGAGAGAAGAAAAA	174	169
	1915	UN17256	IpGALY01074926.1 TSA: Ipomoea purpurea ABCDEF_28145 transcribed RNA sequence	AGAAAAAGCGATTCCTCAGAAC	ATGGAGTCGGAGAGAAGAAAAA	174	169
	1916	UN17256	In_TC1780 homologue to UniRef100_A7QEY2 Cluster: Chromosome chr16 scaffold_86, whole genome shotgun sequence; n=1; Vitis vinifera|Rep: Chromosome chr16 scaffold_86, whole genome shotgun sequence - Vitis vinifera (Grape), partial (36%)	TCCATGACAAGATATAGCCACC	TTCCAAGAAACAGCAACAAACT	264	186
	1917	UN17257	IbTSA_JP109738.1_RC Contig_5150 @@@BLASTX: gi|225448367|ref|XP_002268645.1|PREDICTED: hypothetical protein [Vitis vinifera]	ATCAATGGCTACAAGAATGTGC	GCTCTTCTTTCTTCTCCTCCAC	187	187
	1917	UN17257	IbPBL_S_PBL_c7313	ATCAATGGCTACAAGAATGTGC	GCTCTTCTTTCTTCTCCTCCAC	187	187
	1917	UN17257	IbCAP3_Contig22840.1 Q307Z8_SOLTU P0 ribosomal protein-like###Solanum tuberosum###NA	ATCAATGGCTACAAGAATGTGC	GCTCTTCTTTCTTCTCCTCCAC	187	187
	1920	UN17282	IbCAP3_Contig19757.1_RC Q8W0Z3_ARATH At1g29350/F15D2_27###Arabidopsis thaliana###NA	TCAGACTCGGGATAGTTTCTCA	GGCAACAGATCTAAAGGAAGGT	216	189
	1920	UN17282	IbCAP3_ST_251276.1_RC Q8W0Z3_ARATH At1g29350/F15D2_27###Arabidopsis thaliana###NA	TCAGACTCGGGATAGTTTCTCA	GGCAACAGATCTAAAGGAAGGT	216	189
	1920	UN17282	IbPBL_S_PBL_c7373_RC	TCAGACTCGGGATAGTTTCTCA	GGCAACAGATCTAAAGGAAGGT	216	189
	1920	UN17282	IbPBL_GMNYDFC02D2PJ5_RC	TCAGACTCGGGATAGTTTCTCA	GGCAACAGATCTAAAGGAAGGT	216	187
	1920	UN17282	IbTSA_JP104797.1_RC Contig_209 @@@BLASTX: gi|225463394|ref|XP_002271969.1|PREDICTED: hypothetical protein [Vitis vinifera]	TCAGACTCGGGATAGTTTCTCA	GGCAACAGATCTAAAGGAAGGT	216	189
	1922	UN17299	IpGALY01056886.1 TSA: Ipomoea purpurea ABCDEF_17349 transcribed RNA sequence	AATGTTCCCAAAAGAGGATTGT	ATCTCTCTCTCCCAAATCCG	256	265
	1934	UN17366	IbCAP3_Contig22726.1_RC Q2V9B8_SOLTU RNA-binding protein AKIP1-like###Solanum tuberosum###NA	AAAGTTGCCTATCCCTAATCCA	TGATGGTCCAAAGCAAAATAAG	277	259
	1934	UN17366	IbPBL_S_PBL_c8890_RC	AAAGTTGCCTATCCCTAATCCA	TGATGGTCCAAAGCAAAATAAG	277	259
	1934	UN17366	IbTSA_JP106443.1_RC Contig_1855 @@@BLASTX: gi|82621124|gb|ABB86250.1|RNA-binding protein AKIP1-like [Solanum tuberosum]	AAAGTTGCCTATCCCTAATCCA	TGATGGTCCAAAGCAAAATAAG	277	259
	1943	UN17394	IpGALY01043897.1 TSA: Ipomoea purpurea ABCDEF_17842 transcribed RNA sequence	AGAAGAGCAGGAAATCTGGTTC	TCTTCTGATGATTCACTGGCTT	244	235
	1943	UN17394	IbCAP3_Contig16409.1 B9RUC4_RICCO ATP binding protein, putative###Ricinus communis###RCOM_0851770	AGAAGAGCAGGAAATCTGGTTC	TCTTCTGATGATTCACTGGCTT	244	242
	1950	UN17450	IbTSA_JP110933.1_RC Contig_6345 @@@BLASTX: gi|3327275|dbj|BAA31701.1|PKn3 [Ipomoea nil]	TTGCGTAAAATTTCCTCTCTGA	GTGAAGGTACAGGTGCAACAAT	229	229
	1951	UN17456	IpGALY01000531.1 TSA: Ipomoea purpurea ABCDEF_27877 transcribed RNA sequence	TCCGATCACAACAAAAATAAGG	AAGAGTTCTATTCCGATGGTCG	187	187
	1951	UN17456	IpGALY01040746.1 TSA: Ipomoea purpurea ABCDEF_27878 transcribed RNA sequence	TCCGATCACAACAAAAATAAGG	AAGAGTTCTATTCCGATGGTCG	187	187
	1951	UN17456	IbCAP3_Contig395.1_RC Q53U40_SOLLC Similar to ATP synthase subunit H protein###Solanum lycopersicum###NA	TCCGATCACAACAAAAATAAGG	AAGAGTTCTATTCCGATGGTCG	187	184
	1951	UN17456	IbPBL_S_PBL_c546_RC	TCCGATCACAACAAAAATAAGG	AAGAGTTCTATTCCGATGGTCG	187	184
	1977	UN17603	IpGALY01005260.1 TSA: Ipomoea purpurea ABCDEF_14254 transcribed RNA sequence	TGATGTTCCATTGTAGAGGTCC	TGAAGATGCATTAAAGGAAGGA	193	190
	1977	UN17603	In_TC6575_RC homologue to UniRef100_A7QNR8 Cluster: Chromosome undetermined scaffold_134, whole genome shotgun sequence; n=1; Vitis vinifera|Rep: Chromosome undetermined scaffold_134, whole genome shotgun sequence - Vitis vinifera (Grape), partial (	TGATGTTCCATTGTAGAGGTCC	TGAAGATGCATTAAAGGAAGGA	193	190
	1977	UN17603	IbPBL_S_PBL_c4294_RC	TGATGTTCCATTGTAGAGGTCC	TGAAGATGCATTAAAGGAAGGA	193	191
	1977	UN17603	IbTSA_JP118229.1_RC Contig_13641 @@@BLASTX: gi|225463715|ref|XP_002263156.1|PREDICTED: hypothetical protein [Vitis vinifera]	TGATGTTCCATTGTAGAGGTCC	TGAAGATGCATTAAAGGAAGGA	193	190
	1984	UN17640	IbPBL_S_PBL_c37939	CTGGTGTAAAAAGCGAAAACAG	TAAACCCTCTTGTCTATTCGCA	267	262
	1984	UN17640	IbCAP3_Contig20042.1 Q6YUA2_ORYSJ Os02g0100200 protein###Oryza sativa subsp. japonica###B1370C05.1	CTGGTGTAAAAAGCGAAAACAG	TAAACCCTCTTGTCTATTCGCA	267	262
	2000	UN17696	IbCAP3_DV037637.1_RC B9RP67_RICCO Cellulose synthase A catalytic subunit 6 [UDP-forming], putative###Ricinus communis###RCOM_0924530	AGTGTGGCATCAACTGCTAAAT	TGGTACAAGAACACCTCCACTC	158	153
	2000	UN17696	IbPBL_S_PBL_c2803	AGTGTGGCATCAACTGCTAAAT	TGGTACAAGAACACCTCCACTC	158	153
	2000	UN17696	IbTSA_JP131465.1 Contig_26877 @@@BLASTX: NA	AGTGTGGCATCAACTGCTAAAT	TGGTACAAGAACACCTCCACTC	158	157
	2000	UN17696	IbCAP3_Contig11669.1 B9IKV7_POPTR Cellulose synthase###Populus trichocarpa###POPTRDRAFT_835809	AGTGTGGCATCAACTGCTAAAT	TGGTACAAGAACACCTCCACTC	158	153
	2000	UN17696	IbCAP3_ST_102677.1 B9RP67_RICCO Cellulose synthase A catalytic subunit 6 [UDP-forming], putative###Ricinus communis###RCOM_0924530	AGTGTGGCATCAACTGCTAAAT	TGGTACAAGAACACCTCCACTC	158	153
	2001	UN17705	IbCAP3_Contig16974.1_RC Q9SXK9_TOBAC Heat shock factor###Nicotiana tabacum###NtHSF1	CTCTTTCAACAACACACCGAAT	TGAAGAGAGACAACCAGATGCT	272	275
	2001	UN17705	In_TC3516_RC similar to UniRef100_Q9SXK9 Cluster: Heat shock factor; n=1; Nicotiana tabacum|Rep: Heat shock factor - Nicotiana tabacum (Common tobacco), partial (39%)	CTCTTTCAACAACACACCGAAT	TGAAGAGAGACAACCAGATGCT	272	272
	2001	UN17705	IbPBL_S_PBL_c1512_RC	CTCTTTCAACAACACACCGAAT	TGAAGAGAGACAACCAGATGCT	272	269
	2001	UN17705	IbPBL_S_PBL_c19808_RC	CTCTTTCAACAACACACCGAAT	TGAAGAGAGACAACCAGATGCT	272	275
	2001	UN17705	IbTSA_JP116191.1 Contig_11603 @@@BLASTX: gi|5821136|dbj|BAA83710.1|heat shock factor [Nicotiana tabacum]	CTCTTTCAACAACACACCGAAT	TGAAGAGAGACAACCAGATGCT	272	257
	2005	UN17714	IbTSA_JP124445.1 Contig_19857 @@@BLASTX: gi|147845094|emb|CAN78473.1|hypothetical protein [Vitis vinifera]	GTTCGGGTAATAAAGATGGAGC	CCTGTCCTTCTCCAAATCTTCT	245	227
	2019	UN17775	IpGALY01000566.1 TSA: Ipomoea purpurea ABCDEF_16737 transcribed RNA sequence	GAATCGAGCTGATAGCAAACAC	TATTCTTTCACCGGTCATCAAG	266	260
	2019	UN17775	IpGALY01038732.1 TSA: Ipomoea purpurea ABCDEF_16736 transcribed RNA sequence	GAATCGAGCTGATAGCAAACAC	TATTCTTTCACCGGTCATCAAG	266	260
	2019	UN17775	IpGALY01000951.1_RC TSA: Ipomoea purpurea ABCDEF_16740 transcribed RNA sequence	GAATCGAGCTGATAGCAAACAC	TATTCTTTCACCGGTCATCAAG	266	260
	2019	UN17775	IpGALY01057109.1_RC TSA: Ipomoea purpurea ABCDEF_16741 transcribed RNA sequence	GAATCGAGCTGATAGCAAACAC	TATTCTTTCACCGGTCATCAAG	266	260
	2020	UN17785	IbTSA_JP105212.1 Contig_624 @@@BLASTX: gi|168276|gb|AAA63271.1|starch phosphorylase [Ipomoea batatas]	CATAGATTAGCCATACGGACCA	GAAAATGTTGAATTGCCTGGTA	251	251
	2027	UN17840	IpGALY01006435.1 TSA: Ipomoea purpurea ABCDEF_66646 transcribed RNA sequence	CCCCACTTGATTAGCTATTTCC	ATGTTCACAATCCTCATACCAA	135	126
	2027	UN17840	IpGALY01049934.1_RC TSA: Ipomoea purpurea ABCDEF_4468 transcribed RNA sequence	CCCCACTTGATTAGCTATTTCC	ATGTTCACAATCCTCATACCAA	135	126
	2030	UN17846	IpGALY01065442.1 TSA: Ipomoea purpurea ABCDEF_51114 transcribed RNA sequence	CAAAGGGAAATTGCAATATGAA	TTCCTCGAGTATTTGGTTTCAA	228	216
	2030	UN17846	IbCAP3_Contig18018.1_RC Q8LPD2_TOBAC Protein kinase Ck2 regulatory subunit 2###Nicotiana tabacum###ck2beta2	CAAAGGGAAATTGCAATATGAA	TTCCTCGAGTATTTGGTTTCAA	228	216
	2030	UN17846	IpGALY01025201.1_RC TSA: Ipomoea purpurea ABCDEF_69119 transcribed RNA sequence	CAAAGGGAAATTGCAATATGAA	TTCCTCGAGTATTTGGTTTCAA	228	216
	2030	UN17846	IpGALY01079017.1_RC TSA: Ipomoea purpurea ABCDEF_51109 transcribed RNA sequence	CAAAGGGAAATTGCAATATGAA	TTCCTCGAGTATTTGGTTTCAA	228	216
	2030	UN17846	In_TC7881_RC similar to UniRef100_Q8LPD2 Cluster: Protein kinase Ck2 regulatory subunit 2; n=1; Nicotiana tabacum|Rep: Protein kinase Ck2 regulatory subunit 2 - Nicotiana tabacum (Common tobacco), partial (83%)	CAAAGGGAAATTGCAATATGAA	TTCCTCGAGTATTTGGTTTCAA	228	216
	2030	UN17846	IbTSA_JP113332.1 Contig_8744 @@@BLASTX: gi|222835337|gb|EEE73772.1|predicted protein [Populus trichocarpa]	CAAAGGGAAATTGCAATATGAA	TTCCTCGAGTATTTGGTTTCAA	228	216
	2041	UN17892	IpGALY01051956.1 TSA: Ipomoea purpurea ABCDEF_10803 transcribed RNA sequence	TTAGCGCCACTATCAAAATCAT	ATGAGAACGTAGGTCGGATACC	154	151
	2051	UN17959	IpGALY01023128.1 TSA: Ipomoea purpurea ABCDEF_17789 transcribed RNA sequence	GAGAAAGGGTGAGAGGAGAAGA	AGGATCACCCTGTTTGAAATCT	199	202
	2051	UN17959	In_TC8972	GAGAAAGGGTGAGAGGAGAAGA	AGGATCACCCTGTTTGAAATCT	199	199
	2051	UN17959	IbPBL_S_PBL_c16361	GAGAAAGGGTGAGAGGAGAAGA	AGGATCACCCTGTTTGAAATCT	199	199
	2051	UN17959	IbPBL_S_PBL_lrc23413	GAGAAAGGGTGAGAGGAGAAGA	AGGATCACCCTGTTTGAAATCT	199	199
	2051	UN17959	IbPBL_S_PBL_lrc52956	GAGAAAGGGTGAGAGGAGAAGA	AGGATCACCCTGTTTGAAATCT	199	199
	2051	UN17959	IbPBL_S_PBL_lrc53350	GAGAAAGGGTGAGAGGAGAAGA	AGGATCACCCTGTTTGAAATCT	199	199
	2051	UN17959	IbTSA_JP105141.1 Contig_553 @@@BLASTX: gi|223531130|gb|EEF32978.1|Endosomal P24A protein precursor, putative [Ricinus communis]	GAGAAAGGGTGAGAGGAGAAGA	AGGATCACCCTGTTTGAAATCT	199	199
	2051	UN17959	IbCAP3_Contig6686.1 B9STR3_RICCO Endosomal P24A protein, putative###Ricinus communis###RCOM_0623320	GAGAAAGGGTGAGAGGAGAAGA	AGGATCACCCTGTTTGAAATCT	199	199
	2051	UN17959	IbCAP3_Contig053496.3 B9SN38_RICCO Endosomal P24A protein, putative###Ricinus communis###RCOM_0312330	GAGAAAGGGTGAGAGGAGAAGA	AGGATCACCCTGTTTGAAATCT	199	199
	2053	UN17961	IpGALY01083201.1 TSA: Ipomoea purpurea ABCDEF_35286 transcribed RNA sequence	ACCGATTCACCTCTCTCTTAGC	CTAGATCTGGCTTCAGGAGGTT	150	153
	2053	UN17961	IbCAP3_Contig11269.1_RC E0A2W1_SOYBN AN1-like transcription factor###Glycine max###AN1	ACCGATTCACCTCTCTCTTAGC	CTAGATCTGGCTTCAGGAGGTT	150	150
	2053	UN17961	IbCAP3_RT_120051.1_RC E0A2W1_SOYBN AN1-like transcription factor###Glycine max###AN1	ACCGATTCACCTCTCTCTTAGC	CTAGATCTGGCTTCAGGAGGTT	150	150
	2053	UN17961	IpGALY01033613.1_RC TSA: Ipomoea purpurea ABCDEF_35285 transcribed RNA sequence	ACCGATTCACCTCTCTCTTAGC	CTAGATCTGGCTTCAGGAGGTT	150	153
	2053	UN17961	In_TC8067_RC similar to UniRef100_A7QWV3 Cluster: Chromosome chr13 scaffold_210, whole genome shotgun sequence; n=1; Vitis vinifera|Rep: Chromosome chr13 scaffold_210, whole genome shotgun sequence - Vitis vinifera (Grape), partial (72%)	ACCGATTCACCTCTCTCTTAGC	CTAGATCTGGCTTCAGGAGGTT	150	156
	2053	UN17961	IbPBL_S_PBL_c23090_RC	ACCGATTCACCTCTCTCTTAGC	CTAGATCTGGCTTCAGGAGGTT	150	150
	2053	UN17961	IbPBL_S_PBL_lrc52709_RC	ACCGATTCACCTCTCTCTTAGC	CTAGATCTGGCTTCAGGAGGTT	150	150
	2053	UN17961	IbPBL_S_PBL_lrc52811_RC	ACCGATTCACCTCTCTCTTAGC	CTAGATCTGGCTTCAGGAGGTT	150	150
	2055	UN17986	IbCAP3_Contig6841.1_RC B9S6U2_RICCO Disease resistance response protein, putative###Ricinus communis###RCOM_0873960	ACTGACTGATCTGTGGATTTGG	AGATCTTCACCTGTATTGGCCT	175	171
	2055	UN17986	IbCAP3_Contig34573.1_RC NoMatchingHitfound###NA###NA	ACTGACTGATCTGTGGATTTGG	AGATCTTCACCTGTATTGGCCT	175	193
	2080	UN18060	IbCAP3_Contig35694.1_RC B9RH86_RICCO Ocs element-binding factor, putative###Ricinus communis###RCOM_1448130	CGGAAAGAAACAGTTCACTGAG	ACTATTTACTGCCCCTCTGCTC	278	285
	2080	UN18060	IpGALY01010116.1_RC TSA: Ipomoea purpurea ABCDEF_21355 transcribed RNA sequence	CGGAAAGAAACAGTTCACTGAG	ACTATTTACTGCCCCTCTGCTC	278	280
	2080	UN18060	IbPBL_S_PBL_c6450_RC	CGGAAAGAAACAGTTCACTGAG	ACTATTTACTGCCCCTCTGCTC	278	285
	2080	UN18060	IbPBL_S_PBL_c10330_RC	CGGAAAGAAACAGTTCACTGAG	ACTATTTACTGCCCCTCTGCTC	278	287
	2092	UN18143	IpGALY01040882.1_RC TSA: Ipomoea purpurea ABCDEF_34387 transcribed RNA sequence	CCACACACATATTCGACAACTG	AGAAAACTCAGTGGAGGAGAGG	145	127
	2092	UN18143	IpGALY01040980.1_RC TSA: Ipomoea purpurea ABCDEF_34386 transcribed RNA sequence	CCACACACATATTCGACAACTG	AGAAAACTCAGTGGAGGAGAGG	145	127
	2092	UN18143	IpGALY01070757.1_RC TSA: Ipomoea purpurea ABCDEF_34389 transcribed RNA sequence	CCACACACATATTCGACAACTG	AGAAAACTCAGTGGAGGAGAGG	145	127
	2092	UN18143	IpGALY01084450.1_RC TSA: Ipomoea purpurea ABCDEF_34388 transcribed RNA sequence	CCACACACATATTCGACAACTG	AGAAAACTCAGTGGAGGAGAGG	145	127
	2092	UN18143	In_CJ765108_RC similar to UniRef100_A7NWQ3 Cluster: Chromosome chr5 scaffold_2, whole genome shotgun sequence; n=1; Vitis vinifera|Rep: Chromosome chr5 scaffold_2, whole genome shotgun sequence - Vitis vinifera (Grape), partial (15%)	CCACACACATATTCGACAACTG	AGAAAACTCAGTGGAGGAGAGG	145	124
	2094	UN18149	IpGALY01025190.1 TSA: Ipomoea purpurea ABCDEF_13966 transcribed RNA sequence	AGCCTTGAGGCAAAACATTATT	ATATGCTCCTGGATTGGAAGAT	225	194
	2094	UN18149	IpGALY01068100.1_RC TSA: Ipomoea purpurea ABCDEF_13967 transcribed RNA sequence	AGCCTTGAGGCAAAACATTATT	ATATGCTCCTGGATTGGAAGAT	225	194
	2103	UN18168	IbCAP3_Contig048440.3_RC NoMatchingHitfound###NA###NA	GCTTCACTACCACTTTCACAGG	TTCCCTCTCTTCATCTCCATTT	130	124
	2103	UN18168	IbPBL_S_PBL_lrc34870_RC	GCTTCACTACCACTTTCACAGG	TTCCCTCTCTTCATCTCCATTT	130	124
	2103	UN18168	IbTSA_JP133244.1_RC Contig_28656 @@@BLASTX: NA	GCTTCACTACCACTTTCACAGG	TTCCCTCTCTTCATCTCCATTT	130	123
	2105	UN18180	IpGALY01035310.1_RC TSA: Ipomoea purpurea ABCDEF_18159 transcribed RNA sequence	AGTTACAGAGCCATGGAATCG	TGTAGTAGCTGAAGGGAAGCTG	208	199
	2106	UN18181	IbCAP3_Contig35266.1_RC B9SGH8_RICCO Dolichyl-diphosphooligosaccharide--protein glycosyltransferase, putative###Ricinus communis###RCOM_0553160	TGCTTAATGGATCAGTAACACG	CTTTCCCTTACTACGGTGCTTC	207	209
	2106	UN18181	IpGALY01033489.1_RC TSA: Ipomoea purpurea ABCDEF_42273 transcribed RNA sequence	TGCTTAATGGATCAGTAACACG	CTTTCCCTTACTACGGTGCTTC	207	199
	2106	UN18181	IbPBL_S_PBL_c17362_RC	TGCTTAATGGATCAGTAACACG	CTTTCCCTTACTACGGTGCTTC	207	212
	2106	UN18181	IbPBL_GMNYDFC01B5VJS_RC	TGCTTAATGGATCAGTAACACG	CTTTCCCTTACTACGGTGCTTC	207	203
	2106	UN18181	IbTSA_JP109664.1 Contig_5076 @@@BLASTX: gi|225428556|ref|XP_002284627.1|PREDICTED: hypothetical protein [Vitis vinifera]	TGCTTAATGGATCAGTAACACG	CTTTCCCTTACTACGGTGCTTC	207	209
	2112	UN18218	IpGALY01075223.1 TSA: Ipomoea purpurea ABCDEF_28856 transcribed RNA sequence	CATCAGTCCCGAATTCATTAAA	CCCGTTTTCCTAGAGAGAGAAG	156	157
	2115	UN18222	IbCAP3_Contig5179.1_RC B9RJU4_RICCO Transcription factor, putative###Ricinus communis###RCOM_1039060	GAAGTACTCCAAACATTGCAGC	CCTTCTACAGAAGATCATCCCC	242	239
	2115	UN18222	IbPBL_S_PBL_c395_RC	GAAGTACTCCAAACATTGCAGC	CCTTCTACAGAAGATCATCCCC	242	239
	2115	UN18222	IbPBL_S_PBL_c10125_RC	GAAGTACTCCAAACATTGCAGC	CCTTCTACAGAAGATCATCCCC	242	236
	2127	UN18271	IbTSA_JP146176.1_RC Contig_41588 @@@BLASTX: NA	ACCATTTTCCTTCACCTCCTTA	GAACACTTGCCTGAAAAGACTG	247	223
	2136	UN18307	IbCAP3_Contig9338.1 Q8L8G0_PETHY Nam-like protein 1###Petunia hybrida###Nh1	CAGGAATCTTACTGCGATTGAG	CCTTTCCACCTTTAGTACAGCC	204	208
	2141	UN18329	IbTSA_JP132236.1 Contig_27648 @@@BLASTX: gi|147800127|emb|CAN64375.1|hypothetical protein [Vitis vinifera]	TCCCTTTAATTTCTTCCCAAAA	TTCAAGGCTGATTGACTTGTCT	133	133
	2151	UN18376	IpGALY01055323.1 TSA: Ipomoea purpurea ABCDEF_44985 transcribed RNA sequence	ATCTTTGCTCTGAACACCAGAA	AAGAAAGCCCTTGTTTTCTACG	214	207
	2151	UN18376	IpGALY01000646.1_RC TSA: Ipomoea purpurea ABCDEF_44984 transcribed RNA sequence	ATCTTTGCTCTGAACACCAGAA	AAGAAAGCCCTTGTTTTCTACG	214	207
	2151	UN18376	IpGALY01019117.1_RC TSA: Ipomoea purpurea ABCDEF_59550 transcribed RNA sequence	ATCTTTGCTCTGAACACCAGAA	AAGAAAGCCCTTGTTTTCTACG	214	207
	2151	UN18376	IpGALY01046785.1_RC TSA: Ipomoea purpurea ABCDEF_44986 transcribed RNA sequence	ATCTTTGCTCTGAACACCAGAA	AAGAAAGCCCTTGTTTTCTACG	214	207
	2151	UN18376	IpGALY01057585.1_RC TSA: Ipomoea purpurea ABCDEF_44987 transcribed RNA sequence	ATCTTTGCTCTGAACACCAGAA	AAGAAAGCCCTTGTTTTCTACG	214	207
	2159	UN18424	IpGALY01034134.1_RC TSA: Ipomoea purpurea ABCDEF_20120 transcribed RNA sequence	TTCCAAAACCATCTCATTTGTC	CAGAAATTTTTGGACATGAGGA	269	269
	2159	UN18424	IpGALY01070133.1_RC TSA: Ipomoea purpurea ABCDEF_20122 transcribed RNA sequence	TTCCAAAACCATCTCATTTGTC	CAGAAATTTTTGGACATGAGGA	269	269
	2159	UN18424	IbTSA_JP108666.1 Contig_4078 @@@BLASTX: gi|225437557|ref|XP_002276329.1|PREDICTED: hypothetical protein [Vitis vinifera]	TTCCAAAACCATCTCATTTGTC	CAGAAATTTTTGGACATGAGGA	269	269
	2165	UN18469	In_TC10611 weakly similar to UniRef100_Q84N08 Cluster: Replication factor C 110 kDa subunit; n=1; Oryza sativa Japonica Group|Rep: Replication factor C 110 kDa subunit - Oryza sativa subsp. japonica (Rice), partial (6%)	TAAGGCAAAGGAAGAAAAGGAG	GCTAGGTGTGATGTTAGCAGGA	193	190
	2165	UN18469	IpGALY01076543.1_RC TSA: Ipomoea purpurea ABCDEF_51535 transcribed RNA sequence	TAAGGCAAAGGAAGAAAAGGAG	GCTAGGTGTGATGTTAGCAGGA	193	190
	2197	UN18971	IpGALY01026383.1_RC TSA: Ipomoea purpurea ABCDEF_28388 transcribed RNA sequence	GGACAGCATGACTAAAGACGAG	ATCTTGCCATTGATTTGTGTTC	203	96
	2218	UN19240	IpGALY01001518.1_RC TSA: Ipomoea purpurea ABCDEF_16796 transcribed RNA sequence	ATCAAAATGGGTATTTGGGTTC	GAGGCTCAAGAATCACTCCTTT	227	144
	2218	UN19240	IpGALY01010050.1_RC TSA: Ipomoea purpurea ABCDEF_16801 transcribed RNA sequence	ATCAAAATGGGTATTTGGGTTC	GAGGCTCAAGAATCACTCCTTT	227	144
	2218	UN19240	IpGALY01019563.1_RC TSA: Ipomoea purpurea ABCDEF_16800 transcribed RNA sequence	ATCAAAATGGGTATTTGGGTTC	GAGGCTCAAGAATCACTCCTTT	227	144
	2218	UN19240	IpGALY01026429.1_RC TSA: Ipomoea purpurea ABCDEF_57085 transcribed RNA sequence	ATCAAAATGGGTATTTGGGTTC	GAGGCTCAAGAATCACTCCTTT	227	144
	2218	UN19240	IpGALY01026814.1_RC TSA: Ipomoea purpurea ABCDEF_16798 transcribed RNA sequence	ATCAAAATGGGTATTTGGGTTC	GAGGCTCAAGAATCACTCCTTT	227	144
	2218	UN19240	IpGALY01032065.1_RC TSA: Ipomoea purpurea ABCDEF_16803 transcribed RNA sequence	ATCAAAATGGGTATTTGGGTTC	GAGGCTCAAGAATCACTCCTTT	227	144
	2218	UN19240	IpGALY01032859.1_RC TSA: Ipomoea purpurea ABCDEF_12599 transcribed RNA sequence	ATCAAAATGGGTATTTGGGTTC	GAGGCTCAAGAATCACTCCTTT	227	144
	2218	UN19240	IpGALY01048007.1_RC TSA: Ipomoea purpurea ABCDEF_1594 transcribed RNA sequence	ATCAAAATGGGTATTTGGGTTC	GAGGCTCAAGAATCACTCCTTT	227	144
	2218	UN19240	IpGALY01050723.1_RC TSA: Ipomoea purpurea ABCDEF_42636 transcribed RNA sequence	ATCAAAATGGGTATTTGGGTTC	GAGGCTCAAGAATCACTCCTTT	227	144
	2218	UN19240	IpGALY01056458.1_RC TSA: Ipomoea purpurea ABCDEF_16797 transcribed RNA sequence	ATCAAAATGGGTATTTGGGTTC	GAGGCTCAAGAATCACTCCTTT	227	144
	2218	UN19240	IpGALY01063162.1_RC TSA: Ipomoea purpurea ABCDEF_16802 transcribed RNA sequence	ATCAAAATGGGTATTTGGGTTC	GAGGCTCAAGAATCACTCCTTT	227	144
	2218	UN19240	IpGALY01067000.1_RC TSA: Ipomoea purpurea ABCDEF_16799 transcribed RNA sequence	ATCAAAATGGGTATTTGGGTTC	GAGGCTCAAGAATCACTCCTTT	227	144
	2218	UN19240	In_BJ578141_RC similar to UniRef100_A7Q0R1 Cluster: Chromosome chr7 scaffold_42, whole genome shotgun sequence; n=1; Vitis vinifera|Rep: Chromosome chr7 scaffold_42, whole genome shotgun sequence - Vitis vinifera (Grape), partial (23%)	ATCAAAATGGGTATTTGGGTTC	GAGGCTCAAGAATCACTCCTTT	227	144
	2240	UN19501	IbCAP3_Contig20947.1_RC B9SW35_RICCO Peroxisomal membrane protein, putative###Ricinus communis###RCOM_0324030	AGAGACCCAGCAGTGATAGCTT	AAATGGGAGTATATGGGGAATG	186	186
	2240	UN19501	IpGALY01016979.1_RC TSA: Ipomoea purpurea ABCDEF_37763 transcribed RNA sequence	AGAGACCCAGCAGTGATAGCTT	AAATGGGAGTATATGGGGAATG	186	183
	2240	UN19501	IbPBL_S_PBL_lrc31243_RC	AGAGACCCAGCAGTGATAGCTT	AAATGGGAGTATATGGGGAATG	186	186
	2240	UN19501	IbTSA_JP125909.1 Contig_21321 @@@BLASTX: NA	AGAGACCCAGCAGTGATAGCTT	AAATGGGAGTATATGGGGAATG	186	186
	2274	UN19960	IpGALY01031057.1 TSA: Ipomoea purpurea ABCDEF_44622 transcribed RNA sequence	TAGATCCACGCTATCGAATCAT	AAAACTCTGACGTCATCCTCCT	167	164
	2274	UN19960	IpGALY01065341.1 TSA: Ipomoea purpurea ABCDEF_63432 transcribed RNA sequence	TAGATCCACGCTATCGAATCAT	AAAACTCTGACGTCATCCTCCT	167	164
	2274	UN19960	IbCAP3_Contig046243.3_RC B9R8Q3_RICCO Calcium ion binding protein, putative###Ricinus communis###RCOM_1601620	TAGATCCACGCTATCGAATCAT	AAAACTCTGACGTCATCCTCCT	167	158
	2274	UN19960	IbPBL_S_PBL_c9167_RC	TAGATCCACGCTATCGAATCAT	AAAACTCTGACGTCATCCTCCT	167	158
	2274	UN19960	IbPBL_S_PBL_c10590_RC	TAGATCCACGCTATCGAATCAT	AAAACTCTGACGTCATCCTCCT	167	143
	2275	UN19974	IpGALY01016617.1 TSA: Ipomoea purpurea ABCDEF_44625 transcribed RNA sequence	TGATCCATCATTGTCATCTTCA	AAAAATGCTGCGCAAATATCTA	232	235
	2283	UN20095	IpGALY01082414.1_RC TSA: Ipomoea purpurea ABCDEF_32075 transcribed RNA sequence	GAGTTGTACCCCATGCAATAGA	GATTTTACCAACACCTCCTTCC	132	122
	2289	UN20177	IpGALY01064249.1 TSA: Ipomoea purpurea ABCDEF_4456 transcribed RNA sequence	TTATCGCCTAATTATCCGGAAC	CTTCAGATAATGGAAGTGCAGC	181	178
	2289	UN20177	IbPBL_S_PBL_lrc27554	TTATCGCCTAATTATCCGGAAC	CTTCAGATAATGGAAGTGCAGC	181	187
	2289	UN20177	IbCAP3_Contig468.1 MED21_ARATH Mediator of RNA polymerase II transcription subunit 21###Arabidopsis thaliana###MED21	TTATCGCCTAATTATCCGGAAC	CTTCAGATAATGGAAGTGCAGC	181	187
	2300	UN20347	IpGALY01019969.1 TSA: Ipomoea purpurea ABCDEF_35415 transcribed RNA sequence	AAAAGCCTATCTCCCACACATT	CTACTGCCACAGAACACACAAA	141	143
	2300	UN20347	In_TC8486 similar to UniRef100_A7NZL1 Cluster: Chromosome chr6 scaffold_3, whole genome shotgun sequence; n=1; Vitis vinifera|Rep: Chromosome chr6 scaffold_3, whole genome shotgun sequence - Vitis vinifera (Grape), partial (95%)	AAAAGCCTATCTCCCACACATT	CTACTGCCACAGAACACACAAA	141	141
	2307	UN20445	IbCAP3_Contig19741.1_RC Q10LW0_ORYSJ Os03g0333200 protein###Oryza sativa subsp. japonica###Os03g0333200	GCATTACCATTATCCGCTAAGA	AAATCGTTGATCCAAACATACG	258	269
	2307	UN20445	IbPBL_S_PBL_c27455_RC	GCATTACCATTATCCGCTAAGA	AAATCGTTGATCCAAACATACG	258	269
	2307	UN20445	IbTSA_JP117588.1_RC Contig_13000 @@@BLASTX: gi|222836028|gb|EEE74449.1|predicted protein [Populus trichocarpa]	GCATTACCATTATCCGCTAAGA	AAATCGTTGATCCAAACATACG	258	268
	2309	UN20463	In_TC5042 similar to UniRef100_Q6K7P2 Cluster: Transcription factor PCF3-like; n=1; Oryza sativa Japonica Group|Rep: Transcription factor PCF3-like - Oryza sativa subsp. japonica (Rice), partial (22%)	GAATTACTTGCCCATAGCACAA	CTCGCTAAACCCTAAACCCTAA	237	241
	2309	UN20463	IbTSA_JP114268.1_RC Contig_9680 @@@BLASTX: gi|225462562|ref|XP_002268058.1|PREDICTED: hypothetical protein [Vitis vinifera]	GAATTACTTGCCCATAGCACAA	CTCGCTAAACCCTAAACCCTAA	237	245
	2309	UN20463	IbPBL_S_PBL_c5908	GAATTACTTGCCCATAGCACAA	CTCGCTAAACCCTAAACCCTAA	237	241
	2309	UN20463	IbCAP3_Contig15479.1 TCP7_ARATH Transcription factor TCP7###Arabidopsis thaliana###TCP7	GAATTACTTGCCCATAGCACAA	CTCGCTAAACCCTAAACCCTAA	237	241
	2309	UN20463	IbCAP3_Contig17765.1 B9SSB0_RICCO Transcription factor, putative###Ricinus communis###RCOM_1227970	GAATTACTTGCCCATAGCACAA	CTCGCTAAACCCTAAACCCTAA	237	255
	2318	UN20577	IpGALY01064760.1 TSA: Ipomoea purpurea ABCDEF_21341 transcribed RNA sequence	AGAACATTCTGGGTTTCTCCAT	ATATTACGAATGAGTGCGAGGA	278	266
	2318	UN20577	In_TC4078_RC similar to UniRef100_A7PAW2 Cluster: Chromosome chr16 scaffold_10, whole genome shotgun sequence; n=1; Vitis vinifera|Rep: Chromosome chr16 scaffold_10, whole genome shotgun sequence - Vitis vinifera (Grape), partial (13%)	AGAACATTCTGGGTTTCTCCAT	ATATTACGAATGAGTGCGAGGA	278	258
	2320	UN20608	IpGALY01045747.1 TSA: Ipomoea purpurea ABCDEF_54658 transcribed RNA sequence	AAAGGCCAAATTATCACGATCT	AGCATGCTCTATTTTCTTCACG	131	128
	2320	UN20608	IpGALY01082683.1_RC TSA: Ipomoea purpurea ABCDEF_21626 transcribed RNA sequence	AAAGGCCAAATTATCACGATCT	AGCATGCTCTATTTTCTTCACG	131	128
	2322	UN20659	IpGALY01073553.1_RC TSA: Ipomoea purpurea ABCDEF_38435 transcribed RNA sequence	AAAGTCAGTATGTCGGTGATGG	GTTGTCATTGTTGCCGATATTT	260	257
	2327	UN20715	IpGALY01067020.1 TSA: Ipomoea purpurea ABCDEF_21331 transcribed RNA sequence	GAGTACGGGGAGAGTGAGAATC	CCGTTCTTCGATAGAATGTGAC	257	247
	2337	UN20850	IpGALY01013158.1 TSA: Ipomoea purpurea ABCDEF_21981 transcribed RNA sequence	AGTGGGAAGTTCTTTTCACCAT	TGACATTTCCAACTGCCTAAAC	272	265
	2338	UN20869	IpGALY01020782.1_RC TSA: Ipomoea purpurea ABCDEF_38643 transcribed RNA sequence	CCGTCCATGTACACCCTAATC	GTCCAGAGGCTTCTCACTCC	169	187
	2338	UN20869	IpGALY01073612.1_RC TSA: Ipomoea purpurea ABCDEF_59843 transcribed RNA sequence	CCGTCCATGTACACCCTAATC	GTCCAGAGGCTTCTCACTCC	169	187
	2338	UN20869	In_TC5558_RC homologue to UniRef100_A7Q9T3 Cluster: Chromosome chr8 scaffold_68, whole genome shotgun sequence; n=1; Vitis vinifera|Rep: Chromosome chr8 scaffold_68, whole genome shotgun sequence - Vitis vinifera (Grape), partial (34%)	CCGTCCATGTACACCCTAATC	GTCCAGAGGCTTCTCACTCC	169	187
	2350	UN20952	IpGALY01068291.1_RC TSA: Ipomoea purpurea ABCDEF_27576 transcribed RNA sequence	AAAGAGTCAAAGGGTCCATCAT	GCTGACATAGCAGATGATTTCC	218	218
	2364	UN21030	IpGALY01070816.1 TSA: Ipomoea purpurea ABCDEF_38687 transcribed RNA sequence	AGGGTATTTCAGGGAACAAAAA	TTTGGAGCTTCCATAGCTAACA	160	169
	2364	UN21030	In_BJ553785 similar to UniRef100_Q5ZFS6 Cluster: Nodulin-like protein; n=1; Plantago major|Rep: Nodulin-like protein - Plantago major (Common plantain), partial (37%)	AGGGTATTTCAGGGAACAAAAA	TTTGGAGCTTCCATAGCTAACA	160	169
	2364	UN21030	IbCAP3_Contig055929.3_RC Q5ZFS7_PLAMJ Nodulin-like protein (Fragment)###Plantago major###nlp1	AGGGTATTTCAGGGAACAAAAA	TTTGGAGCTTCCATAGCTAACA	160	171
	2366	UN21052	IpGALY01000357.1 TSA: Ipomoea purpurea ABCDEF_2774 transcribed RNA sequence	CACCTCTCCAAGAACTCTTCCT	GCTGTTATAGCACTGGCAAAAG	260	254
	2366	UN21052	IpGALY01061317.1 TSA: Ipomoea purpurea ABCDEF_2775 transcribed RNA sequence	CACCTCTCCAAGAACTCTTCCT	GCTGTTATAGCACTGGCAAAAG	260	254
	2366	UN21052	IbTSA_JP107149.1_RC Contig_2561 @@@BLASTX: gi|297736792|emb|CBI25993.3|unnamed protein product [Vitis vinifera]	CACCTCTCCAAGAACTCTTCCT	GCTGTTATAGCACTGGCAAAAG	260	263
	2374	UN21094	IpGALY01022770.1 TSA: Ipomoea purpurea ABCDEF_17104 transcribed RNA sequence	TCCCACTACTTGTGGATGAGAG	CCCAATCTACCACAGCATAAAA	264	264
	2374	UN21094	IbTSA_JP104739.1 Contig_151 @@@BLASTX: gi|223551026|gb|EEF52512.1|exocyst complex component sec3, putative [Ricinus communis]	TCCCACTACTTGTGGATGAGAG	CCCAATCTACCACAGCATAAAA	264	261
	2379	UN21107	IbTSA_JP104637.1 Contig_49 @@@BLASTX: gi|223546083|gb|EEF47586.1|hypothetical protein RCOM_1082870 [Ricinus communis]	ACACATGAAAGTGTTGTGTCCA	CTGACTCCTGTTGAATTCTTGC	265	265
	2383	UN21133	IbCAP3_Contig868.1_RC B9RHH3_RICCO 60S ribosomal protein L6###Ricinus communis###RCOM_1526800	TTGTGGAATCACATTCTTCTCC	TTGTGTTCTTAAAGCAGCTTCC	248	248
	2383	UN21133	IbCAP3_Contig055017.3_RC B9RHH3_RICCO 60S ribosomal protein L6###Ricinus communis###RCOM_1526800	TTGTGGAATCACATTCTTCTCC	TTGTGTTCTTAAAGCAGCTTCC	248	248
	2383	UN21133	IbPBL_S_PBL_c6399_RC	TTGTGGAATCACATTCTTCTCC	TTGTGTTCTTAAAGCAGCTTCC	248	248
	2383	UN21133	IbPBL_S_PBL_c19113_RC	TTGTGGAATCACATTCTTCTCC	TTGTGTTCTTAAAGCAGCTTCC	248	248
	2383	UN21133	IbPBL_GMNYDFC02EZNTV_RC	TTGTGGAATCACATTCTTCTCC	TTGTGTTCTTAAAGCAGCTTCC	248	248
	2383	UN21133	IbTSA_JP112094.1_RC Contig_7506 @@@BLASTX: gi|225450215|ref|XP_002265394.1|PREDICTED: hypothetical protein [Vitis vinifera]	TTGTGGAATCACATTCTTCTCC	TTGTGTTCTTAAAGCAGCTTCC	248	248
	2387	UN21170	IpGALY01002165.1 TSA: Ipomoea purpurea ABCDEF_21255 transcribed RNA sequence	GAGAATGAGGATGATGTGTCGT	TGCCACTTCAATGTCATCAATA	228	243
	2387	UN21170	IbPBL_S_PBL_lrc26361	GAGAATGAGGATGATGTGTCGT	TGCCACTTCAATGTCATCAATA	228	241
	2387	UN21170	IbTSA_JP120553.1 Contig_15965 @@@BLASTX: gi|224127180|ref|XP_002320007.1|predicted protein [Populus trichocarpa]	GAGAATGAGGATGATGTGTCGT	TGCCACTTCAATGTCATCAATA	228	240
	2387	UN21170	IbCAP3_Contig15123.1 Q9FHP0_ARATH Genomic DNA, chromosome 5, TAC clone:K14B20###Arabidopsis thaliana###At5g65910	GAGAATGAGGATGATGTGTCGT	TGCCACTTCAATGTCATCAATA	228	240
	2417	UN21392	IpGALY01024729.1 TSA: Ipomoea purpurea ABCDEF_44101 transcribed RNA sequence	AAATCTAAAATTCCACGATCCG	CCATCATTCATCACCTCAGACT	203	196
	2417	UN21392	IbCAP3_Contig2956.1_RC Q84XV7_SOLLC Vacuolar H+-ATPase A2 subunit isoform###Solanum lycopersicum###NA	AAATCTAAAATTCCACGATCCG	CCATCATTCATCACCTCAGACT	203	185
	2417	UN21392	IpGALY01025862.1_RC TSA: Ipomoea purpurea ABCDEF_64176 transcribed RNA sequence	AAATCTAAAATTCCACGATCCG	CCATCATTCATCACCTCAGACT	203	196
	2417	UN21392	IbPBL_GMNYDFC01BUUHZ_RC	AAATCTAAAATTCCACGATCCG	CCATCATTCATCACCTCAGACT	203	186
	2418	UN21410	IbTSA_JP111850.1_RC Contig_7262 @@@BLASTX: gi|225464567|ref|XP_002273259.1|PREDICTED: hypothetical protein [Vitis vinifera]	GTTTTAGGGTTTTGTTGAGGGA	CTCATCTCCATAAACCTGGACA	207	180
	2425	UN21497	In_TC5549 homologue to UniRef100_Q75UP2 Cluster: Leucine-rich repeat receptor-like kinase; n=2; Ipomoea batatas|Rep: Leucine-rich repeat receptor-like kinase - Ipomoea batatas (Sweet potato) (Batate), partial (23%)	TGATCTTGAGAGGATATGGTGG	AAAAGTGCCCAGAAGCTAAAAC	246	266
	2430	UN21601	IpGALY01036826.1 TSA: Ipomoea purpurea ABCDEF_35290 transcribed RNA sequence	ATGTGTAGAGAGAGATGGGGCT	AGGTCTATCGACTTGCACTTGA	212	212
	2430	UN21601	IbPBL_S_PBL_c25034	ATGTGTAGAGAGAGATGGGGCT	AGGTCTATCGACTTGCACTTGA	212	215
	2431	UN21607	IbCAP3_Contig25154.1_RC B9RPU5_RICCO ATPase inhibitor, putative###Ricinus communis###RCOM_1540860	AACATTCTGTACAAGGGCACAC	ATATCCAGAAAATGGAGAGGGA	249	238
	2431	UN21607	IbPBL_S_PBL_c18902_RC	AACATTCTGTACAAGGGCACAC	ATATCCAGAAAATGGAGAGGGA	249	249
	2431	UN21607	IbTSA_JP116118.1_RC Contig_11530 @@@BLASTX: NA	AACATTCTGTACAAGGGCACAC	ATATCCAGAAAATGGAGAGGGA	249	238
	2438	UN21804	IpGALY01001609.1 TSA: Ipomoea purpurea ABCDEF_13593 transcribed RNA sequence	CCCTCAACTTCCTCTAACTGCT	GAAATGCTACATTCCTTTGCTG	269	262
	2438	UN21804	IpGALY01006246.1_RC TSA: Ipomoea purpurea ABCDEF_13591 transcribed RNA sequence	CCCTCAACTTCCTCTAACTGCT	GAAATGCTACATTCCTTTGCTG	269	262
	2439	UN21805	IpGALY01027235.1 TSA: Ipomoea purpurea ABCDEF_7078 transcribed RNA sequence	CTGAGAAGTGAAGGCACAGAAC	AGAACCCCAATCTGTGCTAAAT	152	140
	2447	UN21930	IpGALY01056324.1 TSA: Ipomoea purpurea ABCDEF_33661 transcribed RNA sequence	CTTCTTCAATGGTTTCAAGTGC	CCATATATGTTGGAACTGGGTG	241	234
	2447	UN21930	IbTSA_JP105719.1 Contig_1131 @@@BLASTX: gi|223526627|gb|EEF28872.1|Cellulose synthase A catalytic subunit 6 [UDP-forming], putative [Ricinus communis]	CTTCTTCAATGGTTTCAAGTGC	CCATATATGTTGGAACTGGGTG	241	237
	2453	UN22045	IpGALY01073375.1_RC TSA: Ipomoea purpurea ABCDEF_22024 transcribed RNA sequence	CTCCGAGGAGGCTTTTATTAAG	TAACCCCTCGAGATTGGATAGT	204	198
	2465	UN22157	IpGALY01034315.1 TSA: Ipomoea purpurea ABCDEF_40724 transcribed RNA sequence	GGTGAATTCTAGGAACAGACCC	AGTTTTCAATTGCTTAGCCACA	144	157
	2465	UN22157	IpGALY01042164.1 TSA: Ipomoea purpurea ABCDEF_58268 transcribed RNA sequence	GGTGAATTCTAGGAACAGACCC	AGTTTTCAATTGCTTAGCCACA	144	157
	2465	UN22157	In_TC11324_RC similar to UniRef100_A9RVW0 Cluster: Predicted protein; n=1; Physcomitrella patens subsp. patens|Rep: Predicted protein - Physcomitrella patens subsp. patens, partial (7%)	GGTGAATTCTAGGAACAGACCC	AGTTTTCAATTGCTTAGCCACA	144	159
	2470	UN22208	In_NP13101185_RC GB|AB015999.1|BAA31698.1	AATATTGGCAGCCTAAATCACA	AAGATTTCACTGGCTGAGTTGA	275	253
	2470	UN22208	IbTSA_JP116550.1 Contig_11962 @@@BLASTX: gi|3327269|dbj|BAA31698.1|PKn1 [Ipomoea nil]	AATATTGGCAGCCTAAATCACA	AAGATTTCACTGGCTGAGTTGA	275	251
	2487	UN22489	IbTSA_JP110413.1_RC Contig_5825 @@@BLASTX: gi|225457054|ref|XP_002282957.1|PREDICTED: hypothetical protein [Vitis vinifera]	GGGGAGTCTGTAGAGGTAGTGG	AACAGGCAAAATTCTTCTCACA	140	129
	2487	UN22489	IbPBL_S_PBL_c32068	GGGGAGTCTGTAGAGGTAGTGG	AACAGGCAAAATTCTTCTCACA	140	129
	2487	UN22489	IbCAP3_Contig30625.1 B9RB36_RICCO Protein binding protein, putative###Ricinus communis###RCOM_1510800	GGGGAGTCTGTAGAGGTAGTGG	AACAGGCAAAATTCTTCTCACA	140	129
	2506	UN22724	IpGALY01020672.1_RC TSA: Ipomoea purpurea ABCDEF_20768 transcribed RNA sequence	AGAGCGGGAGGGTTTTACTT	ATATGGTGCAACAGTTTCTTCG	251	234
	2515	UN22825	IbGMNYDFC01AM555	ATTGCAGCATGCTTAACCTTC	ATCGCTAAGGAACTCAAAAACC	158	173
	2515	UN22825	IbCAP3_Contig045089.3 B9ILZ4_POPTR Predicted protein###Populus trichocarpa###POPTRDRAFT_779436	ATTGCAGCATGCTTAACCTTC	ATCGCTAAGGAACTCAAAAACC	158	173
	2610	UN24008	IpGALY01015442.1_RC TSA: Ipomoea purpurea ABCDEF_13650 transcribed RNA sequence	TGGAGTTCAACAACTCTTGCTT	GAAACTGAACAATCCAGGATGA	132	122
	2610	UN24008	IpGALY01038183.1_RC TSA: Ipomoea purpurea ABCDEF_62227 transcribed RNA sequence	TGGAGTTCAACAACTCTTGCTT	GAAACTGAACAATCCAGGATGA	132	122
	2615	UN24110	IpGALY01048654.1 TSA: Ipomoea purpurea ABCDEF_36414 transcribed RNA sequence	CGTTGGATCATTCCTGTAGAGA	AGAACCCAGCAGAATACATTGA	197	188
	2615	UN24110	IbPBL_S_PBL_c28493	CGTTGGATCATTCCTGTAGAGA	AGAACCCAGCAGAATACATTGA	197	199
	2615	UN24110	IbCAP3_Contig12861.1 B9IN04_POPTR SAUR family protein###Populus trichocarpa###SAUR45	CGTTGGATCATTCCTGTAGAGA	AGAACCCAGCAGAATACATTGA	197	199
	2625	UN24341	IpGALY01008923.1_RC TSA: Ipomoea purpurea ABCDEF_14971 transcribed RNA sequence	CAGTCCATGAATGGAAATGAAC	TAGGTGCCATCTTGATTGGTAG	163	183
	2626	UN24378	IbCAP3_Contig26596.1_RC B6TPP1_MAIZE Lysine ketoglutarate reductase trans-splicing related 1###Zea mays###NA	GAGCTGGAGAGACTGAAAATGA	AGTAGGTGGTGCTCCATAGGTT	144	144
	2626	UN24378	IbPBL_S_PBL_c14558_RC	GAGCTGGAGAGACTGAAAATGA	AGTAGGTGGTGCTCCATAGGTT	144	144
	2626	UN24378	IbTSA_JP105007.1_RC Contig_419 @@@BLASTX: gi|225452298|ref|XP_002272341.1|PREDICTED: hypothetical protein [Vitis vinifera]	GAGCTGGAGAGACTGAAAATGA	AGTAGGTGGTGCTCCATAGGTT	144	129
	2640	UN24644	IpGALY01028418.1 TSA: Ipomoea purpurea ABCDEF_90142 transcribed RNA sequence	CAGCAAAAGAAGGAAGGAAGAT	TAGGCCTATACCATTCATCACG	249	302
	2640	UN24644	IpGALY01036059.1 TSA: Ipomoea purpurea ABCDEF_88413 transcribed RNA sequence	CAGCAAAAGAAGGAAGGAAGAT	TAGGCCTATACCATTCATCACG	249	275
	2640	UN24644	IpGALY01072840.1 TSA: Ipomoea purpurea ABCDEF_88075 transcribed RNA sequence	CAGCAAAAGAAGGAAGGAAGAT	TAGGCCTATACCATTCATCACG	249	275
	2640	UN24644	IpGALY01033561.1_RC TSA: Ipomoea purpurea ABCDEF_23877 transcribed RNA sequence	CAGCAAAAGAAGGAAGGAAGAT	TAGGCCTATACCATTCATCACG	249	302
	2640	UN24644	IpGALY01084882.1_RC TSA: Ipomoea purpurea ABCDEF_23875 transcribed RNA sequence	CAGCAAAAGAAGGAAGGAAGAT	TAGGCCTATACCATTCATCACG	249	329
	2640	UN24644	IbPBL_S_PBL_c31712	CAGCAAAAGAAGGAAGGAAGAT	TAGGCCTATACCATTCATCACG	249	249
	2640	UN24644	IbTSA_JP104690.1 Contig_102 @@@BLASTX: gi|225445875|ref|XP_002276238.1|PREDICTED: hypothetical protein [Vitis vinifera]	CAGCAAAAGAAGGAAGGAAGAT	TAGGCCTATACCATTCATCACG	249	248
	2640	UN24644	IbCAP3_Contig9434.1 B9SBX9_RICCO ATP binding protein, putative###Ricinus communis###RCOM_0700450	CAGCAAAAGAAGGAAGGAAGAT	TAGGCCTATACCATTCATCACG	249	248
	2658	UN24897	In_CJ746780 similar to UniRef100_A7P6S9 Cluster: Chromosome chr9 scaffold_7, whole genome shotgun sequence; n=1; Vitis vinifera|Rep: Chromosome chr9 scaffold_7, whole genome shotgun sequence - Vitis vinifera (Grape), partial (25%)	CAACCTGAGCTGTATTCAGGAG	AATGTAACAAATCCAAAACCCC	278	275
	2674	UN25110	IbTSA_JP106388.1 Contig_1800 @@@BLASTX: gi|225452216|ref|XP_002267994.1|PREDICTED: hypothetical protein [Vitis vinifera]	AGGAGTTGATGGAATTCTGGAT	CTGGATCAGAGCTCAGTGAAAC	191	191
	2692	UN25502	IpGALY01049833.1 TSA: Ipomoea purpurea ABCDEF_21305 transcribed RNA sequence	TGGTGTTCTCAGCCTTCTACAT	TACCAGCCATTGATAAAACCTG	230	145
	2692	UN25502	IpGALY01068015.1_RC TSA: Ipomoea purpurea ABCDEF_83447 transcribed RNA sequence	TGGTGTTCTCAGCCTTCTACAT	TACCAGCCATTGATAAAACCTG	230	145
	2692	UN25502	IpGALY01080293.1_RC TSA: Ipomoea purpurea ABCDEF_90117 transcribed RNA sequence	TGGTGTTCTCAGCCTTCTACAT	TACCAGCCATTGATAAAACCTG	230	145
	2692	UN25502	IbGM0Z85L06GWQHO	TGGTGTTCTCAGCCTTCTACAT	TACCAGCCATTGATAAAACCTG	230	211
	2692	UN25502	IbTSA_JP108434.1 Contig_3846 @@@BLASTX: gi|224125166|ref|XP_002319516.1|predicted protein [Populus trichocarpa]	TGGTGTTCTCAGCCTTCTACAT	TACCAGCCATTGATAAAACCTG	230	145
	2692	UN25502	IbCAP3_Contig23023.1 Q5JK28_ORYSJ Os01g0931100 protein###Oryza sativa subsp. japonica###OSJNBa0052O12.39	TGGTGTTCTCAGCCTTCTACAT	TACCAGCCATTGATAAAACCTG	230	145
	2692	UN25502	IbCAP3_Contig054454.3 Q5JK28_ORYSJ Os01g0931100 protein###Oryza sativa subsp. japonica###OSJNBa0052O12.39	TGGTGTTCTCAGCCTTCTACAT	TACCAGCCATTGATAAAACCTG	230	145
	2725	UN25988	IpGALY01021712.1_RC TSA: Ipomoea purpurea ABCDEF_45576 transcribed RNA sequence	TTGTTCCATGTAGCGTCTCTCT	TACGAAAATGTTATTGGTGGGA	265	267
	2747	UN26610	In_TC5142 similar to UniRef100_A7P0L4 Cluster: Chromosome chr19 scaffold_4, whole genome shotgun sequence; n=1; Vitis vinifera|Rep: Chromosome chr19 scaffold_4, whole genome shotgun sequence - Vitis vinifera (Grape), partial (93%)	GATACATGGCTAATCTCCCTCC	GAGACAATTTCCTGCAAGAGTG	280	277
	2778	UN27464	IpGALY01067803.1 TSA: Ipomoea purpurea ABCDEF_4729 transcribed RNA sequence	AGGATTGTTGCTAAGGATGTTG	TCTCCACCATGTTCCTACTCAC	149	169
	2778	UN27464	IbPBL_S_PBL_c31726	AGGATTGTTGCTAAGGATGTTG	TCTCCACCATGTTCCTACTCAC	149	166
	2778	UN27464	IbPBL_S_PBL_c33666	AGGATTGTTGCTAAGGATGTTG	TCTCCACCATGTTCCTACTCAC	149	163
	2778	UN27464	IbCAP3_Contig6481.1 B5LAW4_CAPAN Putative pyruvate dehydrogenase E2 subunit###Capsicum annuum###NA	AGGATTGTTGCTAAGGATGTTG	TCTCCACCATGTTCCTACTCAC	149	166
	2780	UN27517	IpGALY01079235.1_RC TSA: Ipomoea purpurea ABCDEF_24995 transcribed RNA sequence	AATTGGCTAGGGAGTTGAATGT	GCGCATCAATGTATAAACACCT	272	266
	2780	UN27517	IbTSA_JP119010.1_RC Contig_14422 @@@BLASTX: gi|223530525|gb|EEF32406.1|calcium-dependent protein kinase, putative [Ricinus communis]	AATTGGCTAGGGAGTTGAATGT	GCGCATCAATGTATAAACACCT	272	279
	2780	UN27517	IbPBL_S_PBL_c2878	AATTGGCTAGGGAGTTGAATGT	GCGCATCAATGTATAAACACCT	272	279
	2780	UN27517	IbGMNYDFC01B91ZF	AATTGGCTAGGGAGTTGAATGT	GCGCATCAATGTATAAACACCT	272	281
	2780	UN27517	IbCAP3_Contig31570.1 B9GR65_POPTR Cpk-related protein kinase 3###Populus trichocarpa###CRK3	AATTGGCTAGGGAGTTGAATGT	GCGCATCAATGTATAAACACCT	272	278
	2804	UN27859	IbTSA_JP105604.1_RC Contig_1016 @@@BLASTX: gi|147774750|emb|CAN65915.1|hypothetical protein [Vitis vinifera]	AAGCAGATCACATTTCCATTTG	TCTCTTTCATCTGGGTCATTTG	243	282
	2809	UN27925	IpGALY01084163.1 TSA: Ipomoea purpurea ABCDEF_47594 transcribed RNA sequence	AATTCAAACTCATTGGATCACG	AAATATTAGCCAGGAATGGCAC	199	205
	2813	UN27975	IpGALY01063972.1 TSA: Ipomoea purpurea ABCDEF_34319 transcribed RNA sequence	AACAGCTGAAGAAACAACTGGA	GTGCTGAAGCCACAAAATACAT	192	191
	2815	UN28092	IpGALY01012549.1 TSA: Ipomoea purpurea ABCDEF_28652 transcribed RNA sequence	CTATCCTCCATGTTGCTGTGTT	CATCCTGTTTCTTGTTTTCTGG	263	243
	2847	UN28598	IpGALY01012183.1 TSA: Ipomoea purpurea ABCDEF_22413 transcribed RNA sequence	GTGCAAGATCATCCCTTTGATA	AACTTCGCGGATTTAGACAACT	135	135
	2849	UN28612	In_TC8895 similar to UniRef100_A7QAB7 Cluster: Chromosome undetermined scaffold_70, whole genome shotgun sequence; n=1; Vitis vinifera|Rep: Chromosome undetermined scaffold_70, whole genome shotgun sequence - Vitis vinifera (Grape), partial (43%)	CTTCTTTCGTCAGCCTTGTATG	TCCAGCTTGGCAAAGTTAAGTA	177	176
	2849	UN28612	IpGALY01017874.1_RC TSA: Ipomoea purpurea ABCDEF_3500 transcribed RNA sequence	CTTCTTTCGTCAGCCTTGTATG	TCCAGCTTGGCAAAGTTAAGTA	177	176
	2889	UN29169	IbCAP3_Contig20183.1_RC NoMatchingHitfound###NA###NA	GAAGGGGTACCTTGAAAATCAG	TCAAATCTACATATTCTCTCTCTCC	148	145
	2891	UN29193	IbTSA_JP105757.1 Contig_1169 @@@BLASTX: gi|225449188|ref|XP_002275646.1|PREDICTED: hypothetical protein [Vitis vinifera]	GCCAATAGTGAGAAGCATTCAG	CCATCATCACGATTCTCTTCAT	218	218
	2930	UN29809	IpGALY01011585.1 TSA: Ipomoea purpurea ABCDEF_18035 transcribed RNA sequence	CAATTTAGTCACGCTCCTCATC	AGGGATCTCTTCCATGAGGTTA	274	265
	2939	UN29922	IpGALY01040882.1_RC TSA: Ipomoea purpurea ABCDEF_34387 transcribed RNA sequence	CCACACACATATTCGACAACTG	AGAAAACTCAGTGGAGGAGAGG	148	127
	2939	UN29922	IpGALY01040980.1_RC TSA: Ipomoea purpurea ABCDEF_34386 transcribed RNA sequence	CCACACACATATTCGACAACTG	AGAAAACTCAGTGGAGGAGAGG	148	127
	2939	UN29922	IpGALY01070757.1_RC TSA: Ipomoea purpurea ABCDEF_34389 transcribed RNA sequence	CCACACACATATTCGACAACTG	AGAAAACTCAGTGGAGGAGAGG	148	127
	2939	UN29922	IpGALY01084450.1_RC TSA: Ipomoea purpurea ABCDEF_34388 transcribed RNA sequence	CCACACACATATTCGACAACTG	AGAAAACTCAGTGGAGGAGAGG	148	127
	2939	UN29922	In_CJ765108_RC similar to UniRef100_A7NWQ3 Cluster: Chromosome chr5 scaffold_2, whole genome shotgun sequence; n=1; Vitis vinifera|Rep: Chromosome chr5 scaffold_2, whole genome shotgun sequence - Vitis vinifera (Grape), partial (15%)	CCACACACATATTCGACAACTG	AGAAAACTCAGTGGAGGAGAGG	148	124
	2952	UN29992	IpGALY01014222.1_RC TSA: Ipomoea purpurea ABCDEF_768 transcribed RNA sequence	GATTGAAGATCGAATTGTTCCA	TTGCTTTGAGCTCTTCTTCTTG	209	209
	2955	UN30010	IbPBL_S_PBL_c10196_RC	CAAACCAGTTCACAAGACCAAT	GAAGATTCAGAGGAAGAAGGGA	238	221
	2955	UN30010	IbTSA_JP119546.1_RC Contig_14958 @@@BLASTX: gi|223525453|gb|EEF28038.1|40S ribosomal protein S8, putative [Ricinus communis]	CAAACCAGTTCACAAGACCAAT	GAAGATTCAGAGGAAGAAGGGA	238	221
	2964	UN30051	IpGALY01031422.1 TSA: Ipomoea purpurea ABCDEF_24233 transcribed RNA sequence	CTCACTGTTCATCTCAGCACAA	CAAGAAGAGATGATGATGGGAA	193	170
	2964	UN30051	IbCAP3_Contig5813.1_RC B9RP26_RICCO Adenine phosphoribosyltransferase, putative###Ricinus communis###RCOM_0923600	CTCACTGTTCATCTCAGCACAA	CAAGAAGAGATGATGATGGGAA	193	185
	2964	UN30051	In_TC5379_RC similar to UniRef100_A7QVF3 Cluster: Chromosome chr2 scaffold_187, whole genome shotgun sequence; n=1; Vitis vinifera|Rep: Chromosome chr2 scaffold_187, whole genome shotgun sequence - Vitis vinifera (Grape), partial (64%)	CTCACTGTTCATCTCAGCACAA	CAAGAAGAGATGATGATGGGAA	193	168
	2964	UN30051	IbTSA_JP117603.1_RC Contig_13015 @@@BLASTX: NA	CTCACTGTTCATCTCAGCACAA	CAAGAAGAGATGATGATGGGAA	193	187
	2970	UN30099	IpGALY01086597.1 TSA: Ipomoea purpurea ABCDEF_3707 transcribed RNA sequence	GGAAAGGCATTATTGTTTCCTC	CAGCTCCTTCAAACTGATATGC	174	165
	2988	UN30183	IbTSA_JP119118.1_RC Contig_14530 @@@BLASTX: gi|225455220|ref|XP_002271068.1|PREDICTED: hypothetical protein [Vitis vinifera]	ATGGAAATGCGATAAATTGTTG	GTCTCTTCTCCACTCGAAACCT	183	165
	2988	UN30183	IbPBL_S_PBL_c17379	ATGGAAATGCGATAAATTGTTG	GTCTCTTCTCCACTCGAAACCT	183	165
	3003	UN30270	IbCAP3_Contig30133.1_RC Q9LR70_ARATH F21B7.15###Arabidopsis thaliana###At1g03530	GTCACATTCACAGGAGGAACAT	GAAATGGAAGAAGGTGAGATCC	161	158
	3003	UN30270	IpGALY01054801.1_RC TSA: Ipomoea purpurea ABCDEF_14001 transcribed RNA sequence	GTCACATTCACAGGAGGAACAT	GAAATGGAAGAAGGTGAGATCC	161	158
	3003	UN30270	IbPBL_S_PBL_c9742_RC	GTCACATTCACAGGAGGAACAT	GAAATGGAAGAAGGTGAGATCC	161	158
	3003	UN30270	IbTSA_JP106797.1_RC Contig_2209 @@@BLASTX: gi|223542956|gb|EEF44492.1|conserved hypothetical protein [Ricinus communis]	GTCACATTCACAGGAGGAACAT	GAAATGGAAGAAGGTGAGATCC	161	158
	3009	UN30283	IbCAP3_Contig24823.1 B9S228_RICCO Nucleic acid binding protein, putative###Ricinus communis###RCOM_1326600	GTTACTGAAAGCCAGAATGTCG	AGTGAATCCAATCTTTTGGTCC	216	210
	3024	UN30369	In_CJ763510 weakly similar to UniRef100_A7QSZ4 Cluster: Chromosome chr14 scaffold_164, whole genome shotgun sequence; n=1; Vitis vinifera|Rep: Chromosome chr14 scaffold_164, whole genome shotgun sequence - Vitis vinifera (Grape), partial (28%)	CTGAAAACACCAGTATGCCAGT	AACCTGCCTAGGATGTTTGATT	203	113
	3024	UN30369	IbTSA_JP117971.1_RC Contig_13383 @@@BLASTX: gi|225451071|ref|XP_002263553.1|PREDICTED: hypothetical protein [Vitis vinifera]	CTGAAAACACCAGTATGCCAGT	AACCTGCCTAGGATGTTTGATT	203	113
	3024	UN30369	IbTSA_JP104727.1_RC Contig_139 @@@BLASTX: gi|225429870|ref|XP_002283440.1|PREDICTED: hypothetical protein [Vitis vinifera]	CTGAAAACACCAGTATGCCAGT	AACCTGCCTAGGATGTTTGATT	203	113
	3024	UN30369	IbCAP3_Contig34846.1 B9SBT1_RICCO Aspartyl-tRNA synthetase, putative###Ricinus communis###RCOM_1043210	CTGAAAACACCAGTATGCCAGT	AACCTGCCTAGGATGTTTGATT	203	125
	3027	UN30379	IbCAP3_Contig23343.1_RC A1EGX0_IPONI 1-aminocyclopropane-1-carboxylate oxidase###Ipomoea nil###ACO3	AATAGAAATCCCATGATCCACC	GCTGCTACCATGGAACAAATAA	203	78
	3027	UN30379	IbTSA_JP108936.1 Contig_4348 @@@BLASTX: gi|160278502|gb|ABL67954.2|1-aminocyclopropane-1-carboxylate oxidase [Ipomoea nil]	AATAGAAATCCCATGATCCACC	GCTGCTACCATGGAACAAATAA	203	78
	3028	UN30396	IpGALY01042432.1 TSA: Ipomoea purpurea ABCDEF_32220 transcribed RNA sequence	CGTTAATAACCACTCCGATCAA	GAAGTACATGACTTGCCTGAGC	226	217
	3028	UN30396	In_TC6335	CGTTAATAACCACTCCGATCAA	GAAGTACATGACTTGCCTGAGC	226	223
	3028	UN30396	IbPBL_S_PBL_c24	CGTTAATAACCACTCCGATCAA	GAAGTACATGACTTGCCTGAGC	226	223
	3028	UN30396	IbPBL_S_PBL_c4280	CGTTAATAACCACTCCGATCAA	GAAGTACATGACTTGCCTGAGC	226	223
	3028	UN30396	IbPBL_S_PBL_c20032	CGTTAATAACCACTCCGATCAA	GAAGTACATGACTTGCCTGAGC	226	221
	3028	UN30396	IbPBL_S_PBL_c22335	CGTTAATAACCACTCCGATCAA	GAAGTACATGACTTGCCTGAGC	226	220
	3028	UN30396	IbCAP3_Contig16404.1 Q94A22_ARATH AT4g28240/F26K10_120###Arabidopsis thaliana###At4g28240	CGTTAATAACCACTCCGATCAA	GAAGTACATGACTTGCCTGAGC	226	223
	3057	UN30617	IbTSA_JP105370.1_RC Contig_782 @@@BLASTX: gi|297743976|emb|CBI36946.3|unnamed protein product [Vitis vinifera]	TGGATTGACCCTAGTTTGTTTG	CATAATCCACTCAAGGTTGGAA	253	235
	3076	UN30810	IbTSA_JP113055.1 Contig_8467 @@@BLASTX: NA	TGTGGAGAAAATAAATTGGCTG	TGAAGAACAAAATGAAGAAGCAA	214	218
	3076	UN30810	IbCAP3_Contig4559.1 Q01942_SOLLC Extensin (Class I)###Solanum lycopersicum###NA	TGTGGAGAAAATAAATTGGCTG	TGAAGAACAAAATGAAGAAGCAA	214	220
	3093	UN30925	IbCAP3_Contig3670.1_RC NoMatchingHitfound###NA###NA	TAAGCGAAGATAGCACCAAGAA	CAGGAGGTCCAAAAGGAGTAAC	185	187
	3093	UN30925	IbPBL_GMNYDFC01BN38A_RC	TAAGCGAAGATAGCACCAAGAA	CAGGAGGTCCAAAAGGAGTAAC	185	187
	3102	UN30956	IbCAP3_Contig9158.1_RC CATA_IPOBA Catalase###Ipomoea batatas###NA	CCTGAGTGAGGTATGAAATCCA	GAGAACAACTTCAAGCAACCTG	245	148
	3102	UN30956	IpGALY01020916.1_RC TSA: Ipomoea purpurea ABCDEF_32232 transcribed RNA sequence	CCTGAGTGAGGTATGAAATCCA	GAGAACAACTTCAAGCAACCTG	245	148
	3102	UN30956	IpGALY01072689.1_RC TSA: Ipomoea purpurea ABCDEF_12422 transcribed RNA sequence	CCTGAGTGAGGTATGAAATCCA	GAGAACAACTTCAAGCAACCTG	245	148
	3102	UN30956	In_TC1315_RC homologue to UniRef100_P07145 Cluster: Catalase; n=1; Ipomoea batatas|Rep: Catalase - Ipomoea batatas (Sweet potato) (Batate), partial (39%)	CCTGAGTGAGGTATGAAATCCA	GAGAACAACTTCAAGCAACCTG	245	148
	3102	UN30956	IbPBL_S_PBL_c12835_RC	CCTGAGTGAGGTATGAAATCCA	GAGAACAACTTCAAGCAACCTG	245	148
	3102	UN30956	IbPBL_S_PBL_lrc54961_RC	CCTGAGTGAGGTATGAAATCCA	GAGAACAACTTCAAGCAACCTG	245	148
	3102	UN30956	IbPBL_GMNYDFC01B9602_RC	CCTGAGTGAGGTATGAAATCCA	GAGAACAACTTCAAGCAACCTG	245	148
	3123	UN31079	IbTSA_JP113497.1_RC Contig_8909 @@@BLASTX: gi|114804153|gb|ABC47163.2|CDPK1 [Ipomoea nil]	GACAGCAGATGATGATGAGTGA	GCTTACAACACTATCTGTGGGC	178	174
	3123	UN31079	IbPBL_S_PBL_c3183	GACAGCAGATGATGATGAGTGA	GCTTACAACACTATCTGTGGGC	178	174
	3123	UN31079	IbTSA_JP133772.1 Contig_29184 @@@BLASTX: NA	GACAGCAGATGATGATGAGTGA	GCTTACAACACTATCTGTGGGC	178	174
	3123	UN31079	IbTSA_JP130023.1 Contig_25435 @@@BLASTX: NA	GACAGCAGATGATGATGAGTGA	GCTTACAACACTATCTGTGGGC	178	174
	3123	UN31079	IbCAP3_Contig3195.1 E1B2R0_TOBAC CDPK11###Nicotiana tabacum###NA	GACAGCAGATGATGATGAGTGA	GCTTACAACACTATCTGTGGGC	178	174
	3127	UN31094	IpGALY01041647.1 TSA: Ipomoea purpurea ABCDEF_50768 transcribed RNA sequence	TGAGCCTCAAGATCCAAAACTA	GACAAAATCCTTCCAATCTACAA	200	107
	3127	UN31094	IbCAP3_Contig30618.1_RC Q9LM03_SOLTU Methionine synthase###Solanum tuberosum###NA	TGAGCCTCAAGATCCAAAACTA	GACAAAATCCTTCCAATCTACAA	200	107
	3127	UN31094	IpGALY01002281.1_RC TSA: Ipomoea purpurea ABCDEF_50769 transcribed RNA sequence	TGAGCCTCAAGATCCAAAACTA	GACAAAATCCTTCCAATCTACAA	200	107
	3127	UN31094	IpGALY01007862.1_RC TSA: Ipomoea purpurea ABCDEF_50766 transcribed RNA sequence	TGAGCCTCAAGATCCAAAACTA	GACAAAATCCTTCCAATCTACAA	200	107
	3127	UN31094	IpGALY01013562.1_RC TSA: Ipomoea purpurea ABCDEF_50758 transcribed RNA sequence	TGAGCCTCAAGATCCAAAACTA	GACAAAATCCTTCCAATCTACAA	200	107
	3127	UN31094	IpGALY01049858.1_RC TSA: Ipomoea purpurea ABCDEF_50753 transcribed RNA sequence	TGAGCCTCAAGATCCAAAACTA	GACAAAATCCTTCCAATCTACAA	200	107
	3127	UN31094	IbPBL_S_PBL_c10562_RC	TGAGCCTCAAGATCCAAAACTA	GACAAAATCCTTCCAATCTACAA	200	107
	3127	UN31094	IbTSA_JP115248.1 Contig_10660 @@@BLASTX: gi|257676155|emb|CBD28049.1|unnamed protein product [Solanum tuberosum]	TGAGCCTCAAGATCCAAAACTA	GACAAAATCCTTCCAATCTACAA	200	107
	3130	UN31105	IbCAP3_Contig24019.1 DCAF1_ARATH DDB1- and CUL4-associated factor homolog 1###Arabidopsis thaliana###DCAF1	ATGCTGACATTGCAACTATTCC	TTTCACCATCTCCATCAAGTTC	267	261
	3134	UN31146	IpGALY01040882.1 TSA: Ipomoea purpurea ABCDEF_34387 transcribed RNA sequence	AGAAAACTCAGTGGAGGAGAGG	CCACACACATATTCGACAACTG	145	127
	3134	UN31146	IpGALY01040980.1 TSA: Ipomoea purpurea ABCDEF_34386 transcribed RNA sequence	AGAAAACTCAGTGGAGGAGAGG	CCACACACATATTCGACAACTG	145	127
	3134	UN31146	IpGALY01070757.1 TSA: Ipomoea purpurea ABCDEF_34389 transcribed RNA sequence	AGAAAACTCAGTGGAGGAGAGG	CCACACACATATTCGACAACTG	145	127
	3134	UN31146	IpGALY01084450.1 TSA: Ipomoea purpurea ABCDEF_34388 transcribed RNA sequence	AGAAAACTCAGTGGAGGAGAGG	CCACACACATATTCGACAACTG	145	127
	3134	UN31146	In_CJ765108 similar to UniRef100_A7NWQ3 Cluster: Chromosome chr5 scaffold_2, whole genome shotgun sequence; n=1; Vitis vinifera|Rep: Chromosome chr5 scaffold_2, whole genome shotgun sequence - Vitis vinifera (Grape), partial (15%)	AGAAAACTCAGTGGAGGAGAGG	CCACACACATATTCGACAACTG	145	124
	3153	UN31272	In_TC7461_RC similar to UniRef100_A7P1H8 Cluster: Chromosome chr19 scaffold_4, whole genome shotgun sequence; n=1; Vitis vinifera|Rep: Chromosome chr19 scaffold_4, whole genome shotgun sequence - Vitis vinifera (Grape), partial (32%)	ATCTTTGCTCTGAACACCAGAA	ATATAGGCTTTCTGAAGCACCC	253	139
	3154	UN31286	IpGALY01031422.1 TSA: Ipomoea purpurea ABCDEF_24233 transcribed RNA sequence	CTCACTGTTCATCTCAGCACAA	CAAGAAGAGATGATGATGGGAA	192	170
	3154	UN31286	IbCAP3_Contig5813.1_RC B9RP26_RICCO Adenine phosphoribosyltransferase, putative###Ricinus communis###RCOM_0923600	CTCACTGTTCATCTCAGCACAA	CAAGAAGAGATGATGATGGGAA	192	185
	3154	UN31286	In_TC5379_RC similar to UniRef100_A7QVF3 Cluster: Chromosome chr2 scaffold_187, whole genome shotgun sequence; n=1; Vitis vinifera|Rep: Chromosome chr2 scaffold_187, whole genome shotgun sequence - Vitis vinifera (Grape), partial (64%)	CTCACTGTTCATCTCAGCACAA	CAAGAAGAGATGATGATGGGAA	192	168
	3154	UN31286	IbTSA_JP117603.1_RC Contig_13015 @@@BLASTX: NA	CTCACTGTTCATCTCAGCACAA	CAAGAAGAGATGATGATGGGAA	192	187
	3157	UN31337	In_TC9231 similar to UniRef100_A6UCD7 Cluster: FAD linked oxidase domain protein; n=1; Sinorhizobium medicae WSM419|Rep: FAD linked oxidase domain protein - Sinorhizobium medicae (strain WSM419) (Ensifer medicae), partial (4%)	GAATTTGGGGAAGTGAATAAGG	CAGATACAGCATTTTCTGCTCC	100	91
	3157	UN31337	IpGALY01020478.1_RC TSA: Ipomoea purpurea ABCDEF_21604 transcribed RNA sequence	GAATTTGGGGAAGTGAATAAGG	CAGATACAGCATTTTCTGCTCC	100	91
	3179	UN31552	IbPBL_S_PBL_c28436	ATAAGGCAAGATGGAGACTGCT	TCTGGTAAGTGGATCCGTACAC	143	140
	3185	UN31607	IpGALY01031219.1 TSA: Ipomoea purpurea ABCDEF_14101 transcribed RNA sequence	CATACGTCTTGATAAGGAACGG	AGCTCTTACCTGCATCATTTCA	201	194
	3185	UN31607	IbCAP3_Contig041615.3_RC B9S9Y4_RICCO DNA binding protein, putative###Ricinus communis###RCOM_0523380	CATACGTCTTGATAAGGAACGG	AGCTCTTACCTGCATCATTTCA	201	191
	3185	UN31607	IbPBL_S_PBL_lrc35792_RC	CATACGTCTTGATAAGGAACGG	AGCTCTTACCTGCATCATTTCA	201	190
	3189	UN31619	IbPBL_S_PBL_c13269	GACTCAGAGGAAGAGAGGAGGA	GCTGCCACATTTATTTCAAGTC	249	249
	3189	UN31619	IbCAP3_Contig22752.1 B9RZN5_RICCO Zinc finger protein, putative###Ricinus communis###RCOM_1000030	GACTCAGAGGAAGAGAGGAGGA	GCTGCCACATTTATTTCAAGTC	249	249
	3190	UN31626	IpGALY01028418.1 TSA: Ipomoea purpurea ABCDEF_90142 transcribed RNA sequence	CAGCAAAAGAAGGAAGGAAGAT	TAGGCCTATACCATTCATCACG	251	302
	3190	UN31626	IpGALY01036059.1 TSA: Ipomoea purpurea ABCDEF_88413 transcribed RNA sequence	CAGCAAAAGAAGGAAGGAAGAT	TAGGCCTATACCATTCATCACG	251	275
	3190	UN31626	IpGALY01072840.1 TSA: Ipomoea purpurea ABCDEF_88075 transcribed RNA sequence	CAGCAAAAGAAGGAAGGAAGAT	TAGGCCTATACCATTCATCACG	251	275
	3190	UN31626	IpGALY01033561.1_RC TSA: Ipomoea purpurea ABCDEF_23877 transcribed RNA sequence	CAGCAAAAGAAGGAAGGAAGAT	TAGGCCTATACCATTCATCACG	251	302
	3190	UN31626	IpGALY01084882.1_RC TSA: Ipomoea purpurea ABCDEF_23875 transcribed RNA sequence	CAGCAAAAGAAGGAAGGAAGAT	TAGGCCTATACCATTCATCACG	251	329
	3190	UN31626	IbPBL_S_PBL_c31712	CAGCAAAAGAAGGAAGGAAGAT	TAGGCCTATACCATTCATCACG	251	249
	3190	UN31626	IbTSA_JP104690.1 Contig_102 @@@BLASTX: gi|225445875|ref|XP_002276238.1|PREDICTED: hypothetical protein [Vitis vinifera]	CAGCAAAAGAAGGAAGGAAGAT	TAGGCCTATACCATTCATCACG	251	248
	3190	UN31626	IbCAP3_Contig9434.1 B9SBX9_RICCO ATP binding protein, putative###Ricinus communis###RCOM_0700450	CAGCAAAAGAAGGAAGGAAGAT	TAGGCCTATACCATTCATCACG	251	248
	3195	UN31656	IbCAP3_ST_109590.1_RC Q5N900_ORYSJ Os01g0858700 protein###Oryza sativa subsp. japonica###P0683F02.27	GAGGAGCAAGAAGCACTCACTA	TATCATTGGTTGATGCTGATGA	150	160
	3195	UN31656	IbCAP3_Contig32111.1 Q5N900_ORYSJ Os01g0858700 protein###Oryza sativa subsp. japonica###P0683F02.27	GAGGAGCAAGAAGCACTCACTA	TATCATTGGTTGATGCTGATGA	150	150
	3196	UN31656	IbCAP3_ST_109590.1_RC Q5N900_ORYSJ Os01g0858700 protein###Oryza sativa subsp. japonica###P0683F02.27	GAGGAGCAAGAAGCACTCACTA	TATCATTGGTTGATGCTGATGA	150	160
	3196	UN31656	IbCAP3_Contig32111.1 Q5N900_ORYSJ Os01g0858700 protein###Oryza sativa subsp. japonica###P0683F02.27	GAGGAGCAAGAAGCACTCACTA	TATCATTGGTTGATGCTGATGA	150	150
	3200	UN31682	IpGALY01045818.1 TSA: Ipomoea purpurea ABCDEF_7528 transcribed RNA sequence	TGGTCATCCAGTCAGTTACCTC	ATCTCATGTACCGTGTTTTTGC	216	201
	3207	UN31750	IbCAP3_Contig868.1_RC B9RHH3_RICCO 60S ribosomal protein L6###Ricinus communis###RCOM_1526800	TTGTGGAATCACATTCTTCTCC	TTGTGTTCTTAAAGCAGCTTCC	248	248
	3207	UN31750	IbCAP3_Contig055017.3_RC B9RHH3_RICCO 60S ribosomal protein L6###Ricinus communis###RCOM_1526800	TTGTGGAATCACATTCTTCTCC	TTGTGTTCTTAAAGCAGCTTCC	248	248
	3207	UN31750	IbPBL_S_PBL_c6399_RC	TTGTGGAATCACATTCTTCTCC	TTGTGTTCTTAAAGCAGCTTCC	248	248
	3207	UN31750	IbPBL_S_PBL_c19113_RC	TTGTGGAATCACATTCTTCTCC	TTGTGTTCTTAAAGCAGCTTCC	248	248
	3207	UN31750	IbPBL_GMNYDFC02EZNTV_RC	TTGTGGAATCACATTCTTCTCC	TTGTGTTCTTAAAGCAGCTTCC	248	248
	3207	UN31750	IbTSA_JP112094.1_RC Contig_7506 @@@BLASTX: gi|225450215|ref|XP_002265394.1|PREDICTED: hypothetical protein [Vitis vinifera]	TTGTGGAATCACATTCTTCTCC	TTGTGTTCTTAAAGCAGCTTCC	248	248
	3212	UN31820	IpGALY01005260.1 TSA: Ipomoea purpurea ABCDEF_14254 transcribed RNA sequence	TGATGTTCCATTGTAGAGGTCC	TGAAGATGCATTAAAGGAAGGA	193	190
	3212	UN31820	In_TC6575_RC homologue to UniRef100_A7QNR8 Cluster: Chromosome undetermined scaffold_134, whole genome shotgun sequence; n=1; Vitis vinifera|Rep: Chromosome undetermined scaffold_134, whole genome shotgun sequence - Vitis vinifera (Grape), partial (	TGATGTTCCATTGTAGAGGTCC	TGAAGATGCATTAAAGGAAGGA	193	190
	3212	UN31820	IbPBL_S_PBL_c4294_RC	TGATGTTCCATTGTAGAGGTCC	TGAAGATGCATTAAAGGAAGGA	193	191
	3212	UN31820	IbTSA_JP118229.1_RC Contig_13641 @@@BLASTX: gi|225463715|ref|XP_002263156.1|PREDICTED: hypothetical protein [Vitis vinifera]	TGATGTTCCATTGTAGAGGTCC	TGAAGATGCATTAAAGGAAGGA	193	190
	3220	UN31925	IpGALY01033082.1_RC TSA: Ipomoea purpurea ABCDEF_45553 transcribed RNA sequence	AAACGAATTCACAGAATGCAA	CCTTATCTGGAAGCAGAGGAGT	271	261
	3225	UN32001	IbCAP3_Contig30823.1_RC B9RW77_RICCO Structural molecule, putative###Ricinus communis###RCOM_1176540	AAGACTTGATGCTCATGGAAGA	GGGAAAAGTTTGGAGTCTATGC	179	175
	3225	UN32001	IbTSA_JP108782.1_RC Contig_4194 @@@BLASTX: gi|225447643|ref|XP_002274772.1|PREDICTED: hypothetical protein [Vitis vinifera]	AAGACTTGATGCTCATGGAAGA	GGGAAAAGTTTGGAGTCTATGC	179	185
	3237	UN32114	IpGALY01021460.1 TSA: Ipomoea purpurea ABCDEF_28455 transcribed RNA sequence	CTCCTAATAATCATGCCATCCA	CAAACAACCTCACAGCCATAAT	188	187
	3237	UN32114	IpGALY01048503.1 TSA: Ipomoea purpurea ABCDEF_57250 transcribed RNA sequence	CTCCTAATAATCATGCCATCCA	CAAACAACCTCACAGCCATAAT	188	187
	3238	UN32120	IpGALY01077213.1 TSA: Ipomoea purpurea ABCDEF_4912 transcribed RNA sequence	TAGCTGCAGATCCATTGTGAAT	ATCGTGAGAAAGATCGGGTATT	273	265
	3238	UN32120	In_TC8234 homologue to UniRef100_Q59IV5 Cluster: Plastidic phosphate translocator-like protein2; n=1; Mesembryanthemum crystallinum|Rep: Plastidic phosphate translocator-like protein2 - Mesembryanthemum crystallinum (Common ice plant), partial (34%)	TAGCTGCAGATCCATTGTGAAT	ATCGTGAGAAAGATCGGGTATT	273	280
	3238	UN32120	In_TC9806 similar to UniRef100_Q59IV5 Cluster: Plastidic phosphate translocator-like protein2; n=1; Mesembryanthemum crystallinum|Rep: Plastidic phosphate translocator-like protein2 - Mesembryanthemum crystallinum (Common ice plant), partial (25%)	TAGCTGCAGATCCATTGTGAAT	ATCGTGAGAAAGATCGGGTATT	273	280
	3238	UN32120	IpGALY01004432.1_RC TSA: Ipomoea purpurea ABCDEF_46543 transcribed RNA sequence	TAGCTGCAGATCCATTGTGAAT	ATCGTGAGAAAGATCGGGTATT	273	265
	3238	UN32120	IpGALY01021273.1_RC TSA: Ipomoea purpurea ABCDEF_25370 transcribed RNA sequence	TAGCTGCAGATCCATTGTGAAT	ATCGTGAGAAAGATCGGGTATT	273	265
	3238	UN32120	IbPBL_S_PBL_c24435	TAGCTGCAGATCCATTGTGAAT	ATCGTGAGAAAGATCGGGTATT	273	259
	3238	UN32120	IbPBL_S_PBL_c38398	TAGCTGCAGATCCATTGTGAAT	ATCGTGAGAAAGATCGGGTATT	273	257
	3238	UN32120	IbCAP3_Contig050940.3 Q59IV5_MESCR Plastidic phosphate translocator-like protein2###Mesembryanthemum crystallinum###PTL2	TAGCTGCAGATCCATTGTGAAT	ATCGTGAGAAAGATCGGGTATT	273	259
	3239	UN32120	IpGALY01077213.1 TSA: Ipomoea purpurea ABCDEF_4912 transcribed RNA sequence	TAGCTGCAGATCCATTGTGAAT	ATCGTGAGAAAGATCGGGTATT	273	265
	3239	UN32120	In_TC8234 homologue to UniRef100_Q59IV5 Cluster: Plastidic phosphate translocator-like protein2; n=1; Mesembryanthemum crystallinum|Rep: Plastidic phosphate translocator-like protein2 - Mesembryanthemum crystallinum (Common ice plant), partial (34%)	TAGCTGCAGATCCATTGTGAAT	ATCGTGAGAAAGATCGGGTATT	273	280
	3239	UN32120	In_TC9806 similar to UniRef100_Q59IV5 Cluster: Plastidic phosphate translocator-like protein2; n=1; Mesembryanthemum crystallinum|Rep: Plastidic phosphate translocator-like protein2 - Mesembryanthemum crystallinum (Common ice plant), partial (25%)	TAGCTGCAGATCCATTGTGAAT	ATCGTGAGAAAGATCGGGTATT	273	280
	3239	UN32120	IpGALY01004432.1_RC TSA: Ipomoea purpurea ABCDEF_46543 transcribed RNA sequence	TAGCTGCAGATCCATTGTGAAT	ATCGTGAGAAAGATCGGGTATT	273	265
	3239	UN32120	IpGALY01021273.1_RC TSA: Ipomoea purpurea ABCDEF_25370 transcribed RNA sequence	TAGCTGCAGATCCATTGTGAAT	ATCGTGAGAAAGATCGGGTATT	273	265
	3239	UN32120	IbPBL_S_PBL_c24435	TAGCTGCAGATCCATTGTGAAT	ATCGTGAGAAAGATCGGGTATT	273	259
	3239	UN32120	IbPBL_S_PBL_c38398	TAGCTGCAGATCCATTGTGAAT	ATCGTGAGAAAGATCGGGTATT	273	257
	3239	UN32120	IbCAP3_Contig050940.3 Q59IV5_MESCR Plastidic phosphate translocator-like protein2###Mesembryanthemum crystallinum###PTL2	TAGCTGCAGATCCATTGTGAAT	ATCGTGAGAAAGATCGGGTATT	273	259
	3240	UN32122	IbPBL_S_PBL_c8893	TAAATTCCACATATAGGCGCAG	AAACCTTCAGGTGAAACCAGAT	274	271
	3240	UN32122	IbCAP3_Contig043925.3 B3H5J7_ARATH Uncharacterized protein At4g34588.1###Arabidopsis thaliana###At4g34588	TAAATTCCACATATAGGCGCAG	AAACCTTCAGGTGAAACCAGAT	274	271
	3242	UN32144	IbTSA_JP130159.1_RC Contig_25571 @@@BLASTX: NA	ACATCATCAAGTCATCTCTGGG	ACACACTCAAAACATCAAGCCT	199	184
	3242	UN32144	IbGM0Z85L06HHVIY	ACATCATCAAGTCATCTCTGGG	ACACACTCAAAACATCAAGCCT	199	184
	3292	UN33276	IpGALY01036634.1 TSA: Ipomoea purpurea ABCDEF_14589 transcribed RNA sequence	ATTTTTCCTTTGCACCACATTA	AAGAGTTGAACATCATGGCATC	218	209
	3292	UN33276	IbTSA_JP109334.1_RC Contig_4746 @@@BLASTX: gi|223537829|gb|EEF39446.1|conserved hypothetical protein [Ricinus communis]	ATTTTTCCTTTGCACCACATTA	AAGAGTTGAACATCATGGCATC	218	203
	3292	UN33276	IbCAP3_Contig052370.3 A2Q361_MEDTR RNA-binding region RNP-1 (RNA recognition motif); Pyridoxal-dependent decarboxylase###Medicago truncatula###MtrDRAFT_AC154867g21v2	ATTTTTCCTTTGCACCACATTA	AAGAGTTGAACATCATGGCATC	218	203
	3337	UN34168	IbTSA_JP133667.1 Contig_29079 @@@BLASTX: gi|37223342|gb|AAQ90244.1|DEM2 [Solanum lycopersicum]	ACTGGAGTTGATTTTCTCCTGC	CTCCGTACTGCTCGTCGCTT	138	132
	3427	UN36189	In_CJ740933 weakly similar to UniRef100_A7NV62 Cluster: Chromosome chr18 scaffold_1, whole genome shotgun sequence; n=1; Vitis vinifera|Rep: Chromosome chr18 scaffold_1, whole genome shotgun sequence - Vitis vinifera (Grape), partial (10%)	GCTAGAAAGCAAGAATGGGATT	TAGGTCCTCATGATGAATGGAT	204	204
	3427	UN36189	IpGALY01060946.1_RC TSA: Ipomoea purpurea ABCDEF_13497 transcribed RNA sequence	GCTAGAAAGCAAGAATGGGATT	TAGGTCCTCATGATGAATGGAT	204	204
	3427	UN36189	IbTSA_JP110323.1 Contig_5735 @@@BLASTX: gi|302141882|emb|CBI19085.3|unnamed protein product [Vitis vinifera]	GCTAGAAAGCAAGAATGGGATT	TAGGTCCTCATGATGAATGGAT	204	204
	3441	UN36555	IpGALY01010244.1_RC TSA: Ipomoea purpurea ABCDEF_45667 transcribed RNA sequence	AGGAAATGAACAACAACGAGAA	GCGATAGAATAGAAAGAGGAAGTG	144	131
	3441	UN36555	In_TC10738_RC similar to UniRef100_A7P4V5 Cluster: Chromosome chr4 scaffold_6, whole genome shotgun sequence; n=1; Vitis vinifera|Rep: Chromosome chr4 scaffold_6, whole genome shotgun sequence - Vitis vinifera (Grape), partial (8%)	AGGAAATGAACAACAACGAGAA	GCGATAGAATAGAAAGAGGAAGTG	144	146
	3459	UN36898	IbCAP3_Contig12870.1_RC NoMatchingHitfound###NA###NA	GAAATGGTGCTATTGCATACTGA	ACATAGATTGTTGACCAGTGGC	199	204
	3504	UN38048	IbCAP3_Contig14180.1_RC D7TC54_VITVI Whole genome shotgun sequence of line PN40024, scaffold_16.assembly12x (Fragment)###Vitis vinifera###VIT_00015583001	AACAACAACAATTCCTGACTCG	ATCATGTATGCGTGTGTTTGTG	231	232
	3504	UN38048	IbPBL_GMNYDFC02CZ8TM_RC	AACAACAACAATTCCTGACTCG	ATCATGTATGCGTGTGTTTGTG	231	235
	3504	UN38048	IbTSA_JP122871.1 Contig_18283 @@@BLASTX: NA	AACAACAACAATTCCTGACTCG	ATCATGTATGCGTGTGTTTGTG	231	232
	3635	UN40800	IbCAP3_Contig24501.1_RC NoMatchingHitfound###NA###NA	CAACAGTGAAAAGTGGAGGTGT	TTAAAGTATGGTGGTGACCCAG	147	153
	3691	UN42235	IpGALY01085626.1_RC TSA: Ipomoea purpurea ABCDEF_18011 transcribed RNA sequence	GAAAATTCTTGTTGTCACCCTG	CTGGAATCTCTAGCATACACGC	236	85
	3691	UN42235	IbTSA_JP118812.1 Contig_14224 @@@BLASTX: gi|223535245|gb|EEF36922.1|casein kinase, putative [Ricinus communis]	GAAAATTCTTGTTGTCACCCTG	CTGGAATCTCTAGCATACACGC	236	85
	3718	UN42894	IpGALY01003034.1 TSA: Ipomoea purpurea ABCDEF_16568 transcribed RNA sequence	TGAAAGTCATGACACTGGTGAA	CATTCTTTTGCTCCTCATTCTG	114	92
	3718	UN42894	IpGALY01009384.1 TSA: Ipomoea purpurea ABCDEF_16569 transcribed RNA sequence	TGAAAGTCATGACACTGGTGAA	CATTCTTTTGCTCCTCATTCTG	114	92
	3718	UN42894	IpGALY01010006.1 TSA: Ipomoea purpurea ABCDEF_16563 transcribed RNA sequence	TGAAAGTCATGACACTGGTGAA	CATTCTTTTGCTCCTCATTCTG	114	92
	3718	UN42894	IpGALY01038442.1 TSA: Ipomoea purpurea ABCDEF_53879 transcribed RNA sequence	TGAAAGTCATGACACTGGTGAA	CATTCTTTTGCTCCTCATTCTG	114	92
	3718	UN42894	IpGALY01052933.1 TSA: Ipomoea purpurea ABCDEF_16562 transcribed RNA sequence	TGAAAGTCATGACACTGGTGAA	CATTCTTTTGCTCCTCATTCTG	114	92
	3718	UN42894	IpGALY01082649.1 TSA: Ipomoea purpurea ABCDEF_16567 transcribed RNA sequence	TGAAAGTCATGACACTGGTGAA	CATTCTTTTGCTCCTCATTCTG	114	92
	3718	UN42894	In_TC11624 similar to UniRef100_A7PKD6 Cluster: Chromosome chr15 scaffold_19, whole genome shotgun sequence; n=1; Vitis vinifera|Rep: Chromosome chr15 scaffold_19, whole genome shotgun sequence - Vitis vinifera (Grape), partial (84%)	TGAAAGTCATGACACTGGTGAA	CATTCTTTTGCTCCTCATTCTG	114	95
	3718	UN42894	IpGALY01034316.1_RC TSA: Ipomoea purpurea ABCDEF_16566 transcribed RNA sequence	TGAAAGTCATGACACTGGTGAA	CATTCTTTTGCTCCTCATTCTG	114	92
	3718	UN42894	IbTSA_JP107722.1_RC Contig_3134 @@@BLASTX: gi|297734589|emb|CBI16640.3|unnamed protein product [Vitis vinifera]	TGAAAGTCATGACACTGGTGAA	CATTCTTTTGCTCCTCATTCTG	114	101
	3732	UN43306	IbPBL_S_PBL_c6118	TATGTCATATGCGTCATGCAGT	CAGCCAGATCATCACCTTCTAA	113	113
	3732	UN43306	IbCAP3_Contig3180.1 B3SGL6_MEDTR Putative Glu-rich protein###Medicago truncatula###NA	TATGTCATATGCGTCATGCAGT	CAGCCAGATCATCACCTTCTAA	113	112
	3732	UN43306	IbCAP3_Contig042191.3 B3SGL6_MEDTR Putative Glu-rich protein###Medicago truncatula###NA	TATGTCATATGCGTCATGCAGT	CAGCCAGATCATCACCTTCTAA	113	113
	3818	UN44932	IpGALY01011480.1_RC TSA: Ipomoea purpurea ABCDEF_34416 transcribed RNA sequence	TTCAAAGGTGTCAATTGTGTCA	GCTTCTGTGTAGAAGGTGATGG	231	125
	3828	UN45293	IbCAP3_ST_312818.1_RC B9SHP2_RICCO Aspartate kinase, putative###Ricinus communis###RCOM_0742100	AATGCGTATAGGATTGACGTTG	CCTTCCTTTGAGAAGCTGTTTT	163	164
	3835	UN45382	IpGALY01000588.1 TSA: Ipomoea purpurea ABCDEF_32092 transcribed RNA sequence	TTTGCGATGATTCGGTTACTAC	ATCAGACACTCCCAATCCTTTT	152	153
	3835	UN45382	In_TC8492 similar to UniRef100_A1IW28 Cluster: Heat shock protein; n=1; Phillyrea latifolia|Rep: Heat shock protein - Phillyrea latifolia, partial (64%)	TTTGCGATGATTCGGTTACTAC	ATCAGACACTCCCAATCCTTTT	152	153
	3896	UN46888	IbCAP3_Contig17706.1_RC B9S4F4_RICCO ATP binding protein, putative###Ricinus communis###RCOM_0689820	TAGGGGACATCAGTTCATTTTG	AAGGAGCAGAAATCAGGAAAAG	109	109
	3896	UN46888	IbPBL_S_PBL_c10865_RC	TAGGGGACATCAGTTCATTTTG	AAGGAGCAGAAATCAGGAAAAG	109	116
	3896	UN46888	IbTSA_JP104779.1_RC Contig_191 @@@BLASTX: gi|225448715|ref|XP_002280870.1|PREDICTED: hypothetical protein isoform 1 [Vitis vinifera]	TAGGGGACATCAGTTCATTTTG	AAGGAGCAGAAATCAGGAAAAG	109	116
	3996	UN49269	IbCAP3_Contig16824.1_RC B9IAJ0_POPTR Ebs-bah-phd domain-containing protein###Populus trichocarpa###EBP903	CGAAGCTGGAGAGTAAAATCCT	ATCCCTCCTGTATGGGTATGAC	210	213
	3996	UN49269	IpGALY01006597.1_RC TSA: Ipomoea purpurea ABCDEF_59434 transcribed RNA sequence	CGAAGCTGGAGAGTAAAATCCT	ATCCCTCCTGTATGGGTATGAC	210	213
	3996	UN49269	IpGALY01007039.1_RC TSA: Ipomoea purpurea ABCDEF_3979 transcribed RNA sequence	CGAAGCTGGAGAGTAAAATCCT	ATCCCTCCTGTATGGGTATGAC	210	213
	3996	UN49269	IbPBL_S_PBL_c3610_RC	CGAAGCTGGAGAGTAAAATCCT	ATCCCTCCTGTATGGGTATGAC	210	213
	3996	UN49269	IbPBL_S_PBL_c15736_RC	CGAAGCTGGAGAGTAAAATCCT	ATCCCTCCTGTATGGGTATGAC	210	209
	3996	UN49269	IbTSA_JP115963.1 Contig_11375 @@@BLASTX: gi|224131658|ref|XP_002321145.1|ebs-bah-phd domain-containing protein [Populus trichocarpa]	CGAAGCTGGAGAGTAAAATCCT	ATCCCTCCTGTATGGGTATGAC	210	209
	4013	UN49562	IpGALY01025964.1 TSA: Ipomoea purpurea ABCDEF_47646 transcribed RNA sequence	TAAAATTCTGGACACCCATCTG	ATCATCATCTCCAGTCCTTCCT	248	248
	4013	UN49562	IpGALY01034631.1 TSA: Ipomoea purpurea ABCDEF_64336 transcribed RNA sequence	TAAAATTCTGGACACCCATCTG	ATCATCATCTCCAGTCCTTCCT	248	248
	4013	UN49562	IpGALY01047634.1 TSA: Ipomoea purpurea ABCDEF_64164 transcribed RNA sequence	TAAAATTCTGGACACCCATCTG	ATCATCATCTCCAGTCCTTCCT	248	248
	4013	UN49562	IpGALY01047786.1 TSA: Ipomoea purpurea ABCDEF_47650 transcribed RNA sequence	TAAAATTCTGGACACCCATCTG	ATCATCATCTCCAGTCCTTCCT	248	248
	4013	UN49562	IpGALY01064524.1 TSA: Ipomoea purpurea ABCDEF_47651 transcribed RNA sequence	TAAAATTCTGGACACCCATCTG	ATCATCATCTCCAGTCCTTCCT	248	248
	4013	UN49562	IpGALY01043028.1_RC TSA: Ipomoea purpurea ABCDEF_85789 transcribed RNA sequence	TAAAATTCTGGACACCCATCTG	ATCATCATCTCCAGTCCTTCCT	248	248
	4013	UN49562	IpGALY01071445.1_RC TSA: Ipomoea purpurea ABCDEF_47649 transcribed RNA sequence	TAAAATTCTGGACACCCATCTG	ATCATCATCTCCAGTCCTTCCT	248	248
	4013	UN49562	In_TC4599_RC similar to UniRef100_A7P7Z4 Cluster: Chromosome chr3 scaffold_8, whole genome shotgun sequence; n=1; Vitis vinifera|Rep: Chromosome chr3 scaffold_8, whole genome shotgun sequence - Vitis vinifera (Grape), partial (25%)	TAAAATTCTGGACACCCATCTG	ATCATCATCTCCAGTCCTTCCT	248	248
	4054	UN50401	IpGALY01000729.1 TSA: Ipomoea purpurea ABCDEF_53010 transcribed RNA sequence	ATTTAGCCAGTGCAGAAATGAG	TACTCACATCTTGCCCCAATAC	259	128
	4054	UN50401	IbCAP3_Contig12246.1_RC A5BFU2_VITVI Putative uncharacterized protein###Vitis vinifera###VITISV_022357	ATTTAGCCAGTGCAGAAATGAG	TACTCACATCTTGCCCCAATAC	259	143
	4054	UN50401	IbCAP3_Contig13371.1_RC Q9FJJ3_ARATH AT5g62520/K19B1_13###Arabidopsis thaliana###At5g62520	ATTTAGCCAGTGCAGAAATGAG	TACTCACATCTTGCCCCAATAC	259	193
	4054	UN50401	IbCAP3_Contig15930.1_RC Q9FJJ3_ARATH AT5g62520/K19B1_13###Arabidopsis thaliana###At5g62520	ATTTAGCCAGTGCAGAAATGAG	TACTCACATCTTGCCCCAATAC	259	122
	4054	UN50401	IpGALY01061033.1_RC TSA: Ipomoea purpurea ABCDEF_53011 transcribed RNA sequence	ATTTAGCCAGTGCAGAAATGAG	TACTCACATCTTGCCCCAATAC	259	221
	4054	UN50401	IbPBL_S_PBL_c1791_RC	ATTTAGCCAGTGCAGAAATGAG	TACTCACATCTTGCCCCAATAC	259	122
	4054	UN50401	IbPBL_S_PBL_c6562_RC	ATTTAGCCAGTGCAGAAATGAG	TACTCACATCTTGCCCCAATAC	259	143
	4209	UN53401	IpGALY01048945.1_RC TSA: Ipomoea purpurea ABCDEF_4190 transcribed RNA sequence	TCTTTTCATCAAGCCTAGCAGT	TGGATGAAGCTCATGAAAGAAG	260	59
	4431	UN57895	IpGALY01049578.1 TSA: Ipomoea purpurea ABCDEF_33991 transcribed RNA sequence	TCTTCTGATCTTGGCTGAGAAA	CATACGCTGAAAGACCTTATGC	253	250
	4476	UN58791	IpGALY01014974.1_RC TSA: Ipomoea purpurea ABCDEF_82464 transcribed RNA sequence	GCAGCCTTCCATTAGAAGAAGT	AAGCAAGAAGATGGATGACCTT	257	53
	4559	UN60226	IpGALY01035289.1 TSA: Ipomoea purpurea ABCDEF_30466 transcribed RNA sequence	CCATTTGTTGCCACTTGACTAT	CTGATTAGTTCTCCGATCAACG	178	162
	4559	UN60226	IpGALY01063705.1 TSA: Ipomoea purpurea ABCDEF_82400 transcribed RNA sequence	CCATTTGTTGCCACTTGACTAT	CTGATTAGTTCTCCGATCAACG	178	162
	4559	UN60226	IbCAP3_Contig1703.1_RC Q9SKL4_ARATH At2g15240/F15A23.2###Arabidopsis thaliana###At2g15240	CCATTTGTTGCCACTTGACTAT	CTGATTAGTTCTCCGATCAACG	178	162
	4559	UN60226	In_CJ746290_RC similar to UniRef100_Q9SKL4 Cluster: Expressed protein; n=1; Arabidopsis thaliana|Rep: Expressed protein - Arabidopsis thaliana (Mouse-ear cress), partial (21%)	CCATTTGTTGCCACTTGACTAT	CTGATTAGTTCTCCGATCAACG	178	198
	4559	UN60226	IbPBL_S_PBL_c20659_RC	CCATTTGTTGCCACTTGACTAT	CTGATTAGTTCTCCGATCAACG	178	153
	4559	UN60226	IbCAP3_Contig052294.3 Q9SKL4_ARATH At2g15240/F15A23.2###Arabidopsis thaliana###At2g15240	CCATTTGTTGCCACTTGACTAT	CTGATTAGTTCTCCGATCAACG	178	155
	4587	UN60653	IpGALY01030020.1 TSA: Ipomoea purpurea ABCDEF_6711 transcribed RNA sequence	TTGAGAGCCAAATCTTCAGAAA	ACTGATGAAGAAGCAGAAGCAG	174	170
	4587	UN60653	IpGALY01011719.1_RC TSA: Ipomoea purpurea ABCDEF_58868 transcribed RNA sequence	TTGAGAGCCAAATCTTCAGAAA	ACTGATGAAGAAGCAGAAGCAG	174	170
	4635	UN61717	IpGALY01056698.1_RC TSA: Ipomoea purpurea ABCDEF_23649 transcribed RNA sequence	CACATTCTCTACAGCAACAGCA	TCACCTTGTTGACGTGAACCTT	100	94
	4635	UN61717	IbTSA_JP112466.1_RC Contig_7878 @@@BLASTX: gi|296086497|emb|CBI32086.3|unnamed protein product [Vitis vinifera]	CACATTCTCTACAGCAACAGCA	TCACCTTGTTGACGTGAACCTT	100	103
	4635	UN61717	IbPBL_S_PBL_lrc25997	CACATTCTCTACAGCAACAGCA	TCACCTTGTTGACGTGAACCTT	100	91
	4635	UN61717	IbCAP3_Contig30184.1 Q9M9X3_ARATH F18C1.5 protein###Arabidopsis thaliana###At3g05680	CACATTCTCTACAGCAACAGCA	TCACCTTGTTGACGTGAACCTT	100	104
	4636	UN61717	IpGALY01056698.1_RC TSA: Ipomoea purpurea ABCDEF_23649 transcribed RNA sequence	CACATTCTCTACAGCAACAGCA	TCACCTTGTTGACGTGAACCTT	100	94
	4636	UN61717	IbTSA_JP112466.1_RC Contig_7878 @@@BLASTX: gi|296086497|emb|CBI32086.3|unnamed protein product [Vitis vinifera]	CACATTCTCTACAGCAACAGCA	TCACCTTGTTGACGTGAACCTT	100	103
	4636	UN61717	IbPBL_S_PBL_lrc25997	CACATTCTCTACAGCAACAGCA	TCACCTTGTTGACGTGAACCTT	100	91
	4636	UN61717	IbCAP3_Contig30184.1 Q9M9X3_ARATH F18C1.5 protein###Arabidopsis thaliana###At3g05680	CACATTCTCTACAGCAACAGCA	TCACCTTGTTGACGTGAACCTT	100	104
	4655	UN62228	IpGALY01085314.1 TSA: Ipomoea purpurea ABCDEF_18653 transcribed RNA sequence	GCAGAATTCAAGTGATATCCGA	CATTTCCATTTTGATCTGCTGT	208	202
	4655	UN62228	IbCAP3_Contig054886.3_RC B9T740_RICCO 60S ribosomal protein L34, putative###Ricinus communis###RCOM_0170220	GCAGAATTCAAGTGATATCCGA	CATTTCCATTTTGATCTGCTGT	208	199
	4659	UN62317	IpGALY01010795.1 TSA: Ipomoea purpurea ABCDEF_35332 transcribed RNA sequence	TTCGTCTCTTTCTCATCCTTGA	GAAGAATGAAGGGGAAGTTGTC	135	135
	4669	UN62467	IbTSA_JP112422.1_RC Contig_7834 @@@BLASTX: gi|147778418|emb|CAN60810.1|hypothetical protein [Vitis vinifera]	ACAAGAAAGACGACGAGTTTGA	GGTCTGTGTGGATTGTATTGCT	162	168
	4669	UN62467	IbCAP3_Contig20693.1 POT10_ARATH Potassium transporter 10###Arabidopsis thaliana###POT10	ACAAGAAAGACGACGAGTTTGA	GGTCTGTGTGGATTGTATTGCT	162	168
	4703	UN63104	In_TC9751 similar to UniRef100_A7QIK5 Cluster: Chromosome chr9 scaffold_104, whole genome shotgun sequence; n=1; Vitis vinifera|Rep: Chromosome chr9 scaffold_104, whole genome shotgun sequence - Vitis vinifera (Grape), partial (21%)	ACAAGAGGTTCCTGATTTCCAT	CGGCCTTAATCTCTTTACTGCT	183	174
	4703	UN63104	IpGALY01044902.1_RC TSA: Ipomoea purpurea ABCDEF_121 transcribed RNA sequence	ACAAGAGGTTCCTGATTTCCAT	CGGCCTTAATCTCTTTACTGCT	183	174
	4713	UN63306	IbCAP3_Contig14524.1_RC Q4V3C1_ARATH At2g03070###Arabidopsis thaliana###At2g03070	GATTCAATCCAGTCATTGAGGA	CCTAGATCTGGGACAAACATGA	181	178
	4713	UN63306	IbCAP3_Contig051199.3_RC Q4V3C1_ARATH At2g03070###Arabidopsis thaliana###At2g03070	GATTCAATCCAGTCATTGAGGA	CCTAGATCTGGGACAAACATGA	181	179
	4713	UN63306	IbTSA_JP105285.1_RC Contig_697 @@@BLASTX: gi|223547229|gb|EEF48724.1|conserved hypothetical protein [Ricinus communis]	GATTCAATCCAGTCATTGAGGA	CCTAGATCTGGGACAAACATGA	181	178
	4715	UN63382	IbCAP3_Contig4466.1_RC B9SVY7_RICCO Receptor expression-enhancing protein, putative###Ricinus communis###RCOM_0225650	TGTTTGATCCTGAAGTTGAACC	AGGACAAACACAACCGTCATAG	200	200
	4715	UN63382	IbPBL_S_PBL_lrc38188_RC	TGTTTGATCCTGAAGTTGAACC	AGGACAAACACAACCGTCATAG	200	200
	4733	UN63659	IpGALY01046939.1 TSA: Ipomoea purpurea ABCDEF_4920 transcribed RNA sequence	GGAAATTGTAGCACTACACCCA	GAAACGATTCAGCAGATTTGAC	237	228
	4733	UN63659	IbTSA_JP132682.1_RC Contig_28094 @@@BLASTX: gi|225427655|ref|XP_002270708.1|PREDICTED: hypothetical protein [Vitis vinifera]	GGAAATTGTAGCACTACACCCA	GAAACGATTCAGCAGATTTGAC	237	237
	4741	UN63710	IbTSA_JP113787.1 Contig_9199 @@@BLASTX: gi|225427185|ref|XP_002279685.1|PREDICTED: hypothetical protein [Vitis vinifera]	CTGCAATTCAGAAATTCGACTC	ACAACCCTAGCTGAAATTGGAT	217	220
	4741	UN63710	IbCAP3_Contig24355.1 O82299_ARATH Putative chloroplast RNA binding protein###Arabidopsis thaliana###At2g35410/T32F12.21	CTGCAATTCAGAAATTCGACTC	ACAACCCTAGCTGAAATTGGAT	217	217
	4752	UN63937	IbCAP3_Contig30073.1_RC B9S7E2_RICCO Iaa-alanine resistance protein, putative###Ricinus communis###RCOM_0778070	GAAACACTGAAACCAGACCTCA	TAGTGCTTTCCTGCTTTATGGA	223	123
	4752	UN63937	IpGALY01031370.1_RC TSA: Ipomoea purpurea ABCDEF_18939 transcribed RNA sequence	GAAACACTGAAACCAGACCTCA	TAGTGCTTTCCTGCTTTATGGA	223	123
	4752	UN63937	IpGALY01036190.1_RC TSA: Ipomoea purpurea ABCDEF_6697 transcribed RNA sequence	GAAACACTGAAACCAGACCTCA	TAGTGCTTTCCTGCTTTATGGA	223	123
	4752	UN63937	IpGALY01046090.1_RC TSA: Ipomoea purpurea ABCDEF_6696 transcribed RNA sequence	GAAACACTGAAACCAGACCTCA	TAGTGCTTTCCTGCTTTATGGA	223	123
	4752	UN63937	In_TC2778_RC similar to UniRef100_A7P410 Cluster: Chromosome chr1 scaffold_5, whole genome shotgun sequence; n=1; Vitis vinifera|Rep: Chromosome chr1 scaffold_5, whole genome shotgun sequence - Vitis vinifera (Grape), partial (37%)	GAAACACTGAAACCAGACCTCA	TAGTGCTTTCCTGCTTTATGGA	223	123
	4752	UN63937	IbPBL_S_PBL_c32407_RC	GAAACACTGAAACCAGACCTCA	TAGTGCTTTCCTGCTTTATGGA	223	123
	4752	UN63937	IbTSA_JP108577.1 Contig_3989 @@@BLASTX: gi|225424476|ref|XP_002285173.1|PREDICTED: hypothetical protein [Vitis vinifera]	GAAACACTGAAACCAGACCTCA	TAGTGCTTTCCTGCTTTATGGA	223	123
	4760	UN64089	IbTSA_JP109199.1_RC Contig_4611 @@@BLASTX: gi|222869809|gb|EEF06940.1|predicted protein [Populus trichocarpa]	CGCACTGTCATTAAAAGACCTC	GAAGGTTGTACGCTCTTACACG	175	172
	4760	UN64089	IbPBL_S_PBL_c26137	CGCACTGTCATTAAAAGACCTC	GAAGGTTGTACGCTCTTACACG	175	172
	4760	UN64089	IbPBL_S_PBL_c51312	CGCACTGTCATTAAAAGACCTC	GAAGGTTGTACGCTCTTACACG	175	175
	4760	UN64089	IbCAP3_Contig27728.1 B9SRD8_RICCO ATP binding protein, putative###Ricinus communis###RCOM_1124470	CGCACTGTCATTAAAAGACCTC	GAAGGTTGTACGCTCTTACACG	175	172
	4770	UN64327	IbCAP3_Contig19366.1_RC P2C38_ARATH Probable protein phosphatase 2C 38###Arabidopsis thaliana###At3g12620	ACTCTGCATAGTTTCATGTGCC	ATAGGCTTGCTTCTTGGATCTC	134	136
	4770	UN64327	IpGALY01030128.1_RC TSA: Ipomoea purpurea ABCDEF_43447 transcribed RNA sequence	ACTCTGCATAGTTTCATGTGCC	ATAGGCTTGCTTCTTGGATCTC	134	136
	4770	UN64327	IbPBL_S_PBL_c49631_RC	ACTCTGCATAGTTTCATGTGCC	ATAGGCTTGCTTCTTGGATCTC	134	134
	4770	UN64327	IbTSA_JP154378.1 Contig_49790 @@@BLASTX: NA	ACTCTGCATAGTTTCATGTGCC	ATAGGCTTGCTTCTTGGATCTC	134	135
	4800	UN64937	IbPBL_S_PBL_c26334_RC	GAGCACCAATGAATACAGAAGC	CGAAGAGCGTATTATTCAGCAC	209	209
	4831	UN65774	In_CJ746780 similar to UniRef100_A7P6S9 Cluster: Chromosome chr9 scaffold_7, whole genome shotgun sequence; n=1; Vitis vinifera|Rep: Chromosome chr9 scaffold_7, whole genome shotgun sequence - Vitis vinifera (Grape), partial (25%)	CAACCTGAGCTGTATTCAGGAG	AATGTAACAAATCCAAAACCCC	278	275
	4847	UN66048	IpGALY01083020.1 TSA: Ipomoea purpurea ABCDEF_27482 transcribed RNA sequence	CCAGATTTGATTGCTTCCATTA	TGACATGCTGTCATCAACTAGC	192	143
	4847	UN66048	IbTSA_JP139525.1_RC Contig_34937 @@@BLASTX: gi|110742642|dbj|BAE99233.1|putative zinc finger protein [Arabidopsis thaliana]	CCAGATTTGATTGCTTCCATTA	TGACATGCTGTCATCAACTAGC	192	122
	4859	UN66397	IbCAP3_Contig9296.1_RC Q10SC2_ORYSJ FHA domain containing protein, expressed###Oryza sativa subsp. japonica###Os03g0127600	AATCATCATCTTCATCCATTGC	GATAATGAGGAAGGAGGGTTTG	166	145
	4859	UN66397	IbTSA_JP105286.1_RC Contig_698 @@@BLASTX: gi|225453941|ref|XP_002273779.1|PREDICTED: hypothetical protein [Vitis vinifera]	AATCATCATCTTCATCCATTGC	GATAATGAGGAAGGAGGGTTTG	166	148
	4876	UN66795	IbCAP3_Contig20729.1_RC A0MFS5_ARATH Putative uncharacterized protein###Arabidopsis thaliana###At4g01037	CACACTGGTTTTACGGATTAACA	TTGATCTCCCAGCTTGTTTAGA	183	179
	4934	UN67745	IbTSA_JP105350.1_RC Contig_762 @@@BLASTX: gi|297734459|emb|CBI15706.3|unnamed protein product [Vitis vinifera]	ATCTTGCAGATGTTCCCTTTTT	GGACGAGGATAACAATGATGAA	250	245
	4946	UN67934	IbTSA_JP126923.1_RC Contig_22335 @@@BLASTX: gi|223536016|gb|EEF37674.1|rrm/rnp domain, putative [Ricinus communis]	TGACCACTTTAATTCATGGAGC	TTCCTGTAGGGTCTTGTCAGAA	203	203
	4969	UN68330	IpGALY01027512.1 TSA: Ipomoea purpurea ABCDEF_20174 transcribed RNA sequence	CACTGATTGAGAAATACTCCGC	CAGGATTTTGCTGAGACTGGTA	160	148
	4977	UN68467	IbTSA_JP109199.1_RC Contig_4611 @@@BLASTX: gi|222869809|gb|EEF06940.1|predicted protein [Populus trichocarpa]	CGCACTGTCATTAAAAGACCTC	GAAGGTTGTACGCTCTTACACG	175	172
	4977	UN68467	IbPBL_S_PBL_c26137	CGCACTGTCATTAAAAGACCTC	GAAGGTTGTACGCTCTTACACG	175	172
	4977	UN68467	IbPBL_S_PBL_c51312	CGCACTGTCATTAAAAGACCTC	GAAGGTTGTACGCTCTTACACG	175	175
	4977	UN68467	IbCAP3_Contig27728.1 B9SRD8_RICCO ATP binding protein, putative###Ricinus communis###RCOM_1124470	CGCACTGTCATTAAAAGACCTC	GAAGGTTGTACGCTCTTACACG	175	172
	4979	UN68568	IpGALY01032046.1 TSA: Ipomoea purpurea ABCDEF_90336 transcribed RNA sequence	GTTGGTTCAATCACACACACTG	CAAACTATGCGTTTCTCAAAGG	231	228
	4979	UN68568	IpGALY01083042.1 TSA: Ipomoea purpurea ABCDEF_8019 transcribed RNA sequence	GTTGGTTCAATCACACACACTG	CAAACTATGCGTTTCTCAAAGG	231	228
	4979	UN68568	In_TC3700 similar to UniRef100_Q9ZSQ7 Cluster: Protein phosphatase 2C homolog; n=1; Mesembryanthemum crystallinum|Rep: Protein phosphatase 2C homolog - Mesembryanthemum crystallinum (Common ice plant), partial (25%)	GTTGGTTCAATCACACACACTG	CAAACTATGCGTTTCTCAAAGG	231	218
	4980	UN68570	IpGALY01004614.1_RC TSA: Ipomoea purpurea ABCDEF_68159 transcribed RNA sequence	TGTCAGCGAGAAAATGAGAACT	CTGCTATCTCAGAATCAGTGGG	100	97
	4980	UN68570	IpGALY01020335.1_RC TSA: Ipomoea purpurea ABCDEF_7710 transcribed RNA sequence	TGTCAGCGAGAAAATGAGAACT	CTGCTATCTCAGAATCAGTGGG	100	97
	4982	UN68618	IpGALY01015813.1 TSA: Ipomoea purpurea ABCDEF_44943 transcribed RNA sequence	ACAGCCTCTTTTCTTGCCTTAC	GGTTACCCAGAAACAGAAAAGG	270	254
	4991	UN68779	IpGALY01051973.1 TSA: Ipomoea purpurea ABCDEF_6702 transcribed RNA sequence	TTCTTCGCAGACTTCATTTCAT	GAGGAAATCGAGGATAAAGTGG	149	152
	5045	UN69558	IbCAP3_Contig1904.1_RC B9SXV1_RICCO Hect ubiquitin-protein ligase, putative###Ricinus communis###RCOM_0490830	CATCTCTAAGAACATCATCACGG	CAATTCTGAGGAAGATGAGCTG	119	119
	5045	UN69558	IpGALY01010596.1_RC TSA: Ipomoea purpurea ABCDEF_44615 transcribed RNA sequence	CATCTCTAAGAACATCATCACGG	CAATTCTGAGGAAGATGAGCTG	119	119
	5045	UN69558	IbPBL_S_PBL_c8383_RC	CATCTCTAAGAACATCATCACGG	CAATTCTGAGGAAGATGAGCTG	119	119
	5045	UN69558	IbTSA_JP110131.1 Contig_5543 @@@BLASTX: gi|225428013|ref|XP_002278408.1|PREDICTED: similar to KAK (KAKTUS) isoform 1 [Vitis vinifera]	CATCTCTAAGAACATCATCACGG	CAATTCTGAGGAAGATGAGCTG	119	119
	5059	UN70004	IpGALY01042331.1 TSA: Ipomoea purpurea ABCDEF_14973 transcribed RNA sequence	TGTCTTCTCCTCACACCAAATC	GGTAATTGACGGAGGACTTTTC	259	225
	5062	UN70104	IpGALY01080292.1_RC TSA: Ipomoea purpurea ABCDEF_37644 transcribed RNA sequence	TCCCTAGCACACATGTTAAGGT	TGTTTGAGGTGAGGTAGCTGTT	105	110
	5070	UN70369	IbTSA_JP110933.1_RC Contig_6345 @@@BLASTX: gi|3327275|dbj|BAA31701.1|PKn3 [Ipomoea nil]	GTTTGAGCTCATGCTTCAATTC	GTGAAGGTACAGGTGCAACAAT	180	180
	5083	UN70639	IpGALY01010454.1 TSA: Ipomoea purpurea ABCDEF_81922 transcribed RNA sequence	CAACAACACAAACATGAACAGG	AACGTTTCTGATGAATCATTGC	257	238
	5083	UN70639	IpGALY01044894.1 TSA: Ipomoea purpurea ABCDEF_62200 transcribed RNA sequence	CAACAACACAAACATGAACAGG	AACGTTTCTGATGAATCATTGC	257	232
	5083	UN70639	IpGALY01056682.1 TSA: Ipomoea purpurea ABCDEF_47394 transcribed RNA sequence	CAACAACACAAACATGAACAGG	AACGTTTCTGATGAATCATTGC	257	232
	5083	UN70639	IpGALY01063455.1_RC TSA: Ipomoea purpurea ABCDEF_47391 transcribed RNA sequence	CAACAACACAAACATGAACAGG	AACGTTTCTGATGAATCATTGC	257	232
	5096	UN70997	IpGALY01016979.1 TSA: Ipomoea purpurea ABCDEF_37763 transcribed RNA sequence	AAATGGGAGTATATGGGGAATG	AGAGACCCAGCAGTGATAGCTT	187	183
	5096	UN70997	IbTSA_JP125909.1_RC Contig_21321 @@@BLASTX: NA	AAATGGGAGTATATGGGGAATG	AGAGACCCAGCAGTGATAGCTT	187	186
	5096	UN70997	IbPBL_S_PBL_lrc31243	AAATGGGAGTATATGGGGAATG	AGAGACCCAGCAGTGATAGCTT	187	186
	5096	UN70997	IbCAP3_Contig20947.1 B9SW35_RICCO Peroxisomal membrane protein, putative###Ricinus communis###RCOM_0324030	AAATGGGAGTATATGGGGAATG	AGAGACCCAGCAGTGATAGCTT	187	186
	5167	UN72757	IpGALY01045780.1 TSA: Ipomoea purpurea ABCDEF_84325 transcribed RNA sequence	AGGCATTTTCTGTCCATTCTTT	AAGCAGGGATGTAGCTGTTCTT	142	136
	5167	UN72757	IpGALY01079329.1 TSA: Ipomoea purpurea ABCDEF_9865 transcribed RNA sequence	AGGCATTTTCTGTCCATTCTTT	AAGCAGGGATGTAGCTGTTCTT	142	136
	5171	UN72847	IpGALY01026116.1 TSA: Ipomoea purpurea ABCDEF_24808 transcribed RNA sequence	GCTTCTCAAGGATCTCGTCTTC	AATTTGGATAAGCCTTCTCTGC	188	88
	5171	UN72847	IbPBL_S_PBL_c26954	GCTTCTCAAGGATCTCGTCTTC	AATTTGGATAAGCCTTCTCTGC	188	88
	5171	UN72847	IbCAP3_Contig050279.3 Q6L3K0_SOLDE Prephenate dehydratase family protein###Solanum demissum###SDM1_28t00011	GCTTCTCAAGGATCTCGTCTTC	AATTTGGATAAGCCTTCTCTGC	188	88
	5195	UN73433	IbCAP3_Contig13053.1 B9SGY6_RICCO LOB domain-containing protein, putative###Ricinus communis###RCOM_0578520	TCTTTGTTATATGAAGCTGCGG	GTTTCTGAACCTTGGATCGC	253	220
	5233	UN74243	IbTSA_JP131704.1_RC Contig_27116 @@@BLASTX: NA	TTTATTGACTTGGTCCATCAGG	GCAGCATAAATACACTCCCAAA	279	283
	5233	UN74243	IbPBL_S_PBL_c15225	TTTATTGACTTGGTCCATCAGG	GCAGCATAAATACACTCCCAAA	279	280
	5348	UN76879	IpGALY01005027.1 TSA: Ipomoea purpurea ABCDEF_47470 transcribed RNA sequence	GTTCCTTTCGGTACATGTTCAA	CAAAAGAGGACAGTTGAGTTCG	245	124
	5383	UN77489	IpGALY01011257.1_RC TSA: Ipomoea purpurea ABCDEF_28208 transcribed RNA sequence	AACTCTAGGGGTCGTGGTTATG	CTCTCCTCTGTATCCACCAAAA	234	231
	5383	UN77489	IpGALY01069151.1_RC TSA: Ipomoea purpurea ABCDEF_28207 transcribed RNA sequence	AACTCTAGGGGTCGTGGTTATG	CTCTCCTCTGTATCCACCAAAA	234	231
	5383	UN77489	IbTSA_JP106979.1_RC Contig_2391 @@@BLASTX: gi|307940742|gb|ADN95985.1|G-strand specific single-stranded telomere-binding protein 3 [Nicotiana tabacum]	AACTCTAGGGGTCGTGGTTATG	CTCTCCTCTGTATCCACCAAAA	234	225
	5409	UN78231	IpGALY01002903.1 TSA: Ipomoea purpurea ABCDEF_41021 transcribed RNA sequence	CTCAAATCCTCCTATGAATCCC	GGTCCTCCACCTTCACGTTC	161	202
	5409	UN78231	IpGALY01030825.1 TSA: Ipomoea purpurea ABCDEF_70994 transcribed RNA sequence	CTCAAATCCTCCTATGAATCCC	GGTCCTCCACCTTCACGTTC	161	181
	5409	UN78231	IpGALY01033638.1 TSA: Ipomoea purpurea ABCDEF_41020 transcribed RNA sequence	CTCAAATCCTCCTATGAATCCC	GGTCCTCCACCTTCACGTTC	161	202
	5409	UN78231	IpGALY01062355.1 TSA: Ipomoea purpurea ABCDEF_41019 transcribed RNA sequence	CTCAAATCCTCCTATGAATCCC	GGTCCTCCACCTTCACGTTC	161	181
	5409	UN78231	IpGALY01086002.1 TSA: Ipomoea purpurea ABCDEF_71599 transcribed RNA sequence	CTCAAATCCTCCTATGAATCCC	GGTCCTCCACCTTCACGTTC	161	202
	5409	UN78231	IbTSA_JP123241.1_RC Contig_18653 @@@BLASTX: gi|211853240|emb|CAP16664.1|homeodomain leucine zipper protein [Solanum lycopersicum]	CTCAAATCCTCCTATGAATCCC	GGTCCTCCACCTTCACGTTC	161	199
	5409	UN78231	IbPBL_S_PBL_c15882	CTCAAATCCTCCTATGAATCCC	GGTCCTCCACCTTCACGTTC	161	202
	5409	UN78231	IbCAP3_Contig29131.1 HAT5_ARATH Homeobox-leucine zipper protein HAT5###Arabidopsis thaliana###HAT5	CTCAAATCCTCCTATGAATCCC	GGTCCTCCACCTTCACGTTC	161	200
	5411	UN78347	IbPBL_S_PBL_lrc53873_RC	TGAGCAGATGCAAAGCTATCTC	ATTAAATGATATGATGTCGCCG	218	197
	5417	UN78523	IpGALY01083670.1_RC TSA: Ipomoea purpurea ABCDEF_13174 transcribed RNA sequence	GGGACCTGAGAGAGTAGTGCTT	TCACAATCATCACCAACAGAAA	147	147
	5417	UN78523	IbTSA_JP110282.1_RC Contig_5694 @@@BLASTX: gi|147766845|emb|CAN76416.1|hypothetical protein [Vitis vinifera]	GGGACCTGAGAGAGTAGTGCTT	TCACAATCATCACCAACAGAAA	147	147
	5430	UN78705	IbCAP3_Contig19805.1_RC Q8VZL0_ARATH At1g77230###Arabidopsis thaliana###At1g77230	GAGTTCCAAACCACAGAACAGA	GCTTTGCAGTTGGTGATAAGAC	191	189
	5430	UN78705	IbPBL_S_PBL_c24453_RC	GAGTTCCAAACCACAGAACAGA	GCTTTGCAGTTGGTGATAAGAC	191	190
	5498	UN80819	IpGALY01028853.1 TSA: Ipomoea purpurea ABCDEF_15705 transcribed RNA sequence	TTTGGTCCTTGTACACCATCTC	ACAGACCACCTGCATCATAAGT	229	209
	5547	UN82129	IpGALY01024935.1_RC TSA: Ipomoea purpurea ABCDEF_41920 transcribed RNA sequence	GGGAGGACAACTGAGAAAGATT	CGCTTCCTGAATATGTTGAAAA	264	95
	5547	UN82129	IpGALY01057715.1_RC TSA: Ipomoea purpurea ABCDEF_58939 transcribed RNA sequence	GGGAGGACAACTGAGAAAGATT	CGCTTCCTGAATATGTTGAAAA	264	95
	5551	UN82180	IpGALY01042171.1 TSA: Ipomoea purpurea ABCDEF_77932 transcribed RNA sequence	ACTCTCATCCGCTCTCTCTCTT	AATGGCTTTTCCTATCTTCTGC	147	132
	5551	UN82180	IpGALY01067682.1 TSA: Ipomoea purpurea ABCDEF_59829 transcribed RNA sequence	ACTCTCATCCGCTCTCTCTCTT	AATGGCTTTTCCTATCTTCTGC	147	132
	5551	UN82180	In_TC9840 homologue to UniRef100_A7PLP4 Cluster: Chromosome chr7 scaffold_20, whole genome shotgun sequence; n=1; Vitis vinifera|Rep: Chromosome chr7 scaffold_20, whole genome shotgun sequence - Vitis vinifera (Grape), partial (39%)	ACTCTCATCCGCTCTCTCTCTT	AATGGCTTTTCCTATCTTCTGC	147	132
	5551	UN82180	IpGALY01004590.1_RC TSA: Ipomoea purpurea ABCDEF_27419 transcribed RNA sequence	ACTCTCATCCGCTCTCTCTCTT	AATGGCTTTTCCTATCTTCTGC	147	132
	5551	UN82180	IbPBL_S_PBL_c24690	ACTCTCATCCGCTCTCTCTCTT	AATGGCTTTTCCTATCTTCTGC	147	129
	5551	UN82180	IbTSA_JP107915.1 Contig_3327 @@@BLASTX: gi|5007038|gb|AAD37790.1|AF149424_1MAP kinase [Ipomoea batatas]	ACTCTCATCCGCTCTCTCTCTT	AATGGCTTTTCCTATCTTCTGC	147	129
	5551	UN82180	IbCAP3_Contig4173.1 B9DHA8_ARATH AT5G67380 protein###Arabidopsis thaliana###At5g67380	ACTCTCATCCGCTCTCTCTCTT	AATGGCTTTTCCTATCTTCTGC	147	129
	5551	UN82180	IbCAP3_RT_170407.1 CSK21_ARATH Casein kinase II subunit alpha-1###Arabidopsis thaliana###CKA1	ACTCTCATCCGCTCTCTCTCTT	AATGGCTTTTCCTATCTTCTGC	147	129
	5626	UN83855	IpGALY01025432.1 TSA: Ipomoea purpurea ABCDEF_29186 transcribed RNA sequence	ATAGGGCTACCACATACGGAAT	CATTGTCTTCCTCTCTCCACTG	238	95
	5626	UN83855	In_TC318_RC similar to UniRef100_A7PHL8 Cluster: Chromosome chr17 scaffold_16, whole genome shotgun sequence; n=1; Vitis vinifera|Rep: Chromosome chr17 scaffold_16, whole genome shotgun sequence - Vitis vinifera (Grape), partial (67%)	ATAGGGCTACCACATACGGAAT	CATTGTCTTCCTCTCTCCACTG	238	95
	5753	UN87152	IpGALY01025208.1_RC TSA: Ipomoea purpurea ABCDEF_10352 transcribed RNA sequence	ACATCTCATCCTTGTTTGCATC	CGAACACATCCTCTGTTTTTGT	253	236
	5775	UN87704	IpGALY01086597.1 TSA: Ipomoea purpurea ABCDEF_3707 transcribed RNA sequence	GGAAAGGCATTATTGTTTCCTC	CAGCTCCTTCAAACTGATATGC	174	165
	5777	UN87741	IbPBL_S_PBL_c38641	CAGAAAGCTCATCATAGATGCC	TCATCACACTGAAGCATATCCA	226	227
	5777	UN87741	IbTSA_JP116264.1 Contig_11676 @@@BLASTX: gi|225437366|ref|XP_002268658.1|PREDICTED: hypothetical protein [Vitis vinifera]	CAGAAAGCTCATCATAGATGCC	TCATCACACTGAAGCATATCCA	226	223
	5777	UN87741	IbCAP3_Contig17650.1 Q656G9_ORYSJ Os01g0316500 protein###Oryza sativa subsp. japonica###B1012D10.48	CAGAAAGCTCATCATAGATGCC	TCATCACACTGAAGCATATCCA	226	223
	5782	UN87875	IpGALY01015607.1_RC TSA: Ipomoea purpurea ABCDEF_86148 transcribed RNA sequence	AAGAGAAGAAGAGTGGTGGGAG	AGGGCATCTGCAAATAAATTCT	146	143
	5782	UN87875	IbPBL_S_PBL_c9405	AAGAGAAGAAGAGTGGTGGGAG	AGGGCATCTGCAAATAAATTCT	146	137
	5782	UN87875	IbTSA_JP138611.1 Contig_34023 @@@BLASTX: gi|225465343|ref|XP_002271872.1|PREDICTED: hypothetical protein [Vitis vinifera]	AAGAGAAGAAGAGTGGTGGGAG	AGGGCATCTGCAAATAAATTCT	146	134
	5782	UN87875	IbCAP3_Contig2624.1 B9SZX2_RICCO DNA binding protein, putative###Ricinus communis###RCOM_0071880	AAGAGAAGAAGAGTGGTGGGAG	AGGGCATCTGCAAATAAATTCT	146	137
	5812	UN88417	IpGALY01020102.1 TSA: Ipomoea purpurea ABCDEF_72246 transcribed RNA sequence	CTCTAGCAGCAGTCGCTTAGG	CACCACAAAGGAGAGAAGACAG	137	113
	5812	UN88417	IpGALY01057497.1 TSA: Ipomoea purpurea ABCDEF_81144 transcribed RNA sequence	CTCTAGCAGCAGTCGCTTAGG	CACCACAAAGGAGAGAAGACAG	137	134
	5812	UN88417	In_TC10289 weakly similar to UniRef100_Q6C4T1 Cluster: Similarity; n=1; Yarrowia lipolytica|Rep: Similarity - Yarrowia lipolytica (Candida lipolytica), partial (9%)	CTCTAGCAGCAGTCGCTTAGG	CACCACAAAGGAGAGAAGACAG	137	134
	5812	UN88417	IpGALY01043157.1_RC TSA: Ipomoea purpurea ABCDEF_50833 transcribed RNA sequence	CTCTAGCAGCAGTCGCTTAGG	CACCACAAAGGAGAGAAGACAG	137	134
	5812	UN88417	IpGALY01055104.1_RC TSA: Ipomoea purpurea ABCDEF_50829 transcribed RNA sequence	CTCTAGCAGCAGTCGCTTAGG	CACCACAAAGGAGAGAAGACAG	137	134
	5812	UN88417	IpGALY01081405.1_RC TSA: Ipomoea purpurea ABCDEF_50832 transcribed RNA sequence	CTCTAGCAGCAGTCGCTTAGG	CACCACAAAGGAGAGAAGACAG	137	134
	5877	UN89610	IbTSA_JP144752.1 Contig_40164 @@@BLASTX: gi|17046459|gb|AAL34531.1|AF439861_1sucrose-phosphate synthase [Ipomoea batatas]	TCTCCATTCCTCTGCTGTAAAA	CAATATCGCCTCCAAGTAACTG	145	147
	5901	UN90055	IbTSA_JP114403.1_RC Contig_9815 @@@BLASTX: gi|223534142|gb|EEF35858.1|ELMO domain-containing protein, putative [Ricinus communis]	CATATACATGAAAGCCCTCTGC	GTCTCTCATTGCTCGAATTTTG	203	315
	5930	UN90745	IbPBL_GM0Z85L06GTUWC_RC	TCCCAATCCATTCCATTACATA	TAGTGTGGAAAGTGGGAAAATG	179	140
	5951	UN91078	IbCAP3_Contig19828.1_RC A5BLR4_VITVI Putative uncharacterized protein###Vitis vinifera###VITISV_011755	GTCAAACCATTTGCACTTTTT	TCCCAGATGTAGTAAGCAAGGA	242	229
	5962	UN91282	IbCAP3_Contig24823.1_RC B9S228_RICCO Nucleic acid binding protein, putative###Ricinus communis###RCOM_1326600	AGTGAATCCAATCTTTTGGTCC	GTTACTGAAAGCCAGAATGTCG	215	210
	5963	UN91284	IpGALY01002783.1_RC TSA: Ipomoea purpurea ABCDEF_3199 transcribed RNA sequence	ATCTCCCGACTCCCTAATAACA	AGCATATCACCTGAAATTGTGG	260	248
	5963	UN91284	IpGALY01026535.1_RC TSA: Ipomoea purpurea ABCDEF_3200 transcribed RNA sequence	ATCTCCCGACTCCCTAATAACA	AGCATATCACCTGAAATTGTGG	260	248
	5971	UN91459	IbPBL_S_PBL_c30430	GTTGCTTCCTTTGATTGGAGAT	TGCTTCAATGATCTTTCTCCTC	279	306
	5971	UN91459	IbCAP3_Contig045254.3 B9SV83_RICCO Beta-1,3-galactosyltransferase sqv-2, putative###Ricinus communis###RCOM_1302380	GTTGCTTCCTTTGATTGGAGAT	TGCTTCAATGATCTTTCTCCTC	279	306
	5989	UN91681	IpGALY01036246.1 TSA: Ipomoea purpurea ABCDEF_6061 transcribed RNA sequence	GTCCTTATGATTGTCCCTCCTC	CCACCACCATCTATACCACAAC	241	222
	5989	UN91681	IpGALY01076184.1 TSA: Ipomoea purpurea ABCDEF_6057 transcribed RNA sequence	GTCCTTATGATTGTCCCTCCTC	CCACCACCATCTATACCACAAC	241	222
	5989	UN91681	In_CJ772377_RC similar to UniRef100_A7PVG3 Cluster: Chromosome chr9 scaffold_33, whole genome shotgun sequence; n=1; Vitis vinifera|Rep: Chromosome chr9 scaffold_33, whole genome shotgun sequence - Vitis vinifera (Grape), partial (33%)	GTCCTTATGATTGTCCCTCCTC	CCACCACCATCTATACCACAAC	241	218
	5989	UN91681	IbTSA_JP136536.1 Contig_31948 @@@BLASTX: gi|147859129|emb|CAN82541.1|hypothetical protein [Vitis vinifera]	GTCCTTATGATTGTCCCTCCTC	CCACCACCATCTATACCACAAC	241	222
	5989	UN91681	IbCAP3_Contig26740.1 A5AF64_VITVI Putative uncharacterized protein###Vitis vinifera###VITISV_031055	GTCCTTATGATTGTCCCTCCTC	CCACCACCATCTATACCACAAC	241	222
	6004	UN91979	IpGALY01068480.1 TSA: Ipomoea purpurea ABCDEF_16657 transcribed RNA sequence	GCTCTGAGCTTCCATTGTTAGA	CCATTTGATCAACTCAACCG	174	210
	6004	UN91979	IpGALY01016457.1_RC TSA: Ipomoea purpurea ABCDEF_16661 transcribed RNA sequence	GCTCTGAGCTTCCATTGTTAGA	CCATTTGATCAACTCAACCG	174	228
	6004	UN91979	IpGALY01072944.1_RC TSA: Ipomoea purpurea ABCDEF_16656 transcribed RNA sequence	GCTCTGAGCTTCCATTGTTAGA	CCATTTGATCAACTCAACCG	174	198
	6004	UN91979	In_BJ559879_RC homologue to UniRef100_Q9XQB4 Cluster: Photosystem I reaction center subunit III; n=1; Vigna radiata var. radiata|Rep: Photosystem I reaction center subunit III - Phaseolus aureus (Mung bean) (Vigna radiata), partial (25%)	GCTCTGAGCTTCCATTGTTAGA	CCATTTGATCAACTCAACCG	174	186
	6022	UN92315	IbCAP3_Contig8912.1_RC Q8RY09_ARATH AT3g08780/F17O14_25###Arabidopsis thaliana###At3g08780	GAAACAACACCAGACCAGGTAA	TGGAATGAATTTCTTTTGTTGC	231	231
	6022	UN92315	In_TC11307_RC similar to UniRef100_A7QFF2 Cluster: Chromosome chr8 scaffold_88, whole genome shotgun sequence; n=1; Vitis vinifera|Rep: Chromosome chr8 scaffold_88, whole genome shotgun sequence - Vitis vinifera (Grape), partial (62%)	GAAACAACACCAGACCAGGTAA	TGGAATGAATTTCTTTTGTTGC	231	225
	6022	UN92315	IbPBL_S_PBL_c18377_RC	GAAACAACACCAGACCAGGTAA	TGGAATGAATTTCTTTTGTTGC	231	224
	6022	UN92315	IbPBL_S_PBL_lrc40172_RC	GAAACAACACCAGACCAGGTAA	TGGAATGAATTTCTTTTGTTGC	231	234
	6029	UN92490	IpGALY01039357.1_RC TSA: Ipomoea purpurea ABCDEF_44669 transcribed RNA sequence	ATACTTGCTTCATCATCATCCG	TTGGAATTCAAGGGAAGAGTG	136	145
	6041	UN92778	IbTSA_JP105415.1_RC Contig_827 @@@BLASTX: gi|41052474|dbj|BAD07484.1|PDR-type ABC transporter 2 [Nicotiana tabacum]	ATTCTGCCTTACCATATGCCTT	AGTACCAGAAAAACTTAGCCGC	269	135
	6044	UN92831	IpGALY01042789.1_RC TSA: Ipomoea purpurea ABCDEF_31168 transcribed RNA sequence	CATGAAGACTCGGAAGAAATCA	ACCCGTGCTAGTTACTTCATCA	104	111
	6044	UN92831	IbGMNYDFC01AZ9FH	CATGAAGACTCGGAAGAAATCA	ACCCGTGCTAGTTACTTCATCA	104	114
	6044	UN92831	IbTSA_JP113514.1 Contig_8926 @@@BLASTX: gi|147836191|emb|CAN73178.1|hypothetical protein [Vitis vinifera]	CATGAAGACTCGGAAGAAATCA	ACCCGTGCTAGTTACTTCATCA	104	114
	6044	UN92831	IbCAP3_Contig25194.1 B9S9F0_RICCO Transcription factor, putative###Ricinus communis###RCOM_0884580	CATGAAGACTCGGAAGAAATCA	ACCCGTGCTAGTTACTTCATCA	104	114
	6050	UN92964	IpGALY01011585.1 TSA: Ipomoea purpurea ABCDEF_18035 transcribed RNA sequence	CAATTTAGTCACGCTCCTCATC	AGGGATCTCTTCCATGAGGTTA	274	265
	6102	UN93791	IbCAP3_Contig29063.1_RC B9RR36_RICCO Red protein, putative###Ricinus communis###RCOM_0708800	ACTCCTCTTCGGTCTCAAAGTC	AGATGATCAGAGGCTTCAACAA	215	215
	6102	UN93791	IbTSA_JP105530.1_RC Contig_942 @@@BLASTX: gi|225444599|ref|XP_002274576.1|PREDICTED: hypothetical protein isoform 1 [Vitis vinifera]	ACTCCTCTTCGGTCTCAAAGTC	AGATGATCAGAGGCTTCAACAA	215	215
	6134	UN94367	IpGALY01068718.1 TSA: Ipomoea purpurea ABCDEF_8181 transcribed RNA sequence	ACTTGACTTGAAGCTTTCACCA	ATCAGGAAATATTCTGGGCAAT	278	130
	6134	UN94367	IbCAP3_Contig10084.1 B9RMK3_RICCO Signal recognition particle subunit srp72, putative###Ricinus communis###RCOM_1081350	ACTTGACTTGAAGCTTTCACCA	ATCAGGAAATATTCTGGGCAAT	278	130
	6136	UN94376	IbCAP3_Contig20277.1_RC B9T5C4_RICCO Tetrapyrrole-binding protein, chloroplast, putative###Ricinus communis###RCOM_0655990	ACAGAGCTCCGATAAATCATCA	CGGGGGTTGAAGAATATAACAT	149	132
	6136	UN94376	IpGALY01083069.1_RC TSA: Ipomoea purpurea ABCDEF_35279 transcribed RNA sequence	ACAGAGCTCCGATAAATCATCA	CGGGGGTTGAAGAATATAACAT	149	144
	6149	UN94548	IpGALY01060946.1 TSA: Ipomoea purpurea ABCDEF_13497 transcribed RNA sequence	GGCATTTGATTGGAAGTAGTCA	AAAGAGAGGAGGCACAAAGAAG	245	155
	6149	UN94548	IbCAP3_ST_052838.1_RC B9RJB8_RICCO Phd finger protein, putative###Ricinus communis###RCOM_1032890	GGCATTTGATTGGAAGTAGTCA	AAAGAGAGGAGGCACAAAGAAG	245	155
	6149	UN94548	IbTSA_JP110323.1_RC Contig_5735 @@@BLASTX: gi|302141882|emb|CBI19085.3|unnamed protein product [Vitis vinifera]	GGCATTTGATTGGAAGTAGTCA	AAAGAGAGGAGGCACAAAGAAG	245	155
	6178	UN94956	IpGALY01001483.1 TSA: Ipomoea purpurea ABCDEF_52043 transcribed RNA sequence	TAGTTATCAACGAGGCGGTAGA	GTAGAAATGGCCCGAGAGAATA	267	263
	6178	UN94956	IbPBL_S_PBL_c26479	TAGTTATCAACGAGGCGGTAGA	GTAGAAATGGCCCGAGAGAATA	267	259
	6178	UN94956	IbCAP3_Contig9356.1 Q93XY7_ARATH At4g26370###Arabidopsis thaliana###At4g26370/ M3E9.200	TAGTTATCAACGAGGCGGTAGA	GTAGAAATGGCCCGAGAGAATA	267	259
	6178	UN94956	IbCAP3_Contig048790.3 D7MFA2_ARALY Antitermination NusB domain-containing protein###Arabidopsis lyrata subsp. lyrata###ARALYDRAFT_492177	TAGTTATCAACGAGGCGGTAGA	GTAGAAATGGCCCGAGAGAATA	267	257
	6185	UN95070	In_TC3550 homologue to UniRef100_A7QRJ8 Cluster: Chromosome chr8 scaffold_150, whole genome shotgun sequence; n=1; Vitis vinifera|Rep: Chromosome chr8 scaffold_150, whole genome shotgun sequence - Vitis vinifera (Grape), partial (38%)	TTCATTGATTTGCTCAGTTCCT	AGCTCTGCACATCAACCAAATA	177	149
