# Supplementary material for: Transcriptome Profiling of Beach Morning Glory (Ipomoea imperati) under Salinity and Its Comparative Analysis with Sweetpotato
Source: PLoS One. 2016 Feb 5;11(2):e0147398. doi: 10.1371/journal.pone.0147398 (PMC4743971; doi:10.1371/journal.pone.0147398)
Supplement: S10 Table — (XLSX) [file pone.0147398.s011.xlsx]

## Sheet: Sheet1
S10 Table. Type and number of SSR motif and length of the repeats in beach morning glory transcriptome
Motif	Number_of_Repeats	Length_of_repeat(bp)
GTTTTT	4	6
AT	9	2
AAG	5	3
TTA	13	3
ATT	6	3
TTA	17	3
CAT	5	3
TAT	5	3
TAT	5	3
TAA	5	3
CT	8	2
TA	7	2
CGG	5	3
AATA	5	4
AAC	6	3
GAA	5	3
AG	6	2
GGA	5	3
CT	6	2
AC	7	2
AG	8	2
GAA	8	3
ATT	5	3
AAT	8	3
TGA	13	3
TTC	6	3
AAT	10	3
AC	6	2
AG	8	2
TCA	5	3
TAT	18	3
CT	12	2
TATT	4	4
TA	7	2
AC	38	2
CA	11	2
GAA	6	3
ATC	12	3
TAA	5	3
GAA	6	3
AAAATA	5	6
GAG	5	3
TAC	5	3
TCA	5	3
AATT	4	4
CATG	4	4
CTG	6	3
AGA	5	3
AG	20	2
ATCT	4	4
AAAT	4	4
CA	6	2
CCG	5	3
TTTA	10	4
CTT	7	3
TC	10	2
AAACC	5	5
TC	10	2
AG	10	2
AATCTG	6	6
CGG	5	3
TTGGAT	4	6
AG	14	2
CTC	5	3
TTGT	4	4
TAT	7	3
TTA	22	3
TAT	6	3
AAAATT	4	6
AAAG	4	4
TCT	5	3
CAAA	5	4
TTAT	5	4
AAT	5	3
AAC	13	3
ATA	8	3
TC	8	2
TAA	6	3
GCA	5	3
AG	9	2
TAT	7	3
TGT	12	3
AAAG	4	4
AGA	8	3
GAG	8	3
ATT	6	3
TA	6	2
CTG	5	3
TAT	5	3
AGA	5	3
ATTA	6	4
AAT	11	3
GAA	5	3
CTT	7	3
GCT	5	3
GA	14	2
CCG	6	3
GA	6	2
CAG	7	3
AT	7	2
GGA	7	3
AGA	5	3
GGA	5	3
TTA	20	3
CGG	5	3
TTCT	4	4
CTC	5	3
AGC	5	3
TGA	5	3
CCAA	4	4
CTC	5	3
TGGTGT	4	6
TC	6	2
AT	7	2
AT	13	2
AAG	5	3
CTT	7	3
CAT	5	3
GAA	5	3
CT	10	2
GTA	7	3
CT	6	2
AT	6	2
AT	7	2
AT	7	2
AG	11	2
TATTT	6	5
CTT	11	3
TTGA	4	4
TG	7	2
AAT	13	3
GA	17	2
CAG	5	3
CGT	5	3
TTG	6	3
GA	9	2
TAA	21	3
CA	9	2
AAT	5	3
TA	10	2
ATT	15	3
CAAA	4	4
GT	6	2
AAC	5	3
TG	6	2
CCA	5	3
AGA	6	3
AGA	5	3
CA	7	2
CT	8	2
TC	12	2
GT	7	2
AGAT	4	4
CGG	5	3
CAATGC	4	6
TA	8	2
AAG	5	3
TC	7	2
CA	7	2
TCT	5	3
AAT	24	3
AG	7	2
ATA	7	3
ACAT	4	4
AG	10	2
AG	7	2
ATT	5	3
CTG	5	3
GAA	8	3
TTTTGT	4	6
CT	6	2
CT	14	2
ATC	5	3
CGG	6	3
CTT	9	3
ATT	5	3
ATA	6	3
TGTT	4	4
TA	6	2
CTTCTC	4	6
TG	8	2
GGC	5	3
GA	14	2
TTA	7	3
GAA	6	3
TAT	5	3
GCC	5	3
CCT	5	3
GGC	5	3
TTC	5	3
TCT	5	3
TTTTA	4	5
TTTA	5	4
AG	19	2
TC	6	2
TA	6	2
TC	11	2
GCA	5	3
AG	6	2
AAG	7	3
AGGATG	4	6
CTTTT	5	5
AAT	9	3
TCA	7	3
TTA	6	3
AG	6	2
AAT	5	3
TATT	4	4
AC	16	2
AT	9	2
AT	6	2
CGT	5	3
TCA	5	3
CAT	6	3
AAACA	6	5
AGC	5	3
TAA	5	3
TC	9	2
TC	13	2
CT	11	2
GAA	5	3
TC	10	2
GAA	6	3
GAA	6	3
TC	10	2
AAT	5	3
GTT	5	3
CT	8	2
TTTTTC	4	6
TTCA	5	4
ATT	15	3
ATT	5	3
CATG	4	4
AG	14	2
TTTC	4	4
GTA	6	3
AAT	8	3
AG	12	2
TGT	5	3
AT	8	2
CA	6	2
GCG	6	3
TTC	7	3
TTC	8	3
TC	10	2
TTC	5	3
ATG	6	3
AG	8	2
TAT	5	3
TCA	5	3
AG	7	2
TTTA	4	4
TACA	4	4
ACC	5	3
CT	6	2
GA	8	2
GAT	5	3
GAA	5	3
ATC	5	3
AAT	6	3
TC	20	2
AT	6	2
TC	13	2
CGG	5	3
TTCGAT	5	6
TCT	9	3
GA	23	2
AATC	4	4
CAT	5	3
AGATG	4	5
AG	9	2
AAT	14	3
ATA	14	3
TA	9	2
ATA	5	3
TA	8	2
TTTC	4	4
TG	7	2
CTG	5	3
AG	8	2
CGC	5	3
GAA	6	3
TTTA	4	4
TAAGC	4	5
TCA	8	3
TC	10	2
CAT	6	3
CAT	6	3
CAT	6	3
CAT	8	3
CT	6	2
TTA	5	3
GA	9	2
TC	7	2
TCA	5	3
CT	10	2
ATA	5	3
AAT	9	3
AC	7	2
AT	6	2
AC	8	2
GAA	5	3
AC	6	2
TGT	5	3
CTG	5	3
TC	10	2
TG	11	2
GA	10	2
GAGC	4	4
GA	15	2
ATAA	4	4
CTG	7	3
GGC	5	3
TCC	7	3
CTT	5	3
CT	12	2
AC	9	2
AC	10	2
AG	6	2
AAAG	4	4
TCT	10	3
AC	6	2
TCT	5	3
TTG	6	3
TG	8	2
GA	9	2
TCT	5	3
AAACC	4	5
CT	6	2
TATT	4	4
TTTA	4	4
TAT	7	3
TC	10	2
AGA	5	3
GA	15	2
GCG	5	3
GA	8	2
AAAT	7	4
AT	12	2
AG	24	2
AG	8	2
GA	12	2
TTAT	5	4
TTTG	4	4
ATTT	4	4
AAT	9	3
TGA	6	3
GA	12	2
TAA	5	3
TAA	7	3
TC	6	2
CT	11	2
TA	8	2
GA	6	2
TC	7	2
GAA	5	3
ATG	5	3
ATG	6	3
AG	11	2
CGG	5	3
TTTA	4	4
GAT	6	3
TCT	6	3
TCT	9	3
TA	8	2
TCTT	17	4
TGTT	4	4
GA	9	2
GA	10	2
AG	6	2
AAG	6	3
AG	8	2
TAG	6	3
GTG	5	3
AAT	5	3
ATTT	4	4
CGG	5	3
AATC	5	4
TC	10	2
CAAG	4	4
TG	7	2
TCA	5	3
TTC	5	3
TTA	5	3
TTA	5	3
TA	8	2
CT	14	2
TTC	6	3
TTTTA	4	5
CCG	6	3
GTT	5	3
CTTCTC	4	6
CGC	5	3
AAAG	4	4
GCA	5	3
TCT	5	3
CT	10	2
AC	7	2
TCG	6	3
ATT	10	3
TG	7	2
AG	6	2
GAT	5	3
TGAT	5	4
GAA	6	3
GAT	6	3
AAT	5	3
TC	8	2
TTTG	5	4
AT	6	2
CACAA	4	5
ATTT	4	4
TC	9	2
TCT	17	3
TCTT	4	4
TTA	5	3
CTT	6	3
CAG	5	3
AGA	9	3
ACC	5	3
TAT	6	3
TTC	6	3
ATT	5	3
AGA	6	3
AT	12	2
ATT	5	3
TGA	5	3
GAG	6	3
CGT	6	3
CCA	5	3
ATCT	4	4
TTTC	4	4
AAAT	5	4
TGG	5	3
TCT	8	3
AAC	7	3
AT	7	2
GATG	4	4
CGA	5	3
GAA	5	3
CT	6	2
AT	15	2
CTAT	5	4
AT	7	2
TTA	5	3
GCC	5	3
CT	15	2
CT	6	2
TGC	5	3
AG	11	2
AG	12	2
AAT	16	3
TC	10	2
GCC	5	3
AG	6	2
AG	12	2
GCC	5	3
AGT	7	3
GCA	5	3
GAT	6	3
CT	7	2
TGA	8	3
GCG	5	3
GAA	5	3
TC	10	2
GA	10	2
TC	9	2
AGAA	4	4
ATG	5	3
GA	6	2
AT	6	2
TG	14	2
ATA	5	3
GA	14	2
CT	23	2
ATC	5	3
ATC	7	3
TTC	5	3
TC	8	2
AAG	7	3
TGT	5	3
AG	6	2
ACAA	7	4
AC	14	2
TC	7	2
GAA	6	3
AGCT	4	4
TTC	13	3
AT	6	2
ATT	5	3
AATA	4	4
TG	13	2
CAGC	4	4
GCC	5	3
AG	13	2
AC	13	2
TAT	6	3
AT	10	2
TCT	5	3
TA	8	2
GGC	6	3
CT	18	2
ATG	5	3
CA	10	2
GAGT	4	4
TA	6	2
TTTTA	4	5
TTC	5	3
GTT	5	3
AAG	7	3
TG	6	2
GA	12	2
AT	6	2
GAGTGG	4	6
AG	7	2
GGGCC	4	5
TC	7	2
TC	6	2
ATG	5	3
TATT	4	4
AAT	6	3
CAA	5	3
TA	6	2
TGG	5	3
AAAT	5	4
CAT	6	3
ATC	13	3
ACA	9	3
TCA	9	3
CGG	6	3
GAT	6	3
GA	6	2
CAAAA	4	5
ATTTT	5	5
TGA	7	3
GAA	5	3
TTG	6	3
TAAT	4	4
GA	12	2
GTTT	5	4
TC	8	2
TAT	5	3
GCT	6	3
TC	7	2
TA	6	2
GTT	6	3
GCT	6	3
TCT	6	3
TA	6	2
GGA	7	3
CGG	5	3
AG	16	2
CAA	5	3
TA	6	2
AAT	16	3
CTT	5	3
AGCCT	4	5
GAT	5	3
CA	13	2
TC	8	2
ATAG	4	4
AG	20	2
GT	6	2
ATG	5	3
TTC	5	3
AC	20	2
AT	9	2
AC	6	2
CCT	5	3
AAATA	4	5
AC	6	2
CA	9	2
AAAT	4	4
AGA	7	3
TTTAA	5	5
CT	7	2
TC	6	2
TG	6	2
TA	6	2
ATC	5	3
GA	19	2
TC	7	2
CT	6	2
CGG	5	3
ACA	7	3
CAA	5	3
CT	12	2
CAA	6	3
TTA	11	3
TCC	5	3
GAAT	4	4
AG	12	2
TCT	5	3
AG	9	2
CCT	6	3
TA	7	2
AG	15	2
TCT	5	3
AACCA	4	5
TCG	5	3
AG	9	2
TTA	6	3
ATA	5	3
CT	9	2
TGC	5	3
TTTA	5	4
CCT	6	3
CGG	7	3
AG	10	2
CT	7	2
AC	11	2
TAA	6	3
GA	8	2
GA	9	2
AATCC	4	5
AGG	5	3
GAAA	5	4
GGT	6	3
AGC	6	3
TCA	5	3
TTA	5	3
AT	6	2
TTA	5	3
TTA	5	3
AG	6	2
GA	12	2
TGG	5	3
TA	13	2
AG	6	2
GATT	4	4
TA	6	2
GCG	5	3
TCG	5	3
GA	13	2
TCT	5	3
TTTG	6	4
AAC	5	3
GAT	5	3
AG	7	2
AG	10	2
GA	6	2
GGT	5	3
AGG	5	3
ATA	5	3
GAG	5	3
GAT	7	3
ATC	7	3
TTC	7	3
TTC	5	3
TTG	11	3
AC	10	2
TC	7	2
ACA	8	3
TGC	5	3
GAA	7	3
ACA	5	3
TC	6	2
ATA	5	3
TA	6	2
GA	7	2
GA	10	2
TA	6	2
CTG	5	3
AAG	6	3
GGCACC	4	6
GT	6	2
AG	17	2
TCTT	4	4
TTA	12	3
TTCA	4	4
TGA	5	3
TC	8	2
TTA	7	3
CCG	6	3
GA	6	2
ACT	5	3
GCC	6	3
GGCA	4	4
AAAC	5	4
AG	6	2
GAAA	4	4
TC	6	2
AT	6	2
TTG	5	3
AG	15	2
GA	9	2
CAC	6	3
TA	7	2
GTA	5	3
TC	13	2
TC	6	2
TTGG	5	4
AAT	5	3
GAA	5	3
GAT	5	3
GA	10	2
CGT	6	3
AG	10	2
AC	8	2
GA	6	2
CTT	5	3
AAC	6	3
CTC	5	3
AAT	9	3
ATA	10	3
AAT	10	3
TG	6	2
TGATTC	4	6
CCG	7	3
CAT	5	3
TC	8	2
TCA	5	3
TGTTA	4	5
GCCACC	4	6
AG	8	2
TTA	6	3
CGG	6	3
AGAAG	4	5
ATC	5	3
AAT	9	3
TC	12	2
AAT	5	3
CTT	5	3
GCG	8	3
GGC	5	3
TC	16	2
TC	16	2
CT	6	2
GAA	5	3
ATT	13	3
GTT	7	3
TA	9	2
TAT	8	3
CT	9	2
TCT	9	3
GA	7	2
GC	6	2
ATT	5	3
ATG	5	3
AGA	5	3
AC	6	2
GTAT	4	4
ATG	6	3
AGAT	8	4
AG	6	2
AAT	5	3
GCA	6	3
GT	14	2
TC	6	2
AGAA	4	4
ATT	5	3
AT	6	2
GAAG	4	4
GA	7	2
ATC	7	3
TTA	13	3
TC	7	2
TTCGGC	4	6
GA	6	2
TTTCC	4	5
CGG	6	3
TC	7	2
TC	11	2
CT	7	2
TC	9	2
CAT	5	3
TC	17	2
AAGA	4	4
TG	6	2
CAT	6	3
CTT	6	3
AGCT	5	4
GAA	7	3
CAC	6	3
GTAT	5	4
TA	6	2
GTGG	4	4
TACA	6	4
GGA	5	3
TG	6	2
AG	6	2
TTA	6	3
GAT	5	3
CCTTT	5	5
TCA	5	3
AG	10	2
CT	15	2
AC	8	2
GAT	5	3
AAG	6	3
TTCT	4	4
TCTT	5	4
TA	6	2
AAAT	5	4
TA	6	2
GA	9	2
GAT	6	3
GAA	15	3
CCG	7	3
TC	9	2
GA	6	2
ATC	7	3
AT	11	2
TAAA	4	4
AG	6	2
GCC	6	3
TTTG	5	4
TG	8	2
AG	7	2
TC	6	2
TG	6	2
TGTT	5	4
TCT	11	3
AGG	5	3
CTG	6	3
CTCTT	4	5
GA	11	2
AC	12	2
GT	8	2
GAG	7	3
CGG	5	3
TTA	6	3
TC	6	2
ATAAA	5	5
TC	7	2
TGTTT	4	5
TC	8	2
CAT	5	3
AT	6	2
TC	10	2
GA	16	2
AT	6	2
TC	6	2
TC	9	2
AT	6	2
GATGAG	5	6
TC	12	2
AC	16	2
ATT	6	3
AC	6	2
TCT	8	3
ACAT	7	4
GCA	5	3
GA	15	2
AAAT	5	4
TCC	5	3
CTAT	5	4
GCC	6	3
AAATA	4	5
ATG	5	3
CT	6	2
TTTA	4	4
GAA	5	3
GAG	6	3
CT	6	2
CA	7	2
ATA	7	3
TAA	5	3
CGG	6	3
AT	10	2
TCT	7	3
GA	7	2
GT	8	2
TCTT	5	4
TCT	6	3
CT	10	2
CTCC	4	4
AAAAT	4	5
ATA	5	3
ATT	14	3
AG	10	2
TTG	6	3
CGC	5	3
GAT	18	3
AG	18	2
TC	9	2
AT	9	2
AT	7	2
TTTG	4	4
GAA	5	3
ATAAA	4	5
TAA	9	3
TC	6	2
TC	25	2
CCTCAG	4	6
CT	8	2
AT	8	2
AG	9	2
CGC	5	3
GGC	5	3
AG	7	2
GA	17	2
CT	15	2
TC	13	2
AT	11	2
AAT	6	3
GTT	5	3
TC	11	2
AT	7	2
TC	8	2
ATT	6	3
GT	6	2
TC	6	2
GAT	5	3
AC	7	2
GCG	5	3
CT	8	2
TC	6	2
CT	7	2
TGTTGA	4	6
TTC	8	3
TC	11	2
TAA	12	3
AT	7	2
AGA	9	3
CCT	5	3
TGTC	5	4
TC	12	2
CA	6	2
AAT	7	3
AT	6	2
AAT	5	3
CA	7	2
TGT	5	3
TA	7	2
TCAC	4	4
ACC	5	3
AG	12	2
GAA	5	3
AG	10	2
TGA	5	3
GA	26	2
ACT	6	3
GT	15	2
TTA	6	3
TAT	5	3
TGC	5	3
GT	6	2
TTAT	4	4
AC	12	2
TG	8	2
CGC	8	3
TCT	6	3
GA	9	2
ATTT	4	4
ATT	5	3
CTT	5	3
CCG	5	3
ATT	26	3
TA	6	2
TAT	5	3
GA	13	2
AT	7	2
TAT	6	3
TAT	23	3
CTAT	5	4
TCT	5	3
CCACC	4	5
TC	7	2
AG	21	2
TA	7	2
TTTA	4	4
TC	9	2
AAT	5	3
TGT	5	3
AAC	5	3
TC	8	2
TTA	7	3
AC	7	2
GAA	5	3
AAT	15	3
TAA	16	3
ATA	11	3
CACT	4	4
CT	6	2
TATT	8	4
AG	14	2
GATA	4	4
GAG	5	3
AGA	6	3
TTTAAT	4	6
TATT	4	4
ATA	17	3
CT	11	2
ACT	5	3
CT	7	2
TC	7	2
TTTAT	6	5
TTC	5	3
ATT	11	3
AATT	4	4
GA	8	2
TTA	7	3
GAA	5	3
TC	13	2
GAAA	4	4
CAT	5	3
TC	6	2
TAA	5	3
AC	6	2
CTT	6	3
AG	7	2
AAAAT	5	5
AG	7	2
GA	11	2
ATT	7	3
AGCT	4	4
CAT	5	3
AAACA	8	5
TTA	15	3
CAC	5	3
CAT	5	3
TAT	6	3
ATT	8	3
GGA	5	3
AC	21	2
AC	6	2
TTAA	4	4
TC	11	2
TCA	7	3
TTG	5	3
TATT	4	4
ATA	13	3
GTT	5	3
CT	8	2
GCC	6	3
AT	6	2
TC	7	2
GAT	5	3
GCG	6	3
AT	8	2
TGG	5	3
CAG	5	3
CAT	5	3
TTCTCT	4	6
AC	7	2
GAA	5	3
CAT	5	3
AGA	11	3
GAT	5	3
AATCTG	4	6
GGCGGT	4	6
TTG	5	3
CGC	6	3
GAA	6	3
TATT	4	4
TAC	10	3
TCT	7	3
ATT	5	3
CTGT	4	4
ATAA	5	4
TTAT	4	4
TTTA	4	4
TC	8	2
GAA	5	3
ATG	5	3
AC	6	2
TAGA	4	4
CT	11	2
AG	7	2
CT	7	2
AGA	5	3
GGAA	4	4
TGGTT	4	5
GAA	7	3
ATT	9	3
AG	6	2
TTC	5	3
AT	6	2
TAT	5	3
AAT	16	3
TCA	5	3
AATC	4	4
GT	6	2
CGC	5	3
GGA	5	3
TAAAGG	4	6
TTTC	4	4
GAA	5	3
TTA	18	3
GAT	6	3
GGAAAA	4	6
AAC	14	3
AAT	17	3
GA	22	2
AG	6	2
TCT	13	3
AAT	16	3
GTG	7	3
AC	7	2
AGG	5	3
CGC	5	3
AG	6	2
AC	6	2
ATTT	4	4
AAGCC	5	5
TGAT	5	4
CT	8	2
ATA	5	3
AAAT	4	4
AAAT	5	4
TTC	6	3
AAG	6	3
AG	6	2
TC	10	2
TTTA	4	4
GCA	7	3
CTT	5	3
TTC	6	3
TA	10	2
TA	8	2
AAT	17	3
AAT	8	3
GAA	6	3
ATA	7	3
TGA	5	3
GAA	5	3
GA	11	2
TC	10	2
AGC	6	3
TGC	5	3
TAAT	4	4
AT	11	2
ATT	9	3
GCC	5	3
TA	6	2
AC	8	2
GA	6	2
TTA	9	3
CAAA	4	4
CATT	4	4
AC	9	2
TTC	6	3
TTGC	5	4
AG	7	2
TC	6	2
AT	9	2
AAT	14	3
CTC	6	3
TC	8	2
AG	7	2
GA	18	2
GA	8	2
TC	7	2
TTC	5	3
CTTC	4	4
GCG	6	3
TCTTCA	5	6
AG	7	2
CA	6	2
AC	6	2
AAC	6	3
CT	6	2
TC	7	2
GCA	5	3
TGTA	5	4
TCT	16	3
GAT	5	3
TTCA	6	4
ATGT	4	4
AG	11	2
GAA	5	3
AAAT	6	4
AG	8	2
GA	6	2
TC	19	2
TTTTA	4	5
AGT	5	3
TAT	7	3
ATAAA	5	5
TC	10	2
AG	9	2
CT	6	2
CT	7	2
TGT	5	3
ATA	5	3
ATTA	4	4
GA	6	2
GA	10	2
CCG	5	3
AAT	6	3
GATTA	4	5
TA	6	2
AC	9	2
TC	8	2
CTT	10	3
AAG	5	3
AG	7	2
CGG	5	3
CCTTT	4	5
AG	7	2
TTTA	4	4
AG	7	2
GAA	5	3
TTTG	7	4
TA	6	2
CA	6	2
AT	6	2
CT	9	2
AG	8	2
TG	6	2
TTTTG	6	5
TGA	5	3
TTTTTG	4	6
TA	9	2
TCA	5	3
CCG	5	3
AAT	5	3
ATG	7	3
GA	7	2
AC	7	2
AG	9	2
ATC	5	3
TCC	5	3
TTG	5	3
AG	6	2
GA	9	2
TC	7	2
TCAC	4	4
ATC	6	3
TCA	5	3
GAT	7	3
TA	6	2
CA	6	2
ATC	6	3
TTC	5	3
ATC	7	3
TC	7	2
TC	6	2
GA	7	2
ATG	5	3
CCG	5	3
AAT	6	3
TGT	5	3
GA	25	2
AG	7	2
GA	7	2
CTT	5	3
GAA	5	3
TTCT	4	4
CT	7	2
TA	7	2
CAT	5	3
GTTT	4	4
CCA	5	3
TTA	5	3
TC	10	2
TC	10	2
CGC	6	3
CTTT	4	4
CTA	8	3
CTC	5	3
TCT	10	3
ACA	6	3
TCT	6	3
AG	6	2
ATT	6	3
TA	7	2
GA	9	2
AT	6	2
CT	6	2
AT	10	2
AT	7	2
CT	7	2
TTC	7	3
ATC	7	3
AG	8	2
AAATCA	4	6
TGC	5	3
AC	10	2
TA	10	2
AAAG	5	4
CCA	7	3
AATT	4	4
TC	18	2
TCA	5	3
TC	10	2
AAAATA	4	6
CTT	6	3
AG	6	2
CTCCA	5	5
GA	6	2
GCC	6	3
TTTA	8	4
TTTTA	5	5
TAA	7	3
AT	9	2
TCT	11	3
TTCA	6	4
AAG	7	3
TTC	6	3
AAACA	4	5
GA	6	2
AG	6	2
CT	7	2
TTTTC	5	5
TCT	5	3
AG	10	2
AG	8	2
AATTG	4	5
GTTT	4	4
TA	8	2
AG	6	2
GA	7	2
AG	6	2
TC	17	2
TTC	5	3
CTT	7	3
TA	6	2
CA	6	2
AATG	4	4
GA	9	2
AG	13	2
TA	6	2
AT	9	2
TTC	5	3
AGA	5	3
CT	9	2
GAA	6	3
TC	6	2
TCT	6	3
AG	10	2
TGA	5	3
TC	12	2
AT	9	2
AG	20	2
TCT	5	3
TCC	5	3
GCTA	4	4
AAG	5	3
GGAA	5	4
CT	17	2
TG	6	2
TAT	5	3
AAT	15	3
GAA	9	3
GAA	5	3
AAG	5	3
AGA	5	3
GA	9	2
AAAAT	5	5
GAAA	4	4
TG	6	2
AGA	6	3
AAT	5	3
GTTT	4	4
AAAT	5	4
CACT	6	4
TC	11	2
CGATC	4	5
CT	15	2
AT	13	2
CTT	7	3
TC	8	2
TGG	5	3
GAA	5	3
GAA	5	3
AAG	10	3
CT	7	2
AAT	5	3
AC	6	2
TAA	17	3
AG	9	2
TA	7	2
TC	6	2
TC	7	2
CT	6	2
ATA	8	3
CT	6	2
GTTT	4	4
AAAT	5	4
CCG	6	3
AAT	6	3
AT	12	2
TC	14	2
AAT	5	3
CT	6	2
GA	11	2
CT	8	2
CT	10	2
CT	6	2
AG	9	2
AG	6	2
TC	6	2
GAT	7	3
AAG	5	3
TA	7	2
GAA	5	3
GCT	5	3
TTG	6	3
GA	8	2
ATT	18	3
AG	13	2
TC	10	2
AAAT	4	4
AT	6	2
TA	6	2
TA	10	2
CATA	5	4
TA	11	2
TC	12	2
CCG	5	3
TCT	9	3
GA	15	2
GCT	5	3
AT	7	2
TA	7	2
TCT	6	3
AC	6	2
AAT	12	3
TTC	12	3
AATA	4	4
GA	6	2
CT	6	2
GA	6	2
GGAA	4	4
GA	15	2
TAT	6	3
ACT	5	3
ACA	7	3
AG	23	2
ATATC	4	5
AGC	6	3
AG	6	2
CTGT	4	4
AT	7	2
CT	9	2
AGA	5	3
GA	6	2
GA	6	2
CATC	4	4
AGA	6	3
AAG	5	3
TC	6	2
GGA	5	3
AGA	5	3
CTT	5	3
AC	6	2
CT	7	2
TCC	5	3
AAAAT	4	5
AG	10	2
AAG	9	3
TC	10	2
TA	8	2
TGA	7	3
CT	6	2
AAT	9	3
AG	8	2
TGA	6	3
TC	7	2
TGATC	4	5
AGT	5	3
CT	8	2
TC	6	2
TC	9	2
AG	9	2
CT	6	2
AT	6	2
TTC	5	3
GAT	6	3
TCCTCT	4	6
CTC	5	3
AG	18	2
GA	6	2
CTG	5	3
TC	10	2
TA	6	2
TTTTAT	5	6
AAC	6	3
AG	10	2
TC	12	2
CAT	5	3
GAA	9	3
TTA	6	3
CT	12	2
TC	7	2
AAC	6	3
GTA	6	3
ATT	9	3
AG	10	2
TGT	5	3
GA	16	2
TC	7	2
AAG	10	3
AG	7	2
CT	12	2
AG	9	2
AAT	5	3
TCC	5	3
GA	6	2
AAAAAT	5	6
CAG	5	3
AG	8	2
TCT	7	3
AG	9	2
ATTA	5	4
TG	26	2
ATG	7	3
TC	13	2
AT	7	2
AAG	6	3
CA	6	2
CT	7	2
TATC	5	4
ACC	6	3
CA	9	2
TC	8	2
AG	13	2
CT	6	2
TTC	5	3
GAT	5	3
CTG	5	3
TCA	5	3
TCTT	7	4
TTTG	4	4
AGA	9	3
TGATC	4	5
ACCTGG	4	6
ATC	5	3
TTAGT	4	5
CCT	5	3
TC	13	2
TCG	6	3
ACC	5	3
TAGC	4	4
CAC	5	3
GA	11	2
AG	6	2
GAG	5	3
TTC	5	3
ATAA	5	4
TAT	5	3
ATAA	4	4
TTG	6	3
TTTA	4	4
TTTA	4	4
TAAT	6	4
TTG	5	3
ATT	6	3
GT	8	2
AG	6	2
AAGA	5	4
AG	21	2
AG	6	2
ATG	5	3
GA	10	2
GAT	6	3
CGA	6	3
CTT	7	3
CT	6	2
CT	6	2
AAAT	4	4
CAG	5	3
AAC	5	3
TTC	6	3
TTC	12	3
AG	15	2
CGC	5	3
AG	15	2
ATG	5	3
TGTA	5	4
GA	13	2
TTTA	4	4
TAA	7	3
AG	14	2
GCT	5	3
CTT	5	3
TTTC	4	4
ATG	6	3
GATG	4	4
TCT	7	3
CTT	5	3
TC	6	2
AGA	5	3
AG	8	2
TTC	5	3
AAAC	4	4
TTG	6	3
TA	6	2
TTG	9	3
AT	6	2
TTG	5	3
CTAT	5	4
TAG	5	3
AG	6	2
GACCA	7	5
AAG	7	3
AGA	9	3
ATG	5	3
AC	6	2
CT	7	2
TATC	6	4
AT	12	2
AC	7	2
CCG	6	3
ATA	14	3
AAGA	4	4
GTGG	4	4
CCG	7	3
CCT	6	3
CT	12	2
CT	9	2
TC	7	2
CAT	5	3
TCA	5	3
TC	10	2
TCA	5	3
CTG	5	3
AATA	4	4
ATT	21	3
GA	8	2
AATAA	5	5
GAACC	6	5
AAT	13	3
TCT	8	3
TCT	6	3
ATAA	4	4
ACT	7	3
GCG	6	3
TCT	7	3
ACA	7	3
GA	8	2
GAA	6	3
AT	6	2
TAA	7	3
CCG	5	3
TCTT	4	4
CT	8	2
CT	10	2
GA	9	2
CAA	5	3
TTC	5	3
TCC	5	3
TC	8	2
TA	6	2
TG	9	2
TCA	5	3
AAC	7	3
TGAT	5	4
GA	7	2
GA	6	2
ATC	5	3
TCGCAT	4	6
AATA	4	4
AG	14	2
CT	6	2
TG	8	2
TTC	5	3
TAA	5	3
AAGA	4	4
CT	8	2
TA	12	2
GTG	7	3
TCT	6	3
TC	30	2
TC	7	2
CGG	5	3
TGC	5	3
AAC	6	3
TTC	6	3
AGAAA	4	5
TTA	5	3
ACC	5	3
CT	6	2
CTG	6	3
ATC	6	3
AGCT	4	4
GGA	6	3
AT	6	2
CCG	5	3
TA	9	2
ATC	5	3
CAATC	4	5
GAT	5	3
TTTA	4	4
TCT	6	3
CGG	6	3
AT	6	2
AAACC	4	5
TCT	5	3
TC	13	2
AG	7	2
TTCTT	5	5
TC	6	2
AG	8	2
AAATA	4	5
ATG	7	3
CTT	7	3
AGC	6	3
CA	7	2
GA	6	2
AAC	5	3
CAT	6	3
AGA	5	3
AT	6	2
AAC	8	3
TA	9	2
TC	11	2
CT	6	2
TTGC	5	4
TTC	6	3
CCT	7	3
AAAC	6	4
GCAG	4	4
GAA	5	3
GGT	6	3
TCGA	4	4
TA	8	2
TTC	5	3
TTTG	5	4
GAG	5	3
CT	8	2
GCG	6	3
TAA	5	3
TAT	8	3
CAACAC	4	6
TC	16	2
TA	6	2
TA	6	2
TCT	6	3
TC	10	2
ATT	7	3
CCG	7	3
AG	24	2
TCT	5	3
AATC	4	4
AATCGA	5	6
TC	8	2
CTTTTA	4	6
TTAT	5	4
CTAG	4	4
TCT	6	3
AAT	6	3
TGA	7	3
AGAT	9	4
TAAT	6	4
CATA	5	4
CT	7	2
AGG	5	3
GAA	6	3
AGA	6	3
AGA	5	3
AG	9	2
GAA	7	3
TCA	5	3
TG	7	2
GAA	13	3
CAG	7	3
TC	6	2
GAT	5	3
AGA	5	3
ATC	5	3
AG	8	2
TG	6	2
AAAC	6	4
TTGTAC	4	6
ATA	5	3
GGAG	4	4
AATT	4	4
AAC	5	3
CT	12	2
TTTA	6	4
GA	12	2
CTT	5	3
CTGT	4	4
GAA	5	3
TCT	5	3
GCC	6	3
CCT	5	3
CAA	12	3
ATG	6	3
AATA	4	4
GTG	5	3
AT	8	2
CGG	7	3
AG	8	2
AG	6	2
AG	6	2
AG	7	2
AG	6	2
AAC	6	3
TA	7	2
AATTA	4	5
TTC	5	3
ATC	7	3
TGG	5	3
AC	9	2
CT	14	2
GAG	5	3
CTC	7	3
AC	7	2
AGT	5	3
TAGTT	4	5
AT	6	2
TATG	4	4
AC	6	2
AC	6	2
CA	8	2
ATG	5	3
GA	7	2
TTC	5	3
GA	11	2
TCT	5	3
CTG	5	3
AG	9	2
GCG	5	3
TGC	5	3
TCA	5	3
CTT	7	3
AT	6	2
AAT	7	3
AAT	9	3
ATT	5	3
AG	21	2
AACA	4	4
AT	6	2
GA	6	2
TTC	7	3
ATT	6	3
GCA	6	3
AAAC	4	4
CT	11	2
AG	9	2
TTTAT	4	5
ATA	5	3
TC	9	2
ATG	6	3
AT	6	2
AC	6	2
CA	6	2
AATA	4	4
CCA	8	3
AG	7	2
AAAAC	4	5
TCT	7	3
TTTA	4	4
GAA	8	3
CA	7	2
GTACT	4	5
TC	7	2
TA	7	2
GGTGCA	4	6
CAGATC	4	6
GA	6	2
AAT	6	3
TAA	5	3
TCA	6	3
CAT	7	3
CA	7	2
GCT	5	3
TC	7	2
AC	6	2
TC	6	2
CA	6	2
AG	11	2
TTG	5	3
TC	16	2
TG	6	2
ATA	6	3
AG	11	2
GA	8	2
AAC	5	3
ACA	14	3
ATA	7	3
GA	6	2
TG	6	2
TGA	6	3
ATGA	4	4
AG	6	2
AAG	5	3
AG	8	2
AT	9	2
TA	6	2
TTA	15	3
ATAG	8	4
ATTT	4	4
TG	8	2
GTG	7	3
CT	9	2
TGAAT	4	5
AAAAAT	4	6
TG	7	2
TA	13	2
AT	9	2
AT	9	2
TC	11	2
CTT	7	3
CT	8	2
ACC	5	3
CTTC	5	4
AG	9	2
TC	7	2
AG	8	2
AAAAAT	4	6
CAG	5	3
GTTTT	4	5
CTG	5	3
GCA	5	3
ATTT	5	4
TC	6	2
AT	6	2
GAA	5	3
CAA	5	3
AT	7	2
TA	8	2
ACA	6	3
GT	9	2
ATC	6	3
TATT	5	4
ATC	7	3
AG	18	2
AAAT	7	4
TGC	5	3
ATT	12	3
TTC	8	3
ATT	5	3
GGA	5	3
TGA	5	3
AAG	6	3
GA	9	2
TGAT	4	4
TC	14	2
TA	9	2
AT	9	2
AG	12	2
GAAG	4	4
AAAAT	5	5
TC	6	2
GGT	5	3
AGTG	4	4
TC	6	2
TC	8	2
TA	10	2
CT	7	2
ATA	8	3
ATA	8	3
TC	11	2
CGC	5	3
GA	8	2
AGG	5	3
TC	11	2
CT	8	2
AGC	5	3
TGA	5	3
TTAT	4	4
TTC	7	3
AAAC	4	4
AT	6	2
GCT	6	3
TCAT	4	4
TAC	7	3
AG	10	2
TCA	11	3
ACA	6	3
GA	11	2
TTC	6	3
TC	7	2
GAA	15	3
AGA	5	3
TCT	5	3
CGC	5	3
AAG	10	3
GAA	8	3
TGA	7	3
GAG	5	3
ATT	6	3
TC	10	2
TTA	5	3
TCT	6	3
AAG	5	3
TC	15	2
AAAAT	5	5
CT	8	2
AAG	6	3
TC	11	2
TATTT	4	5
AGA	13	3
AG	17	2
GA	8	2
TC	6	2
CTT	11	3
AC	6	2
AG	14	2
ACAT	4	4
TTAT	4	4
GAA	6	3
AATTG	4	5
ATA	7	3
AATT	4	4
TAA	16	3
AG	8	2
AG	21	2
AGGTA	4	5
TTTA	4	4
CAG	5	3
TAT	5	3
CCT	5	3
[truncated: 4,569 more rows]
