# Supplementary material for: Transcriptome Profiling of Beach Morning Glory (Ipomoea imperati) under Salinity and Its Comparative Analysis with Sweetpotato
Source: PLoS One. 2016 Feb 5;11(2):e0147398. doi: 10.1371/journal.pone.0147398 (PMC4743971; doi:10.1371/journal.pone.0147398)
Supplement: S1 Text — (S1_Text_unigene.sam, ~200MB in size). (ZIP) [file pone.0147398.s012.zip]

Archive with 2 entries (2 files):
- S1_Text_unigene1a.sam
- S1_Text_unigene1b.sam
