# Supplementary material for: Transcriptome Profiling of Beach Morning Glory (Ipomoea imperati) under Salinity and Its Comparative Analysis with Sweetpotato
Source: PLoS One. 2016 Feb 5;11(2):e0147398. doi: 10.1371/journal.pone.0147398 (PMC4743971; doi:10.1371/journal.pone.0147398)
Supplement: S1 Text — (S1_Text_unigene.sam, ~200MB in size). (ZIP) [file pone.0147398.s012.zip › S1_Text_unigene1a.sam]

@PG	ID:iAssembler	VN:1.3	CL:NA
SR_055597	16	UN04656	803	255	8S347M1D185M1D16M1D59M1I20M1S	*	0	0	CCACGTATCCCCTTTGGTATACACCTTATGTACTATTAGTATAATTTATACCTCTTTAAGTACTCTACGTCAAATTAATCTTAAAAGTATTATTGCTTACGCTTCTATATCCCATATGGCTATTGCTACCATGGGTGTCTTCTCTAATAATATACAAGGTATAGAAGGATCTATTTTACTATCAGTAGCTCATGGTTTAGCATCACCAGCCTTATTTATTAGTGTAGGTGTGCTTTATGATCGCTGGCATACACTTATTCTGCCTTATTATAGAGGACTAACTTCAACCATGCCTTTATTTTCTCTTTTATTTTTCATTTTCTGTCTAGCTAATATGGCAGTACCATTAACGGCTAATTTTTTAGGAGAATTCCTTTCTTTTGCAGGTGCCTATCAACG…	*	AS:i:1215	EV:Z:0.0
SR_063905	0	UN04656	813	255	170M1I137M1I4M1I2M1I26M1D31M1I106M1I9M	*	0	0	ATACACCTTATGTACTATTAGTATAATTTATACCTCTTTAAGTACTCTACGTCAAATTAATCTTAAAAGTATTATTGCTTACGCTTCTATATCCCATATGGCTATTGCTACCATGGGTGTCTTCTCTAATAATATACAAGGTATAGAAGGATCTATTTTACTATCAGTAGTCTCATGGTTTAGCATCACCAGCCTTATTTATTAGTGTAGGTGTGCTTTATGATCGCTGGCATACACTTATTCTGCCTTATTATAGAGGACTAACTTCAACCATGCCTTTATTTTCTCTTTTATTTTTCATTTTCTGTTCTAGTCTTAATATGGCAGTACCATTAACGGCTAATTTTTTAGGAGAATTCCTTTCTTTTGCAGGTTGCCTATCAACGTAACCCTTTTNTT…	*	AS:i:906	EV:Z:0.0
SR_054804	16	UN04656	826	255	51M1D231M1D323M1S	*	0	0	ACTATTAGTATAATTTATACCTCTTTAAGTACTCTACGTCAAATTAATCTTAAAGTATTATTGCTTACGCTTCTATATCCCATATGGCTATTGCTACCATGGGTGTCTTCTCTAATAATATACAAGGTATAGAAGGATCTATTTTACTATCAGTAGCTCATGGTTTAGCATCACCAGCCTTATTTATTAGTGTAGGTGTGCTTTATGATCGCTGGCATACACTTATTCTGCCTTATTATAGAGGACTAACTTCAACCATGCCTTTATTTTCTCTTTTATTTTCATTTTCTGTCTAGCTAATATGGCAGTACCATTAACGGCTAAATTTTTTAGGAGAATTCCTTTCTTTTGCAGGTGCCTATCAACGTAACCCTTTTATTACCATATTGGCTTCTTCCT…	*	AS:i:1185	EV:Z:0.0
SR_083197	16	UN04656	965	255	119M	*	0	0	CTATTTTACTATCAGTAGCTCATGGTTTAGCATCACCAGCCTTATTTATTATTGTAGGTGTGCTTTATGATCGCTGGCATACACTTATTCTGCCTTATTATAGAGGACTAACTTCAACC	*	AS:i:228	EV:Z:8e-61
CR_051034	16	UN04657	1	255	43M1I52M1D523M	*	0	0	GTAAAATATTATTGGAAGCCTATAGCACTTTGGCTGAATTTACAAAGTATCCTCCTCCTCAAAGGAGCAAGGAGACCTTGACAAAAACTTAGTATCAAACAGCAATTAGAATATTAAGGATGGCTGATAAGCATAATGCAGAAATAGATGAGAAGTTGTCTTCATCTAGATGGCCAAAAGATAAAATTTCTCAATCACAAGCCTCCTCCCAATTATCTACCACATCAGCAGCATTGCCTTCATGCTGTGGTTGCCCCTGCAAATCTGAACTCTGTGCTTCAGTTTCACTATCAGTCACTTGATTAGGTGCAGATTTCTTCAAAGAGCCCTTCACCGTGCTAGATGTTGTAGCAGATGAACTTGGAGCGGTTTCGGTGTCTAGAACACTCCACCTGTTGC…	*	AS:i:1195	EV:Z:0.0
SR_054224	0	UN04657	3	255	596M	*	0	0	AAAATATTATTGGAAGCCTATAGCACTTTGGCTGAATTTACAAGTATCCTCCTCCTCAAAGGAGCAAGGAGACCTTGACAAAAACTTAGTATCAAAACAGCAATTAGAATATTAAGGATGGCTGATAAGCATAATGCAGAAATAGATGAGAAGTTGTCTTCATCTAGATGGCCAAAAGATAAAATTTCTCAATCACAAGCCTCCTCCCAATTATCTACCACATCAGCAGCATTGCCTTCATGCTGTGGTTGCCCCTGCAAATCTGAACTCTGTGCTTCAGTTTCACTATCAGTCACTTGATTAGGTGCAGATTTCTTCAAAGAGCCCTTCACCGTGCTAGATGTTGTAGCAGATGAACTTGGAGCGGTTTCGGTGTCTAGAACACTCCACCTGTTGCTT…	*	AS:i:1173	EV:Z:0.0
SR_122313	0	UN04657	23	255	238M1D5M1I1M1D2M1I218M1D106M1D75M	*	0	0	TAGCACTTTGGCTGAATTTACAAGTATCCTCCTCCTCAAAGGAGCAAGGAGACCTTGACAAAAACTTAGTATCAAAACAGCAATTAGAATATTAAGGATGGCTGATAAGCATAATGCAGAAATAGATGAGAAGTTGTCTTCATCTAGATGGCCAAAAGATAAAATTTCTCAATCACAAGCCTCCTCCCAGTTATCTACCACATCAGCAGCATTGCCTTCATGCTGTGGTTGCCCCTGCAATCTAGACATCTGTGCTTCAGTTTCACTATCAGTCACTTGATTAGGTGCAGATTTCTTCAAAGAGCCCTTCACCGTGCTAGATGTTGTAGCAGATGAACTTGGAGCGGTTTCGGTGTCTAGAACACTCCACCTGTTGCTTGAAGCAGCTAGCGGAGGGGC…	*	AS:i:1237	EV:Z:0.0
SR_139612	16	UN04657	48	255	617M	*	0	0	ATCCTCCTCCTCAAAGGAGCAAGGAGACCTTGACAAAAACTTAGTATCAAAACAGCAATTAGAATATTAAGGATGGCTGATAAGCATAATGCAGAAATAAATGAGAAGTTGTCTTCATCTAGATGGCCAAAAGATAAAATTTCTCAATCACAAGCCTCCTCCCAGTTATCTACCACATCAGCAGCATTGCCTTCATGCTGTGGTTGCCCCTGCAAATCTGAACTCTGTGCTTCAGTTTCACTATCAGTCACTTGATTAGGTGCAGATTTCTTCAAAGAGCCCTTCACCGTGCTAGATGTTGTAGCAGATGAACTTGGAGCGGTTTCGGTGTCTAGAACACTCCACCTGTTGCTTGAAGCAGCTAGCGGAGGGGCTTCCTTCCCCTTCCAAACTCCAGCG…	*	AS:i:1215	EV:Z:0.0
SR_128160	16	UN04657	60	255	525M1I80M	*	0	0	AAAGGAGCAAGGAGACCTTGACAAAAACTTAGTATCAAAACAGCAATTAGAATATTAAGGATGGCTGATAAGCATAATGCAGAAATAAATGAGAAGTTGTCTTCATCTAGATGGCCAAAAGATAAAATTTCTCAATCACAAGCCTCCTCCCAGTTATCTACCACATCAGCAGCATTGCCTTCATGCTGTGGTTGCCCCTGCAAATCTGAACTCTGTGCTTCAGTTTCACTATCAGTCACTTGATTAGGTGCAGATTTCTTCAAAGAGCCCTTCACCGTGCTAGATGTTGTAGCAGATGAACTTGGAGCGGTTTCGGTGTCTAGAACACTCCACCTGTTGCTTGAAGCAGCTAGCGGAGGGGCTTCCTTCCCCTTCCAAACTCCAGCGGGTTCCATGTTG…	*	AS:i:1183	EV:Z:0.0
SR_063915	0	UN04657	259	255	24M1I47M1D158M1D11M1D3M1I52M1I16M1I17M	*	0	0	GCAAATCTGAACTCTGTGCTTCAGTTTTCACTATCAGTCACTTGATTAGGTGCAGATTTCTTCAAAGAGCCCTCACCGTGCTAGATGTTGTAGCAGATGAACTTGGAGCGGTTTCGGTGTCTAGAACACTCCACCTGTTGCTTGAAGCAGCTAGCGGAGGGGCTTCCTTCCCCTTCCAAACTCCAGCGGGTTCCATGTTGGAAGAACTATTGGTCCAGTCTTCGGAGCCCATGTAGTTTCCTCTCGGTGTAGCTCCTGGACTACGGCCTGCTTCCACGCGTTATCCTTCAGCATTGGTACCTCCACCAGCATCCGTTGTTCACACTAGACCC	*	AS:i:601	EV:Z:1e-171
SR_049755	16	UN04657	278	255	74M1I46M1I505M	*	0	0	TTCAGTTTCACTATCAGTCACTTGATTAGGTGCAGATTTCTTCAAAGAGCCCTTCACCGTGCTAGATGTTGTAGACAGATGAACTTGGAGCGGTTTCGGTGTCTAGAACACTCCACCTGTTGGCTTGAAGCAGCTAGCGGAGGGGCTTCCTTCCCCTTCCAAACTCCAGCGGGTTCCATGTTGGAAGAACTATTGGTCCAGTCTTCGGAGCCCCATGTAGTTTCCCTCTGGTGTAGCTCCTGGACTACGGCCTGCTTCCACGCGTTATCCTTCAGCATTGGACCTCCACCAGCATCCTTGTTCACACTAGACCCTCCCCAAGCATTAGATGTTGTTGGGGCAACACCAATCTGAGGAACTCCAACAGCACCATAATAAGCAGAACCTTGATCTAATCTC…	*	AS:i:1225	EV:Z:0.0
SR_063939	0	UN04658	1	255	187M1D7M1D3M1D16M1D2M1D2M2D349M1D32M1D134M	*	0	0	GGACCATCATACACAAATGTTTTAGTACCTCATAACCTTTAGATTTTAACCGCCGAGCAACAAGTTCTACATTTTGAAGGAACTGTTCCTCGGTGATGACCCAAGAAAACGAGTCATAGGAATTCCAACCCCTTGGTGGAAAGTTAGCATGTCCTGTTTCACCCTGAGGCTGAACTTCTGAATTTATCCTGAAATGGTGATCTAAAAATCTTACCAATTCGTGACAATAACAAAGCTTAAAGCAAACCATTTTGAACAATTAATCCAACATATCAGATAAAGCAGCAAAACATCATATCCAGCATTCCAGCACATATCAGCTAAAGTTTGTTTCAATCGAGATTGGAGTATTTAAAGAGAATTAGAGAAATAATATACTCCATAAATTACAAATTTCTT…	*	AS:i:1374	EV:Z:0.0
SR_091816	0	UN04658	136	255	71M1D260M1D239M8S	*	0	0	GTGGAAAGTTAGCATGTCCTGTTTCACCCTGAGGCTGAACTTCTGAATTTATTCCTGAAACTGGATGATCTAAAATCTTAACCTAACATTCGTGGCAATAACAAAGCTTAAAGCAAACCATTTTGAACAATTAATCCAACATATCAGATAAAGCAGCAAAACATCATATCCAGCATTCCAGCACATATCAGCTAAAGTTTGTTTCAATCGAGATTGGAGTATTTAAAGAGAATTAGAGAAATAATATACTCCATAAATTACAAATTTCTTGCTTAAACAACCACTGATATGACAGTCAAGAGAAGCCAATGCAAATCCATGCCCTAAGCTCAAAAATCAAACCTATTTCACCAAATTAAAGCAAGAAAGAGCAAAACTACGCAATAAACAATAAAGAAC…	*	AS:i:1116	EV:Z:0.0
SR_063944	0	UN04659	1	255	565M1D40M1D32M1D59M	*	0	0	CGTGATTCAAACAATACTAATAACCTAAAAGAGAAGTGCCAATTTATATATTTTTCATTTCTCATTATCCTAATCTATTCAGCAACATAGTATCAAGAAACCCTATTGCAATACCTGAAACCATGCCAAGAAACCCACTGCAATTGGAATTTTGATAGGTCATGACTAGTTTGGTTCCATGGAGGATGGTGGAATTGGAGTTCACATCTTTAACAGCCTCCCCAATTGCAACCTTGGCAGCTCTGCCAATACTCGAATCCAATGCAAAAATGGCTCCAACATTTACAACAGCAGGTCTTGAAGTGACATTCTTGCTCAACCCCTTTGAACACACTCCCAAAAAGAATAGCCATGATAAAAGAATCCAAATTGCTTTCATTCTAGCTGCTAATTTGTTCA…	*	AS:i:1358	EV:Z:0.0
SS_112479	16	UN04659	405	255	217M1D43M2D1M1D285M	*	0	0	TTTTGCATACCCAGATTTCAGCCAATCAAATCCCTTCTTTCTCCAAGAATTGATTCATAATGAGGGAGTACCCACATAAACATATAAAGAAATTTAAAGCAAAAGTCATTGTTTTAACTCATGGGCATCCAACTATAAATACTTAGATATCATATCACCTTAGTAAAATACAGAAAGAATATTTCAAAAGCAAGAAATCAGAAGGAGGATGAAGGAACTCCTCGGACACACATGACCTCAGACAACCAAGGGAAAAAAAAGTGGGAGGTGGTATGCCATTATCAGAAAAAAGAATCAGATTCTCCTATGCCAACAAATTCTGTAAGCAAAAGAGAGTACAAACTACAAAGAAAGCAGTAATACAACCATCAATCTTTAATTACATCAATACAAATTCAG…	*	AS:i:1055	EV:Z:0.0
SR_082761	16	UN04660	1	255	193M1D48M1D10M1D26M1D217M	*	0	0	GTCACCACATTCTCTCTCTCTCTCTCTCTAACTCCTCCATCGCTGGCACTGCTCATTTTCGATCACATTCAGATCCAATCCTCCCTTATCTCCGCGATTCAGATCACTCACTCTGTGTATGCGCATGTGCAAATTCTTCGTCTCGTGTTGTTGATGTTGTGTGTCTATGGTATTTAGATCTTGACGGAGAAAATGGAATCACAGCCTTCCCTGTCGTCGGGAAGGTTCGAAGCTCAGGAAAGTTTCAACACTAAGGTTTCGCGATCCACCTCCGAATCCAACAGCCATAGCCAGAGCTTAGCTTCCATTCTCAATAATCCGCATGCTGGAAAATCTGACACCTGGTGGTGGTCCGCCTCGGCGTCTGTCCCATCCCCGAATTCGCCGCTCTTCCGCCTC…	*	AS:i:951	EV:Z:0.0
SR_064139	0	UN04660	55	255	256M	*	0	0	ATTTTCGATCACATTCAGATCCAATCCTCCCTTATCTCCGCGATTCAGATCACTCACTCTGTGTATGCGCATGTGCAAATTCTTCGTCTCGTGTTGTTGATGTTGTGTGTCTATGGTATTTAGATCTTGACGGAGAAAACTGGAATCACAGCCTTCCCTGTCGTCGGGAAGGTTCGAAGCTCAGGAAATGTTTCAACACCTAAGGTTTCGCGATCCACCTCCGAATTCCAACAGCCATAGCCAGAGCTTAGCTTCC	*	AS:i:507	EV:Z:1e-144
SR_064187	0	UN04661	1	255	206M1D30M1D7M1D5M1I2M2D271M1D4M	*	0	0	GCGCAATAAGCCTAGCTAGCTAGCTAAAATTTGTTTGGGCATGGCAGCTCAAGCTACTACGACCTCACCAACGCCTTTCTCCTCATCCTCTTCAAACTTGTCTCCCAGCCTGGCACTCTTGTACCACTTAGCACAAACAATATACGCCACCAAATCCATCAAAGTGAGGCCAGCTAAGAGAAAGTAAAACCTGTCGAGATGTCCCCTGTTAAGGTTCCCAGGAATCCACCCAGGCATGCTGTCTTTTGCAGAAAACTTCATCACAATGCTCACCAGCAAGCTGCTAACGTAGTTCCCGAGAGATATGGAGGTCATGCAGAGGGCGCTGCCGAAGCTTTTGAGCCCGTCGGGGGCCTGCCCGTTGAAGAACTCGAGCTGCCCGACGTACATGAACACTTC…	*	AS:i:991	EV:Z:0.0
SS_049249	16	UN04661	169	255	686M	*	0	0	GCCAGCTAAGAGAAAGTAAAACCTGTCGAGATGTCCCCCTGTTAAGGTTCCCAGGAATCCACCCAGGCAATGCTGTCATTTTGAGTCAAAACTTCATCACAATGCTCACCNGCAAGCTGNTAACGTAGTTCCCGAGAGATATGGAGGTCATGCAGAGGGCGCTGCCGAAGCTTTTGAGCCCGTCGGGGGCCTGCCCGTTGAAGAACTCGAGCTGCCCGACGTACATGAACACTTCGGAGGCTCCTATCAGTGCATACTGTGGGATTTGCCACAGAATGCTCAAGGAGCTCGAGCCTTTGCAGTTGCTGCATTCTTTAATGGCGTATTTGAGTCTGTAACATTCGACCATCCCGGCCGCCAGCATTGCCATCACGGCGATGATGAGCCCCACGCCCATCC…	*	AS:i:1348	EV:Z:0.0
SR_126438	0	UN04661	489	255	598M	*	0	0	GCGTATTTGAGTCTGTAACATTCGACCATCCCGGCCGCCAGCATTGCCATCACGGCGATGATGAGCCCCACGCCCATCCTCTCCAGCTGTGTTATCCCACCATTCGAGGCGTTGGGTTCGCCCTTGCCATTGCTGCTCCTCTTTATCCTGCCCACCAGTGGATCCAGGAGCCTTCTGTAGAGGAAGATGCACACTGCCACGCTGCAGATGTCGAAGCTGGACATGCTTGCTGCTGGGATTCTGAAGTTTGCGACCTTTGTTTCCATGGCGTCGCCTTGCTCCACGAACAGGGAGGCCATTTGGGTGAAAACCACGGAGTAGATTATGGTGCATAGCCAGATGGGGAGCAGCCTCAGAATGCACTTCACCTCTTCCACTTGGGAGATTGGGCAGAGGCGC…	*	AS:i:1185	EV:Z:0.0
SR_131620	0	UN04661	658	255	90M1I650M	*	0	0	GCCTTCTGTAGAGGAAGATGCACACTGCCACGCTGCAGATGTCGAAGCTGGACATGCTTGCTGCTGGGATTCTGAAGTTTGCGACCTTTGTTTTCCATGGCGTCGCCTTGCTCCACGAACAGGGAGGCCATTTGGGTGAAAACCACGGAGTAGATTATGGTGCATAGCCAGATGGGGAGCAGCCTCAGAATGCACTTCACCTCTTCCACTTGGGAGATTGGGCAGAGGCGCCATGGGCTATGCTTCTTGTTCTCAACTTCCTTTGATGTTATCACAGATGCTCGGTCCAAGAATCTGAAACCTTCAGTGTGGAGCATCTTTCTTGAATTCTCATTTTCATCATCAGCTTCATACAGTTCATCTTCTTCACTTGGAATCTGTGCCTTCCACTTCTTTGAA…	*	AS:i:1459	EV:Z:0.0
SS_116225	0	UN04661	660	255	419M1I11M1D100M1D4M	*	0	0	CTTCTGTAGAGGAAGATGCACACTGCCACGCTGCAGATGTCGAAGCTGGACATGCTTGCTGCTGGGATTCTGAAGTTTGCGACCTTTGTTTCCATGGCGTCGCCTTGCTCCACGAACAGGGAGGCCATTTGGGTGAAAACCACGGAGTAGATTATGGTGCATAGCCAGATGGGGAGCAGCCTCAGAATGCACTTCACCTCTTCCACTTGGGAGATTGGGCAGAGGCGCCATGGGCTATGCTTCTTGTTCTCAACTTCCTTTGATGTTATCACAGATGCTCGGTCCAAGAATCTGAAACCTTCAGTGTGGAGCATCTTTCTTGAATTCTCATTTTCATCATCAGCTTCATACAGTTCATCTTCTTCACTTGGAATCTGTGCCTTCCACTTCTTTGAAGCC…	*	AS:i:1037	EV:Z:0.0
SR_091220	0	UN04661	665	255	387M1D200M6S	*	0	0	GTAGAGGAAGATGCACACTGCCACGCTGCAGATGTCGAAGCTGGACATGCTTGCTGCTGGGATTCTGAAGTTTGCGACCTTTGTTTCCATGGCGTCGCCTTGCTCCACGAACAGGGAGGCCATTTGGGTGAAAACCACGGAGTAGATTATGGTGCATAGCCAGATGGGGAGCAGCCTCAGAATGCACTTCACCTCTTCCACTTGGGAGATTGGGCAGAGGCGCCATGGGCTATGCTTCTTGTTCTCAACTTCCTTTGATGTTATCACAGATGCTCGGTCCAAGAATCTGAAACCTTCAGTGTGGAGCATCTTTCTTGAATTCTCATTTTCATCATCAGCTTCATACAGTTCATCTTCTTCACTTGGAATCTGTGCCTTCCACTTCTTGAAGCCGCAACA…	*	AS:i:1150	EV:Z:0.0
SR_095797	0	UN04661	1127	255	501M1D123M1I86M	*	0	0	CCCTGCTAGAAACATCACCAATGCAGCAAAAGCTGAAGCAGTAGAAGCCCAAAATCCCAGAGCCCACAACCCTTCATCCTCAAAGTAGTCCAGTATGGTGTTGGAGAAGAGTGAGCCAAGGTTGAGGGCCAGGTAGAAGTAGCTGAAAAACGCCACCTTCGAGTGTTTCTCTCTCGGATTCTCATCGTCGAATTGATCTGCCCCGAATGTAGCAATGTTTGGCTGGTATCCTCCATTCCCCAGAGCCACCAAGTAGATTGAGACATAAAACATACCAATTACCCAGCTTGAATGGGAGCCACACTGGGTTTCTTTATCCCCACAACCTTTTGGTTTCAGCAAGTAGAGTTGAGATGTCACAGATAATAACACCAATCCAATGACATAGATGACCTGGAA…	*	AS:i:1394	EV:Z:0.0
CR_017082	16	UN04661	1225	255	5S413M1I265M	*	0	0	TAGTATGTTGGAGAAGAGTGAGCCAAGGTTGAGGGCCAGGTAGAAGTAGCTGAAAAACGCCACCTTCGAGTGTTTCTCTCTCGGATTCTCATCGTCGAATTGATCTGCCCCGAATGTAGCAATGTTTGGCTGGTATCCTCCATTCCCCAGAGCCACCAAGTAGATTGAGACATAAAACATACCAATTACCCAGCTTGAATGGGAGCCACACTGGGTTTCTTTATCCCCACAACCTTTTGGTTTCAGCAAGTAGAGTTGAGATGTCACAGATAATAACACCAATCCAATGACATAGATGACCTGGAAAATGGCACAGGTTTTGTATCTTCCCCAATATGAATCACTGAGAAATGCACCAAGCAGGGAGAAGATGTAAACAGTGCCAGTCCATTTGCTCAC…	*	AS:i:1336	EV:Z:0.0
SR_094325	16	UN04661	1394	255	244M1D84M1I248M1I57M	*	0	0	AAACATACCAATTACCCAGCTTGAATGGGAGCCACACTGGGTTTCTTTATCCCCACAACCTTTTGGTTTCAGCAAGTAGAGTTGAGATGTCACAGATAATAACACCAATCCAATGACATAGATGACCTGGAAAATGGCACAGGTTTTGTATCTTCCCCAATATGAATCACTGAGAAATGCACCAAGCAGGGAGAAGATGTAAACAGTGCCAGTCCATTTGCTCACACTGTTGGCTGCATCAGCATTTTCTCTCCCATCACTCTAGTCAGGAAGAGAACCAAGTTTACCCCAACACCAAAGAATGCTAGAGTAGCTAGACCTTGATTCAGGCAGAATGATCATTCCGGCGAACCATTTTCCGGTCCGGTCACGGATAGCCGGCCGGCCATGCATGTCCAC…	*	AS:i:1233	EV:Z:0.0
SR_035953	16	UN04661	1447	255	457M1I81M	*	0	0	CACAACCTTTTGGTTTCAGCAAGTAGAGTTGAGATGTCACAGATAATAACACCAATCCAATGACATAGATGACCTGGAAAATGGCACAGGTTTTGTATCTTCCCCAATATGAATCACTGAGAAATGCACCAAGCAGGGAGAAGATGTAAACAGTGCCAGTCCATTTGCTCACACTGTTGGCTGCATCAGCATTTTTCTCTCCCATCACTCTAGTCAGGAAGAGAACCAAGTTTACCCCAACACCAAAGAATGCTAGAGTAGCTAGACCTTGATTCAGCAGAATGATCATTCCGGCGAACCATTTTCCGGTCCGGTCACGGATAGCCGGCCGGCCATGCATGTCCACCGATCCATCCCTAGTTCTCTCTCCTTCACGATCATCACCATTCATCCCCGACG…	*	AS:i:1059	EV:Z:0.0
SR_132821	16	UN04661	1543	255	138M1I70M1D228M	*	0	0	ATCTTCCCCAATATGAATCACTGAGAAATGCACCAAGCAGGGAGAAGATGTAAACAGTGCCAGTCCATTTGCTCACACTGTTGGCTGCATCAGCATTTTTCTCTCCCATCACTCTAGTCAGGAAGAGAACCAAGTTTAGCCCCAACACCAAAGAATGCTAGAGTAGCTAGACCTTGATTCAGCAGAATGATCATTCCGGCGAACCATTTCCGGTCCGGTCACGGATAGCCGGCCGGCCATGCATGTCCACCGATCCATCCCTAGTTCTCTCTCCTTCACGATCATCACCATTCATCCCCGACGCCTTCTTGGAGACTTCTAAGCAAGCCATTGATGATGGAGGCAAGCTAAGCTTCAGAGAGATTTTGTTGGTGCAAGCTAGCTGGCTGGCNATGGAGA…	*	AS:i:844	EV:Z:0.0
SR_064227	0	UN04662	1	255	105M1I15M1D5M1D37M1D478M	*	0	0	CACAAACAACCATATATCCAGTTAAGACAAGGATAACAGGAAGACATTTAATCTAGTGTAGTCCATCTATATAGTTAGATAACACAGCAACTTATCCCACCACCCNCCCTCCCCCCAAAATCAAAGAGAGAAAGAAAGAAAGAAAGGAAAAAAAAATCAATCGAAAACATAAGCAATACAGAATGAATCAAACAAACATCAACAAATAGCATTATGAGGAACAACAAACACTAGTTAAAATGAAAGGATTCAGAGAATGAACGAACCAAGCAGGTCATTCAAAGAAGTGGTTAGATTATTCAAGGGGTGGAGTGACCTCAGAAGCTACTGCTCAAATTAATTATGCTAAAAGAACTGCATGAGATATAAACACTGATGAGTAATGATAAGGCTCTATCT…	*	AS:i:1241	EV:Z:0.0
SR_111596	0	UN04662	1	255	105M1I4M1D21M1D16M1D8M1D29M1D421M1D33M	*	0	0	CACAAACAACCATATATCCAGTTAAGACAAGGATAACAGGAAGACATTTAATCTAGTGTAGTCCATCTATATAGTTAGATAACACAGCAACTTATCCCACCACCCNCCCTCCCCCAAAATCCAAAGAAGAGAAGAAAGAAAGAAAGGAAAAAAAACAATCGAAAAACATAAGCAATACAGAANGATCAAACAAACATCAACAAATAGCATTATGAGGAACAACAAACACTAGTTAAAATGAAAGGATTCAGAGAATGAACGAACCAAGCAGGTCATTCAAAGAAGTGGTTAGATTATTCAAGGGGTGGAGTGACCTCAGAAGCTACTGCTCAAATTAATTATGCTAAAAGAACTGCATGAGATATAAACACTGATGAGTAATGATAAGGCTCTATCTCT…	*	AS:i:1207	EV:Z:0.0
SR_064243	0	UN04663	1	255	491M1D33M1I8M1I54M1I11M1I44M	*	0	0	GATTTTTGGCTAAAAGTAGTTACCACATACAATAGGTCAAACAATACTCAAACCAGGCTTCATTTTACCGTCTTGGAGTGCTTAATAAGCCAATCAATAACCGCATCTATATTCACAGATTCTTTACAGGAGATCATGTAGCAGCAAACCTCTCTATCCTTGATTGAATCAAGATCCAATTGATCCACCAGTGCCTGCTTGGAAAGAGCTTCTGATTTGTCGATTTTGTTCCCGAGTACGAGCAAAGGAATCCCGCTTAATGAAGGTTTCGTCAAGAGGTCGTGAAGCTCAGTTCGAGATATAGGGACACTATCGCGATCAGCAGCGTCAACCACATACACTATTGCAGAGACACCGCGACAGTAGCGCTCCCACATGGTGCGAAATCTTCGTTGCCCT…	*	AS:i:1217	EV:Z:0.0
SR_026225	0	UN04663	58	255	172M1D261M3S	*	0	0	CTTCATTTTACCGTCTTGGAGTGCTTAATAAGCCAATCAATAACCGCATCTATATTCACAGATTCTTTACAGGAGATCATGTAGCAGCAAACCTCTCTATCCTTGATTGAATCAAGATCCAATTGATCCACCAGTGCCTGCTTGGAAAGAGCTTCTGATTTGTCGATTTTGTCCCGAGTACGAGCAAAGGAATCCCGCTTAATGAAGGTTTCGTCAAGAGGTCGTGAAGCTCAGTTCGAGATATAGGGACACTATCGCGATCAGCAGCGTCAACCACATACACTATTGCAGAGACACCGCGACAGTAGCGCTCCCACATGGTGCGAAATCTTCGTTGCCCTCCAAGGTCCCAAAGTTTGATGGTTACATTTCCCTTGGTCACTTTACGCATGTTAAATC…	*	AS:i:850	EV:Z:0.0
CS_077110	16	UN04663	67	255	56M1I114M1I79M1I397M	*	0	0	ACCGTCTTGGAGTGCTTAATAAGCCAATCAATAACCGCATCTATATTCACAGATTCTTTTACAGGAGATCATGTAGCAGCAAACCTCTCTATCCTTGATTGAATCAAGATCCAATTGATCCACCAGTGCCTGCTTGGAAAGAGCTTCTGATTTGTCGATTTTGTTCCCGAGTTACGAGCAAAGGAATCCCGCTTAATGAAGGTTTCGTCAAGAGGTCGTGAAGCTCAGTTCGAGATATAGGGACACTATCGCCGATCAGCAGCGTCAACCACATACACTATTGCAGAGACACCGCGACAGTAGCGCTCCCACATGGTGCGAAATCTTCGTTGCCCTCCAAGGTCCCAAAGTTTGATGGTTACATTTCCCTTGGTCACTTTACGCATGTTAAATCCAACG…	*	AS:i:1259	EV:Z:0.0
SS_105310	0	UN04664	1	255	23M1D73M1D78M1D79M1D42M1D44M1D130M1D195M	*	0	0	GTCTGGTTCAAAGAAATGAAGAACAGTATTTAGTAATTGTGGACAAGGACATCTAGACCAGTGTGAGATTTACATCTAATGTGATACGCTCCTTCTGGGCCCTAGGCATCTAATTAGCGCCTGAGCCACCGCGAATTACCCTCTATTAGGGGCTCGGGGCGAGGGAATTTCGCCTTAATAGTAAAATATGCAAATTTACCCAAAACAGCAGAAACTATTCCAATTGAAAATTACATAGAACAGTATACAATAAGGCCATTATGAATAGAAAATGAACTCCAGTCAACCTGAAAGGAACCAAAATCAACAGATCACATCACAACACACATAAGACTTTGATTTTTGGCAACTACCCATACCAGATTTAACAAAACACAAACAAAAATAGGAACCACTCAC…	*	AS:i:1267	EV:Z:0.0
SR_064306	0	UN04664	3	255	1S207M1D19M1D58M1D1M1D22M1D169M	*	0	0	GCTGGTTCAAAGAAATGAAGAATCAGTATTTAGTAATTGTGGACAAGGACATCTAGACCAGTGTGAGATTTACATCTAATGTGATACGCTCCTTCTGGGGCCCTAGGCATCTAATTAGCGCCTGAGCCACCGCGAATTACCCTCTATTAGGGGCTCGGGGCGAGGGAATTTCGCCTTTAATAGTAAAATATGCAAATTTACCCAAAACGCAGAAACTATTCCAATTGAAATTACATAGAACAGTATACAATAAGGGCCATTATGAATAGAAAATGAACTCCAGTCACTGAAAGGTAACCAAAATCAACGATCACATCACAACACACATAAGACTTTGATTTTTTGGCAACTACCCATACCAGATTTAACAAAACACAAACAAAAATAGGAACCACTCAC…	*	AS:i:908	EV:Z:0.0
SR_064448	0	UN04665	1	255	447M1D353M	*	0	0	GTAGAGTTCGTTGAAGCTGCAAATCTTTATCGTCCCTTCTATTCTTCTGTTCACCTTCACCGCTGTTAACCTGTTGAATTACATCTCTGGTTTTTTCTTTATCATTTCGTTCCGTTGGGTTTTCAGTGCTGCGACACTGTGGCTACAGTTTGGCGGCCGTCGGGAAATCGTTTTTGTATATATCTTGGATTTTTCATTGTTTGGAATATTTCTAAGTGAAAAATACTAGCAATCGGATTGGGGTTTATTTGTACATGTGTTGAGTGCATATAGTATAGAGAAAAGGCGGAGTGGGGAAGCGAGATGGCGATATCGGACAACGCTAGAGGGCTAATTCTGGCAGTCTTATCGAGCTTGTTTATTGGAACGAGTTTTATTTTGAAGAAGAAAGGTCTGAGA…	*	AS:i:1578	EV:Z:0.0
SR_060889	0	UN04665	425	255	4S23M1D11M1D3M1I385M1D55M1I186M6S	*	0	0	AGCGCAGGTCTCAATTCAATCTTCACATTTTTTTTTTCTTATCGTTCATTTCTTGCTTGATTCTTGACTTGGTTGGATCTCCGCTTATTAGTCGTGCTTGGTTGGGCTATTATTTTGTTTTACGCATAAATTTGAGTCTGTGATGCCAATATGATTAAGAAATGATAGTGAATTCTTGATGAGATTCAGACATATTCATGGTCAATGCACGGAAAATGATAAGTCTTGCTCTGCAGGTCAAATTGGCAAGGGTTAACTAGTACTCCATAACATATATGGATATTGCTTTGTGAATGGGAATTCCTGTTTAGGCATAGAGACTTGGGTTGTTGAAGGTGTTTCTTGATTGGGATTGGTTTGAGTTACAGTGCAATCAACATCCATTTTCACACTTATCAG…	*	AS:i:1279	EV:Z:0.0
SR_064400	16	UN04665	425	255	10S666M	*	0	0	ACGTATAGCGCAGGTCTCAATTCAATCTTCACACTTTTTTTTTTCTTTACGTTCATTTCTTGCTTGATTCTTGACTTGGTTGGATCTCCGCTTATTAGTCGTGCTTGGTTGGGCTATTATTTTGTTTTACGCATAAATTTGAGTCTGTGATGCCAATATGATTAAGAAATGATAGTGAATTCTTGATGAGATTCAGACATATTCATGGTCAATGCACGGAAAATGATAAGTCTTGCTCTGCAGGTCAAATTGGCAAGGGTTAACTAGTACTCCATAACATATATGGATATTGCTTTGTGAATGGGAATTCCTGTTTAGGCATAGAGACTTGGGTTGTTGAAGGTGTTTCTTGATTGGGATTGGTTTGAGTTACAGTGCAATCAACATCCATTTTCACAC…	*	AS:i:1320	EV:Z:0.0
SR_141968	16	UN04665	425	255	10S24M1D641M	*	0	0	ACGTATAGCGCAGGTCTCAATTCAATCTTCACACTTTTTTTTTCTTTACGTTCATTTCTTGCTTGATTCTTGACTTGGTTGGATCTCCGCTTATTAGTCGTGCTTGGTTGGGCTATTATTTTGTTTTACGCATAAATTTGAGTCTGTGATGCCAATATGATTAAGAAATGATAGTGAATTCTTGATGAGATTCAGACATATTCATGGTCAATGCACGGAAAATGATAAGTCTTGCTCTGCAGGTCAAATTGGCAAGGGTTAACTAGTACTCCATAACATATATGGATATTGCTTTGTGAATGGGAATTCCTGTTTAGGCATAGAGACTTGGGTTGTTGAAGGTGTTTCTTGATTGGGATTGGTTTGAGTTACAGTGCAATCAACATCCATTTTCACACT…	*	AS:i:1310	EV:Z:0.0
SR_097390	0	UN04665	850	255	680M	*	0	0	CTGAATCTTTGCTGCAGGTGTTGGAGGTTATACTTATTTGTTAGAGCCACTTTGGTAGGTAGGCATGATTACAAGTAAGTATAGCATGTTACATATTCCACCTGCATAAGCATGATACTTCTGCTTTTCTCTTTTATTTTTAAATTTTTGATATAGAACACTTGGACATGCAGTGATTGTTGGAGAGGGAGCAAATTTGTAGCATATGTTTATGCTCCTGCAGTTCTTGTGACTCCACTTGGTGCATTGAGTATAATAGTTAGGTAAACTTCAGGCACCCATGAAGTCTATAAACTCTGATATGGAATGCTGGATGTTACTTGCAAACTAACCATCTTTATGTATCTGCATAGTGCTGTTTTAGCACACTTTATGTTGAAGGAACGGCTACGACGGTTA…	*	AS:i:1348	EV:Z:0.0
SR_049783	0	UN04665	872	255	114M1I436M	*	0	0	GGAGGTTATACTTATTTGTTAGAGCCACTTTGGTAGGTAGGCATGATTACAAGTAAGTATAGCATGTTACATATTCCACCTGCATAAGCATGATACTTCTGCTTTTCTCTTTTATTTTTTAAATTTTTGATATAGAACACTTGGACATGCAGTGATTGTTGGAGAGGGAGCAAATTTGTAGCATATGTTTATGCTCCTGCAGTTCTTGTGACTCCACTTGGTGCATTGAGTATAATAGTTAGGTAAACTTCAGGCACCCATGAAGTCTATAAACTCTGATATGGAATGCTGGATGTTACTTGCAAACTAACCATCTTTATGTATCTGCATAGTGCTGTTTTAGCACACTTTATGTTGAAGGAACGGCTACGACGGTTAGGCATACTGGGATGCATTTCA…	*	AS:i:1082	EV:Z:0.0
SS_038640	0	UN04666	1	255	315M1D57M1D16M1D7M	*	0	0	GTTTATGAAAATATAAACAAATCTCACAACATTATGAAAAATATTCAGAGTGGGGGAACGATAATTATTAATTCTGCCAAAATAACAATAGATTGATATTCCCTATAGAAATTGCAATGGTCTGACCACTTTTATATTTATTGCTAATTATCTTTCCATCATTTCTTCTTTGTATAAATACTCAACTACAATTTATGTTTCTCATTATATCAACAACAAATATTATTTTCTGAAGGAAATCTACAGCAAATTCATTTAATGAGGCAAATTACTGGATCACTTCGTATAGGGAGTAAGAGGAAGCACATCATGTCAGACAAAGGTATTCTCCTTTAATCATAAGCTATTATAAATTTAGAAATTATAAACCAATACTTGAGGATAGTCTATTACCT	*	AS:i:761	EV:Z:0.0
SR_064483	0	UN04666	293	255	1S197M	*	0	0	GGTAAGAGGAAGCACATCATGTCATGACAAAGGTATTCTCCTTTAATCATAAGCTATTATAAATTTAGAAATTATAAACCAAGTACTTGAGGATAGTCTTATTACCTGCTAGCATCTTCTATATATTTTAGTTGTATATCTTTCCTGGATTTAAAAATGTAACGTAACCCATTGTAATCTTTCTGCAAATCATATCAT	*	AS:i:390	EV:Z:1e-108
CS_090090	16	UN04667	1	255	625M	*	0	0	AAAAGGAGAAAAAGGAACTGAAAAGAACAATATTATGATAATCAATGCAAACGATGAGCACCACATTAGGCATTGTATTGCTCAACAGTGAGGACGGTGCACAATTACTTGCATTACAGACCCATTTCAGCCAATCAATGCATAAAATAAATGCTATAATTAGCCAGGCAAGGATTATGATAAGAAAATATCTCACTAACACGAAGAAAACATGTTAGCCTGCCAAAGCTGGAAAACATGCTAGCCTGCCAAAGCCGGAAAACATGCTAGCCAGCCAATGCCAGGATTTAATATTGGCCATTTTACTTCTTTCCAACAAAAAGAACGTGACAACATATAATAACTAGCCAGGTAAAGAGAACCCAAGACATCTTTGGAATTTTTTTCAAAAAAAAAAAT…	*	AS:i:1239	EV:Z:0.0
SR_064541	0	UN04667	88	255	216M1D30M1I1M1I5M1I28M6S	*	0	0	GTGAGGACGGTGCACAATTACTTGCATTACAGACCCATTTCAGCCAATCAATGCATAAAATAAATGCTATAATTAGCCAGGCAAGGATTATGATAAGAAAATATCTCACTAACACGAAGAAAACATGTTAGCCTGCCAAAGCTGGAAAACATGCTAGCCTGCCAAAGCCGGAAAACATGCTAGCCAGCCAATGCCAGGATTTAATATTGGCCATTTACTTCTTTCCAACAAAAAGAACGTGACAACGAATATAAATAACTAGCCAGGTAAAGAGAACCCAAGAACGAAT	*	AS:i:527	EV:Z:1e-149
SR_130644	0	UN04667	426	255	7M1D149M	*	0	0	GTTCACTAAGAGCATTCAAAATAATCATATTGCACAAACAAATCATATAATTATCAGCACCTAAAAATAATTATCAGTGAGGATGGTGCACAATTACTTGCATTTAAATCGTTTTCAGCAAGTCAATACATAGAATAAATGTTATAACTAGCCAGG	*	AS:i:301	EV:Z:6e-82
CR_019779	16	UN04667	465	255	24M1D147M	*	0	0	CAAATCATATAATTATCAGCACCTAAAATAATTATCAGTGAGGATGGTGCACAATTACTTGCATTTAAATCGTTTTCAGCAAGTCAATACATAGAATAAATGTTATAACTAGCCAGGCAATGAATATGAGAAGAAAAAATCTCACTAACACGAAAAAAACATGTTTAGCCC	*	AS:i:331	EV:Z:7e-91
SR_064542	0	UN04668	1	255	59M1I1M1I2M1I10M2I6M1I1M1D4M1I1M1I171M1D78M1D5M1I272M1S	*	0	0	CAGGAGTGCAGCGGCAGACGAAAAAGTAGGCTGCCGATTCATTCCAAAGATACTCCCAGTGCAGCACTGGGGAACGATGTTGATGCAGGCCGTGGTTGGGCTCAGCTCCTCTCAGGCCGAAAGGCCAGCGACAGAGGCAGGATTCACCGATTCCTCGGGTGGCGTTCGCGCGCCGCCAGTTTCGCGAAAATGGAATCGCGCGGCCAGGAACGATAAGAAACCGTTTCGAGCCGAGTTAAGTAACACGGGCTGGTTTCGAGCCCGGTGAATCGCAGTTGCCTTAGGCACATGGTTGCTACTGTGTATCAGCACGGTCGGGTGACTCTGGCGTTCTCCCGAAAGGGGCGTCCGCCAAATGAAAGACACCGAAAGGCGTGACAAAGTGAGCGCTCGTACCGG…	*	AS:i:1118	EV:Z:0.0
SR_130883	16	UN04668	8	255	108M1I131M1D392M	*	0	0	GCAGCGGCAGACGAAAAAGTAGGCTGCCGATTCATTCCAAAGATACTCCCAGGTGACTGGGGAACTGTTGAGCCAGGCTGGTTGGGCTCAGCTCCTCTCAGGCCGAAAGGGCCAGCGACAGAGGCAGGATTCACCGATTCCTCGGGTGGCGTTCGCGCGCCGCCAGTTTCGCGAAAATGGAATCGCGCGGCCAGGAACGATAAGAAACCGTTTCGAGCCGAGTTAAGTAACACGGGCTGGTTCGAGCCCGGGTGAATCGCAGTTGCCTTAGGCACATGGTTGCTACTGTGTATCAGCACGGTCGGGTGACTCTGGCGTTCTCCCGAAAGGGGGCTCCGCCAAATGAAAGACACCGAAAGGCGTGACAAAGTGAGCGCTCGTACCGGGAGGGACACGCGG…	*	AS:i:1237	EV:Z:0.0
SR_105364	16	UN04668	13	255	6S729M	*	0	0	ACGTATGGCAGACGAAAAAGTAGGCTGCCGATTCATTCCAAAGATACTCCCAGGTGACTGGGGAACTGTTGAGCCAGGCTGGTTGGGCTCAGCTCCTCTCAGGCCGAAAGGCCAGCGACAGAGGCAGGATTCACCGATTCCTCGGGTGGCGTTCGCGCGCCGCCAGTTTCGCGAAAATGGAATCGCGCGGCCAGGAACGATAAGAAACCGTTTCGAGCCGAGTTAAGTAACACGGGCTGGTTTCGAGCCCGGGTGAATCGCAGTTGCCTTAGGCACATGGTTGCTACTGTGTATCAGCACGGTCGGGTGACTCTGGCGTTCTCCCGAAAGGGGGCTCCGCCAAATGAAAGACACCGAAAGGCGTGACAAAGTGAGCGCTCGTACCGGGAGGGACACGCG…	*	AS:i:1445	EV:Z:0.0
CS_028851	0	UN04669	1	255	362M1I333M	*	0	0	GTTAAGCTGGAAGCTAATGAAAGCTTCTTTAACCCAAATATTCCAATGGCAGTAACATGCATCAGAACCAATGAAAATATTGTTGAATCATGCACTATAGGCCAAAATTGTCCACCTGTCTCATATTTGGGTGCGTATACATTTAGTATCTGGTGGCGATAAATGACGTATCCCAAACAGTAGTAAAGAACAATAAATGGCAAGATTAGGGGCGCTAAGAAGAAGTATATTACACCAACAAGACCAAATAAAAGAAGCCGTGGAATTTCTCTGTGGTATGGCATTGATGGAACCTCAAAATCTTCAATAGATGCTTTGCAAAATCTCTTCTTAAAAAAACTTAAAAGAAAAGGTTTTAGCCGAAAAAACTTCAGAGGCTGTGCTGGTCCATCCAGATGT…	*	AS:i:1370	EV:Z:0.0
SR_048874	16	UN04669	213	255	813M	*	0	0	CGCTAAGAAGAAGTATATTACACCAACAAGACCAAATAAAAGAAGCCGTGGAATTTCTCTGTGGTATGGCATTGATGGAACCTCAAAATCTTCAATAGATGCTTTGCAAAATCTCTTCTTAAAAAAACTTAAAAGAAAAGGTTTTAGCCGAAAAACTTCAGAGGCTGTGCTGGTCCATCCAGATGTCACAACATAGGCAATGAAGAAAGATGCCTGACTCGGAACTGCTACGGCTAATATGCTAGGGATGTTCTTCAGCTCAAGAAATATTTGAGCACGGTAAAGAACTGACCCAGATAAAGTATTTGCAAAGAAAATATTCCAAATTATAAACCACAGAACTTTGAAGCACGCACTTCTTCCTATCTGACTCAGTGCAATATAACCTTGTATGGATGA…	*	AS:i:1604	EV:Z:0.0
SS_112397	0	UN04669	219	255	720M	*	0	0	GAAGAAGTATATTACACCAACAAGACCAAATAAAAGAAGCCGTGGAATTTCTCTGTGGTATGGCATTGATGGAACCTCAAAATCTTCAATAGATGCTTTGCAAAATCTCTTCTTAAAAAAACTTAAAAGAAAAGGTTTTAGCCGAAAAACTTCAGAGGCTGTGCTGGTCCATCCAGATGTCACAACATAGGCAATGAAGAAAGATGCCTGACTCGGAACTGCTACGGCTAATATGCTAGGGATGTTCTTCAGCTCAAGAAATATTTGAGCACGGTAAAGAACTGACCCAGACAAAGTATTTGCAAAGAAAATATTCCAAATTGTAAACCACAGAACTTTGAAGCACGCACTTCTTCCTATCTGACTCAGTGCAATATAACCTTGTATGGATGAGAAAAT…	*	AS:i:1419	EV:Z:0.0
SR_064576	0	UN04669	444	255	66M1D4M1I115M1I6M1I86M1I1M1I6M1I17M1I1M1I2M1I54M	*	0	0	GGCTAATATGCTAGGGATGTTCTTCAGCTCAAGAAATATTTGAGCACGGTAAAGAACTGACCCAGACAAGATATTTGCAAAGAAAATATTCCAAATTGTAAACCACAGAACTTTGAAGCACGCACTTCTTCCTATCTGACTCAGTGCAATATAACCTTGTATGGATGAGAAAATCATCATAATGGGATGGCACATAGTGAGAGAAACATCTGAAGAATGAGACTAGGCAGATATCCTGTAATCACTTGACTAACAAATTTTACTTCCAATACACTTTTTAAGTAGAGGGTAAACCAAGTCTCCAGCTTGGTTACCAGATGGGTAAGACCTTGCACTAGGAGAACAGGTCCAAGGAACAGAATTGTGA	*	AS:i:632	EV:Z:0.0
SR_064586	0	UN04670	1	255	220M1I3M1I7M2D1M1D448M	*	0	0	GGAAATTATATGAAGTGTCTATGGCTCTATGCTACTAGCAGCTTATTACACGACACTTTTCAGAGTGAAAATTAATGGCAACTCCTTTAACTAAACCGATACTATGGTACAGCATACCGCTTAAAAAAATGCTATTCTGGAAATTCTACTATTTGGCCAGCACAATTACTTGGCTAGGGGACTTTAGGTTTGGTTATTTTCAGAAACTGAGACAGTCAATGGGGAAAAATTGAACAAAATGTTAAGCATGCACGCATGCATCAATCATGCAAAGCGAATAAGCAATTGGTCGAAGATCTAAGCTGCAGCTGATAGTTTGTCCTCGTGTTCATCGAGGTTGAGAACTTCCAGCAATTTTGGCCAAGATTCTGGTATCCCTCCAGGCAAATCGAATTCCAG…	*	AS:i:1310	EV:Z:0.0
CR_077249	0	UN04670	183	255	599M	*	0	0	TTTAGGTTTGGTTATTTTCAGAAACTGAGACAGTCAATGGGAAAATGGAAATACAAAATGTTAAGCATGCACGCATGCATCAATCATGCAAAGCGAATAAGCAATTGGTCGAAGATCTAAGCTGCAGCTGATAGTTTGTCCTCGTGTTCATCGAGGTTGAGAACTTCCAGCAATTTTGGCCAAGATTCTGGTATCCCTCCAGGCAAATCGAATTCCAGCAGCTTCCCTTGGCTACGATAAAAATTCTCCACCGGCTGACTCTGCAAGTGTCAACAAGTATAAATCAAGATTTTATCGTTAATCTCCATGCAAGGACACAAAGACTATTGGACTTGTAGAAAGAAACTTCTATTTGTTGTCACTTTGTAAGATTGTATTGAACAGTACTCATTTTATCCA…	*	AS:i:1179	EV:Z:0.0
CS_023422	0	UN04670	292	255	689M	*	0	0	CGAAGATCTAAGCTGCAGCTGATAGTTTGTCCTCGTGTTCATCGAGGTTGAGAACTTCCAGCAATTTTGGCCAAGATTCTGGTATCCCTCCAGGCAAATCGAATTCCAGCAGCTTCCCTTGGCTACGATAAAAATTCTCCACCGGCTGACTCTGCAAGTGTCAACAAGTATAAATCAAGATTTTATCGTTAATCTCCATGCAAGGACACAAAGACTATTGGACTTGTAGAAAGAAACTTCTATTTGTTGTCACTTTGTAAGATTGTATTGAACAGTACTCATTTTATCCATACCAATACTTGTAAGTAGAAAGTTAAGCAATACCTTGTCATAGTATACACGAAGTCTTTCCTTAACAACAGCTTCAGTATCATCAGCTCGAGAGATTAGCTTTGAAAC…	*	AS:i:1366	EV:Z:0.0
SR_044413	0	UN04671	1	255	29M1I691M	*	0	0	AAAAGATAGAATTTTGCTCTGTTACAGAGTTTTTTCTTGATTGACATAAGCTTAATTTGTGTTTTGTAGCAATGGAGGTTGGCGGTGGGAGTGGAAGTGCTGCGCGTCCAGGTCACGGCGGCTGGGGAGGAAGTGGAGGTTCTGACCTAAATGACAACCTTATAAGGACTCAGCTAGAAATACTGGAGAACATTTATTTTGTGGAACCTTTTCCATCACCAGAATTGATAGCAGAATTGTCTGCTAAGTTAGGGTTGAGTGTTCAACAGCTGAGAGTGTGGTTCCAATACAAGAGGCAGTATGACATGATGATACCCTTTGGCATACCACTGCAGAAGGGAGCCATGGTTTCGTCGATTGCTGCTGGTGAAGTGTGGGGCGAGCCTGTTTCTGCCCCTC…	*	AS:i:1419	EV:Z:0.0
SR_044532	0	UN04671	1	255	122M1D4M1I593M	*	0	0	AAAAGATAGAATTTTGCTCTGTTACAGAGTTTTTCTTGATTGACATAAGCTTAATTTGTGTTTTGTAGCAATGGAGGTTGGCGGTGGGAGTGGAAGTGCTGCGCGTCCAGGTCACGGCGGCTGGGAGGGAAGTGGAGGTTCTGACCTAAATGACAACCTTATAAGGACTCAGCTAGAAATACTGGAGAACATTTATTTTGTGGAACCTTTTCCATCACCAGAATTGATAGCAGAATTGTCTGCTAAGTTAGGGTTGAGTGTTCAACAGCTGAGAGTGTGGTTCCAATACAAGAGGCAGTATGACATGATGATACCCTTTGGCATACCACTGCAGAAGGGAGCCATGGTTTCGTCGATTGCTGCTGGTGAAGTGTGGGGCGAGCCTGTTTCTGCCCCTCC…	*	AS:i:1411	EV:Z:0.0
SR_063692	0	UN04671	1	255	543M1I188M	*	0	0	AAAAGATAGAATTTTGCTCTGTTACAGAGTTTTTCTTGATTGACATAAGCTTAATTTGTGTTTTGTAGCAATGGAGGTTGGCGGTGGGAGTGGAAGTGCTGCGCGTCCAGGTCACGGCGGCTGGGGAGGAAGTGGAGGTTCTGACCTAAATGACAACCTTATAAGGACTCAGCTAGAAATACTGGAGAACATTTATTTTGTGGAACCTTTTCCATCACCAGAATTGATAGCAGAATTGTCTGCTAAGTTAGGGTTGAGTGTTCAACAGCTGAGAGTGTGGTTCCAATACAAGAGGCAGTATGACATGATGATACCCTTTGGCATACCACTGCAGAAGGGAGCCATGGTTTCGTCGATTGCTGCTGGTGAAGTGTGGGGCGAGCCTGTTTCTGCCCCTCC…	*	AS:i:1441	EV:Z:0.0
SR_064632	0	UN04671	1	255	420M1D105M1D16M2I2M1I3M1I8M1I5M1I9M1I2M1I3M1I7M1I92M2S	*	0	0	AAAAGATAGAATTTTGCTCTGTTACAGAGTTTTTCTTGATTGACATAAGCTTAATTTGTGTTTTGTAGCAATGGAGGTTGGCGGTGGGAGTGGAAGTGCTGCGCGTCCAGGTCACGGCGGCTGGGGAGGAAGTGGAGGTTCTGACCTAAATGACAACCTTATAAGGACTCAGCTAGAAATACTGGAGAACATTTATTTTGTGGAACCTTTTCCATCACCAGAATTGATAGCAGAATTGTCTGCTAAGTTAGGGTTGAGTGTTCAACAGCTGAGAGTGTGGTTCCAATACAAGAGGCAGTATGACATGATGATACCCTTTGGCATACCACTGCAGAAGGGAGCCATGGTTTCGTCGATTGCTGCTGGTGAAGTGTGGGGCGAGCCTGTTTCTGCCCCTCC…	*	AS:i:1249	EV:Z:0.0
SR_060015	16	UN04672	1	255	556M	*	0	0	CATATTTTTCAGCTTTAAACACTCAGACAACAAAAATGGCATGCACTGCTGGGCAGGTCATTCGATGCAAAGCTGCGGTGGCATGGGAAGCAGGGAAGCCGCTAGTGATAGAGGAAGTGGAGGTCGCCCCGCCGCAGAAAATGGAAGTCCGAATCAAGATTCTCTTCACTTCTCTTTGCCACACTGATGTCTACTTCTGGGAAGCCAAGGTATACTATACTTGCAAAAATCTCAAACCCTTCTTTAATTTATATATTGCATGTTGATTTGCCTATTAATCAATGAAATTTTGATTTTTTTTTTTTGGGGTGGTCTTGCAGGGGCAAAATCCTGTCTTTCCTCGTATTCTAGGACACGAGGCTGCAGGGTAAGGTTATATTCATTAATCAAGAATTATGG…	*	AS:i:1102	EV:Z:0.0
SR_144741	0	UN04672	314	255	695M1S	*	0	0	CTTGCAGGGGCAAAATCCTGTCTTTCCTCGTATTCTAGGACACGAGGCTGCAGGGTAAGGTTATATTCATTAATCAAGAATTATGGTTATCGGATGTAATGTTTTTGAAATTCTTGATTTTTTTGGTGGGATTTTAGGATTGTGGAGAGTGTCGGAGAGGGAGTGACAGATCTAGCACCAGGGGACCATGTGCTACCTGTTTTCACTGGTGAATGCAAAGAGTGTAGACACTGCAAATCAGAGGAGAGCAATATGTGTGATCTCCTCAGGATCAACACTGACAGAGGGGTGATGCTTCACGACCAGAAATCCAAGATTTACAATCAACGGCCAACCAATCTATCACTTCGTTGGAACCTCCACCTTCAGTGAATATACTGTTTGTCATGTTGGTTCTAT…	*	AS:i:1370	EV:Z:0.0
SR_064658	0	UN04672	320	255	19S15M1I103M1I187M1D258M1D71M1I56M	*	0	0	GGGGTGGTCTTTTGGTCAGGGGGCAAAATCCTGTGCTTTCCTCGTATTCTAGGACACGAGGCTGCAGGGTAAGGTTATATTCATTAATCAAGAATTATGGTTATCGGATGTAATGTTTTTGAAATTCTTGATTTTTTTGGGTGGGATTTTAGGATTGTGGAGAGTGTCGGAGAGGGAGTGACAGATCTAGCACCAGGGGACCATGTGCTACCTGTTTTCACTGGTGAATGCAAAGAGTGTAGACACTGCAAATCAGAGGAGAGCAATATGTGTGATCTCCTCAGGATCAACACTGACAGAGGGGTGATGCTTCACGACCAGAAATCAAGATTTACAATCAACGGCCAACCAATCTATCACTTCGTTGGAACCTCCACCTTCAGTGAATATACTGTTTGT…	*	AS:i:1332	EV:Z:0.0
SR_064659	0	UN04673	1	255	99M1I45M1D5M2D9M1D1M1D3M1D2M1D1M1D147M1I23M1I56M	*	0	0	CTAATAACCTTGCTTCTGCTCGCCGCTGGCGCACCTCTCCTAACTATTGCCTATTTATTCTGGAATAATTTTTTTAGGAGGGACAATTTTACATATTTTTGCCAAATCCTTCTATTATTAAGTACGGCTGGTACCATTTCGATGTGTTTTGATTTTTTTGAACAAGAGAGGTTTGATGCTTTTGAATTCATTGTATTAATTCTATTTTCTACTTGCGGTATGCTCTTTATGATTTTGGCTTATGATTTAATTGCCATGTATTTAGCTATTGAGCTTCAAAGTTTATGTTTTTATGTGATTGCAGCATCAAAAAAGAAAGTCTGAATTTTCCACGGAAAGCCGGCTTGAAATATTTGATTTTAGGTGCATTTTCTTCTGGAATATTATTGTTTGG	*	AS:i:698	EV:Z:0.0
SR_104760	0	UN04673	1	255	399M	*	0	0	CTAATAACCTTGCTTCTGCTCGCCGCTGGCGCACCTCTCCTAACTATTGCCTATTTATTCTGGAATAATTTTTTTAGGAGGGACAATTTTACATATTTTGCCAAATCCTTCTATTATTAAGTACGGCTGGTACCATTTCGATGTTGTTTTTTGATTTTTTTTGGAACTAATGTAGAGGTTTGATGCTTTTGAATTCATTGTATTAATTCTATTTTCTACTTGCGGTATGCTCTTTATGATTTTGGCTTATGATTTAATTGCCATGTATTTAGCTATTGAGCTTCAAAGTTTATGTTTTTATGTGATTGCAGCATCAAAAAGAAAGTCTGAATTTTCCACGGAAGCCGGCTTGAAATATTTGATTTTAGGTGCATTTTCTTCTGGAATATTATTGTTTGG	*	AS:i:791	EV:Z:0.0
SR_069295	0	UN04673	252	255	122M1D81M	*	0	0	ATTTAATTGCCATGTATTTAGCTATTGAGCTTCAAAGTTTATGTTTTTATGTGATTGCAGCATCAAAAAGAAAGTCTGAATTTTCCACGGAAGCCGGCTTGAAATATTTGATTTTAGGTGCATTTCCTCTGGAATATTATTGTTTGGTTGTTCCATGATCTATGGGTCTACTGGAGCTACCCACTTCGATCAATTAGCCAAGA	*	AS:i:387	EV:Z:1e-107
SR_091190	0	UN04673	394	255	172M	*	0	0	GTTTGGTTGTTCCATGATCTATGGGTCTACTGGAGCTACCCACTTCGATCAATTAGCCAAGATTTTGACCGGATACGAAATCACTGGTGCTCGATCTAGTGGTATTTTATGGGAGTCTATTATTCGCTGTAGGATTGCCTCATTCAAGATCAACTGCAGTTCCGTTTTCCAT	*	AS:i:341	EV:Z:7e-94
SR_040428	0	UN04674	1	255	578M	*	0	0	GTTTTTGGGAGTTCAATGACACCATTTGTGATATTGCTGGTTTTGCTTTCCTCAAACCAAATCACTGCATTAACTTGGGATCTTGGTAAGCAAGTAGTAGTCCATGATTTGTTTGGAATGGACCTTCCAGGCTGGCTGCATCATGTCACTGTCCGAATTATTGCAATTGTGCCAGCCCTGTATTGTGTTTGGAATTCTGTTTATTGTATATATGCAATAATTCCTCAATTTCGTTAAAGCACGTTGGACCCATATTATACAACTCCATATTTACAACAATCCATCCACACACAGAAATAACATAAAATCTAAAAAGTTAACATGTAGAGTTAAACAGACTAAGCAGGTTCATGCTTCCATGTGTGGTTCACACTAGAGTTTCAGTGACCAGAGCCGGAA…	*	AS:i:1140	EV:Z:0.0
SR_064722	0	UN04674	1	255	141M1I11M1I95M1I63M1I136M1I61M1I42M1I7M1I4M1I2M1I3M1I13M	*	0	0	GTTTTTGGGAGTTCAATGACACCATTTGTGATATTGCTGGTTTTGCTTTCCTCAAACCAAATCACTGCATTAACTTGGGATCTTGGTAAGCAAGTAGTAGTCCATGATTTGTTTGGAATGGACCTTCCAGGCTGGCTGCATCCATGTCACTGTCCCGAATTATTGCAATTGTGCCAGCCCTGTATTGTGTTTGGAATTCTGTTTATTGTATATATGCAATAATTCCTCAATTTCGTTAAAGCACGTTGGAACCCATATTATACAACTCCATATTTACAACAATCCATCCACACACAGAAATAACATAAAATCTAAAAAAGTTAACATGTAGAGTTAAACAGACTAAGCAGGTTCATGCTTCCATGTGTGGTTCACACTAGAGTTTCAGTGACCAGAGCC…	*	AS:i:1068	EV:Z:0.0
CS_012849	0	UN04674	229	255	35M1I161M1D11M	*	0	0	TTTCGTTAAAGCACGTTGGACCCATATTATACAACATCCATATTTACAACAATCCATCCACACACAGAAATAACATAAAATCTAAAAAGTTAACATGTAGAGTTAAACAGACTAAGCAGGTTCATGCTTCCATGTGTGGTTCACACTAGAGTTTCAGTGACCAGAGCCGGAAAGATTGTCGGTGTTCCGGTCAGGGGAGGACCATCAC	*	AS:i:396	EV:Z:1e-110
SR_130756	16	UN04675	1	255	612M	*	0	0	GTTCACATTCGTGTTCAGCAGCGAAATGGTAGGAAAAGCTTGACAACTGTGCAGGGGTTGAAGAAAGAATTCAGCTACAACAAAATATTGAAGGACCTCAAGAAAGAACTTTTGCTGCAACGGTACTGTTGTTCAGGATCCAGAATTGGGCCAGGTATACATGTTTGATAATGTGGTTGTTGATAACTATCAGTTCAGTGTTCTGACTTGTCAATCTATTTGCCATTTCTTGTGAAGGTTATTCAGCTTCAAGGTGATCAGCGGAAGAATGTATCTACTTTACCTTGTCCAGGTAATTGCCTCGTACAACTTAAATTTTACTTGGTAGTTTGGTACTATACACAAATTTTACGAGATAGTGGGTGCATGGGTGGTTGTGGAGAGTATGTGTGCTCACTT…	*	AS:i:1205	EV:Z:0.0
SR_064762	0	UN04675	301	255	28M1D67M1D170M1D13M1D566M	*	0	0	CTCGTACAACTTAATTTTTACTTGGTAGTTGGTACTATACACAAATTTTACGAGATAGTGGGTGCATGGGTGGTTGTGGAGAGTATGTGTGCTCATTTTGTGTTACAAGTCATAAACGAGCCTTTTGGAGATGAACCTGACATGTGTGATCTTTACTTGCTTAGTTATTCAATCCAAACTCTTAACAGCCTTGCTTAATTCAAGTCCAAGTTTTGTTTTAGATAGCTTGGATAATGGCTAATTATTTTAGACCTGAATTATTAAATTTAGATGTGACCATTTCTGGCTTATCCTTGATTGAAGTCCCTAGTGCTATAGTTTTCGCCTTCAGTTTCTTTTTCTTTGAAAATTGGAAATACATTTGGGGTAGTAGCACTGTTGCAAAAATCGGCCTGGGCG…	*	AS:i:1645	EV:Z:0.0
CR_108418	0	UN04676	1	255	737M	*	0	0	ACCGAATCGAGGACGGCGACCGGAAGGAAGCCGGGATAGATTCGAGGATAATCCCAGGTGACTGGGGAAAGAACGGGTCAGGTTGGTTGATCCGTTCCCTCTTGAAAGCGCCGTGTAACAACGGCCATGAAGGAGGCATAATTCACCAATTCCTCTGGCGGGAGTCGCGTCCCGTCAGTCACGCGATTCGGGAATTGAGCGGCGAGGTGCGACTGAAAACCACACCGGGCCGGATCAAGTAGCCGTCGTCGGTTTCGGACGGCGGCGAATCGCGGTTACCCAGAGGGTACAAGACTGCTACCGCGTACCAGCACGGAAGGGAATGTACGGCGTCGGGATCGAAAGACCTGATCGCAAAACCGCGCCCAACGGCGTGACAAAACGGACATCCCTGACGGG…	*	AS:i:1461	EV:Z:0.0
SR_064807	0	UN04676	4	255	60M1D295M1I48M1D21M1I2M1I15M1I7M1I2M1I5M1I54M	*	0	0	GAATCGAGGACGGCGACCGGAAGGAAGCCGGGATAGATTCGAGGATAATCCCAGGTGACTGGGAAAGAACGGGTCAGGTTGGTTGATCCGTTCCCTCTTGAAAGCGCCGTGTAACAACGGCCATGAAGGAGGCATAATTCACCAATTCCTCTGGCGGGAGTCGCGTCCCGTCAGTCACGCGATTCGGGAATTGAGCGGCGAGGTGCGACTGAAAACCACACCGGGCCGGATCAAGTAGCCGTCGTCGGTTTCGGACGGCGGCGAATCGCGGTTACCCAGAGGGTACAAGACTGCTACCGCGTACCAGCACGGAAGGGAATGTACGGCGTCGGGATCGAAAGACCTGATCGCAAAAGCCGCGCCCAACGGCGTGACAAATCGGACATCCCTGACGGGGAG…	*	AS:i:938	EV:Z:0.0
CR_101496	16	UN04676	26	255	378M1D334M	*	0	0	GGAAGCCGGGATAGATTCGAGGATAATCCCAGGTGACTGGGGAAAGAACGGGTCAGGTTGGTTGATCCGTTCCCTCTTGAAAGCGCCGTGTAACAACGGCCATGAAGGAGGCATAATTCACCAATTCCTCTGGCGGGAGTCGCGTCCCGTCAGTCACGCGATTCGGGAATTGAGCGGCGAGGTGCGACTGAAAACCACACCGGGCCGGATCAAGTAGCCGTCGTCGGTTTCGGACGGCGGCGAATCGCGGTTACCCAGAGGGTACAAGACTGCTACCGCGTACCAGCACGGAAGGGAATGTACGGCGTCGGGATCGAAAGACCTGATCGCAAAACCGCGCCCAACGGCGTGACAAAACGGACATCCCTGACGGGGAGGCCCCGCTAGGCTGGCGGGAAA…	*	AS:i:1403	EV:Z:0.0
CR_102392	16	UN04677	1	255	476M	*	0	0	CGTGATAAGGCGATTCGTCAAAAGGGCAACAGCCCAGAACAGGCTTGAAGGTAAACTTATAAGGAAGCTTACTGCCCTATAGAAGAGTTACTCATCGGAACTAATTTGTTACTCTGAACCTTAGAGGCCGCTGCTTTAATCATCTAGGTATAGACCTTACAAATGAAACCCTTCTGCTTTCGGCGAAGAGGGAATTACCCTCCTTTTAGGCTACTCATGTCAGCATTCTTAGCCCAGCTATGTCCACCGGCTCAATGAGCAAGCTTCATTCCATTTGCTGGGTATTCTGCTACCCCTAGAATTTTACATCTAGGACAGGGTTTCGGTGAGACAGTGAAGAAACTGCCACTCCCTCCATATCCAAAGGTGGAACAGAGAGACAACTACTATAGACCCGTT…	*	AS:i:944	EV:Z:0.0
CR_031808	0	UN04677	39	255	3S438M	*	0	0	GCCACAGCCTTGAAGGTAAACTTATAAGGAAGCTTACTGCCCTATAGAAGAGTTACTCATCGGAACTAATTTGTTACTCTGAACCTTAGAGGCCGCTGCTTTAATCATCTAGGTATAGACCTTACAAATGAAACCCTTCTGCTTTCGGCGAAGAGGGAATTACCCTCCTTTTAGGCTACTCATGTCAGCATTCTTAGCCCAGCTATGTCCACCGGCTCAATGAGCAAGCTTCATTCCATTTGCTGGGTATTCTGCTACCCCTAGAATTTTACATCTAGGACAGGGTTTCGGTGAGACAGTGAAGAAACTGCCACTCCCTCCATATCCAAAGGTGGAACAGAGAGACAACTACTATAGACCCGTTACATTTTTGGCGCCCTCACCAGGCCAGGGAGGCTC…	*	AS:i:860	EV:Z:0.0
SR_122606	16	UN04677	44	255	9S258M1I175M	*	0	0	CTCTAATTACTTGAAGGTAAACTTATAAGGAAGCTTACTGCCCTATAGAAGAGTTACTCATCGGAACTAATTTGTTACTCTGAACCTTAGAGGCCGCTGCTTTAATCATCTAGGTATAGACCTTACAAATGAAACCCTTCTGCTTTCGGCGAAGAGGGAATTACCCTCCTTTTAGGCTACTCATGTCAGCATTCTTAGCCCAGCTATGTCCACCGGCTCAATGAGCAAGCTTCATTCCATTTGCTGGGTATTCTGCTACCCCTAGAAATTTTACATCTAGGACAGGGTTTCGGTGAGACAGTGAAGAAACTGCCACTCCCTCCATATCCAAAGCTGGAACAGAGAGACAACTACTATAGACCCGTTACATTTTTGGCGCCCTCACCAGGCCAGGGAGGC…	*	AS:i:842	EV:Z:0.0
CR_063510	16	UN04677	94	255	383M	*	0	0	ATCGGAACTAATTTGTTACTCTGAACCTTAGAGGCCGCTGCTTTAATCATCTAGGTATAGACCTTACAAATGAAACCCTTCTGCTTTCGGCGAAGAGGGAATTACCCTCCTTTTAGGCTACTCATGTCAGCATTCTTAGCCCAGCTATGTCCACCGGCTCAATGAGCAAGCTTCATTCCATTTGCTGGGTATTCTGCTACCCCTAGAATTTTACATCTAGGACAGGGTTTCGGTGAGACAGTGAAGAAACTGCCACTCCCTCCATATCCAAAGGTGGAACAGAGAGACAACTACTATAGACCCGTTACATTTTTGGCGCCCTCACCAGGCCAGGGAGGCTCAGACCACTGAGCTGTTACGCTATCGCTAAAAGGTGGCTGCTT	*	AS:i:759	EV:Z:0.0
SR_067621	0	UN04677	130	255	347M	*	0	0	GCTGCTTTAATCATCTAGGTATAGACCTTACAAATGAAACCCTTCTGCTTTCGGCGAAGAGGGAATTACCCTCCTTTTAGGCTACTCATGTCAGCATTCTTAGCCCAGCTATGTCCACCGGCTCAATGAGCAAGCTTCATTCCATTTGCTGGGTATTCTGCTACCCCTAGAATTTTACATCTAGGACAGGGTTTCGGTGAGACAGTGAAGAAACTGCCACTCCCTCCATATCCAAAGCTGGAACAGAGAGACAACTACTATAGACCCGTTACATTTTTGGCGCCCTCACCAGGCCAGGGAGGCTCAGACCACTGAGCTGTTACGCTATCGCTAAAAGGTGGCTGCTT	*	AS:i:680	EV:Z:0.0
SR_087942	16	UN04677	131	255	346M	*	0	0	CTGCTTTAATCATCTAGGTATAGACCTTACAAATGAAACCCTTCTGCTTTCGGCGAAGAGGGAATTACCCTCCTTTTAGGCTACTCATGTCAGCATTCTTAGCCCAGCTATGTCCACCGGCTCAATGAGCAAGCTTCATTCCATTTGCTGGGTATTCTGCTACCCCTAGAATTTTACATCTAGGACAGGGTTTCGGTGAGACAGTGAAGAAACTGCCACTCCCTCCATATCCAAAGCTGGAACAGAGAGACAACTACTATAGACCCGTTACATTTTTGGCGCCCTCACCAGGCCAGGGAGGCTCAGACCACTGAGCTGTTACGCTATCGCTAAAAGGTGGCTGCTT	*	AS:i:678	EV:Z:0.0
SR_064823	0	UN04677	133	255	5M1I86M1I31M1D12M	*	0	0	GCTTTAAATCATCTAGGTATAGACCTTATAAATGAAACCCTTCTGCTTTCGGCGAAGAGGGAATTACCCTCCTTTTAGGCTACTCATGTCAGACATTCTTAGCCCAGCTATGTCCACCGGCTCATGAGCAAGCTTC	*	AS:i:236	EV:Z:2e-62
SR_117758	0	UN04678	1	255	63M1D19M1D1M1D3M1D1M1D423M1D30M10S	*	0	0	GGTTCTCCCTCGTCTCCGGTCTCTCACCGCCTCTGGGTTTCCCGCCCTCAGCTCCTCTGCCCTCACGCTCTCCGCCCTGGGCAACACTCCTTCACGCCCCTCCGCCCTCGCTACTCAGTCCTCACATCCTCAGACGGTCAGACACTCAGACCTCACTGCATCGACTAAGGCACTTAGCGGCTCTGCCTCACTGAGACACTGTAAGGAGCTGATTTGCTGCATAAGAGAGCAAATAAATGGTTGTTTATTAGTCATCTACTGCACAGTATAATGGCTTTGATTACACGGTTAAGGCATCGTCTGCCGGGTCTACTCATAAGACAACCTATTCTGTACAATGTGACTGCACGATTTCCAGTTACCTCAGCTGGTGTCACTCGACACTTTGCTCAACCTGCC…	*	AS:i:1029	EV:Z:0.0
SR_090328	0	UN04678	12	255	75M1D1M1I427M1D31M8S	*	0	0	GTCTCCGGTCTCTCACCGCCTCTGGGTTTCCCGCCCTCAGCTCCTCTGCCCTCCACGCTCTCCGCCCTGGCCAACCTAGCATCCTTCACGCCCCTCCGCCCTCGCTACTCAGTCCTCACATCCTCAGACGGTCAGACACTCAGACCTCACTGCATCGACTAAGGCACTTAGCGGCTCTGCCTCACTGAGACACTGTAAGGAGCTGATTTGCTGCATAAGAGAGCAAATAAATGGTTGTTTATTAGTCATCTACTGCACAGTATAATGGCTTTGATTACACGGTTAAGGCATCGTCTGCCGGGTCTACTCATAAGACAACCTATTCTGTACAATGTGACTGCACGATTTCCAGTTACCTCAGCTGGTGTCACTCGACACTTTGCTCAACCTGCCAGGAAA…	*	AS:i:1029	EV:Z:0.0
SR_141103	0	UN04678	173	255	388M1D56M1D79M1D3M1D17M1D108M1D105M	*	0	0	AGGCACTTAGCGGCTCTGCCTCACTGAGACACTGTAAGGAGCTGATTTGCTGCATAAGAGAGCAAATAAATGGTTGTTTATTAGTCATCTACTGCACAGTATAATGGCTTTGATTACACGGTTAAGGCATCGTCTGCCGGGTCTACTCATAAGACAACCTATTCTGTACAATGTGACTGCACGATTTCCAGTTACCTCAGCTGGTGTCACTCGACACTTTGCTCAACCTGCCAGGAAAGAGGAAGAAGAGGAGGAAGAAGTCGAGATTGATCAGAGAAGGCTTCCAGCTGATTATGACCCTGCAACGTTCGATCCAACAGAGCATCGCAGTCCTCCAACGGAGGAGAGTATGGAGGCTCGTTGATGAAGTTTCGGGGCTTACATTGGTGAAGTTGCAGA…	*	AS:i:1457	EV:Z:0.0
CS_089739	16	UN04678	190	255	325M1D282M1S	*	0	0	GCCTCACTGAGACACTGTAAGGAGCTGATTTGCTGCATAAGAGAGCAAATAAATGGTTGTTTATTAGTCATCTACTGCACAGTATAATGGCTTTGATTACACGGTTAAGGCATCGTCTGCCGGGTCTACTCATAAGACAACCTATTCTGTACAATGTGACTGCACGATTTCCAGTTACCTCAGCTGGTGTCACTCGACACTTTGCTCAACCTGCCAGGAAAGAGGAAGAAGAGGAGGAAGAAGTCGAGATTGATCAGAGAAGGCTTCCAGCTGATTATGACCCTGCAACGTTCGATCCAACAGAGCATCGCAGTCCTCCAACGGAGAGAGTATGGAGGCTCGTTGATGAAGTTTCGGGGCTTACATTGGTTGAAGTTGCAGAGCTGTCGGGGATTTTGA…	*	AS:i:1195	EV:Z:0.0
CR_031076	16	UN04678	591	255	243M	*	0	0	GAAGAAGTTGGGAATGACACAACCGCCCGTAGTGGGGATTATGAAGGCAGGTGCAGCTGGCATGGCTGCAGCTACGATGAAGGGACCCGCAGCAGCTAAGGAGGAAAAGAAACCCGAGAAGACTGTTTTTGAGCTGAAGATAGAGTCTTTTGATGCTACTCAAAAGATAAAGATAATTAAAGAGATTCGCAGTGTTACTGATTTAGGTCTCAAGGAAGCAAAGGACTTGGTGGAGAAAACGCC	*	AS:i:482	EV:Z:1e-136
SR_064837	0	UN04679	1	255	162M1D47M1I33M5S	*	0	0	CGAGATCTTCTAATAATATCCTAGTTTTGCCATCGGAAGATGGAAGTTATTCTAATCTTTCTTGGCTATGAGCTCCTCAATCAAATCAGCAGCATCTTGAACTGTTGCAATGGACTGAGCACTGTCTTCTTCCACAGTGATTCCGAACTCTTCCTCAAGTCCATAACAATTTCAACTGTGTCAAGAGAATCAGCACCAAGATGTGCAAAACTTTGAGTGTCCAGCGACCTCAGTACCCTCGGGAGGAG	*	AS:i:466	EV:Z:1e-132
SR_080007	16	UN04679	135	255	1S321M1D52M1D188M	*	0	0	GCAGTGATTCCGAACTCTTCCTCAAGTCCCATAACAATTTCAACTGTGTCAAGAGAATCAGCACCAAGATGTGCAAACTTTGAGTGTCCAGCGACCTCAGTACCCTCGGGGAGAGCCAATTGCTTCTTCACAATGTCACAGACTTTGGTGACAGTCTCAGGTTTAGCCTAGCAAATAATAAAGGCAAAAAGAACAAATGTTTAATCACACTAGATCACAATGCAGGATCATAAAGACATTGAGTATGTTGTTTTCAGCAAGCAGACTTGTGGGGAAAAACTGCAAAGTATTTGTTAGCAGCAAAAGCAAGAGATCATAAGAGAAAATAAACATCCTCCACAAAGGGAACAAGAAACAAATCACTCTGTAATCCTAAATCATTGACAAAACAAACATTTC…	*	AS:i:1098	EV:Z:0.0
CR_073728	0	UN04679	290	255	1S460M1I41M1I17M	*	0	0	TTCAGGTTTAGCCTAGCAAATAATAAAGGCAAAAAGAACAAATGTTTAATCACACTAGATCACAATGCAGGATCATAAAGACATTGAGTATGTTGTTTTCAGCAAGCAGACTTGTGGGGAAAAACTGCAAAGTATTTGTTAGCAGCAAAAGCAAGAGATCATAAGAGAAAAATAAACATCCTCCACAAAGGGAACAAGAAACAAATCACTCTGTAATCCTAAAATCATTGACAAAACAAACATTTCAACAATAATCACTCCCTTAAAGACATCATCAAATAGGCTAATAATTCTGCTATTGCTAGAAAATTCAACAAGGCATGATTAGTTTAATAACACTATAAACCAAGTGAAACCAGTGTCTCAGGTGAACAAACACATAACGACTAAAAAGCACAA…	*	AS:i:1013	EV:Z:0.0
CR_116651	0	UN04679	399	255	629M1D121M1I155M	*	0	0	CTTGTGGGGAAAAACTGCAAAGTATTTGTTAGCAGCAAAAGCAAGAGATCATAAGAGAAAAATAAACATCCTCCACAAAGGGAACAAGAAACAAATCACTCTGTAATCCTAAAATCATTGGCAAAACAAACATTTCAACAATAATCACTCCCTTAAAGACATCATCAAATAGGCTAATAATTCTGCTATTGCTAGAAAATTCAACAAGGCATGATTAGTTTAATAACACTATAAACCAAGTGAAACCAGTGTCTCAGGTGAACAAACACATAACGACTAAAAAGCACAAGCAAATAGCTAAAAGACAGATGCTAGGCAAACAGTTCTACACAGGACCAATAAAACAGGAAATGAATCCAAAGAAACCGGGCATACCGCAGCTGTAACAACAAGTCGACG…	*	AS:i:1772	EV:Z:0.0
SR_114354	0	UN04679	406	255	585M	*	0	0	GGAAAAACTGCAAAGTATTTGTTAGCAGCAAAAGCAAGAGATCATAAGAGAAAAATAAACATCCTCCACAAAGGGAACAAGAAACAAATCACTCTGTAATCCTAAAATCATTGACAAAACAAACATTTCAACAATAATCACTCCCTTAAAGACATCATCAAATAGGCTAATAATTCTGCTATTGCTAGAAAATTCAACAAGGCATGATTAGTTTAATAACACTATAAACCAAGTGAAACCAGTGTCTCAGGTGAACAAACACATAACGACTAAAAAGCACAAGCAAATAGCTAAAAGACAGATGCTAGGCAAACAGTTCTACACAGGACCAATAAAACAGGAAATGAATCCAAAGAAACCGGGCATACCGCAGCTGTAACAACAAGTCGACGAGTAGTT…	*	AS:i:1160	EV:Z:0.0
SR_079651	16	UN04679	407	255	562M	*	0	0	GAAAAACTGCAAAGTATTTGTTAGCAGCAAAAGCAAGAGATCATAAGAGAAAAATAAACATCCTCCACAAAGGGAACAAGAAACAAATCACTCTGTAATCCTAAAATCATTGACAAAACAAACATTTCAACAATAATCACTCCCTTAAAGACATCATCAAATAGGCTAATAATTCTGCTATTGCTAGAAAATTCAACAAGGCATGATTAGTTTAATAACACTATAAACCAAGTGAAACCAGTGTCTCAGGTGAACAAACACATAACGACTAAAAAGCACAAGCAAATAGCTAAAAGACAGATGCTAGGCAAACAGTTCTACACAGGACCAATAAAACAGGAAATGAATCCAAAGAAACCGGGCATACCGCAGCTGTAACAACAAGTCGACGAGTAGTTG…	*	AS:i:1114	EV:Z:0.0
SR_060191	0	UN04679	439	255	490M1I72M	*	0	0	GCAAGAGATCATAAGAGAAAAATAAACATCCTCCACAAAGGGAACAAGAAACAAATCACTCTGTAATCCTAAAATCATTGACAAAACAAACATTTCAACAATAATCACTCCCTTAAAGACATCATCAAATAGGCTAATAATTCTGCTATTGCTAGAAAATTCAACAAGGCATGATTAGTTTAATAACACTATAAACCAAGTGAAACCAGTGTCTCAGGTGAACAAACACATAACGACTAAAAAGCACAAGCAAATAGCTAAAAGACAGATGCTAGGCAAACAGTTCTACACAGGACCAATAAAACAGGAAATGAATCCAAAGAAACCGGGCATACCGCAGCTGTAACAACAAGTCGACGAGTAGTTGGCTGCACTCGGAGAGACGGGAAGCTATTTCCA…	*	AS:i:1106	EV:Z:0.0
CS_043920	16	UN04679	530	255	307M1I44M1I92M1I56M1I173M	*	0	0	ATTTCAACAATAATCACTCCCTTAAAGACATCATCAAATAGGCTAATAATTCTGCTATTGCTAGAAAATTCAACAAGGCATGATTAGTTTAATAACACTATAAACCAAGTGAAACCAGTGTCTCAGGTGAACAAACACATAACGACTAAAAAGCACAAGCAAATAGCTAAAAGACAGATGCTAGGCAAACAGTTCTACACAGGACCAATAAAACAGGAAATGAATCCAAAGAAACCGGGCATACCGCAGCTGTAACAACAAGTCGACGAGTAGTTGGCTGCACTCGGAGAGACGGGAAGCTATTTCCAATTAAAGGAAACAGAGAAAGCCTTAACATTAGCTGCCCTGCTAATCCCCCTGCACAAAGCAAGCACATATTCAGCAATCATTACAACTAAA…	*	AS:i:1304	EV:Z:0.0
CS_067311	16	UN04679	764	255	1S578M	*	0	0	TCCGGGCATACCGCAGCTGTAACAACAAGTCGACGAGTAGTTGGCTGCACTCGGAGAGACGGGAAGCTATTTCCATTAAAGGAAACAGAGAAAGCCTTAACATTAGCTGCCCTGCTAACCCCCTGCACAAAGCAAGCACATATTCAGCAATCATTACAACTAAAAAGAAATAATTCCGCTAAACAAATCACAACACATTAGCGAACATCCAAACAAGCAAATCGCAACACAATCGAATATCATATCAAATCAAACAAACTACGATCAAAAAAACCACTGAATCGCCGCAGCATTTGCTCGGTCGGAGTTCGTACACATCAGATCATATAGCAAACAGGAAAGTGCAAATCAATCACGTCATATCAGCTCCGTGGAAACGAACGAAAACAAGCGAGAAGA…	*	AS:i:1138	EV:Z:0.0
CS_045747	16	UN04680	1	255	460M	*	0	0	TTATTTTCCTTGCTCTCTTCTTCTTCACTAATCTTCTGTTTTCTTTTTTTCAAAGATTTCTAAAATTCTATCAATTTTCTGTTCTATTAATACCATTCTGTTTTCAAGACTTAGAATACTTTTGTTTTCCAAAATATCCATCCTTGTTTTGTCATTGTTAATTTTATTTGTTGATTCTGGAGCTGTGATATTATGTTCTCTGTTTATGCATGTAGTGCATATTTGCTTTAAGCAATTTTGGCATTTCCACCTTCTATCAAAAGTTGGATACCAATGACAAACATAACAATTTATGTTGTCACTGCCTGATCTGTATTTCCAGATATGTTCACATTCAGGTTTTACTTTATAGGTAAAATCCATGATGGAATTTATCTAGTAAAATGTCTAGGTTATTTG…	*	AS:i:912	EV:Z:0.0
SR_064881	0	UN04680	143	255	121M1I405M1I21M1I7M1D10M1I16M1D25M1I14M4S	*	0	0	CTTGTTTTGTCATTGTTAATTTTATTTGTTGATTCTGGAGCTGTGATATTATGTTCTCTGTTTATGCATGTAGTGCATATTTGCTTTAAGCAATTTTGGCATTTCCACCTTCTATCAAAAGTTTGGATACCAATGACAAACATAACAATTTATGTTGTCACTGCCTGATCTGTATTTCCAGATATGTTCACATTCAGGTTTTACTTTATAGGTAAAATCCATGATGGAATTTATCTAGTAAAATGTCTAGGTTATTTGGTTCTTCTAGAACTTCTATCTCTTCTGTTTCTACTCCTTCCAAGGAGCAGATACTCCAAACCTCTGAGCTACTTGATATGTCTGAAGTGATTTCTAAAATATCTTCATTAATTGTTGAGATTAAATTAGATTCTCTTGTGA…	*	AS:i:1177	EV:Z:0.0
SR_101156	0	UN04680	151	255	706M	*	0	0	GTCATTGTTAATTTTATTTGTTGATTCTGGAGCTGTGATATTATGTTCTCTGTTTATGCATGTAGTGCATATTTGCTTTAAGCAATTTTGGCATTTCCACCTTCTATCAAAAGTTGGATACCAATGACAAACATAACAATTTATGTTGTCACTGCCTGATCTGTATTTCCAGATATGTTCACATTCAGGTTTTACTTTATAGGTAAAATCCATGATGGAATTTATCTAGTAAAATGTCTAGGTTATTTGGTTCTTCTAGAACTTCTATCTCTTCTGTTTCTACTCCTTCCAAGGAGCAGATACTCCAAACCTCTGAGCTACTCGATATGTCTGAAGTGATTTCTAAAATNTCTTCATTAATTGTTGAGATTAAATTAGATTCTCTTGTGAAGAGATTTT…	*	AS:i:1386	EV:Z:0.0
SR_065005	0	UN04681	1	255	452M1D99M	*	0	0	GTTGGGTTAAAAAAAGGTACAATTATCAAGCAGAGCACAAATATTATCTTGTCAAAAGAGCATTTTCTGATTAATATCATTCAAAAAGCTCTATGAAACAGTTTCATACAACATATATATATATTATTACCTCAGCTCTATATCTCAAGGACTCTACTGCATTCTTAGTGAGCAGTGGAAAGGGAGCAATAAAATTTGATTCATTGCCATCATTTTCTCCTAATAAAGATTTGACCTCTTGAATAATTTCAGCTTCTTCTGGAGAAACAAGGGAGACAGATGCACCCGTATTATATGCTCTCCCAGTACGTCCAATGCGATGAACATAGCCTGCAGCTGTTTGAGGCATCTCAAAATTGATTACCTGTTAAAATTTAGCATAAATAGATTCCTACAATT…	*	AS:i:1084	EV:Z:0.0
SR_141023	0	UN04681	1	255	448M1D13M1D12M1D6M1D8M1D13M1D224M	*	0	0	GTTGGGTTAAAAAAAGGTACAATTATCAAGCAGAGCACAAATATTATCTTGTCAAAAGAGCATTTTCTGATTAATATCATTCAAAAAGCTCTATGAAACAGTTTCATACAACATATATATATATTATTACCTCAGCTCTATATCTCAAGGACTCTACTGCATTCTTAGTGAGCAGTGGAAAGGGAGCAATAAAATTTGATTCATTGCCATCATTTTCTCCTAATAAAGATTTGACCTCTTGAATAATTTCAGCTTCTTCTGGAGAAACAAGGGAGACAGATGCACCCGTATTATATGCTCTCCCAGTACGTCCAATGCGATGAACATAGCCTGCAGCTGTTTGAGGCATCTCAAAATTGATTACCTGTTAAAATTTAGCATAAATAGATTCCTACAATT…	*	AS:i:1394	EV:Z:0.0
SR_088949	16	UN04682	1	255	59M1I79M	*	0	0	AGCTACTTGGCATGTTAAGTGCAAAAACTGTAATACTTAAGACTAGCATGTGCTAGGGGNGGAGAATTGTTGGACAGAGGCGATAACAATCAGTTGTTAGGGGATTTTTGAGGAGCGGACTAAATAGCCAAAATTCAGC	*	AS:i:266	EV:Z:3e-71
SR_132422	0	UN04682	61	255	452M1I303M	*	0	0	GAGAATTGTTGGACAGAGGCGATAACAATCAGTTGTTAGGGGATTTTTGAGGAGCGGACTAAATAGCCAAAATTCAGCATCCCGAAAATGTGGGATTTGATCCTAACATTTATTATATTCATTTTCTGAGCTGAGAGCTCACCTTAACATTGGTCAAATCCACGTTGTGCTCCTCAAGGAAACTGATGAACTCCTTGAAATTGTCTTCGGTTGGTAGATAATGACCACTGTATGGCCAAATTGCCTAAGCAAATGAAATGATGACAGATCAGATCAGATTAGATTAACAAAGCATGTTATAGAAGTAATTAATTGCGTGCAATGAGCATATATTATGAACCAATATTCAACCATACCTCAAGAATCCCATCATGGGCAACCAGTCTACCAGCTGCTGTT…	*	AS:i:1489	EV:Z:0.0
CS_084738	16	UN04682	101	255	729M	*	0	0	GGATTTTTGAGGAGCGGACTAAATAGCCAAAATTCAGCATCCCGAAAATGTGGGATTTGATCCTAACATTTATTATATTCATTTTCTGAGCTGAGAGCTCACCTTAACATTGGTCAAATCCACGTTGTGCTCCTCAAGGAAACTGATGAACTCCTTGAAATTGTCTTCGGTTGGTAGATAATGACCACTGTATGGCCAAATTGCCTAAGCAAATGAAATGATGACAGATCAGATCAGATTAGATTAACAAAGCATGTTATAGAAGTAATTAATTGCGTGCAATGAGCATATATTATGAACCAATATTCAACCATACCTCAAGAATCCCATCATGGGCAACCAGTCTACCAGCTGCTGTTGTAGCACCACCAGAAAGAAAACTGGAGTGCTGAAAGACTC…	*	AS:i:1429	EV:Z:0.0
SS_118897	0	UN04682	101	255	586M	*	0	0	GGATTTTTGAGGAGCGGACTAAATAGCCAAAATTCAGCATCCCGAAAATGTGGGATTTGATCCTAACATTTATTATATTCATTTTCTGAGCTGAGAGCTCACCTTAACATTGGTCAAATCCACGTTGTGCTCCTCAAGGAAACTGATGAACTCCTTGAAATTGTCTTCGGTTGGTAGATAATGACCACTGTATGGCCAAATTGCCTAAGCAAATGAAATGATGACAGATCAGATCAGATTAGATTAACAAAGCATGTTATAGAAGTAATTAATTGCGTGCAATGAGCATATATTATGAACCAATATTCAACCATACCTCAAGAATCCCATCATGGGCAACCAGTCTACCAGCTGCTGTTGTAGCACCACCAGAAAGAAAACTGGAGTGCTGAAAGACTC…	*	AS:i:1162	EV:Z:0.0
SR_134772	0	UN04682	104	255	3S324M1D48M	*	0	0	GGGTTTTTGAGGAGCGGACTAAATAGCCAAAATTCAGCATCCCGAAAATGTGGGATTTGATCCTAACATTTATTATATTCATTTTCTGAGCTGAGAGCTCACCTTAACATTGGTCAAATCCACGTTGTGCTCCTCAAGGAAACTGATGAACTCCTTGAAATTGTCTTCGGTTGGTAGATAATGACCACTGTATGGCCAAATTGCCTAAGCAAATGAAATGATGACAGATCAGATCAGATTAGATTAACAAAGCATGTTATAGAAGTAATTAATTGCGTGCAATGAGCATATATTATGAACCAATATTCAACCATACCTCAAGAATCCATCATGGGCAACCAGTCTACCAGCTGCTGTTGTAGCACCACCAGAAAG	*	AS:i:729	EV:Z:0.0
SR_041595	0	UN04682	265	255	731M	*	0	0	CTTCGGTTGGTAGATAATGACCACTGTATGGCCAAATTGCCTAAGCAAATGAAATGATGACAGATCAGATCAGATTAGATTAACAAAGCATGTTATAGAAGTAATTAATTGCGTGCAATGAGCATATATTATGAACCAATATTCAACCATACCTCAAGAATCCCATCATGGGCAACCAGTCTACCAGCTGCTGTTGTAGCACCACCAGAAAGAAAACTGGAGTGCTGAAAGACTCCTTTCTTTTTCTGCCCCACGTAAAGAGCCCTTGCCGTGCTAAGCACAAATATCCACTTTGATCCTTCTTCAGTGTTCAGAACTGACCCACTCTCCTTGTAAACTAACTTCCCCTCCTCAACAATCACTCTATATGCTTCCCTCTCTTTCTGAAATTAGATAGGA…	*	AS:i:1449	EV:Z:0.0
SR_029238	0	UN04682	273	255	339M1D103M	*	0	0	GGTAGATAATGACCACTGTATGGCCAAATTGCCTAAGCAAATGAAATGATGACAGATCAGATCAGATTAGATTAACAAAGCATGTTATAGAAGTAATTAATTGCGTGCAATGAGCATATATTATGAACCAATATTCAACCATACCTCAAGAATCCCATCATGGGCAACCAGTCTACCAGCTGCTGTTGTAGCACCACCAGAAAGAAAACTGGAGTGCTGAAAGACTCCTTTCTTTTTCTGCCCCACGTAAAGAGCCCTTGCCGTGCTAAGCACAAATATCCACTTTGATCCTTCTTCAGTGTTCAGAACTGACCCACTCTCCTTGTAAACTAACTTCCCTCCTCAACAATCACTCTATATGCTTCCCTCTCTTTCTGAAATTAGATAGGAGAACACGAT…	*	AS:i:868	EV:Z:0.0
SR_064343	16	UN04682	298	255	6M1D200M1D310M	*	0	0	AAATTGCTAAGCAAATGAAATGATGACAGATCAGATCAGATTAGATTAACAAAGCATGTTATAGAAGTAATTAATTGCGTGCAATGAGCATATATTANGAACCAATATTCAACCATACCTCAAGAATCCCATCATGGGCAACCAGTCTACCAGCTGCTGTTGTAGCACCACCAGAAAGAAAACTGGAGTGCTGAAAGACTCCTTTCTTTTCTGCCCCACGTAAAGAGCCCTTGCCGTGCTAAGCACAAATATCCACTTTGATCCTTCTTCAGTGTTCAGAACTGACCCACTCTCCTTGTAAACTAACTTCCCCTCCTCAACAATCACTCTATATGCTTCCCTCTCTTTCTGAAATTAGATAGGAGAACACGATGATGAGCGTTACAATCAAGCTTATTG…	*	AS:i:1003	EV:Z:0.0
SR_088694	0	UN04682	377	255	136M1D137M1I6M1I55M	*	0	0	GTGCAATGAGCATATATTATGAACCAATATTCAACCATACCTCAAGAATCCCATCATGGGCAACCAGTCTACCAGCTGCTGTTGTAGCACCACCAGAAAGAAAACTGGAGTGCTGAAAGACTCCTTTCTTTTTCTGCCCACGTAAAGAGCCCTTGCCGTGCTAAGCACAAATATCCACTTTGATCCTTCTTCAGTGTTCAGAACTGACCCACTCTCCTTGTAAACTAACTTCCCCTCCTCAACAATCACTCTATATGCTTCCCTCTCTTTCTGTAAATTAAGATAGGAGAACACGATGATGAGCGTTACAATCAAGCTTATTGTTGGGCGAAGACC	*	AS:i:640	EV:Z:0.0
SR_065064	0	UN04682	519	255	8M1I92M1D23M	*	0	0	GTAAAGAGCCCCTTGCCGTGCTAAGCACAAATATCCACTTTGATCCTTCTTCAGTGTTCAGAACTGACCCACTCTCCTTGTAAACTAACTTCCCCTCCTCACAATCACTCTATATGCTTCCCTC	*	AS:i:230	EV:Z:1e-60
SR_069043	0	UN04683	1	255	338M1D3M1D6M1D4M1D19M1D10M1D423M	*	0	0	TAGAAACCAATTCCTGCCACGGTGGCTGTTGAGACATATCCAGTGGGGCAAACACTCATCTGCATGCCGCCGAAGAACAGAGAATCCACCATGGGTGCTTGTATCAGATGCAGTGAGTGTCTTGCAAAATGAATGGACATTACATTGTTCTGGTTCAGGGAGAGGAGGATCAGGGCTTGTGATCTCACTTTGCTCTGGTTCAGGAAGCAGAGTTATTTGAGCATACACCTCATCTGTCTCAGGTTCAGCCCGAAGAAAAACATTCATAACTTTGCACAGAATCTTAGCTGGTAAGTTAAATGAAGGAAGCTGCTGATCCAACCCCTGATGGGTGGATGCTTCAAGCTGTTCCATATGACCTTGTGGAAAATAATAAACCCTTTCTCCTTCCCGTGGAAG…	*	AS:i:1550	EV:Z:0.0
SR_118447	0	UN04683	121	255	554M1D112M	*	0	0	CTTGCAAAATGAATGGACATTACATTGTTCTGGTTCAGGGAGAGGAGGATCAGGGCTTGTGATCTCACTTTGCTCTGGTTCAGGAAGCAGAGTTATTTGAGCATACACCTCATCTGTCTCAGGTTCAGCCCGAAGAAAAACATTCATAACTTTGCACAGAATCTTAGCTGGTAAGTTAAATGAAGGAAGCTGCTGATCCAACCCCTGATCGGTGGATGGCTTGCAAGCTAGTTCTCATATGACCTTGTGGAAAAATAATAAACCCCTTTCTCCTTCCCGTGGAAGTGTCACGAGTGGTCCAGCACAAGCATGCCAGAGTTCCTTGTACAAAGGATCATGTGAAGAAGCTGGATAAGCTCCTTTACTAAACTGATTTGCCACAACGTGAGCCATTATATA…	*	AS:i:1304	EV:Z:0.0
SR_065072	0	UN04683	203	255	2S57M1D64M	*	0	0	CCGGAAGCAGAGTTATTTGAGCATACACCTCATCTGTCTCAGGTTCAGCCCGAAGAAAACAATCATAACTTTGCACAGAATCTTAGCTGGTAAGTTAAATGAAGGAAGCTGCTGATCCAACCC	*	AS:i:224	EV:Z:8e-59
SR_087510	0	UN04684	1	255	96M2D5M1D426M	*	0	0	GTAAAGCAGGTATATAGATATAGTTTCCAAAGTAGATTTGCAACTGACTCCAAGCCGAAGGAATGTCAAAGAGGAGACAAGACCCCAAGGGTCCATACAATCGACACCACGTAAGGCTCAACGAGATATACTTCATCAAGACTCATAGATAGCTCGAAAGCCAACTCATATGAATACATGCTCATATCATGCTCAAGTTCATAATCATAAAAGGGACACATACTCAAAAGGCATAATATATCATAAGAGATCACCAATCATGCATAAAGTGTATCCAACCATACTCAATACTAGATGCATACCACCTAGGAGACATAATCCACATAAATCATGTGATTGCAACATACGTTCATGTCTCATAGTCATATCACATAGCCTTATAGCGTAATACATAGTGTC…	*	AS:i:1023	EV:Z:0.0
SR_065126	0	UN04684	60	255	8M1D14M1D3M1D1M1D382M	*	0	0	GGAATGTCAAGAGGAGACAAGACCCAGGTCCATGCACAATACGACACCACGTAAGGCTCAACGAGATATACTTCATCAAGACTCATAGATAGCTCGAAAGCCAACTCATATGAATACATGCTCATATCATGCTCAAGTTCATAATCATAAAAGGGACACATACTCAAAAGGCATAATATATCATAAGAGATCACCAATCATGCATAAAGTGTATCCAACCATACTCAATACTAGATGCATACCACCTAGGAGACATAATCCACATAAATCATGTGATTGCAACATACGTTCATGTCTCATAGTCATATCACATAGCCTTATAGCGTAATACATAGTGTCATAGCATAACATGTAGCCTCATAGCATCACACATAACCTCATAGCATAATATATATAGCC…	*	AS:i:781	EV:Z:0.0
SS_069732	16	UN04685	1	255	511M1D41M	*	0	0	CCACTCGTGCATTTTCTTTTATTCAAAAACTTTGAACAGCACGAAACACGACACAGGCAAGGATCAACAATTAATGAAAGGTACACATATTAGTGTGCCTTTAAGCTCTACTGATCTAGCTCATGCTCAACAAATAGAATGGAATGGAATGGAATTCTGAAAAATAATGGCGTTCAAAGAGCTCCGGGCTAATTAATCTAATTTGTTCGGATTTGACAGCAAGAAAAGCTTTGCTTTACAAGCTTCACAAGCTTCACTTGGTTGTCAAACCAGTAGAGATTCCGAGCACTCGGTTTCAATTCTTTACCTTTATTTAGCATCCAGAGCACTAGGAATTGAAACATCAAACATTCCTCCAAGCTCTTGCCAAATGATGGGTTTTTCCTCAAATGTTAAACC…	*	AS:i:1086	EV:Z:0.0
SR_065129	0	UN04685	488	255	1S380M1I77M	*	0	0	GCTCCTGCTCGAGGACTTGAACTTGGCGCTTAACCCTCTCATCATCTCCTTGAAAATCCGATGCCTCATCAACTCCGGCCATTAAATCCATCAAATTGCTTCGAAACCCCAAGTCGGAGTTAACTCTTTGTGAACTCCTTAAGGGCGCCATCGACTCCAGGGGCCTCCCCACTCCCCCCACAGTCTCAACCCATCATACAAGGATTGGTAAAACCGTTCCAAGAATGCAAAGGAACCAATTTACTCAACTCGGTTAGGCACTCTCCAACCTCCTTCATACTCGGCCTCCTCTCCCGACAAGACCTCACACATTTGGCCGCCACGACAGCCAACTGCTTCCTCACCCGAGGATCCTTGGGGGGGCGGGATCCTCGGGTCGAANATTGCCAACAATTTCCC…	*	AS:i:898	EV:Z:0.0
SR_065160	0	UN04686	1	255	316M1D43M1D89M1D34M2D52M1D123M1D82M1D15M1D133M	*	0	0	GGAAAAGGCCAAACACGAGTACTTGACAAATCTATTATGAGACACAGTCAAAGATAACTCATTCACCATGTGAGTAACGAAATAATTTTTATCATTCAAGCACTGTGTGTGTGTGTGTGTGTGTGTGTGTGTTGTTATTTATTTTATTATTTGAGAGCAGTGGTTGAGCTTACGCAAGATCACCGCCTATGAGAAGCAGACTCCCACGAGGCAAACTAAGTACTGAGCCATTACTTTGGACATGGATTGAAGGTTGAGCAAGAAGACGTGCCACAGTATACGAAGAATTTCCACCATCACCAGTATCAGCCATAAAGTCAAACCACATGCCATCTTTTTCACTGAACTGATCATACAAAGATCCTCCTGTTTACCTCCAGCTTGATCTCCATTCATTGC…	*	AS:i:1695	EV:Z:0.0
SR_146796	0	UN04686	1	255	103M4D23M1D2M1D7M1D4M1D1M1D271M1D327M1D81M1D43M1D28M	*	0	0	GGAAAAGGCCAAACACGAGTACTTGACAAATCTATTATGAGACACAGTCAAAGATAACTCATTCACCATGTGAGTAACGAAATAATTTTTATCATTCAAGCACTGTGTGTGTGTGTGTGTGTGTGTATTTATTTATTTATTTTGAGAGCAGAGGTTGAGCTTACGCAAGATCACCGCCTATGAGAAGCAGACTCCCACGAGGCAAACTAAGTACTGAGCCATTACTTTGGACATGGATTGAAGGTTGAGCAAGAAGACGTGCCACAGTATACGAAGAATTTCCACCATCACCAGTATCAGCCATAAAAGTCAAACCACATGCCATCTTTTTCACTGAACTGATCATACAAAAGATCCTCCTGTTTACCTCCAGCTTGATCTCCATTCATTGCTGCCTAT…	*	AS:i:1651	EV:Z:0.0
SR_065200	0	UN04687	1	255	203M1D14M1D8M1D3M1D183M	*	0	0	AATAAATCCTCCATCCTTAGGCTCAAACTCAAGATCTTTGGTTAAGCGGGAAGAGATAGATATCATCTTATAAATTTGTCAATTCAGCATTAAAACAGTAAAAATCAATCGCCATTAGTATTGCAGTTGTGCATTTGGCTAACCGATACATTTCATGACTTGAAGAGTTATCTTAAGAGTTAAATGAATCTAAATATATAAACAATATGAACCTAATAAAAAAAATGACCCAACTTGTTAGAGGTCAAACAAGTAATTCCTATGTATATTTTTAGCCTAATAACATAACTCAACCGAATGAACTCCATCCAAGATTAACTAACCAAAATGCATCGAAAGGGAAATGCATACCCATTAAATCCCTAGGTTCCCCGGCCCTAGTGAATGAGTAAAAGTTTC…	*	AS:i:787	EV:Z:0.0
SR_144108	0	UN04687	14	255	1S621M	*	0	0	GTCCTTAGGCTCAAACTCAAGATCTTTGGTTAAGCGGGAAGAGATAGATATCATCTTATAAATTTGTCAATTCAGCATTAAAACAGTAAAAATCAATCGCCATTAGTATTGCAGTTGTGCATTTGGCTAACCGATACATTTCATGACTTGAAGAGTTATCTTAAGAGTTAAATGAATCTAAATATATAAACAAATATGAACCTAATAAAAAAAAATTGACCCCAACTTGTTAGAGGTCAAACAAGTAATTCCTATGTATATTTTTAGCCTAATAACATAACTCAACCGAATGAACTCCATCCAAGATTAACTAACCAAAATGCATCGAAAGGGAAATGCATACCCATTAAATCCCTAGGTTCCCCGGCCCTAGTGAATGAGTAAAAGTTTCATTAGGAT…	*	AS:i:1231	EV:Z:0.0
SR_065308	0	UN04688	1	255	341M1D49M1D157M1D25M1D12M1D137M	*	0	0	GCGGGGCTAAGGGAGTAGCACACAAATACAATAATGAAATGACAGAGTAATGCATAGTGCAGTACACATGGAAAAGCATATTGTAATGCACACGAGCCTGCGATAAAATGGACACACCTGATGAAACACATACCATCCCTATAAAAAAAAGTCAAGTTGTATAAAACATGAGGTCACACAGAGAAAAATAGACCAAAACAAAACAAAGAACAACAAAGAAGGTGAAATAGACCAAGCGCGTACACCATATAAAGCCAAATCAAATTCCCTAAGCATTAGGATAATTGCAACTATCATGATGGACTATGGGGGTGTTTGGTTATTGGCTTATCAGCCAAAAATAGCTTATTTGACCAAGAATAGCTGATTGACCGGTCAATAAGCTGTTTTAGAGTGTTT…	*	AS:i:1394	EV:Z:0.0
SR_118784	16	UN04688	7	255	10M1D12M1D11M1D108M1D405M1D133M	*	0	0	CTAAAGGAGTGCACACAAATACATAATGAAATGCAGAGTAATGCATAGTGCAGTACACATGGAAAAGCATATTGTAATGCACACGAGCCTGCGATAAAATGGACACACCTGATGAAACACATACCATCCCTATAAAAAAAATCAAGTTGTATAAAACATGAGGTCACACAGAGAAAAATAGACCAAAACAAAACAAAGAACAACAAAGAAGGTGAAATAGACCAAGCGCGTACACCATATAAAGCCAAATCAAATTCCCTAAGCATTAGGATAATTGCAACTATCATGATGGACTATGGGGGTGTTTGGTTATTGGCTTATCAGCCAAAAAATAGCTTATTTGACCAAGAATAGCTGATTGACCGGTCAATAAGCTGTTTTTAGAGTGTTTGGTAAATG…	*	AS:i:1286	EV:Z:0.0
SR_065316	0	UN04689	1	255	442M1I1M1I176M1D35M1D169M1I5M1D88M	*	0	0	AATTTGTACCACTTTTGCTTGTTTTCGGATAATCTGCTGGCAGTTTCGGTTGTTGTTAACTCGACGGTTTCTAACGTCGATCATCCCCAGCCAGTTGTTTTCCATTGCTCGTCGACAGACGGGGTAAATTAGGACTGGGCGGAATGCAGGCTTGGTTCCTTAGCAACGATTTTAAAGGGTCTACGATAGAAGTGCAAAACATCGAAGACTTCACTTGGTTGAACGCATCTTACTCTCCCGTTGTTAAGCAGCTACAAGACACGGACTCACGGGAAAGAGGGCCTCAGGACATGAACATCGATCCGAACTTCCAAAAGCCCGAAATACTCATCGTTGTTGAATCACCTCCGCTTTTACGTCCCGGAAATCTATCCCCAATTGGAGAAGGTAGTTTTTCTT…	*	AS:i:1774	EV:Z:0.0
SR_086552	0	UN04689	414	255	731M	*	0	0	GGTCCAGAAGGATCTCACGCCTCTCTTTTCGTTGGATTTGCACGGAAACGTAAACGGAGCTGTGGAAACCTGTCTCGAAGCTTTTCACCGCCTTTACAAGTACGTCAACTTTTCAAACCCGCTTATCAGCTCCAAGTTCGACCCGCAGGCCTGCGGATGGGCGTTCGGCATGAACGTGTTTGACTTGATTGCTTGGAGGAAAGAAAACGTGACTGCACGGTATCACTACTGGCTAGACCAAAACGCTGACGGGGCGATTTGGAAGCTCGGCACACTTCCCCCGGCCCTACTAGCCTTCTATGGATTGACCGAGCCGCTGGATAGGAGATGGCATGTTCTGGGATTGGGTTATGACCTAAACATCGATAATCGGCTGATAGAAAGCGCAGCCGTGATTCA…	*	AS:i:1449	EV:Z:0.0
CS_036749	16	UN04689	614	255	5S643M	*	0	0	CGACTAAGAAAACGTGACTGCACGGTATCACTACTGGCTAGACCAAAACGCTGACGGGGCGATTTGGAAGCTCGGCACACTTCCCCCGGCCCTACTAGCCTTCTATGGATTGACCGAGCCGCTGGATAGGAGATGGCATGTTCTGGGATTGGGTTATGACCTAAACATCGATAATCGGCTGATAGAAAGCGCAGCCGTGATTCACTTCAACGGGAACATGAAACCGTGGCTGAAGTTGGGCATTGGCCGGTATAAGCCTCTGTGGGACCGCTATGTGAATCAGAGCAGCGCGTATATTCGGGATTGTGCCACATATTGAAACGCTGCAACCACATTGGTAATTTATTCATTCCCTCATTTCAAACTCCCAAATTTGTAGTTGCATTATTGTAGAGTTAG…	*	AS:i:1275	EV:Z:0.0
SR_065371	0	UN04690	1	255	81M1D2M1D32M	*	0	0	AAAACTGCTCATTGAATCAATTTGAGTTAGCTTAAAGAAATATGAGATTGAGGACTGAGTAGCTTTATTTATGCATTTTTTGTAATGATATCAGACTCTAAAGATGTTCTGAAGG	*	AS:i:214	EV:Z:8e-56
SR_095729	0	UN04690	2	255	116M	*	0	0	AAACTGCTCATTGAATCAATTTGAGTTAGCTTAAAGAAATATGAGATTGAGGACTGAGTAGCTTTATTTATGCATTTTTTTGTTAATGATATCAGACTCTAAAGATGTTCTGAAGG	*	AS:i:230	EV:Z:1e-60
CR_038767	0	UN04691	1	255	759M1D8M	*	0	0	GTCTGTGTAATCATCGATCTGGAACTGTGGATCTGCAAATTGGGTTTCCAGTTGTGCCGATTGTGGAGTTTCGAACGGGAAATGTCCCTTATCACTTACATGCTCTGTTCATCTTGGTTTAGTGTACAGGCGAAGATGCTAGAATGGTGTTTAGGTTTTCCGTTGGGCTGAATCCGCTATATTCTCCTCCATCTTCAGATTAGAAACGGTTGTATCACTTCTTTCTTACTTGTCTCTTCACTACCTACTGTAATTTCTACATATTTGGGACAATTCCATATTTTCTCACTAAATTATTGAAATGAACTTAGATCTGATGCTGCATGTTGCTAATCTGAGAAATATTTGGGGTTTGTATCTTTTTCTAACAGATTTGAGTCTCTAATTGTTGCTTGCACT…	*	AS:i:1512	EV:Z:0.0
SS_032241	0	UN04691	5	255	422M1I260M	*	0	0	GTGTAATCATCGATCTGGAACTGTGGATCTGCAAATTGGGTTTCCAGTTGTGCCGATTGTGGAGTTTCGAACGGGAAATGTCCCTTATCACTTACATGCTCTGTTCATCTTGGTTTAGTGTACAGGCGAAGATGCTAGAATGGTGTTTAGGTTTTCCGTTGGGCTGAATCCGCTATATTCTCCTCCATCTTCAGATTAGAAACGGTTGTATCACTTCTTTCTTACTTGTCTCTTCACTACCTACTGTAATTTCTACATATTTGGGACAATTCCATATTTTCTCACTAAATTATTGAAATGAACTTAGATCTGATGCTGCATGTTGCTAATCTGAGAAATATTTGGGGTTTGTATCTTTTTCTAACAGATTTGAGTCTCTAATTGTTGCTTGCACTTCAA…	*	AS:i:1344	EV:Z:0.0
SS_053407	0	UN04691	13	255	686M1I61M1D8M	*	0	0	ATCGATCTGGAACTGTGGATCTGCAAATTGGGTTTCCAGTTGTGCCGATTGTGGAGTTTCGAACGGGAAATGTCCCTTATCACTTACATGCTCTGTTCATCTTGGTTTAGTGTACAGGCGAAGATGCTAGAATGGTGTTTAGGTTTTCCGTTGGGCTGAATCCGCTATATTCTCCTCCATCTTCAGATTAGAAACGGTTGTATCACTTCTTTCTTACTTGTCTCTTCACTACCTACTGTAATTTCTACATATTTGGGACAATTCCATATTTTCTCACTAAATTATTGAAATGAACTTAGATCTGATGCTGCATGTTGCTAATCTGAGAAATATTTGGGGTTTGTATCTTTTTCTAACAGATTTGAGTCTCTAATTGTTGCTTGCACTTCAATACACTGT…	*	AS:i:1475	EV:Z:0.0
SR_065375	0	UN04691	162	255	455M1I8M1I89M1I4M1I7M1I11M1I5M4S	*	0	0	GTTGGGCTGAATCCGCTATATTCTCCTCCATCTTCAGATTAGAAACGGTTGTATCACTTCTTTCTTACTTGTCTCTTCACTACCTACTGTAATTTCTACATATTTGGGACAATTCCATATTTTCTCACTAAATTATTGAAATGAACTTAGATCTGATGCTGCATGTTGCTAATCTGAGAAATATTTGGGGTTTGTATCTTTTTCTAACAGATTTGAGTCTCTAATTGTTGCTTGCACTTCAATACACTGTTATCCCTAAGTTTTTGGGGGAATTGATACACGGGTGATTCTGGCTAATCTTCGTTTAATCTGAGAGCTAAATCGTATGTTGAAATCTTAGTCGTAGATGAACATGAAGGCACATATTGTTGCAAATTAAATTAATTGGGTAATTTCATA…	*	AS:i:1106	EV:Z:0.0
CR_035922	0	UN04691	209	255	561M6S	*	0	0	GTTGTATCACTTCTTTCTTACTTGTCTCTTCACTACCTACTGTAATTTCTACATATTTGGGACAATTCCATATTTTCTCACTAAATTATTGAAATGAACTTAGATCTGATGCTGCATGTTGCTAATCTGAGAAATATTTGGGGTTTGTATCTTTTTCTAACAGATTTGAGTCTCTAATTGTTGCTTGCACTTCAATACACTGTTATCCCTAAGTTTTTGGGGGAATTGATACACGGGTGATTCTGGCTAATCTTCGTTTAATCTGAGAGCTAAATCGTATGTTGAAATCTTAGTCGTAGATGAACATGAAGGCACATATTGTTGCAAATTAAATTAATTGGGTAATTTCATAAAATAATAGAGTAAAATCTCAATTAGAACCTAATTATACAATATATC…	*	AS:i:1112	EV:Z:0.0
CR_098697	0	UN04691	214	255	334M1I6M1I216M10S	*	0	0	ATCACTTCTTTCTTACTTGTCTCTTCACTACCTACTGTAATTTCTACATATTTGGGACAATTCCATATTTTCTCACTAAATTATTGAAATGAACTTAGATCTGATGCTGCATGTTGCTAATCTGAGAAATATTTGGGGTTTGTATCTTTTTCTAACAGATTTGAGTCTCTAATTGTTGCTTGCACTTCAATACACTGTTATCCCTAAGTTTTTGGGGGAATTGATACACGGGTGATTCTGGCTAATCTTCGTTTAATCTGAGAGCTAAATCGTATGTTGAAATCTTAGTCGTAGATGAACATGAAGGCACATATTGTTGCAAATTAAATTAATTGGGGTAATTTTCATAAAATAATAGAGTAAAATCTCAATTAGAACCTAATTATACAATATATCAGT…	*	AS:i:1088	EV:Z:0.0
CR_103221	0	UN04692	1	255	398M1I205M	*	0	0	GCAATTGCCCTCCAACTTAACGCCTAGTTAACACCCAACCTAACGGGAGGACCACCGGTGGTTAGTTTTTAAAACAAGTAGGACGTCTTCTGGTCGATTTAAAGTTGCGGGACCATAGCTGGTAAAACGCCAATACTCGGAGGACCATTGGAGGTATTAACTCTATATATGCAGAGCCAGAGATCTTAAAGGCATTGATGAGCACAAAACACAATGTAGGATAAATGGCACAACTGCACAAGGGTATATGAAATAACAGGCCGGATGGTATTTACTTTGAATCATATACAGTGAATCACACACTTCAATTCTTATCTATTTCCATGAGATGGATAAAACTGAACAAAGATTTATAAGGGAAGAAAAGAGTGCGTATAGTCTTTTCAACTATCAGCAGCN…	*	AS:i:1187	EV:Z:0.0
CS_059814	0	UN04692	561	255	45M1I449M	*	0	0	GTCGTATATGATGTACCCACAAAATATGAGTGATGCCAAACCCGCNAGATCATTAGGGAGATCCTTCCAAGAGGGAAAATATCTGCGAATGGCCCAATAAATTGGATCTACTTCTGTTAAACCGAAAAGCTAAAAAATCTGAAATTCATTATAAATGTAAATGTGAAAGGTGAAGTCAAGTTACCTGAATCAGGGCAAACAACATCAGCACCATAACCGCACCAAACAAGAATGGTCCAAGAAAATTGAAGTCATGGCCTCTCTTTGCAGCCCAGAATGTATATAAAGTAAGAGAAATCACTACAGCTGCAGTCAATACAGCTGATTCCAAGATTATTTTCCCTGTTCCCAAGCATTCAAGCCAACAAGATCAATATCCTTGAAAGACTAGGTTGACTG…	*	AS:i:971	EV:Z:0.0
SR_065452	0	UN04692	675	255	243M1D7M1D88M1D23M1D11M1I223M	*	0	0	GTTAAACCGAAAAGCTAAAAAATCTGAAATTCATTATAAATGTAAATGTGAAAGGTGAAGTCAAGTTACCTGAATCAGGGCAAACAACATCAGCACCATAACCGCACCAAACAAGAATGGTCCAAGAAAATTGAAGTCATGGCCTCTCTTTGCAGCCCAGAATGTATATAAAGTAAGAGAAATCACTACAGCTGCAGTCAATACAGCTGATTCCAAGATTATTTTCCCTGTTCCCAAGCATTCAGCCAACAGATCAATATCCTTGAAAGACTAGGTTGACTGGTTAAGCTTGCAACAGCAAGAGTTAACCCAATATTACGTGCATAAAGCAAGAAAACAGTCACAACACCTGGGCACCTCTAAAAGCAAAAATATATACCAAATGTCTAAATCAATTAA…	*	AS:i:1144	EV:Z:0.0
SR_065457	0	UN04693	1	255	405M1D254M	*	0	0	GATTGCTTGACTTATGACAATGACCTTGAGACAAATTTGCATGGTAAGTAAATAATTAAGCAATATTGTAGATTTATTAGATTAAAAACTGCTGATACGGACATGTGTTGTCTCAGAGGTTAAAGGAAAAGTTCTTGAAGCTATTGCCAGAGATGAGATATTGTCAGCTAGGATGAGAAGTGACAATATAAATGTCTCAAAAGGATATGACTGTGCCTCACTTTGATGTCAGTTCTAAGCTTCCTGATGATTCAAATTCCCTGTTTTCCATGCAATCTTCAGAGAAATACTTGGACCCCTGCAGTAGTAGAAACCAAGTAGGAAGAGGTGTCCTACCTGAGGAATTAAGTTTGTACTATCNTGATCCTCAAGGAGAAATCCAGGGCCCATTTCTTGGGG…	*	AS:i:1292	EV:Z:0.0
CR_091864	16	UN04693	221	255	8S713M	*	0	0	CCTAGTATCTTTGATGTCAGTTCTAAGCTTCCTGATGATTCAAATTCCCTGTTTTCCATGCAATCTTCAGAGAAATACTTGGACCCCTGCAGTAGTAGAAACCAAGTAGGAAGAGGTGTCCTACCTGAGGAATTAAGTTTGTACTATCGTGATCCTCAAGGAGAAATCCAGGGCCCATTTCTTGGGGTTGATATCATTTCATGGTTTGAACAAGGATTTTTTGGAACAGATTTACCAGTTCGCTTAGTGGATGCCTTAGAAGATTCACCTTTTGAAGAATTGGGTGATGTTATGCCACACTTAAGAGGTGGACATGGGTATGCTGTTGCCTCTGATTGTAGGTCTAAATTGGAACAACCTGCAGCATTTGAGTGCAAGCTTGAAGTTGTGCAGGATTCC…	*	AS:i:1413	EV:Z:0.0
SS_117049	0	UN04693	339	255	529M1D215M	*	0	0	GAGGAATTAAGTTTGTACTATCGTGATCCTCAAGGAGAAATCCAGGGCCCATTTCTTGGGGTTGATATCATTTCATGGTTTGAACAAGGATTTTTTGGAACAGATTTACCAGTTCGCTTAGTGGATGCCTTAGAAGATTCACCTTTTGAAGAATTGGGTGATGTTATGCCACACTTAAGAGGTGGACATGGGTATGCTGTTGCCTCTGATTGTAGGTCTAAATTGGAACAACCTGCAGCATTTGAGTGCAAGCTTGAAGTTGTGCAGGATTCCGCTTCTATTTCTGTTGGTGGTCCTTCAGTCCTGCTTGATGGATTGACCCGGCAGCGAGAAGATTTTCATGGTCATTATGCACCGGGTACTCAATCTGGAGGACCTGATCTTGAACTTCATTCAGAA…	*	AS:i:1467	EV:Z:0.0
SR_095860	0	UN04694	1	255	19M1I173M	*	0	0	GCAGCAAGAATCCTTTCCCNCATACTGCAAGATCAGATCCCTTGTTTGTGGATTAGAACCTGATTTTCCTCCAACTAAAGGCAAGATATAATGTGCCCACAAGTACAAACCCNCCACACACAGATCACCTTGACCAGCCTGAACTATCATCCATACTGTAACAGGAAGCTTATCTTGTCCTTGATACTTCGGA	*	AS:i:367	EV:Z:1e-101
CS_004791	0	UN04694	112	255	210M13S	*	0	0	CCCACACACAGATCACCTTGACCAGCCTGAACTATCATCCATACTGTAACAGGAAGCTTATCTTGTCCTTGATACTTCGGATTTTCCTCATGATTGGTCGAACAGGTTGATTAAAACATCAGGTTTCCTTCGCAGTACCATTGATAAAACCAAAAACATAGCTACCTGAGATTTTTGATGACGTTTGTTGGACACCTTTCTTTGAGCCCTTGGAACCAGCTTG	*	AS:i:416	EV:Z:1e-116
SR_065526	0	UN04694	217	255	66M1D511M	*	0	0	GTTGATTAAAACATCAGGTTTCCTTCGCAGTACCATTGATAAAACCAAAAACATAGCTACCTGAGATTTTGATGACGTTTGTTGGACACCTTTCTTTGAGCCCTGACCATGGACTGTTGGTGTCAATTCACATGCAGTACTCTCTAGGGACCATAGCACAAAGGAGCCAAGAGCCTCAAAAGACTTGTGATTTATCCAGTCAATTGAAGTCTTGTATACAGACTCAGAGAGATGGGAAACAGGAACATCTGCAATCTTTGCAACAGTAGACTCTCTGAACAATTTCAACCATGGAAACTGTGAAGCAGTCACAGCTGAAAATGCTCGTCCAAAGTAATCCGCAAACCTCATCAACTGTATATCTTGTTGTGATTCAAAAGTCGCAGAAACGTCAGCAAG…	*	AS:i:1136	EV:Z:0.0
SR_118135	0	UN04695	1	255	66M1D3M1I492M	*	0	0	GAAATTAGAGCACGAGAAAAAGGTGGCACACCTTCGGAAGCTAGAAATGAAAAGAGCCGATTATGTAAGAACTGAGAAGGCGAAGAAAGAGGTCGAGAAATTGGAATCGCAGATGATGGTGGCCTCACAAGCTATAGAAACGATCTCTGCTGAAATCGTCAAATTAAGAGAATCAGAGCTTTACCCGCAACTTGTTAATCTTGTCAAAGGATTGATGTACATGTGGAGGAGCATGTATGAGAGCCATCAGGTCCAGACACACATAGTCCAGCAGCTCAAGTATCTTAGCGCGATACTGCCTACCGATCCTACGTCTGAGATTCATCGACAATCGACTCTCCAACTTGAGCTCGAAGTTCAACAGTGGCACCTCTCGTTTTGCAACCTCGTGAAAGCTCA…	*	AS:i:1098	EV:Z:0.0
SR_128178	0	UN04695	1	255	540M20S	*	0	0	GAAATTAGAGCACGAGAAAAAGGTGGCACACCTTCGGAAGCTAGAAATGAAAAGAGCCGATTATGTAAAGACTGAGAAGGCGAAGAAAGAGGTCGAGAAATTGGAATCGCAGATGATGGTGGCCTCACAAGCTATAGAAACGATCTCTGCTGAAATCGTCAAATTAAGAGAATCAGAGCTTTACCCGCAACTTGTTAATCTTGTCAAAGGATTGATGTACATGTGGAGGAGCATGTATGAGAGCCATCAGGTCCAGACACACATAGTCCAGCAGCTCAAGTATCTTAGCGCGATACTGCCTACCGATCCTACGTCTGAGATTCATCGACAATCGACTCTCCAACTTGAGCTCGAAGTTCAACAGTGGCACCTCTCGTTTTGCAACCTCGTGAAAGCTCA…	*	AS:i:1070	EV:Z:0.0
SR_008972	16	UN04695	30	255	8S20M1D324M1I41M1I123M	*	0	0	CCACGTATACCTTCGGAAGCTAGAAATGAAAGAGCCGATTATGTAAAGACTGAGAAGGCGAAGAAAGAGGTCGAGAAATTGGAATCGCAGATGATGGTGGCCTCACAAGCTATAGAAACGATCTCTGCTGAAATCGTCAAATTAAGAGAATCAGAGCTTTACCCGCAACTTGTTAATCTTGTCAAAGGATTGATGTACATGTGGAGGAGCATGTATGAGAGCCATCAGGTCCAGACACACATAGTCCAGCAGCTCAAGTATCTTAGCGCGATACTGCCTACCGATCCTACGTCTGAGATTCATCGACAATCGACTCTCCAACTTGAGCTCGAAGTTCAACAGTGGCACCTCTTCGTTTTGCAACCTCGTGAAAGCTCAACGGGATTACATTCAGCTCCC…	*	AS:i:977	EV:Z:0.0
CR_070118	0	UN04695	97	255	87M1D4M1D5M1D1M1D8M1D326M	*	0	0	GAAATTGGAATCGCAGATGATGGTGGCCTCACAAGCTATAGAAACGATCTCTGCTGAAATCGTCAAATTAAGAGAATCAGAGCTTTACCGCACATGTATCTTGTCAAGGAGTGATGTACATGTGGAGGAGCATGTATGAGAGCCATCAGGTCCAGACACACATAGTCCAGCAGCTCAAGTATCTTAGCGCGATACTGCCTACCGATCCTACGTCTGAGATTCATCGACAATCGACTCTCCAACTTGAGCTCGAAGTTCAACAGTGGCACCTCTCGTTTTGCAACCTCGTGAAAGCTCAACGGGATTACATTCAGTCCCTGACCGGGTGGCTCAGGCTTAGCATGTTCCAGCTTAGTAACAAGCTGGTGCAGAAAACCGGTCAAGACTCTTCGGTTTACT…	*	AS:i:803	EV:Z:0.0
SR_065722	0	UN04696	1	255	244M1D17M1D94M1D6M1D38M1D261M	*	0	0	GAATATAGTGTATGTTTCTATACAAATGTTGTGTTTTTATTATAATCTTATAGTCTTACATGCTGTGCTCCTATGCAGGTGATACGTCTTCCCTCTTGATTCTTCAAAATGGCTACTTTTGCCAAACCTGAGAATGCCTTAAAGCGAGCTGAAGGTTGGTGTTGTCACCACTTTCTACTTATTCCTTATCATCAAAATCATCTGTTGATGTTTTTTAAAAATTTCTTCTTGAGACAAAAAAAAATTCTTTTTCCTTTATTACTTGAGAACTAGAGACCTAATGTTTTATAAGAATGGTGGAAGTTCTATTGTTTGATTGGATCCACTCTGGAATTTTTAATTATTTCCTTGAGCGATTTACATATTCATGACTTTTTTTTTATGTGTTGGTGCAGAGTT…	*	AS:i:1273	EV:Z:0.0
SR_068345	0	UN04696	1	255	288M1D144M	*	0	0	GAATATAGTGTATGTTTCTATACAAATGTTGTGTTTTTATTATAATCTTATAGTCTTACATGCTGTGCTCCTATGCAGGTGATACGTCTTCCCTCTTGATTCTTCAAAATGGCTACTTTTGCCAAACCTGAGAATGCCTTAAAGCGAGCTGAAGGTTGGTGTTGTCACCACTTTCTACTTATTCCTTATCATCAAAATCATCTGTTGATGTTTTTTAAAAATTTCTTCTTGAGACAAAAAAAAAATTCTTTTTCCTTTATTAACTTGAGAACTAGAGACCTAATGTTTATAAGAATGGTGGAAGTTCTATTGTTTGATTGGATCCACTCTGGAATTTTTAATTATTTCCTTGAGCGTATTTACTATATTCATGACTTTTTTTTTATGTGTTGGTGCAGA…	*	AS:i:848	EV:Z:0.0
SR_065786	0	UN04697	1	255	448M1I153M1D32M	*	0	0	GAAAGATTAGATACCGATCTTGAAACAATATTTGGAGTTGATGAATCTGGTCGAAATATATATGCACCTGAAGGCTGCAACAGATAGTATATACAAGATTAGGAGGTTATCATCTCGTGTTATCTGTTCTCTCTACATTTAATATTCACAGGAAAAATAGATATACACCTGTTGATCCTCGCCTCCCGAACTTGAAGCATACCAAAGATAGCTTTGTTGCACTGGTATATCCACCTGGTAAAGTTCACAAGTTACTTGTTAAGAGTTCCACGTTGAAAAATAAGAGAAACATATGGGTTTATAAGGCCAGTTGAGTGGCCTTGCTAAATATAAGCCTCTTAAGGATAGGTTACTTTTACAGGCAATATTGTAGGCTTGTAGCAGAAAATTCAGTTTAAT…	*	AS:i:1241	EV:Z:0.0
CS_027258	16	UN04697	169	255	11S571M	*	0	0	CCACGACTTGGCTGTTGATCCTCGCCTCCCGAACTTGAAGCATACCAAAGATAGCTTTGTTGCACTGGTATATCCACCTGGTAAAGTTCACAAGTTACTTGTTAAGAGTTCCACGTTGAAAAATAAGAGAAACATATGGGTTTATAAGGCCAGTTGAGTGGCCTTGCTAAATATAAGCCTCTTAAGGATAGGTTACTTTTACAGGCAATATTGTAGGCTTGTAGCAGAAAATTCAGTTTAATTTGATTGTTTCGGTTCTCAAGTAGAAGACAGTTTACCCCGGTTCTTGAATTAAAAATACGTGTAAGTTGTCCGGATGCCAATGAAAAAGACAGTTTCAGATTCCCGGGTCCAATTTCAACAGTTTCATTCTTTTCGAGACCGATCGCTGAAATATAG…	*	AS:i:1132	EV:Z:0.0
CR_053957	0	UN04697	669	255	796M	*	0	0	GGAGTTGAAGATCTATTTAATATTTCATTTCGATCAAAATAAAGTCAACAAAAAGATCGAGTAAAACAAACATAAGATGAATTGCAGAGAAGAAAGTCTTGCGGGTGTACCTTTATGAGATGGTTTAGAAACAAAGTAAGAATTCAATCCAAGAGGTGGCACAGATACTGGGAACAAAAGCCAATACTTTGGCACTTTTTTTGGTGACTTTCCTAGATAAGCCTCGACATAAAATTCTCTCAAGTTGCTCGTGACATTATCCAACTCTATGTATTGTGCTTCTACAACATTTCCCATGGAATCTTGTACAACAAGATCAGCATCATTAACCTGTTAATCGAAAAAATGTATTTGGCATATAATTTATTATAGAGATATCATACATAAATCACTGCCCAT…	*	AS:i:1578	EV:Z:0.0
SR_065787	0	UN04698	1	255	266M1I2M1I3M1D363M	*	0	0	GTTTTTTATTCCACCCTTTACCACCATACGGTAGTACACTAGTGCCACAATCTTTTCTTCTCTTTGGATAGAACCCTTATTACCATCGTTAAGTATTTTAATCCACATTTTAATGGTTAAATGCTTTACAGAAGACAGCACCTTCCTTATGAAATATTGGACACTCTGTTTGAAAATTTTCAGCTCTCCAGTAATCTAGGCCAATTTCAGATGTGCATATCCAATATTATAATCATTGGAAGTGATATCAAGATAAACCTCTAACCCTTTCCACAGCTCAGAAGAGCACAAGCTTTTCCCATTACCCATCTGATAACATCCAAAAAAGAAATTGTGCCAGCAGAGAGAAGCAGTCTGACAACAATATGGAGATAGAGGTAGTCTGACAACAATATAGAA…	*	AS:i:1235	EV:Z:0.0
CR_002117	0	UN04698	186	255	550M	*	0	0	CTCCAGTAATCTAGGCCAATTTCAGATGTGCATATCCAATATTATAATCATTGGAAGTGATATCAAGATAAACCTCTAACCTTCCATCAGCTCAGAAGAGCACAAGCTTTTCCCATTACCCATCTGATAACATCCAAAAAAGAAATTGTGCCAGCAGAGAGAAGCAGTCTGACAACAATATGGAGATAGAGGTAGTCTGACAACAATATAGAACTCCATCTGGCAGCATCATTCTCAGAACTGGATGTAACATACCTAAATCCTTCATAATCGTTTCAGGTTCGGATCAAGCCACAGAACACAAATGATCACCTCAGATGATATACACAGCAAAAGACACCATTTAAGAAATAAGACTGAATGAAGTAACAAGTTTCAGAGCAACCGTCTCGCCAAGTA…	*	AS:i:1090	EV:Z:0.0
CR_016119	0	UN04698	604	255	612M	*	0	0	TGAAGTTATCTGAAATATCCACTACAATAAAGAAAATTCATTGCATTGTCAAAGTCTATCCCTCTTTTGAGATAAGATTTCAGATAAAGAACTAAATCTCGAGCTCATGCTTCCTTATTGCCTTCAAATTCCACCACCTCTAGCAATAAGTAACAGAAGATATCACAAAATTCATACTAGGTAGTTAAGCAAGCAATTACTTCTTAGCATTCAAGGAATTTGGGGGAAAAACGTGAAAACCGAAAGGCAAACAAAGCAAAAGAGCAAATTCAAGTAAGCATGGAAACCAATTTACTCCAATTCTTAATGCTGCATGTCCACCACATGAGCAGGGGCACCCAAGAGGTCTCTACTGCTTCCACGGCCACTTCCTCCTCCAACTCCGCCACCACATGAGCA…	*	AS:i:1213	EV:Z:0.0
SS_087645	16	UN04699	1	255	550M	*	0	0	GATAAAGAATCATCACGAATCTAGCTGCCTTTTGAGTTAACAATGAACGAATACCTACTATCATGACTATCAATTTGCGATTTCACTATAACAAATTCACAATAACCGAATTTTTTTAAGTGAAGCACCTTTCCTTGGTTCCAGTATGCAGTGCTGTACTGCTTGTCAAGGACGGTGTGTGTATGACAACATCAAATGTATTTTTATTCCAAATCGACAACAGGCCTATTTGAAGCTGTATGTGTACGAGCACAAAGCTGTGCTACATAAGAGAGGGTCTCAAATTATTGTTTCACCATGAAGGAGCTTTTACAACCACAGCCACCCACAGCACTTGGATTATTAGATACCTGAAAAGCAGAACGGATCAGCTCCTCTACATAATCAACAGTTGCACCT…	*	AS:i:1090	EV:Z:0.0
CR_105723	0	UN04699	61	255	1S50M1D606M	*	0	0	GTCATGACTATCAATTTGCGATTTCACTATAACAAATTCACAATAACCGAATTTTTTAAGTGAAGCACCTTTCCTTGGTTCCAGTATGCAGTGCTGTACTGCTTGTCAAGGACGGTGTGTGTATGACAACATCAAATGTATTTTTATTCCAAATCGACAACAGGCCTATTTGAAGCTGTATGTGTACGAGCACAAAGCTGTGCTACATAAGAGAGGGTCTCAAATTATTGTTTCACCATGAAGGAGCTTTTACAACCACAGCCACCCACAGCACTTGGATTATTAGATACCTGAAAAGCAGAACGGATCAGCTCCTCCACATAATCAACAGTTGCACCTTTGACAAAGTCAAATGAGATATTATCGACCACCAGTTTAACACCATCTTGCTCGAAAATT…	*	AS:i:1284	EV:Z:0.0
SR_065807	0	UN04699	70	255	10S11M1I9M1I3M1I11M1I29M1I66M1D233M	*	0	0	AATACTATATTCAATTTGCGATTTTCACTATAAACAAAATTCACAATAAACCGAATTTTTTTAAGTGAAGCACCTTTCCCTTGGTTCCAGTATGCAGTGCTGTACTGCTTGTCAAGGACGGTGTGTGTATGACAACATCAAATGATTTTTNTTCCAAATCGACAACAGGCCTATTTGAAGCTGTATGTGTACGAGCACAAAGCTGTGCTACATAAGAGAGGGTCTCAAATTATTGTTTCACCATGAAGGAGCTTTTACAACCACAGCCACCCACAGCACTTGGATTATTAGATACCTGAAAAGCAGAACGGATCAGCTCCTCTACATAATCAACAGTTGCACCTTTGACAAAGTCAAATGAGATATTATCGACCACC	*	AS:i:670	EV:Z:0.0
SR_066007	0	UN04700	1	255	125M1S	*	0	0	GGCCCTACACCGGTATAATAATAATAATAAGAATTAATAGTGACTTTGCCCTCCCATTGAATGAGTTTTCCGCCCCACACGGTATAATAATAATAAGAATCAATAGGGACTTTGCCCTCCCAATTT	*	AS:i:248	EV:Z:6e-66
SR_102985	16	UN04700	83	255	6S106M	*	0	0	ACGGAATATAATAATAATAAGAAGCAATAGGGACTTTGCCCTCCCAATTGGTGAGTTCCCTCGACCCACACCCGTATTATAATAATAAGGATCGATAGAGACTTTGCACTCC	*	AS:i:202	EV:Z:3e-52
SR_066057	0	UN04701	1	255	426M1I133M	*	0	0	GCGGATCACTTCATTGGTCTCCCATGTTCCCGACGATCCTATATCCGGCATTCACCAGCTCCGTCCTCTTCCCGGACTTGAACACAACACCTGGCCCACTTTCATTCGCTCCCCCAAAAGCGACGTCGGAACGAGCATAATAAGGCAAGTTAGAGAGGGTAGTCTCGTCGATGTCAAAGACCCAAATGTCCTTGCCGTCGCCGGAGAGAGTGAGGGTGTTGGCGTAGTAGATGGCGGCGTCGGCGACTACCTCGCAGTCGTCCCTGTACTGCTTTCCGAGCATGTAATGGCCGACGTAGTTTTCGCAGTCGGAGGGGACCAGTTTCCAGTCACGGATATTGTTTGTCTCCACCCCGAGACGCCAGCTCAGGCAGTCTATCTGCGGGACGCGGTGGCCGG…	*	AS:i:1100	EV:Z:0.0
SR_075207	16	UN04701	120	255	193M1D3M1D33M	*	0	0	GCGACGTCGGAACGAGCATAATAAGGCAAGTTAGAGAGGGTAGTCTCGTCGATGTCAAAGACCCAAATGTCCTTGCCGTCGCCGGAGAGAGTGAGGGTGTTGGCGTAGTAGATGGCGGCGTCGGCGACTACCTCGCAGTCGTCCCTGTACTGCTTTCCGAGCATGTAATGGCCGACGTAGTTTTCGCAGTCGGGGGACCAGTTTCCAGTCACGGATATTGTTTGTCTCC	*	AS:i:440	EV:Z:1e-123
SR_066129	0	UN04702	1	255	276M1D191M1D29M1D1M1D88M	*	0	0	GTAGAGCAGTGAGAAATATACTCCCCTGAACATTAAAGAACATTGAGAAATATAAAAAGATATAATGAAATACATTAAGACTGTTATCACATTAAATAAAGAGTTAAAAAATATTTTTTTTTCTTTATTTTCTTTAATATTTTTTAATTATTTTTATTTGAAAAATTTAAGAATATTCAAGAACAATGAAAATCTAAAAATCACATAAGATTTTTATTTTGCGGGAATCTGTGTGAAGATCGCAGAAATATAAATCAAGATACAATGAAATAAGTTAAAAATTAGAACAATGATAAAAGATATGAACTTTACTTGCGGGGAGAAGCGTTCGAAGATGGTGCAGGGGTAGTTCGCAAAGATGAAGTGGAGATCAGCGTAAGATGCAGTGGGTAATTCTCA…	*	AS:i:1132	EV:Z:0.0
SS_118194	0	UN04702	160	255	423M7S	*	0	0	GAAAAATTTAAGAATATTCAAGAACAATGAAAATCTAAAAATCACATAAGATTTTTATTTTGCGGGAATCTGTGTGAAGATCGCAGAAATATAAATCAAGATACAATGAAATAAGTTAAAAAATTAGAACAATGATAAAAGATATGAACTTTACTTGCGGGGAGAAGCGTTCGAAGATGGTGCAGGGGTAGTTCGCAAAGATGAAGTGGAGATCAGCGTAAGATGCAGTGGGTAATTCTCACAGATCGAGGGGAGAGAAGCGGAGGTAAGCAAGAGGGAAGTTATTTAAATGTCTAATCACTATTTTTTTATGGCGGGATTGTCTTTTAAAAAAAAAAAATACGAAAGACTAATCCAACAAAAATAAAAGAAATATCAACTGTCATATGTGTAAACTAT…	*	AS:i:838	EV:Z:0.0
SR_066532	0	UN04703	1	255	597M1D134M	*	0	0	GTACTCTACCCCGCACACAGCATCTGCGCCAGCAAGACGCCCTGCCTTCCCCTTTCCTTTCTCCATTCCGCCTCCTTCTTTGCTTTGTTCCAATAGAGTCTAAGGCAAAGTGGTTCGTATGCCTACTTTACCTACTTGACGAAAGGGAACGAACTTTGTTTCATTTCCGGGTTTATGGATTGGATTCAGTCAGCCTCACTCCTTCCTTTTGATTATGTCGTGAGGCTTTTGTTACCGGTGAACGCTTCCAAAGGCGACCCTCTCGAGTTTCCGGCTGTTTCCTAGATTGAAGTAGCCTTTCGTCGCCCTACCAAACGAAAGAAGTCACTATCAAACAGCTCGCCCTATTGAAGTACCAAGGGTGCGCTCAGCCCGGTGACTAAGAAATGGGTTTGCCCT…	*	AS:i:1441	EV:Z:0.0
SR_067852	0	UN04703	541	255	30M1D48M1D69M	*	0	0	CAACTAGTCGTATGGGGTGGGGTGCTTGTGTAAGCTGCCTTGGATATCAGGAATTCCTAAAAAAAGGCAAAGTCAGGTTTTGACGAAGATCTATCTATCAATAGANAGGAATGAGTGTTCGATATAGGGGATAGGATCTATCTGCTC	*	AS:i:272	EV:Z:5e-73
SR_066568	0	UN04704	1	255	893M8S	*	0	0	CTAGAATAGCCTTTATAGGAGACGGGCCTTACAGGTGAGTTGCAAAGGCATATGTTTTTTCCCCGACTAATACAAAAAGCCAAATTTCAGACATCAGAGGCTAAAGTGGTGCATTCAAAACTTCATTTCTTCATATTCATATGATCTTAGAATGGTGTTTCTTATAATATATCTGGAGCTGGATGTTATTCTCAACTTCCGAGTAGAGATCTTAAAGTGGCACTCATTTCATTGGACTATGATCATTGAATAACAACGAATTCCAGCACACAACCATATTGGCCCTGTTTGGTAAAATAATTAGCCAATCAGCCAATTTTAGCTTATTTGACCACTATTAGTTGTTTGACTTAGTTAAACAATCAATATAAATGTTTGGTTAATTAGTTTTTTTGTAAC…	*	AS:i:1770	EV:Z:0.0
CR_069797	16	UN04704	534	255	6S440M1D28M1D124M	*	0	0	TAGTATGCTAATTATTCTGTCATTTCATCGTTGTAGAGGGGAACTCGAGAAAATGTTCTGTGGCATGCCTGCAGTGTTCACAGGTATGTTACAAGGGGAGGAGCTTTCGCAGGCTTATGCCAGCGGAGATGTTTTCGTCATGCCCTCGGAATCTGAGACGCTCGGGCAAGTAGTGCTAGAGGCCATGTCGTCTGGACTTCCTGTGGTGGCTTCCCGGGCTGGAGGAATCCCGGAAATTATTTCAGACGATCAAGAAGGCAAGATTAGCTATCTGTTCAATCCTGGCGATCTAGATGACTGTTTGAGGAAACTGAAGCCTCTTCTATGGGACCCTGAACTGAGAGAGACTATTGGGAAAGCTGCACGGGACGAAGTGGAGAAATATGACTGGAGGGCGGC…	*	AS:i:1152	EV:Z:0.0
SS_042271	16	UN04704	770	255	506M	*	0	0	CAGACGATCAAGAAGGCAAGATTAGCTATCTGTTCAATCCTGGCGATCTAGATGACTGTTTGAGGAAACTGAAGCCTCTTCTATGGGACCCTGAACTGAGAGAGACTATTGGGAAAGCTGCACGGGACGAAGTGGAGAAATATGACTGGAGGGCGGCGACCAAAACGATTCGCAATGAGCAGTACAATGCTGCGATTTATTTTTTGGAGGAAGGAGAGATCCCAGTCCCCGGGGCCACTCCAGTGGTTATTTAAGTGGATATTCCAGACACCAGAAGTCGAAAACAGGTGAAGCATTTCATGAATGGAAGCCATTTTCATGAAACCTTATTCTTCTCTAAGATGTCTGGCATTATTACTTGCTTGCATCAAAGACATGAACTCTGCCATCCTTAACCTC…	*	AS:i:1003	EV:Z:0.0
SR_100496	16	UN04705	1	255	478M	*	0	0	GAATAACCTAAGCTTTTTGAGGACCTAATCTGTTTTAATAATTCATCAAAAAGACAAGATGGTTAGAATTTTCAGTTTTGAACGATTGTCTTAATAACATTGTTAATGCTGAAAACGCGGCAAACGCCAAGTTCTTGTTCGACCTTCTTCGAAGGTCATTGTCAAGTTCTTGCGTGTAATGCAAAAACACGAATATATTGGCGAATTTGAGGAAATTGATGACCATCGTTCTGGTAAACTCGTTATTCATTTAAATGGTCGCTTAAATAAATGTGGTGTTATTTCTCCTCGTTTCAACATTAAGTTAGATGAGATTGAAAAATGGGTTAACAATTTATTACCATCTCGTCAATTCGGTTATTTAGTGTTAACAACAAGTGCTGGTATTATGGATCATCA…	*	AS:i:948	EV:Z:0.0
SR_066603	0	UN04705	3	255	11M1D25M1D28M1D42M1I373M1D3M1D65M1D46M1I3M1I23M1D4M1S	*	0	0	ATAACCTAAGCTTTTGAGGACCTAATCTGTTTTAATATTCATCAAAAAGACAAGATGGTTAGAATTTCAGTTTTGAACGATTGTCTTAATAACATTGTTAATGCTGAAAAACGCGGCAAACGCCAAGTTCTTGTTCGACCTTCTTCGAAGGTCATTGTCAAGTTCTTGCGTGTAATGCAAAAACACGAATATATTGGCGAATTTGAGGAAATTGATGACCATCGTTCTGGTAAACTCGTTATTCATTTAAATGGTCGCTTAAATAAATGTGGTGTTATTTCTCCTCGTTTCAACATTAAGTTAGATGAGATTGAAAAATGGGTTAACAATTTATTACCATCTCGTCAATTCGGTTATTTAGTGTTAACAACAAGTGCTGGTATTATGGATCATCATGAA…	*	AS:i:1150	EV:Z:0.0
CR_077333	0	UN04705	158	255	317M1D169M	*	0	0	ATTGTCAAGTTCTTGCGTGTAATGCAAAAGCACGAATATATTGGCGAATTTGAGGAAATTGATGACCATCGTTCTGGTAAACTCGTTATTCATTTAAATGGTCGCTTAAATAAATGTGGTGTTATTTCTCCTCGTTTCAACATTAAGTTAGATGAGATTGAAAAATGGGTTAACAATTTATTACCATCTCGTCAATTCGGTTATTTAGTGTTAACAACAAGTGCTGGTATTATGGATCATCATGAAGCCAGACGTAAACACACCGGCGGTAAAATTATTGGTTTCTTTTATTAATTGATTTGGCAGTCAGCTTATTTCTGGTATTACAAAATATTTTATTTTAATTGTTTATTAATTAAACTAAACGCACAGTGCGTAAATTACATATTCTGTAAAATT…	*	AS:i:924	EV:Z:0.0
SR_082394	0	UN04706	1	255	152M	*	0	0	GTCGGTTTGGGGTACGGTCAGTTCACCGGGAGGATCGCCTCCATTCCGAATGATTTTCTTTCGTAGTTAAATACCTTGTTGACTATGACAACAGTCGCGACTATAAACAGACTCGTGACTATGGCAGGGCGGTACGCTCTGCTCTCTCGCGA	*	AS:i:301	EV:Z:6e-82
SR_066637	0	UN04706	73	255	10S266M	*	0	0	GGAAGTTTAAACCTTGTTGACTATGACAACAGTCGCGACTATAAACAGACTCGTGACTATGGCAGGGCGGTACGCTCTGCTCTCTCGCGACCCCTACTCTAATCAAAAGACTAAAAGGCCCCTAACTGAACGATAAGGTCAGACCAAAGCTCAACGACGAGAGTTTCGCCTTTTGAAGCGCCAGTCGCGTAGGGCCAGGCCGAGTCAGAAAGGCTTTGATGACTCAAGGTTCATATTAGGGAAAGGAGAGTGAGGGGAAGAGGGGGCAGCCCTCGG	*	AS:i:527	EV:Z:1e-149
SR_066710	0	UN04707	1	255	379M2I4M1I1M1I5M1I2M1I1M1I2M1I1M1I4M1D41M1I377M1I118M1I43M	*	0	0	CCACCGAATAATAATAATATTGAAAGCATCCAACACAGGACAAAACCTGCATAAAAATTCCCGATTCAAAATCAAAATTATATTTGTGAAAAAGATAAGCGTGACGACCTAAGCAGAGCAGCTAGACAGCAATTTCTACCAAATACAATCTCTCAACATCTATCCATCTCACCTCACCTCACCTCATCTTACCTAAATAAACTTGTCTAGTTTCCATTGCTTGTTAGATCCAGGAGGCCGGAAGTTTTCTAGCACCAGGTCACTGCTTCTACATATCTCATGCAATACAGAATCACCTTTCTCTGACTTTATCACCTCCAATGTGCTTCCAAGAACTTCTGCAGCAAGCCCTATCTCTAGCAGCCGTCCTTGCTCCTCCCCGCCTTCATATATTAAATG…	*	AS:i:1847	EV:Z:0.0
CS_073819	0	UN04707	353	255	601M1I53M	*	0	0	ATCTCTAGCAGCCGTCCTTGCTCCTCCNCCTCTATATAATCAGTCGATGTTGTATGGAATCACATTTTCTATTATCACTCTGCCAAAAAGATGACCAAGATACTCTGCTGCTTTAGGAGCATCATTTACTGCATCCTCCAAGCTACTCAGAACAGATTCAAACCCTTGAACAAGCTGATCTTGACTTAAGATAACATCTCCAGATTTGGCTAGATTGACAAGTAGTTTCCCAAAAAGATCCCTCTCCTTTTCCTTTCTCTCAAAAGAATCCGTGATCCAAATAGAAATCATTGAAGGATAGAAGCTTGGAGCATTAAGTTCATTCACACATAAGGCAACTTCATTCTCATCTCTAGCACTGTAGAATTCTCTAATAGCATTCAAGGACTTGTCTCGCAA…	*	AS:i:1267	EV:Z:0.0
SR_132253	16	UN04707	423	255	487M1D30M	*	0	0	ATTATCACTCTGCCAAAAAGATGACCAAGATACTCTGCTGCTTTAGGAGCATCATTTACTGCATCCTCCAAGCTACTCAGAACAGATTCAAACCCTTGAACAAGCTGATCTTGACTTAAGATAACATCTCCAGATTTGGCTAGATTGACAAGTAGTTTCCCAAAAAGATCCCTCTCCTTTTCCTTTCTCTCAAAAGAATCCGTGATCCAAATAGAAATCATTGAAGGATAGAAGCTTGGAGCATTAAGTTCATTCACACATAAGGCAACTTCATTCTCATCTCTAGCACTGTAGAATTCTCTAATAGCATTCAAGGACTTGTCTCGCAAGTGTTCTTCTGGTAATGCACTATCCAAAGGAACATTCTGCGTAAAGCTTGCGCCTCCACCTCTGAAAGAA…	*	AS:i:1017	EV:Z:0.0
CS_090553	0	UN04707	605	255	852M	*	0	0	CTTTCTCTCAAAAGAATCCGTGATCCAAATAGAAATCATTGAAGGATAGAAGCTTGGAGCATTAAGTTCATTCACACATAAGGCAACTTCATTCTCATCTCTAGCACTGTAGAATTCTCTAATAGCATTCAAGGACTTGTCTCGCAAGTGTTCTTCTGGTAATGCACTATCCAAAGGAACATTCTGCGTAAAGCTTGCGCCTCCACCTCTGAAAGAAGGCGATATGGGAACAGCTGCATCAAAACTGCGATCCCTACTCCCATAAGGCATATTCCGGTCTTGTGTACCAGGCTGATCATATTGACTAGACCTATCTGGCATGTACCTTGGAACTAGTTCCTCCCTTGGGCCATAGGTTGACCGATCTGGCATAGGACTATAGCCATTTAGACCAGATGA…	*	AS:i:1689	EV:Z:0.0
SR_066742	0	UN04708	1	255	253M1I48M1I12M1D71M	*	0	0	GTGGCTTTGTAAAAGAAAAGAAAAATGCCTTCACCAACACCCCAACAGACAACAAGGAATAAGAGCTGAGAGTAAAGGTACTTTGGTTCCCTCATTAGAGCAAGCTTTTCCCTACTGTGATGTGTTAATAGAACCACCGCCTGTAATGATGCAACTATGTGCCAAAAATATGTCTGTGAACAGGCGGTGCATCGAATGTTTTAACCACGTCAATCCATGGTTTGTCTATGACCAAGGCAGAACTTTTTGATAGTATGTCCAAGAAATAAAACAGGATCTCGGAATTCACCAAATATAAAATTTCTTTCTACCGTATGTTGATGACTCTTCTCTAACTCGGTTCCTTTCAACTTCCGCTTCAATTTTCCATTCAGAGGGGTGCCCTG	*	AS:i:739	EV:Z:0.0
SR_092391	0	UN04708	138	255	313M1D376M	*	0	0	CGCCTGTAATGATGCAACTATGTGCCAAAAATATGTCTGTGAACAGGCGGTGCATCGAATGTTTTAACCACGTCAATCCATGGTTTGTCTATGACCAAGGCAGAACTTTTTGATAGATGTCCAAGAAATAAAACAGGATCTCGGAATTCACCAAATATAAAATTCTTTCTACCGTAATGTTGATGACTCTTCTCTAACTCGGTTCCTTTCAACTTCCGCTTCAATTTTCCATTCAGAGGGGTGCCCTGTATCTTCCGTAACAGCAACTCCTGACTGTTTGCCAGGTCAGTATCGTCTACTTCAACCGGCACCCAAAGTCAATCGCACACATTGACCTTGGACTGTAGACAATAACAGTGGAGGAGTTGGCTGATGGCGGAAAAGACAGGCCAATCACCT…	*	AS:i:1358	EV:Z:0.0
SS_032933	0	UN04708	159	255	1S662M	*	0	0	CGTGCCAAAAATATGTCTGTGAACAGGCGGTGCATCGAATGTTTTAACCACGTCAATCCATGGTTTGTCTATGACCAAGGCAGAACTTTTTGATAGATGTCCAAGAAATAAAACAGGATCTCGGAATTCACCAAATATAAAATTCTTTCTACCGTAATGTTGATGACTCTTCTCTAACTCGGTTCCTTTCAACTTCCGCTTCAATTTTCCATTCAGAGGGGTGCCCTGTATCTTCCGTAACAGCAACTCCTGACTGTTTGCCAGGTCAGTATCGTCTACTTCAACCGGCACCCCAAAGTCAATCGCACACATTGACCTTGGACTGTAGACAATAACAGTGGAGGAGTTGGCTGATGGCGGAAAAGACAGGCCAATCACCTCTCCAGGAAACTCCTGATA…	*	AS:i:1312	EV:Z:0.0
CR_062502	16	UN04708	490	255	134M	*	0	0	TAACAGTGGAGGAGTTGGCTGATGGCGGAAAAGACAGGCCAATCACCTCTCCAGGAAACTCCTGATAACTTTTTGGAAGAGAAAATGTATGCCGCATGGACCATTCTCCCAGCTGCTTGGCTTCCACATCAAAT	*	AS:i:266	EV:Z:3e-71
SR_066765	0	UN04709	1	255	251M1D38M1I96M1I76M1I24M1I107M1D15M1I37M1D4M1D24M1D67M1D17M	*	0	0	TTCCACCCCCGCGGGCCAAGAGAGCTTGATTTTTCCCCGAATTGTGAAGAATGTTTGAAGTTCTGCACAGGTGGCCCTTTCTTAATTTCATTAGAAGGTGGGACTGCAACAGATTTTTATCTCTAGCAATTCAAGTTTTCTTCAGGAGAATTCGGATATCCCCAAGTTCGGATTTCAACTGCAGTACTAAGCCCTTTCTCTCAGACAAAGATAGTTTTCGATAATCGTATAACATTTGTGGGCACAGAAAACCATGCTGGGTGGAAGAATTCAAATTCTTCCATTTTTTTCCGAGAAGCCATAGAGCCCTCAGAAACAGTAATATCAGTGTCAATTCTTCCAGAAATCCCAGAAACTTTGGATCTACAAACAGTTGAATAGTCCCCCTGAAATTCTATG…	*	AS:i:1421	EV:Z:0.0
CR_102752	0	UN04709	240	255	557M	*	0	0	GGGCACAGAAAAACCATGCTGGGTGGAAGAATTCAAATTCTTCCATTTTTTCCGAGAAGCCATAGAGCCCTCAGAAACAGTAATATCAGTGTCAATTCTTCCAGAAATCCCAGAAACTTTGGATCTACAAACAGTTGAATAGTCCCCTGAAATTCTATGCTTCTTCAACACCATCTCCTTCGCATGAATGCTTGAATCTGTTCTTTATATCTTTGCCTAAATTAAAAAGACGAAACCTTCAAGTATTGCCAGGGCACAAATTAGACCTGAAATCAATATGAAGGCGCAGCCAATCAAACAAAAGTGTATTGGTTCCTCATTATTTATCCACTCTAAGCCTAAACACACTATAAAATCAACTTCTTGGTCACTTCAAGAAGCAAAATTGTGCGGCAAGAA…	*	AS:i:1088	EV:Z:0.0
SR_149782	16	UN04709	461	255	16M1I230M	*	0	0	TTAAAAAGACGAAACCATTCAAGTATTGCCAGGGCACAAATTAGACCTGAAATCAATATGAAGGCGCAGCCAAACAAACAAAAGTGTATTGGTTCCTCATTATTTATCCACTCTAAGCCTAAACACACTATAAAATCAACTTCTTGGTCACTTCAAGAAGCAAAATTGTGCGGCAAGAACGAGAAAAAGAAAACTCAGACAAGACTTACGACCGAGGGTTATCCACTTACCCTATCCAGAGATAAAC	*	AS:i:480	EV:Z:1e-135
SR_131384	16	UN04710	1	255	122M1D7M1D4M1D3M1D13M1D198M1D20M1D31M1D72M1D71M1D86M	*	0	0	TTCCTTCCTCTCTCTCTCTCTCTCTCTCTCTCTCTCTCTCTCTCTCTCTCTCTTTTATAATCACTGTTCTTCGTATTCATGTTAGGTTAAATTCCATAATTCCAATTGTGATTGATTATGGGAAAAAAAGGGGTTTCCTTTTTCGTTTTCTTTAATTTAATATCATGTTTAGCTGAAATTATATATAGCATAACCTAGGATGCAGATACATTGTCGGTTTTTACGTTGAATTCGCTTTTGGAAGTCAATATTGTGTACAGGTTTAGCCAAATAAGGTAATTGTTTAGCAATATTATTGACGAACTATTTTTATTCCATGAATGTAAGAAGACAGATTTGTGCATATTACTTATCCGTCTTGTAATTTAGATGGAGATACACAGTGTAATTGTTCAAAGA…	*	AS:i:1173	EV:Z:0.0
SR_066767	0	UN04710	66	255	178M1D322M	*	0	0	GTTCTTCGTATTCATGTTAGGTTAAATTCCATAATTCCAATTGTGATTGATTATGGGGAAAAAAAAGGGGGTTTTCCTTTTTCGTTTTTCTTTAATTTAATATCATGTTTAGCTGAAATTATATATAGCATAACCTAGGATGCAGATACATTGTCGGTTTTTACGTTGAATTCGCTTTGGAAGTCAATATTGTGTACAGGTTTAGCCAAATAAGGTAATTGTTTAGCAATATTATTGACGAACTATTTTTATTCCATGAATGTAAGAAGACAGATTTGTGCATATTTACTTATCCGTCTTGTAATTTTAGATGGAGATACACAGTGTAATTGTTCAAAGGATGATATCTTTGCCATAATATGGCTCGATCTCTGAACCTTCCAATTACAGTATGGATGC…	*	AS:i:983	EV:Z:0.0
SR_054835	0	UN04711	1	255	599M	*	0	0	TTTTTCTTAAGAAGAAATTGGAATCCAAGTGTTCAACCAGTGTATAAAAATGGAAACAACAAGAAAAAGTGCAAAGGCTAATCACTGATTCCTTTGCTTTTAATTTGCGGGTTATTAAATAGCAAATGAAGGAAATTAGCGAGACATACATATGTTTGAAACAAGAAAAGCAACAATTGGAAACACTAGTTCTGATATGATCTTCCATTCCCTTTGTCAATACTTGTCAAAAGGGGAGTAATATTTTGAAGGGAGTATATGAAGACAACTCTTTTGGTGATTTATCTTAGCTAGTTTGGTTTTTGTTGTTAAACTTCTTGTTATTGAATATTTGGATTCTACTTCGTTACTTGTTCAGTGTTTAATGGATGATGAATCTTTATCTCGTGGTTATCTCTA…	*	AS:i:1187	EV:Z:0.0
SR_066851	0	UN04711	1	255	119M1I13M1I100M1I4M1I227M1D27M1D7M1D110M	*	0	0	TTTTTCTTAAGAAGAAATTGGAATCCAAGTGTTCAACCAGTGTATAAAAATGGAAACAACAAGAAAAAGTGCAAAGGCTAATCACTGATTCCTTTGCTTTTAATTTGCGGGTTATTAAAATAGCAAATGAAGGGAAATTAGCGAGACATACATATGTTTGAAACAAGAAAAGCAACAATTGGAAACACTAGTTCTGATATGATCTTCCATTCCCTTTGTCAATACTTGTCAAAAAGGGGGAGTAATATTTTGAAGGGAGTATATGAAGACAACTCTTTTGGTGATTTATCTTAGCTAGTTTGGTTTTTGTTGTTAAACTTCTTGTTATTGAATATTTGGATTCTACTTCGTTACTTGTTCAGTGTTTAATGGATGATGAATCTTTATCTCGTGGTTATC…	*	AS:i:1154	EV:Z:0.0
SS_092137	16	UN04711	254	255	116M1S	*	0	0	AGTATATGAAGACAACTCTTTTGGTGATTTATCTTAGCTAGTTTGGTTTTTGTTGTTAAACTTCTTGTTATTGAATATTTGGATTCTACTTCGTTACTAGTTCAGTGTTTAATGGAC	*	AS:i:222	EV:Z:3e-58
CR_019758	0	UN04712	1	255	679M	*	0	0	CAACTACTGCACTGCTGCGTTTACCTGATCACTCATGGCTGGAAAAGGCGAAGGACCGGCGATCGGAATCGATCTCGGAACCACCTACTCGTGCGTCGGCGTTTGGCAGCATGATCGCGTCGAGATCATCGCTAATGACCAGGGCAACCGGACCACGCCGTCTTACGTGGCGTTCACCGATACCGAGCGCCTCATCGGCGACGCTGCTAAGAACCAGGTCGCCATGAACCCTACTAACACCGTTTTCGATGCGAAGCGTTTGATTGGAAGGAGATACAGTGATCCATCTGTTCAGAGTGACATGAAGCTGTGGCCCTTCAAGGTGATTGCTGGACCTGGTGATAAGCCCATGATTGTGGTGTCATACAAGGGTGAGGAAAAACAGTTTTCTGCAGAGGA…	*	AS:i:1346	EV:Z:0.0
SR_066939	0	UN04712	256	255	64M1I2M1I56M1I48M1I97M1I17M1I2M1I75M1I10M	*	0	0	GCGTTTGATTGGAAGGAGATACAGTGATCCATCTGTTCAGAGTGACATGAAGCTGTGGCCCTTCAAAGGGTGATTGCTGGACCTGGTGATAAGCCCATGATTGTGGTGTCATACAAGGGTGAGGAAAAAACAGTTTTCTGCAGAGGAGATCTCCTCCATGGTTCTCACTAAAAGTGAAGGAGATTGCTGAGGCGTTCCTAGGTTTGACTGTGAAGAATGCTGTTGTTACAGTACCTGCTTACTTCAATGATTCTCAGCGTCAAGCTACCAAGGGATGCTGGTGTGATTTCCAGGGGCTTAATGTGATGCGTATAATCAATGAGCCCACTGCTGCTGCCATTGCTTATGGTCTTGATAAGAAGGCGGGGTAGTGCAGGGG	*	AS:i:680	EV:Z:0.0
CR_030972	16	UN04712	369	255	3S120M	*	0	0	TCGAGGGTGAGGAAAAACAGTTTTCTGCAGAGGAGATCTCCTCCATGGTTCTCACTAAAATGAAGGAGATTGCTGAGGCGTTCCTAGGTTTGACTGTGAAGAATGCTGTTGTTACAGTACCTG	*	AS:i:238	EV:Z:5e-63
SR_066981	0	UN04713	1	255	395M1I7M1D278M1D3M1D26M1I31M	*	0	0	GTCAAAATCAAAATCCCACTAACTGGGGTTTAGCCAATGGAAATAATTGTGTAGTGGGAAACTTGGCGTCCACTTCCCGGAGCGGTTCGACTTCGGGGGCCCACTCTTCGTCTCCTTCTTTGGTACCTAACCGGGCTCTTCCTCAATATCCTAGTAGGCGGCTATCGGAATTTGTACGTAGATCTTTGCTGACATCAGCTGGCGGTGATTCTGGTGGTCAGATTAACAATGGCCCTCAGATGCGTGCTAGTTCTTCTGCTGGCTCTCCGGAAATGGCTCTTCCCGGTAATCATGTCCACCCCCCTTCTAGTTCAAGGTCAGCAATGCTGTTGGAGAGACATCTCGATACTTCTTTCGCAATTCCTTATTCCTGGAGGACTTTGGCTACTGCCGGGGAGG…	*	AS:i:1407	EV:Z:0.0
CS_053441	0	UN04713	307	255	613M	*	0	0	CTAGTTCAAGGTCAGCAATGCTGTTGGAGAGACATCTTGATACTTCTTTCGCAATTCCTTATTCCTGGAGGACTTTGGCTACTGCCGGGAGGGAAGGAAGTAGGCTCGTCTCTGAGATCCACAATGTTTTAGATCTTATGCACCGTGGAGAGGGCTTGCGGATTGAGGATGTTATGATTCTTGATCAGTCCGTCCTGTTTGGGATGCCCGACGCCTATGATCGGCACAGGGACATGCGGCTTGATGTTGATAACATGTCATATGAGGAGTTGCTAGCTCTGGAAGAACGTATTGGAAATGTATGTACTGGTTTGAGCGAAGAAGCCATTTCGAGCCGTTTGAAACAACATAAATATGCATTCATGAAAGCCGAAAATCCCGAAGAAAGAGAACCATGCT…	*	AS:i:1215	EV:Z:0.0
CR_050613	0	UN04713	403	255	726M	*	0	0	GAAGTAGGCTCGTCTCTGAGATCCACAATGTTTTAGATCTTATGCACCGTGGAGAGGGCTTGCGGATTGAGGATGTTATGATTCTTGATCAGTCCGTCCTGTTTGGGATGCCCGACGCCTATGATCGGCACAGGGACATGCGGCTTGATGTTGATAACATGTCATATGAGGAGTTGCTAGCTCTGGAAGAACGTATTGGAAATGTATGTACTGGTTTGAGCGAAGAAGCCATTTCGAGCCGTTTGAAACAACATAAATATGCATTCATGAAAGCCGAAAATCCCGAAGAAAGAGAACCATGCTGCGTTTGTCAGGAAGAATATAATGATGGAGAAGATCTCGGGGTATTGGACTGTGGCCATGATTTTCATGCCGATTGCATTAAACAATGGCTTAAGC…	*	AS:i:1439	EV:Z:0.0
SR_149690	16	UN04713	459	255	629M1I33M	*	0	0	GGCTTGCGGATTGAGGATGTTATGATTCTTGATCAGTCCGTCCTGTTTGGGATGCCCGACGCCTATGATCGGCACAGGGACATGCGGCTTGATGTTGATAACATGTCATATGAGGAGTTGCTAGCTCTGGAAGAACGTATTGGAAATGTATGTACTGGTTTGAGCGAAGAAGCCATTTCGAGCCGTTTGAAACAACATAAATATGCATTCATGAAAGCCGAAAATCCCGAAGAAAGAGAACCATGCTGCGTTTGTCAGGAAGAATATAATGATGGAGAAGATCTCGGGGTATTGGACTGTGGCCATGATTTTCATGCCGATTGCATTAAACAATGGCTTAAGCACAAGAATTTGTGCCCGATTTGTAAAACAACTGGACTGGCTACCTGAGCAGGGGAC…	*	AS:i:1290	EV:Z:0.0
SR_045504	0	UN04713	461	255	542M1D12M1D104M	*	0	0	CTTGCGGATTGAGGATGTTATGATTCTTGATCAGTCCGTCCTGTTTGGGATGCCCGACGCCTATGATCGGCACAGGGACATGCGGCTTGATGTTGATAACATGTCATATGAGGAGTTGCTAGCTCTGGAAGAACGTATTGGAAATGTATGTACTGGTTTGAGCGAAGAAGCCATTTCGAGCCGTTTGAAACAACATAAATATGCATTCATGAAAGCCGAAAATCCCGAAGAAAGAGAACCATGCTGCGTTTGTCAGGAAGAATATAATGATGGAGAAGATCTCGGGGTATTGGACTGTGGCCATGATTTTCATGCCGATTGCATTAAACAATGGCTTAAGCACAAGAATTTGTGCCCGATTTGTAAAACAACTGGACTGGCTACCTGAGCGGGGGACGC…	*	AS:i:1290	EV:Z:0.0
SR_042668	0	UN04714	1	255	671M1D36M	*	0	0	CGCAAGATAGCTCTAATGGGTAAAGGAGGAATGTCCCATGGGAAGAAAAGACAATGGCTGCTTGGCTTATGGGTGCAAATGATCTCAAGATTCAACCTTTCAAGCTTCCACCTCTTGGACCCTATGATGTTAGGGTTACGATGGAAGGCTGTTGGTATTTGTTGGAAGTGATGTTCACTACCTTAAGCACATGAGGTGTGCTGGTTTTATTGTCAAAGAACCAATGGTGATTGGGCATGAGTGTGCTGGTATCATAGAAGAGGTTGGCAGTGAAGTGAAGACACTATTTCCTGGTGACCGGGTGGCTTTAGAACCGGGAATCAGTTGCTGGCGATGTGATCTTTGTAAAGAAGGCCGATACAATTTTGTGCCCTGATATGAAGTTTTTTTGCCACTCCC…	*	AS:i:1386	EV:Z:0.0
SR_067004	0	UN04714	492	255	54M1D62M	*	0	0	GTGTGAACCTCTAAGCGTAGGTGTTCATGCCTGTCGTCGTGCAAACATTGGTCCGCGACAAGAGTGTTGGTACTGGGAGCAGGGCCTATCGGTCTTGTCACACTGCTTGCAGCCCG	*	AS:i:222	EV:Z:3e-58
SS_038236	0	UN04714	623	255	601M	*	0	0	CGAGAATTGTGATTGTGGATGTAGATCAGGCCCGCCTGTCTGTCGCAAAAGACCTAGGAGCAGATGCGGCCATCAAGGTCTCAACTAATATTCAGGATGTGGCTGCTGACATTGAAACGATTAAAGAAGCTATGGGTGCTGGAATAGATGTGAGCTTTGACTGTGCTGGCTTCGAGAAAACTATGTCCACCGCACTTGGTGCAACTCGTTCTGGTGGCCGAGTTTGTCTTGTGGGGAGGTCGATGTGGTTGGCATTTTCCGCTACAAGAATACATGGCCTCTATGCATCGAGTTTCTGAGTAGTGGAAAGATCGATGTGAAACCCTATTACACACAGATTTGGTTCTCACAGAGGGAAGTTGAAGAAGCATTCGAAACCAGTGCTCGTGGCGGCAATGC…	*	AS:i:1191	EV:Z:0.0
SR_067070	0	UN04715	1	255	133M1D1M1D7M1D1M1D698M	*	0	0	ATTAAATCCCTTCCCTTCTCATCGAAGGGAACTTTACCGGGCTTCCTATTACGCTATCACACGGGCCGTTTCTCTGGATATAGAAGCTTCCGAATGTATTCATTTCATCCCGAGTCAAAACCAGACGGGGCATCTTCATCGCCATCCGGAGGAGCAGCACCGTATTCGTCTGCTTCGTCCGCGGCGGTTCACCCTACTGTAGGTATTCGCAAGATCAAGTTTTGCCAGTCATGTGGTGGCTCCATGAAGCATGAGATTCCTGATGGGGAGGAGAAGGTGAGATCTATTTGTACCGTTTGTGGGAGGATTGCTTATGAGAACCCAAAAATGGTTGTTGGCTGCCTTATCGAGCATGATAACAAGATACTGCTATGCAAACGGAACATTCAGCCATCACAT…	*	AS:i:1637	EV:Z:0.0
SR_074450	0	UN04715	37	255	72M1D370M1S	*	0	0	CCGGGCTTCCTATTACGCTATCACACGGGCCGTTTCTCTGGATATAGAAGCTTCCGAATGTATTCATTTCATCCGAGTCAAAACCAGACGGGGCATGCATTCATCGCCGCATCCGGAGGAGCAGCACCGTATTCGTCTGCTTCGTCCGCGGCGGTTCACCCTACTGTAGGTATTCGCAAGATCAAGTTTTGCCAGTCATGTGGTGGCTCCATGAAGCATGAGATTCCTGATGGGGAGGAGAAGGTGAGATCTATTTGTACCGTTTGTGGGAGGATTGCTTATGAGAACCCAAAAACGGTTGTTGGCTGCCTTATCGAGCATGATAACAAGATACTGCTATGCAAACGGAACATTCAGCCATCACATGGCCTTTGGACACTTCCTGCCGGTTACCTGGAG…	*	AS:i:860	EV:Z:0.0
SR_067256	16	UN04716	1	255	307M1D14M1D103M1D7M1D3M1D45M1D92M1D35M1D21M1D9M1D243M	*	0	0	CGCGCGTTGAGCAGAAGGCTGATCGGAGCTAGGGTTCAACGGCACACTCTGTTTCTCTCTCGGCTTCAGATGGGGGATGCGTACTGGAATCGACAAGCGCCCATGCATCAATCAGCAGGATTGCTCAAACGGCCTCGTTCTGACTATGATATTACACCACCAACAATGCCAGTGGCTCATGACATGCAGCATAATTATTTTGCAAATGATGATCGTGGTATGACTAGGATAAAGGATACACAGACAATTGGATCAGCATATGATCGTTATCTTCAGAGTTCGCATGTTTCTTCTTTCTCTTCTGGAGAAACTAGTAACTATAAAGGAGTTGGAGTTGGGTTGGGAAGAGTAGGAGGAGGTGATGTGATGCCTGGCCTTGCAGCACGTGATCCTGTTGCG…	*	AS:i:1673	EV:Z:0.0
SR_067102	0	UN04716	192	255	360M1D134M2S	*	0	0	TAATTATTTTGCAAATGATGATCGTGGTATGACTAGGATAAAGGATACACAGACAATTGGATCAGCATATGATCGTTATCTTCAGAGTTCGCATGTTTCTTCTTTCTCTTCTGGAGAAAACTAGTAACTATAAAAGGAGTTGGAGTTGGGTTGGGAAGAGTAGGAGGAGGTGATGTGATGCCTGGCCTTGCAGCACGTGATCCTGTTGCGACTGCTCGGGGTGCTGTTGCACCAGAAACTAGTAAACAAAATGGCAGAAGTATGGGATATGTCGGTCGTTTGCCAGTGGATGCAAATTGCTAGACCTCGTGAGGCACTACCTCTGCCTCCTGATGCATCGAGCACACTATATGTTGAGGGCTTCCCCCTGACAGCACTAGAAGAGAAAGTCGCACATAT…	*	AS:i:971	EV:Z:0.0
CR_115787	16	UN04717	1	255	648M	*	0	0	GAGAATCTGAAATCGTAGGCAAACTTTTCAATAAAGTTGATACTCAAAATGGTCCTCAACTATAGTAATTTTTGCTCAGTTTCATCCTAAATGATTTTGCTCAATGTAACCCTCTATTTGTTATTACGTCAAATTGATATTAAATAGGAAGACAATTCAGTAATTTCAATATTGACCTCTTTTATAATTTTTTATGATATCACCCCTCTTTTATGAATTATTCATAAATATATTGAAATTACTGAGACAATTCGTAAAAGAGTTCTATTAAAATTACTGAGACAATTCGTAATCCGTAAAGGAGTTCTATTGAAATTACTGAGACAATTCGTAAAAAAAGAGTGATTTCTTTAATCATTAATAAACAAATTAATATTAAAATTACTAAATTATCCTTCT…	*	AS:i:1284	EV:Z:0.0
SR_067137	0	UN04717	286	255	92M1D17M1I16M1I98M1D22M1D165M1D18M1I5M2S	*	0	0	TTCGTAATCCGTAAAGGAGTTCTATTGAAATTACTGAGACAATTCGTAAAAAAAGAGTGATTTCTTTAATCATTAATAAACAAATTAATATTAAATTACTAAATTATCCTTTCTATTTAACACTAATTTTGATGAAATAACAAATGAAAGACTATATTAAGCAAAAACACAAAAGTCTAAGACTACATTAGATCACCAAAATCATTTAAGACGAAATTGAAAAAACCACTATAGTCAATGATCATTTGGATATTAACTCCATCGATAAGTATCAACACTAATAAAAGAATTCCAGTATTATGGATCAAATGGTATAGTTTCCACAAGTAGTGATACTTATAGTATGCAATATTAGAGGAATTCGGGAGAATGTGGATACCAGTTGTGATGCATGTTCTC…	*	AS:i:809	EV:Z:0.0
CS_043926	16	UN04717	460	255	22M1D21M1D780M	*	0	0	TCTAAGACTACATTAGATCACCAAATCATTTAAGACGAAATTGAAAAAACCACTATAGTCAATGATCATTTTGGATATTAACTCCATCGATAAGTATCAACACTAATAAAAGAATTCCAGTATTATGGATCAAATGGTATAGTTTCCACAAGTAGTGATACTTATAGTATGCAATATTAGAGGAATTCGGGAGAATGTGGATACCAGTTGTGATGCATGTTCTCTGGAGAATGCAGAATACCAGTGTAATATGAAATAAAAGAAACTTGCAAAAAGAAAAAAAAAAAAAACGTAAATGATTCTGCTAAGTTCCATTCATGGCTCACATAAGAATGAGTGTGTATACAAACCAACTACTACACACACAGCTTATATATAGGAAGGAGATTTTCTTTTTGG…	*	AS:i:1618	EV:Z:0.0
SR_067143	0	UN04718	1	255	166M1D27M1D46M1I29M1D5M1I1M1I3M1I265M1I53M1I15M	*	0	0	CCCAGAAGGAAGGGGGAGTCCAAAAGGGACCCCAAACCGAAACCATTGCCTACTGGCCCCTTAGATTTTGTTATAGTACTGGTTCCTATGCTGAGCAACTACAACAAGCGTCTCCATCTGAGTCAAATCACTGAGTCAACTCGGATCCTACCCTGAACTCACAAAATACCCCACCACACTTGTCCAAACTTGAGNTATCTAGCAGGAAGTGATAAAAAAGGAACTGGATACAAAAAAGGGAGTACTATATCTCTATATCAACACAAGATCTGCAATTGGGGTTCAGAAATGCTACTACATAACACTAGATTTTAGATCTCCTCCACAACCACCATATTCTCAGCAGATCAGCATCACCTTCATCGATCATATAAGTTCGTATGAAAATATCTACAAGCA…	*	AS:i:1132	EV:Z:0.0
SS_067084	16	UN04718	81	255	189M1I259M1I111M	*	0	0	GGTTCCTATGCTGAGCAACTACAACAAGCGTCTCCATCTGAGTCAAATCACTGAGTCAACTCGGATCCTACCCTGAACTCACAAAAATACCCCAACTCACTTGTCCAAACTTGAAGATATCTAGCAGGAAGTGATAAAAAAGGAACTGGATACAAAAAAGGAGTACTATATCTCTATATCAACACAAGANNACTGCATGGGTTCAGAAATGCTACTACATAACACTAGATTTTAGATCTCCTCCACAACCACCATATTCTCAGCAGATCAGTATCACCTTCATCGATCATATAAGTTCGTATGAAAATATCTACAAGCACCACCACACTCTTCAGTTTCTTCAGATCTGATGAATCAGAACAACAGTATACAGCGAAACGCGAAGGTAACCACTGAGAA…	*	AS:i:1072	EV:Z:0.0
SS_007200	16	UN04718	272	255	263M	*	0	0	CTGCATGGGTTCAGAAATGCTACTACATAACACTAGATTTTAGATCTCCTCCACAACCACCATATTCTCAGCAGATCAGCATCACCTTCATCGATCATATAAGTTCGTATGAAAATATCTACAAGCACCACCACACTCTTCAGTTTCTTCAGATCTAATGAATCAGAACAACAGTATACAGCGAAACGCGAAGGTAACCACTGAGAAACGAGCGAAGATCCACGACTCGGCCTTCAACTGCGACTGTGTGCGAGTGAGATTTC	*	AS:i:513	EV:Z:1e-145
SR_028369	16	UN04718	276	255	260M	*	0	0	ATGGGTTCAGAAATGCTACTACATAACACTAGATTTTAGATCTCCTCCACAACCACCATATTCTCAGCAGATCAGCATCACCTTCATCGATCATATAAGTTCGTATGAAAATATCTACAAGCACCACCACACTCTTCAGTTTCTTCAGATCTAATGAATCAGAACAACAGTATACAGCGAAACGCGAAGGTAACCACTGAGAAACGAGCGAAGATCCACGACTCGGCCTTCAACTGCGACTGTGTGCGAGTGAGATTTCT	*	AS:i:507	EV:Z:1e-144
SR_067159	0	UN04719	1	255	662M	*	0	0	CCCGTCATCACATCTTCGCCGCAGGAACCTTATTTAGACCAGTGAGCTGTTACGCTTTCTTTAAAGGATGGCTGCTTCTAAGCCAACCTCCTGGTTGTTTTGGGATTCCCACATGCTTTCCCACTTAGACACGACTTGGGGACCTTAGCTGTAGGTCAGGGCTGTTTCCCTCTTGACGACGGACCTTAGCACCCGCCGTCTGTCTCTCGTACTATACTCGTTGGTATTCGGAGTTTGGTTAGAGTTGGTAGATCTCGCGACCCCCGCATCCATCCAGTGCTCTACCCCCCAACGGTAAACATACGAGGCACTACCTCAATAGTTTTCGCGGAGAACCAGCTATTTCCCGGCTTGATTGGCCTTTCACCCCTAAACACAACTCATCCGGTAACTTTTCAA…	*	AS:i:1281	EV:Z:0.0
SR_099518	0	UN04719	358	255	559M	*	0	0	GGCCTTTCACCCCTAAGCACAACTCATCCGGTAACTTTTCAACGTTAATCGGTTCGGACCTCCAGTGCGTGTTACCGCACCTTCATCCTGGTCATGCATAGATCGCCGGGTTTCGGGTCTAATGCATCAAACTAAGTCGCCCTATTCAGACTCGCTTTCGCTGCGCCTACACCTATCGGCTTAAGCTTGCTTGATACATTAAGTCACAGACCCATTATGCAAGAGGTACGCTGTCAGGCCTCAAGGACCCTCCAACTGCTTGTAGGCATTCGGTTTCAGGTACTGTTTCACTCCCCTCATCGGGGTGCTTTTCACCTTTCCCTCACGGTACTAGTTCGCTATCGGTCATGTACGAGTATTTAGGCTTGGAGGGTGGTCCCCCCATGTCAGACAGGATTT…	*	AS:i:1068	EV:Z:0.0
SR_129255	16	UN04720	1	255	736M	*	0	0	ACGTATGCCCCGTGCTTCCAATAACGTCTGGTTAGCATCGGAAGATCGGGGGAGCAGTTTGCACCCCATCCCTCCGGGCAAGGAAGCGGGGAGAGCTGAGATGACTGTGTGATTTCGACACCTTTCTCATCTCTTGCTTGATCTTACTAAACTCTTCCTCGAGTTCTCCAACTCGAGACCTCATCCTCTCCAAATCCACTCTAAGAACCTGGTTTTCACGCACGACAGTCACCCACCCGTCTCTCTGTACAATATGGCTCGCCATGTCAGCAGCGGGAGCAGCATTAGCGCTTTCCGTGTCCAAGACATGGAGGCAGCCAGCTAACGCGGTTCTTAACTGTAACTGCTCGAAAAATAGAACTTGGAGAATTATTCGAAGAGGCAATCTTTCGTTTTGAG…	*	AS:i:1459	EV:Z:0.0
SR_067386	0	UN04720	7	255	13M1I14M1I14M1D9M1D3M1I2M1D4M2D3M1I629M8S	*	0	0	GCCCCGTGCTTCCAAATAACGTCTGGTTGAGCATCGGAAGATCGGGGAGCAGTTGTCACCCACCTCCCGGGCAAGGAAGCGGGGAGAGCTGAGATGACTGTGTGATTTCGACACCTTTCTCATCTCTTGCTTGATCTTACTAAACTCTTCCTCGAGTTCTCCAACTCGAGACCTCATCCTCTCCAAATCCACTCTAAGAACCTGGTTTTCACGCACGACAGTCACCCACCCGTCTCTCTGTACAATATGGCTCGCCATGTCAGCAGCGGGAGCAGCATTAGCGCTTTCCGTGTCCAAGACATGGAGGCAGCCAGCTAACGCGGTTCTTAACTGTAACTGCTCGAAAAATAGAACTTGGAGAATTATTCGAAGAGGCAATCTTTCGTTTTGAGATGCATG…	*	AS:i:1306	EV:Z:0.0
CS_069373	16	UN04720	344	255	628M	*	0	0	CTGCTCGAAAAATAGAACTTGGAGAATTATTCGAAGAGGCAATCTTTCGTTTTGAGATGCATGCGCACAAGCATCAATCGAGAGTTTTTGGAAGTCGATGATGTTGCAAAGCTGTTCCTTATCTCTATCCGGGAGCCAAGGATGAGCCTTGAAGTATATATCCACAGCTCTGTACAGTCCATCATGAAGAGATCTTGAAGAATCTGGCAAGGCTTCAGCCAGTGCACGTATCCTTTCGGGCTTCAGGTTCACGTCCGAAGCAATCTCTGCAATATAACCGTCCATCAACTTTGCAACTCGGCACAGAGGTTCAGATGATGGCGAGGTTCCCAAATCGAACGAAGATGGAGAAACCGTTGTGACCGCTGGCTCAGAGATGAAGTAATGTATCATTCGTTC…	*	AS:i:1245	EV:Z:0.0
SR_067401	0	UN04721	1	255	428M	*	0	0	AGTTCAACGCTTGCACGTATCCCCTTAACCTTCCGGCACTGGGCAGGTGTCAGCCCCTATACGTCGCTTTTCAGCTTGGCAGAGACCTGTGCTTTTGGTAAACAGTCGACAGAACCTCTTCACTGCGACCCCCCTTGCGAGGGGTGTCCCTTCTCCCGAAGTTACGGGGACCATTTTTGCCTAGTTCCTTAACGAGGGTTCTCCCGCTCACCCTGGTATCCCTCTACCCGTCCACCTGTGTCGGTTTGCGGTACGGTTGATAGGCTTCAACATCACGCAGGCTTTTCTCGTCCCGGAGTACCTCTGACTTGTGGGCATTCGCCCCGGCATCACGGTCTTCCACCGCTTACCACCTCAATCCACTCAGAGGCTCAGCTTCCTCCAGGCATTCCTGCGTCA…	*	AS:i:848	EV:Z:0.0
SR_079881	0	UN04721	43	255	88M15S	*	0	0	GCAGGTGTCAGCCCCTATACGTCGCTTTTCAGCTTGGCAGAGACCTGTGCTTTTGGTAAACAGTCGACAGAACCTCTTCACTGCGACCGGATCGCTCCGGTGT	*	AS:i:174	EV:Z:6e-44
SR_067443	0	UN04722	1	255	464M1D3M1D11M1D70M1D12M1D55M	*	0	0	GCGAGGTATGAAAGATTGATATCTATAAAAATATTTAAATATAATTGATAAATTTGATATATCAACATTTAGAGGTGGAGCTTGCACGGTATCCAAGGCAATAGGCCCATACCCTCCTTTACTAAGCATTGTTAAAGGTTAGTAATATGGATGCCCCATACCCTAATTATCGCCAAGTCACCTGATCTAATTTTATTTCTTACTGAAAGGGGTAACCCTTTTGGTAATCCATTACTCAGAGCCACATAGCACCCTAGATCAAAAGTTGATCGCCGGGGTCGGCCTGATACAAAAGCATTAAGTACTATTAAAGATACTTTCAACCGTAGGATCAGACCAGAAGCACCGTTATGTTGCAAAACATGACGGCACTCCTTTAAATAGACCAAAGCAACCCTC…	*	AS:i:1183	EV:Z:0.0
SR_114139	16	UN04722	219	255	310M1D16M1D211M	*	0	0	TTTTGGTAATCCATTACTCAGAGCCACATAGCACCCTAGATCAAAAGTTGATCGCCGGGGTCGGCCTGATACAAAAGCATTAAGTACTATTAAAGATACTTTCAACCGTAGGATCAGACCAGAAGCACCGTTATGTTGCAAAACATGACGGCACTCCTTTAAATAGACCAAAGCAACCCTCAATTGTTCAACGGTTAGGCGACCATAAACCCAGAAGTATACTTGTCTTGCATACTTTGTGAGAAAACCCCACTAAGATTGCATCAAAGTGGGGGCAACCAACCTGTCCTGAATACCGACTTCAAGGAAACCCCCAATACACCTGAATTCATGGGGGGAGTTTTTAAAAGAGAAAGTATGATAGGGCCGTTTGGCCGAAGAAGATGGCACTGACATTGA…	*	AS:i:1051	EV:Z:0.0
SR_118724	16	UN04723	1	255	657M	*	0	0	TGCCTGCATGGTGTTGTATCCCTGACTTGCATTAAAGCCGATACTACCAGTTACTTGTTGGGTATAATGTTGAGGAAGCACTTGGAGCTGGCTTTGAGTTGGAATGAACTGATTACCCCCAGAAAGATTGCCTCCATAATTAAAATGCTCCATTCTAAGGAAAGAGGCATTCGATGAATATAAGTTCTCTTCCACTAATGGGTGAGCTTCACTGGTTCTAGTACAGTGATCTACTGGTATTACAAGATCATTGAGCTCCCAAAAAGGGAGTATCATCTTGTGGAAATAGCGAATTAGGACGGTGGTCAGCAACCAGACATCCAGAGAGATAAGATCTGCCTCCGTTCAGGTCTGCAAAGTTATCACGCCCACCAAGCGCTGAGTATATATCATTTCCAT…	*	AS:i:1302	EV:Z:0.0
CR_016327	0	UN04723	23	255	3S103M1I7M1I4M	*	0	0	CCTTGACTTGCATTAAAGCCGATACTACCAGTTACTTGTTGGGTATAATGTTGAGGAAGCACTTGGAGCTGGCTTTGAGTTGGAATGAACTGATTACCCCCAGAAACGATTGCCATCCA	*	AS:i:212	EV:Z:3e-55
CS_017138	0	UN04723	64	255	4S196M1D203M1D2M1D5M1D160M1I90M	*	0	0	GGGCATAATGTTGAGGAAGCACTTGGAGCTGGCTTTGAGTTGGAATGAACTGATTACCCCCAGAAAGATTGCCTCCATAATTAAAATGCTCCATTCTAAGGAAAGAGGCATTCGATGAATATAAGTTCTCTTCCACTAATGGGTGAGCTTCACTGGTTCTAGTACAGTGATCTACTGGTATTACAAGATCATTGAGCTCCAAAAAGGGAGTATCATCTTGTGGAAATAGCGAATTAGGACGGTGGTCAGCAACCAGACATCCAGAGAGATAAGATCTGCCTCCGTTCAGGTCTGCAAAGTTATCACGCCCACCAAGCGCTGAGTATATATCATTTCCATCCATGCACGGCATCATGTCCACATTCAACCCTTGATTGCAACAGTTAACATTCTCATTAT…	*	AS:i:1265	EV:Z:0.0
SR_067503	0	UN04724	1	255	146M1I531M1D64M1D11M1D49M1D10M1D93M	*	0	0	CCCTTTTCTATTTTATTTTTCTTTCCCAAAAGAATGATTCGTTCCTCCTCGAGGACCGTATGGGAACCAACAAAGCACTATATAATCCAAAAACCATGCCGTGAGAAAGACGTTGTGTCAATGAATCATAATGTAGGAGACGCCCCNACCGAATCTGGCCGATGTCTCGGAACACCAACTTTCAGATGCACTGAGAGTACCATTGGTTGGAGACTGTGCATGTGCTTCCAGAAACGCAGCAAGTTGCACCAGTCCAGCCTTGACCGCCGCATTGGCCCCATCTAGCCGCACAGTTGGTGGGTGGATTCTCAGGAGGGTTCTCTTCATCAGGAGGGGCTGCCGCCGTTGATGGTCTGGGTAAAGAATGTCCAAGTTTCACGGGCCATCCAGTTACCTTGG…	*	AS:i:1750	EV:Z:0.0
SR_100802	0	UN04724	314	255	22M1D352M1D196M14S	*	0	0	GGGTTCTCTTCATCAGGAGGGGTGCCGCCGTTGATGGTCTGGGTAAAGAATGTCCAAGTTTCACGGGCCATCCAGTTACCTTGGTTATCGTTGGCATCGCCAACATGACCTCCACCATGCGCAATCCACCAAACAGGGTAGCCGTCGCGGCACGTGTACTCGGTCTTGATACGCTGAGTAGATCCCGGGCTTGGCTCTGGGGCATTCCTAGATTGACAACCGTTCACTTGGAGGAATCTATCACGCAGAGATCTGCCCTGGCTGATGGACAAGACGTTATCCGCTGAACCATGGATGCCCAAGTAGGCGACTGGAGTGGTGCCGCCAGCACATCCGCTGAGCTGAGCTCCAGCTATGACTGAAACAGCTCTAAAGATATTGGGCCTGGCACAGGCGACG…	*	AS:i:1116	EV:Z:0.0
SR_067561	0	UN04725	1	255	610M5S	*	0	0	AAATAGTATAGTACTCGGTAATACAATGGCGCAAAATAAGCTTTCTGCTTAAATATATTGTATAGAGTTTAATTAGTCAATCTAATACTCTGAGCAACTGTTTCTGATCTTTGTATTCGTTACATTTCCTCAGCGTTGTAGTGGAGTAGATGAGAACGCAGTTGGCACCTGTGCTGAACTCATCTTCGCTCCCATAGATGCCTCGTTTGCTGATGATGCACCGCTTCTCCCGTCTGGTTTCCGAATCATTCCTCTAGATTCTAGAACGGTGAGCAATCGTGTGTTTATTATCAGCGAGATTGTTTTAGTTTGTTTACCCGGTGCTTATATATTGTGATCATCATCATCATCATCATCGTGATGCAGGATGCCTCGAGTCCAAACCGGACGCTTGACCTA…	*	AS:i:1209	EV:Z:0.0
CR_040401	16	UN04725	532	255	636M	*	0	0	GCTGCTATGGCTCGGCAATATGTGCGCAGTATCATATCGTCTGTTCAAAGGGTAGCATTGGCTCTGTCTCCTTCCCAACTTAGTCCTCATGCCGGTCTGCGCCCTCCACCTGGCACACCTGAAGCTCATACTCTTGCCCGTTGGATCTGTCAAAGCTATAGGTGCGCTGCTCGTCTGAATAAACATAGATCAACTAAGAGTAGTAACTATGACTGCCTGTTTGAACATTGATTGTTCTTTCCATCCACTTTTGACATGTTGAAATTCTGCAGATTCTTTTTGGGCCTGGATCTTCTCAAATCTGCTAGTGAAGGAGGCGAATCGATCCTCAAATCATTATGGCACCACTCAGATGCTCTTATGTGTTGCTCTTTAAAGGTATTATTTTTAACTATTTCA…	*	AS:i:1261	EV:Z:0.0
SR_146703	0	UN04725	1041	255	182M1I421M	*	0	0	GTTTTCTCATTCGCAAATGAAGCAGGACTTGATATGCTTGAAACCACCTTAGTTGCACTGCAAGAAATTACTCTGGAAAAGGTTTTTGATGACAACGGCAGAAAAACACTCTTCTCAGAGCTTCCACAGATTATGCAGCAGGTATGCAATACAACTGCATTCTTACTCATATATGCATGCATNCCATCATCCATTATGCTGCAATTCATCCAATTATACAGTGAGGGTACTATAAAAAATTGGAGCATGTACTCCACAACACGTGTGCGAGCCAGTTACTTTTGACGGGGCTCTAAGCAACACGTTGATTATAGTCTCTTTTTATCGGGTGGCGGGAAAATTCGAACGCATGACCTTTGAAATGGGGTTGGCTCTGATACCAAATTGAAACATGTGCTC…	*	AS:i:1187	EV:Z:0.0
SR_067665	0	UN04726	1	255	778M	*	0	0	GGATTTTGTTGAAGATGCAAAAGCGGAGGCGAAGAGGTTAGCATTGAAGAATTGGCTTCGAATCTCTCTACTTACAGAGAACAGCTTCAACAGGTTCGCGCAATATTAAATGATGACCATGGCAACTCTGAATATTTGGATCATGGAGAAGGAACTTGTCGAGGTGACTTGTTTGGTCATTTTTTTACTCTACTGTTTCTTTTTGGGCTGCAATGAATACTTTTGTATTTTCATCGCTTGAATTGTTTATCTATTAAGCCCTTGAGGTCATAACATGTATACTAGCATGTACTCTTTCTTATAAATATTTGAATATCCACATACTACAAATGAACAAATCCTAATAATAGGTAATCCTTAATTTATCTGGTACGTGATCTCATATATATCTTTCTTTTC…	*	AS:i:1542	EV:Z:0.0
SS_074056	0	UN04726	100	255	41M1D38M2D216M1D108M1D4M1D45M1D1M1D89M	*	0	0	GCAATATTAAATGATGACCATGGCAACTCTGAATATTTGGACATGGAGAAGGAACTTGTCGAGGTGACTTGTTTGGTCATTTTTACTCTACTGTTTCTTTTTGGGCTGCAATGAATACTTTTGTATTTTCATCGCTTGAATTGTTTATCTATTAAGCCCTTGAGGTCATAACATGTATACTAGCATGTACTCTTTCTTATAAATATTTGAATATCCACATACTACAAATGAACAAATCCTAATAATAGGTAATCCTTAATTTATCTGGTACGTGATCTCATATATATCTTTCTTTCTCTCTCTCACACAAAAATTTATATTGCCGCAAAACAAGCAGTGTGAAGGAATACCAATGACTGAGGAAACATAATTTTACTCTTGGGCCTGAAAAGGTGAGAT…	*	AS:i:1019	EV:Z:0.0
SR_067721	0	UN04727	1	255	271M1I10M1D236M1I60M1I179M1I8M1I30M1D4M1D5M	*	0	0	AAATAATCTTATGGCCCCTTACTGTTTCTAAAACTAGTGCACTTCAATAATTTTCAGTAAACATTTCTTTCTTTTTTTATTTTTATTTTTATTTTTTATTTTATTTTACCTGGATGCTTCAGAGTTTGGAATTTAACATTTTGCTTTTCTGGTAAGTAATCAGCTTGTTAATCTAATTGATTATTAGTTATGTTGGCTTAATGCGGAGTGATAATCATACTTGCTGTATGGTTGCAAAATATATGTTGAATGCTGCTGAAATTTAAAGATCGGGGGAAACTATTTTTCTGGTACAGGAACTATTTAGTATGTAATAGATTAATACCTTTCCTTTTGTCTTGCATATTGTAGATATTGGGAAATTCTTGTTGCCTGTTTGGTTATTTTAACCTCTTGTTC…	*	AS:i:1536	EV:Z:0.0
CR_040273	0	UN04727	167	255	837M	*	0	0	GTTAATCTAATTGATTATTAGTTATGTTGGCTTAATGCGGAGTGATAATCATACTTGCTGTATGGTTGCAAAATATATGTTGAATGCTGCTGAAATTTAAAGATCGGGGAAACTATTTTTTCTGGTACAGGAACTACTTAGTATGTAATAGATTAATACCTTTCCTCTTGTCTTGCATATTGTAGATATTGGGAAATTCTTGTTGCCTGTTTGGTTATTTTAACCTCTTGTTCTCTGTTATTGTGTTTGGGGTTAAGACACTATTTTAAATTCTCTCACTCTCTGCTAGTATGTTTTAGGGCTAAGTTTGAATGCAGATTTAGGCGTTCTCGTCACTCAAGCTTTTCTTTTTATTTTCTTGAAATAGTTATGCTAAATATTGTGTTTTCTTGTGGTGGT…	*	AS:i:1643	EV:Z:0.0
CR_109047	16	UN04727	777	255	172M	*	0	0	GTTTACCTGATTATATTTTTCTTTTCCTTATTTTTGTGGCCATAAATAATTTTCCATTTTCTATATTGCATTCACTCAATGCGAAATTGTTCTGAAGAAGGAAAATGATTTACTTGTAAAAGATTTATGCTTAGGAAAGAAAATATAAAAATCATACAAGCCTGAAATAACC	*	AS:i:341	EV:Z:7e-94
CS_077196	0	UN04728	1	255	656M5S	*	0	0	GCGCTATAAGCTCCCTGAACAGCTAAAGTCTTTTAAAGTGATATGTGAATCAAAACTGAAACCATTATACTTGATTGCACTTCTTCAAGTTTTGAAAGGGGAGAAGTCCATTGTCTTCACTTCGTCTGTGGAGTCAACTCATAGACTATGCACTTTATTGAACTTTTTTGGTGACTTGCAAATTCAGATCAAGGAGTACTCACGTCTTCAACGACAGTCATTAAGGAGCAAGACACTGAGAGCCTTCCGGGATGGGGAAGTTCAAGTACTTATTTCCTCTGATGCTATGACACGTGGAATGGATGTCGAAGGGGTGAGAAATGTCATTAATTATGATATGCCTGCATATATTAAGACCTATATTCATCGAGCTGGTCGAACTGCAAGAGCTGGTAAAAC…	*	AS:i:1300	EV:Z:0.0
SR_067784	0	UN04728	38	255	37M1D182M1I140M1D193M1I21M1I69M1I35M1I2M1I37M1I7M1I10M1I27M1I22M4S	*	0	0	GTGATATGTGAATCAAAACTGAAACCATTATACTTGATGCACTTCTTCAAGTTTTGAAAGGGGAGAAGTCCATTGTCTTCACTTCGTCTGTGGAGTCAACTCATAGACTATGCACTTTATTGAACTTTTTTGGTGACTTGCAAATTCAGATCAAGGAGTACTCACGTCTTCAACGACAGTCATTAAGGAGCAAGACACTGAGAGCCTTCCGGGATGGGGGAAGTTCAAGTACTTATTTCCTCTGATGCTATGACACGTGGAATGGATGTCGAAGGGGTGAGAAATGTCATTAATTATGATATGCCTGCATATATTAAGACCTATATTCATCGAGCTGGTCGAACTGCAAGAGCTGGTAAACTGGTTATTGCTTCACATTGTTGCGTAAGGATGAGGTCA…	*	AS:i:1451	EV:Z:0.0
CS_087402	16	UN04728	45	255	42M1D10M1D65M1D720M	*	0	0	GTGAATCAAAACTGAAACCATTATACTTGATTGCACTTCTTCAGTTTTGAAAGGGAGAAGTCCATTGTCTTCACTTCGTCTGTGGAGTCAACTCATAGACTATGCACTTTATTGAACTTTTTGGTGACTTGCAAATTCAGATCAAGGAGTACTCACGTCTTCAACGACAGTCATTAAGGAGCAAGACACTGAGAGCCTTCCGGGATGGGGAAGTTCAAGTACTTATTTCCTCTGATGCTATGACACGTGGAATGGATGTCGAAGGGGTGAGAAATGTCATTAATTATGATATGCCTGCATATATTAAGACCTATATTCATCGAGCTGGTCGAACTGCAAGAGCTGGTAAAACTGGTTATTGCTTCACATTGTTGCGTAAGGATGAGGTCAAGAAATTTA…	*	AS:i:1637	EV:Z:0.0
SR_067789	0	UN04729	1	255	96M1D7M1D3M1D11M1D29M1D119M1I2M1I215M	*	0	0	ATTAATTACTTAATAATATTTTATTATAAGGAATAATAATATGACAAGTATATAAAAGAGACTATTACGGTAATAAATCTGTATATTAGCATACGTGGGAGAATTTCCATAAAAAAACGGAGTGAATTGAAATATCTTATTAACTTCAGGATAATAAATCAAACGAGATTCTATTAGTAGTGTGAATGAAAATAGATAAAGGCTCCAAGTAAAATGGATTTATCTGTTTGAATATAGGGGAACCTTCCTCTAAGCCTTAATATAANATNCAAGAAATAGCGAAAAGTACTGTGAAGGAACTATTGTAAGTAGTAGTCTTATAAGCAGCTCAAGATAAGTTTAATAAACATATAAGAGTGTACCTTTTGTATAATGGGTCAGCAAGTTCTAATTAGATGC…	*	AS:i:906	EV:Z:0.0
SR_147396	0	UN04729	1	255	53M1D151M	*	0	0	ATTAATTACTTAATAATATTTTATTATAAGGAATAATAATATGACAAGTATATAAAGAGACTATTACGGTAATAAATCTGTATATTAGCATACGTGGGGAGAATTTTCCCATAAAAAAATCGGAGTGAATTGAAATATCTTATTAACTTACAGGATAATAAATCAAACGAGATTCTATTAGTAGTGTGAATGAAAATAGATAAA	*	AS:i:396	EV:Z:1e-110
SS_102531	0	UN04730	1	255	588M3S	*	0	0	CCCCTTTCATTTCCCAGTCGAGAATATTTCCACCAGGTCAAATAGTTATCTCTCAAGTCTGCCTCCGCACGAATACCAGATTCATTCAACTTTTTAACAGTGGCAGCACAAGCATCAAAGATCGCTTGTGTATGATCCTTGAAAGGCACCGGTACGACAATCACTTGAATTGCTGCAACTTTTGGTGGCATCACCAACCCTTTATCATCACCATGAACCATGATCATCACTCCAATCGTTCTGGTAGTGTACGCCCATGAATTCTGCCAGACCATAGCTTTTTCTCCTTTCTCATTTTCATAATTAATCTCAAACATTTTTGCGAAATTCTGTCCTAAGCAGTGTGAAGTTGCACCTTGTATACCACGACCAGTGTTTGGAATAAATGCCTCAACAGTT…	*	AS:i:1158	EV:Z:0.0
SR_067820	0	UN04730	164	255	1S538M1I103M1D23M1D19M1D52M2D4M1D2M1D3M1D4M2D6M1D2M1D3M1D123M	*	0	0	GCTTGAATTGCTGCAACTTTTGGTGGCATCACCAACCCTTTATCATCACCATGAACCATGATCATCACTCCAATCGTTCTGGTAGTGTACGCCCATGAATTCTGCCAGACCATAGCTTTTTCTCCTTTCTCATTTTCATAATTAATCTCAAACATTTTTGCGAAATTCTGTCCTAAGCAGTGTGAAGTTGCACCTTGTATACCACGACCAGTGTTTGGAATAAAAGCCTCAACAGTTGTTGTATAAAGTCCACCAGCAAACTTCTCAAGCTCGCTTTTCTTTCCCTTGGTGACAGGGACAGCCAAGTATTCTTCATATATCCGTCTATATAGTTCCAAAATATCAAGAACCTCAGCATCTGCCTCCTCCTTGGTTGCAAAAGCAGTGTGCCCTTCTTGC…	*	AS:i:1635	EV:Z:0.0
CS_005007	0	UN04730	265	255	14M1D8M1D160M	*	0	0	TGCCAGACCATAGCTTTTCTCCTTCTCATTTTCATAATTAATCTCAAACATTTTTGCGAAATTCTGTCCTAAGCAGTGTGAAGTTGCACCTTGTATACCACGACCAGTGTTTGGAATAAAAGCCTCAACAGTTGTTGTATAAAGTCCACCAGCAAACTTCTCAAGCTCGCTTTTCTTTCCCT	*	AS:i:347	EV:Z:1e-95
SR_134346	0	UN04730	332	255	531M8S	*	0	0	GTCCTAAGCAGTGTGAAGTTGCACCTTGTATACCACGACCAGTGTTTGGAATAAAAGCCTCAACAGTTGTTGTATAAAGTCCACCAGCAAACTTCTCAAGCTCGCTTTTCTTTCCCTTGGTGACAGGGACAGCCAAGTATTCTTCATATATCCGTCTATATAGTTCCAAAGTATCAAGAACCTCAGCATCTGCCTCCTCCTTGGTTGCAAAAGCAGTGTGCCCTTCTTGCCATAGAAACTCACGGCTTCTTATGAAAGGAGTAGGATGGCTGAATTCCCAACGCACAACATTGCACCACTGATTGAGTCTCAAAGGCAAGTCACGATGTCCTCTTATCCACTTCGAGAAATATGGATACATAACCGTTTCACTAGTTGGACGAATTGCAATAGGGACTT…	*	AS:i:1045	EV:Z:0.0
SR_129234	16	UN04730	538	255	656M	*	0	0	GCAAAAGCAGTGTGCCCTTCTTGCCATAGAAACTCACGGCTTCTTATGAAAGGAGTAGGATGGCTGAATTCCCAACGCACAACATTGCACCACTGATTGAGTCTCAAAGGCAAGTCACGATGTCCTCTTATCCACTTCGAGAAATATGGATACATAACCGTTTCACTAGTTGGACGAATTGCAATAGGGACTTCCAACTCAGACTCTCCTGACTTTGTAACCCAAGCAACCTCGGGTGCAAAACCCTCTATGTGGTCCTTTTCTTTTTGTAGGACTCCAGGAGACACAAAAAGTGGGAAGTAGCAATTCTTTATCTTCATTTTCTTAATTTCAGTATCAAAAAAACTCTGCATAATCTCCCAGAAATGGAACAATTGACCCAAATGGCCGACAAGAAAT…	*	AS:i:1292	EV:Z:0.0
SR_132129	0	UN04731	1	255	80M1D153M1D46M1D33M	*	0	0	ATAAATCAATAGCTTAGTGTATGTGATTCTTTCTTCTTCTTCTTCTTGCTGTATTTTTTGAGTTGTTGAGTAATTTCATACCTGATCTGATGGGTGCAGATTGGTTATTGGGTATGCATACCCAGCTTTTGAATGCTTCAAAATGTGTGGGAGAAACAAATAGAGTTCAGATTGAAGAACTGCGGTTTTGGTGCCAATACTGGTTATTGAAAAACTTTCTTCTTTTGTTTTTTCTCTCTCTCTTTTTTTTGGACGAAGATGAATATCTGCATCACTATTGAAGATATGCATGCGAATACGCGATAAATTTCA	*	AS:i:597	EV:Z:1e-170
SR_067899	0	UN04731	4	255	2S137M1D8M1D4M1D3M1D45M1D56M1D351M	*	0	0	ATAATCAATAGCTTAGTGTATGTGATTCTTTCTTCTTCTTCTTCTTGCTGTATTTTTTGAGTTGTTGAGTAATTTCATAACCTGATCTGATGGGTGCAGATTGGTTATTGGGTATGCATACCCAGCTTTTGAATGCTTCAAATGTGTGGAGAACAATAGAGTTCAGATTGAAGAACTGCGGTTTTGGTGCCAATACTGGTATTGAAAAACTTTCTTCTTTTGTTTTTTTCTCTCTCTCTTTTTTTTGGACGAAGAGAATATCTGCATCACTATTTGAAGATATGCATGCGAATACGCGATAAATTTCACTTTATGACTATAATTGAGATAAATTTCACTTTATGACTATAATTGATAAAGTACCAATAAATCAATTTAGGTTCTTCATAGTTAATCGAC…	*	AS:i:1156	EV:Z:0.0
SR_068994	0	UN04732	1	255	613M1D41M23S	*	0	0	CTTTCTGGGCTAGCAAGATTTTAGCTTTCATGTCTGCTATGTTAATGTGTGCAAAAAAGATGAGATTTTTTCTGAATTAGCCTCAAATTTTTCCTGTAGGGATTCAGTAAAAAGGCTGTCTTTAGCATTTTAGAGATTCTTCACTGGGTTGAGTGTGATCTACCAGTTGGATGATTCAAGAATCAAAATGGGGGTTTCTGGGATGGTGTTAATGTTGTTCTTATCGATAATTTATCCTGTGAGTGGGATAGGTGCTAACTGGGGCACACAGTCAACTCACCGGCTACCACCCGATATTGTGGTGAGGATGCTCAGGGAAAACGGGTTCCAAAGGGTTAAGCTTTTGATGCAGATTATGACACCTTGAGAGCCCTCAGTAATTCTGGCATTGAGGTCATG…	*	AS:i:1288	EV:Z:0.0
SR_067943	0	UN04732	576	255	3S480M	*	0	0	CTTTGATACCAAATTGAAGCATGTGCTCCATCTCAACTAAAAGTCTAAGCTGATAGTTGGACTGCACATTTATGTTTATATATACTCACAAATTGTTCATCAATTGCAGATTTGCAGGCCAACCTGGCTCCAGAATTCTCTACCATATCCTCATCTTTTCCTTTATTATTACCTAATATTCTTTAATAATATTTTTCCCTCTTTTATATTTCGCTTTTAACTTTAAATTTTTTCTTTTAAAATCCCCCAGTCCTTTTATCCTCCAGTGCGACAGCTGTACTGAATCATTTCAAGGTCTGTTTTAATGGCCGCCAACTCCCATAGACGTGGTCCAAAAGATTCTGCTTTTAAAAAATCGAAAGTCCAAAGTCCAACCTCCCATAAATTATTAGGTTTTAG…	*	AS:i:944	EV:Z:0.0
SR_068186	0	UN04733	1	255	295M1D1M2D1M1D7M1D8M1D14M1D365M	*	0	0	GTCGATGCAATATTATACCAGCAAAGGAAAATATACTGCCAGATAAAAGAAAAAAATGGAGACTTTTCTGCAGAGTAATTAAACAAAAAGGGCAAATAAAGTGTACCAACAAATCAACTTAACAGCTAATAATAATTGAGTAAATCAGAAGACTTCATGGAAACAAACCTTTGACATAAGGAGGATTCTCTTTGCATGATGACCAAGCACCTTTCGGACCTCGACCAAATCTGAACCCTTGCGAACAAAGGACAAGGCAATCATGTCAATTTTATTAGGGACCCCCCCACTTTAAAATATCATCCTTGTCTTTTTCTGTCAATGTTGGAAGATCAACAATAACCCCAGGGAGATTGACGTTCTTTCTCTCACCAAGAACAGCAGTGTTCTCACAGCGGC…	*	AS:i:1296	EV:Z:0.0
SR_110860	0	UN04733	77	255	212M1D33M1D460M	*	0	0	AATTAAACAAAAAGGGCAAATAAAGTGTACCAACAAATCAACTTAACAGCTAATAATAATTGAGTAAATCAGAAGACTTCATGGAAACAAACCTTTGACATAAGGAGGATTCTCTTTGCATGATGACCAAGCACCTTTCGGACCTCGACCAAATCTGAACCCTTGCGAACAAAGGACAAGGCAATCATGTCAATTTTATTAGGGACCCCCACCTTAAATATTAATATCCTTGCTTGTTTTCTTTCGTCAATGTTTGGAAGATCAACAATAACCCCAGGGAGATTGACGTTCTTTCTCTCACCAAGAACAGCAGTGTTCTCACAGCGGCAGTGCACCAAACCATTCTCTTTGTCAGTTGACAGGACAGTAAAGGTGATTGTGCCATCTGAACACAGTATA…	*	AS:i:1368	EV:Z:0.0
CR_045146	0	UN04734	1	255	456M1D5M1D21M1D99M8S	*	0	0	ATTAAATCTCCGGTTCATTAAAGAAGCTTCGAGTTCTCGTGTCTGGTCTTCAATGGCGGCCGGAACTGTCGTGGTTTTCGACTTTGACAAGACGATCATCGACGTCGACAGCGATAATTGGGTCGTTGACGAGTTGGGCTTCACCGGATTGTTCGACCAGCTTCTTCACACCATGCCTTGGAATTCTCTCATGGATAGGATGATGAAGGAGATTCATGCGAACGGGAAGACAATCGGAGATATCGAACGAGTTCTCCAGGGCGTCCCGATTAATCCCCGGATTGTTCCGGCTATAAAAGCTGCTCATGGTTTAGGGTGTGATTTGAGGATAGTGAGCGATGCAAACCTTTTCTTCATCGAAACCATCTTGAAACATCTGGGAATCCGAGAATATTTCTC…	*	AS:i:1130	EV:Z:0.0
SS_032192	0	UN04734	10	255	288M1D329M1D24M1D23M	*	0	0	CCGGTTCATTAAAGAAGCTTCGAGTTCTCGTGTCTGGTCTTCAATGGCGGCCGGAACTGTCGTGGTTTTCGACTTTGACAAGACGATCATCGACGTCGACAGCGATAATTGGGTCGTTGACGAGTTGGGCTTCACCGGATTGTTCGACCAGCTTCTTCACACCATGCCTTGGAATTCTCTCATGGATAGGATGATGAAGGAGATTCATGCGAACGGGAAGACAATCGGAGATATCGAACGAGTTCTCCAGGGCGTCCCGATTAATCCCCGGATTGTTCCGGCTATAAAGCTGCTCATGGTTTAGGGTGTGATTTGAGGATAGTGAGCGATGCAAACCTTTTCTTCATCGAAACCATCTTGAAACATCTGGGAATCCGAGAATATTTCTCGGAGATCAAC…	*	AS:i:1294	EV:Z:0.0
SR_068190	0	UN04734	48	255	33M1I8M1I6M1I25M1D3M1I141M	*	0	0	CTTCAATGGCGGCCGGAACTGTCGTGGTTTTCGTACTTTGACTAAGACGAATCATCGACGTCGACAGCGATAATTGGTGCGTTGACGAGTTGGGCTTCACCGGATTGTTCGACCAGCTTCTTCACACCATGCCTTGGAATTCTCTCATGGATAGGATGATGAAGGAGATTCATGCGAACGGGAAGACAATCGGAGATATCGAACGAGTTCTCCAGGGCGT	*	AS:i:392	EV:Z:1e-109
SR_062589	16	UN04734	79	255	272M1D105M1D5M1D21M1D306M1D252M	*	0	0	CGACTTTGACAAGACGATCATCGACGTCGACAGCGATAATTGGGTCGTTGACGAGTTGGGCTTCACCGGATTGTTCGACCAGCTTCTTCACACCATGCCTTGGAATTCTCTCATGGATAGGATGATGAAGGAGATTCATGCGAACGGGAAGACAATCGGAGATATCGAACGAGTTCTCCAGGGCGTCCCGATTAATCCCCGGATTGTTCCGGCTATAAAAGCTGCTCATGGTTTAGGGTGTGATTTGAGGATAGTGAGCGATGCAAACCTTTCTTCATCGAAACCATCTTGAAACATCTGGGAATCCGAGAATATTTCTCGGAGATCAACACTAATCCTGGCTATGTCGACGAGGAAGGCCGCCTCAGAATCCTCCCTTTCCATGACTTCAATTCTTCT…	*	AS:i:1869	EV:Z:0.0
SR_136006	16	UN04734	103	255	21M1I28M1D301M1D6M1D19M1D169M1D265M1D59M4S	*	0	0	CGTCGACAGCGATAATTGGGTACGTTGACGAGTTGGGCTTCACCGGATTGTCGACCAGCTTCTTCACACCATGCCTTGGAATTCTCTCATGGATAGGATGATGAAGGAGATTCATGCGAACGGGAAGACAATCGGAGATATCGAACGAGTTCTCCAGGGCGTCCCGATTAATCCCCGGATTGTTCCGGCTATAAAAGCTGCTCATGGTTTAGGGTGTGATTTGAGGATAGTGAGCGATGCAAACCTTTTCTTCATCGAAACCATCTTGAAACATCTGGGAATCCGAGAATATTTCTCGGAGATCAACACTAATCCTGGCTATGTCGACGAGGAAGGCCGCCTCAGAATCCTCCCTTTCCATGACTTCAATTCTTCTCCCCATGGCTGCTCTCGCTGCCC…	*	AS:i:1671	EV:Z:0.0
SR_034760	0	UN04735	1	255	569M	*	0	0	AGGGGTTATATCACTACAGAGTTATTCATATGCTTCTGGTGAACTCTACTCCTGCAGGGGATGAATTTTACTAAGATTTGGCTGGTTCAGATCTCGCTTGTTGACATAAAGGTAGCTTATTGGATCATTGAAGAATGAGGTTATTGGCACGGGAACAAAACCCCTGTATTTCCCCACTTCTTTGGCCAAACATAAATCATTGATGTACTTGAAAAAACTGTGTTTTTGAATGAAAGGCTGGGCTGCATATTCTTCGAATGGCATCCACTGGGCTGCCTCGATTTCAAGGTCTTGCTTCTCAATGGCAAATGAGAAGGGGCGTAGCACACAGACAAAGAACAAATCAGATTTCCCGAAGAATGACTTGTGTGTTTGGCTGAAGGCTAGTAGTTCCACAAA…	*	AS:i:1128	EV:Z:0.0
SR_068232	0	UN04735	3	255	58M1I25M1I5M1I60M	*	0	0	GGGTTATATCACTACAGAGTTATTCATATGCTTCTGGTGAACTCTACTCCTGCAGGGGGATGAATTTTACTAAGATTTGGCTGGGTTCAGGATCTCGCTTGTTGACATAAAGGTAGCTTATTGGATCATTGAAGAATGAGGTTATTGGCAC	*	AS:i:272	EV:Z:5e-73
SR_032510	16	UN04735	80	255	81M1D322M1D100M	*	0	0	GGCTGGTTCAGATCTCGCTTGTTGACATAAAGGTAGCTTATTGGATCATTGAAGAATGAGGTTATTGGCACGGGAACAAAACCCTGTATTTCCCCACTTCTTTGGCCAAACATAAATCATTGATGTACTTGAAAAAACTGTGTTTTTGAATGAAAGGCTGGGCTGCATATTCTTCGAATGGCATCCACTGGGCTGCCTCGATTTCAAGGTCTTGCTTCTCAATGGCAAATGAGAAGGGGCGTAGCACACAGACAAAGAACAAATCAGATTTCCCGAAGAATGACTTGTGTGTTTGGCTGAAGGCTAGTAGTTCCACAAATTCTGTATCAATTCCTGTCTCTTCTTTTACTTCTCTAATTGCACCCTCAAAAATATCCTCACCCTCTTCAACAACTCCAG…	*	AS:i:983	EV:Z:0.0
SR_068540	0	UN04736	1	255	741M1S	*	0	0	AGGGGCTAAAAAATTCATACATAAGGAAGAAGGGGTCTTTGCTATTCCTGTTAGAGAATGCGTTGTTAGCCTTACAGAATGCGCTGCACATCTATCATTTCATGTTGGCTCTCTCGCTGTTGGTGGTTTAGAGGTAGGATTCAGCTTAGGATATTGATTGAGTGAAGTAGGGTTCGGTGAAAGATTAAATAGAAGTAGGACATCCAATCTAAAGTAAAGTATGCCAGAACTCGTAGCCTTGTTGAAAGAGTCTCCTCTTTCTTGTCTTTCTTCTCTCCTAAGAGGAAGGTCTCGAAAAGACCAATTGAAGCTTTCAAGGGCATCACATCATAAATTAATGAAATTTTAACGATGTAATTTTTTGGAAAAGCCAATCTTTTTCAGGAGGAGCTCCTATAG…	*	AS:i:1469	EV:Z:0.0
SR_150091	16	UN04736	622	255	312M	*	0	0	GTGAAAACAAACACGTGAGACCAAAGGAGTGGAATGAAATGGAACGACTACAAGCGGGAGAGGAAATTCCCTATTGACTAATGGGAAGGAGGCTAGTCCCCGAAAATGCCTTTTTGAAGTTGGGGCTACATTATAGCCTGCAACTAATTCAGCTTCCGCTTCTGGGAGATCAAATGGAGCTCGATTAGTTTCTGCTAGACAAGAAATAAAGAACATAACCAATACAGGGAACAAGGGAATACCAAACCATATCTGCTTTTGCGCCATGACAATCTCACTCAAATTACAAGAACCTACACATATTAGTACAGT	*	AS:i:603	EV:Z:1e-172
SR_068303	0	UN04736	752	255	10S43M1D31M1D11M1D50M	*	0	0	ATATTCATACTTATAGCCTGCAACTAATTCAGCTTCCGCTTCTGGGAGATCAATGGAGCTCGATTAGTTTCTGCTAGACAAGAATAAAGAACATACCAATACAGGGAACAAGGGAATACCGAACCATATCTGCTTTTGCGCCATG	*	AS:i:246	EV:Z:3e-65
SR_085991	0	UN04736	790	255	225M	*	0	0	ATCAAATGGAGCTCGATTAGTTTCTGCTAGACAAGAAATAAAGAACATAACCAATACAGGGAACAAGGGAATACCGAACCATATCTGCTTTTGCGCCATGACAATCTCACTCAAATTACAAGAACCTACACATATTAGTACAGTAATAAGAATAAGGCCAATAGAGACTTCATAGGGAGATCCATTGAGCTGCAGATCGTAATGCTCCTAGAAAGGCATATTTCG	*	AS:i:446	EV:Z:1e-125
CR_039914	16	UN04737	1	255	230M1D192M1D238M1S	*	0	0	CATCTGTTAAACCATAACGCAGTGTCCTAAGGGGGACTCATGGAGAACAGAAATCTCCAGTAGAGCAAAAGGGCAAAAGTCCCCTTGATTTTGATTTTCAGTGTGAATACAAACCATGAAAGTGTGGCCTATCGATCCTTTAGTCCCTCGAAATTTGAGGCTAGAGGTGCCAGAAAAGTTACCACAGGGATAACTGGCTTGTGGCAGCCAAGCGTTCATAGCGACGTTGCTTTTGATCCTTCGATGTCGGCTCTTCCTATCATACCGAAGCAGAATTCGGTAAGCGTTGGATTGTTCACCCACTAATAGGGAACGTGAGCTGGGTTTAGACCGTCGTGAGACAGGTTAGTTTTACCCTACTGTTAACCGTCATCGCAATAGTAATTCAACTTAGTACGA…	*	AS:i:1286	EV:Z:0.0
SR_133962	0	UN04737	18	255	4M1I9M1D4M1D250M	*	0	0	CGCAGGTGTCCTAAGGGGCTCATTGAGAACAGAAATCTCAAGTAGAACAAAAGGGTAAAAGTCCCCTTGATTTTGATTTTCAGTGTGAATACAAACCATGAAAGTGTGGCCTATCGATCCTTTAGTCCCTCGGAATTTGAGGCTAGAGGTGCCAGAAAAGTTACCACAGGGATAACTGGCTTGTGGCAGCCAAGCGTTCATAGCGACGTTGCTTTTTGATCCTTCGATGTCGGCTCTTCCTATCATACCGAAGCAGAATTCGGTAAGC	*	AS:i:476	EV:Z:1e-134
SR_080770	0	UN04737	44	255	31M1D4M1I1M1D6M1I13M1I567M	*	0	0	AGAACAGAAATCTCCAGTAGAGCAAAAGGGCAAAGATCCCTTGCATTTTGATTTTCATGTGTGAATACAAACCATGAAAGTGTGGCCTATCGATCCTTTAGTCCCTCGAAATTTGAGGCTAGAGGTGCCAGAAAAGTTACCACAGGGATAACTGGCTTGTGGCAGCCAAGCGTACATAGCGACGTTGCTTTTTGATCCTTCGATGTCGGCTCTTCCTATCATACCGAAGCAGAATTCGGTAAGCGTTGGATTGTTCACCCACTAATAGGGAACGTGAGCTGGGTTTAGACCGTCGTGAGACAGGTTAGTTTTACCCTACTGTTAACCGTCATCGCAATAGTAATTCAACTTAGTACGAGAGGAACCGTTGATTCAGATAATTGGTTTTTGCGGCTGTCC…	*	AS:i:1189	EV:Z:0.0
SR_015187	0	UN04737	111	255	8M1I62M1I6M1D121M	*	0	0	AAACCATGAAAAGTGTGGCCTATCGATCCTTTAGTTCCTCGAAATTTGAGGCTAGAGGTGCCAGAAAAGTTAACCACAGGATAACTGGCTTGTGGCAGCCAAGCGTTCATAGCGACGTTGCTTTTTGATCCTTCGATGTCGGCTCTTCCTATCATACTGAAGCAGAATTCAGTAAGCGTTGGATTGTTCACCCACTAAT	*	AS:i:345	EV:Z:6e-95
SR_024651	16	UN04738	1	255	122M1I21M1I149M1I9M1I307M	*	0	0	ACGTATCTCCCGATACATTTTCGGCGCAGAAACCCTTATTTAGACCAGTGAGCTGTTACGCTTTCTTTAAAGGATGGCTGCTTCTAAGCCAACCTCCTGGTTGTTTTGGGATCTCCACATCCTTTCATGACTTAGTCATCATTTGGGGGACCTTAGCTGTAGGTCAGGGTTGTTTCCCTCTTCACAATGGACGTTAGCACCCACTGTGTGACTGCCCGACAGTTCTTCCGGGTATTCGGAGTTTGGTTGGGTTTGGTAGCTCTATACGAACCCCTAGCCCATCCAGTGCTCTCCACCCCCGGAGTAATTCATCGAACGCGATACCTAAATATCTTTCGCGGAAAACCAGCTATCTCCAGCCTTGATTAGCCTTTCACCCCTAGCCACAACTCATCCGAA…	*	AS:i:1170	EV:Z:0.0
SR_068312	0	UN04738	7	255	26M1D375M1I200M8S	*	0	0	CTCCCGATACATTTTCGGCGCAGAAACCTTATTTAGACCAGTGAGCTGTTACGCTTTCTTTAAAGGATGGCTGCTTCTAAGCCAACCTCCTGGTTGTTTTGGGATCTCCACATCCTTCATGACTTAGTCATCATTTGGGGACCTTAGCTGTAGGTCAGGGTTGTTTCCCTCTTCACAATGGACGTTAGCACCCACTGTGTGACTGCCCGACAGTTCTTCCGGGTATTCGGAGTTTGGTTGGGTTTGGTAGCTCTATACGAACCCCTAGCCCATCCAGTGCTCTACCCCCCGGAGAATTCATCGAACGCGATACCTAAATATCTTTCGCGGAAAACCAGCTATCTCCAGCCTTGATTAGCCTTTCACCCCTAGCCACAACTCATCCGAAACCTTTTCCAC…	*	AS:i:1177	EV:Z:0.0
SR_064637	0	UN04738	10	255	3S975M	*	0	0	CTTCCGATACATTTTCGGCGCAGAAACCCTTATTTAGACCAGTGAGCTGTTACGCTTTCTTTAAAGGATGGCTGCTTCTAAGCCAACCTCCTGGTTGTTTTGGGATCTCCACATCCTTCATGACTTAGTCATCATTTGGGGACCTTAGCTGTAGGTCAGGGTTGTTTCCCTCTTCACAATGGACGTTAGCACCCACTGTGTGACTGCCCGACAGTTCTTCCGGGTATTCGGAGTTTGGTTGGGTTTGGTAGCTCTATACGAACCCCTAGCCCATCCAGTGCTCTACCCCCCGGAGAATTCATCGGACGCGATACCTAAATATCTTTCGCGGAAAACCAGCTATCTCCAGCCTTGATTAGCCTTTCACCCCTAGCCACAACTCATCCGAAACCTTTTCCA…	*	AS:i:1925	EV:Z:0.0
SR_068344	0	UN04739	1	255	606M1D2M1D4M1D3M1D1M1D2M1D6M1D7M1D41M1D86M	*	0	0	CTGCCCAAGCACGCAAAAACAATAAGGTCCAACAAGGAGAAGCTATCCTATTCCTATTGTCATTGTCAATAGGAATCATGTTAGTTAACACGAGAGATTGGAACCAATATGTATTGTGAAAATCCAATTCGTTTGAAGTTATTGATGTTCCAAATGTCCCTTTTTGATGAAGAAAGTATCCCGAGCAAATTATTCTCCGGGTAAATATAAATTACTAAAACTTACAACAATAGACTATGCTATGGCCTATGGATTTTCGTTCTAGCACCGAGAGTCTTTGACACAAGAAAAAAACAGCAGTGATGCCTAATTTAGTGATAGAGTGTGTAGCAGAAGCGAGGAATCTTACCAAAAGGCAGAGGAGGGCGGGGTCGTCCTAGTGAAGCCAAATTACAATTT…	*	AS:i:1439	EV:Z:0.0
SR_084710	16	UN04739	131	255	30M1D209M1D282M1D2M1D31M	*	0	0	GTTTGAAGTTATTGATGTTCCAAATGTCCCTTTTGATGAAGAAAGTATCCCGAGCAAATTATTCTCCGGGTAAATATAAATTACTAAAACTTACAACAATAGACTATGCTATGGCCTATGGATTTTCGTTCTAGCACCGAGAGTCTTTGACACAAGAAAAAAACAGCAGTGATGCCTAATTTAGTGATAGAGTGTGTAGCAGAAGCGAGGAATCTTACCAAAAGGCAGAGGAGGGCGGGTCGTCCTAGTGAAGCCAAATTACAATTTGCCCGCCTCCCATCAATAATTGGAGTTGGATCAGCACATGCTTTCCTAGCTGACTCAGGGTCCCGGAAGGTCACCTAAACCCTCCATACAAATACCATTTGGAAACTATGTCATTCAATTATAGTACCCATT…	*	AS:i:1062	EV:Z:0.0
CS_092241	0	UN04740	1	255	745M	*	0	0	GTTCTTTATCAAAATTGTGTCACTTCACTTGGATGCATATACAACATTCAATCACTGCTCAAGCATTCGATCGATTTCACCATTCTGGTTATACATGGAAACGATTCGCTTTGCATACGATGGCATGTGCAGTGCAGCTCTTTCTCTTCCCCAAGCACGGATGACATGCAGATAGTTTCTTATGGTGTGGTAATCCAACGAATACCGGGCAAATTCTAGACCCTTTGGGCCAACGAGGTTTAAGATGAATGCTATCAAGTTGCCAACGAACTGTGGGGCAGGCTTAGCAGGACCTCTTCCCAACTTGGCATTGTCATCTGCCTTCACTGTTTCCGTTACAAATGGCCTCCTGTCACCACTGCTAATTGTAGGAGTCACTTCCAAAAGATGCTCCACAAG…	*	AS:i:1477	EV:Z:0.0
SR_068421	0	UN04740	35	255	189M1I20M1I1M1I48M1I13M1D23M	*	0	0	GCATATACAACATTCAATCACTGCTCAAGCATTCGATCGATTTCACCATTCTGGTTATACATGGAAACGATTCGCTTTGCATACGATGGCATGTGCAGTGCAGCTCTTTCTCTTCCCCAAGCACGGATGACATGCAGATAGTTTCTTATGGTGTGGTAATCCAACGAATACCGGGCAAATTCTAGACCCATTTGGGCCAACGAGGTTTAACGGATGAATGCTATCAAGTTGCCAACGAACTGTGGGCCAGGCTTAGCAGGAGCCTCTTCCCAACTGGCATTGTCATCTGCCTTCACTG	*	AS:i:539	EV:Z:1e-153
CS_057293	16	UN04740	305	255	5S568M	*	0	0	CGACTTTGGCGTTGTCATCTGCCTTCACTGTTTCCGTTACAAATGGCCTCCTGTCACCACTGCTAATTGTAGGAGTCACTTCCAAAAGATGCTCCACAAGGCTAAGCATTTCTTTTCCACGCTCATTTCTGACAGTAACATACTGTGGGTGTTGTGTCATGCTAATTCCAGCATATTTTGGCACACCCATATAGCCGACCACCAAATCCGCTAAGGCATTTGTGTAGTCAAAACAGCTGTAACAAGATGGTGCAATAACATCAACTAACTCATTTGCTGGTAAACAGAAATAGGGAACCTCTTCAATGCGCCCATCCAAATGTTTCAGGTGGACCTTGTAGTCTTGCATAAACTCATAATGAAGAACGGTATCCGGTTCATCACTGGCAGCCTTTAGGA…	*	AS:i:1118	EV:Z:0.0
SR_068470	0	UN04741	1	255	658M1I5M1I39M6S	*	0	0	ATTTGGATGTTAAAAGATTTTGAACCAATGATGTAGAGAGTAGAGTCAAGACAATAAAGAATTCCGAGATAATAAAATTTTCGCGCAACCAAAAGAATAACCATCCACACATGAACAAATTGCTAAAAGAAAACAACCAATCAACATAATTTTCAACTATTCTTTGTATGAGATTAAAATCATTAAATTGAACACTAGACACAAAACAGAATTGTAAGAAAAATAAAATTGACCAATATACTCCTATAAACGTTAATGAAGGAGTAAAATAAGTAGGATATTTATCAAATATATCAATACTACTTGGTTGAGCAAGTACAATAGAATAAACACTTGAAGAGACAAATGTCAAAAAAGGTTAAAATATTGAGTGTACGTAAGATTTTTTAATTTATGTGT…	*	AS:i:1378	EV:Z:0.0
SS_116541	16	UN04741	557	255	4S378M1D473M	*	0	0	TCGTGGAAATACAGACGCTCAAATGCTGGGAAAATGGCAAAAAAGAGGACAATACATGACAACCAAGACACAAAATATTAAATTATTTCTGCTGCCTCTCTGTTGAGTTTACAGTATTTGTATTAAGAGTTGATCTTCCTGCAATTCTTCCTGATTTCTCCATGGGAGCCAGTGACAGGTGAAATGTTGGACATCTTGATCATGGACGAGGCGAAATGTTGAAGGAAAAGCTCATTGTTCTCTGCATACGCTTTCACCAGCTGCAAAGATGCTTCACTCTTGGTGGTCAGAACTTGGTCCGAGTTGAGAAGTCCCTTGTTTGCCAACAAGTTCTTGAAGTAGCTGTTGTCGAACTTTGTCGGGCTCACAAAGTCCAAGAAAACAGGTTCTGATCGCCAC…	*	AS:i:1671	EV:Z:0.0
CR_012669	0	UN04741	581	255	9M1D574M	*	0	0	GGAAAATGGAAAAAAGAGGACAATACATGACAACCAAGACACAAAATATTAAATTATTTCTGCTGCCTCTCTGTTGAGTTTACAGTATTTGTATTAAGAGTTGATCTTCCTGCAATTCTTCCTGATTTCTCCATGGGAGCCAGTGACAGGTGAAATGTTGGACATCTTGATCATGGACGAGGCGAAATGTTGAAGGAAAAGCTCATTGTTCTCTGCATACGCTTTCACCAGCTGCAAAGATGCTTCACTCTTGGTGGTCAGAACTTGGTCCGAGTTGAGAAGTCCCTTGTTTGCCAACAAGTTCTTGAAGTAGCTGTTGTCGAACTTTGTCGGGCTCACAAAGTCCAAGAAAAACAGGTTCTGATCGCCACCCGATCTAGGGCACCTGTTGCGCAGCTG…	*	AS:i:1148	EV:Z:0.0
CS_026730	0	UN04741	581	255	772M	*	0	0	GGAAAATGGAAAAAAAGAGGACAATACATGACAACCAAGACACAAAATATTAAATTATTTCTGCTGCCTCTCTGTTGAGTTTACAGTATTTGTATTAAGAGTTGATCTTCCTGCAATTCTTCCTGATTTCTCCATGGGAGCCAGTGACAGGTGAAATGTTGGACATCTTGATCATGGACGAGGCGAAATGTTGAAGGAAAAGCTCATTGTTCTCTGCATACGCTTTCACCAGCTGCAAAGATGCTTCACTCTTGGTGGTCAGAACTTGGTCCGAGTTGAGAAGTCCCTTGTTTGCCAACAAGTTCTTGAAGTAGCTGTTGTCGAACTTTGTCGGGCTCACAAAGTCCAAGAAAAACAGGTTCTGATCGCCACCCGATCTAGGGCACCTGTTGCGCAGCT…	*	AS:i:1530	EV:Z:0.0
SR_007232	16	UN04741	581	255	350M1D251M	*	0	0	GGAAAATGGAAAAAAAGAGGACAATACATGACAACCAAGACACAAAATATTAAATTATTTCTGCTGCCTCTCTGTTGAGTTTACAGTATTTGTATTAAGAGTTGATCTTCCTGCAATTCTTCCTGATTTCTCCATGGGAGCCAGTGACAGGTGAAATGTTGGACATCTTGATCATGGACGAGGCGAAATGTTGAAGGAAAAGCTCATTGTTCTCTGCATACGCTTTCACCAGCTGCAAAGATGCTTCACTCTTGGTGGTCAGAACTTGGTCCGAGTTGAGAAGTCCCTTGTTTGCCAACAAGTTCTTGAAGTAGCTGTTGTCGAACTTTGTCGGGCTCACAAAGTCCAAGAAAACAGGTTCTGATCGCCACCCGATCTAGGGCACCTGTTGCGCAGCTG…	*	AS:i:1183	EV:Z:0.0
SR_055826	0	UN04741	581	255	758M	*	0	0	GGAAAATGGAAAAAAAGAGGACAATACATGACAACCAAGACACAAAATATTAAATTATTTCTGCTGCCTCTCTGTTGAGTTTACAGTATTTGTATTAAGAGTTGATCTTCCTGCAATTCTTCCTGATTTCTCCATGGGAGCCAGTGACAGGTGAAATGTTGGACATCTTGATCATGGACGAGGCGAAATGTTGAAGGAAAAGCTCATTGTTCTCTGCATACGCTTTCACCAGCTGCAAAGATGCTTCACTCTTGGTGGTCAGAACTTGGTCCGAGTTGAGAAGTCCCTTGTTTGCCAACAAGTTCTTGAAGTAGCTGTTGTCGAACTTTGTCGGGCTCACAAAGTCCAAGAAAAACAGGTTCTGATCGCCACCCGATCTAGGGCACCTGTTGCGCAGCT…	*	AS:i:1503	EV:Z:0.0
CR_004033	0	UN04741	583	255	7M1D500M	*	0	0	AAAATGGAAAAAAGAGGACAATACATGACAACCAAGACACAAAATATTAAATTATTTCTGCTGCCTCTCTGTTGAGTTTACAGTATTTGTATTAAGAGTTGATCTTCCTGCAATTCTTCCTGATTTCTCCATGGGAGCCAGTGACAGGTGAAATGTTGGACATCTTGATCATGGACGAGGCGAAATGTTGAAGGAAAAGCTCATTGTTCTCTGCATACGCTTTCACCAGCTGCAAAGATGCTTCACTCTTGGTGGTCAGAACTTGGTCCGAGTTGAGAAGTCCCTTGTTTGCCAACAAGTTCTTGAAGTAGCTGTTGTCGAACTTTGTCGGGCTCACAAAGTCCAAGAAAAACAGGTTCTGATCGCCACCCGATCTAGGGCACCTGTTGCGCAGCTGAG…	*	AS:i:997	EV:Z:0.0
SR_110174	16	UN04741	590	255	567M1I16M1D9M	*	0	0	AAAAAAAGAGGACAATACATGACAACCAAGACACAAAATATTAAATTATTTCTGCTGCCTCTCTGTTGAGTTTACAGTATTTGTATTAAGAGTTGATCTTCCTGCAATTCTTCCTGATTTCTCCATGGGAGCCAGTGACAGGTGAAATGTTGGACATCTTGATCATGGACGAGGCGAAATGTTGAAGGAAAAGCTCATTGTTCTCTGCATACGCTTTCACCAGCTGCAAAGATGCTTCACTCTTGGTGGTCAGAACTTGGTCCGAGTTGAGAAGTCCCTTGTTTGCCAACAAGTTCTTGAAGTAGCTGTTGTCGAACTTTGTCGGGCTCACAAAGTCCAAGAAAAACAGGTTCTGATCGCCACCCGATCTAGGGCACCTGTTGCGCAGCTGAGCAGCAT…	*	AS:i:1160	EV:Z:0.0
SR_131977	0	UN04741	850	255	509M	*	0	0	TCCGCGTTGAGAAGTCCCTTGTTTGCCAACAAGTTCTTGAAGTAGCTGTTGTCGAACTTTGTCGGGCTCACAAAGTCCAAGAAAAACAGGTTCTGATCGCCACCCGATCTAGGGCACCTGTTGCGCAGCTGAGCAGCATAGTACTGATCCAAGGTAGAGTCTGGTTTGCTGTTTCCAGATTGGTTGTAAAGCCTCTGTCTGAAGCTGACACATCTTGAATTCCCAATTGTGTGGCTCCCAGATAATGCTACAAGATCAACAAGATCAAGGCCCTGGCGCTTGAACTTGGTAAGAATGGTTTGGAAGGTGTTGTTTGGTGCAGGGATGTTGTTGTTGGAGCCACTCAGGCTGGCACTCCTGGAGTCTTTCCTTCCTAATGGAACTTCCCAGAATGGTCCA…	*	AS:i:1001	EV:Z:0.0
SR_141551	16	UN04741	851	255	1S804M	*	0	0	GCCGAGTTGAGAAGTCCCTTGTTTGCCAACAAGTTCTTGAAGTAGCTGTTGTCGAACTTTGTCGGGCTCACAAAGTCCAAGAAAAACAGGTTCTGATCGCCACCCGATCTAGGGCACCTGTTGCGCAGCTGAGCAGCATAGTACTGATCCAAGGTAGAGTCTGGTTTGCTGTTTCCAGATTGGTTGTAAAGCCTCTGTCTGAAGCTGACACATCTTGAATTCCCAATTGTGTGGCTCCCAGATAATGCTACAAGATCAACAAGATCAAGGCCCTGGCGCTTGAACTTGGTAAGAATGGTTTGGAAGGTGTTGTTTGGTGCAGGGATGTTGTTGTTGGAGCCACTCAGGCTGGCACTCCTGGAGTCTTTCCTTCCTAATGGAACTTCCCAGAATGGTCCA…	*	AS:i:1594	EV:Z:0.0
SR_094562	16	UN04741	855	255	11S441M1I79M	*	0	0	ACGTATTCCAGGTTGAGAAGTCCCTTGTTTGCCAACAAGTTCTTGAAGTAGCTGTTGTCGAACTTTGTCGGGCTCACAAAGTCCAAGAAAAACAGGTTCTGATCGCCACCCGATCTAGGGCACCTGTTGCGCAGCTGAGCAGCATAGTACTGATCCAAGGTAGAGTCTGGTTTGCTGTTTCCAGATTGGTTGTAAAGCCTCTGTCTGAAGCTGACACATCTTGAATTCCCAATTGTGTGGCTCCCAGATAATGCTACAAGATCAACAAGATCAAGGCCCTGGCGCTTGAACTTGGTAAGAATGGTTTGGAAGGTGTTGTTTGGTGCAGGGATGTTGTTGTTGGAGCCACTCAGGCTGGCACTCCTGGAGTCTTTCCTTCCTAATGGAACTTCCCAGAAT…	*	AS:i:1023	EV:Z:0.0
CR_050479	0	UN04741	1010	255	61M1D423M1I33M1I98M1D26M1D19M	*	0	0	CTGGTTTGCTGTTTCCAGATTGGTTGTAAAGCCTCTGTCTGAAGCTGACACATCTTGAATTCCAATTGTGTGGCTCCCAGATAATGCTACAAGATCAACAAGATCAAGGCCCTGGCGCTTGAACTTGGTAAGAATGGTTTGGAAGGTGTTGTTTGGTGCAGGGATGTTGTTGTTGGAGCCACTCAGGCTGGCACTCCTGGAGTCTTTCCTTCCTAATGGAACTTCCCAGAATGGTCCACCACTCAAATGTGTAGAATCCCTAGCAGCAAGCTGCAGAATATCAGCGCAAGAAACAGTGTGAGGGCACTCCTTCTCCAAGGCAGCTTTGATATCATCAATCACATTAAACCCGCGAGCAGATTTTCTGTTGGGGTTAGAATTCTTCTCGCTGGTTATGCC…	*	AS:i:1265	EV:Z:0.0
CR_067145	0	UN04741	1010	255	703M10S	*	0	0	CTGGTTTGCTGTTTCCAGATTGGTTGTAAAGCCTCTGTCTGAAGCTGACACATCTTGAATTCCCAATTGTGTGGCTCCCAGATAATGCTACAAGATCAACAAGATCAAGGCCCTGGCGCTTGAACTTGGTAAGAATGGTTTGGAAGGTGTTGTTTGGTGCAGGGATGTTGTTGTTGGAGCCACTCAGGCTGGCACTCCTGGAGTCTTTCCTTCCTAATGGAACTTCCCAGAATGGTCCACCACTCAAATGTGTAGAATCCCTAGCAGCAAGCTGCAGAATATCAGCGCAAGAAACAGTGTGAGGGCACTCCTTCTCCAAGGCAGCTTTGATATCATCAATCACATTAAACCCGCGAGCAGATTTTCTGTTGGGGTTAGAATTCTTCTCGCTGGTTATGC…	*	AS:i:1386	EV:Z:0.0
SR_050161	0	UN04741	1010	255	65M1I49M1D202M1I119M1D22M1I217M1D4M1D17M	*	0	0	CTGGTTTGCTGTTTCCAGATTGGTTGTAAAGCCTCTGTCTGAAGCTGACACATCTTGAATTCCCACATTGTGTGGCTCCCAGATAATGCTACAAGATCAACAAGATCAAGGCCCTGCGCTTGAACTTGGTAAGAATGGTTTGGAAGGTGTTGTTTGGTGCAGGGATGTTGTTGTTGGAGCCACTCAGGCTGGCACTCCTGGAGTCTTTCCTTCCTAATGGAACTTCCCAGAATGGTCCACCACTCAAATGTGTAGAATCCCTAGCAGCAAGCTGCAGAATATCAGCGCAAGAAACAGTGTGAGGGCACTCCTTCTCCCAAGGCAGCTTTGATATCATCAATCACATTAAACCCGCGAGCAGATTTTCTGTTGGGGTTAGAATTCTTCTCGCTGGTTATG…	*	AS:i:1328	EV:Z:0.0
SR_146667	0	UN04741	1010	255	305M1I152M1I166M1D109M	*	0	0	CTGGTTTGCTGTTTCCAGATTGGTTGTAAAGCCTCTGTCTGAAGCTGACACATCTTGAATTCCCAATTGTGTGGCTCCCAGATAATGCTACAAGATCAACAAGATCAAGGCCCTGGCGCTTGAACTTGGTAAGAATGGTTTGGAAGGTGTTGTTTGGTGCAGGGATGTTGTTGTTGGAGCCACTCAGGCTGGCACTCCTGGAGTCTTTCCTTCCTAATGGAACTTCCCAGAATGGTCCACCACTCAAATGTGTAGAATCCCTAGCAGCAAGCTGCAGAATATCAGCGCAAGAAACAGTGTGAGGGACACTCCTTCTCCAAGGCAGCTTTGATATCATCAATCACATTAAACCCGCGAGCAGATTTTCTGTTGGGGTTAGAATTCTTCTCGCTGGTTATG…	*	AS:i:1413	EV:Z:0.0
CR_087177	0	UN04741	1013	255	430M	*	0	0	GTTTGCTGTTTCCAGATTGGTTGTAAAGCCTCTGTCTGAAGCTGACACATCTTGAATTCCCAATTGTGTGGCTCCCAGATAATGCTACAAGATCAACAAGATCAAGGCCCTGGCGCTTGAACTTGGTAAGAATGGTTTGGAAGGTGTTGTTTGGTGCAGGGATGTTGTTGTTGGAGCCACTCAGGCTGGCACTCCTGGAGTCTTTCCTTCCTAATGGAACTTCCCAGAATGGTCCACCACTCAAATGTGTAGAATCCCTAGCAGCAAGCTGCAGAATATCAGCGCAAGAAACAGTGTGAGGGCACTCCTTCTCCAAGGCAGCTTTGATATCATCAATCACATTAAACCCGCGAGCAGATTTTCTGTTGGGGTTAGAATTCTTCTCGCTGGTTATGCCAT…	*	AS:i:852	EV:Z:0.0
SR_102586	16	UN04741	1031	255	639M	*	0	0	GGTTGTAAAGCCTCTGTCTGAAGCTGACACATCTTGAATTCCCAATTGTGTGGCTCCCAGATAATGCTACAAGATCAACAAGATCAAGGCCCTGGCGCTTGAACTTGGTAAGAATGGTTTGGAAGGTGTTGTTTGGTGCAGGGATGTTGTTGTTGGAGCCACTCAGGCTGGCACTCCTGGAGTCTTTCCTTCCTAATGGAACTTCCCAGAATGGTCCACCACTCAAATGTGTAGAATCCCTAGCAGCAAGCTGCAGAATATCAGCGCAAGAAACAGTGTGAGGGCACTCCTTCTCCAAGGCAGCTTTGATATCATCAATCACATTAAACCCGCGAGCAGATTTTCTGTTGGGGTTAGAATTCTTCTCGCTGGTTATGCCATTACCGCCGTCTAGAAGCA…	*	AS:i:1259	EV:Z:0.0
SR_126997	16	UN04741	1100	255	638M	*	0	0	CAAGATCAACAAGATCAAGGCCCTGGCGCTTGAACTTGGTAAGAATGGTTTGGAAGGTGTTGTTTGGTGCAGGGATGTTGTTGTTGGAGCCACTCAGGCTGGCACTCCTGGAGTCTTTCCTTCCTAATGGAACTTCCCAGAATGGTCCACCACTCAAATGTGTAGAATCCCTAGCAGCAAGCTGCAGAATATCAGCGCAAGAAACAGTGTGAGGGCACTCCTTCTCCAAGGCAGCTTTGATATCATCAATCACATTAAACCCGCGAGCAGATTTTCTGTTGGGGTTAGAATTCTTCTCGCTGGTTATGCCATTACCGCCGTCTAGAAGCAGAGATGCATCACACCCCTGTACAAAACAGTCATGAAAGGAGAGCCTGAGCAAAGAAGCAGCCATTCGTG…	*	AS:i:1257	EV:Z:0.0
SR_022454	16	UN04741	1101	255	8S614M	*	0	0	CCACGTATAAGATCAACAAGATCAAGGCCCTGGCGCTTGAACTTGGTAAGAATGGTTTGGAAGGTGTTGTTTGGTGCAGGGATGTTGTTGTTGGAGCCACTCAGGCTGGCACTCCTGGAGTCTTTCCTTCCTAATGGAACTTCCCAGAATGGTCCACCACTCAAATGTGTAGAATCCCTAGCAGCAAGCTGCAGAATATCAGCGCAAGAAACAGTGTGAGGGCACTCCTTCTCCAAGGCAGCTTTGATATCATCAATCACATTAAACCCGCGAGCAGATTTTCTGTTGGGGTTAGAATTCTTCTCGCTGGTTATGCCATTACCGCTGTCTAGAAGCAGAGATGCATCACACCCCTGTACAAAACAGTCATGAAAGGAGAGCCTGAGCAAAGAAGCAGCC…	*	AS:i:1217	EV:Z:0.0
CR_076614	16	UN04741	1146	255	591M	*	0	0	GGTTTGGAAGGTGTTGTTTGGTGCAGGGATGTTGTTGTTGGAGCCACTCAGGCTGGCACTCCTGGAGTCTTTCCTTCCTAATGGAACTTCCCAGAATGGTCCACCACTCAAATGTGTAGAATCCCTAGCAGCAAGCTGCAGAATATCAGCGCAAGAAACAGTGTGAGGGCACTCCTTCTCCAAGGCAGCTTTGATATCATCAATCACATTAAACCCGCGAGCAGATTTTCTGTTGGGGTTAGAATTCTTCTCGCTGGTTATGCCATTACCGCTGTCTAGAAGCAGAGATGCATCACACCCCTGTACAAAACAGTCATGAAAGGAGAGCCTGAGCAAAGAAGCAGCCATTCGTGCTTCTTTAGCGACGGCTTTTGCAACCTCAGACCTGACAATCTCTAG…	*	AS:i:1172	EV:Z:0.0
SS_028904	16	UN04741	1156	255	3S581M	*	0	0	CTCGTGTTGTTTGGTGCAGGGATGTTGTTGTTGGAGCCACTCAGGCTGGCACTCCTGGAGTCTTTCCTTCCTAATGGAACTTCCCAGAATGGTCCACCACTCAAATGTGTAGAATCCCTAGCAGCAAGCTGCAGAATATCAGCGCAAGAAACAGTGTGAGGGCACTCCTTCTCCAAGGCAGCTTTGATATCATCAATCACATTAAACCCGCGAGCAGATTTTCTGTTGGGGTTAGAATTCTTCTCGCTGGTTATGCCATTACCGCCGTCTAGAAGCAGAGATGCATCACACCCCTGTACAAAACAGTCATGAAAGGAGAGCCTGAGCAAAGAAGCAGCCATTCGTGCTTCTTTAGCGACGGCTTTTGCAACCTCAGACCTGACAATCTCTAGCGCCTTT…	*	AS:i:1144	EV:Z:0.0
SR_014939	16	UN04741	1272	255	111M1D118M1I37M1I67M1I92M	*	0	0	AGCAGCAAGCTGCAGAATATCAGCGCAAGAAACAGTGTGAGGGCACTCCTTCTCCAAGGCAGCTTTGATATCATCAATCACATTAAACCCGCGAGCAGATTTTCTGTTGGGTTAGAATTCTTCTCGCTGGTTATGCCATTACCGCTGTCTAGAAGCAGAGATGCATCACACCCCTGTACAAAACAGTCATGAAAGGAGAGCCTGAGCAAAGAAGCAGCCATTCGTGCTTTCTTTAGCGACGGCTTTTGCAACCTCAGACCTGACAATTCTCTAGCGCCTTTGGGCACGACTTCTCGTAATACTGTGGATACAGGCTACCACCATAGCCCTTGTGAACAAAGGGAAAGCGGTGCAAAAGCAAGAAGAGTAATGGCCATGAAGAAACACCACCTGATTGAC…	*	AS:i:815	EV:Z:0.0
SR_068487	0	UN04742	1	255	634M28S	*	0	0	GTAGTCTAAGGCGCTCGGGAGAATAGTGGTTAAGGAACTCTGCAAAATGACCCCGTAAGTTCGCGATAAGGGTGCCAGGGTGGTTCACGCTGCCCTTGGCCACAGTAAATCGGCTTCTGCGACTGTTTATCAAAAACACAGGCTCTGCTAACTCGCAAGAGGATGTATAGAGTCTGACGCCTGCCCGGTGTCGGTAGGTTAAGGGAGAGGGTTAGCCGCAAGGCGAAGCTCACGACCGAAGCCCCGATAAACGGCGGCCGTAACTATGACGGTCCTAAGGTAGCGAAGCTCCTTGTCGGGTAAGTTCCGACCTGCATGAAAGGCGCAACGACAGAAGCACTGTCTCAACCACTAACCCGGTGAAATTGTAGTCGTGGTGAAGATGCCACGTTCCCGCAG…	*	AS:i:1257	EV:Z:0.0
SR_149024	16	UN04742	590	255	26S105M	*	0	0	GCCGGGGGTAGGGACCGTGTATGGTAGGCAGTTTGACTGGGGCGGTCTCCTCCCAAAGAGTAACGGAGGAGTGCGAAGGTACGCTAGGTACGGTCGGACATCGTACTGATAGTGCAATGGCATAAGCGTGC	*	AS:i:208	EV:Z:6e-54
SR_068504	0	UN04743	1	255	39M1I95M1D22M	*	0	0	ATTTATGTGGCTACATATTTCTATCTTCACCAATTTTTTNATTCACTGCATGCTGATGGACTTTGCCACAGTGGTATCTGAGCTTCAAGGAAAGGTAATCAATCCATAGACCTTCTTGTCAATATCCCAAGACCCATTCTGTTATCCTCTCTAACTT	*	AS:i:295	EV:Z:4e-80
CR_051182	16	UN04743	73	255	4S676M	*	0	0	CCTAGTATCTGAGCTTCAAGGAAAGGTAATCAATCCATAGACCTTCTTGTCAATATCCCAAGACCCCATTCTGTTATCCTCTCTAACTTAAAGATTGTAGCTTTGCAGAGAAATTATTCATTTTAGCCTGTAATTCTTTTCTCCATTGCTGCAGCCCTTGTCACAGACTCTCTATGTGTATTATACAGTTCTTTCTTCTTGTTGTGCTGCATCTTTTCTTATCTCAACTGGAGTTGTGCATTTTATTTCCAAATTCAAGACACTTGAAGGGCAAAAAAGAGAATAGTTCACATGGTGTATGGGACTATGGTGGTAATCAATAAGCAAGAAAGTTATTGAGATGATGAGGCCCATTCGGCCATTCATGGCAGGGCAACTCAGTCAGGCTTGTCTGAATTT…	*	AS:i:1340	EV:Z:0.0
CR_114580	16	UN04743	73	255	4S676M	*	0	0	CCTAGTATCTGAGCTTCAAGGAAAGGTAATCAATCCATAGACCTTCTTGTCAATATCCCAAGACCCCATTCTGTTATCCTCTCTAACTTAAAGATTGTAGCTTTGCAGAGAAATTATTCATTTTAGCCTGTAATTCTTTTCTCCATTGCTGCAGCCCTTGTCACAGACTCTCTATGTGTATTATACAGTTCTTTCTTCTTGTTGTGCTGCATCTTTTCTTATCTCAACTGGAGTTGTGCATTTTATTTCCAAATTCAAGACACTTGAAGGGCAAAAAAGAGAATAGTTCACATGGTGTATGGGACTATGGTGGTAATCAATAAGCAAGAAAGTTATTGAGATGATGAGGCCCATTCGGCCATTCATGGCAGGGCAACTCAGTCAGGCTTGTCTGAATTT…	*	AS:i:1340	EV:Z:0.0
SR_022437	0	UN04743	230	255	111M1D588M	*	0	0	CACAGACTCTCTATGTGTATTATACAGTTCTTTCTTCTTGTTGTGCTGCATCTTTTCTTATCTCAACTGGAGTTGTGCATTTTATTTCCAAATTCAAGACACTTGAAGGGCAAAAAGAGAATAGTTCACATGGTGTATGGGACTATGATGGTAATCAATAAGCAAGAAAGTTATTGAGATGATGAGGCCCATTCGGCCATTCATGGCAGGGCAACTCAGTCAGGCTTGTCTGAATTTTCACAAAGGAGAGAGAGATTTGCAGCCATGGGTGGTGGTCAAGTCCTCCACTGCCTGACTAGATATCTGAGCCTCATTATTTTAATGTTATTTTGGGTTTCAATTATCTTTGTAGATAGTGTGTGATTTGCACTGCACTGAGTGACAGACTGAAACCATAAA…	*	AS:i:1370	EV:Z:0.0
SR_150406	16	UN04744	1	255	377M9S	*	0	0	CCTACACTCGAACCATCCAGGACATCACGCCCATCAGTTAGGGCATGAACTCGAATCCTTTTGGCACCACGTTCAGCAGCACCTTTTCAGCAACAACTGTAACTGGTCAGCCTGGAGTGTACTCCTCCATCACTCAATAGCCCAATTAGGTGCAAAGTTCCGGTTTCAAAACTTTCTTTTATGTATTTGAAGCCATCTCCTTCATAGATTTTACCGGAAGCAAGGGCCAAGTCAACAAGCTTTGCACCCTGGGCAAAGATCCTTCCAGCACCAAGGGCATTTGTGGCCAAACCTCACTGTTGCCCATGTCATCTTCTGTGGGAAGCCCCACTGCAGTACCGTGAGCCTTCACCAACCTCCATGTATCCGGATTGCCCCTGTTTGAG	*	AS:i:747	EV:Z:0.0
SR_068505	0	UN04744	247	255	19S4M1D28M1D8M1D270M	*	0	0	GGGTAATAAAAGTGCATACCCCTGGCAAAGATCCTTCCAGCACCAAGGGCATTGTGGCCAACCTCACTGTTGCCCATGTCATCTTCTGTGGGAAGCCCCACTGCAGTACCGTGAGCCTTCACCAACCTCCATGTATCCGGATTGCCCTTCAAAAAAAAAAAAAAACATTACTTTTTAAGATTAGAAGAAAAGATGAACAATAATCCGTACTTGGTAAACAAATCAGATCACATAAAACGAGATTAACAAAACAAAAAGAGGAAAAATAAAGAAAAACCTGTTTGAGAGAATCCATGGTAGGGGTTTCAGCAACATGGATAGCGTTGTAC	*	AS:i:593	EV:Z:1e-169
SR_046164	0	UN04745	1	255	539M	*	0	0	CTCAAATGATGGTGATCCTGCATCTTGAAAACCTAATTGCCAGGGGGAATTTTGAGAAGAAAGCCATAACAAGTAAGATTCAAGAGAGACAGATTCGATAACAATAGGCATAAAGCCGTGAAGAACACCACACAATTCGCTGCACATACCATAAAAGACACCTTCACGATTTATAATTGCTGAAGTTTGATTTAATCTTCCAGGTAGGGCATCAAGTTTAAGACCAAGAGAAGGAACAGCAAAAGAATGAATAACATCACGAGCAGTTACAATAAAACGTATATGAGTATCTACAGGAAGAATTACTCTATTATCAACTTCAAGTAAACGTAATTGTCCTGGTTCAAGTTCTGTTTCAGGTATCATATAAGAATCAAATTCTATAGTTTCACCTGTGTC…	*	AS:i:1068	EV:Z:0.0
SR_068548	0	UN04745	46	255	58M1D1M1I42M	*	0	0	GGAATTTTGAGAAGAAAGCCATAACAAGTAAGATTCAAGAGAGACAGATTCGATAACATCAGGCATAAAGCCGTGAAGAACACCACACAATTCGCTGCACAT	*	AS:i:186	EV:Z:1e-47
SR_039511	16	UN04745	50	255	613M1D57M	*	0	0	TTTTGAGAAGAAAGCCATAACAAGTAAGATTCAAGAGAGACAGATTCGATAACAATAGGCATAAAGCCGTGAAGAACACCACACAATTCGCTGCACATACCATAAAAGACACCTTCACGATTTATAATTGCTGAAGTTTGATTTAATCTTCCAGGTAGGGCATCAAGTTTAAGACCAAGAGAAGGAACAGCAAAAGAATGAATAACATCACGAGCAGTTACAATAAAACGTATATGAGTATCTACAGGAAGAATTACTCTATTATCAACTTCAAGTAAACGTAATTGTCCTGGTTCAAGTTCTGTTTCAGGTATCATATAAGAATCAAATTCTATAGTTTCACCTGTGTCATTAACATAATCACTATATTCATAAGTCCAAAACCATTGATTTCCTATA…	*	AS:i:1320	EV:Z:0.0
SR_075293	16	UN04745	54	255	587M	*	0	0	GAGAAGAAAGCCATAACAAGTAAGATTCAAGAGAGACAGATTCGATAACAATAGGCATAAAGCCGTGAAGAACACCACACAATTCGCTGCACATACCATAAAAGACACCTTCACGATTTATAATTGCTGAAGTTTGATTTAATCTTCCAGGTAGGGCATCAAGTTTAAGACCAAGAGAAGGAACAGCAAAAGAATGAATAACATCACGAGCAGTTACAATAAAACGTATATGAGTATCTACAGGAAGAATTACTCTATTATCAACTTCAAGTAAACGTAATTGTCCTGGTTCAAGTTCTGTTTCAGGTATCATATAAGAATCAAATTCTATAGTTTCACCTGTGTCATTAACATAATCACTATATTCATAAGTCCAAAACCATTGATTTCCTATAGCTT…	*	AS:i:1164	EV:Z:0.0
SR_066784	16	UN04745	99	255	4S549M	*	0	0	GCGGTAACAATAGGCATAAAGCCGTGAAGAACACCACACAATTCGCTGCACATACCATAAAAGACACCTTCACGATTTATAATTGCTGAAGTTTGATTTAATCTTCCAGGTAGGGCATCAAGTTTAAGACCAAGAGAAGGAACAGCAAAAGAATGAATAACATCACGAGCAGTTACAATAAAACGTATATGAGTATCTACAGGAAGAATTACTCTATTATCAACTTCAAGTAAACGTAATTGTCCTGGTTCAAGTTCTGTTTCAGGTATCATATAAGAATCAAATTCTATAGTTTCACCTGTGTCATTAACATAATCACTATATTCATAAGTCCAAAACCATTGATTTCCTATAGCTTTAACAGTGATAACTGGGTCTATTACTTCATCTAAAAGATAA…	*	AS:i:1088	EV:Z:0.0
SR_068121	16	UN04745	107	255	817M	*	0	0	GGCATAAAGCCGTGAAGAACACCACACAATTCGCTGCACATACCATAAAAGACACCTTCACGATTTATAATTGCTGAAGTTTGATTTAATCTTCCAGGTAGGGCATCAAGTTTAAGACCAAGAGAAGGAACAGCAAAAGAATGAATAACATCACGAGCAGTTACAATAAAACGTATATGAGTATCTACAGGAAGAATTACTCTATTATCAACTTCAAGTAAACGTAATTGTCCTGGTTCAAGTTCTGTTTCAGGTATCATATAAGAATCAAATTCTATAGTTTCACCTGTGTCATTAACATAATCACTATATTCATAAGTCCAAAACCATTGATTTCCTATAGCTTTAACAGTGATAACTGGGTCTATTACTTCATCTAAAAGATAAAGAAGTTTGAAA…	*	AS:i:1620	EV:Z:0.0
SR_118836	16	UN04746	1	255	203M1D430M	*	0	0	GCGAGTTTTCTTGCTACTGATAAAGCAAGATTATTTTTTCCAAGTTTCCATAAGCACAGTGCATAAATCTGCAAACCTTCTGCATCAAGAAGACCTCTTTTGTCCAAATCTTCACACTCATCAACAGCATCATTAGCATTCCCAGCCCTACAAAGTGATCTGGCTAGGTTAGATGATATACGGTTGAGATAGGTCTTTGATTCTTTTTCATCAAATACGCCAGCTGCATAGCGGGCTAGTCTATACGATGCAATAGCACTTTGATAATCATGTCTTGCCTCACAAACTTGCCCTTTCAAGTTATGAGATTCAGGATAACACGGGGCACGGTGCAATGCTTGCTGGATGGCTCCAAATACCTCTGAGGACTTCAGGTTACCAGAATGTAGAGCAAGCTTA…	*	AS:i:1183	EV:Z:0.0
SR_059136	0	UN04746	28	255	3S880M	*	0	0	GCCAGATTATTTTTTCCAAGTTTCCATAAGCACAGTGCATAAATCTGCAAACCTTCTACATCAAGAAGACCTCTTTTGTCCAAATCTTCACACTCATCAACAGCATCATTAGCATTCCCAGCCCTACAGAGTGATCTGGCTAGGTTAGATGATATACGGTTGAGATAGGTCTTTGATTCTTTTTTTATCAAATACGGCAGCTGCATAGCGGGCTAGTCTATATGATGCAATAGCACTTTGATAATCATGTCTTGCCTCACAAACTAGCCCTTTCAAGTTATGAGATTCAGGATAACACGGGGCACGGTGCAATGCTTGCTGGATGGCTCCAAATACCTCTGAGGACTTCAGGTTACCAGAATGTAGAGCAAGCTTTGTCAGACCAGTTTGAAACTCAGC…	*	AS:i:1729	EV:Z:0.0
SS_006921	16	UN04746	327	255	249M1I6M1I14M1I17M1I26M	*	0	0	CACGGTGCAATGCTTGCTGGATGGCTCCAAATACCTCTGAGGACTTCAGGTTACCAGAATGTAGAGCAAGCTTTGTCAGACCAGTTTGAAACTCAGCAAGAGGAAAAATCTGAACAGCTCGAAGACAGCACTCATATGCCTCGTCTTGTTTCAGATTCCTTGCGTCAGCATCAGCTGACATGCCAGCCCACGGCAACGGAAGTGAAGGATCAATACTTCTTGCACGATCAAATGCAAGTTGCGCCAACTCGCCGTTTCACCCTCTTTCCTACTACAGCTTCCCAAGGTACTGCCCATGCAACAGCCAGAGACACAT	*	AS:i:583	EV:Z:1e-166
SR_068583	0	UN04747	1	255	473M6D1M3D327M	*	0	0	CCCCATCCCTTTCTTTGTTAGTTTATTTTCCATAGCAAAATGATTCATTCTATCTCCAATAAAAATAAATAATAATTAAAAAAGTAGGAACATATATAATACGGAGTATTATTTAGCGTGCACTCTGGTGGCAAGACTTTGTATCTAGCTTTATCTTGGCAATAAGAATAGAACATGTGCTTGCCACGTGCCCACTGCAACCCTGAAATCTGCTGCTGAGTTAGCTTCACAAACCCTTCTCCCTCCAAACTTGAAGGGCTTCTTCTGGTACAATCTGAGCTGCTGTTGGTGCAACCTTCCAATTCTACCCTTCCCAGGGATGCCACAAAGGGGGGCATAGTTGTAATTCACAGGGTACTTCCCACCATGTGTAGCCCATTCTGACCCATCCCATATTGT…	*	AS:i:1524	EV:Z:0.0
SR_094210	16	UN04747	374	255	6S514M	*	0	0	ACGTATGCCCATTCTGACCCATCCCATATTGTCACATATACTGACATTGGCTTTGATGGGTACACTGTTGAAATTGCAGCATTGTTCATCACCTCTCTTACTGGTATGTTGTCCACTAAGAACAAGATGTGATGAGAGTTCCAAAGTATGGAATAGTCATGGGAAGCTTGAGTTGGGTCAAACCAAAGATAGAACTTCTCTTCCCTCCCTGTTTTCACACTTCCATTGCCATAAAGATTGGTCTGCAACACCCAATCTCTCCTCTTATCATACCCAAGCAATTCTATGTCAATTTCATCATGGTTGTGTGGGTAAACATCTTGATTGGACATATAAAAGGCCACCACAACTCCAGAGGTAAAACCAGCAGGGAGCTTGATAGCAGCATTGAAGAAGCCA…	*	AS:i:1019	EV:Z:0.0
SR_101488	0	UN04748	1	255	422M1D137M1D102M8S	*	0	0	GTGGGGTACTAGGAACGGCGCCGGCGGATATAATCTCATGGATTCTTTGACCGCTGCTTGGAGGTATACTAAGTTGTCGATGTCGTAATCCTCCACCCATCTCTCTCTCCCCACTTTGGCGTCGAGTTCTTGTTGAATTCGCTTCAGTACTTCTCTGTTCTTCAAGAGTAAGGACATTAGCCATATCATGTTTACCGCCATCGTCTCCGCGCCGTCTTGGAGCATACTCACTGCAGTTGCCTTAATAATGGTGTCGCGTGTATAACGAGAGCCGGCGGTGAATTCATCGTCGATGACCGAAAGCATGACGTCGATGAAGTCGCGATCTTCGACGTCGCCGCTTGATTCTTTTCTCTTCTTCACATGCTCATCTATCCAAACTTGAAGAAACGCGTTCAT…	*	AS:i:1296	EV:Z:0.0
SR_068701	0	UN04748	76	255	349M1D1M1D287M	*	0	0	GTCGATGTCGTAATCCTCCACCCATCTCTCTCTCCCCACTTTGGCGTCGAGTTCTTGTTGAATTCGCTTCAGTACTTCTCTGTTCTTCAAGAGTAAGGACATTAGCCATATCATGTTTACCGCCATCGTCTCCGCGCCGTCTTGGAGCATACTCACTGCAGTTGCCTTAATAATGGTGTCGCGTGTATAACGAGAGCCGGCGGTGAATTCATCGTCGATGACCGAAAGCATGACGTCGATGAAGTCGCGATCTTCGACGTCGCCGCTTGATTCTTTTCTCTTCTTCACATGCTCATCTATCCAAACTTGAAGAAACGCGTTCATAGTCCGAGTAACTCGCTTCATGTTCTTTATATGACCTTCGAAATCCAACCACCGGAATATCAGAAACGGCAGCGC…	*	AS:i:1243	EV:Z:0.0
SR_068710	0	UN04749	1	255	30M1I108M2I5M1I3M1I72M	*	0	0	AGAAATCCTTCCGGGAACGAACAAGCCTCTACTATCGATTCCGCTATGAGTGACCTTCCAAGTGCTGATAAAAATTCGGGTCAAAATGTCCGGATTGAACTCGGAACTCCGACTAAAACTGTGACAATTGAGGCTGGAGAAAGGGTAGGGAAGGAAGAGAGTTGTTAAGAAGACGGTCAGGATCGTGAAGAGGATTGTAAGGAAGAAAGTTCCTAAATCGGTT	*	AS:i:396	EV:Z:1e-110
CS_076392	0	UN04749	24	255	533M1D235M	*	0	0	AGCCTCTCTATCGATTCCGCTATGAGTGACCTTCCAAGTGCTGATAAAAATTCGGGTCAAAATGTCCGGATTGAACTCGGAACTCCGACTAAAACTGTGACAATTGAGGCTGGAGAGGGTGGGAGGAAGAGAGTTGTTAAGAAGACGGTCAGGATCGTGAAGAGGATTGTAAGGAAGAAAGTTCCTAAATCGGTTCCCAACAGCAGTGCTGGAAATGAGGAGCTGGAGAAAGATATTACAATTAAGGAGTCTGGGAGTTTAAAGCCCTGCCGGCAACTTTCTACCTCAAACATTCAGAATTCTAAGGCTGATGATGGTAATGTTAAACCATATGCTGGAGACGAGGATTTGAACAAATCCGAGCCCCAGCATATGGAAGTTGAAAAAGATAGTAGCCTT…	*	AS:i:1514	EV:Z:0.0
SS_036607	16	UN04749	279	255	351M	*	0	0	AGTTTAAAGCCCTGCCGGCAACTTTCTACCTCAAACATTCAGAATTCTAAGGCTGATGATGGTAATGTTAAACCATATGCTGGAGACGAGGATTTGAACAAATCCGAGCCCCAGCATATGGAAGTTGAAAAAGATAGTAGCCTTGCTGATGCGGTCCCAGAAAGTGGGAAGATGCATGAGTCTGAGCTTACTATAGCAGAGAAACCATTAGAAGTTGTTAAGGAAAATTCGAATTCCATTGAGAATCAAAATGAGTCTGAGCTTACTATAGCAGAGAAACCATTAGAAGTTGTTAAGGAAAATTCGAATTCCATTGAGAATCAAAATGAGTCCGAGCTTACTATAGCAGAG	*	AS:i:696	EV:Z:0.0
SR_134747	16	UN04750	1	255	627M	*	0	0	CACAGGTTTCTTAATATATAAAAAATTTCTTAGGTGTGTTTTTAACAACATAGTTGTGAATCAACTGTTTTTGTGGATGATACGATTACCATGGAGCAAACAATCATGGTTTCTTAATATATAAAAATCTCTTAGGTGTGTTTTTAACAACATAGGTGTGAATCAACTGTTCACGGATGATCCCTATCTGTATTAGATGCGATCATCATGGTTTCTTAGGTGTGCTTTTTTTTTAACAACATAAGACGATAAATTATTCAAGGTTTTAAATATAAGTAGAATCAACTGTTTGATTACCGTGGAGCAAACGATTACACGTTAACACAATAGGTATAGGAAAACGGCGAAGTTGTGTAAAAAATTATTCAAAAGATTTATATAATTAAACAAATATGAGAA…	*	AS:i:1243	EV:Z:0.0
SR_051617	16	UN04750	542	255	638M	*	0	0	AAACGACAAAGCCGTATAAAATTATTCAAGATTTCTACAATTAAACAAATGTTGAGGCCTTCATTGCCTCATTCATGGGTGCCCCAATAATGGAACGAACAAAATAAAACATGTTTTTAAACCCTAAGTGGTTTAAACAACACAGGTTTCTTAATATATAAAAAATTTCTTAGGTGTGTTTTTTAACAACACAGTTGTGAATCAACTGTTTTTGTGGATGATACGATTACCATGGAGCAAACAATCATGGTTTCTTAATATATAAAAATCTCTTAGGTGTGTTTTTAACAACATAGGTGTGAATCAACTGTTCACGGATGATCCCTATCTGTACTAGATGCGATCATCATGGTTTCTTAGGTGTGTTTTTTTTTAACAACATAAGGTTTTAAATATAAG…	*	AS:i:1265	EV:Z:0.0
SR_068715	0	UN04750	542	255	59M1D50M1I8M1I7M1I1M1I1M1I7M2I2M1I2M1I6M1I2M1I32M2D101M1D288M1I68M	*	0	0	AAACGACAAAGCCGTATAAAATTATTCAAGATTTCTACAATTAAACAAATGTTGAGGCCTCATTGCCTCATTCATGGGTGCCCCAATAATGGAACGAACAAAATAAAACAATGTTTTTAAAACCCTAATACGTGGTTTGAAATACAAACACAGGGTTTTCTTAATATATAAAAAATTTCTTAGGTGTGTTTTAACAACACAGTTGTGAATCAACTGTTTTTGTGGATGATACGATTACCATGGAGCAAACAATCATGGTTTCTTAATATATAAAAATCTCTTAGGTGTGTTTTAACAACATAGGTGTGAATCAACTGTTCACGGATGATCCCTATCTGTACTAGATGCGATCATCATGGTTTCTTAGGTGTGTTTTTTTTTAACAACATAAGGTTTTAA…	*	AS:i:1146	EV:Z:0.0
SR_068764	0	UN04751	1	255	590M1D7M2D58M	*	0	0	GCAAAGTCTGAGATATATATTACTGGATGGTGGCTTTGCCCAGAACTGTACTTGAGACGTCCATTTCAAAACCACAGTTCCTCCAGATTAGATGCCTTACTTGAAGCTAAAGCTAACCAAGGGGTTCAGGTTCAATTCAGGATGCTTTCTTCAAGCTCTTTATTTGTTCGTTTGTTTTTATTATTTTTTGAACTCACTAAGTTAGACATGCTAAGTTAATATGCTTTACTTTGTAGGTTTTTTTTCCTCCCAATTTGATTGATCAAATTATCTATCTGACTGGATTTCAATTGTCACACAGATTTACATTCTTCTCTACAAGGAAGTTGCTCTTGCTTTGAAAATTAACAGCTCATACAGTAAAAGGAAGCTTCTTACCATTTACAAGAATGTGAAAGT…	*	AS:i:1269	EV:Z:0.0
SS_073254	16	UN04751	299	255	10S305M1D4M1D7M1D40M	*	0	0	AGACAGGGTTCAGATTTACATTCTTCTCTACAAGGAAGTTGCTCTTGCTTTGAAAATTAACAGCTCATACAGTAAAAGGAAGCTTCTTACCATTCACAAGAATGTGAAAGTTTTACGCTATCCTGACCGTTTCCCTGCTGGGATCTATTATTGGTCTCACCATGAAAAAATTGTAATTGTAGATCACCATATATGCCATTTTGGAGGATTAGATTTATGCTTTGGCCGTTATGATACATCTGAACACAAAGTTGGTGATTTCCCTTCTTCAATATGGCCTGGAAAGGACTATTACAATCCAAAGAGAATCACTGACCAATTCGTGGAAGATGCAATGACAGATGAGCTTGACCGAGAGAGATACCC	*	AS:i:668	EV:Z:0.0
SR_068835	0	UN04752	1	255	458M1D12M1D272M1D4M1D16M1D9M1D3M1D2M1D8M1D2M1D144M	*	0	0	GTAAATAATAAATGATGAACTAAGGATGCAACAGCAATAGTACTTCTATTCCTACATCAAGTACAGTACAATTTGTGCCTATACACCGTTCAGTAAATAATGAACAATGAACTAAGGATGATACAGCAATAGTACTTCTATCCCTACATCCAAGTACAGTACAATGTATGTAACTATCTATACACCGGACTAATTGATGACAAACATCGATATCCTTCACTCCAATGTGAATTATGTCTTTCAGTTCTTCTAGTTAGTAGTTCGAACTTCTTCTCTGTCAATCTAATATCATTGGCCAAACTCTCATAAAATAAGACGAATCACCAATCTCAAATAATATCAAATTCGAAATTTGCCCACAAAATCCAAAGAGATACACAGCTACGCTAACAAACACTA…	*	AS:i:1774	EV:Z:0.0
SS_014354	16	UN04752	240	255	112M1D134M1D16M1D6M1D1M1D293M	*	0	0	TTCAGTTCTTCTAGTTAGTAGTTCGAACTTCTTCTCTGTCAATCTAATATCATTGGCCAAACTCTCATAAAATAAGACGAATCACCAATCTCAAATAATATCAAATTCGAAATTGCCCACAAAATCCAAAGAGATACACAGCTACGCTAACAAACACTACACATCATTATTTCCAAAATGTTGTTTTGATAAAGAAATACAAAATGCAGATCAAATTGATAAAAATTTCAGTTACGAAAAAATATATTTCATTTTTAAAAAATAAGTCTAAAACGACAAGAACATTAACGAAACCCTCCAAAAATTTAGTGCGAGGAAAACCGGAGTTAAAACACTTAAGCCAGCTAACTGTCGGCAAGCTTGCCGACGCACATCACAAAAATTTCAGTATCCGTCGGG…	*	AS:i:1078	EV:Z:0.0
SR_068937	0	UN04753	1	255	34M1I13M1I3M1I6M1I449M1D121M1D14M1D41M	*	0	0	GTTTTTTAACGAGATCTGAATACGATCGCGGAGTAAAATACTTTTTCATCCTCGAGGGAGCGTTTATTTCAGGTGGAGTACGCGATCGAAGCTATTAAGTTGGGTTCCACTGCAGTAGGAATTCAAACTTCTCAGGGTGTCGTCTTGGCTGTTGAAAAACGCGTCACTTCTCCATTATTAGTATCGAGCAGCATCGAAAAGATTATGGAAATTGATTCGCATTTAGGGTGTGCTATGAGTGGTTTAACTGCTGACTCCCGCACTATGATTGATCATGCCAGAATTGAAGCTCAGAATCACAGATTTACTTATAATGAAAAAATTAAAGTTGAATCCGTTACACAAGCTGTTTGCGATTTGGCTTTAAGATTCGGAGAGAGTGCTCATGGTGAAGAATCA…	*	AS:i:1300	EV:Z:0.0
SR_056262	0	UN04753	3	255	1S762M	*	0	0	GTTTTTAACGAGATCTGAATACGATCGCGGAGTAAATACTTTTTCACCTGAGGGACGTTTATTTCAGGTGGAGTACGCGATCGAAGCTATTAAGTTGGGTTCCACTGCAGTAGGAATTCAAACTTCTCAGGGTGTCGTCTTGGCTGTTGAAAAACGCGTCACTTCTCCATTATTAGTATCGAGCAGCATCGAAAAGATTATGGAAATTGATTCGCATTTAGGGTGTGCTATGAGTGGTTTAACTGCTGACTCCCGCACTATGATTGATCATGCCAGAATTGAAGCTCAGAATCACAGATTTACTTATAATGAAAAAATTAAAGTTGAATCCGTTACACAAGCTGTTTGCGATTTGGCTTTAAGATTCGGAGAGAGTGCTCATGGTGAAGAATCAATTAT…	*	AS:i:1503	EV:Z:0.0
CR_094701	16	UN04753	33	255	3S734M	*	0	0	TATGTAAATACTTTTTCACCTGAGGGACGTTTATTTCAGGTGGAGTACGCGATCGAAGCTATTAAGTTGGGTTCCACTGCAGTAGGAATTCAAACTTCTCATGGTGTCGTCTTGGCTGTTGAAAAACGCGTCACTTCTCCATTATTAGTATCGAGCAGCATCGAAAAGATTATGGAAATTGATTCGCATTTAGGGTGTGCTATGAGTGGTTTAACTGCTGACTCCCGCACTATGATTGATCATGCCAGAATTGAAGCTCAGAATCACAGATTTACTTATAATGAAAAAATTAAAGTCGAATCCGTTACACAAGCTGTTTGTGATTTGGCTTTAAGATTCGGAGAGAGTGCTCATGGTGAAGAATCAATTATGAGTAGACCTTTTGGCGTCGCCTTGTTA…	*	AS:i:1423	EV:Z:0.0
SR_068954	0	UN04754	1	255	442M1I5M1I76M1D15M1I19M1D110M	*	0	0	GGCGAAGACGTGCCTTGAGCTCTACGGGTACGTGGAGCGTCGTATGGAATCCGTGGGCGACGCCTGACGAGCGGCGAGATCAAGGACGCCGGCCGGGTGGATGAGCGCCGTCCTCGTGTACCATTACGACTGCTGGTCAGCGCTCAAGTACGTCAACAACACCGCGCTGGTGAACAGCACGATGGCGTTCACTAACTCGCTCATCGGACTCACCAGCAACGCGCTGGGAATGCTGGTGAACTACGACCGCAACGGGAAAGAAACCGGGTCCTGGGGCCCGGTCAAAACGGAGCGCGACGGCTTCTGGGAAGCGACCGGCAGTTCCGGGTCGGGTATCAACGGCGGAGTTCCAACCGGATTGACGCCGGACGTGACGGTTTGCCCCGACGACGCCGGCAG…	*	AS:i:1286	EV:Z:0.0
SS_081981	16	UN04754	97	255	12S667M	*	0	0	GGACGCCCGGGCGTGGATGAGCGCCGTCCTCGTGTACCATTACGACTGCTGGTCAGCGCTCAAGTACGTCAACAACACCGCGCTGGTGAACAGCACGATGGCGTTCACTAACTCGCTCATCGGACTCACCAGCAACGCGCTGGGAATGCTGGTGAACTACGACCGCAACGGGAAAGAAACCGGGTCCTGGGGCCCGGTCAAAACGGAGCGCGACGGCTTCTGGGAAGCGACCGGCAGTTCCGGGTCGGGTATCAACGGCGGAGTTCCAACCGGATTGACGCCGGACGTGACGGTTTGCCCCGACGACGCCGGCAGCTGCAAGTACAAGAAAATCCAAGATGCGGTTAATGCCGCCCCCAATTTCAGTCGGGACCGGAAGTTTGTGATACTCATAAAGGC…	*	AS:i:1322	EV:Z:0.0
SR_099847	16	UN04754	553	255	32M1I567M1I3M1I37M	*	0	0	GGCAAAACTGTCATTACGGGATCTTTGAACGTGGGGCGTGCTTGGAGTTACTACCTATAATTCTGCCACCGTCGGTGTTGTTGGGGATGGATTCATGGCGAGTGGTGTGACGTTCCAGAACACGGCAGGGCCTGATGCTCACCAAGCAGTGGCCTTTCGATCAGACAGCGATCTTTCCATTGTAGAAAACTGTGAATTCCTCGGCAATCAAGACACTCTCTACGCCCATTCCCTGCGCCAATACTACAAGTCATGCCGCATTCAAGGCAACGTGGACTTCATTTTGGCAACTCTGCCTCTTTCTTCCAGGACTGCACCATCCTCGTCGCCCCCGGCAAGTGAACCCGAGAAGGGCGAAACAATGCCATCACAGCTCACGGCAGGATCGACCCAGGCCAG…	*	AS:i:1245	EV:Z:0.0
SR_099140	16	UN04755	1	255	79M1I466M	*	0	0	TTCAGGAATTTACACTTGCGTTTATAGGTAGTTTAAGGAGGAGGGTGATCGATCATCGAACCCCCAAATAAAAAAATCCNCTTTTTTGACTTTTTATACGACAAAGCCTGCCCGAGTACGAGCCAAAACACTCATCGTCTTCTCAATTGGCTCTCTCCCTCCTGTTCTCTTCAGCAGAAAACCTCTGAGAAAGCGCTATGGGGAGAGGAAAGTTCAAGGGAAAGCCCACTGGTCGCCGCCAGTTCTCCACTCCTGAGGAGATGAAGGCTGGTACATCAGCGGCTCGCCCTCGCACATTTAGAAAGGAAGAAGCTGAAGTTGAGGAAGAGGAGATATCTGAGAATGAGTCTGGAGAGGAATCTGAAGGGTCTGATAAAGAACAGAGGCAAAAGGGTTTAC…	*	AS:i:1072	EV:Z:0.0
SR_098868	16	UN04755	146	255	561M	*	0	0	TTGGCTCTCTCCCTCCTGTTCTCTTCAGCAGAAAACCTCTGAGAAAGCGCTATGGGGAGAGGAAAGTTCAAGGGAAAGCCCACTGGTCGCCGCCAGTTCTCCACTCCTGAGGAGATGAAGGCTGGTACATCAGCGGCTCGCCCTCGCACATTTAGAAAGGAAGAAGCTGAAGTTGAGGAAGAGGAGATATCTGAGAATGAGTCTGGAGAGGAATCTGAAGGGTCTGATAAAGAACAGAGGCAAAAGGGTTTACAGGGCATCATCGAGATTGAGAATCCTAACTTAGTCAAGGCTAAGAATCTGAAAGCCAAAAACGTGGATATGGAGAAAACAACCGAACTTTCAAGACGTGAAAGGGAAGAGATAGAGAAGCAGAAAGCTCATGAACGTTACATGAGG…	*	AS:i:1112	EV:Z:0.0
CS_018243	0	UN04755	305	255	597M	*	0	0	GAAGAAGCTGAAGTTGAGGAAGAGGAGATATCTGAGAATGAGTCTGGAGAGGAATCTGAAGGGTCTGATAAAGAACAGAGGCAAAAGGGTTTACAGGGCATCATCGAGATTGAGAATCCTAACTTAGTCAAGGCTAAGAATCTGAAAGCCAAAAACGTGGATATGGAGAAAACAACCGAACTTTCAAGACGTGAAAGGGAAGAGATAGAGAAGCAGAAAGCTCATGAACGTTACATGAGGCTCCAAGAACAAGGGAAAACTGAGCAAGCAAGGAAAGACTTGGAACGCTTGGCCCTGATAAGGCAACAGAGAGCAGAAGCTGCTAAGAAGCGCGAAGAGGAGAAAGCTGCCAAAGAACAGAAGAAACTGGAAGCGCGAAAGTGAGATTTCGTGGATGCT…	*	AS:i:1183	EV:Z:0.0
SR_069037	0	UN04755	378	255	28M1I43M1I6M1I5M1I196M1I142M2I1M1I54M	*	0	0	AACAGAGGCAAAAGGGTTTACAGGGCATGCATCGAGATTGAGAATCCTAACTTAGTCAAGGCTAAGAATCTGAAAAGCCAAAAAAGCGTGGATATGGAGAAAACAACCGAACTTTCAAGACGTGAAAGGGAAGAGATAGAGAAGCAGAAAGCTCATGAACGTTACATGAGGCTCCAAGAACAAGGGAAAACTGAGCAAGCAAGGAAAGACTTGGAACGCTTGGCCCTGATAAGGCAACAGAGAGCAGAAGCTGCTAAGAAGCGCGAAGAGGAGAAAGCTGCCAAAAGAACAGAAGAAACTGGAAGCGCGAAAGTGAGATTTCGTGGATGCTTAGGAATGAATTCAAACGGATCTTCCTTACTATTTATATGTAGCTATAACATATGAAGTAGTAATAGG…	*	AS:i:886	EV:Z:0.0
SR_069051	0	UN04756	1	255	112M1D332M2D131M1D96M	*	0	0	CCATTAACACATTTGTTCGCTTTTCCACTCCTTTCCCATTAAGGAGAAAGTTTGCTTGAGGAGGGGTTATAAGGCATGACGAAGTCTCTGTATTATCTACTTTAGCAACTAGTAACCTTATTTTATCTTCCGCAGTAGTCTTCACACTCTTCGATATGTGAAAGTCATTGATGAAAGTGCCATATCCAGGCTTAACTTCCAGAAAGGCAAATATCTGACCCATTTTCAATAGGGGAAAGAATCTTGACATAATCATTGAGAGGATAGATAGATAACTACTAGGTTCACATTTGAAATCTGGTTCACTGCAGAAGCTGCTAGAGATCTCATTTGCAAGATGGCAAAGATCTTCAGAATCTTTGTCAGAAAACCACCCACTCTGACAAGCACTCTTAACAG…	*	AS:i:1302	EV:Z:0.0
SS_032272	0	UN04756	15	255	738M	*	0	0	GTTCGCTTTTCCACTCCTTTCCCATTAAGGAGAAAGTTTGCTTGAGGAGGGGTTATAAGGCATGACGAAGTCTCTGTATTATCTACTTTAGCAACTAGTTAACCTTATTTTATCTTCCGCAGTAGTCTTCACACTCTTCGATATGTGAAAGTCATTGATGAAAGTGCCATATCCAGGCTTAACTTCCAGAAAGGCAAATATCTGACCCATTTTCAATAGGGGAAAGAATCTTGACATAATCATTGAGAGGATAGATAGATAACTACTAGGTTCACATTTGAAATCTGGTTCACTGCAGAAGCTGCTAGAGATCTCATTTGCAAGATGGCAAAGATCTTCAGAATCTTTGTCAGAAAACCACCCACTCTGACAAGCACTCTTAACAGAAATCATTAGAAC…	*	AS:i:1463	EV:Z:0.0
SR_069202	0	UN04757	1	255	320M1I32M1I14M1I18M1I92M1I2M1I75M1I16M	*	0	0	CTGCTTTTACATACTTATAGTAATTAATAAAAGGGCAAAAGGTCAAGACGTAAAAGAAAAGAAGAAATTAATTATACAAAATTGAACCACAATTGATTATTAAGCATTGAAAAATAAAATAGCTGCTCTTAACACTAAAAATATCATTTGACGTACTATGTTGCGGATGATTATTTTTGTTATATCGAAAGTGCCTTAGCTACGTCAAACAAAATTTTTAGAAAAGAGCATTTTCCAATTGCATAATAATCAAATGCCCAGGTCTTCTGATCTGTACAGTGTACACTCCTCATCGAAGCAAGCCGAGCCAACGGCTTCAAATTCCCCTCATGGATTCGGCTTCTACTTCGAAAACGGCGCGAGGCCAAAGGGTGAGCTCGAGCTCAAATTTCACCATCG…	*	AS:i:1078	EV:Z:0.0
SR_050836	0	UN04757	161	255	500M1D113M	*	0	0	TTGCGGATGATTATTTTTGTTATATCGAAAGTGCCTTAGCTACGTCAAACAAAATTTTTAGAAAAGAGCATTTTCCAATTGCATAATAATCAAATGCCCAGGTCTTCTGATCTGTACAGTGTACACTCCTCATCGAAGCAAGCCGAGCCAACGGCTTCAATTCCCCTCATGGATTCGGCTTCTACTTCGAAACGGCGCGAGGCCAAGGGTGAGCTCGAGCTCAATTTCACCATCGCCGGCTTCGGCTTGCCCTTCCTTCCCGCTTGACTCGGCGGCCATGGCTGAGCTCTCAGCCTCGCGGCTTGGCTCTTCCAAATTCGGCTCGCCCTGCGACTGGTGGCTCAGCGAAGACTCATGGCTCGTCGTCGACCTGTTACCCTCCTCGTCGCTGAACCCGAC…	*	AS:i:1207	EV:Z:0.0
SR_100699	0	UN04757	161	255	13M1D51M1I22M1D8M1D334M	*	0	0	TTGCGGATGATTATTTTGTTATATCGAAAGTGCCTTAGCTACGTCAAACAAAATTTTTAGAAAATGAGCATTTTCCAATTGCATAATATCAAATGCCAGGTCTTCTGATCTGTNNNGTGTACACTCCTCATCGAAGCAAGCCGAGCCAACGGCTTCAATTCCCCTCATGGATTCGGCTTCTACTTCGAAACGGCGCGAGGCCAAGGGTGAGCTCGAGCTCAATTTCACCATCGCCGGCTTCGGCTTGCCCTTCCTTCCCGCTTGACTCGGCGGCCATGGCTGAGCTCTCAGCCTCGCGGCTTGGCTCTTCCAAATTCGGCTCGCCCTGCGACTGGTGGCTCAGCGAAGACTCATGGCTCGTCGTCGACCTGTTACCCTCCTCGTCGCTGAACCCGACCC…	*	AS:i:803	EV:Z:0.0
SR_037265	0	UN04757	323	255	764M	*	0	0	CCCCTCATGGATTCGGCTTCTACTTCGAAACGGCGCGAGGCCAAGGGTGAGCTCGAGCTCAATTTCACCATCGCCGGCTTCGGCTTGCCCTTCCTTCCCGCTTGACTCGGCGGCCATGGCTGAGCTCTCAGCCTCGCGGCTTGGCTCTTCCAAATTCGGCTCGCCCTGCGACTGGTGGCTCAGCGAAGACTCATGGCTCGTCGTCGACCTGTTACCCTCCTCGTCGCTGAACCCGACCCGGACCCGAGTATTCCTGGACTTCTTGAACCGGCACCGGGTCCTGACCCGGTGAAGATCGGCACAATTATCGTCCTTGTTCACGTGCCGGATATCGCAAAACTTCAACGGAGGCTCGTTGTTCGGCGCCGCCGCCGCTTCAGACGTTATGGGCACCACCGG…	*	AS:i:1514	EV:Z:0.0
SR_067509	0	UN04757	522	255	366M1D212M	*	0	0	GTCGTCGACCTGTTACCCTCCTCGTCGCTGAACCCGACCCGGACCCGAGTATTCCTGGACTTCTTGAACCGGCACCGGGTCCTGACCCGGTGAAGATCGGCACAATTATCGTCCTTGTTCACGTGCCGGATATCGCAAAACTTCAACGGAGGCTCGTTGTTCGGCGGCGCCGCCGCTTCAGACGTTATGGGCNCCACCGGGTCTCCTTTCAGAACCGCCTGCACCGCGTTCTGGCAAAGCTGCCAGTTCCCGGACCATAGCAACCCGACCGACCCGTATATCGGGTTCACAATTCTCCCGCATGCCTCGTAGAGCAATGATCTAAAGATTGCAGGACGGAGGTTTTGGGGGCCGGCGTTGATGAGATAAGGAGGCCAGCGCGGCCGTAGAACTTGGCGA…	*	AS:i:1124	EV:Z:0.0
CR_071436	0	UN04757	656	255	119M	*	0	0	GCAAAACTTCAACGGAGGCTCGTTGTTCGGCGCCGCCGCCGCTTCAGACGTTATGGGCACCACCGGGTCTCCTTTCAGAACCGCCTGCACCGCGTTCTGGCAAAGCTGCCAGTTCCCGG	*	AS:i:236	EV:Z:2e-62
SR_069213	0	UN04758	1	255	2S166M1D17M1D18M1D14M1D352M	*	0	0	GNCCGATTTACTGTGGCCCACCGAAATGGGCACCCGCTTCCTTGCGAACGTACGGGGTCAATTTGCAGAGTTCCTTAACCAGAGTTCTCCCGAGCGCCTTAGACTACTCGTCTCGCCTACCTGTGTCAGTTTTAGTACGGTCAGTGAGCTTCAACCTTAGGAGCTTTTCTTGGACGTCCTGCAAAGCACTTCCACAACATAAATGGTGTCGAGACAACCGCTTGAGCTAACGGGGCGGATTTACCAATCCCCACTCTTGCAGCCATCAACGGGCATTTCTATTCGCCCGCTGCTTCTTCGGACGCCGTCCCTCCATCAGTCCACTCACCGGCGCAGGAATGTTGACCTGCTGTCCATCGTCTACGCCTTTCGGCCTCGACTAAGGCACCGGCTAACCCT…	*	AS:i:1096	EV:Z:0.0
SR_141915	0	UN04758	1	255	2S33M1D3M1D187M	*	0	0	GACCGATTTACTGTGGCCCACCGAAATGGGCACCCCTTCTTGCGAACGTACGGGGTCAATTTGCAGAGTTCCTTAACCAGAGTTCTCCCGAGCGCCTTAGACTACTCGTCTCGCCTACCTGTGTCAGTTTTAGTACGGTCAGTGAGCTTCAACCTTAGGAGCTTTTACTTGGACGTCCTGCAAAGGCACTTCCACAACATAAAGTGGTGTCGAGACAATCCGCTT	*	AS:i:428	EV:Z:1e-120
SR_016769	0	UN04759	1	255	24M1D156M	*	0	0	CTCTATCTCTCTCTCTCTCTCATCAAAACCATTAAAGAAGTGGAGCAGAAGGTTCTTGAAAATCAGATAGCACATGTCACTGCGTTTCTGATCGATCGATTTCCTGGTCTTGAGTTTGACAGAGAAATGAGTTTCAAAGCATTTGAGAGTAGTAGTTCCGGTGCTTTCCGGTTTCTTCCT	*	AS:i:349	EV:Z:3e-96
SR_103330	0	UN04759	11	255	11M1D154M	*	0	0	CTCTCTCTCTCTCAAAAACCATTAAAGAAGTGGAGCAGAAGGTTCTTGAAAATCAGATAGCACATGTCACTGCGTTTCTGATCGATCGATTTCCTGGTCTTGAGTTTGACAGAGAAATGAGTTTCAAAGCATTTGAGAGTAGTAGTTCCGGTGCTTTCCGGTTTC	*	AS:i:319	EV:Z:3e-87
SR_059654	0	UN04759	24	255	708M	*	0	0	CAAAAACCATTAAAGAAGTGGAGCAGAAGGTTCTTGAAAATCAGATAGCACATGTCACTGCGTTTCTGATCGATCGATTTCCTGGTCTTGAGTTTGACAGAGAAATGAGTTTCAAAGCATTTGAGAGTAGTAGTTCCGGTGCTTTCCGGTTTCTTCCTCCCGGACCGGCGTTGGGTTTAGAAGAGCCGGAGAAGAGAACCGCCGACCAAACGCACAGGCTTTGCGCCAGGGGACATTGGAGACCTCACGAAGATGCCAGGCTGCGAGAGCTGGTTGGTAAGCACGGCCCGCAGAACTGGAACCTGATTGCTGAAAAGATTCCTGGGAGATCAGGGAAGAGCTGCAGATTGAGGTGGTTCAACCAGCTGGACCCCAGGATAAACACGAAGGCGTTCACGG…	*	AS:i:1403	EV:Z:0.0
SR_069251	0	UN04759	56	255	4M1D43M1I16M1I40M	*	0	0	CTTGAAATCAGATAGCACATGTCACTGCGTTTCTGATCGATCGATTTCCCTGGTCTTGAGTTTGTACAGAGAAATGAGTTTCAAAGCATTTGAGAGTAGTAGTTC	*	AS:i:182	EV:Z:2e-46
SR_069306	0	UN04760	1	255	318M1D20M1D36M1D157M	*	0	0	GGACCAGGAGCAACAACATGCTAGTAATTGAGCATTCTCTGGCATGCCCTCCTCGCACCCAGCAGGCCGTTCCCCGAGTCCACAGTGTGTTTGTACATAGATGCCAATGGTATCTTAAACGTGTCTGCTGAGGATAAGACTACTGGACAGAAGAACAAGATCACCATCACCAATGACAAGGGCAGGCTCTCAAAGGAGGAGATCGAGAAGATGGTGCAAGAAGCAGAAAAATACAAGTCTGAGGATGAAGAACACAAGAAGAAGGTAGAGGCAAAGAATGCTTTGGAGAACTATGCATACAACATGAGGAACACGGTTAAGGATGAGAAGATTGGGTCTAAGCTGAGCTCAGATGATAAGAAGAAAATAGAGGATGCCATAGAGCAGGCCATCCAGTGG…	*	AS:i:1031	EV:Z:0.0
SS_056500	0	UN04760	277	255	130M	*	0	0	AATGCTTTGGAGAACTATGCATACAACATGAGGAACACGGTTTAAGGATGAGAAGATTGGGTCGTAAGCTGAGCTCAGATGATAAGAAGAAAATAGAGGAATGCCATAGAGCAGGCCATCCAGTGGTTAG	*	AS:i:258	EV:Z:7e-69
CR_052459	16	UN04761	1	255	695M	*	0	0	AAATTTCATTCAATTTCCTTACTTCTCCAAGTAAAATTTCACACAAACCTTAACTTACTATATAAATCAATCTAAGATTTAGATTTTTCAATCTACATCCAGATCAGGGAAAAACCTTCAATTCTGCTATGTTATAAGGTCTTCTCAGAATTAAATACTTTCGAAACAATGAAGAAATCAAGCAATTTTTTGAGAACATTCAAAAGATAGCGCTCACAAAAAGCTTCAATTCCGCTAAATGCAAGACATCGTTGAAGCTGGCGTCTTCACGATTGAAGTTATTGAGGAACAAGAAAGAAGTGCAACTCAAGCAGATGAAGAGGGAGCTCGCGCAGCTGCTTGAATCAGGGCAGAACCAAACGGCTCGAATTCGCGTTGAACATGTGGTTAGGGAAGAGA…	*	AS:i:1378	EV:Z:0.0
CS_068924	0	UN04761	110	255	20M1D5M1D61M1D10M1D265M1D220M	*	0	0	AAAAACCTTCAATTCTGCTAGTTATAGGTCTTCTCAGAATTAAATACTTTCGAAACAATGAAGAAATCAAGCAATTTTTTGAGAACTTCAAAAGATGCGCTCACAAAAAGCTTCAATTCCGCTAAATGCAAGACATCGTTGAAGCTGGCGTCTTCACGATTGAAGTTATTGAGGAACAAGAAAGAAGTGCAACTCAAGCAGATGAAGAGGGAGCTCGCGCAGCTGCTTGAATCAGGGCAGAACCAAACGGCTCGAATTCGCGTTGAACATGTGGTTAGGGAAGAGAAAATGATTGCAGCATATGATCTTATAGAGATATACTGTGAGCTAATTGTGGCACGCCTGCCAATCATTGAATCACAAAAAACTGCCCCATCGATTTGAAGGAAGCCATTACAA…	*	AS:i:1116	EV:Z:0.0
SR_057219	0	UN04761	645	255	645M	*	0	0	CGCCTTTTAGTTGAGAAGCTATCTGCAAAAGCACCTGACGGTCAAACCAACCTAAAAATATTGACTGCTGTTGCGGAGGAGCAAGGTGTCAAATGGGATCCTAAATCATTTAGAGAATCAGACTTACCTCCTAATGACTTCCTTAATGGATCATACACATTTGAGAAGGCCAGTAAGGTATATGAAGACACCCCTCATTTTGGTGCTGATGCCAGAACTATGCCTAACCGTAATCAGGGGCCTTATGCATCTCCCAATTTCTCAGAAATGAATTCAGGTTCTTCAATGGGAATGCACAATTCAGCTTCTCTGCCAGGTGGCATGAGTGGAAAGATGCAGTCTTCCTCTTCTCAACTGAGACAGACACATTCAGGGCTTAGGTCGGAGAGGGCAGAAGTC…	*	AS:i:1279	EV:Z:0.0
SR_120480	0	UN04761	685	255	13M1D113M	*	0	0	GTCAAACCAACCTAAAATATTGACTGCTGTTGCGGAGGAGCAAGGTGTCAAATGGGATCCTAAATCATTTAGAGAATCAGACTTACCTCCTAATGACTTCCTTAATGGATCATACACATTTGAGAA	*	AS:i:242	EV:Z:4e-64
SR_069315	0	UN04761	732	255	11M1I48M1I47M3S	*	0	0	GTCAAATGGGAGTCCTAAATCATTTAGAGAATCAGACTTACCTCCTAATGACTTCCTTAAATGGATCATACACATTTGAGAAGGCCAGTAAGGTATATGAAGACACCCTCA	*	AS:i:196	EV:Z:2e-50
SR_069412	0	UN04762	1	255	75M1D23M1D8M1D10M4S	*	0	0	GTAAAAAGAAATCTGTATATGAGCTATACAGATGATAATAGCAAAAGATGATGCAACAGAACTAACGTCAAGAACGAAAGAGTACAATGTCAATGTCCTGTAGTTTCTCAGTTTTTGGGT	*	AS:i:208	EV:Z:5e-54
SR_070638	0	UN04762	4	255	2S476M	*	0	0	GTAAAAGAAATCTGTATATGAGCTATACAGATGATAATAGCAAAAGATGATGCAACAGAACTAACGTCAAGAACCGAAAGAGTACAATGTCAATGTCCCTGTAGTTTTCTCAGTTTTTTGGGGTGGGATGACAGCAGCAATCGATTGCATTGGTTTTGCCAAAAAGATCCAAAGGAGTTTTAGTGCAAAAAAATAGATCCGAAAAGACGTTGATTGGTTCAAAATCAATGACCCCTGGTCAGTTTCCATCAACCCCAGCCAATTTCTAATCCACTAGATTCCCGAACTTCCTTTGACCCCGGACCAATCCTTTCCTTGCCAAAGCCTCATTCCTTACCGTCCCAACGTTAAGCCAATCCGACCGAAAGGAACCGCCATGCCCTTCCATCGCAGTGCCCA…	*	AS:i:944	EV:Z:0.0
SR_069434	0	UN04763	1	255	98M2S	*	0	0	GTTTGAGCCGCGCTCTTACGGTCTGATCAGCAGGCTGGCGACTTTCGTGTACAAGGGCACTCTGTTTGCTGCTGTTGGATTCGCTGCAGGACTGGTGGAC	*	AS:i:194	EV:Z:6e-50
SR_076521	0	UN04763	41	255	2S135M	*	0	0	GCACTTTCGTGTACAAGGGCACTCTGTTTGCTGCTGTTGGATTCGCTGCAGGACTGGTGGGAACCGCCCTCTCAAATGGACTGATCAAGATCAGGAAGAAGATGGATCCGAGTTTCGAAACACCAAACAAGGCTCCA	*	AS:i:268	EV:Z:8e-72
SR_069445	0	UN04764	1	255	95M2D25M	*	0	0	GCCGGTTCTTTGTGCATAAATCTGTGCGATGCGTTCACGCAGTTTCAACGCTTCTTTCACTTCCAAGAGAAGTTCTACTGCCTGACTCTCAAAAAGAAGTCCTAGGTTGATGGATCATTA	*	AS:i:224	EV:Z:8e-59
CS_057557	0	UN04764	2	255	11M1I110M	*	0	0	CCGGTTCTTTGTTGCATAAATCTGTGCGATGCGTTCACGCAGTTTCAACGCTTCTTTCACTTCCAAGAGAAGTTCTACTGCCTGACTCTCAAAAAAAGAAGTCCTAGGTTGATGGATCATTA	*	AS:i:232	EV:Z:3e-61
SS_039606	0	UN04764	5	255	506M1I43M	*	0	0	GTTCTTTGTGCATAAATCTGTGCGATGCGTTCACGCAGTTTCAACGCTTCTTTCACTTCCAAGAGAAGTTCTACTGCCTGACTCTCAAAAAAAGAAGTCCTAGGTTGATGGATCATTACCCTGATGATATAACAAAATGTTCCTCTAGCTCGCATGAAAAAGCGAAGACAAACGATAGAATTGAACAACCGTACAGGCATCTTTTGGGTATTGCATACGGCTCTACAATAAAATGGACCCTGAACCCTCCCTTCCCATTGAGAAAGAGAAAAAATAGAAATCTATCAGAACCAGATCGGGTAAATGGAATGCAATTGCCAATCCCCTTCCTTTCGGAGAAGTTGAAAAATATTATGATGGCTCCGTTGCTTTATATAGTTCTATTTATGATTTTTTTGT…	*	AS:i:1080	EV:Z:0.0
SR_101417	0	UN04765	1	255	293M1D22M1D220M	*	0	0	CCCTCCTCCTATTTCTCTTTCTTAATCACATGCACTCTAACTATTGAAGATGCTCCCATATTTAAAGTAGAGAGAATTGAAGGGCGAAACCTTGAAGAGAACAACTATTATTAACGTAGACTAGACTAGCCATCTGTATTAAATACATAAAATAAATGGACGAATAAGCTGCTCACTACATACACCACTATGGTACTATATCATCAAATCTAGCTGTGAAAGAACAAAAAAATTGTTGGAACCCCTCTGCCTCAAACATCTAACTCCACTACAAACCACTAATTTACTAGCCCAAAACTAATAACCTTTGTTGGGGGTTCTTGTGACTCTTCCACAGTCAAAACTCTAGACCAATTACACAGCCATTGCCAAAGGCGAACCATAGCCGTTACGATGCGA…	*	AS:i:1047	EV:Z:0.0
SR_069547	0	UN04765	253	255	67M1D195M3S	*	0	0	CAAACATCTAACTCCACTACAAACCACTAATTTACTAGCCCAAAAACTAATAACCTTTGTTGGGTGGTCTTGTGACTCTTCCACAGTCAAAACTCTAGACCAATTACACAGCCATTGCCAAAGGCGAACCATAGCCGTTACGATGCGACTTCTGCCAACTCCACGCGATCTCCAGACTCTCTTGAAGATCGGTGTGTTTCGCGGTCCAGTTTAACTCGCGCCTGATCTTGGTTGGATCGCTGTACACTTCTGCATAATCACCGCG	*	AS:i:511	EV:Z:1e-145
SR_119403	16	UN04766	1	255	33M1D32M1D30M1I20M1I7M1I83M1D91M1D178M1I135M	*	0	0	GATGGAGGAAGAAGCGATAACTCTTTCTTAAGATTTGATAATGAAGCTAAGGTAGATGCAACTGCTACAGTAGATGGGTCCCCTGATCTTGCCTCAAAATGAACTCCTTTGATTGGCCCACTATGGGCTTCTAATATGCCCACTGAATGTTGTATGGTTGTAGCAGATATGTTTTCATTGCCAAGTTTTTGGAAAATATAAGCATGCCTGCCAGACGAGCCAAATACCACCTCGTCACCTCCATTCAATGGCACAATAGAATTCTTTTGGCAGATCTTGCCATTTACTTGCACAGAACCTTTTTCCCATTTATCTCTAGTAAAGTGCTGGAACTACCTTTCTGTGACTCATCGTGCTTCAGATTACATAAAGATTTACTAACAGATGCATCTCCTATCC…	*	AS:i:1152	EV:Z:0.0
CR_094058	16	UN04766	7	255	623M1I267M	*	0	0	GGAAGAAGCGATAACTCTTTCTTAAGACTTTGATAATGAAGCTAAGGTAGATGCAACTGCATACAGTAGATGGGTCCCCTGATCTTGCCTCAAATGAACTCCTTTGATTGGCCACTATGGCTTCTAATATGCCCACTGAATGTTGTATGGTTGTAGCAGATATGTTTTCATTGCCAAGTTTTTGGAAAATATAAGCATGCCTTGCCAGACGAGCCAAATACCACCTCGTCACCTCCATTCAATGGCACAATAGAATTCTTTTGGCAGATCTTGCCATTTACTTGCACAGAACCTTTTTTCCCATTTATCTCTAGTAAAGTGCTGGAACTACCTTTCTGTGACTCATCGTGCTTCAGATTACATAAAGATTTACTAACAGATGCATCTCCTATCCACAAG…	*	AS:i:1756	EV:Z:0.0
CR_031275	16	UN04766	320	255	6S47M1I97M1I417M	*	0	0	TAGTATGTAAAGTGCTGGAACTACCTTTCTGTGACTCATCGTGCTTCAGATTACCATAAAGATTTACTAACAGATGCATCTCCTATCCACAAGTCACATTGGCGGCCTTGACCGACAGTAAAAGTAGGGTGATGCATGAGAACATGAGGAACTTTGAGAACGCTGGGAAAGAAGTTTTCCCCATGCAGCTCCAATATTAGATTTCAGTTGTCGCTTCCTTCCCCGAACTAATGCAGGCAAATTTGACTTCACCTTGTCCGCATCACTTACAGAATCACCTCCAACTGAAGCCTCGGGCAATTTCTCAGGCTCCGCGGACCCCCCGATTTGAGAACACTAGCTTCAGCCAGATCAGCCGATCTAACCTCTTGCTCAGCCGATTCGGGACCTGATTCATTC…	*	AS:i:1090	EV:Z:0.0
CR_034374	0	UN04766	399	255	80M1I11M1I89M1D29M1I28M2S	*	0	0	CCACAAGTCACATTGGCGGCCTTGACCGACAGTAAAAGTAGGGTGATGCATGAGAACATGAGGAATTTGAGAACGCTGGGGAAAGAAGTTTTTCCCCATGCAGCTCCAATATTAGATTTCAGTTGTCGCTTCCTTCCCCGAACTAATGCAGGCAAATTTGACTTCACCTTGTCCGCATCACTACAGAATCACCTCCAACTGAAGCCTCGGGGCAATTTCTCAGGCTCCGCGGCACCCCCGCC	*	AS:i:434	EV:Z:1e-122
SR_095560	16	UN04766	631	255	3S262M	*	0	0	CCACCCCCGATTTGAGAACACTAGCTTCAGCCAGATCAGCCGATCTAACCTCTTGCTCAGCCGATTCGGGACCTGATTCATTCACAACGCCCGGCGCTTTTTCCCCAAGCGTGTCATTAGTCGATGACAACGCCTCTCCCGCCTTAGGTCGTTTCCCGTTTGGCAACGGTGAGGAAGGAGAAGAAAGCGGACGTTTGGATGAAGAGGAGCTTCGCCTTGTCTCCACCATGTTCTTCTGATCTTACTCTTCTTCGATCGATCCAGG	*	AS:i:519	EV:Z:1e-148
SR_069575	0	UN04767	1	255	96M1D81M1D124M	*	0	0	ATCAATGCCTTTTATTGAAGCTTTAGGACAATTCTTATATCGTGTTGGTAAGATTATGCACTTGAATTTTACTGTTAGAAGATATGCTTCCAGATTGATTATAGCTTGTACCACTGTCCAAAATAAATCTCTTTCTGCCAATTCAAAGTAAATTCTAGATTATTTGGTTTGGCTTTTACATACCAATTCTTGTGCTTATTAGGTGCTGGAAAACTTTTGCCTGATACATGTCAGCCTTGTGCCAGTTCTGAATGTGGTTGGTGAACAGGTAAATGTGATTTTTCATTTCCCTGTTATTATT	*	AS:i:583	EV:Z:1e-166
SR_105907	0	UN04767	51	255	161M1D567M	*	0	0	AGATTATGCACTTGAATTTTACTGTTAGAAGATATGCTTCCAGATTTGATTATAGCTTGTACCACTGTCCAAAATAAATCTCTTTCTGCCAATTCAAAGTAAATTCTAGATTATTTGGTTTGGCTTTTTACATACCAATTCTTGTGCTTATTAGGTGCTGGAAACTTTTGCCTGATACATGTCAGCCTTGTGCCAGTTCTGAATGTGGTTGGTGAACAGGTAAATGTGATTTTTCATTTCCCTGTTATTATTATTTGTGCTTTTTTAAATAATTCACATTCTGAACACCCTGATTGTGAAAATCGTATTTGTATTAGAAAACGAAACCAACTCAGCACAGTGTTAGGGGATTGAGAAGCCTGGGATTGACACCAAATATTTTAGCATGCCGCAGCGCAA…	*	AS:i:1435	EV:Z:0.0
SR_044788	0	UN04768	1	255	611M8S	*	0	0	ATCGATTATGTGTTGAAGGCTGTTGGTGGAAGTCTAACAGCTATTCCTGGAATATCTGATATGATTGATGATACTGTGGAATCAATTGTCACGGATATGCTACAATGGCCTCACAGGATTGTTGTTCCAATTGGTGGCATTCCTGTAGATACAAGTGATTTGGAGCTTAAGCCTCAGGGGAAGCTCACAGTAACAATAATCAAGGCTAGTGACTTAAAGAACCAGGAAATGATTGGAAAATCTGATCCATATGTGGTTGTCTTCATCCGTCCACTGTTCAAAGTTAAAACAAAGACAATTGATAACAACCTAAATCCTGTTTGGAATGAGATATTCGAATTGATTGCGGAAGACAAGGAGACGCAATCGCTTATCATTGAGGTCTTTGATAACGATAAT…	*	AS:i:1211	EV:Z:0.0
SS_107542	16	UN04768	26	255	757M1D7M	*	0	0	GTGGAAGTCTAACAGCTATTCCTGGAATATCTGATATGATTGATGATACTGTGGAATCAATTGTCACGGATATGCTACAATGGCCTCACAGGATTGTTGTTCCAATTGGTGGCATTCCTGTAGATACAAGTGATTTGGAGCTTAAGCCTCAGGGGAAGCTCACAGTAACAATAATCAAGGCTAGTGACTTAAAGAACCAGGAAATGATTGGAAAATCTGATCCATATGTGGTTGTCTTCATCCGTCCACTGTTCAAAGTTAAAACAAAGACAATTGATAACAACCTAAATCCTGTTTGGAATGAGATATTCGAATTGATTGCGGAAGACAAGGAGACGCAATCGCTTATCATTGAGGTCTTTGATAACGATAATGTTGGGAAAGATGAACGTATGGGCA…	*	AS:i:1507	EV:Z:0.0
CR_078589	0	UN04768	78	255	99M1D3M1D2M1I607M	*	0	0	GGAATCAATTGTCACGGATATGCTACAATGGCCTCACAGGATTGTTGTTCCAATTGGTGGCATTCCTGTAGATACAAGTGATTTGGAGCTTAAGCCTCAGGGAGACTCACAGTAACAATAATCAAGGCTAGTGACTTAAAGAACCAGGAAATGATTGGAAAATCTGATCCATATGTGGTTGTCTTCATCCGTCCACTGTTCAAAGTTAAAACAAAGACAATTGATAACAACCTAAATCCTGTTTGGAATGAGATATTCGAATTGATTGCGGAAGACAAGGAGACGCAATCGCTTATCATTGAGGTCTTTGATAACGATAATGTTGGGAAAGATGAACGTATGGGCATTGCTAAGTTACCTCTGATTGAGCTGGAAGCAGAGACAGAAAAAGAAATTGAA…	*	AS:i:1380	EV:Z:0.0
CS_025014	16	UN04768	118	255	5S514M	*	0	0	CGACTATTGTTGTTCCAATTGGTGGCATTCCTGTAGATACAAGTGATTTGGAGCTTAAGCCTCAGGGGAAGCTCACAGTAACAATAATCAAGGCTAGTGACTTAAAGAACCAGGAAATGATTGGAAAATCTGATCCATATGTGGTTGTCTTCATCCGTCCACTGTTCAAAGTTAAAACAAAGACAATTGATAACAACCTAAATCCTGTTTGGAATGAGATATTCGAATTGATTGCGGAAGACAAGGAGACGCAATCGCTTATCATTGAGGTCTTTGATAACGATAATGTTGGGAAAGATGAACGTATGGGCATTGCTAAGTTACCTCTGATTGAGCTGGAAGCAGAGACAGAAAAAGAAATTGAATTGAGATTGCTTCCAAAACTGGATATGAGTAGGG…	*	AS:i:1019	EV:Z:0.0
SR_069589	0	UN04768	273	255	13M1D116M1D2M1D10M1I3M1D3M1I46M1D208M1D3M1I30M	*	0	0	ACTGTTCAAAGTTAAACAAAGACAATTGATAACAACCTAAATCCTGTTTGGAATGAGATATTCGAATTGATTGCGGAAGACAAGGAGACGCAATCGCTTATCATTGAGGTCTTTGATAACGATAATGTTGGAAGATGAACGATATGGCGATTGCTAAGTTACCTCTGATTGAGCTGGAAGCAGAGACAGAAAAAGAATTGAATTGAGATTGCTTCCAAAACTGGATATGAGTAGGGTGATAGACAAGAAGGATAGAGGAACTATTACAATTAAGGTGTTGTACCATGAATTTAACAAGGAAGAGCAGCAAGCTGCTCTGGAGGAAGAGAAGAGGATCCTAGAAGAAAGAAAGAAACTGAGGGAGGCTGGTATCATCGGGAGCACAATGGATGCTCTCGA…	*	AS:i:797	EV:Z:0.0
SR_039869	0	UN04769	1	255	753M	*	0	0	GCTATTGCCTGTTGGGTTCATAGCTCTCGTTTTGTTCTGTTTATTTTTTGTCACACCATTCAGCCTAAACCTCATCTCTCTCTCTGTTCTCCGTTGGGATCTTTTGCAGCTCTGAAAAAGACTCATAAAGACTGTACCTTTTGATCTCTAAACTCAGCGGCGGCCATTATCTGAAGAAGAACAAGCCCAAGAAGAAGAAGAAGAAGAAGAAATTGTGACTGTAAATCGAGCAAATTAAAGACATGTCAAACAGCCTGCAAGATTGGGCCACTGGTGTTTATGTTGTGTTTGCCTTCTGCGCCGTGCTCTGTCTGGGCGCTCTCAAAAGTTTGCTGGTGGGTCCGATTGCTGGGCTCATATTGATCATAGGGAATGTTGGGGTAATTCTTGGCCTCTTCC…	*	AS:i:1493	EV:Z:0.0
SR_069607	0	UN04769	70	255	32M1D87M1D25M1I12M	*	0	0	CCTCATCTCTCTCTCTGTTCTCCGTTGGGATCTTTGCAGCTCTGAAAAAGACTCATAAAGACTGTACCTTTTGATCTCTAAACTCAGCGGCGGCCATTATCTGAAGAAGAACAAGCCCAGAAGAAGAAGAAGAAGAAGAAATTGATGACTGTAAATC	*	AS:i:287	EV:Z:9e-78
SR_044090	0	UN04769	197	255	204M1D320M1D136M1D29M11S	*	0	0	GAAGAAGAAGAAGAAATTGTGACTGTAAATCGAGCAAATTAAAGACATGTCAAACAGCCTGCAAGATTGGGCCACTGGTGTTTATGTTGTGTTTGCCTTCTGCGCCGTGCTCTGTCTGGGCGCTCTCAAAAGTTTGCTGGTGGGTCCGATTGCTGGGCTCATATTGATCATAGGGAATGTTGGGGTAATTCTTGGCCTCTTCCCGCACACGTTATATGGACTGTTTATGCCCTTCTCAAGACTAATAGGTTCGATGCGCCACTGAAAGTTGCGTTCTTGTTCGCCTTGCCTGCTTTATTCGGTATATGGCTAGGCCTGAGCATAGCCGGCAGTGTTCTTGTGGGAGTTGGCTATGGATTCTTCACGCCATGGGTTTCGGCTTTTGAAGCTTTCCGACAC…	*	AS:i:1344	EV:Z:0.0
SR_064511	0	UN04769	282	255	157M1I139M1D341M	*	0	0	GTTGTGTTTGCCTTCTGCGCCGTGCTCTGTCTGGGCGCTCTCAAAAGTTTGCTGGTGGGTCCGATTGCTGGGCTCATATTGATCATAGGGAATGTTGGGGTAATTCTTGGCCTCTTCCCCGCACACGTTATATGGACTGTTTATGCCCTTCTCAAGACCTAATAGGTTCGATGCGCCACTGAAAGTTGCGTTCTTGTTCGCCTTGCCTGCTTTATTCGGTATATGGCTAGGCCTGAGCATAGCCGGCAGTGTTCTTGTGGGAGTTGGCTATGGATTCTTCACGCCATGGGTTTCGGCTTTGAAGCTTTCCGACACGACAATGATTCCAACCGCTTCTTCCATTGCATTGTGGACGGCACATGGGGGACGATCCGAGGTAGCTGCACCGTCGTCCGAGAT…	*	AS:i:1249	EV:Z:0.0
SR_124056	0	UN04769	416	255	612M	*	0	0	GACTGTTTATGCCCTTCTCAAGACTAATAGGTTCGATGCGCCACTGAAAGTTGCGTTCTTGTTCGCCTTGTCTGCTTTATTCGGTATATGGCTAGGCCTGAGCATAGCCGGCAGTGTTCTTGTGGGAGTTGGCTATGGATTCTTCACGCCATGGGTTTCGGCTTTTGAAGCTTTCCGACACGACAATGATTCCAACCGCTTCTTCCATTGCATTGTGGACGGCACATGGGGGACGATCCGAGGTAGCTGCACCGTCGTCCGAGATTTTGCTGACATTTGTTACCATTCATATCCTCTCTACTTGAAAGAGCTCCGCGAATCGCCTGCCTCACTCGAACTTCAACCTTTCAAATTTATACATGTACCAGGATGCATCATTATTGGGCTGTTGGGGCTAGT…	*	AS:i:1205	EV:Z:0.0
CR_040629	16	UN04769	729	255	69M1I74M1I79M1D120M1I93M1D146M	*	0	0	CGCGAATCGCCTGCCTCACTCGAACTTCAACCTTTCAAATTTATACATGTACCAGGATGCATCATTATTGGGGCTGTTGGGGCTAGTTGTGGAGATTCCTCTTTACACAGCAATAGCCATAGTGAAGAGCCCATACATGCTGTTCCAAGGGATGGTACAGATTGACCCATGATCTGATTAGCCGTGAAGGTCCTTTCTTAGAAACAGCATGCATTCCCATTGCTGGTTTGACAATCTTGATGTGGCCACTTGTTGTTATTGGCAGCATCATAATGGCCATTTTCTCGAGTTTCTTCATCGGGGCGTATGGAGCTGTTGTCGTGTACCAGGAAAGGTTCTTGAGGNGGGTGTTGCCTATGTGATTGCAATGGTGGCCGAATTTGATGAGTACACTAATGA…	*	AS:i:1108	EV:Z:0.0
CR_084830	0	UN04769	1102	255	657M	*	0	0	CGAATTTGATGAGTACACTAATGATTGGCTGTATCTCAGAGAGGGATCTGTGCTCCCAAAGCCATAAGTACAGAAAAAGAAAGGTTTCTGAGCAGACAGAGTTCTCTGTGAGAAGAAATCGTTCGATTCAAGGTAAACTAAACGCGGTTTTCAGTGAAGCGCCTGCTATGCTTGTTCCAAGTTTGACAGCTTCAAGATCAGTTAGGGAAGCCATTCAAGAAGTGAAAATGGTTCAGGTATGGCAGAACATGATAAAGACATGCGAGGTACGAGGCAAAGAATTGCTGGATTCAAACGTGATAACCGCAGCAGATCTAGAAGATTGGGTGAAGGCAAAACACGTAAGTGATGCCGCCATTGTCAATGTGGGCTTGCCTTGTTACACATTCTTGCAGACCA…	*	AS:i:1294	EV:Z:0.0
CR_072425	0	UN04769	1351	255	88M1D135M	*	0	0	TGATAAAGACATGCGAGGTACGAGGCAAAGAATTGCTGGATTCAAACGTGATAACCGCAGCAGATCTAGAAGATTGGGTGAAGGCAAACACGTAAGTGATGCCGCCATTGTCAATGTGGGCTTGCCTTGTTACACATTCTTGCAGACCATTCTATTCTCCATCAAAGCCGGATCAGATGGTTTACTTCTCCTCGACAACCTGGAGATCACTTATCTCAACAGA	*	AS:i:434	EV:Z:1e-122
SR_062814	16	UN04770	1	255	240M1I33M1D140M1D321M	*	0	0	TATCCCCTGTGTGCCTTGAGAGAACCCGACCACGCCACGTATAGCGCTTGGACGAGCTCAGAAAGACCTTGCTTTTGATGTCCACACGGACTTCGAAAGCTTCGAAAAAAAATTGGCCCTAGCCGTTCCGATAGAGAAAAGTGTCGAAGCAGCTTTACTGGAAGATGGGTTCAATGCCGGTCGTATCGGCCAGCAACTCAACGAAATACGAGGAGTGCTTTTCTGCATCCAAAAATCCTGNCTTCTATCTTAGAAACACTGGCCCGCTATTTAATGAGATACAAACAGAGGGGACGCGGAACAGCACTCCATATCGGAAGGTAATGCAAAAAATTAGTCGGTATAACATTGTATTGTGGTGACCGAGCGAAAGAGGGGGCCAGATTTGGGTTGGGGGTA…	*	AS:i:1425	EV:Z:0.0
CS_033820	16	UN04770	252	255	141M1D16M1D500M	*	0	0	GAAACACTGGCCCGCTATTTAAATGAGATACAAACAGAGGGGACGCGGAACAGCACTCTATATCGGAAGGTAATGCAAAAAATTAGTCGGTATAACATTGTATTGTGGTGACCGAGCGAAAGAGGGGGCCAGATTTGGGTTGGGGTATAGAGCCGATAGCGGCGGTGGGGGGTGACAGAGGACGTGCTCGTACGGTTCATATAAGGATATGATAAAGTACTTTTTTCTTGGGAACTTTCAGTCCTCTATATTCGAAATATGCCTTTCTAGGAGCATTACGATCTGCAGCTCAAATGGTCTCCTATGAAGTCTCTATTGGCCTTATTCTTATTACTGTACTAATATGTGTAGGTTCTTGTAATTTGAGTGAGATTGTCATGGCGCAAAAGCAGATATGGT…	*	AS:i:1288	EV:Z:0.0
SR_069663	0	UN04770	586	255	79M1D5M1D28M1I10M	*	0	0	ACTGTACTAATATGTGTAGGTTCTTGTAATTTGAGTGAGATTGTCATGGCGCAAAAGCAGATATGGTTCGGTATTCCCTGTTCCTGTATTGGTTATGTTCTTTATTTCTTGTTCTAGCAGAAA	*	AS:i:220	EV:Z:1e-57
CR_014599	16	UN04771	1	255	703M	*	0	0	ACTGGCTACGGCTGGCTCAGATGATGCAATTATTACCTATACCGTTTTGTTGAGCGGGAAATACTCACCGACAAGGAAGGTTATGCCTCACTGGTCAGAGGCAGCCGGACATAAGGATAGATCTAGTAACTTGACTTTGGGGGCTTGGAATCCCCTGAAGTGTGCGCACATAGGTTCTAGTTCTGGTTCTCGCTTCTAGCCTTGGCTAGGGTGTATGGGGATGATGGATTTCATCATGGGAGTTGTGTGGCTATTAGCCACTATTATGATTATGATTATACATCTATATATGTATACATGCGTGTCTATGATGATTACATGGACTATGATGGGTTATGATTCATATGTTAATCTTGATTATCTATATGATGTGGTTTGTGCCTTTTAGGCTACGTGATA…	*	AS:i:1394	EV:Z:0.0
SR_068122	16	UN04771	252	255	7S663M	*	0	0	CCACGTATATTAGCCACTATTATGATTATGATTATACATCTATATATGTATACATGCGTGTCTATGATGATTACATGGACTATGATGGGTTATGATTCATATGTTAATCTTGATTATCTATATGATGTGGTTTGTGCCTTTTAGGCTACGTGATATGCATATCGATGTTTACGAGATTATTGAGCATATGAGATTGTGCTATGCTTACTAGCTTGTGCAATGCTTATGACTATTATTCTATATATATGATGGCATGATGTATTTATGAGTTTACTGGTATGCATATGATGCTATATGCTATGTTGTGAGGCTATGTGTTATACTATGAGGTTATGTGCTATGCCATTAGATTATATGCTAAGTTATGAGGCTATATGTTATGACATGTGGCTATCTACT…	*	AS:i:1314	EV:Z:0.0
SR_069702	0	UN04771	333	255	15M1I8M1I5M1I11M1I153M1I11M1I33M	*	0	0	GTTATGATTCATATGATTAATCTTGGATTATTCTATATGATGATGGTTTGTGCCTTTTAGGCTACGTGATATGCATATCGATGTTTACGAGATTATTGAGCATATGAGATTGTGCTATGCTTACTAGCTTGTGCAATGCTTATGACTATTATTCTATATATATGATGGCATGATGTATTTATGAGTTTACTGGTATTGCATATGATGCATATATGCTATGTTGTGAGGCTATGTGTTATACT	*	AS:i:426	EV:Z:1e-119
CS_009325	0	UN04772	1	255	683M	*	0	0	CCTTTGCATTGATGTCGAGCTGTTCTTGAATCTTGACTACACAAATCATCTCACCTTTTGATAAACTTCGGAAGTTTTTCATCACTTGATCCTCCTGAAGCTGCTGTTGGTTTGGAGTTATAAGTGAGATATTCCGTGTATCTGTGGTGCTTGGAAGTTGGATTGTAGTTCGCGGAGTTAGTATCTGGATTATTCGATTAATCTTGATTATTATTTATGAAATGTGTTCTCAAGATTGAAATTAGTTCTCTTAGTGGACATATTCTTACTTGTATTTAATGGAGTTTTGTTGTTGTTGGTTTCAAATTTACTTTAATTTGCTTAATGTAGTAATAAGTTATTGCCTATGAATTAGTGTTGATCACATAATAAATTATTCTGTTAAACAATCTATCTATA…	*	AS:i:1354	EV:Z:0.0
CR_060093	0	UN04772	150	255	507M	*	0	0	CTTGGAAGTTGGATTGTAGTTCGCGGAGTTAGTATCTGGATTATTCGATTAATCTTGATTATTATTTATGAAATGTGTTCTCAAGATTGAAATTAGTTCTCTTAGTGGACATATTCTTACTTGTATTTAATGGAGTTTTGTTGTTGTTGGTTTCAAATTTACTTTAATTTGCTTAATGTAGTAATAAGTTATTGCCTATGAATTAGTGTTGATCACATAATAAATTATTCTGTTAAACAATCTATCTATAATTATGTATGACCTTTGGAGTTTCTTTCTATCCTTCTTGTTATATGTTGGAATGTTAAGTGTAGTGAAACATTCAATGGCTGTCTTGGATTTCATATTTGAGTTAATGTTGTTAAACAGCATTTTTCCACACTGATCCATCTCTTTATG…	*	AS:i:1005	EV:Z:0.0
CS_012836	16	UN04772	292	255	273M	*	0	0	GTTGTTGGTTTCAAATTTACTTTAATTTGCTTAATGTAGTAATAAGTTATTGCCTATGAATTAGTGTTGATCACATAATAAATTATTCTGTTAAACAATCTATCTATAATTATGTATGACCTTTGGAGTTTCTTTCTATCCTTCTTGTTATATGTTGGAATGTTAAGTGTAGTGAAACATTCAATGGCTGTCTTGGATTTCATATTTGAGTTAATGTTGTTAAACAGCATTTTTCCACACTGATCCATCTCTTTATGAAAGGATGAAATTTCC	*	AS:i:541	EV:Z:1e-154
SR_145986	0	UN04772	343	255	468M11S	*	0	0	GCCTATGAATTAGTGTTGATCACATAATAAATTATTCTGTTAAACAATCTATCTATAATTATGTATGACCTTTGGAGTTTCTTTCTATCCTTCTTGTTATATGTTGGAATGTTAAGTGTAGTGAAACATTCAATGGCTGTCTTGGATTTCATATTTGAGTTAATGTTGTTAAACAGCATTTTTCCACACTGATCCATCTCTTTATGAAAGGATGAAATTTCCCTCTCTTACTTTTCACAGAAAGGATGATTTCCCTGCTCTAACTTTCAATTTGTAATTTGTAGGAAATGGATGAGGGCTCTGAGAAGAATGCTGGGAACATTGCTAGCAATGTGCCTACCCCACCCACCAGTACTGAAGTAAAGGAAAAGACGAAGAAAAAGAAGGGACTGCTGTCTA…	*	AS:i:920	EV:Z:0.0
SR_069721	0	UN04772	691	255	29M1D7M1D406M	*	0	0	CCAGTACTGAAGTAAAGGAAAAGACGAAGAAAAGAAGGAGTGCTGTCTAGAATATGGAATGCAATATTCAGATCACATGGAGATGATTTTGAGAAGAGACTGAAATATATTTCAAAGGAGGAGGCTGCTATTATTGCAAGAATTAAAAACGTTCACAAAGTTGGAGAGGAATGACCAGGCACCTGATTATACTTTCTGTACTGTTTGAGGTAATGCTTCCTTTCACCTATTCTATTACTTTAGTATAAGCTAAATGCATGAATTTTCAGATCCTTTCTAATATCCTTCATTAATACACATCTTTTGGATTATGATGCTCACTTTTGTTGCAGAGTCTCATTCTCTGCTTGCTAAAGAAACTGTAGCTTAATGACATTTGTACACTGATTCATGTGCATC…	*	AS:i:862	EV:Z:0.0
SR_069777	0	UN04773	1	255	105M1I10M1I1M1I240M9S	*	0	0	GTTTTCTTATGTGAAAGTTTATCTCCGCTCGCTGGCAATTATGTAGAGTCGTTCTAAGGTTATGTTCTTGATAGAAGCAGAAGACAGTTTGTATGACATATGCGGNGGAGAGAGTANTNTTAGTTCATGGTAGTTGTAGATCAGATCGTGGATTTGAAGTCCACTGCAAGGCTTCGGATTTGTTCTAGTTGAACGAAAACGATCGGTTTGATCGATACGTGTCTAGTTATCCTATGCTTGATTTTGTGGAAATTTTGCGTTTATATTGATTGGTTGCTTAAGATTTCTGTTTCCGATTATTTATTGTTGGTATGTCTGTCATGACTTGATGTAGTTTGGATCGTGGATTTGATTTCAGCATACGTTGG	*	AS:i:684	EV:Z:0.0
SR_026381	0	UN04773	269	255	531M	*	0	0	GGTTGCTTAAGATTTCTGTTTCCGATTATTTATTGTTGGTATGTCTGTCATGACTTGATGTAGTTTGGATCGTGGATTTGATTTCAGCCTGCTGCTTTCGGATGTCTTTTGGTTGAACGACATGGATCGGTTTGATAATAAGTGTTTGGTTATCTTACGCTCGGTTCTCTAGTTTTGGTTTATGTCTTGATCTGTTGCCGAAGATGTCTATTTCAAGTTACTTATGCTCGTCTGTATGTCTTGTCATGCTCAGATCGTATGTCTTGTCATGCTCAGATCGTGGATTTGATATCAAGTGCAGGTTCTCTATGAATTTTGGTTTATGTCTTGATCGGTTGCTGAAGATGTCTATTTCAAGTTACTTATGCTCGTCTGTATGTCTTGTCGTGTTGTTGTAGA…	*	AS:i:1053	EV:Z:0.0
CS_086190	0	UN04773	727	255	2S691M	*	0	0	AAACGATCGGTTTGATCGATACGTGTCTAGTTATCCTATGCTTGATTTTGTGGAAATTTTGCGTTTATATTGATTGGTTGCTTAAGATTTCTGTTTCCGATTATTTATTGTTGGTATGTCTGTCATGACTTGATGTAGTTTGGATCGTGGATTTGATTTCAGCCTGCTGCTTTCGGATGTCTTTTGGTTGAACGACATGGATCGGTTTGATACTTAAGTGTTTCGTTATCTTACGCTCGGTTGCTCTGAGGTTTTCGGTTTTATGTCATTGGATCTGTTGCCGGAAGATGGTCTATTTCAAGTTACTTATGCTCGTCTGTATGTCTTGTCATGCTCAGATCGTATGTCTTGTCATGCTCAGATCGTGGATTTTGATATCAAGTGCAGGCTCCGGATTTG…	*	AS:i:1370	EV:Z:0.0
SR_119547	16	UN04774	1	255	520M1I84M	*	0	0	AAGGGTTATAAAGCAATAATGCATAAATAAACGCACTGGTAGTTGTACGAGGCAAATTATTAAAGCCGTCTGAAAACATTACATGCCAAATTGGAGACTATGCACACTCTCAACCATCAGACTAAGGAACAATATGATATTGAGAGTCAAAACCACAAAACCTTCTTTGTTGCCATGTATTACACTGCAAAGGAATAGGACGTTTTCTTGTGGCTTCCTTTCTTCTTCTTCCTAAGCAATAGCTTTCTTAGAAATCCCATCCCTCCGCCCTGCTTCCTGCCTGACAAGATAACCAAAGTGCCCGCTTTTGCATTTTTAGACCCGTTATTCAAGCCACGATATGATCCAGAAGGCGTGCCTTTGAAAGCACAAATTGCATTGCAACTGTTAGGCTGGGCA…	*	AS:i:1181	EV:Z:0.0
CR_039803	0	UN04774	430	255	2S596M1I47M1I156M1I10M1I57M	*	0	0	GGGATTTAAGAGTTCCCTTTTATGTTCCATCCTCGAATAGCATTTGATCAAGTAGAGATACATGGTGCTTCTCAGCCTTATCGTTGGAAGCGGAGGGGCATAATTGTCTGTCAACAACTACTGGCTCTTCCTCTGACAAAGTCAGTGCCTTTAGCTGCTTCCCGAGGCTTAGTATAGTCTCTTGGCACTCTGCCAACTTCATAGAAGCAGCTGTTATCTCCCAACCAGTCTGCTGTATTTGTCGCTCTTTTTCCCATGTTCTCATCTGGAATCTTGGTGCTGTTAATGCTTTCAAGTTGAAGTTGGAGCTCAAGACATGTTCCTTCGAGGTCTTCAAAACAGTGACTTTTATCCTCGAGTTCCACCTCAAGCGAAGACATCTTTTGGAGGGATTCATTC…	*	AS:i:1681	EV:Z:0.0
CS_037024	0	UN04774	455	255	4S64M1D2M1D57M	*	0	0	GTTTCATCCTCGAATAGCATTTGATCAAGTAGAGATACATGGTGCTTCTCAGCCTTATCGTTGGAAGCGAGGGCATAATTGTCTGTCAACAACTACTGGCTCTTCCTCTGACAAAGTCAGTGCCTTT	*	AS:i:230	EV:Z:1e-60
SR_069805	0	UN04775	1	255	189M1D56M2S	*	0	0	AAAGGATACAACTTTGCGCTGTACTCTCTCTTCAAAGATCGCGCCGCATTGGACACCTATAGCGTTAGCGAAGCACATCAAAGTGTTGTCATCAACGTCGTGAGACCATATGTAGAAGACTCTATGGCCTATGACTTTGATGTTCCAGATGAGGCTTGACCCACGCGGCATTTGGTAAACTGTAACGGGTGGTACATCCTCGTGTAGACACAATGATCTACTGAAGTGAATTAGTATGTTTACATGT	*	AS:i:478	EV:Z:1e-135
SR_084060	0	UN04775	1	255	192M1D8M1D56M	*	0	0	AAAGGATACAACTTTGCGCTGTACTCTCTCTTCAAAGATCGCGCCGCATTGGACACCTATAGCGTTAGCGAAGCACATCAAAGTGTTGTCATCAACGTCGTGAGACCATATGTAGAAGACTCTATGGCCTATGACTTTGATGTTCCAGATGAGGCTTGACCCACGCGGCATTTGGTAAACTGTAACGGGGTGTACATCCTGTGTAGACACAATGATCTACTGAAGTGAATTAGTATGTTTACATTGTAAAAAAAAA	*	AS:i:494	EV:Z:1e-139
SR_080601	0	UN04776	1	255	419M1D106M	*	0	0	GCAAGAATCACCTTGCATCGATAGTTCAATTGATTTTAAGGCGAATATATTTTGACTTGCCAGACCACATAATCTCTCGACGGAGGATCAAGATCTACTGCTAAAGTGCTAAAATCTCCTCCAATAACATCAAAGTGCGGGAGTTCAGATCTTTGTTACTGTCACTCTAAGGAGCTTCAGAGGCTTCCGACTCTCTCCTTAGAAATCAGAATTGCTTCACCGGCAAGCGCCCAGCGGAATCTAGCACCACCGCCGGCCGCCGCTGCTCCTACCCCTGCCAACTCTGCGCTCACAGTTCCTGCGAAGTTCGAACACCTGCCGGCTGCTCCGATTTAAAGTTCTAAACACTGCGATCGCCGCTGCTCCGAACTCTTGCTGTCAGCAAATCGTCGAGGTCGG…	*	AS:i:1017	EV:Z:0.0
SR_018587	0	UN04776	169	255	559M3S	*	0	0	AAGGAGCTTCAGAGGCTTCCGACTCTCTCCTTAGAAATCAGAATTGCTTCACCGGCAAGCGCCCAGCGGAATCTAGCACCACCGCCGGCCGCCGCTGCTCCTACCCTCGCCAACTCTGCGCTCACAGTTCCTGCGAAGTTCGAACACCTGCCGGCTGCTCCGATTTAAAGTTCTAAACACTGCGATCGCCGCTGCTCCGAACTCTTGCTGTCAGCAAATCGTCGAGGTCGGAGCTCGGAGATTAGTAAAAAAGTTGGAAGGTAGAGAACAAGATTGTATTCAAGCAAAATGGTATATCACTCTAGTTTTGTTGATGAGGAAGGAGTTTCTAAAGCTTGTGGGTGCCCTTTACTGCCACTTAAAAGCCACATAAAGGGACCTGCTCCAGTTTCAGAACAA…	*	AS:i:1100	EV:Z:0.0
SR_069892	0	UN04776	388	255	27M2D96M1D2M1D12M1D23M1D3M1D67M1D6M1I155M	*	0	0	CGTCGAGGTCGGAGCTCGGAGATTAGTAAAAGTTGGAAGGTAGAGAACAAGATTGTATTCAAGCAAAATGGTATATCACTCTAGTTTTGTTGATGAGGAAGGAGTTTCTAAAGCTTGTGGGTGCCTTACTGCCACTTAAAGCCACATAAAGGGACCTGCTCAGTTCAGAACAAGATAGCACGGATATAATTGATGAAGCCATCACATTCTTTAGAGCCAATGTCTTCTTCAAAAACATTTGAGATTCAAAGTTCAGCAGATAAACTCCTTATCTATTTGACATTATATATAAATGTGGCATTGAAGAGGCTTGAAGGCTGCAGAACTTTAGCCGAAGGAACTAAGGCTATAATAAACTTAGGACTTGAAAAGGTTCCTGTACCTGGGAGGCC	*	AS:i:712	EV:Z:0.0
SR_133147	16	UN04777	1	255	84M1D6M1D173M	*	0	0	ATAGTACTGCCAAGAATCTACAATTAACTTCTAATTACCTTCGTTTAAGTTGAAAAAAAATGGAAAACTATGCAAGTAAACATGTTTCTATTTTTGTTCTTTAATTTTTCATTGTTTCCAGAAAAAAATGAGATTTCATAGCAACCTTAATATCTGCTTGTTCAAAGATGAAATTAATGTCCAGAAGTTTGACACCAAATGGTTCACACTTTACTTACAAAAATCAGTGTGTATAGATATGCTCCTGTTGCTACAGGAAGCCC	*	AS:i:507	EV:Z:1e-144
SR_122288	16	UN04777	53	255	630M	*	0	0	AAAAAAAATGGAAAACTATGCAAGTAAACATGTTTTCTATTTTTTGTTCTTTAATTTTTCATTGTTTCCAGAAAAAAATGAGATTTCATAGCAACCTTAATATCTGCTTGTTCAAAGATGAAATTAATGTCCAGAAGTTTGACACCAAATGGTTCACACTTTACTTACAAAAATCAGTGTGTATAGATATGCTCCTGTTGCTACAGGAAGCCCCATAGCTGTAGAGCCCTCGGGTAGAGACCGCAGCTGATTCACGCTAATACCTATAAGCAGAAGTGCAAGAGCTTCCCACTGAAGTATGGAAAATCGTCTTCTCATGATTATCTTTAACAAAATTGCTATGACCAAAACCTTGAGGTTACTCAGCATCTTAACTGTTGCAGGGTTAAAATACAGCTG…	*	AS:i:1249	EV:Z:0.0
CR_008692	16	UN04777	433	255	125M1D74M1D429M	*	0	0	CAGGGTTAAAATACAGCTGCATGATGAACTTCAGGTAGTTATTAATAGCATAAAATAGAGCTGGAACAGCCAGAAGACAATTGTTCTTTGCTGCCTGGACAAATGTAGAAGGAGAAAGAAGAGACTTTCTCCAGCTTTCTGATGCCTACTCTGTAAGCACAGCATCACGCATGCAAAGATAACCTTCGCGATCTCGGTCAAAAATTGACACTAATGGGACTAAACTTAAAACTCCCATCCACTTTTGACATATACACCAGTATAGGCTGTAATCCAACCAGGACGCAGTCACCGACGACCAAAAACACGTTAAAGGCGCGCGTTTTGAAGGAGACGTCAGTCCGGTGGCGATCGTAGGCCTTGGACACCGCCCTGGAGTGGGGCGACGAGCCCAACCTG…	*	AS:i:1231	EV:Z:0.0
SR_069966	0	UN04777	533	255	137M1D9M1I69M1I72M1D7M1D3M1I100M1I207M	*	0	0	AAATGTAGAAGGAGAAAGAAGAGACTTTTCTCCAGCTTTCTGATGCCTACTCTGTAAGCACAGCATCACGCATGCAAAGATAACCTTCGCGATCTCGGTCAAAAAATTGACACTAATGGGACTAAACTTAAAACTCCATCCACTTTCTGACATATACACCAGTATAGGCTGTAATCCAACCAGGACGCAGTCACCGACGACCAAAAACACGTTAAAAGGCGCGCGTTTTGAAGGAGACGTCAGTCCGGTGGCGATCGTAGGCCTTGGACACCGCCCTGGAGTGGGGCGAGAGCCCACCACGGAGTGACAAACACTGCATTCCACCACTCCTCCTCTGCCGCCGCCGCCATGGATATTCATGTTCCCGATTCCCGATTCCCGTCTCCCTCTCCCTCGCTC…	*	AS:i:1140	EV:Z:0.0
SR_070055	0	UN04778	1	255	140M1D18M1I11M1I4M	*	0	0	CTGGAAATTTCACTCTAAGCTCCAGAGGAAGCTCTCGGCTCTAGACCTAAGTTTGGGAACTTCACTCTCACTACACATTCTTCTTCCTGATCTCTACCTTTCTATCGTACTACTTCGTTCTACTTACAGGTTATGTTTTTGTTCTTTAGTGATTTTTGTCTCTGCTTGATTGAGA	*	AS:i:321	EV:Z:7e-88
CR_099114	0	UN04778	34	255	465M	*	0	0	CTCGGCTCTAGACCTAAGTTTGGGAACTTCACTCTCACTACACATTCTTCTTCCTGATCTCTACCTTTCTATCGTACTACTTCGTTCTACTTACAGGTTATGTTTTTTGTTCTTTAGTGATTTTTGCTCTGCTTGATGAGATTTGAAGCTTCACAGCAGAAGGATTTTGGATTTGAGAAAAAAACAAAAATCAACCAGAATCGTTCTGAAATTTTTCAAGATCTGCGATATTCCTTCTGTAAGGTTATATCGGCTTTGAACTTGGTTTTATCATATAGGGTTTTATATCTAGTTTATATAACGGTAACCGAGCGAGATGCTGGGTATAGATTTTCTCTTATTTTTTGCTTGACTCTGTAATACTCATTTGAAATCTTGAATTTGTACTCTGTAGATCGC…	*	AS:i:922	EV:Z:0.0
SS_104865	16	UN04778	128	255	8M1D17M1D64M1D513M	*	0	0	AGGTTATGTTTTTGTTCTTTAGTGATTTTGCTCTGCTTGATGAGATTTGAAGCTTCACAGCAGAAGGATTTTGGATTTGAGAAAAAAACAAAATCAACCAGAATCGTTCTGAAATTTTTCAAGATCTGCGATATTCCTTCTGTAAGGTTATATCGGCTTTGAACTTGGTTTTATCATATAGGGTTTTATATCTAGTTTATATAACGGTAACCGAGCGAGATGCTGGGTATAGATTTTCTCTTATTTTTTGCTTGACTCTGTAATACTCATTTGAAATCTTGAATTTGTACTCTGTAGATCGCATGCAGAATCCATTTCGTTAGAAAACTTTTAAAGCGTATGCTAAATATCTTGATATGGATATTATTAAAAGTAACCCTAATCAATTTGGATGTGAGA…	*	AS:i:1172	EV:Z:0.0
SR_070128	0	UN04779	1	255	255M1I20M1D12M1D67M24S	*	0	0	AAAAATTAACGAATTTAATGATCCACAGATCCATTTAACGACATTAGATTAAACGCTCCTGAAATTTTTAATTCTTCTCCAAGAACAAAGCGTCGTATGAGCGAATTAATTCCAAACGATCCTCTGAGAGAAATTGAACTTCATGCTCCTGAAATTTTTGAACCAAGAGCTAAAGGAAGACGTATGAGTGAATTAATTCCTAATGATCCATTGAGGATGATTGAATTAAATGCTCCTGAAATATTTCATTAAGAAATTTTCTTACTTTGGGGAAAATTAAAATTTTTTGTAATATACGTATCAACTCTTTTATCAAATAGTTTGTAACTATATTTTATTGTACATAGCTTTTTTTTNTTTTTTTTNTTTTTTTTTTTTT	*	AS:i:680	EV:Z:0.0
SR_038314	0	UN04779	105	255	286M	*	0	0	ATTAATTCCAAACGATCCTCTGAGAGAAATTGAACTTCATGCTCCTGAAATTTTTGAACCAAGAGCTAAAGGAAGACGTATGAGTGAATTAATTCCTAATGATCCATTGAGGATGATTGAATTAAATGCTCCTGAAATATTTCATTAAGAATTTTCTTACTTTGGGGAAAAATTAAAATTTTTTTGTAATATACGTATCAACTCTTTTATCAAATAGTTTGTAACTATATTTTATTGTACATAGCTTTTTTTAATTCATGTTATTATCATTATTTTTTTTTATTTA	*	AS:i:567	EV:Z:1e-161
SR_043400	0	UN04779	105	255	277M6S	*	0	0	ATTAATTCCAAACGATCCTCTGAGAGAAATTGAACTTCATGCTCCTGAAATTTTTGAACCAAGAGCTAAAGGAAGACGTATGAGTGAATTAATTCCTAATGATCCATTGAGGATGATTGAATTAAATGCTCCTGAAATATTTCATTAAGAATTTTCTTACTTTGGGGAAAAATTAAAATTTTTTTGTAATATACGTATCAACTCTTTTATCAAATAGTTTGTAACTATATTTTATTGTACATAGCTTTTTTTAATTCATGTTATTATCATTATTTTTNTTNTT	*	AS:i:549	EV:Z:1e-156
CR_099424	0	UN04780	1	255	282M1D197M1D16M1I237M	*	0	0	GAAAAAGTAAATTGAGTTAAATTTTTCAGTTTCGTCCAACTATATCCATGACCTATGAACTCATTTTGAGATTTATGAAAAAAGTAAATTGAGTTAATTTAACTTTTGAAACTCAAGATCAAATTAAATATTTCTGCCCTGTTTATTATTTGAAATTAAAATCATGAAATCCCAACTAAATCTATTAAGTGCATCATATCATTCTTCACGTTTTAGGTTCAAAAGTGAAAAGCCCTAAAGATGAATGAAAGCAAGAAAAGAGTGCTCAATGATAGATGGGGATTTACATTAATTACATTATTGGAGTTCAATCATCATGTCATGTATGGAGTAATGGAGACTCCTCTGATCTCCTAGCTCCTCCATTATCTTGACTAGGACAATTCAATGTAAACTATA…	*	AS:i:1429	EV:Z:0.0
SR_070147	0	UN04780	264	255	129M1D248M1I13M1I4M1I3M1I5M1I3M1D68M8S	*	0	0	GCTCAATGATAGATGGAGATTTTACATTAATTACATTATTGGAGTTCAATCATCATGTCATGTATGGAGTAATGGAGACTCCTCTGATCTCCTAGCTCCTCCATTATCTTGACTAGGACAATTCAATGTAACTATAGTTTAGGCAACTAGTCAAAAACATCATTCGACTTGCAAATGGTATCATGGTATGATCGGGATCTGATGCGGTCTCGTATCAAAATAGCATCGAGTTTCGATACAATCTTGTATTAATTAAGGTAGCAGAATTGGAATTTTAGAACCTCTGTATTTTGTCTGCCTTAACCATAGGATTAGCTTTGGCTATGGCATCTCTTCCTTGGGCTTTGAAGTCAAACGTACAATCATGCTTCTCCGGGGTACCTATGGACCCNCAAANAA…	*	AS:i:872	EV:Z:0.0
SR_066983	0	UN04780	278	255	550M	*	0	0	GGGGATTTTACATTAATTACATTATTGGAGTTCAATCATCATGTCATGTATGGAGTAATGGAGACTCCTCTGATCTCCTAGCTCCTCCATTATCTTGACTAGGACAATTCAATGTAAACTATAGTTTAGGCAACTAGTCAAAAACATCATTCGACTTGCAAATGGTATCATGGTATGATCGGGATCTGATGCGGTCTCGTATCAAAATAGCATCGAGTTTCGATACAATCTTGTATTAATTAAGGTAGCAGAATTGGAATTTTAGAACCTCTGTATTTTGTCTGCCTTAACCATAGGATTAGCTTTGGCTATGGCATCTCTTCCTTGGGCTTTGAAGTCAAACGTACAATCATGCTTCTCCGGGTACCTATGGACCCCACAAAATGTGCGCCCGCATCT…	*	AS:i:1090	EV:Z:0.0
SR_091465	16	UN04780	278	255	564M	*	0	0	GGGGATTTTACATTAATTACATTATTGGAGTTCAATCATCATGTCATGTATGGAGTAATGGAGACTCCTCTGATCTCCTAGCTCCTCCATTATCTTGACTAGGACAATTCAATGTAAACTATAGTTTAGGCAACTAGTCAAAAACATCATTCGACTTGCAAATGGTATCATGGTATGATCGGGATCTGATGCGGTCTCGTATCAAAATAGCATCGAGTTTCGATACAATCTTGTATTAATTAAGGTAGCAGAATTGGAATTTTAGAACCTCTGTATTTTGTCTGCCTTAACCATAGGATTAGCTTTGGCTATGGCATCTCTTCCTTGGGCTTTGAAGTCAAACGTACAATCATGCTTCTCCGGGTACCTATGGACCCCACAAAATGTGCGCCCGCATCT…	*	AS:i:1118	EV:Z:0.0
CR_093893	0	UN04780	279	255	4M1I336M1D122M1D125M	*	0	0	GGGATTTTTACATTAATTACATTATTGGAGTTCAATCATCATGTCATGTATGGAGTAATGGAGACTCCTCTGATCTCCTAGCTCCTCCATTATCTTGACTAGGACAATTCAATGTAAACTATAGTTTAGGCAACTAGTCAAAAACATCATTCGACTTGCAAATGGTATCATGGTATGATCGGGATCTGATGCGGTCTCGTATCAAAATAGCATCGAGTTTCGATACAATCTTGTATTAATTAAGGTAGCAGAATTGGAATTTTAGAACCTCTGTATTTTGTCTGCCTTAACCATAGGATTAGCTTTGGCTATGGCATCTCTTCCTTGGGCTTTGAAGTCAACGTACAATCATGCTTCTCCGGGTACCTATGGACCCCACAAAATGTGCGCCCGCATCTG…	*	AS:i:1142	EV:Z:0.0
CR_034799	0	UN04780	280	255	383M1I88M	*	0	0	GGATTTTACATTAATTACATTATTGGAGTTCAATCATCATGTCATGTATGGAGTAATGGAGACTCCTCTGATCTCCTAGCTCCTCCATTATCTTGACTAGGACAATTCAATGTAAACTATAGTTTAGGCAACTAGTCAAAAACATCATTCGACTTGCAAATGGTATCATGGTATGATCGGGATCTGATGCGGTCTCGTATCAAAATAGCATCGAGTTTCGATACAATCTTGTATTAATTAAGGTAGCAGAATTGGAATTTTAGAACCTCTGTATTTTGTCTGCCTTAACCATAGGATTAGCTTTGGCTATGGCATCTCTTCCTTGGGCTTTGAAGTCAAACGTACAATCATGCTTCTCCGGGTACCTATGGACCCCACAAAATAGTGCGCCCGCATCTG…	*	AS:i:926	EV:Z:0.0
CR_067176	16	UN04780	287	255	494M	*	0	0	ACATTAATTACATTATTGGAGTTCAATCATCATGTCATGTATGGAGTAATGGAGACTCCTCTGATCTCCTAGCTCCTCCATTATCTTGACTAGGACAATTCAATGTAAACTATAGTTTAGGCAACTAGTCAAAAACATCATTCGACTTGCAAATGGTATCATGGTATGATCGGGATCTGATGCGGTCTCGTATCAAAATAGCATCGAGTTTCGATACAATCTTGTATTAATTAAGGTAGCAGAATTGGAATTTTAGAACCTCTGTATTTTGTCTGCCTTAACCATAGGATTAGCTTTGGCTATGGCATCTCTTCCTTGGGCTTTGAAGTCAAACGTACAATCATGCTTCTCCGGGTACCTATGGACCCCACAAAATGTGCGCCCGCATCTGCACTCGAA…	*	AS:i:979	EV:Z:0.0
SR_102359	0	UN04780	302	255	495M8S	*	0	0	TTGGAGTTCAATCATCATGTCATGTATGGAGTAATGGAGACTCCTCTGATCTCCTAGCTCCTCCATTATCTTGACTAGGACAATTCAATGTAAACTATAGTTTAGGCAACTAGTCAAAAACATCATTCGACTTGCAAATGGTATCATGGTATGATCGGGATCTGATGCGGTCTCGTATCAAAATAGCATCGAGTTTCGATACAATCTTGTATTAATTAAGGTAGCAGAATTGGAATTTTAGAACCTCTGTATTTTGTCTGCCTTAACCATAGGATTAGCTTTGGCTATGGCATCTCTTCCTTGGGCTTTGAAGTCAAACGTACAATCATGCTTCTCCGGGTACCTATGGACCCCACAAAATGTGCGCCCGCATCTGCACTCGAAACCCATCACTCTCAC…	*	AS:i:981	EV:Z:0.0
CR_073442	0	UN04780	307	255	345M1D294M	*	0	0	GTTCAATCATCATGTCATGTATGGAGTAATGGAGACTCCTCTGATCTCCTAGCTCCTCCATTATCTTGACTAGGACAATTCAATGTAAACTATAGTTTAGGCAACTAGTCAAAAACATCATTCGACTTGCAAATGGTATCATGGTATGATCGGGATCTGATGCGGTCTCGTATCAAAATAGCATCGAGTTTCGATACAATCTTGTATTAATTAAGGTAGCAGAATTGGAATTTTAGAACCTCTGTATTTTGTCTGCCTTAACCATAGGATTAGCTTTGGCTATGGCATCTCTTCCTTGGGCTTTGAAGTCAAACGTACAATCATGCTTCTCCGGGTACCTATGGACCCACAAAATGTGCGCCCGCATCTGCACTCGAAACCCATCACTCTCACCTTCTT…	*	AS:i:1259	EV:Z:0.0
SR_104783	16	UN04781	1	255	535M1D2M1D197M	*	0	0	AAAAAGAGTCTGAAATTTAATGCAAAAAACAGTCGAAGCTACATGTTTCTTCGTACCTTTTGTATAATGGACTGGCGAGTTTATTAATCACGCGAGCTAGAATTTAAATAATTAGCGTATCGAAAGAGTTTTGAGTGTGATTATTAAGACCCGAAGCGAAGTGATCTAACTGTGAACAAGTTAAGGAAAGGACTCAGAGCCAATCCAAGGACTGAACTTGTGAATGTTGCAATATTCTAAAATGATTTGCGGTTAGGGGTGAAAGGCTAATCAAACTTCGTGATAGCTGGTTTTCTGCGAAACCTATTTACGTAGGAAGTTTTTTCATATACGATCAGGTAGATATAATTAGTGTAACGAGTGGTGCATTAAGACTTCCGAATTGGTTGTATATATAAA…	*	AS:i:1425	EV:Z:0.0
SR_070201	0	UN04781	170	255	32M1D2M1D1M1D1M1D110M1D224M1D129M1D70M	*	0	0	CTGTGAACAAGTTAAGGAAAGGACTCAGAGCCATCAGACTGAACTTGTGAATGTTGCAATATTCTAAAATGATTTGCGGTTAGGGGTGAAAGGCTAATCAAACTTCGTGATAGCTGGTTTTCTGCGAAACCTATTTACGTAGGAAGTTTTTCATATATGATCAGGTAGATATAATTAGTGTAACGAGTGGTGCATTAAGACTTCCGAATTGGTTGTATATATAAAATATCCAAACTATTAGCGCAAAGGTTGGTGGTTAAAAGGGAAACAGCCCAGATCTAAGAATAAGGTTTATAATCTTAGTTAAGTGAAAGTTCTGACTTTGTTGTAGTGAAAAAGGTTGGATTGGAATCAGCCACCCTCCATCAAGAATCGTAACAGATCATGTCACTTATTTGT…	*	AS:i:1070	EV:Z:0.0
SR_070211	0	UN04782	1	255	463M	*	0	0	CTTGAATCCATGGGCAATTCCAATTTCCTCAAGGAATTCCAGGATGGGCTTGCATTTTAGTCTTCCAAGGGCAGCAAGTAAAAGGCGTAGGAAATGAATTCAATAAGATATCGGAAAGAACCATCTTTGGAGCCTAGCAACTCTAGACCTCCACGCCTTGCTTGGATCTTCTCAAAGAATGACAAGGTTTGTTGCACGTCTTCATCAATAGAAATAGATAGATGCATCATCATTCGTTGGGCACTTTTGCCAGTACTTCTTTCATCATCACTGTGAGAAAATAATACTTCCTTCAAATATTTAACCTTGCGAATGAGGTCAGGAAGTGTGTGGGAAGAGGAGAGATAGCGAGCAAGGTGAGTTGCAGAAGAGAGAGTGAGGCCAGTGCTCTCTAAGTAG…	*	AS:i:918	EV:Z:0.0
SR_108307	0	UN04782	1	255	51M1D10M1D14M1D10M1D7M1D183M1D182M	*	0	0	CTTGAATCCATGGGCAATTCCAATTTCCTCAAGGAATTCCAGGATGGGCTTCATTTTAGTCTCCAAGGGCAGCAATAAAAGGCGTGGAAATGATTCAATAAGATATCGGAAAGAACCATCTTTGGAGCCTAGCAACTCTAGACCTCCACGCCTTGCTTGGATCTTCTCAAAGAATGACAAGGTTTGTTGCACGTCTTCATCAATAGAAATAGATAGATGCATCATCATTCGTTGGGCACTTTTGCCAGTACTTCTTTCATCATCACTGTGAGAAATAATACTTCCTTCAAATATTTAACCTTGCGAATGAGGTCAGGAAGTGTGTGGGAAGAGGAGAGATAGCGAGCAAGGTGAGTTGCAGAAGAGAGAGTGAGGCCAGTGCTCTCTAAGTAGGGAAGT…	*	AS:i:864	EV:Z:0.0
SS_074441	16	UN04783	1	255	100M1D405M	*	0	0	CTATATATCAAGGCAAACAAACATTTTGTGAATATAAATGTAGAACAATATAAACAAGTCAAGCACAATTAATAGTACAAATTAAAGCCACTATGATCAACTCACATACAATAAGAGATATTGATGTTAATTCTTATCTTTCGTTTTTTTTTTTCTTGGGAATTTTTTTTTGTTTTTTTTTCTTTTTTGGGGTCTTAATATTAAATAATATGATGATCAAGAAATGTATATGCAATAATCTCTTCAAGATCAGAAAATGTTATTAATTAATCAAGAAGACTCAGAAACCTCATTTTGGACTTCTCTTCTGTGGAAATTCCTATGGCAACCACAGGCGGCGCAAGTAAGGGCGGCGGCGGTGCCGTCTCCGCCGCTAGGCATGAACTCCCGGCAGCCGTC…	*	AS:i:993	EV:Z:0.0
SR_070270	0	UN04783	31	255	15S92M1D5M4S	*	0	0	GGCAGACAAACATTTAATATAAATGTAGAACAATATAAACAAGTCAAGCACAATTAATAGTACAAATTAAAGCCACTATGATCAATCTCACATACAATAAGAGATATGATGTAATC	*	AS:i:184	EV:Z:7e-47
CS_024928	16	UN04784	1	255	247M	*	0	0	GCAAAAGAAAGACAATTTTCTACATTAGAATTATCATTAAGTTGGGATGGAAAAACTGAAGTACATAGAAAGAGTAGGAACCCATTTTGCTTAGTGTCTTTTTAAGCATATCACATAAACTACCAAATTAATAAAAGGCAAAAGTAAACTATCCATCAGGCAATATTCCAAAGGGTCAGAATATATTCGGCAAATCCTTCACCGCATTCAAATCACTTCGAATCGATGCTTTAATCGTCATCTTCAC	*	AS:i:490	EV:Z:1e-138
CS_062487	16	UN04784	20	255	636M	*	0	0	CTACATTAGAATTATCATTAAGTTGGGATGGAAAAACTGAAGTACATAGAAAGAGTAGGAACCCATTTTGCTTAGTGTCTTTTTAAGCATATCACATAAACTACCAAATTAATAAAAGGCAAAAGTAAACTATCCATCAGGCAATATTCCAAAGGGTCAGAATATATTCGGCAAATCCTTCACCGCATTCAAATCACTTCGAATCGATGCTTTAATCGTCATCTTCACTGTCATCCTCTCCGCTGCCGTCCTGATCCTCGTCGTCATCGTTCACTTCGGACCTTGACTTGTCAGATTCCTCCTCTTCTGCGGCTCCAGCAGCCTGTTTCTTATTGTACGCCTGCAAGTTCTTCTCGTACTCCTGCTTCCTTTTCTCTGCCTTGGCGATGTAAGGAGCTT…	*	AS:i:1261	EV:Z:0.0
SR_067877	0	UN04784	24	255	638M	*	0	0	ATTAGAATTATCATTAAGTTGGGATGGAAAAACTGAAGTACATAGAAAGAGTAGGAACCCATTTTGCTTAGTGTCTTTTTAAGCATATCACATAAACTACCAAATTAATAAAAGGCAAAAGTAAACTATCCATCAGGCAATATTCCAAAGGGTCAGAATATATTCGGCAAATCCTTCACCGCATTCAAATCACTTCGAATCGATGCTTTAATCGTCATCTTCACTGTCATCCTCTCCGCTGCCGTCCTGATCCTCGTCGTCATCGTTCACTTCGGACCTTGACTTGTCAGATTCCTCCTCTTCTGCGGCTCCAGCAGCCTGTTTCTTATTGTACGCCTGCAAGTTCTTCTCGTACTCCTGCTTCCTTTTCTCTGCCTTGGCGATGTAAGGAGCTTTCTC…	*	AS:i:1265	EV:Z:0.0
CS_086532	16	UN04784	36	255	2S522M1D86M	*	0	0	CTATTAAGTTGGGATGGAAAAACTGAAGTACATAGAAAGAGTAGGAACCCATTTTGCTTAGTGTCTTTTTAAGCATATCACATAAACTACCAAATTAATAAAAGGCAAAAGTAAACTATCCATCAGGCAATATTCCAAAGGGTCAGAATATATTCGGCAAATCCTTCACCGCATTCAAATCACTTCGAATCGATGCTTTAATCGTCATCTTCACTGTCATCCTCTCCGCTGCCGTCCTGATCCTCGTCGTCATCGTTCACTTCGGACCTTGACTTGTCAGATTCCTCCTCTTCTGCGGCTCCAGCAGCCTGTTTCTTATTGTACGCCTGCAAGTTCTTCTCGTACTCCTGCTTCCTTTTCTCTGCCTTGGCGATGTAAGGAGCTTTCTCAGCGGCAGAG…	*	AS:i:1197	EV:Z:0.0
SS_003106	16	UN04784	39	255	116M1D30M1I409M	*	0	0	AAGTTGGGATGGAAAAACTGAAGTACATAGAAAGAGTAGGAACCCATTTTGCTTAGTGTCTTTTTAAGCATATCACATAAACTACCAAATTTATAAAAGGCAAAAGTAAACTATCCTCAGGCAATATTCCAAAGGGTCAGAATATATTTCGGCAAATCCTTCACCGCATTCAAATCACTTCGAATCGATGCTTTAATCGTCATCTTCACTGTCATCCTCTCCGCTGCCGTCCTGATCCTCGTCGTCATCGTTCACTTCGGACCTTGACTTGTCAGATTCCTCCTCTTCTGCGGCTCCAGCAGCCTGTTTCTTATTGTACGCCTGCAAGTTCTTCTCGTACTCCTGCTTCCTTTTCTCTGCCTTGGCGATGTAAGGAGCTTTCTCAGCGGCAGAGAGTTG…	*	AS:i:1078	EV:Z:0.0
SR_139245	16	UN04784	40	255	4S11M1I696M	*	0	0	ATTGAGTTGGGATGGAAAAAACTGAAGTACATAGAAAGAGTAGGAACCCATTTTGCTTAGTGTCTTTTTAAGCATATCACATAAACTACCAAATTAATAAAAGGCAAAAGTAAACTATCCATCAGGCAATATTCCAAAGGGTCAGAATATATTCGGCAAATCCTTCACCGCATTCAAATCACTTCGAATCGATGCTTTAATCGTCATCTTCACTGTCATCCTCTCCGCTGCCGTCCTGATCCTCGTCGTCATCGTTCACTTCGGACCTTGACTTGTCAGATTCCTCCTCTTCTGCGGCTCCAGCAGCCTGTTTCTTATTGTACGCCTGCAAGTTCTTCTCGTACTCCTGCTTCCTTTTCTCTGCCTTGGCGATGTAAGGAGCTTTCTCAGCGGCAGAGA…	*	AS:i:1394	EV:Z:0.0
CS_087516	0	UN04784	41	255	522M1D9M2S	*	0	0	GTTGGGATGGAAAAACTGAAGTACATAGAAAGAGTAGGAACCCATTTTGCTTAGTGTCTTTTTAAGCATATCACATAAACTACCAAATTAATAAAAGGCAAAAGTAAACTATCCATCAGGCAATATTCCAAAGGGTCAGAATATATTCGGCAAATCCTTCACCGCATTCAAATCACTTCGAATCGATGCTTTAATCGTCATCTTCACTGTCATCCTCTCCGCTGCCGTCCTGATCCTCGTCGTCATCGTTCACTTCGGACCTTGACTTGTCAGATTCCTCCTCTTCTGCGGCTCCAGCAGCCTGTTTCTTATTGTACGCCTGCAAGTTCTTCTCGTACTCCTGCTTCCTTTTCTCTGCCTTGGCGATGTAAGGAGCTTTCTCAGCGGCAGAGAGTTGTT…	*	AS:i:1045	EV:Z:0.0
CR_033800	0	UN04784	42	255	705M	*	0	0	TTGGGATGGAAAAACTGAAGTACATAGAAAGAGTAGGAACCCATTTTGCTTAGTGTCTTTTTAAGCATATCACATAAACTACCAAATTAATAAAAGGCAAAAGTAAACTATCCATCAGGCAATATTCCAAAGGGTCAGAATATATTCGGCAAATCCTTCACCGCATTCAAATCACTTCGAATCGATGCTTTAATCGTCATCTTCACTGTCATCCTCTCCGCTGCCGTCCTGATCCTCGTCGTCATCGTTCACTTCGGACCTTGACTTGTCAGATTCCTCCTCTTCTGCGGCTCCAGCAGCCTGTTTCTTATTGTACGCCTGCAAGTTCTTCTCGTACTCCTGCTTCCTTTTCTCTGCCTTGGCGATGTAAGGAGCTTTCTCAGCGGCAGAGAGTTGTTT…	*	AS:i:1397	EV:Z:0.0
CR_103940	16	UN04784	50	255	35M1D13M1D454M1I260M	*	0	0	GAAAAACTGAAGTACATAGAAAGAGTAGGAACCCATTTGCTTAGTGTCTTTTAAGCATATCACATAAACTACCAAATTAATAAAAGGCAAAAGTAAACTATCCATCAGGCAATATTCCAAAGGGTCAGAATATATTCGGCAAATCCTTCACCGCATTCAAATCACTTCGAATCGATGCTTTAATCGTCATCTTCACTGTCATCCTCTCCGCTGCCGTCCTGATCCTCGTCGTCATCGTTCACTTCGGACCTTGACTTGTCAGATTCCTCCTCTTCTGCGGCTCCAGCAGCCTGTTTCTTATTGTACGCCTGCAAGTTCTTCTCGTACTCCTGCTTCCTTTTCTCTGCCTTGGCGATGTAAGGAGCTTTCTCAGCGGCAGAGAGTTGTTTCCATTTGTCT…	*	AS:i:1489	EV:Z:0.0
CS_045410	16	UN04784	50	255	606M	*	0	0	GAAAAACTGAAGTACATAGAAAGAGTAGGAACCCATTTTGCTTAGTGTCTTTTTAAGCATATCACATAAACTACCAAATTAATAAAAGGCAAAAGTAAACTATCCATCAGGCAATATTCCAAAGGGTCAGAATATATTCGGCAAATCCTTCACCGCATTCAAATCACTTCGAATCGATGCTTTAATCGTCATCTTCACTGTCATCCTCTCCGCTGCCGTCCTGATCCTCGTCGTCATCGTTCACTTCGGACCTTGACTTGTCAGATTCCTCCTCTTCTGCGGCTCCAGCAGCCTGTTTCTTATTGTACGCCTGCAAGTTCTTCTCGTACTCCTGCTTCCTTTTCTCTGCCTTGGCGATGTAAGGAGCTTTCTCAGCGGCAGAGAGTTGTTTCCATTTGT…	*	AS:i:1201	EV:Z:0.0
CS_081569	0	UN04784	50	255	35M1D5M1I506M	*	0	0	GAAAAACTGAAGTACATAGAAAGAGTAGGAACCCATTTGCTTTAGTGTCTTTTTAAGCATATCACATAAACTACCAAATTAATAAAAGGCAAAAGTAAACTATCCATCAGGCAATATTCCAAAGGGTCAGAATATATTCGGCAAATCCTTCACCGCATTCAAATCACTTCGAATCGATGCTTTAATCGTCATCTTCACTGTCATCCTCTCCGCTGCCGTCCTGATCCTCGTCGTCATCGTTCACTTCGGACCTTGACTTGTCAGATTCCTCCTCTTCTGCGGCTCCAGCAGCCTGTTTCTTATTGTACGCCTGCAAGTTCTTCTCGTACTCCTGCTTCCTTTTCTCTGCCTTGGCGATGTAAGGAGCTTTCTCAGCGGCAGAGAGTTGTTTCCATTTGT…	*	AS:i:1068	EV:Z:0.0
SR_116724	0	UN04784	50	255	41M1I3M1I5M1I525M	*	0	0	GAAAAACTGAAGTACATAGAAAGAGTAGGAACCCATTTCGCTTTATGTGTCTTTTTTAAGCATATCACATAAACTACCAAATTAATAAAAGGCAAAAGTAAACTATCCATCAGGCAATATTCCAAAGGGTCAGAATATATTCGGCAAATCCTTCACCGCATTCAAATCACTTCGAATCGATGCTTTAATCGTCATCTTCACTGTCATCCTCTCCGCTGCCGTCCTGATCCTCGTCGTCATCGTTCACTTCGGACCTTGACTTGTCAGATTCCTCCTCTTCTGCGGCTCCAGCAGCCTGTTTCTTATTGTACGCCTGCAAGTTCTTCTCGTACTCCTGCTTCCTTTTCTCTGCCTTGGCGATGTAAGGAGCTTTCTCAGCGGCAGAGAGTTGTTTCCATT…	*	AS:i:1108	EV:Z:0.0
SS_006735	16	UN04784	50	255	607M	*	0	0	GAAAAACTGAAGTACATAGAAAGAGTAGGAACCCATTTTGCTTAGTGTCTTTTTAAGCATATCACATAAACTACCAAATTAATAAAAGGCAAAAGTAAACTATCCATCAGGCAATATTCCAAAGGGTCAGAATATATTCGGCAAATCCTTCACCGCATTCAAATCACTTCGAATCGATGCTTTAATCGTCATCTTCACTGTCATCCTCTCCGCTGCCGTCCTGATCCTCGTCGTCATCGTTCACTTCGGACCTTGACTTGTCAGATTCCTCCTCTTCTGCGGCTCCAGCAGCCTGTTTCTTATTGTACGCCTGCAAGTTCTTCTCGTACTCCTGCTTCCTTTTCTCTGCCTTGGCGATGTAAGGAGCTTTCTCAGCGGCAGAGAGTTGTTTCCATTTGT…	*	AS:i:1203	EV:Z:0.0
SR_070352	0	UN04784	52	255	2S27M1I2M1I2M3I1M1I1M1I14M1I74M1D36M1I388M7S	*	0	0	GGAAAACTGAAGTACATAGAAAGAGTAGGAAACCCATTCGACTTTTGCATAGTGTCTTTTTTAAGCATATCACATAAACTACCAAATTAATAAAAGGCAAAAGTAAACTATCCATCAGGCAATATTCCAAAGGTCAGAATATATTCGGCAAATCCTTCACCGCATTCAAAATCACTTCGAATCGATGCTTTAATCGTCATCTTCACTGTCATCCTCTCCGCTGCCGTCCTGATCCTCGTCGTCATCGTTCACTTCGGACCTTGACTTGTCAGATTCCTCCTCTTCTGCGGCTCCAGCAGCCTGTTTCTTATTGTACGCCTGCAAGTTCTTCTCGTACTCCTGCTTCCTTTTCTCTGCCTTGGCGATGTAAGGAGCTTTCTCAGCGGCAGAGAGTTGTTT…	*	AS:i:1003	EV:Z:0.0
SR_101389	0	UN04784	86	255	4S4M1I567M	*	0	0	CCCGTTTGTCTTAGTGTCTTTTTAAGCATATCACATAAACTACCAAATTAATAAAAGGCAAAAGTAAACTATCCATCAGGCAATATTCCAAAGGGTCAGAATATATTCGGCAAATCCTTCACCGCATTCAAATCACTTCGAATCGATGCTTTAATCGTCATCTTCACTGTCATCCTCTCCGCTGCCGTCCTGATCCTCGTCGTCATCGTTCACTTCGGACCTTGACTTGTCAGATTCCTCCTCTTCTGCGGCTCCAGCAGCCTGTTTCTTATTGTACGCCTGCAAGTTCTTCTCGTACTCCTGCTTCCTTTTCTCTGCCTTGGCGATGTAAGGAGCTTTCTCAGCGGCAGAGAGTTGTTTCCATTTGTCTCCTCCAGCCTTACCGACAACGGCCACAGA…	*	AS:i:1124	EV:Z:0.0
CS_014882	0	UN04784	89	255	84M1D82M2S	*	0	0	GCTTAGTGTCTTTTTAAGCATATCACATAAACTACCAAATTAATAAAAGGCAAAAGTAAACTATCCATCAGGCAATATTCCAAAGGTCAGAATATATTCGGCAAATCCTTCACCGCATTCAAATCACTTCGAATCGATGCTTTAATCGTCATCTTCACTGTCATCCCT	*	AS:i:321	EV:Z:7e-88
SR_140991	16	UN04784	89	255	103M1I555M	*	0	0	GCTTAGTGTCTTTTTAAGCATATCACATAAACTACCAAATTAATAAAAGGCAAAAGTAAACTATCCATCAGGCAATATTCCAAAGGGTCAGAATATATTCGGCAAAATCCTTCACCGCATTCAAATCACTTCGAATCGATGCTTTAATCGTCATCTTCACTGTCATCCTCTCCGCTGCCGTCCTGATCCTCGTCGTCATCGTTCACTTCGGACCTTGACTTGTCAGATTCCTCCTCTTCTGCGGCTCCAGCAGCCTGTTTCTTATTGTACGCCTGCAAGTTCTTCTCGTACTCCTGCTTCCTTTTCTCTGCCTTGGCGATGTAAGGAGCTTTCTCAGCGGCAGAGAGTTGTTTCCATTTGTCTCCTCCAGCCTTACCGACAACGGCCACAGATTTGTTG…	*	AS:i:1296	EV:Z:0.0
SS_035070	16	UN04784	99	255	237M1D278M	*	0	0	TTTTTAAGCATATCACATAAACTACCAAATTAATAAAAGGCAAAAGTAAACTATCCATCAGGCAATATTCCAAAGGGTCAGAATATATTCGGCAAATCCTTCACCGCATTCAAATCACTTCGAATCGATGCTTTAATCGTCATCTTCACTGTCATCCTCTCCGCTGCCGTCCTGATCCTCGTCGTCATCGTTCACTTCGGACCTTGACTTGTCAGATTCCTCCTCTTCTGCGGCTCCGCAGCCTGTTTCTTATTGTACGCCTGCAAGTTCTTCTCGTACTCCTGCTTCCTTTTCTCTGCCTTGGCGATGTAAGGAGCTTTCTCAGCGGCAGAGAGTTGTTTCCATTTGTCTCCTCCAGCCTTACCGACAACGGCCACAGATTTGTTGTTTGGATGCTTC…	*	AS:i:1013	EV:Z:0.0
CS_059244	16	UN04784	144	255	29M1D472M	*	0	0	GTAAACTATCCATCAGGCAATATTCCAAAGGTCAGAATATATTCGGCAAATCCTTCACCGCATTCAAATCACTTCGAATCGATGCTTTAATCGTCATCTTCACTGTCATCCTCTCCGCTGCCGTCCTGATCCTCGTCGTCATCGTTCACTTCGGACCTTGACTTGTCAGATTCCTCCTCTTCTGCGGCTCCAGCAGCCTGTTTCTTATTGTACGCCTGCAAGTTCTTCTCGTACTCCTGCTTCCTTTTCTCTGCCTTGGCGATGTAAGGAGCTTTCTCAGCGGCAGAGAGTTGTTTCCATTTGTCTCCTCCAGCCTTACCGACAACGGCCACAGATTTGTTGTTTGGATGCTTCTCCTTGTACGTCTTCCGGAACTCCTCCATGAAAACGAAGAATGCA…	*	AS:i:985	EV:Z:0.0
CS_046707	16	UN04784	166	255	26M1I405M	*	0	0	TTCCAAAGGGTCAGAATATNTTCGGCAAAATCCTTCACCGCNTTCAAATCACTTCGAATCGATGCTTTAATCGTCATCTTCACTGTCATCCTCTCCGCTGCCGTCCTGATCCTCGTCGTCATCGTTCACTTCGGACCTTGACTTGTCAGATTCCTCCTCTTCTGCGGCTCCAGCAGCCTGTTTCTTATTGTACGCCTGCAAGTTCTTCTCGTACTCCTGCTTCCTTTTCTCTGCCTTGGCGATGTAAGGAGCTTTCTCAGCGGCAGAGAGTTGTTTCCATTTGTCTCCTCCAGCCTTACCGACAACGGCCACAGATTTGTTGTTTGGATGCTTCTCCTTGTACGTCTTCCGGAACTCCTCCATGAAAACGAAGAATGCACTAGGAGGCCTTTTTGGCTT…	*	AS:i:835	EV:Z:0.0
SR_078607	16	UN04784	195	255	479M1D2M1I3M1I64M	*	0	0	TCCTTCACCGCATTCAAATCACTTCGAATCGATGCTTTAATCGTCATCTTCACTGTCATCCTCTCCGCTGCCGTCCTGATCCTCGTCGTCATCGTTCACTTCGGACCTTGACTTGTCAGATTCCTCCTCTTCTGCGGCTCCAGCAGCCTGTTTCTTATTGTACGCCTGCAAGTTCTTCTCGTACTCCTGCTTCCTTTTCTCTGCCTTGGCGATGTAAGGAGCTTTCTCAGCGGCAGAGAGTTGTTTCCATTTGTCTCCTCCAGCCTTACCGACAACGGCCACAGATTTGTTGTTTGGATGCTTCTCCTTGTACGTCTTCCGGAACTCCTCCATGAAAACGAAGAATGCACTAGGAGGCCTTTTTGGCTTATTAGGATCCTTGGCGGCCTTCTTCGCTTT…	*	AS:i:1064	EV:Z:0.0
SR_070366	0	UN04785	1	255	117M1D4M1I74M1I12M1D45M1D4M	*	0	0	TGGCCATACATCGTCTAACATTACCATAGTTACTGCCAATAAAATGTTCATAAAATACCGCTGATTCATTAAAGATCGCATTGACATCATCAAGATTAACACTTTCATGCTCAAAAACTGGACGGCTTATAGCCTTTCTTGAACCAATCATTCACAATGACCTCAGCAAATGTCATACGCGTCTGAGGATTGGGGTGCAAGGATTTTTTAATTAGTTTCTTTGCGCTTGTGGAGAACCATGGTGGACATGTAAATCAG	*	AS:i:472	EV:Z:1e-133
SR_104453	0	UN04785	59	255	541M	*	0	0	CGCTGATTCATTAAAGATCGCATTGACATCATCAAGATTAACACTTTCATGCTCAAAAAGCTGGCGGCTTATAGCCTTTCTTGAACCAATCATTCACAATGACCTCAGCAAATGTCATACGCGTCTGAGGATTGGGGTCAAGGATTTTTTTAATTAGTTTCTTTGCGCTTGTGGAGAACCATGGTGGACATGTAAAATCAGCCTTCAATATCTTTTTATATAATGCCATAAGATTAGATTCTTCAAAAGGTAAATAACCAGCCATGAATACATAAAGGATCACACCACAGGACCAAAGATCTGCCTTCGCTCCATCATAGCCTTTATTGTTGATCACCTCAGGAGCAACATAGTTTGGCGTCCCACATTTTGTGTGCAGTAGCCCATCCGAAGTTGCTG…	*	AS:i:1072	EV:Z:0.0
SR_102415	16	UN04785	539	255	527M	*	0	0	GTGGCACACACCTCTACTGTGACAGTAGTCTACTGCATTGATTAGCTGCTGGAAATATTTTCTTGCTTCGTCTTCTTTCAGCCTTCCGTTACTAGCAATTTTGTCAAACAGTTCGCCACCGGTAACAAATTCCATAACAATATATATCTTTGTCTTGCTAGCCATTACCTGAATTATTCGAGTAAATAGAGAGATTACAAGCTAGTTCAAGACGTATGGGATAAAGCAACTAAACCACAAGTTGCTCAACATGAACTAGCATTCAAACTTCTAAGTGTAATCTAGATCTACAACATTCAAATAAGGGAGAACATATAGATTTATAAGGTCATGGGTTAGACTAGCTAATCTTTTAGTGTGGTTTGGCCCATGTGCATTATAGCCCAATCGAGTGACCTT…	*	AS:i:1045	EV:Z:0.0
SR_034544	0	UN04785	695	255	655M	*	0	0	GCTAGCCATTACCTGAATTATTCGAGTAAATAGAGAGATTACAAGCTAGTTCAAGACGTATGGGATAAAGCAACTAAACCACAAGTTGCTCAACATGAACTAGCATTCAAACTTCTAAGTGTAATCTAGATCTACAACATTCAAATAAGGGAGAACATATAGATTTATAAGGTCATGGGTTAGACTAGCTAATCTTTTAGTGTGGTTTGGCCCATGTGCATTATAGCCCAATCGAGTGACCTTGGCCAAATCTTAGATTATAAGATGGTATCAAAGCCTGTTCGATCCACACTTTGTGTTCACCCGGTTGTCTACCCATGGTATTGGCAACATACAAGCTTGATCCACTTTGGTGGCCTCCAGAGCTTTTCATTTCAGGGGATGGTCCAATCCTAATTA…	*	AS:i:1298	EV:Z:0.0
SR_005127	0	UN04786	1	255	394M1D59M	*	0	0	GTCGGTAGCTTGGATCTCGTAATGGAAGCCATCCAGCTCTCTTTGAATCCTGTCTTTGGAGGTTGCATAGAGCATTTTTGCACGAATTCGGAGGTTGATGGAGACCAAGCAATGAAGAATATTTTGCTCTTTTGGCAATTCTCAGATGTCACAAAGTCAAAGTCATATACTGCATATCTGCAATCATTCTCCGGCAAGGAAGCAGCAAAATCATCATAGCTCTCAGCAGGGCTGCCGGTTTTCTCCACAACCACTTCCTTTTTCTTTTCATCGATCTTGAAAATCACATATCGATGCATCTTCTTCCTCTGCAGCTCCAGGAACGCACTTCTGCTGTGATCAGCAACACCCATGCCAGAAGATGCATTTGGCCCTCTTGCAGTTCTGAAAGCCAGGCTG…	*	AS:i:890	EV:Z:0.0
SR_053643	0	UN04786	1	255	41M1I6M1D41M1I398M	*	0	0	GTCGGTAGCTTGGATCTCGTAATGGAAGCCATCCAGCTCTCTTTTGAACCTGTCTTTGGAGGTTGCATAGAGCATTTTTGCACGAATTCGGGAGGTTGATGGAGACCAAGCAATGAAGAATATTTTGCTCTTTTGGCAATTCTCAGATGTCACAAAGTCAAAGTCATATACTGCATATCTGCAATCATTCTCCGGCAAGGAAGCAGCAAAATCATCATAGCTCTCAGCAGGGCTGCCGGTTTTCTCCACAACCACTTCCTTTTTCTTTTCATCGATCTTGAAAATCACATATCGATGCATCTTCTTCCTCTGCAGCTCCAGGAACGCACTTCTGCTGTGATCAGCAACACCCATGCCAGAAGATGCATTTGGCCCTCTTGCAGTTCTGAAAGCCATGGC…	*	AS:i:942	EV:Z:0.0
SR_070387	0	UN04786	1	255	94M1D184M1I9M1I102M1I29M1I68M	*	0	0	GTCGGTAGCTTGGATCTCGTAATGGAAGCCATCCAGCTCTCTTTGAATCCTGTCTTTGGAGGTTGCATAGAGCATTTTTGCACGAATTCGGAGGTGATGGAGACCAAGCAATGAAGAATATTTTGCTCTTTTGGCAATTCTCAGATGTCACAAAGTCAAAGTCATATACTGCATATCTGCAATCATTCTCCGGCAAGGAAGCAGCAAAATCATCATAGCTCTCAGCAGGGCTGCCGGTTTTCTCCACAACCACTTCCTTTTTCTTTTCATCGATCTTGAAAAATCACATTATCGATGCATCTTCTTCCTCTGCAGCTCCAGGAACGCACTTCTGCTGTGATCAGCAACACCCATGCCAGAAGATGCATTTGGCCCTCTTGCAGTTCTGAAAAGCCATGG…	*	AS:i:928	EV:Z:0.0
CR_116202	16	UN04787	1	255	321M1I29M1I65M	*	0	0	CCTACGCTGTGAAAATTCGGACCGCCTATTTTTCTGGTTCATCGGGACCACAGCAAGTGGCTCCGAATTTGTTTGCTCAACTGCAACCAGAGCTCGAGACTCTGGGCCGAACTACATTTCTCGATGCATCAGTGGGGACCACCGACAATGGAACCGGCTCATGGTTACTATCGTCATGTTTAAATTCCGGAGAAGGATCGGGAGGAATGGCTACAAGTGCCAAATCCAAATTCGGGCTGGCTGGATTCCCGGGGAGTTCTTTTTCTGCAGCAGAAAGTAATGAAGCCGGAGGATCCTTAGGAGGCAAGGAAGACGAAACTTTGGCTCAAATTCGGCTCCAACGTAAAACCCCAAAGCGTCAAGGTCACCATTGTGTGAAATACCCACTTGCTGTAAAGT…	*	AS:i:809	EV:Z:0.0
SR_062461	16	UN04787	71	255	38M1D632M	*	0	0	GTTTGCTCAACTGCAACCAGAGCTCGAGACTCTGGGCCAACTACATTTCTCGATGCATCAGTGGGGACCACCGACAATGGAACCGGCTCATGGTTACTATCGTCATGTTTAAATTCCGGAGAAGGATCGGGAGGAATGGCTACAAGTGCCAAATCCAAATTCGGGCTGGCTGGATTCCCGGGGAGTTCTTTTTCTGCAGCAGAAAGTAATGAAGCCGGAGGATCCTTAGGAGGCAAGGAAGACGAAACTTGGCTCAAATTCGGCTCCAACGTAAAACCCAAAGCGTCAAGGTCACCATTGTGTGAAATACCCACTTGCTGTAAAGTCCGATTGTCATCTCTGACCTTCTTCCCGTGAAGAACCACTCCCACCCGTAAACTACCACCGAGTATAGTTGTC…	*	AS:i:1320	EV:Z:0.0
SR_122756	16	UN04787	270	255	640M	*	0	0	GCAGAAAGTAATGAAGCCGGAGGATCCTTAGGAGGCAAGGAAGACGAAACTTGGCTCAAATTCGGCTCCAACGTAAAACCCAAAGCGTCAAGGTCACCATTGTGTGAAATACCCACTTGCTGTAAAGTCCGATTGTCATCTCTGACCTTCTTCCCGTGAAGAACCACTCCCACCCGTAAACTACCACCGAGTATAGTTGTCACGGCATCCATCACCGTTTTCTTTAACGAACCAACCGTTGTTGTTTCAGGAACCTCGATATACAACTCTGGCACCCTAAACGATTTGATGCTAAATTTTACATTGGGATCGTTAGGATTTTGAAGGCCTTTAACAGAAGCCGTAGTCCCGAGACCTCTGTGCGCCGCAATCAAGGCCGAGCCGTAATTATCTCCGTTG…	*	AS:i:1269	EV:Z:0.0
CR_106162	16	UN04787	422	255	144M1D21M1D179M1D33M1D39M1I171M	*	0	0	CCCGTGAAGAACCACTCCCACCCGTAAACTACCACCGAGTATAGTTGTCACGGCATCCATCACCGTTTTCTTTAACGAACCAACCGTTGTTGTTTCAGGAACCTCGATATACAACTCTGGCACCCTAAACGATTTGATGCTAAATTTACATTGGGATCGTTAGGATTTGAAGGCCTTTAACAGAAGCCGTAGTCCCGAGACCTCTGTGCGCCGCAATCAAGGCCGAGCCGTAATTATCTCCGTTGGTTTGCTTCTCGGGCAAATTAGAAATGCTTTCACTACTGACCTCTTGGTCATAGGCAATAGCAAAGCTACGGCCACACAATTTCCTTCTCTTGGGAGCCTTTCAATGTGGCGTCTTTGTTGTGCATATGTTCTTTCCTATTACCATACGGCCTC…	*	AS:i:1128	EV:Z:0.0
CS_071069	0	UN04787	481	255	566M	*	0	0	TCACCGTTTTCTTTAACGAACCAACCGTTGTTGTTTCAGGAACCTCGATATACAACTCTGGCACCCTAAACGATTTGATGCTAAATTTTACATTGGGATCGTTAGGATTTTGAAGGCCTTTAACAGAAGCCGTAGTCCCGAGACCTCTGTGCGCCGCAATCAAGGCCGAGCCGTAATTATCTCCGTTGGTTTGCTTCTCGGGCAAATTAGAAATGCTTTCACTACTGACCTCTTGGTCATAGGCAATAGCAAAGCTACGGCCACACAATTTCCTTCTCTTGGGAGCCTTTTCAATGTGGCGTCTTTGTTGTGCATATGTTCTTTTCCTATTACCATACGGCCTCATTGCCTTGTAAGAGTTAAAAACCTCGCATTCCTTCAACCCGGGAGCTACCTGCC…	*	AS:i:1114	EV:Z:0.0
SS_078252	16	UN04787	578	255	219M1D337M	*	0	0	ATCGTTAGGATTTTGAAGGCCTTTAACAGAAGCCGTAGTCCCGAGACCTCTGTGCGCCGCAATCAAGGCCGAGCCGTAATTATCTCCGTTGGTTTGCTTCTCGGGCAAATTAGAAATGCTTTCACTACTGACCTCTTGGTCATAGGCAATAGCAAAGCTACGGCCACACAATTTCCTTCTCTTGGGAGCCTTTTCAATGTGGCGTCTTTGTTGTGCATAGTTCTTTTCCTATTACCATACGGCCTCATTGCCTTGTAAGAGTTAAAAAACTCGCATTCCTTCAACCCGGGAGCTACCTGCCAGCGTCTAGACGTCAACAACTTGCGTATTCTTCTGTACCCATTGTGCGATCGATGCCTAAAGGCTCTGATCTTGGTGCTACGTTTAAAGCACCTAAAA…	*	AS:i:1094	EV:Z:0.0
SR_070412	0	UN04787	633	255	9M1I92M1I101M26S	*	0	0	GCCGCAATCAAAGGCCGAGCCGTAATTATCTCCGTTGGTTTGCTTCTCGGGCAAATTAGAAATGCTTTCACTACTGACCTCTTGGTCATAGGCAATAGCAAAAGCTACGGCCACACAATTTCCTTCTCTTGGGAGCCTTTTCAATGTGGCGTCTTTGTTGTGCATATGTTCTTTTCCTATTACCATACGGCCTCATTGCCTTGTCTAAAAACACCAAAAACACGTCAGAT	*	AS:i:387	EV:Z:1e-107
SS_047392	0	UN04788	1	255	47M1D7M1D78M1D32M	*	0	0	CAGAGAGCAAGAAATTATTGAAATTTCTCAATCCAGACATGATAAAACTATGAAGCTGATAGACTACTTAGTTCTGAGAATGCAGTTAATAACAGTGCATTGGAGATTGTGATTGATAATGGATATGGACAATGGCTACATCGATGTCAACTGAGATCACACCC	*	AS:i:303	EV:Z:2e-82
CS_002166	0	UN04788	8	255	168M1I4M10S	*	0	0	CAAGAAATTATTGAAATTTCTCAATCCAGACATGATAAAAACTATGAAAGCTGATAGACTACTTAGTTCTGAGAATGCAGTTAATAACAGTGCATTGGAGATTGTGATTGATAATGGATATGGACAAATGGCTACATCGATGTCAACTGAGATCACACCCAAAGAAAAAGGGCAGTTTCAAAT	*	AS:i:333	EV:Z:2e-91
SR_075904	16	UN04788	12	255	42M1D542M	*	0	0	AAATTATTGAAATTTCTCAATCCAGACATGATAAAAACTATGAAGCTGATAGACTACTTAGTTCTGAGAATGCAGTTAATAACAGTGCATTGGAGATTGTGATTGATAATGGATATGGACAAATGGCTACATCGATGTCAACTGAGATCACACCCAAAGAAAAGGGCTTTAAGCCTTCCTTTTGGAGGCCACGATGTGAAGATCATCGTCAAGCAAAGGGAGGAATGCTCAGAGATGCCCAGTTGATGAGATTAAATTTGATAAATCAGCTTTTGGGACAGCTTACTGGTTACAGACAAGTACAGGCCCCATTGACATTGCGATCCAACCGTTCGATTCGATTGATGCTTATTTTGATGCTGACCATTTTCCTAGTGGTGCCTTTCTTACTTTGTTCAG…	*	AS:i:1150	EV:Z:0.0
CR_096536	0	UN04788	397	255	280M1D140M1D36M1D68M1D61M1D70M	*	0	0	TCTTACTTTGTTCAGCTTAGGTGGAAGTTGAATTCTGTTCTCACCCAAGCTAGAGTAGAAGGTATGTCCATTACCTCTAGATCTTCAATTAAATTAATAGCTTAAATATTTTGTTAAGGTGCCATCTCGTTTTCATGTTTATATATTTGTTGGAGATATATTTGGAAAATTTATGCTGCATTCTAGTGTTTTAAGTCAGTGTGGCAGTAATGCAGTATTAAGTTGTTAGAAGCTAAGACTCTAGTAAGTGAGTCTAGAACAAGTGTACAAACCAAGTTTTAGAAGTATCCCAAGACATTATTGAATAAGCTGGAAGTTCTCTCATTTTTCTGACATATGTATCCTGTCCAATACTCCAAAGAACTGTTGCTCTCTTCTACAAAGAAATTACTGGGAAGA…	*	AS:i:1263	EV:Z:0.0
CS_035908	0	UN04788	406	255	49M1D299M1D270M	*	0	0	GTTCAGCTTAGGTGGAAGTTGAATTCTGTTCTCACCCAAGCTAGAGTAGAGGTATGTCCATTACCTCTAGATCTTCAATTAAATTAATAGCTTAAATATTTTGTTAAGGTGCCATCTCGTTTTCATGTTTATATATTTGTTGGAGATATATTTGGAAAATTTATGCTGCATTCTAGTGTTTTAAGTCAGTGTGGCAGTAATGCAGTATTAAGTTGTTAGAAGCTAAGACTCTAGTAAGTGAGTCTAGAACAAGTGTACAAACCAAGTTTTTAGAAGTANCCCAAGACATTATTGAATAAGCTGGAAGTTCTCTCATTTTTCTGACATATGTATCCTGTCCAATACTCCAAGAACTGTTGCTCTCTTCTACAAAGAAATTACTGGGAAGATGCAAGATCA…	*	AS:i:1205	EV:Z:0.0
CR_071987	0	UN04789	1	255	488M	*	0	0	CTCTCTCTCCACCGTATCTCTTGCTGCGAATCCGATCGACTATGCGAGCTCCGGCACTTATTGTTCGCCCCTTTACTTGGTCTGAATCTGAGATATATTTTAGATGGTTTTCTTGATGAAAACTGGTGAGATGGCGCCGGAGCTGGACTGGCAGAGAGGTAAAGCGGTGCCGGTGAAGCTGGAAGTGGAAGCCGAAGATCCTTTGGAGGAAGAACACGGCCCACTCAACAAACGATCCAAGCTCTTTCTCCTCTTCAGCATCAGGTGGGAATTGGAGTGACTGATTTCAGGGAACCTCCGGTGGCGCAGTATAACCCACTAGAGGAGCCAAGTCCATTGGGATTGAGTTTAAGGAAGAGCCCATCACTTTTGGATTTGATCCAAATGAGGCTCTCTCAA…	*	AS:i:967	EV:Z:0.0
SS_087653	0	UN04789	60	255	305M1D31M	*	0	0	ATTGTTCGCCCCTTTACTTGGTCTGAATCTGAGATATATTTTAGATGGTTTTCTTGATGAAAACTGGTGAGATGGCGCCGGAGCTGGACTGGCAGAGAGGTAAAGCGGTGCCGGTGAAGCTGGAAGTGGAAGCCGAAGATCCTTTGGAGGAAGAACACGGCCCACTCAACAAACGATCCAAGCTCTTTCTCCTCTTCAGCATCAGGTGGGAATTGGAGTGACTGATTTCAGGGAACCTCCGGTGGCGCAGTATAACCCACTAGAGGAGCCAAGTCCATTGGGATTGAGTTTAAGGAAGAGCCCATACTTTTGGATTTGATCCAAATGAGGCTCTCT	*	AS:i:658	EV:Z:0.0
SR_070886	0	UN04789	224	255	21M1I76M1I39M1D65M1D12M1D2M1D2M1D9M1D310M	*	0	0	CTCAACAAACGATCCAAGCTCTTTTCTCCTCTTCAGCATCAGGTGGGAATTGGAGTGACTGATTTCAGGGAACCTCCGGTGGCGCAGTATAACCCACTCAGAGGAGCCAAGTCCATTGGGATTGAGTTTAAGGAAGAGCCATCACTTTTGGATTTGATCCAAATGAGGCTCTCTCAAGGGAAGATGTCAAAGGATGGAGGAAATCCTGGTAAAAAGGAACAGAAGGCCAATTCGAGTACAACAGAGAAGCTAAAGGCATCTAATTTCCCTGCATCGATTCTCAAAATTGGTAGCTGGGAGTATAAGTCTAGGTATGAAGGGGATTTAGTGGCGAAATGTTACTTTGCGAAGCACAAGCTGGTTTGGGAAGTTCTCGATGGTGGGCTCAAGAATAAGATT…	*	AS:i:1007	EV:Z:0.0
SR_079825	0	UN04790	1	255	152M1D3M1D171M	*	0	0	GTGGAAGTAAAGCTCATCATCATACAAATTGAGTATAACCAGAACTATATAACTAAATGTTATCATAAATGAGACAAATGCAGAGGCTTATAGAAATCTTTATGTCGGCCAATAAACATGTAAATCCTACATATCCTATATATGCATTTTTTACTCAAAACCATGCACTTCAATGGTATGAAACGTGATCTTGGAGGAAAGAGATTGCAGAAAGATCAGACCTGCAATCATGGGGCAGCTTGCGGACCAAGAGACTAGTAGGAGGTTCCCTAAATCGCCCTCCACAGTGACCTCTTGAACTTGGACTTCTGTATCTCCTGCTATAG	*	AS:i:632	EV:Z:0.0
SR_070903	0	UN04790	6	255	164M5S	*	0	0	AGTAAAGCTCATCATCATACAAATTGAGTATAACCAGAACTATATAACTAAATGTTATCATAAATGAGACAAATGCAGAGGCTTATAGAAATCTTTATGTCGGCCAATAAACATGTAAATCCTACATATCCTATATATGCATTTTTTTACTTCAAAACCATGCAAAACC	*	AS:i:325	EV:Z:5e-89
SR_070916	0	UN04791	1	255	269M1D7M1D2M1D1M1D155M1D77M	*	0	0	TTGCTTCTTGGGCGCCTGTATCTAGTAAATTTAAGTAAGCTTGTAATGCATCTCCTTCGACAATTTGAAATTTTTGATCAGCTCCAACTATTCCAATAGAACAATTGAGAGTACTAAGCTCTTTATCCTGTTGTAATGTATCACGAAGCGCATTAAGTCCATGGCGGACAAGCTCCTCCAATGAAGCTTCTGCAAAACTTTCATAATACTTTTCTAAGTAAGTCTTTGCCGACTGTGATCTAGCACCAATTGACATAGCATAATATTCGAAAAATTCCGAGGAGCACATTCATATAAATGTAGGACCAGTTTCATCATATCCAGCCACTAAAAGACCAACACCATAAGGTCGACGACCATAATTCTGTGTGTTTACTTGTGCCTTATCCCCAACTGCTG…	*	AS:i:977	EV:Z:0.0
SR_074748	0	UN04791	1	255	305M1D239M	*	0	0	TTGCTTCTTGGGCGCCTGTATCTAGTAAATTTAAGTAAGCTTGTAATGCATCTCCTTCGACAATTTGAAATTTTTGATCAGCTCCAACTATTCCAATAGAACAATTGAGAGTACTAAGCTCTTTATCCTGTTGTAATGTATCACGAAGCGCATTAAGTCCATGGCGGACAAGCTCCTCCAATGAAGCTTCTGCAAAACTTTCATAATACTTTTCTAAGTAAGTCTTTGCCGACTGTGATCTAGCACCAATTGACATAGCATAATATTCGAAAAAATTCCCGGAAGGAGCACATTCATATAAATGTGGACCAGTTTCATCATATCCAGCCACTAAAAGACCAACACCATAAGGTCGACGACCATAATTCTGTGTGTTTACTTGTGCCTTATCCCCAACTG…	*	AS:i:1070	EV:Z:0.0
SR_071005	0	UN04792	1	255	227M1D325M	*	0	0	CCAAAATAAGCTTAATTGCCATTTCTTTACTCTTTTAGCCTACAAAACAACTCAAGGCGTGTGGAATGAGCTGCTAAGGCAATAGTATGCAATTTAAGACCGACAATTCAATCACAAAAGCTATGAAATATAAGTAAAATGACCTACGAATGATCCTATAAAAGTGACGTCTTTTGCACTTAACACTGCTCTTTCTTCTGTTTTTTTCTGTGTTTCTGTTATGTTTTGTTATTTTTTTGTTTGATTTGGTCTTTTTTCTATGGGTTTTTGTGGGTTGCGTTCCATAGTGTGTTCATCAGTTGCTGCATGTCTGTTCCATCAATGGTAGTTTAGCTTTTAAGGTTTGTGTTGTTGTTTTGTCTGTCTATTTTTTGGGGTTTTTGATTCTTGGTTCATTTT…	*	AS:i:1086	EV:Z:0.0
SR_095280	16	UN04792	3	255	216M1D33M1D12M1D14M1D97M1D13M1D14M1D125M1D13M1S	*	0	0	AAAATAAGCTTAATTGCCATTTCTTTACTCTTTTAGCCTACAAAACAACTCAAGGCGTGTGGAATGAGCTGCTAAGGCAATAGTATGCAATTTAAGACCGACAATTCAATCACAAAAGCTATGAAATATAAGTAAAATGACCTACGAATGATCCTATAAAAGTGACGTCTTTTGCACTTAACACTGCTCTTTCTTCTGTTTTTTTCTGTGTTTCTGTATGTTTTTGTTATTTTTTTGTTTGATTTGGTCTTTTTCTATGGGTTTTGTGGGTTGCGTCCATAGTGTGTTCATCAGTTGCTGCATGTCTGTTCCATCAATGGTAGTTTAGCTTTTAAGGTTTGTGTTGTTGTTTTGTCTGTCTATTTTTTGGGGTTTTGATTCTTGGTCATTTTTTATCTC…	*	AS:i:1009	EV:Z:0.0
CR_010818	16	UN04793	1	255	566M	*	0	0	GTTAACAAATGCCTCCTCGGCGTCCCCCTGTAGATGTGCCTGAACTTCCACGTTTCGCCGTGAACATCCTTAGCAACCACGGTCTGGACAGGAGGATCGGCCGTGTAATCCAATCGCGGGAAGATCGTCTCCGCGCAGTACCTGGGAACAGAGAAACCGCCACCATTGTTGGCATCTGATTGAGTCAACGTCTTAGCAAACGAAGTGGGTTTTTCAGCAGTTTCAGATGCACTGCTCCCTAAAACCGCATCCTCAAAGTCAGGCTCATTATTGTTCCCAATCGGAACCAGCCGAATCTTAGCATAAACCTCATCGGTCTCCAGGTCGGCCAAATACTTCACGGCGGCGACTCTGCAGAGAATCAGAGCTGGAATCTTAGGCACCATAGAGAAATCCACA…	*	AS:i:1114	EV:Z:0.0
SR_146530	0	UN04793	196	255	1S596M6S	*	0	0	GGCAAACGAAGTGGGTTTTTCAGCGGTTTCAGATGCACTGCTCCCTAAAACCGCATCCTCAAAGTCAGGCTCATTATTGTTCCCAATCGGAACCAGCCGAATCTTAGCATAAACCTCATCGGTCTCCAGGTCGGCCAAATACTTCACGGCGGCGACTCTGCAGAGAATCAGAGCTGGAATCTTAGGCACCATAGAGAAATCCACATTGGTGAGAGTGTGCTCCGCGTGGCCTTGCGGGAAGTAGAAAACCTTCGAGTTCACCGGAGGCATTTGCACCATCCCGCCGGCGCAAGCGTGCCATAGCTGCGAGTCCAAACAATTCGTCTCGCTCGACTCCATTTCCTCTTCCAAACCTCTTGAGATGTAATTTTCCTCCTCTTCAATTCCTCCACTGAAAAC…	*	AS:i:1173	EV:Z:0.0
SR_071056	0	UN04793	652	255	35M1D226M	*	0	0	CTGCATATGTAAATTAAACCTCGACGAGAAGGACGAAACAACACGCTAAGAAGAGAGCTCTGAGCGAGTCCTCTCTACAGCTCCATCAAATCAAACTCTACACCAGAAGGTCATAACCGTGTATATATGCATACGTATAAAGACGTAAATGCTGTGCAGAGAGGCTAAATACTATAAACACTAAAATTAAGGCCTATATAAGCTTCTAGGACTAAAATTGAATTGAATACTAGCATTTACTACTCACTGCAAACCCAAATC	*	AS:i:509	EV:Z:1e-144
CR_092235	0	UN04794	1	255	239M1D105M1D8M1D113M1D23M1I92M1I27M	*	0	0	GGGAGGCAATGCAAGCCAGCAGAACAGAAAATTGACGACGCGACTTCTCGCACTGCCGGCGAGGTGTTTGACGCGAGCAAGGGACTATTACGTGAAGGGCATGAACAGGTGCGCTATAAATCCGCCGAAGCAGAGATTTGGGAGGAGTTACAGTAGCTTTACTGCCACCGCATGCCGCAGCTCTGACAGCGAGGATTTCCGGGAGCTCCTCCGGGCGGCTTCCGGCAGGAAAGACAGTACGTGGCGGTGGGACTGGTGGTGCAGCCGCAGATGCGGTTGCGGAGGGCGCGTAGGAGTTGCAGCGTGGCGATGGGGAGGATTGATGAAGGGAAGCCTTGTTTCTTGAAAAGGAGATGATGATAATAATGTTTATGTGATAAATCCTCAGCTCCGTTACTA…	*	AS:i:1162	EV:Z:0.0
CR_040062	0	UN04794	2	255	509M1I27M5S	*	0	0	GGAGGCAATGCAAGCCAGCAGAACAGAAAATTGACGACGCGACTTCTCGCACTGCCGGCGAGGTGTTTGACGCGAGCAAGGGACTATTACGTGAAGGGCATGAACAGGTGCGCTATAAATCCGCCGAAGCAGAGATTTGGGAGGAGTTACAGTAGCTTTACTGCCACCGCATGCCGCAGCTCTGACAGCGAGGATTTCCGGGAGCTCCTCCGGGCGGCTTCCGGCAGGAAAGACAGTAACGTGGCGGTGGGACTGGTGGTGCAGCCGCAGATGCGGTTGCGGAGGGCGCGTAGGAGTTGCAGCGTGGCGATGGGGAGGATTGATGAAGGGAAGCCTTGTTTCTTTGAAAAGGAAGATGATGATAATAATGTTTATGTGATAAATCCTCAGCTCCGTTAC…	*	AS:i:1047	EV:Z:0.0
CR_095795	16	UN04794	5	255	607M3S	*	0	0	GGCAATGCAAGCCAGCAGAACAGAAAATTGACGACGCGACTTCTCGCACTGCCGGCGAGGTGTTTGACGCGAGCAAGGGACTATTACGTGAAGGGCATGAACAGGTGCGCTATAAATCCGCCGAAGCAGAGATTTGGGAGGAGTTACAGTAGCTTTACTGCCACCGCATGCCGCAGCTCTGACAGCGAGGATTTCCGGGAGCTCCTCCGGGCGGCTTCCGGCAGGAAAGACAGTAACGTGGCGGTGGGACTGGTGGTGCAGCCGCAGATGCGGTTGCGGAGGGCGCGTAGGAGTTGCAGCGTGGCGATGGGGAGGATTGATGAAGGGAAGCCTTGTTTCTTTGAAAAGGAAGATGATGATAATAATGTTTATGTGATAAATCCTCAGCTCCGTTACTAT…	*	AS:i:1203	EV:Z:0.0
SR_116061	0	UN04794	5	255	464M1D15M1D99M1I15M1D11M	*	0	0	GGCAATGCAAGCCAGCAGAACAGAAAATTGACGACGCGACTTCTCGCACTGCCGGCGAGGTGTTTGACGCGAGCAAGGGACTATTACGTGAAGGGCATGAACAGGTGCGCTATAAATCCGCCGAAGCAGAGATTTGGGAGGAGTTACAGTAGCTTTACTGCCACCGCATGCCGCAGCTCTGACAGCGAGGATTTCCGGGAGCTCCTCCGGGCGGCTTCCGGCAGGAAAGACAGTAACGTGGCGGTGGGACTGGTGGTGCAGCCGCAGATGCGGTTGCGGAGGGCGCGTAGGAGTTGCAGCGTGGCGATGGGGAGGATTGATGAAGGGAAGCCTTGTTTCTTTGAAAAGGAAGATGATGATAATAATGTTTATGTGATAAATCCTCAGCTCCGTTACTAT…	*	AS:i:1170	EV:Z:0.0
SR_122982	16	UN04794	5	255	668M1S	*	0	0	GGCAATGCAAGCCAGCAGAACAGAAAATTGACGACGCGACTTCTCGCACTGCCGGCGAGGTGTTTGACGCGAGCAAGGGACTATTACGTGAAGGGCATGAACAGGTGCGCTATAAATCCGCCGAAGCAGAGATTTGGGAGGAGTTACAGTAGCTTTACTGCCACCGCATGCCGCAGCTCTGACAGCGAGGATTTCCGGGAGCTCCTCCGGGCGGCTTCCGGCAGGAAAGACAGTAACGTGGCGGTGGGACTGGTGGTGCAGCCGCAGATGCGGTTGCGGAGGGCGCGTAGGAGTTGCAGCGTGGCGATGGGGAGGATTGATGAAGGGAAGCCTTGTTTCTTTGAAAAGGAAGATGATGATAATAATGTTTATGTGATAAATCCTCAGCTCCGTTACTAT…	*	AS:i:1324	EV:Z:0.0
CR_005710	0	UN04794	7	255	611M	*	0	0	CAATGCAAGCCAGCAGAACAGAAAATTGACGACGCGACTTCTCGCACTGCCGGCGAGGTGTTTGACGCGAGCAAGGGACTATTACGTGAAGGGCATGAACAGGTGCGCTATAAATCCGCCGAAGCAGAGATTTGGGAGGAGTTACAGTAGCTTTACTGCCACCGCATGCCGCAGCTCTGACAGCGAGGATTTCCGGGAGCTCCTCCGGGCGGCTTCCGGCAGGAAAGACAGTAACGTGGCGGTGGGACTGGTGGTGCAGCCGCAGATGCGGTTGCGGAGGGCGCGTAGGAGTTGCAGCGTGGCGATAGGGAGGATTGATGAAGGGAAGCCTTGTTTCTTTGAAAAGGAAGATGATGATAATAATGTTTATGTGATAAATCCTCAGCTCCGTTACTATCC…	*	AS:i:1203	EV:Z:0.0
SR_109564	16	UN04794	14	255	2S14M1I545M	*	0	0	GCAGCCAGCAGAACNGAAAAATTGACGACGCGACTTCTCGCACTGCCGGCGAGGTGTTTGACGCGAGCAAGGGACTATTACGTGAAGGGCATGAACAGGTGCGCTATAAATCCGCCGAAGCAGAGATTTGGGAGGAGTTACAGTAGCTTTACTGCCACCGCATGCCGCAGCTCTGACAGCGAGGATTTCCGGGAGCTCCTCCGGGCGGCTTCCGGCAGGAAAGACAGTAACGTGGCGGTGGGACTGGTGGTGCAGCCGCAGATGCGGTTGCGGAGGGCGCGTAGGAGTTGCAGCGTGGCGATGGGGAGGATTGATGAAGGGAAGCCTTGTTTCTTTGAAAAGGAAGATGATGATAATAATGTTTATGTGATAAATCCTCAGCTCCGTTACTATCCTAGA…	*	AS:i:1094	EV:Z:0.0
CS_042199	16	UN04794	66	255	609M	*	0	0	GTTTGACGCGAGCAAGGGACTATTACGTGAAGGGCATGAACAGGTGCGCTATAAATCCGCCGAAGCAGAGATTTGGGAGGAGTTACAGTAGCTTTACTGCCACCGCATGCCGCAGCTCTGACAGCGAGGATTTCCGGGAGCTCCTCCGGGCGGCTTCCGGCAGGAAAGACAGTAACGTGGCGGTGGGACTGGTGGTGCAGCCGCAGATGCGGTTGCGGAGGGCGCGTAGGAGTTGCAGCGTGGCGATGGGGAGGATTGATGAAGGGAAGCCTTGTTTCTTTGAAAAGGAAGATGATGATAATAATGTTTATGTGATAAATCCTCAGCTCCGTTACTATCCTAGAAGCAAAAGCCATGCTGTCACAAACAGGACCACTCTTGGCTTCTGAAATGCAAATT…	*	AS:i:1207	EV:Z:0.0
SR_009519	16	UN04794	66	255	588M1D23M	*	0	0	GTTTGACGCGAGCAAGGGACTATTACGTGAAGGGCATGAACAGGTGCGCTATAAATCCGCCGAAGCAGAGATTTGGGAGGAGTTACAGTAGCTTTACTGCCACCGCATGCCGCAGCTCTGACAGCGAGGATTTCCGGGAGCTCCTCCGGGCGGCTTCCGGCAGGAAAGACAGTAACGTGGCGGTGGGACTGGTGGTGCAGCCGCAGATGCGGTTGCGGAGGGCGCGTAGGAGTTGCAGCGTGGCGATGGGGAGGATTGATGAAGGGAAGCCTTGTTTCTTTGAAAAGGAAGATGATGATAATAATGTTTATGTGATAAATCCTCAGCTCCGTTACTATCCTAGAAGCAAAAGCCATGCTGTCACAAACAGGACCACTCTTGGCTTCTGAAATGCAAATT…	*	AS:i:1203	EV:Z:0.0
SR_023636	0	UN04794	66	255	612M	*	0	0	GTTTGACGCGAGCAAGGGACTATTACGTGAAGGGCATGAACAGGTGCGCTATAAATCCGCCGAAGCAGAGATTTGGGAGGAGTTACAGTAGCTTTACTGCCACCGCATGCCGCAGCTCTGACAGCGAGGATTTCCGGGAGCTCCTCCGGGCGGCTTCCGGCAGGAAAGACAGTAACGTGGCGGTGGGACTGGTGGTGCAGCCGCAGATGCGGTTGCGGAGGGCGCGTAGGAGTTGCAGCGTGGCGATGGGGAGGATTGATGAAGGGAAGCCTTGTTTCTTTGAAAAGGAAGATGATGATAATAATGTTTATGTGATAAATCCTCAGCTCCGTTACTATCCTAGAAGCAAAAGCCATGCTGTCACAAACAGGACCACTCTTGGCTTCTGAAATGCAAATT…	*	AS:i:1213	EV:Z:0.0
CR_114287	16	UN04794	109	255	570M	*	0	0	GTGCGCTATAAATCCGCCGAAGCAGAGATTTGGGAGGAGTTACAGTAGCTTTACTGCCACCGCATGCCGCAGCTCTGACAGCGAGGATTTCCGGGAGCTCCTCCGGGCGGCTTCCGGCAGGAAAGACAGTAACGTGGCGGTGGGACTGGTGGTGCAGCCGCAGATGCGGTTGCGGAGGGCGCGTAGGAGTTGCAGCGTGGCGATGGGGAGGATTGATGAAGGGAAGCCTTGTTTCTTTGAAAAGGAAGATGATGATAATAATGTTTATGTGATAAATCCTCAGCTCCGTTACTATCCTAGAAGCAAAAGCCATGCTGTCACAAACAGGACCACTCTTGGCTTCTGAAATGCAAATTAAAAACGTTTGTCCTTTAAAAGTTTTTGTGTATCATAGGTTAG…	*	AS:i:1130	EV:Z:0.0
CR_092991	0	UN04794	111	255	567M	*	0	0	GCGCTATAAATCCGCCGAAGCAGAGATTTGGGAGGAGTTACAGTAGCTTTACTGCCACCGCATGCCGCAGCTCTGACAGCGAGGATTTCCGGGAGCTCCTCCGGGCGGCTTCCGGCAGGAAAGACAGTAACGTGGCGGTGGGACTGGTGGTGCAGCCGCAGATGCGGTTGCGGAGGGCGCGTAGGAGTTGCAGCGTGGCGATGGGGAGGATTGATGAAGGGAAGCCTTGTTTCTTTGAAAAGGAAGATGATGATAATAATGTTTATGTGATAAATCCTCAGCTCCGTTACTATCCTAGAAGCAAAAGCCATGCTGTCACAAACAGGACCACTCTTGGCTTCTGAAATGCAAATTAAAAACGTTTGTCCTTTAAAAGTTTTTGTGTATCATAGGTTAGGT…	*	AS:i:1124	EV:Z:0.0
CR_071444	16	UN04794	170	255	23M1I15M1I72M1I338M	*	0	0	GCATGCCGCAGCTCTGACAGCGAGGGATTTCCGGGAGCTGCCTCCGGGCGGCTTCCGGCAGGAAAGACAGTAACGTGGCGGTGGGACTGGTGGTGCAGCCGCAGATGCGGTTGGCGGAGGGCGCGTAGGAGTTGCAGCGTGGCGATGGGGAGGATTGATGAAGGGAAGCCTTGTTTCTTTGAAAAGGAAGATGATGATAATAATGTTTATGTGATAAATCCTCAGCTCCGTTACTATCCTAGAAGCAAAAGCCATGCTGTCACAAACAGGACCACTCTTGGCTTCTGAAATGCAAATTAAAAACGTTTGTCCTTTAAAAGTTTTTGTGTATCATAGGTTAGGTTAGGAGTACTTCAGTACTGCCAAACTACAAAATGCTACTTAGGTAGAAGACAGTGT…	*	AS:i:866	EV:Z:0.0
SR_071197	0	UN04794	176	255	25M1D6M1D4M1D6M1D3M1D5M1D19M1D123M1D94M1D16M1I5M1D124M1I18M	*	0	0	CGCAGCTCTGACAGCGAGGATTTCCGGAGCTCTCCGGCGGCTCCGCAGGAAGACAGTAACGTGGCGGTGGACTGGTGGTGCAGCCGCAGATGCGGTTGCGGAGGGCGCGTAGGAGTTGCAGCGTGGCGATGGGGAGGATTGATGAAGGGAAGCCTTGTTTCTTTGAAAAGGAAGATGATGATAATAATGTTATGTGATAAATCCTCAGCTCCGTTACTATCCTAGAAGCAAAAGCCATGCTGTCACAAACAGGACCACTCTTGGCTTCTGAAATGCAAATTAAAACGTTTGTCCTTTAAAAAGTTTTGTGTATCATAGGTTAGGTTAGGAGTACTTCAGTACTGCCAAACTACAAAATGCTACTTAGGTAGAAGACAGTGTGGAGTGTGGAGAGTATAT…	*	AS:i:805	EV:Z:0.0
SR_002152	16	UN04794	320	255	24M1I266M	*	0	0	ATTGATGAAGGGAAGCCTTGTTTCTTTTGAAAAGGAAGATGATGATAATAATGTTTATGTGATAAATCCTCAGCTCCGTTACTATCCTAGAAGCAAAAGCCATGCTGTCACAAACAGGACCACTCTTGGCTTCTGAAATGCAAATTAAAAACGTTTGTCCTTTAAAAGTTTTTGTGTATCATAGGTTAGGTTAGGAGTACTTCAGTACTGCCAAACTACAAAATGCTACTTAGGTAGAAGACAGTGTGGAGTGTGGAGAGTATATTATATTGTGTTGTACTTAAATGAAAG	*	AS:i:567	EV:Z:1e-161
SS_114381	0	UN04795	1	255	161M1D74M1D10M1D4M1D313M1I46M	*	0	0	GGCAAATATACCTAATAGCCATACACAATTCTCCAAACTATAAATTTAACAAAAACAAAATCATATGAAAGAACTATGGAAGAACAAAAACAAAATCATATGGGCTCAGTTCATGAACAAAAAACAAAATCATGTGGGCTTAGTTCATGAACAAAAACAAATCATATGGAAGAACAAAATCACTGGTTGACTGCTACGGTCGTCAAGCTGCTACCACGGAGAAGAACAGGGGACGTCGCGGCTACTGGATGCCGTCGGGAGTGTCGTCGGAACAGAGAAACCGAAACTCGCCGCCGTCTGTTGTTGTCCATTGATAGCCTCACGTCGTCGCCGGAACCCATGGAGGCTTCACCGTAGATCTGCCCTATTCCCGCCGATCTTTCGCCGCAAAGCTGCTGT…	*	AS:i:1170	EV:Z:0.0
SR_071233	0	UN04795	138	255	297M4S	*	0	0	GCTTAGTTCATGAACAAAAACAAAATCATATGGAAGAACAAAATCACTGGTTGACTGCTACGGTCGTCAAGCTGCTACCACGGAGAAGAACAGGGGACGGTCGCGGCTACGTGGAGTGCCGTCGGGAGTGTCGTCGGAACAGAGAAACCGAAACTCGCCGCCGTCTGTTGTTGTCCATTGATAGCCTCACGTCGTCGCCGGAACCCATGGAGGCTTCACCGTAGATCTGCCCTATTCCCGCCGATCTTTCGCCGCAAAGCTGCTGTTGCAAGGGAGAGGAAGACTTCAAAGCTACCCTGCC	*	AS:i:589	EV:Z:1e-168
SR_071239	0	UN04796	1	255	454M1D16M24S	*	0	0	AGCGACTGCACCTCTGTTGTTGGATTGGAGCAGCGGAGGTGCAGTCGCTGTAATGACCCACATGAAGAACCAATTGGCCAATGTAGCCACACTTCCAGCAAGGCCTTTGATTTTAATCGGGAGAATCTGCAATACCAGATCGAGAACATTAGTCAAAAAGTCCATCCTGAGTTTCAGCAATCGAGTGTACAGTGTTGAGCATATAATATATAAACATAAATATGCAATCCAACTATCAGCTTAGGCTTTTAGTTGTGATGGAGCACAACTACAATTTGGTATTAGAGCCTCATGGGTTTAAATCTCCGCGTCACCCGATAAAAAAGAAGACTATGGTCCACGTGTTAATTTCAAATAGACCATATATGCTGAAGTAAACGATAAAATTCACCGGGGAAA…	*	AS:i:924	EV:Z:0.0
SR_094802	16	UN04796	412	255	8S437M	*	0	0	GGAGAATCTCAGACATGATAAGCCATGGTATGGGTCCCATTCCAAGCGAAAAGCAAACAATCATGCACATAACGCCAACAACAGATAATATTCCCAAAATGGCATAGACAGAAGAGTCTTCTGATACAAAACCCTTTAGAAAGAAGGAAACGGAAATGAGTAGGAGACTAACAGCCATTCCGGTGGATGAGACAATAAGTAAAATCCTACGCCCTGTTTTGTCCACAAGCCATGTAGCAATTGCAGTTGCAAACTGAACTGGATAGCACCAACACCACATCGTGCATGCATGACTCGAGAATTCAAGCTGATTGAAATATGACTAGATAGAATATCACCCATTGGTTCCACTTAGCTGCTGCAGACAGAGTAGTCCAATCCCGATCATCAAAGGCAACC…	*	AS:i:866	EV:Z:0.0
SS_074827	16	UN04796	748	255	535M	*	0	0	GTTCCACTTAGCTGCTGCAGACAGAGTAGTCCAATCCCGATCATCAAAGGCAACCAATATCTTCTCTGTTTAAGATCTGCAAAACGTACGGCTGTTCTTCTGGTTGTCGATGCAAGAGACCTCTTAATTTCGTTTACTTCAACAGTAATGTCAGCATCAAAACCTCGAAGAACTTGCAAAGAGGTTTCAAAATCTTCTGTTAACCCCATTTTTTGCCATCGAGGAGATTCTGGAATAAAAAACAGTCCCGGTATCAACACCAGACAAGGCAATATCCCGATAACAGCGAGCAGTCTCCAGTTGACAAATAGTCCCAACAAATATGACAGCATAATCCCGACAGTAACAGCTAACTGTATTACATCGACGACGCCCCTCTCAAATTTTGAGGTGCTATTT…	*	AS:i:1061	EV:Z:0.0
SS_057859	0	UN04797	1	255	478M	*	0	0	CGAGCGGCAGCATCGAGAGTTGGCATTGGTGGCTAAATCGCATTGGTCGTCAAGCACATCGAGCTATATATCGAAAAGTGGTTGAGCGCGTACTATCATTGTCGGTAATCGTTGTGTAAGCAGACGTTGGTGCGTCGGACGGAAGAGGCGGGCATTCGCGGCCATCGGAAAGCAACACACGACCTAGTTGAAAATCGGTAAGTTGGTGCTCGATTTCGGATTCTTTTCCGAGCAAGAGCTAAACAAGCCGCTAAAATTGGCTAGCGAAGTGCGAAGTTTAGTACGATGGCCGCGTCTTAAGTCGGAATTCGGTTTTTTTCTTTTTTTCTTTTTGCGCCAATTTGAGTCGCAAGCAATGATCGACGTCTAAGCATCCGCCGGTTGGGCCGTGATGACCTT…	*	AS:i:948	EV:Z:0.0
SR_071303	0	UN04797	3	255	49M1D99M1D41M1D26M	*	0	0	AGCGGCAGCATCGAGAGTTGGCATTGGTGGCTAAATCGCATTGGTCGTCAGCACATCGAGCTATATATCGAAAAGTGGTTGAGCGCGTACTATCATTGTCGGTAATCGTTGTGTAAGCAGACGTTGGTGCGTCGGACGGAAGAGGCGGCATTCGCGGCCATCGGAAAGCAACACACGACCTAGTTGAAATCGGTAAGTTGGTGCTCGATTTCGGA	*	AS:i:404	EV:Z:1e-113
SR_150082	0	UN04798	1	255	573M	*	0	0	AAACTACACAGCAATTTATTCACAATGGCCGCCACCTCCAAGATTTTCGCTGTAGTGGTTGCTGTTTTGCTCTTTCCTTGTGCTTCCATGGCATCGCTGGGAGCATAGAGTGCGAGAAATTGAACAAGGAATCGTGTGGATTTGCAATATCATCAAGCGGGAAGCGATGCGTGCTAGAGAAGCACGTCCGGCGAGGCGGCGAGGAAGCGTACAGTTGCAGGACGTCGGAAATCGAGGCCGACAAGAAAGCTGGTGAAGGACTGGATTGAAACGGAGGAGTGCATTCAGGCGTGCGGCGTCGATCGGAGCTCCCTCGGAATCTCCTCCGACGCTCTCCTGGAATCGCACTTCACGCACAAGCTTTGCTCGACTCCCTGCTACCACCGCTGCCCTAACATC…	*	AS:i:1128	EV:Z:0.0
SR_071364	0	UN04798	63	255	3S15M1D20M1D59M1D2M1D83M1D64M	*	0	0	GCTTGTTTTGCTCTTTCCTGTGCTTCCATGGCATCGCTGGAGCATAGAGTGCGAGAAATTGAACAAGGAATCGTGTGGATTTGCAATATCATCAAGCGGAGCGATGCGTGCTAGAGAAGCACGTCCGGCGAGGCGGCGAGGAAGCGTACAGTTGCAGGACGTCGGAAATCGAGGCTGACAAGAAGCTGGTGAAGGACTGGATTGAAACGGAGGAGTGCATTCAGGCGTGCGGCGTCGATCGGAGCT	*	AS:i:446	EV:Z:1e-125
CR_019489	16	UN04799	1	255	60M1D120M1D300M1D75M1D3M1D43M	*	0	0	CAACTTTTCTACTACTATGTATCAACTGTAGTTGTAGTAATATCCCTATTGAAAATCTAATTTTTGTTTTGGCAAGTCTGTTGATTAAGATGCTGGTTGGCTGTGTTTGTTAATAGTTTTACACACTTTAAGACTTTCAATTATGGATTCTGTATTTATCATTCTCACGTCTCTAATGAGTTTTTCTTGGAAACTATTTTGAGTTGTGTGGATATTTGTTTTGAGTAGTTACTTGCCCCATCCTTGTTCAACTAAATTAAATTGAACTAACCTGGAGGTCGGTAATTGATGCCTTTGATACTTGTATCACTTTTAGGTAATAGACTATAAAACACAGCAGAGTAGGCTCTTCCCTTTGTTGGCTTCTGCCTATGCCTTCAGATTTGTTGGTGAGTGGCT…	*	AS:i:1156	EV:Z:0.0
CR_065735	16	UN04799	9	255	559M1D38M	*	0	0	CTACTACTATGTATCAACTGTAGTTGTAGTAATATCCCTATTGAAAATCTAATTTTTTGTTTTGGCAAGTCTGTTGATTAAGATGCTGGTTGGCTGTGTTTGTTAATAGTTTTACACACTTTAAGACTTTCAATTATGGATTCTGTATTTATCATTCTCACGTCTCTAATGAGTTTTTTCTTGGAAACTATTTTGAGTTGTGTGGATATTTGTTTTGAGTAGTTACTTGCCCCATCCTTGTTCAACTAAATTAAATTGAACTAACCTGGAGGTCGGTAATTGATGCCTTTGATACTTGTATCACTTTTAGGTAATAGACTATAAAACACAGCAGAGTAGGCTCTTCCCTTTGTTGGCTTCTGCCTATGCCTTCAGATTTGTTGGTGAGTGGCTGAAATG…	*	AS:i:1175	EV:Z:0.0
SR_071376	0	UN04799	317	255	15S62M1D47M3S	*	0	0	GTGGACAGGAAACACAGGTAATAGACTATAAAACACAGCAGAGTAGGCTCTTCCCTTTGTTGGCTTCTGCCTATGCCTCAGATTTGTTGGTGAGTGGCTGAAATGGTTGTACACTGATGTAACCAAA	*	AS:i:208	EV:Z:5e-54
SR_071401	0	UN04800	1	255	99M1D287M4S	*	0	0	ATGAAAGTTCATAAAGTGAACGTGTGTGCAATTTGCACGTTTATCTGTATACATGAATGGTTGTGTGATTCAAAGAACAGACTTTATCCACACCTGACATTTAGTTGTAATAATAACATTATGCTCTTATGCCACTGTTCTTCATTCATGTAACTCTCTCAAGTAGCTACACATGAGAAACATATGGGTTTTAATATGTGCAAAAATAATGAGTATTTCTTATCAAGTGACTGCCTTCAAATGATCATTTTTGTTTCTTTAAAATTTTCAGGAAAAAGGTTATAGGTTTAGATGACCTGTTAAATGACTTCTACAAGGAGAATAAGAAGGTTACTAAACGTAAGGTCCAAGAGGCCTATGATTCTGATGATGACATTGATTTTTTTGTTG	*	AS:i:757	EV:Z:0.0
SR_106516	0	UN04800	1	255	105M1D9M1D6M1D391M	*	0	0	ATGAAAGTTCATAAAGTGAACGTGTGTGCAATTTGCACGTTTATCTGTATACATGAATGGTTGTGTGATTCAAAGAACAGACTTTATCCACACCTGACATTTTAGTGTAATAATACATTAGCTCTTATGCCACTGTTCTTCATTCATGTAACTCTCTCAAGTAGCTACACATGAGAAACATATGGGTTTTAATATGTGCAAAAATAATGAGTATTTCTTATCAAGTGACTGCCTTCAAATGATCATTTTTGTTTCTTTAAAATTTTCAGGAAAAAGGTTATAGGTTTAGATGACCTGTTAAATGACTTCTACAAGGAGAATAAGAAGGTTACTAAACGTAAGGTCCAAGAGGCCTATGATTCTGATGATGACATTGATTTTTTTTTGGTAATGAAATTA…	*	AS:i:991	EV:Z:0.0
SR_071412	0	UN04801	1	255	57M1D146M1D3M1D5M1D8M1D3M1D11M1D280M	*	0	0	AAAATAAAGATTAGTTGTAATATGAAACAACTCCATCTTACATACTACTACCAAAAGTTGGTAAAATTGACAACCATAAGTGCCTCTTGGCTACAAAATGTTTAGACGTAACACTCGAAATAAAGAGCAAAAGCAAAACAAAACGCTTGGTTCCAAACATGGTGTTGAGTGCGCAAGTATAACGATGGAATCACAGCCTCCTTCCCTCCTTCCACCTTTCCACCGCTTGGCTGCGGTATCGGCTAGGTCAGTTGGGGAAATGGATGTAAACATCCTCTATACGGCCAATCTTCATGCCTGACCGAGCAAGGGCTCTGAGAGCAGACTGAGCACCAGGACCGGGAGTCTTGGTCTTGTTACCACCTGTAGCTCGAAGCTTAATGTGAAGAGCTGTAATCC…	*	AS:i:967	EV:Z:0.0
SS_034006	0	UN04801	10	255	43M1D76M1D130M1D3M1D7M1D1M1D444M	*	0	0	ATTAGTTGTAATATGAAACAACTCCATCTTACATACTACTACCAAAGATTGGTAAAATTGACAACCATAAGTGCCTCTTGGCTACAAAATGTTTAGACGTAACACTCGAAATAAAGAGCAAAGCAAAACAAAACGCTTGGTTCCAAACATGGTGTTGAGTGCGCAAGTATAACGATGGAATCACAGCCTCCTTTCCCCTCCTTTCCACCTTTTCCATCCGCTTGGCTGGCGGTATCGGCTAGGTCAGTTGGGAATGGATTAACATCCTCTATACGGCCAATCTTCATGCCTGACCGAGCAAGGGCTCTGAGAGCAGACTGAGCACCAGGACCGGGAGTCTTGGTCTTGTTACCACCTGTAGCTCGAAGCTTAATGTGAAGAGCTGTAATCCCAAGCTCC…	*	AS:i:1354	EV:Z:0.0
SR_071493	0	UN04802	1	255	108M	*	0	0	GTCTAGGTTAGCGCGCAGTTGGCACCGTAACCGCGTCTCGGTTCATCCGCATCGCCAGTTCTGCTTACCAAAAATGGCCCACTTGGAGCTGTTGATTCCGTGGGCGGC	*	AS:i:214	EV:Z:7e-56
SR_077513	0	UN04802	52	255	4S26M1D96M3S	*	0	0	CGCCTCGCCAGTTCTGCTTACCAAAAATGGCCACTTGGAGCTGTTGATTCCGTGGGCGGCGTCAACAAAGCAGCCGCACCGTCCTACCTATTTAAAGTTTGAGAATAGGTCGAGGGCGTTACGCCCNCC	*	AS:i:234	EV:Z:9e-62
SS_099374	16	UN04803	1	255	126M1I698M1S	*	0	0	ATCTCTACTTCGTCTACTTCTTCAAATCTCTCTGTAGTTCTTCAAAGCTCATCTTACAATCCTCGATTCAAACCTCGTTTCCGATTTCAGTACCAGTTTCAGCTCTTCTAGTCACACGTTGAGGATNTGTTGCTACGCTGCGGCAAAGCACAGACCGGGCCGGTGAAGAAGCGAACAAATTCCAAAACAAAGAAAAATAAGAGGTCCAGTAGTAGTACTGCTCTGGAAGCCGAGGTGATTGACGAAGATGTTGAGCTCGAATTTTACGAAAGAGGGTCGGCATCTTCCGAACGTTACCACCCGCTGCCGCTGCCGAAACCTCCCGCCGGTTTCGTGCTGGACGAGCAAGGCCGTGTTCTCATGGTTTCGAACAAACGTATTGTTACAATTGTGGATTCC…	*	AS:i:1618	EV:Z:0.0
SR_071522	0	UN04803	559	255	53M1D44M1D424M	*	0	0	ATTCAATCCTCAATGCTTGTTTGGCCTGGTGTAATTTGTAGTCATATCTACTCAAAAAAGTAGCAGTTGGGCCAAACAATTGAAGTATTTAATAGACAAAATGCTTTATTGCTTTATGGCTAGATAAGTGGAAAGAGTCTATGTTGGAAAGCTCAAATTGAGGCTTTTCATGAAAGCCTTGTATCAAGAAGCCATCAACTAGGCTAAACAAACACTAATCTAGTGTATTGATGCTTGTGAAGAAAACCATACCAAAAGAAAAAAAGGCAAACACAAGTGCATGCTTTATGTTTTCATTTGCAATAATGAAGGGATGACTCAACTTACATCCAATTTATATGCACATCTGCGTGATAGGTCAGTGATGAAGAAGTTGAAACTATCCTCCCTACGGCAGCC…	*	AS:i:1019	EV:Z:0.0
CS_095726	0	UN04804	1	255	698M	*	0	0	GGCCTTACGGGTAATAGCAGAAAGCCTATCAGAAGAGGAGATTGCTGGTCTAAGGGAGATGTTTAAGGCCATGGATACTGATAATAGTGGTGCAATTACATTTGATGAACTCAAAGCTGGTTTAAGAAAATATGGGTCTACTTTAAAGGATACAGAAATACGAGAACTAATGGATGCGGTAAGGCAATTTTATGGTAACAGTATTTTTAGAAATCTTTCTCATACATCTCTGGCAAGTTATAACCTGATCAATCCTCTGAGGACCTATACAGCCTGAAATGGCAGTTTAGGTGGATATGCAGTGTGGCCAAACTCATGTCAACACAACAAAAAAATTAAATTAAATAAATAAAACAGGAAAAAAAAGCTCGGTGTTCTTGATACAATAGGATATGTGAA…	*	AS:i:1384	EV:Z:0.0
SS_103456	16	UN04804	359	255	3S67M1D141M1D380M	*	0	0	AGAAAAAAAAAACTCGGTGTTCTTGATACAATAGGATATGTGAATGTTTAAACCCTACATTTTGGTAAAATTAAACTCAACTGTAATCTTGAGTCTTCAAAGTTCACTCCTTCAGAATGTTGATTAAGCGCATTATGGCTAGGAACCTGTGAACAACGGGGAAATAACAAAAAATAAACACATTATATAAATAAAGCTGACCTCCAGTTTTGTAAGTCTTTTAAGTGGTGGCATCTAGGTTCCTTTGTTGGAGGACAATCTATTGTTGAGGAAACTAATTACAACAATATCTGGGCACCAGTTCAATTGGTTCAGATCATAGGCTCACAGATAAAAACATCACAAGCATTAACGCTTTAAGTATCCATGTATGATTCCATGGGGTCATGGCACTGTTGT…	*	AS:i:1144	EV:Z:0.0
SR_071572	0	UN04804	880	255	11M1D19M1D359M1I6M	*	0	0	ATTATGGAGAATTGTAGCAGCGACAATTCACTTAACAAATTAGAACGTGAAGAACATCTTGTTGCAGCATTTCAATATTTTGACAAGGATGGAAGTGGTTATATTACAGTTGATGAGCTCCAGCAAGCTTGTGTAGAACATAACATGACAGATGTTTTCTTTGAAGATATAATCAGAGAAGTGGATCAAGATAATGATGGCGGATTGATTATGGGAGGTTGTGTCTGATGACAAAGAATGCAATGGATGTTGGAGTGACGAACTATGCGAAACAGTGTGAATATCAGTATGAGAGATGCACCAGGAGCTCATTAGCTTTTGAAAAGACACGTCATCTATAGGGGTGTACAGGATTGATGGCAGATGATGATGCAGCAGAGCTTTTGTTANGCATGC	*	AS:i:761	EV:Z:0.0
SR_035441	0	UN04805	1	255	600M	*	0	0	AAAAGTTTTATTATACAAAGGATTCACTGAACTGCACTACCGTTACTAATTCTTCTTTCTATCAATATACTTATAGTCATGAAAACTTACCCATCTTCTACTAATTAAGATGCCTGGTACGCTTGTATATCCTTCTCACACCAATTGGGGTACTATTTTGGAAATGGTGCACGAGTTCGTACATGTGCCTGAATGAATTTCATCTTATTTTCTCCATTTCTTGACCAAAACACCCTATAAATGACCTTATTTCCCTTCAAAATGCAAAAGTGCCTAAATTTAGACCTTCAATGCAATTTATACCAATTTAGGTCATTTCAAGCACAAATCATACCAATTTAGCCACAAATCCACTCTAAAATATACCCAAAAATACCTTACATTTGGCATTTATGAAGT…	*	AS:i:1189	EV:Z:0.0
SR_071580	0	UN04805	1	255	91M1I1M1D2M1D4M1D3M1D1M1D44M1I75M1D5M1D139M1D2M1I132M1D92M	*	0	0	AAAAGTTTTATTATACAAAGGATTCACTGAACTGCACTACCGTTACTAATTCTTCTTTCTATCAATATACTTATAGTCATGAAAACTTACCNCTCTCTATAATAGATGCCTGGTACGCTTGTATATCCTTCTCACACCAATTGGGGTGACTATTTTGGAAATGGTGCACGAGTTCGTACATGTGCCTGAATGAATTTCATCTTATTTTCTCCATTTCTTGACCAAACACCTATAAATGACCTTATTTCCCTTCAAAATGCAAAAGTGCCTAAATTTAGACCTTCAATGCAATTTATACCAATTTAGGTCATTTCAAGCACAAATCATACCAATTTAGCCACAAATCCACTCTAAAATATACCCAAAATAACCTTACATTTGGCATTTATGAAGTAATAA…	*	AS:i:1088	EV:Z:0.0
SR_085646	0	UN04805	1	255	108M1I260M1D231M	*	0	0	AAAAGTTTTATTATACAAAGGATTCACTGAACTGCACTACCGTTACTAATTCTTCTTTCTATCAATATACTTATAGTCATGAAAACTTACCCATCTTCTACTAATTAATGATGCCTGGTACGCTTGTATATCCTTCTCACACCAATTGGGGTACTATTTTGGAAATGGTGCACGAGTTCGTACATGTGCCTGAATGAATTTCATCTTATTTTCTCCATTTCTTGACCAAAACACCCTATAAATGACCTTATTTCCCTTCAAAATGCAAAAGTGCCTAAATTTAGACCTTCAATGCAATTTATACCAATTTAGGTCATTTCAAGCACAAATCATACCAATTTAGCCACAAATCCACTCTAAAATATACCCAAAATACCTTACATTTGGCATTTATGAAGT…	*	AS:i:1173	EV:Z:0.0
CS_000849	0	UN04806	1	255	377M1D81M1D13M1D146M1D11M	*	0	0	CGGCGAGATCATGCTGTTCGGAGTTAGAGTGAAGGTGGACCCCATGAGGAAGAGCGTCAGTCTGAATAACTTGTCCCAGTACGAACAGCCGAACGATACCAACAAGAATAACGAGTCCGTTAAAAACTCGCCGCCGCCTGCGGCGGCTGCTGACGAGGGATATGCCTCCGCTGACGACGCCGTCCTCCACCAGCCTAGCAGCGGACGCGAGCGTAAGCGAGGAGTTCCATGGACTGAGGAAGAGCACAAATTGTTCCTATTGGGGTTGCAGAAGGTGGGGAAGGGAGACTGGAGGGGAATCTCGAGAAACTTTGTGAAGACTCGAACCCCTACACAAGTGGCAAGTCATGCTCAGAAATACTTCCTCCGGCGGAGCACCTCAACCGCCGCCGCCGGCGG…	*	AS:i:1209	EV:Z:0.0
SR_025064	0	UN04806	29	255	14M1I284M1D251M	*	0	0	GTGAAGGTGGACCCNCAGTAGGAAGAGCGTCAGTCTGAATAACTTGTCCCAGTACGAACAGCCGAACGATACCAACAAGAATAACGAGTCCGTTAAAAACTCGCCGCCGCCTGCGGCGGCTGCTGACGAGGGATATGCCTCCGCTGACGACGCCGTCCTCCACCAGCCTAGCAGCGGACGCGAGCGTAAGCGAGGAGTTCCATGGACTGAGGAAGAGCACAAATTGTTCCTATTGGGGTTGCAGAAGGTGGGGAAGGGAGACTGGAGGGGAATCTCGAGAAACTTTGTGAAGACTCGAACCCTACACAAGTGGCAAGTCATGCTCAGAAATACTTCCTCCGGCGGAGCAACCTCAACCGCCGCCGCCGGCGGTCTAGCCTCTTTGACATTACCACAGAT…	*	AS:i:1066	EV:Z:0.0
CS_037924	0	UN04806	199	255	844M	*	0	0	CAGCGGACGCGAGCGTAAGCGAGGAGTTCCATGGACTGAGGAAGAGCACAAATTGTTCCTATTGGGGTTGCAGAAGGTGGGGAAGGGAGACTGGAGGGGAATCTCGAGAAACTTTGTGAAGACTCGAACCCCTACACAAGTGGCAAGTCATGCTCAGAAATACTTCCTCCGGCGGAGCAACCTCAACCGCCGCCGCCGGCGGTCTAGCCTCTTTGACATTACCACAGATTCGGTGGCTCCAATGTCAACAGCAGATGTAAAAGCTCCTCAAGAAAATTCGACTCTGGCAGCCAACATACCACCAACGCCATTGCGTACTTCAGAACCATCCCGGATCAATCCATTTTCAGTTTCTCGCATACCGGTGACAGTTGCTTCTGTTTTGCAACCCGTCCAAGT…	*	AS:i:1673	EV:Z:0.0
SR_078113	0	UN04806	201	255	93M1D504M5S	*	0	0	GCGGACGCGAGCGTAAGCGAGGAGTTCCATGGACTGAGGAAGAGCACAAATTGTTCCTATTGGGGTTGCAGAAGGTGGGGAAGGGAGACTGGAGGGAATCTCGAGAAACTTTGTGAAGACTCGAACCCCTACACAAGTGGCAAGTCATGCTCAGAAATACTTCCTCCGGCGGAGCAACCTCAACCGCCGCCGCCGGCGGTCTAGCCTCTTTGACATTACCACAGATTCGGTGGCTCCAATGTCAACAGCAGATGTAAAAGCTCCTCAAGAAAATTCGACTCTGGCAGCCAACATACCACCAACGCCATTGCGTACTTCAGAACCATCCCGGATCAATCCATTTTCAGTTTCTCGCATACCGGTGACAGTTGCTTCTGTTTTGCAACCCGTCCAAGTTGA…	*	AS:i:1175	EV:Z:0.0
SR_130732	0	UN04806	201	255	598M5S	*	0	0	GCGGACGCGAGCGTAAGCGAGGAGTTCCATGGACTGAGGAAGAGCACAAATTGTTCCTATTGGGGTTGCAGAAGGTGGGGAAGGGAGACTGGAGGGGAATCTCGAGAAACTTTGTGAAGACTCGAACCCCTACACAAGTGGCAAGTCATGCTCAGAAATACTTCCTCCGGCGGAGCAACCTCAACCGCCGCCGCCGGCGGTCTAGCCTCTTTGACATTACCACAGATTCGGTGGCTCCAATGTCAACAGCAGATGTAAAAGCTCCTCAAGAAAATTCGACTCTGGCAGCCAACATACCACCAACGCCATTGCGTACTTCAGAACCATCCCGGATCAATCCATTTTCAGTTTCTCGCATACCGGTGACAGTTGCTTCTGTTTTGCAACCCGTCCAAGTTG…	*	AS:i:1185	EV:Z:0.0
CR_044084	16	UN04806	207	255	594M	*	0	0	GCGAGCGTAAGCGAGGAGTTCCATGGACTAAGGAAGAGCACAAATTGTTCCTATTGGGGTTGCAGAAGGTGGGGAAGGGAGACTGGAGGGGAATCTCGAGAAACTTTGTGAAGACTCGAACCCCTACACAAGTGGCAAGTCATGCTCAGAAATACTTCCTCCGGCGGAGCAACCTCAACCGCCGCCGCCGGCGGTCTAGCCTCTTTGACATTACCACAGATTCGGTGGCTCCAATGTCAACAGCAGATGTAAAAGCTCCTCAAGAAAATTCGACTCTGGCAGCCAACATACCACCAACGCCATTGCGTACTTCAGAACCATCCCGGATCAATCCATTTTCAGTTTCTCGCATACCGGTGACAGTTGCTTCTGTTTTGCAACCCGTCCAAGTTGAGGAGA…	*	AS:i:1170	EV:Z:0.0
SR_019922	16	UN04806	207	255	335M1I256M	*	0	0	GCGAGCGTAAGCGAGGAGTTCCATGGACTGAGGAAGAGCACAAATTGTTCCTATTGGGGTTGCAGAAGGTGGGGAAGGGAGACTGGAGGGGAATCTCGAGAAACTTTGTGAAGACTCGAACCCCTACACAAGTGGCAAGTCATGCTCAGAAATACTTCCTCCGGCGGAGCAACCTCAACCGCCGCCGCCGGCGGTCTAGCCTCTTTGACATTACCACAGATTCGGTGGCTCCAATGTCAACAGCAGATGTAAAAGCTCCTCAAGAAAATTCGACTCTGGCAGCCAACATACCACCAACGCCATTGCGTACTTCAGAACCATCCCGGATCAATCCATTTTTCAGTTTCTCGCATACCGGTGACAGTTGCTTCTGTTTTGCAACTCGTCCAAGTTGAGGAG…	*	AS:i:1156	EV:Z:0.0
SR_071688	0	UN04806	207	255	55M1D3M1D250M	*	0	0	GCGAGCGTAAGCGAGGAGTTCCATGGACTGAGGAAGAGCACAAATTGTTCCTATTGGGTGCAGAAGGTGGGGAAGGGAGACTGGAGGGGAATCTCGAGAAACTTTGTGAAGACTCGAACCCCTACACAAGTGGCAAGTCATGCTCAGAAATACTTCCTCCGGCGGAGCAACCTCAACCGCCGCCGCCGGCGGTCTAGCCTCTTTGACATTACCACAGATTCGGTGGCTCCAATGTCAACAGCAGATGTAAAAGCTCCTCAAGAAAATTCGACTCTGGCAGCCAACATACCACCAACGCCATTGCGTAC	*	AS:i:597	EV:Z:1e-170
SR_128058	0	UN04806	217	255	258M1I324M	*	0	0	GCGAGGAGTTCCATGGACTGAGGAAGAGCACAAATTGTTCCTATTGGGGTTGCAGAAGGTGGGGAAGGGAGACTGGAGGGGAATCTCGAGAAACTTTGTGAAGACTCGAACCCCTACACAAGTGGCAAGTCATGCTCAGAAATACTTCCTCCGGCGGAGCAACCTCAACCGCCGCCGCCGGCGGTCTAGCCTCTTTGACATTACCACAGATTCGGTGGCTCCAATGTCAACAGCAGATGTAAAAGCTCCTCAAGAAAAATTCGACTCTGGCAGCCAACATACCACCAACGCCATTGCGTACTTCAGAACCATCCCGGATCAATCCATTTTCAGTTTCTCGCATACCGGTGACAGTTGCTTCTGTTTTGCAACCCGTCCAAGTTGAGGAGAAGAAGCCAA…	*	AS:i:1146	EV:Z:0.0
SR_143692	16	UN04806	228	255	589M	*	0	0	CATGGACTGAGGAAGAGCACAAATTGTTCCTATTGGGGTTGCAGAAGGTGGGGAAGGGAGACTGGAGGGGAATCTCGAGAAACTTTGTGAAGACTCGAACCCCTACACAAGTGGCAAGTCATGCTCAGAAATACTTCCTCCGGCGGAGCAACCTCAACCGCCGCCGCCGGCGGTCTAGCCTCTTTGACATTACCACAGATTCGGTGGCTCCAATGTCAACAGCAGATGTAAAAGCTCCTCAAGAAAATTCGACTCTGGCAGCCAACATACCACCAACGCCATTGCGTACTTCAGAACCATCCCGGATCAATCCATTTTCAGTTTCTCGCATACCGGTGACAGTTGCTTCTGTTTTGCAACCCGTCCAAGTTGAGGAGAAGAAGCCAATAGAAAATCTAT…	*	AS:i:1168	EV:Z:0.0
SS_025355	16	UN04806	234	255	72M1D1M1I8M3D5M1I474M	*	0	0	CTGAGGAAGAGCACAAATTGTTCCTATTGGGGTTGCAGAAGGTGGGGAAGGGAGACTGGAGGGGAATCTCGAATGACTTAGTGACTCTGAACCCCTACACAAGTGGCAAGTCATGCTCAGAAATACTTCCTCCGGCGGAGCAACCTCAACCGCCGCCGCCGGCGGTCTAGCCTCTTTGACATTACCACAGATTCGGTGGCTCCAATGTCAACAGCAGATGTAAAAGCTCCTCAAGAAAATTCGACTCTGGCAGCCAACATACCACCAACGCCATTGCGTACTTCAGAACCATCCCGGATCAATCCATTTTCAGTTTCTCGCATACCGGTGACAGTTGCTTCTGTTTTGCAACCCGTCCAAGTTGAGGAGAAGAAGCCAATAGAAAATCTATCCATTGCC…	*	AS:i:1053	EV:Z:0.0
SR_004534	16	UN04806	288	255	503M	*	0	0	ACTGGAGGGGAATCTCGAGAAACTTTGTGAAGACTCGAACCCCTACACAAGTGGCAAGTCATGCTCAGAAATACTTCCTCCGGCGGAGCAACCTCAACCGCCGCCGCCGGCGGTCTAGCCTCTTTGACATTACCACAGATTCGGTGGCTCCAATGTCAACAGCAGATGTAAAAGCTCCTCAAGAAAATTCGACTCTGGCAGCCAACATACCACCAACGCCATTGCGTACTTCAGAACCATCCCGGATCAATCCATTTTCAGTTTCTCGCATACCGGTGACAGTTGCTTCTGTTTTGCAACCCGTCCAAGTTGAGGAGAAGAAGCCAATAGAAAATCTATCCATTGCCCGAACAGACGAGGTCAATAATCCAACTCCCAGGTTTATCCGCCCAGTTCCTA…	*	AS:i:997	EV:Z:0.0
SR_019669	16	UN04806	288	255	503M	*	0	0	ACTGGAGGGGAATCTCGAGAAACTTTGTGAAGACTCGAACCCCTACACAAGTGGCAAGTCATGCTCAGAAATACTTCCTCCGGCGGAGCAACCTCAACCGCCGCCGCCGGCGGTCTAGCCTCTTTGACATTACCACAGATTCGGTGGCTCCAATGTCAACAGCAGATGTAAAAGCTCCTCAAGAAAATTCGACTCTGGCAGCCAACATACCACCAACGCCATTGCGTACTTCAGAACCATCCCGGATCAATCCATTTTCAGTTTCTCGCATACCGGTGACAGTTGCTTCTGTTTTGCAACCCGTCCAAGTTGAGGAGAAGAAGCCAATAGAAAATCTATCCATTGCCCGAACAGACGAGGTCAATAATCCAACTCCCAGGTTTATCCGCCCAGTTCCTA…	*	AS:i:997	EV:Z:0.0
CR_006314	16	UN04806	298	255	504M1S	*	0	0	AATCTCGAGAAACTTTGTGAAGACTCGAACCCCTACACAAGTGGCAAGTCATGCTCAGAAATACTTCCTCCGGCGGAGCAACCTCAACCGCCGCCGCCGGCGGTCTAGCCTCTTTGACATTACCACAGATTCGGTGGCTCCAATGTCAACAGCAGATGTAAAAGCTCCTCAAGAAAATTCGACTCTGGCAGCCAACATACCACCAACGCCATTGCGTACTTCAGAACCATCCCGGATCAATCCATTTTCAGTTTCTCGCATACCGGTGACAGTTGCTTCTGTTTTGCAACCCGTCCAAGTTGAGGAGAAGAAGCCAATAGAAAATCTATCCATTGCCCGAACAGACGAGGTCAATAATCCAACTCCCAGGTTTATCCGCCCAGTTCCTATTGTTTCAGT…	*	AS:i:999	EV:Z:0.0
SR_007505	16	UN04806	324	255	115M1I361M	*	0	0	GAACCCCTACACAAGTGGCAAGTCATGCTCAGAAATACTTCCTCCGGCGGAGCAACCTCAACCGCCGCCGCCGGCGGTCTAGCCTCTTTGACATTACCACAGATTCGGTGGCTCCAAATGTCAACAGCNGATGTAAAAGCTCCTCAAGAAAATTCGACTCTGGCAACCAACATACCACCAACGCCATTGCGTACTTCAGAACCATCCCGGATCAATCCATTTTCAGTTTCTCGCATACCGGTGACAGTTGCTTCTGTTTTGCAACCCGTCCAAGTTGAGGAGAAGAAGCCAATAGAAAATCTATCCATTGCCCGAACAGACGAGGTCAATAATCCAACTCCCAGGTTTATCCGCCCAGTTCCTATTGTTTCAGTGACTACTAGTCCATCAGCACCAGTT…	*	AS:i:922	EV:Z:0.0
SR_074144	16	UN04806	338	255	277M1I38M1I88M1D57M	*	0	0	GTGGCAAGTCATGCTCAGAAATACTTCCTCCGGCGGAGCAACCTCAACCGCCGCCGCCGGCGGTCTAGCCTCTTTGACATTACCACAGATTCGGTGGCTCCAATGTCAACAGCAGATGTAAAAGCTCCTCAAGAAAATTCGACTCTGGCAGCCAACATACCACCAACGCCATTGCGTACTTCAGAACCATCCCGGATCAATCCATTTTCAGTTTCTCGCATACCGGTGACAGTTGCTTCTGTTTTGCAACCCGTCCAAGTTGAGGAGAAGAAGCCAAATAGAAAATCTATCCATTGCCCGAACAGACGAGGTCAATCAATCCAACTCCCAGGTTTATCCGCCCAGTTCCTATTGTTTCAGTGACTACTAGTCCATCAGCACCAGTTGAGCTTAACTTGA…	*	AS:i:890	EV:Z:0.0
CR_018818	16	UN04806	567	255	232M	*	0	0	CAGTTGCTTCTGTTTTGCAACCCGTCCAAGTTGAGGAGAAGAAGCCAATAGAAAATCTATCCATTGCCCGAACAGACGAGGTCAATAATCCAACTCCCAGGTTTATCCGCCCAGTTCCTATTGTTTCAGTGACTACTAGTCCATCAGCACCAGTTGAGCTTAACTTGAATCAAGGCATGGACACCGAGCCTTCGTCTTTGTCATTGAGTCTGTCTTTGTCTGTGAGTCAGAG	*	AS:i:460	EV:Z:1e-129
CR_101078	0	UN04807	1	255	652M5S	*	0	0	GGTAATTAGTACAAACAGTAATATATATTGTAGTGCGCGCAGATAGGATCGAATCTGGGCTGCACAGAGTGGGTCGTGGGGGATCGGATTCTCTCTCAGGCTCAGCTGGAATATACTCCGTATTCACTTAATTTGTTGGTAATTCAAAGAGCGGTAGCCTAGCTAGCTACCTACTCCCTGGCCTCGTCGTTTCATACATATCGATCATCAGCTGCAAACTCCGCAGTGCAGGCCTGCCAGGTAAGCTGCGCTAGTATAGGAGGCAGAGGAGAACGGCGCCGGTGGTGGTGTGGTGTGAATCCAATCCAAGATTTATCAATAAATTAAAATGGCAGAGGTCCACAGGGTCAAGCAAGAAGTTGAAGAAGCAGCAAAAGATACTCAGACTCCTCTTAAAAC…	*	AS:i:1292	EV:Z:0.0
SR_130574	0	UN04807	213	255	102M	*	0	0	TGCAAACTCCGCAGTGCAGGCCTGCCAGGTAAGCTGCGCTAGTATAGGAGGCAGAGGAGAACGGCGCCGGTGGTGGTGTGGTGTGAATCCAATCCAAGATTT	*	AS:i:202	EV:Z:2e-52
SR_140721	0	UN04807	244	255	495M1D316M3S	*	0	0	AGCTGCGCTAGTATAGGAGGCAGAGGAGAACGGCGCCGGTGGTGGTGTGGTGTGAATCCAATCCAAGATTTATCAATAAATTAAAATGGCAGAGGTCCACAGGGTCAAGCAAGAAGTTGAAGAAGCAGCAAAAGATACTCAGACTCCTCTTAAAACCGCACCTTTCTACAAGCTCTTCTCCTTTGCAGATTCAACCGACATCGTGTTAATGATTGTCGGCACAATTGCGGGGATTGGCAATGGCCTCTCCCTCCCATTGATGACCGTTCTCTTCGGAGACGTCACTGACGCCTTTGGACAAAATCAAGGTGACAAGGATGTAGTTCACGCCGTTTCCAAGGTGGCGCTGAAATTTGTCTACTTGGCTTTGGGGTCTGGCGTAGCTTCATTTCTTCAGAT…	*	AS:i:1600	EV:Z:0.0
SR_122097	16	UN04807	648	255	129M	*	0	0	GTTGGATGGTGACTGGTGAGAGGCAGGCTGCACGGATTCGGAGTCTGTATTTGCAAGCCATTCTGCGACAAGATGTTGCTTTCTTTGATATGGGAGACTAATACTGGAGAAGTTGTGGGCAGAATGTCT	*	AS:i:256	EV:Z:2e-68
SR_071744	0	UN04807	897	255	73M1D7M1I232M	*	0	0	GTCATGTTATCCTCTATACCTCTACTCGTCATATCCGGTGGTGTCATGTCTATTGTCATAGCCAAGATGGCATCCGCGGCGCAAACTGCGTATTCAAAGGCCGCAGCTGTGGTTGAACAGACAATTGGATCAATTAGAACGGTTGCATCATTCACTGGGAGAAGCAGGCTGTGCTACTTACAATAAGTCCCTGAGAAAGACTTATGAATCTGGTGTACAGGAAGGGTTGGCTGCTGGATTAGGTCTTGGGTCAGCTATGTTTGTTCTATTTTGCAGCTATGGCTTGGCTATTTGGTTTGGGGCCCGGATCGAT	*	AS:i:597	EV:Z:1e-170
SR_110685	16	UN04808	1	255	466M1D24M6S	*	0	0	GAAGCTATCACAGAGCTCAAGGCAGGGGAAAAAAAGAGTTTCAAACCGAGGCGAAGCTATTGGCGCGAGTGCAACATAGGAATGTGGTTAATTTGCTGGGATATTGTGTTCATGGGACCGAAAAATTGCTTGTTTACGAGTTTGTGTCAAATGAGAGCCTCGACAAGATTCTCTTCAGTAAGTTCTGCTAATTGCTTAGAACTTTTTGGTCCTAAATTTTGCATTGCCATAGATGATGAATTAGCTTATTAGCCTCCCTATCGTTTTGTTGAAATCTATTGAATTAGAAAGTAACTGAAAACCTTAATATGATACTGTTAAGATTATCGTTTCGGTTGCTATGGTGGTGTAAATTCAAAGTTGATTTGTTCAAGTCAATCACATTGATTAAGGCAAGTA…	*	AS:i:963	EV:Z:0.0
SR_071755	0	UN04808	31	255	176M1D210M1D5M1D1M1D1M1D18M2D3M1D23M1D3M1D56M	*	0	0	AAAAAGAGTTTCAAACCGAGGCGAAGCTATTGGCGCGAGTGCAACATAGGAATGTGGTTAATTTGCTGGGATATTGTGTTCATGGGACCGAAAAATTGCTTGTTTACGAGTTTGTGTCAAATGAGAGCCTCGACAAGATTCTCTTCAGTAAGTTCTGCTAATTGCTTAGAACTTTTGGTCCTAAATTTTGCATTGCCATAGATGATGAATTAGCTTATTAGCCTCCCTATCGTTTTGTTGAAATCTATTGAATTAGAAAGTAACTGAAAACCTTAATATGATACTGTTAAGATTATCGTTTCGGTTGCTATGGTGGTGTAAATTCAAAGTTGATTTGTTCAAGTCAATCACATTGATTAAGGCAAGTAATTGTACCAATTAATTCCACTAGCTGCCTAT…	*	AS:i:914	EV:Z:0.0
SR_108999	16	UN04809	1	255	629M	*	0	0	TTCCATTTTTAAGAGCACACTACGCTAGCGTACCCACAAAGCACACAATAATTACAATCTACATCATCTAGAGCTCATCGTGCGACCCTCCCTCGGACCCAGACCCAGACGAGCCATAGAGCTTGCCAGTGATCGGGTTGACGACGGCCTGAACCTCCTGGAGCTTCTCCTCCAAGTCCTCCGACGTGGCAGACTGGCCATTCTCCTCGAGCCACTCGGTGGTCTCCTTGACGGTGGCGAGAATGGTCTTCTTGTCCTCGTCGGAGATCTTGCCGCCGAGTCCTTCCTGGTCGCCGAGTTGAGACTTGAGGCCCCAGATGAAGTTTTGGAGTCCGTTGAGGGCCTCGATGCGCTTGCGCTGAGCCTCGTCCTCCGACGCGAACTCCTCGGCTTCGCGGA…	*	AS:i:1247	EV:Z:0.0
SR_125128	16	UN04809	124	255	4S24M1D5M1D504M	*	0	0	CGTATGCCAGTGATCGGGTTGACGACGGCTGAACTCCTGGAGCTTCTCCTCCAAGTCCTCCGACGTGGCAGACTGGCCATTCTCCTCGAGCCACTCGGTGGTCTCCTTGACGGTGGCGAGAATGGTCTTCTTGTCCTCGTCGGAGATCTTGCCGCCGAGTCCTTCCTGGTCGCCGAGTTGAGACTTGAGGCCCCAGATGAAGTTTTGGAGTCCGTTGAGGGCCTCGATGCGCTTGCGCTGAGCCTCGTCCTCCGACGCGAACTCCTCGGCTTCGCGGACCATGCGGTCAATCTCCTCCTGGCTGAGACGGCCCTTCTCGTTGGTGATGGTGATGGACTCGGACTTGCCAGTTCCCTTGTCGCTGGCGCCAACCTTGAGGATACCGTTGGCGTCAATCTC…	*	AS:i:1043	EV:Z:0.0
SR_072313	0	UN04809	125	255	195M1I2M1D3M2D2M1D3M1D2M1D1M1D5M1D173M	*	0	0	GCCAGTGATCGGGTTGACGACGGCCTGAACCTCCTGGAGCTTCTCCTCCAAGTCCTCCGACGTGGCAGACTGGCCATTCTCCTCGAGCCACTCGGTGGTCTCCTTGACGGTGGCGAGAATGGTCTTCTTGTCCTCGTCGGAGATCTTGCCGCCGAGTCCTTCCTGGTCGCCGAGTTGAGACTTGAGGCCCCAGATTGAGTTGCGTCGTGGCGCCCGATGCGCTTGCGCTGAGCCTCGTCCTCCGACGCGAACTCCTCGGCTTCGCGGACCATGCGGTCAATCTCCTCCTGGCTGAGACGGCCCTTCTCGTTGGTGATGGTGATGGACTCGGACTTGCCAGTTCCCTTGTCGCTGGCGCCAACCTTGAGGATACCGTTGGCGTCAATC	*	AS:i:686	EV:Z:0.0
SR_141829	0	UN04810	1	255	184M2S	*	0	0	AGCAGCTTAGTTGAGCAAGGAGCCGGTACAGGGTGGACGGTTTATCCTCCACTAGCTGGGATCCAGTCTCACTCAGGAGGTTCAGTGGACCTAGCTATTTTTCAGCCTTCACCTAGCTGGTATCTCATCAATGCTGGGTGCTATGAACTTCATTACGACCGTATTAAACATGCGGGCTCCTGGGGT	*	AS:i:365	EV:Z:1e-101
SR_072374	0	UN04810	143	255	63M1I470M	*	0	0	ATGAACTTCATTACGACCGTATTAAACATGCGGGCTCCTGGGTGATTATTATCACCGTATGCCNCTATCGCATGGGCAGTATTGGTGACTGCCGTACTCTTGTTATTATCCTTACCTGTGCTAGCAGGCGCAATTACGATGCTACTCACGGACCGTAACTTTAACACGTGCTTCTATGAGCCTGCGGGAGGTGGTGACCTTTTGTTGTACCAACATCTCTTTGGTTCTTTGGACATCCCGAAGTGTTAATACGCTGTTGGTTACCTTAGTAATCTTAACTAAATCTCTTAATGCTGGGACCACCTTATAGCCATTTAAATCCAGTCTGGATTAATGGACGCCTTATATAAGCCTTAACCTAAGCCTTTGTTTACCTTCTCTCTTATCTTGTTCCACTCT…	*	AS:i:1049	EV:Z:0.0
CR_040225	0	UN04811	1	255	221M	*	0	0	AGTGATCCTCGTCTGAATTATCAGATCCGTGTTATCAGATTCAAGGCTGGGCGTGCTTGACAGTCTCGTACAGCAGCTGCAAAAGTCGAGGTCACCCAAACCCAAGCTCCTGGCCTTCTTGAATGCCTCGTTTAGCAGCAGACTGCCACAGGCATTGACACTGCATTTTCGTCCCCAAGAGCAAGGGCCAGCCTCATGTCCTTCTGCTGATGTTTCAGAGG	*	AS:i:438	EV:Z:1e-123
SR_136628	0	UN04811	130	255	3S4M1D7M1D850M4S	*	0	0	CTTGTTTGCAGCAGCTGCCACAGGCATTGACACTGCATTTTCGTCCCCAAGAGCAAGGGCCAGCCTCATGTCCTTCTGCTGATGTTTCAGAGGAAATGCAGGGGAATAATTATTTTTTATCATGGAAGGTCCTTTCATCTTGAACATCGGGTTAGCAACTGCTGCAAGATCCAACACATCGAGGAGAGTTTGCTGTTCCAATCCACTTTTGTCAGCCAGCACAAGTCCTTCTGAAAATGCATTCATCATGCTGCCCATTATCATGTTAACAACAAGTTTCATTTTTGCACCATTCCCCACCTGTCCCAGGAAAAAGGATTTCTTTCCCAAGACATCAAAAGCAGGAAGTACTTGATCATATAAAGCCTTATCTCCAGCAGATAGGATAACTAACTGCCC…	*	AS:i:1693	EV:Z:0.0
SR_100180	0	UN04811	780	255	24M1D2M1D21M1D129M1D400M	*	0	0	CCTCATGTCTTTATAGAACTGTCGCCTGATTCACTCTCCCCTTCTCACACAACCCTTTAGTTAAATAACTATATGTATATGCATTTGGTTGGCAACCATATAATCCCATTTCACAAAACACCCTAATTGCTTCATCAACCTCAAGACATTTTGAATAAGCCTTAATGATCATATTCAAAGCAAAAGTATCTGGAATCACGCCAGAGGCCTTCATCTGCTTAGCTAATGATCTCACGGAATGTAAATACACATAAGAAACAGTTAGCCGATTAAATTTACGGAGAAGAGCATTCAGCAATAATGTGTAAGTTTCCAGAGAAGGCTTGGCATCTTCGCATGCCAACATTTTCTTGTAAACATCAAACGCCCGATTAAACAACGATTTACGGCCGCAGCAGA…	*	AS:i:1114	EV:Z:0.0
SS_108619	16	UN04812	1	255	556M	*	0	0	GCGCGTTCAATGCACTCACGATCAATCAAAAACTCACCAAAAGCCTATGTGTAATTCGTAAGTCTTCCTCTTTTCTTCACTGATTTTCTCCAATTTCGCATTTCTCGGGCCCTTTTGCTGTTCAAGAGAGAGAGAGAAGGAGATGGGGAGGCTGTTTGTGGTGATTCTCGAGGGCAAAGTCTATAGCTGCAAGCACTGTGGAACTCATCTTGCTGTTTCTGAGGATATACTCTCCAAGGCTTTCCAGTGCAGACATGGGAAGGCTTACCTCTTCAATAAGGTTGTGAATGTTACTTCTGGGAAGAACGAAGATAGAATGATGACGACTGGCTTGCACACTGTTGCAGACATTTTCTGCGTCCGTTGTGGGTCAATTGTTGGCTGGAAATATGAAACTGC…	*	AS:i:1086	EV:Z:0.0
SS_016043	0	UN04812	120	255	25M1D9M1D594M	*	0	0	GTTCAAGAGAGAGAGAGAAGGAGATGGGAGGCTGTTGTGGTGAATCTCGAGGGCAAAGTCTATAGCTGCAGGCACTGTGGAACTCATCTTGCTGTTTCTGAGGATATACTCTCCAAGGCTTTCCAGTGCAGACATGGGAAGGCTTACCTCTTCAATAAGGTTGTGAATGTTACTTCTGGGAAGAACGAAGATAGAATGATGACGACTGGCTTGCACACTGTTGCAGACATTTTCTGCGTCCGTTGTGGGTCAATTGTTGGCTGGAAATATGAAACTGCTTATGAGAAGGATCAGAAGTACAAAGAAGGGAGATCAGTCCTTGAGAGGTTTAAGATTTCCGGTCCGGATGGAAACAACTACTGGATCAACCATGAAGCGCGCGTCGCAGGAAGCGATGCG…	*	AS:i:1231	EV:Z:0.0
SR_128022	16	UN04812	132	255	68M1I588M	*	0	0	GAGAGAAGGAGATGGGGAGGCTGTTTGTGGTGAATCTCGAGGGCAAAGTCTATAGCTGCAGGCACTGTGGGAACTCATCTTGCTGTTTCTGAGGATATACTCTCCAAGGCTTTCCAGTGCAGACATGGGAAGGCTTACCTCTTCAATAAGGTTGTGAATGTTACTTCTGGGAAGAACGAAGATAGAATGATGACGACTGGCTTGCACACTGTTGCAGACATTTTCTGCGTCCGTTGTGGGTCAATTGTTGGCTGGAAATATGAAACTGCTTATGAGAAGGATCAGAAGTACAAAGAAGGGAGATCAGTCCTTGAGAGGTTTAAGATTTCCGGTCCGGATGGAAACAACTACTGGATCAACCATGAAGCGCGCGTCGCAGGAAGCGATGCGGATGATGTT…	*	AS:i:1292	EV:Z:0.0
SS_032974	16	UN04812	167	255	584M	*	0	0	CTCGAGGGCAAAGTCTATAGCTGCAGGCACTGTGGAACTCATCTTGCTGTTTCTGAGGATATACTCTCCAAGGCTTTCCAGTGCAGACATGGGAAGGCTTACCTCTTCAATAAGGTTGTGAATGTTACTTCTGGGAAGAACGAAGATAGAATGATGACGACTGGCTTGCACACTGTTGCAGACATTTTCTGCGTCCGTTGTGGGTCAATTGTTGGCTGGAAATATGAAACTGTTTATGAGAAGGATCAGAAGTACAAAGAAGGGAGATCAGTCCTTGAGAGGTTTAAGATTTCCGGTCCGGATGGAAACAACTACTGGATCAACCATGAAGCGCGCGTCGCAGGAAGCGATGCGGATGATGTTTGATCACCATTTCGGATCCGATTTCATAACCACCTG…	*	AS:i:1150	EV:Z:0.0
SS_087396	0	UN04812	186	255	165M	*	0	0	GCTGCAGGCACTGTGGAACTCATCTTGCTGTTTCTGAGGATATACTCTCCAAGGCTTTCCAGTGCAGACATGGGAAGGCTTACCTCTTCAATAAGGTTGTGAATGTTACTTCTGGGAAGAACGAAGATAGAATGATGACGACTGGCTTGCACACTGTTGCAGACA	*	AS:i:327	EV:Z:1e-89
SR_072381	0	UN04812	193	255	64M1D2M1D11M1D2M1D298M	*	0	0	GCACTGTGGAACTCATCTTGCTGTTTCTGAGGATATACTCTCCAAGGCTTTCCAGTGCAGACATGGAGGCTTACCTCTCATAAGGTTGTGAATGTTACTTCTGGGAAGAACGAAGATAGAATGATGACGACTGGCTTGCACACTGTTGCAGACATTTTCTGCGTCCGTTGTGGGTCAATTGTTGGCTGGAAATATGAAACTGCTTATGAGAAGGATCAGAAGTACAAAGAAGGGAGATCAGTCCTTGAGAGGTTTAAGATTTCCGGTCCGGATGGAAACAACTACTGGATCAACCATGAAGCGCGCGTCGCAGGAAGCGATGCGGATGATGTTTGATCACCATTTCGGATCCGATTTCATAACCACCTGTACATTCT	*	AS:i:720	EV:Z:0.0
SS_012713	16	UN04812	582	255	5S173M	*	0	0	ATCCTCCCCATTGTTCTTGTTGAACTTTTGGATTCTGAAACTGATAATTAAATCATTTGACACCTTCTATAGCTTGCTAAGTATCATGTATGAATCTTAGAATCATTTATCCTTATCCATATTGTGAACTTTGTTTATAAGTTGTTGAAGTTGTGTAATTCAGTATGCTTAGCCAGAC	*	AS:i:335	EV:Z:5e-92
SS_082217	16	UN04812	602	255	149M	*	0	0	TTTTGGATTCTGAAACTGATAATTAAGTCATTTGACACCTTCTATAGCTTGCTAAGTATCATGTATGAATCTTAGAATCATTTATCCTTATCCATATTGTGAACTTTGTTTATAAGTTGTTGAAGTTGTGTAATTCAGTATGCTTAGCC	*	AS:i:295	EV:Z:3e-80
SR_072410	0	UN04813	1	255	371M	*	0	0	AAAAATAGTCAAAGTTTTTCCTCTTTCTAACAATTGTACAAGCATCAAGCAAGTCATGTTGACCATCTCCAAGATAGGGATGACAGTATATTAAAGAAGCATAATAAATTACTAATTCTCGTTTGATAGCAATACATGTAGAGAGTCAGATTTCATTAACACATATTGCCTTCTGTAGTACTGGTTAGCAACACTGAAAATTTCAAACAACAGTAGCCAGGAGAGATGTACAATTGTAATTGATCTGTAACTAGAATAGCACACTAATGATTTGTGTGCATGCAGCCAGGTGACTCAAAGCAGGGAATAAAAAAGATAAAGAACTGACCACTTTAAAGAAAAGCACCACATCCATATATCGGCATTTGACA	*	AS:i:735	EV:Z:0.0
SR_150972	0	UN04813	1	255	14M1D31M1D108M	*	0	0	AAAAATAGTCAAAGTTTTCCTCTTTCTAACAATTGTACAAGCATCAGCAAGTCATGTTGACCATCTCCAAGATAGGGATGACAGTATATTAAAGAAGCATAATAAATTACTAATTCTCGTTTGATAGCAATACATGTAGAGAGTCAGATTTCA	*	AS:i:289	EV:Z:2e-78
SS_027352	16	UN04814	1	255	599M	*	0	0	CCACTCGTGTGAAAGTGATGCGGCCCAGCTCGCAGCTGCCCAGCTGAGTGGTGAGAATGACGTAGCTAGCATTGATGATGGGAAAATGGCTCCAGGAAAAGAAGGACTAGTTCAAAGCATAGTTCTCGTGAATATGATCACGAAAAGGAGTCTTCAAGAAGCAAGGATAAGGAAAGAGAGAGAGGGCGTGATAAGGATAGAGATAGGGACAGAGAAAAGGAAAAGGACAGAGATAAGGACCGTGATCGTCACCATAGAGATCGAAGTGAGAGAAAGAGAACTCGAGATAAAGATGATGATACTGAAGTTGATAATGATCATGCCTATAGGAGTCGAGACTATGATAGGCATAGAGATAGGGATGAAAGTCGTGGACATAGATCTAAATCCTATGACAGA…	*	AS:i:1187	EV:Z:0.0
CR_009295	0	UN04814	214	255	612M	*	0	0	GAAAAGGAAAAGGACAGAGATAAGGACCGTGATCGTCACCATAGAGATCGAAGTGAGAGAAAGAGAACTCGAGATAAAGATGATGATGCTGAAGTTGATAATGATCATGCCTATAGGAGTCGAGACTATGATAGGCATAGAGATAGGGATGAAAGTCGTGGACATAGATCTAAATCCTATGACAGAGATAGAGAGGAAAGACGAAGACACAGGTCCAAGTCCCATGACAAAGATAGAGAGGAAAGGCACAGCCATAGATCTCACTCAAGGGGAAGATCTGGGCATAGGTCAAAATCAAGGTCTCCATCACCTACTCAATCTCGGTCCCGATCTCGCTCTAAAAGCAAGAGGGTCAGTGGCTTTGACATGGCACCTTCACCTTCTGCTCTCCTACCTGGT…	*	AS:i:1205	EV:Z:0.0
SR_072467	0	UN04814	214	255	278M1I11M1I9M1I2M1I107M1I1M1I7M2I1M1I14M	*	0	0	GAAAAGGAAAAGGACAGAGATAAGGACCGTGATCGTCACCATAGAGATCGAAGTGAGAGAAAGAGAACTCGAGATAAAGATGATGATACTGAAGTTGATAATGATCATGCCTATAGGAGTCGAGACTATGATAGGCATAGAGATAGGGATGAAAGTCGTGGACATAGATCTAAATCCTATGACAGAGATAGAGAGGAAAGACGAAGACACAGGTCCAAGTCCCATGACAAAGATAGAGAGGAAAGGCACAGCCATAGATCTCACTCAAGGGGAAGATCGTGGGCATAGGTGCAAAATCAAAGGATCTCCATCACCTACTCAATCTCGGTCCCGATCTCGCTCTAAAAGCAAGAGGGTCAGTGGCTTTGACATGGCACCTTCACCTTCTGCTCTCCTACC…	*	AS:i:789	EV:Z:0.0
SR_072482	0	UN04815	1	255	80M1D2M1D6M1D7M1D203M1D32M1D26M1D78M2D107M	*	0	0	GTTTTCTGTTTCTTTGACGCCTTGCCAACTCCTAGTCTTACTGCTCTAACTTATAGCATTCTACATATAACCTATACTCTCCAACATGTTTTGAATTAAATCCATTTTACAAAAATTAATTTTGTGAAAATACTTTATAGGAGTCCGAAAGCTCAGCGTGATCAAGTAGGACTGTGAATAGGTGCCACCTCGGTGGCAAGGTAAATGATGGTCCTTGCATCAAGTTGGTAGACCATACGGCCAGGGAGCTGTCTTCAGACAACGCAGGTTTAACGGCCTATGAAACGGGAGATAGGCGCCGCCCTGTAGCTGCTACGGCTGTAGAGCACCTTTCCTCTCTGTTTCTTAAACAGTTCTTTTTCAGTTAAATTTGGCGGACAAAATGATTCGACGTCAAGA…	*	AS:i:1009	EV:Z:0.0
SR_098715	0	UN04815	1	255	112M1D8M1D1M1D426M	*	0	0	GTTTTCTGTTTCTTTGACGCCTTGCCAACTCCTAGTCTTACTGCTCTAACTTATAGCATTCTACATATAACCTATACTCTCCCAAACATGTTTTTGAATTTAAAACCATTTTCAAAAAATATTTGTGAAAATACTTTATAGGAGTCCGAAAGCTCAGCGTGATCAAGTAGGACTGTGAATAGGTGCCACCTCGGTGGCAAGGTAAATGATGGTCCTTGCATCAAGTTGGTAGACCATACGGCCAGGGAGCTGTCTTCAGACAACGCAGGTTTAACGGCCTATGAAACGGGAGATAGGCGCCCGCCCTGTAGCTGCTACGGCTGTAGAGCACCTTTTCCTCTCTGTTTCTTAAACAGTTCTTTTTTCAGTTAAATTTGGCGGACAAAATGATTCGACGTC…	*	AS:i:1047	EV:Z:0.0
SR_072566	0	UN04816	1	255	30M1D4M1D69M	*	0	0	AACAATCAATTCGTTGAGTGACCTGGACACAAGGAAGCCTGGATGAAATACTCAATTTGTTGGCAATAAATTCGATCGCCACAACGCTTGCATATCTCTTGTT	*	AS:i:190	EV:Z:1e-48
SR_100416	0	UN04816	1	255	535M	*	0	0	AACAATCAATTCGTTGAGTGACCTGGACACAAAGGAAAGCCTGGATGAAATACTCAATTTGTTGGCAATAAATTCGATCGCCACAACGCTTGCATATCTCTTGTTCCCGTATATTTGGCGCAGCTAACGTAATCTATCGTATGTCAGCCGTCTTGTTATCACAAAAGATGAAATAATGAATCGCTGGTTAAAGATTCTTGGAATTGTATTACTTGTTTATGTCCATGTGGGAGGACTATTGCTTAGTGTTCCCCGTCTCGATATTTTGAATGAAACTATCCGGGGACTCTACTTCCACGTACCCATGTGGTTTGGAATGGTACTTCTATATTCTATTTCAGCCTTTTATGCGATCATGTACCTGGTAAAACCCAATCATGAGTACGACGTGAAGTCGGT…	*	AS:i:1061	EV:Z:0.0
SR_072605	0	UN04817	1	255	71M1D28M2S	*	0	0	ATTTAGTATTAACATTTTTCACATTTAATGCTACCATTAGGTAATGGATCAAATGACTGTGTATTGTTTTTAAACCTTGGAATGCACATTCACTGTACCAA	*	AS:i:188	EV:Z:4e-48
SR_098349	0	UN04817	1	255	77M1D441M	*	0	0	ATTTAGTATTAACATTTTTCACATTTAATGCTACCATTAGGTAATGGATCAAATGACTGTGTATTGTTTTTTAAACCTGGAATGCACATTCACTGTACCCAAAGTCTTTTGAATTCACTTTTTTCCCCATGCAAACTTCTGGATGCAGAAGTTCCACGGCCAAAAGCCTCTGATTGTGTTTTTTTGTATTAAAACTAGAATGCACAAACCCTACTGTGCATTAACAATCTTCACGAGCTTTCAACGACATTGAATTACTGAGAATTTCACCAATTTTCAGCTATTGAACTCGTTTTCCGTATAAGAAAACTTAAAAAGAAAAACCAAAACAAAAACAACGCACGAAATCTGAGAAAAATACCTAATCTTCTTGAATCCTCCAAGGACGCCCTCCCGCGA…	*	AS:i:1019	EV:Z:0.0
CS_066745	16	UN04818	1	255	644M	*	0	0	ACGACTGCCGAAGTCCAGGGCAAGGATGTGGCCAGGGCGCTCCAACTTCTGTCTGACATAGTGCAGAACCCGAAGTTCGAGGATGAGAAGATTAATCACCAGCGCAAAGTGATTCTCCGAGAAATGGAAGAGGGAGAAGCAGATCCCAAGAAAATCATTTGTGACCAGTTACATGCAACTGCATTCCAGTACACTCCTTTGGGTAGAACTGTTGTTGGATCTGCCGAGAACATAAAGAAAATTTCGAAGGAGGACATTCAGAATTACATTTCAACCCATTATGCAGCGCATAGAATGGTATGGAATATTGTTTTCTTCTTGTCTTAGATGTATGTTTCCTAAGTTCTTTGTGAATCTGGCTGTGCTTCATACATACCATATTTGCTTTAGGTGATTTCT…	*	AS:i:1277	EV:Z:0.0
SS_091696	16	UN04818	412	255	587M	*	0	0	GTTAAACATGAGGATTTTGTTGAACAAGTGAAGAAGTTTTTCACCAAACTATCTGCTAATCCTGTTACCACGCCTCAGTTGGTTGCAAATAACCCAACAATATTCACTGGTTCAGAGGTTCGAATTATTGATGATCTGCCTCTTGCTCAATTTGCCGTTGCCTTCAACGGAGCATCATGGACAGACCCTGATTCCACAGCTTTGATGGTCTTGCAACAAATGCTTGGTTCATGGGACAAAAGCTGGGTGGAGGGGGGAAGGCACATGGGTTCAGCGCTTGTACAAAGAGTGGCCATTAATGAGATAGGTGAGAGTGTTGATGGGTTTTAACATCAACATATAAAGACACGGGGCTTTTTGGCGTCTATGCTGTAGCCAAGCCTGATTGCTTGGATGACT…	*	AS:i:1164	EV:Z:0.0
SR_072696	0	UN04818	679	255	49M1D4M1D5M1I10M1D13M1I3M1I438M	*	0	0	GGTTCAGCGCTTGTACAAAGAGTGGCCATTAATGAGATAGGTGAGAGTGTGATGGTTTGTAACATCAACTATAAAGACACGGCGGCTTTTTTGGCGTCTATGCTGTAGCCAAGCCTGATTGCTTGGATGACTTGGCTTATTCAATAATGTATGAGATATGCAAGTTATGCTACCGAGTATCTGAAGCTGATGTTATTCGTGCTCGTAATAAGCTAAAATCTTCCTTGATACTCCAAATTAATGGATCAAGTACTACTGCCGAAGACATCGGACATCAGTTAATAACCTATGGCCGAAGAATTCCATATGCTGAGTTATTTGCCAGGATTGATGCTGTGGATGCCAGCACCATAAAAAGAGTCGCCAACCGTTTTATTTTTGACCGGGACATTGCAATTG…	*	AS:i:993	EV:Z:0.0
SS_037823	16	UN04819	1	255	575M	*	0	0	GGTTATTGTGACTGGAGGGAAGGGTGAATATGTCTGTATGTTAGCGTGTTCTTGTTGGCTATCTCAATTCTATGTTTGAGAGTTTGAGGCTTCATAAATATTTAGCGATTCTCATATAGGGTAAACTATACGCCCCTGGAAATGTCTAGCTTTGAATTTGAGTTTGGCTATTTAAAAAAGAGGAAGTGGATTGTATTTGATTTGAAGAGAGCATTTTAAGCTCAATCACCTGAAATATCATTCTCTTATTTTCTAACCAGTTTCTTATTCATTGGATAGGTACAAGTTGTTTTGTTAACTAGGATAAATGGGAGGTGGAAAGGATAAGCACGATAAGCACGATGAGTCTGATAAGGGGCTGTTTTCCCATCATGGTCATTACCCTCCAGCACAGTATCC…	*	AS:i:1140	EV:Z:0.0
SR_139272	0	UN04819	416	255	1S614M	*	0	0	CCCAAACTAGCCGGAATTATATACTAGAGAGATTTAGATAAAGCTACCATTACTTTCACATTATTATCTCAATATACTGAATGCACCAGAATATAAACCATTGATCTAACAACACATAATATAACCCACCAATGAAAACTCAATGTAATATCAGATAAATCACCTTCAGTAGCCAACAAGGCAAGAAATCTAATCCCAAACAATTGTTGACCCTTTATACTAATCAAATATAAGACACAAACAGACAAACAAACAAACAAACAAACAAACAAAAACAATTCATAGCCGCTGGTCGACAAGAAAATTACAATTCAAAAGGTTTAAGATAGAAACTGATCAATCAACAATGGAGGATCAATAGGCATTAAAACAAATAATAAATTATTACCCAGGGCCTCA…	*	AS:i:1217	EV:Z:0.0
SR_072706	0	UN04819	501	255	19S38M1I4M1D1M1D1M1D8M1I19M1I34M1D2M1D6M1I166M1I58M1S	*	0	0	GCTCAATCACCTGAAATATCAGAATATAAACCATTGATCTAACAACACATAATATAACCCCACAGAAAACTCAAATGTAATATCAGATAAATACACCTTCAGTAGCCAACAAGGCAAGAAATCTAATCCAACAATATGTTGACCCTTTATACTAATCAAATATAAGACACAAACAGACAAACAAACAAACAAACAAACAAACAAAAACAATTCATAGCCGCTGGTCGACAAGAAAATTACAATTCAAAAGGTTTAAGATAGAAACTGATCAATCAACAATGGAGGATCAATAGGCATTAAAAACAAATAATAAATTATTACCCAGGGCCTCAGATCTCTTTTCTGATCACAAACCAAAAAAA	*	AS:i:599	EV:Z:1e-171
SS_086045	0	UN04820	1	255	602M1D41M	*	0	0	GGAACTCATTCTTGTGTTGTCTTTCTCAGTTTTTGCCATGGTTACACAGCTCATAACCTTCCCTCCTTTGCATCTTTTCCTTATCGTAGCTTCTGAATCTAGAGCATGCCACCATGTTTCTTCACCTCGCCATATTTGCAGGGTTCACTCTTTTCGCCGAGTTGAACAACTCCACTGAGATCCTAACTGGGATCTCTGGCGTACTTGCCTCTTCCGTTTTCAGTCAAGAGCTTTTCTTGCTTCATTATCACTCCACCGATCACGTTGGGCTAGAAGGCCACTACCACTGGCTGTTGCAGATCATTGTGAGCATTTCTCTCATGGCAGCCCTGTTTGTGACGAGTTTTCCAGCCGTTTTCCCAGCGGCACTTGTGCTTTCCGTTTCGGTTGTGTTCCAAG…	*	AS:i:1267	EV:Z:0.0
SS_076534	16	UN04820	129	255	486M1D13M1D168M	*	0	0	GCCATATTTGCAGGGTTCACTCTTTTCGCCGAGTTGAACAACTCCACTGAGATCCTAACTGGGATCTCTGGCGTACTTGCCTCTTCCGTTTTCAGTCAAGAGCTTTTCTTGCTTCATTATCACTCCACCGATCACGTTGGGCTAGAAGGCCACTACCACTGGCTGTTGCAGATCATTGTGAGCATTTCTCTCATGGCAGCCCTGTTTGTGACGAGTTTTCCAGCCGTTTTCCCAGCGGCACTTGTGCTTTCCGTTTCGGTTGTGTTCCAAGGTTGTTGGTTCGTGAACATGGGATTCATGCTGTGGGTCCCTCGGTTCGTGCCCCGGGGATGTATGGGGCAGCACAGTGATGGCTACGCCGCAGCACATCACAGCGCGGTGGTATGTGGGAGCCATGAA…	*	AS:i:1300	EV:Z:0.0
CR_005384	0	UN04820	134	255	312M	*	0	0	ATTTGCAGGGTTCACTCTTTTCGCCGAGTTGAACAACTCCACTGAGATCCTAACTGGGATCTCTGGCGTACTTGCCTCTTCCGTTTTCAGTCAAGAGCTTTTCTTGCTTCATTATCACTCCACCGATCACGTTGGGCTAGAAGGCCACTACCACTGGCTGTTGCAGATCATTGTGAGCATTTCTCTCATGGCAGCCCTGTTTGTGACGAGTTTTCCAGCCGTTTTCCCAGCGGCACTTGTGCTTTCCGTTTCGGTTGTGTTCCAAGGTTGTTGGTTCGTGAACATGGGATTCATGCTGTGGGTCCCTCGGTT	*	AS:i:618	EV:Z:1e-177
SR_072711	0	UN04820	143	255	74M1D6M1I21M1I77M	*	0	0	GTTCACTCTTTTCGCCGAGTTGAACAACTCCACTGAGATCCTAACTGGGATCTCTGGCGTACTTGCCTCTTCCGTTTCAGTTCAAGAGCTTTTCTTGCTTCATTTATCACTCCACCGATCACGTTGGGCTAGAAGGCCACTACCACTGGCTGTTGCAGATCATTGTGAGCATTTCTCTCA	*	AS:i:331	EV:Z:7e-91
SR_044433	0	UN04820	704	255	113M	*	0	0	GTGGCTTGAAACAAGTTCAGGTATAGGACAAGTTATGGCTTGAAACATGCTTGCCCTATTGCCCTAATTATGTGTATATTATGAAAGAATGCTTACCCTAATGAATATCCCAC	*	AS:i:224	EV:Z:7e-59
CR_108163	0	UN04821	1	255	345M1D33M1D262M	*	0	0	CTCGAAGTTAGTGATCATTGAAATTTTCCAAAATGGGATCTTTGGTCAAGCAAAATTAATATCATGTACCTTCCCATCATTCCGAAATCATAAAAGATCAGCCTTCCACCATTAACATCATCAACTGCAATATTTCCAGGATGAGGATCAGCATGAAAAAAGCCATGAGACAGAATCTGCTCCAGGTAAGATTCAACAGCATATCTTCCCAACCGCTTCCTATCAACTCCTAACTGATCTAACGCTTGTATCCGGTTTATTTTTATCCCTGGGACATACTCCATGGTGAGGACCTGTGGAGTGGTGTACTCCCAATATATATTTGGTACTTTCACATAGTCCATGTTTTAAAGTTCTTAGCAAATAATTCTGCATTAGAGCTTCCTTTGTGTAGTCAAT…	*	AS:i:1255	EV:Z:0.0
SR_072776	0	UN04821	75	255	81M1D51M1D6M1I45M1D196M1I2M1I65M1D32M	*	0	0	CATCATTCCGAAATCATAAAAGATCAGCCTTCCACCATTAACATCATCAACTGCAATATTTCCAGGATGAGGATCAGCATGAAAAAGCCATGAGACAGAATCTGCTCCAGGTAAGATTCAACAGCATATCTTCCAACCAGCTTCCTATCAACTCCTAACTGATCTAACGCTTGTATCCGGTTTATTTTATCCCTGGGACATACTCCATGGTGAGGACCTGTGGAGTGGTGTACTCCCAATATATATTTGGTACTTTCACATAGTCCATGTTTTTAAAGTTCTTAGCAAATAATTCTGCATTAGCAGCTTCCTTTGTGTAGTCAATTTCCTGATACAAGACACTTGCACACTCATCATAGATGGCAACCCAGTCCCTTTTTCGCTACCATCAGACTTAGG…	*	AS:i:898	EV:Z:0.0
CS_093265	0	UN04821	82	255	794M2S	*	0	0	CCGAAATCATAAAAGATCAGCCTTCCACCATTAACATCATCAACTGCAATATTTCCAGGATGAGGATCAGCATGAAAAAAGCCATGAGACAGAATCTGCTCCAGGTAAGATTCAACAGCATATCTTCCCAACCGCTTCCTATCAACTCCTAACTGATCTAACGCTTGTATCCGGTTTATTTTTATCCCTGGGACATACTCCATGGTGAGGACCTGTGGAGTGGTGTACTCCCAATATATATTTGGTACTTTCACATAGTCCATGTTTTTAAAGTTCTTAGCAAATAATTCTGCATTAGCAGCTTCCTTTGTGTAGTCAATTTCCTGATACAAGACACTTGCACACTCATCATAGATGGCAACCCAGTCCCTTTTTGCACCATCAGACTTAGGATCAATC…	*	AS:i:1574	EV:Z:0.0
CR_071488	0	UN04821	396	255	56M1D58M1D5M1I8M1I477M	*	0	0	GTCAATTTCCTGATACAAGACACTTGCACACTCATCATAGATGGCAACCCAGTCCCTTTTGCACCATCAGACTTAGGATCAATCTTTTGAAGATATTCAGCTATCACCCTCAAGTTTTGTAGGTCAATAATCAAAGAGATCCTTAAGACCTGGCCTTTGTACTTTAACAACAACATCCTGGCCATTCAATGTTGCACGATGCACCTGACCCAGGCTTGCAGCCGCTATTGGTTCTCGGTCAAATCTGTCAAATATATCACTCAATGGAGCTCCAAGTTCTTCTTCAACAATTGATACAGCAGTCTCTGATGGGAATGGAGGAACTTGATCCTGAAGTTCTGACAGTTGATCAATGTATTCTTGAGCAAGAATATCCACTCTTGTGGAGAACTGCTGACC…	*	AS:i:1170	EV:Z:0.0
CS_047029	16	UN04821	443	255	1S504M1S	*	0	0	GCCCAGTCCCTTTTTGCACCATCAGACTTAGGATCAATCTTTTGAAGATATTCAGCTATCACCCTCAAGTTTTTGAGGTCAATATCAAAGAGATCCTTAAGACCTGGCCTTTGTACTTTAACAACAACATCCTGGCCATTCAATGTTGCACGATGCACCTGACCCAGGCTTGCAGCCGCTATTGGTTCTCGGTCAAATCTGTCAAATATATCACTCAATGGAGCTCCAAGTTCTTCTTCAACAATTGATACAGCAGTCTCTGATGGGAATGGAGGAACTTGATCCTGAAGTTCTGACAGTTGATCAATGTATTCTTGAGCAAGAATATCCACTCTTGTGGAGAACTGCTGACCAATTTTGATAAAAGTAGGACCTAATCTCAAAATGTTTTCCTTTAAC…	*	AS:i:999	EV:Z:0.0
SR_028095	16	UN04822	1	255	796M	*	0	0	CTTTAATCATTGCCTTCCATATTGTTGTCTCTTCAGCATCCATGATCCTTCTAATGTAGACCCAAACAGAAACCCAAACACATAATATACAAAGAAGAGTCGTAGAGAACACAAACATGAAAAAGAACCGGTAGTTCCTCAGTCCAATACACTGCCCAACCCAAGGGCAGTGGTGGTCAAATCTTTCAACACAGTTGTTGCATATTGAACAATGAGAACAGCGAGGAGGTCTGTAGAGCATGCAGGTATCACAATATTTAACCTTCACAGTAATGCCATTAACCTCAACTTCTTTAATGCGAGGTAGGCGTAGCTGTGGGGTTTGTCCACCACCTTCGATGTTCCCATCAAAGTCTTTTGGTTCTGGAGGGTGTGCATTTCGAGGAACTATTCCTGGAT…	*	AS:i:1578	EV:Z:0.0
CR_027913	0	UN04822	171	255	655M	*	0	0	TGGTGGTCAAATCTTTCAACACAGTTGTTGCATATTGAACAATGAGAACAGCGAGGAGGTCTGTAGAGCATGCAGGTATCACAATATTTAACCTTCACAGTAATGCCATTAACCTCAACTTCTTTAATGCGAGGTAGGCGTAGCTGTGGGGTTTGTCCACCACCTTCGATGTTCCCATCAAAGTCTTTTGGTTCTGGAGGGTGTGCATTTCGAGGAACTATTCCTGGATCTCTTCCAGAGGTTAGCAGGAGAAGTACCAAAACATAAAATGTAAACACTATTGCCACAACCATAATTGAGATTCCCCAATCATCTGGATAATCATCTGTTAGCTTTCTAGCAACAAAGACACAGAAGACTGCAACAGGGGCCACTATAAGGAATATGGTTAATGCTAAT…	*	AS:i:1283	EV:Z:0.0
SR_123107	16	UN04822	171	255	605M	*	0	0	TGGTGGTCAAATCTTTCAACACAGTTGTTGCATATTGAACAATGAGAACAGCGAGGAGGTCTGTAGAGCATGCAGGTATCACAATATTTAACCTTCACAGTAATGCCATTAACCTCAACTTCTTTAATGCGAGGTAGGCGTAGCTGTGGGGTTTGTCCACCACCTTCGATGTTCCCATCAAAGTCTTTTGGTTCTGGAGGGTGTGCATTTCGAGGAACTATTCCTGGATCTCTTCCAGAGGTTAGCAGGAGAAGTACCAAAACATAAAATGTAAACACTATTGCCACAACCATAATTGAGATTCCCCAATCATCTGGATAATCATCTGTTAGCTTTCTAGCAACAAAGACACAGAAGACTGCAACAGGGGCCACTATAAGGAATATGGTCAATGCTAAT…	*	AS:i:1199	EV:Z:0.0
SS_078890	0	UN04822	176	255	520M1I83M	*	0	0	GTCAAATCTTTCAACACAGTTGTTGCATATTGAACAATGAGAACAGCGAGGAGGTCTGTAGAGCATGCAGGTATCACAATATTTAACCTTCACAGTAATGCCATTAACCTCAACTTCTTTAATGCGAGGTAGGCGTAGCTGTGGGGTTTGTCCACCACCTTCGATGTTCCCATCAAAGTCTTTTGGTTCTGGAGGGTGTGCATTTCGAGGAACTATTCCTGGATCTCTTCCAGAGGTTAGCAGGAGAAGTACCAAAACATAAAATGTAAACACTATTGCCACAACCATAATTGAGATTCCCCAATCATCTGGATAATCATCTGTTAGCTTTCTAGCAACAAAGACACAGAAGACTGCAACAGGGGCCACTATAAGGAATATGGTCAATGCTAATGATCT…	*	AS:i:1187	EV:Z:0.0
SR_072921	0	UN04822	330	255	1S14M1D9M1I120M1D3M1D1M1D56M1D123M1D86M1I34M1I7M2I4M1I1M1I2M1I23M4S	*	0	0	GCCACCTTCGATGTTCCATCAAAGATCTTTTGGTTCTGGAGGGTGTGCATTTCGAGGAACTATTCCTGGATCTCTTCCAGAGGTTAGCAGGAGAAGTACCAAAACATAAAATGTAAACACTATTGCCACAACCATAATTGAGATTCCCACATCTGGATAATCATCTGTTAGCTTTCTAGCAACAAAGACACAGAAGACTGCAACAGGGCCACTATAAGGAATATGGTCAATGCTAATGATCTTGCATCTGGTCCAAATATAAACCTTCCCTGAAGAAAGAACTTATTGCTGCCTTTCCATATCTGGTAAATCCGCAAATCGTCCGACCATTCGTGGATCCAGATAACGGATCCGTCCTTTTTGGAGGTGGAACCACGTACATCTCTGAGTTCCTCGCTG…	*	AS:i:860	EV:Z:0.0
CR_075776	16	UN04822	543	255	352M	*	0	0	ACTATAAGGAATATGGTCAATGCTAATGATCTTGCATCTGGTCCAAATATAAACCTTCCCTGAAGAAAGAACTTATTGCTGCCTTTCCATATCTGGTAAATCCGCAAATCGTCCGACCCATTCGTGGATCCAGATAACGGATCCGTCCTTTTTGGAGGTGGAACCACGTACATCTCTGAGTTCCTCGCTGTTCACCCAAATCTCCGGTACAATAACTTGTAGTATAATACAATTACAAACCGTCCAGAGACGAGCACATAGTCAGGAATAAATACGCAGAAGCAGGAAGTGAAATGAGTGTGTACAAGTCGTGGACTCCGGTGGTACAGTTGTTGTGAAGACAGATTCCGGC	*	AS:i:698	EV:Z:0.0
SR_113003	16	UN04823	1	255	233M1D223M1D2M1D1M1D5M1D4M1D1M1D2M1D19M	*	0	0	ATTTTCCAGTCGACGGCATCCTCGGATTGGGCTGGCCTTCTCTGGCTGTTAACGATGTCACTCCACCATTCCCAAAACTTGATTCCACAATTGGATTCTGGACTCTTCACCGTTTGGCTCGACCGTCACGTTAAGCCATCCGAAGGCCAGACTGGCGGCCTCATTTCGTATGGTTCCATAGACACCAACAACTGTGATACGGACGTTGTCTACACAAAGGTCACCTCCGAATCTACTGGCAATTCGCCGTCGAGAAATTCACCGTAGGCAAGTACAAGACCTCCAGCGCCAGCCAAGCCATCTCCGACACAGGCACTTCTTTCATTTACGGGCCGTATGATGCGGTGGATCAGATCATTGACCAATCGAACGCACAATACGACTTCAACACTGGATTGT…	*	AS:i:908	EV:Z:0.0
SR_072947	0	UN04823	48	255	23M1D519M	*	0	0	GTTAACGATGTCACTCCACCATTCCAAAACTTGATTCCACAATTGGATTCTGGACTCTTCACCGTTTGGCTCGACCGTCACGTTAAGCCATCCGAAGGCCAGACTGGCGGCCTCATTTCGTATGGTTCCATAGACACCAACAACTGTGATACGGACGTTGTCTACACAAAGGTCACCTCCGAATCTTAGTGGCAATTCGCCGTCGAGAAATTCACCGTAGGCAAGTACAAGACCTCCAGCGCCAGCCAAGCCATCTCCGACACAGGCACTTCTTTCATTTACGGGCCGTATGATGCGGTGGATCAGATCATTGACCAATCGAACGCACAATACGACTTCAACACTGGATTGTACTTGGTTGACTGCAATGCCGCCAAGAACTTGCCAGACCTTGTCTTC…	*	AS:i:1066	EV:Z:0.0
SR_094902	16	UN04824	1	255	185M1D6M1D6M1D15M1D365M	*	0	0	TATAACTTTCTTTCCAATCCGTATAACTGTAACAGTATTCGTAATTGTAAAATCGCCAGTATTCAAATAATTCGAATTTGATCGCGATGCGAATTCATTTCGGAGGGGAAACTTTTAGGCAGATCACGGTGTTTTGATTTGGATTTGGATAACCACGATGTCGTGCTCATCGTCGTCTTCGGGGTCGGAGGAGGAGGACGAGTCAATGGACTCGTACAGGAAGGGAGGGTACCACGCGGTGCGCGTCGGCGATTCCTTTGCCGGCGGCCGGTACATCGCGCAGCGGAAGCTCGGCTGGGGAGAGTTCTCCACTGTCTGGCTCGCCTATGATACTCGAGCATCAGTACGCGTTTTTCTTCTTTTACGCTTTTGATCAAATTCTGTTGGTTCATTTCTCTT…	*	AS:i:1116	EV:Z:0.0
SR_073049	0	UN04824	37	255	51M1D270M1D7M1D46M10S	*	0	0	ATTCGTAATTGTAAAATCGCCAGTATTCAAATAATTCGAATTTGATCGCGAGCGAATTCATTTCGGAGGGGAAACTTTTAGGCAGATCACGGTGTTTTGATTTGGATTTGGATAACCACGATGTCGTGCTCATCGTCGTCTTCGGGGTGCGGAGGGAGGAGGGACGAGTCAATGGACTGCGTACAGGAAGGGAGGGTACCACGCGGTGCGCGTCGGCGATTCCTTTGCCGGCGGCCGGTACATCGCGCAGCGGAAGCTCGGCTGGGGAGAGTTCTCCACTGTCTGGCTCGCCTATGATACTCGAGCATCAGTACGCGTTTTCTTCTTTACGCTTTTGATCAAATTCTGTTGGTTCATTTCTCTTTTTATTTTTTGTTTTTTTTA	*	AS:i:720	EV:Z:0.0
SR_073054	0	UN04825	1	255	28M1D91M1D41M	*	0	0	TCAGAATTCAATTGATCGATCGAAACCGACGTCGGCGAGAATGGCTTCTCAAATCGCGAGACGAGTACTCCGCCGCGGCTTCTCCGGACGCAGTTCATCGGATGCATCAGCTAGGGTTTCCACCGGAGCTTCGCTGCAAGTTCCAATCTGATTCGCGCCA	*	AS:i:303	EV:Z:2e-82
SS_018537	0	UN04825	1	255	162M	*	0	0	TCAGAATTCAATTGATCGATCGAAACCGAACGTCGGCGAGAATGGCTTCTCAAATCGCGAGACGAGTACTCCGCCGCGGCTTCTCCGGACGCAGTTCATCGGATGCATCAGCTAGGGTTTTCCACCGGAGCTTCGCTGCAAGTTCCAATCTGATTCGCGCCA	*	AS:i:321	EV:Z:7e-88
SR_077267	0	UN04826	1	255	35M1D48M2D6M1D398M1D2M2D6M1D69M	*	0	0	CCCCGATCAGTAGTTATGCAGTTGCAATGAAAAAGAAACCCGTGCCCTGCAATCCAGTTATTGCTAATGCACTAATTAAAAACAAAAATAAAAGCAAAAATCAAGTGACAAGACCATTTTTAATGCATTTAATAAAAACCTCATCCTCGCTGAATCGACCAGCATTGCAAATCCGCTCAAACAGCTCTCCACCAGATGCATATTCCATTACAATAGCCAAATGAGTCGGTGTCAATATGACTTCCTTAAATCTGACAATGTTGGGATGCCTTAATGATCTGTGGTTTATAATTTCTCTCTGCACATTTTCATCAATCTCTCTCGATATACTTCACAGCGACGAGCTCGTTAGTCTGTCTATCCCTCATGAGCCTCGCAACACCGAAGTTCCCGGAACCG…	*	AS:i:1062	EV:Z:0.0
SR_073069	0	UN04826	32	255	17S14M1D91M1D375M	*	0	0	CCTGATATTAGTTGCTGAAAGAAAAACCGTGCCTGCAATCCAGTTATTGCTAATGCACTAATTAAAAACAAAAAAATAAAAAGCAAAAATCAAGTGACAAGACCATTTTTAATGCATTTAATAAAACCTCATCCTCGCTGAATCGACCAGCATTGCAAATCCGCTCAAACAGCTCTCCACCAGATGCATATTCCATTACAATAGCCAAATGAGTCGGTGTCAATATGACTTCCTTAAATCTGACAATGTTGGGATGCCTTAATGATCTGTGGTTTATAATTTCTCTCTGCACATTTTCATCAATCTCTCTCGATATACTTCACAGCGACGAGCTCGTTAGTCTGTCTATCCCTCATGAGCCTCGCAACACCGAAGTTCCCGGAACCGATGTCCCGGACG…	*	AS:i:930	EV:Z:0.0
SR_073074	0	UN04827	1	255	142M1I282M1D11M24S	*	0	0	CCTGGGTATACGTAGCAATGTTCTTGGAAGACTCGACTCTGTGGATGCAGATACCAATGCAGTATGCACCGAAAAGAAATATCAAATACCATCGACTCACTAAACATCACACTTCATGCAATCCTCCTCCCTCATATCTCCCNCCTTTTTTTCCTTTTCTACAATTTTTGTAATCAAAAATTTCAACAACTTGAAGCTTGAGCTGATAGATTCAGTTTCATGGGTCGATCAAGCTCGCAGCGATGCATTCTTCTTAAACAAGGCATAGGCGTCGCTGTATACAGCCACCACATTAGAGAACACAGCAAGGATGATCATAAAGGTGGATAAGATCTTATCCTTTCTTGCTGCTATGCCATACCGGTCCCTCAGAGTAACAGCAGCGGGGAATATGAAGCC…	*	AS:i:848	EV:Z:0.0
SS_067672	0	UN04827	326	255	531M	*	0	0	ATAAGATCTTATCCTTTCTTGCTGCTATGCCATACCGGTCCCTCAGAGTAACAGCAGCGGGGAATATGAAGCCAATGCAAACAGCAGCGGTTGCTCCCGCTGAATTGGAAATGGACGTCCCGAAATTCGCATGGGGCATGGAAATTTGATCGCCCAGGCAAGGAATGACAGCTAAAAGCCCAGTGCTGATTGACACAAACCTCAAATTGTCGTGTACTAAAGGCCGTGCAGATGGAAAGACCAGACCATCCAAGTTCAGTCGCAAGGGATAGAAGACGATCGGAAAGACCAGCATTAAGTGTGCAGCATAGCTAACACGAACCACATCGTTGAGAACAGAACCGAATGGGATTCCCAGATCAGCGTCAAAGTTTGCGAGCACGTCATCAAGAGTTGCAT…	*	AS:i:1053	EV:Z:0.0
SR_107141	16	UN04828	1	255	251M1D3M1D9M1D122M	*	0	0	TGGGGCTTCGCAGGGGACTATGTGGAAGCAATGTGGATGATGCTCCAGCAGGAGAAGCCGGACGATTACGTGGTGGCCACGGAGGAGTCTCACACCGTGCAGGAGTTCTTAGAGGTGGCGTTTGGGTATGTAGGGCTTAACTGGAAAGATCACGTCGTGATTGACAAGCGCTACTTCCGGCCGGCGGAGGTGGATAATCTGAAAGGCGATGCCAGCAAGGCGAAGAAGGTGTTGGGGTGGAAACCCAAAGTGGGATTTCAGCAGCTGGTGAAGATGATGGTGGATGAAGATATCGATATGGCTAAAAGGGAGAAGGTGCTTGTAGATGCTGGATACATGGATGCCCAGCAACAACCTTAATCACTTCAATTCAAATCAACTTAAC	*	AS:i:741	EV:Z:0.0
SR_073106	0	UN04828	109	255	24M1D100M1D6M1D324M	*	0	0	TTAGAGGTGGCGTTTGGGTATGTAGGCTTAACTGGAAAGATCACGTCGTGATTGACAAGCGCTACTTCCGGCCGGCGGAGGTGGATAATCTGAAAGGCGATGCCAGCAAGGCGAAGAAGGTGTTGGGTGGAACCCAAAGTAGGGCAATTCAGCATGCTGGTGAAGATGATGGTGGATGAAGATATCGATATGGCTAAAAGGGAGAAGGTGCTTGTAGATGCTGGATACATGGATGCCCAGCAACAACCTTAATCACTTCAATTCAAATCAACTTAACGGTAGCTACAAACAATATCATTTATCTGTTTTCCAGAATCTTTTTTCTTCTAATATACAACATCGAGTTTTAGTCATTGAGTTCTTCATTCAAAATTCACTTGGATTTACTGTAGTTTAATA…	*	AS:i:870	EV:Z:0.0
SR_073152	0	UN04829	1	255	157M1D10M1D232M1D5M	*	0	0	ATCCCGGTGGCGATCTTAGGCGGCGCTGCACTTTTCTTGAACGTCGCCGGTTGGATACTCGCGTACTATGTCTCTGGGTTAATTGATTGCGCCTGGTGGGTATTGAGCTTGGAGATTGTAGACATATACTCCGCTATTGGTGTTGGGTTATTGAGGGTGGCGGGTAGCTTCAGCTTGAGTCATATATATACGATGCGATTATTTCCGTTAAGTTCCAGTTCTTCCAAGGAGCTGCACGGAAATGGAGAGAAAAGTAGCGCTTTATTGTACCTAAATGTCTACGATCTTACAGCTATAAACAATTACCTGTATTGGTTCGGCCTCGGAGTGTTTCATTCTGGTATTGAAGTACATGGTCTCGAATACGGATATGGAGCCCATGATTTCTCAAGTAGTGGG…	*	AS:i:779	EV:Z:0.0
SS_061110	0	UN04829	110	255	58M1D670M5S	*	0	0	TGGAGATTGTAGACATATACTCCGCTATTGGTGTTGGGTTATTGAGGGGTGGCGGGTAGCTTCAGCTTGAGTCATATATATACGATGCGATTATTTCCGTTAAGTTCCAGTTCTTCCAAGGAGCTGCACGGAAATGGAGAGAAAAGTAGCGCTTTATTGTACCTAAATGTCTACGATCTTACAGCTATAAACAATTACCTGTATTGGTTCGGCCTCGGAGTGTTTCATTCTGGTATTGAAGTACATGGTCTCGAATACGGATATGGAGCCCATGATTTCTCAAGTAGTGGGGTTTTTGAAGTTGAACCACGAACCTGCCCAGGTTTCATATTTAGAAGCTCAATACTGCTAGGCAGTACAGACATGTCTCTTTCAGAAGTCCGTTCATTTATGGAGCAA…	*	AS:i:1435	EV:Z:0.0
SS_068167	0	UN04829	110	255	65M1I644M	*	0	0	TGGAGATTGTAGACATATACTCCGCTATTGGTGTTGGGTTATTGAGGGGTGGCGGGTAGGCTTCATGCTTGAGTCATATATATACGATGCGATTATTTCCGTTAAGTTCCAGTTCTTCCAAGGAGCTGCACGGAAATGGAGAGAAAAGTAGCGCTTTATTGTACCTAAATGTCTACGATCTTACAGCTATAAACAATTACCTGTATTGGTTCGGCCTCGGAGTGTTTCATTCTGGTATTGAAGTACATGGTCTCGAATACGGATATGGAGCCCATGATTTCTCAAGTAGTGGGGTTTTTGAAGTTGAACCACGAACCTGCCCAGGTTTCATATTTAGAAGCTCAATACTGCTAGGCAGTACAGACATGTCTCTTTCAGAAGTCCGTTCATTTATGGAGC…	*	AS:i:1397	EV:Z:0.0
CR_015398	0	UN04829	286	255	549M1D37M	*	0	0	ATCTTACAGCTATAAACAATTACCTGTATTGGTTCGGCCTCGGAGTGTTTCATTCTGGTATTGAAGTACATGGTCTCGAATACGGATATGGAGCCCATGATTTCTCAAGTAGTGGGGTTTTTGAAGTTGAACCACGAACCTGCCCAGGTTTCATATTTAGAAGCTCAATACTGCTAGGCAGTACAGACATGTCTCTTTCAGAAGTCCGTTCATTTATGGAGCAACTTTCTAGAAAATATCATGGGGATTCTTATCATTTAATCGCCAAGAATTGCAACCATTTCACTGATGAAGTCTGTATGCAACTTACTGGAAAGCAAATTCCTGGATGGGTTAATCGCCTGGCACGTGTGGGCTCATTCTGCAATTGTCTATTACCAGAAAATATTCAGGTTACAG…	*	AS:i:1154	EV:Z:0.0
SR_139271	16	UN04830	1	255	156M1D31M1D13M1D273M	*	0	0	AAAAGTATTTTTTGAAAACTTATTGTGTTTGCTGGCTGCTTCTCATTCTCATCAATGAAAGAGACAAAATGTGAATGAAAATGCAGGTTTTTATTTCAACTTAGAATGTTGGTATCAGAGAGAATAGAATAGTGAATACAACAGGAGGGAGGGGAGCATCATATCAAAGTAAAGTAAAATGGGGAACTGAGTTATGGTAAGCCTAGCAACAAATGCATGAAAATATAAAAACACAAACACAATGTGCCATATGCCCATGCCCATATCCATCCAAACTCAAACTGCCAAAGCTTCCTCTCCTACATTACTTTTGCCTCTTGTATATCTTGGCCAAGAATGATTTCAACACTGCTTGTACTGCTGCACTTGGATGACCTTCAATCGACGTTACTATCTTTT…	*	AS:i:908	EV:Z:0.0
SR_073162	0	UN04830	89	255	1S62M1D30M1D590M	*	0	0	GTTTTATTTCAACTTAGAATGTTGGTATCAGAGAGAATAGAATAGTGAATACAACAGGAGGGAGGGAGGCATCATATCAAAGTAAAGTAAAATGGGAGCATGAGTTATGGTAAAGCCTAGCAACAAATGCATGAAAATATAAAAACACAAACACAATGTGCCATATGCCCATGCCCATATCCATCCAAACTCAAACTGCCAAAGCTTCCTCTCCTACATTACTTTTGCCTCTTGTATATCTTGGCCAAGAATGATTTCAACACTGCTTGTACTGCTGCACTTGGATGACCTTCAATCGACGTTACTATCTTTTCATAGCTCTTGCTCTCGTATTCTGCAAACACATCCTGAAACACACACACACACACACACACACACACATTCAACCCACCATACAAA…	*	AS:i:1338	EV:Z:0.0
SR_031442	0	UN04831	1	255	611M1S	*	0	0	CCTTTGGTGGGAAAACCTAATTAGGGTACACAGCAACGCTTGTTGATTTTTGGCAAAATGGATTTCAAGAATCATGCTCCGCCGCAGCTCACGGCGGAGGCGGAAGCGCAGCTCCAAGAAGGCATCAACCTGGTGCTGTCTCGATGGGCCTCTCTGCAGATGGCCGTCGCAAACGAGTGGGGAGGCCGCGGATCTCGTCAGAAATCCCAAGACCTTGCTGAACGCATCTTCTCATTCTTCACTCAATCCAAGGAACAGGTATATATCGATGATTTAGAGGACATTCTTGACGAATTCATGCTTTCGGATTTCAATACCGAGGTCGGAGATGGAAGCATTGAGGAGGTAGCCGAGAAGTTGATGATTATGCACGAGCAATGTGCAGAAGGTAACTTTGAA…	*	AS:i:1211	EV:Z:0.0
CS_013856	0	UN04831	10	255	604M	*	0	0	GGAAAACCTAATTAGGGTACACAGCAACGCTTGTTGATTTTTGGCAAAATGGATTTCAAGAATCATGCTCCGCCGCAGCTCACGGCGGAGGCGGAAGCGCAGCTCCAAGAAGGCATCAACCTGGTGCTGTCTCGATGGGCCTCTCTGCAGATGGCCGTCGCAAACGAGTGGGGAGGCCGCGGATCTCGTCAGAAATCCCAAGACCTTGCTGAACGCATCTTCTCATTCTTCACTCAATCCAAGGAACAGGTATATATCGATGATTTAGAGGACATTCTTGACGAATTCATGCTTTCGGATTTCAATACCGAGGTCGGAGATGGAAGCATTGAGGAGGTAGCCGAGAAGTTGATGATTATGCACGAGCAATGTGCAGAAGGTAACTTTGAATCGATTGAT…	*	AS:i:1197	EV:Z:0.0
SR_073273	0	UN04831	16	255	39M1D7M1D91M1I22M1I9M1I20M	*	0	0	CCTAATTAGGGTACACAGCAACGCTTGTTGATTTTTGGCAAATGGATTCAAGAATCATGCTCCGCCGCAGCTCACGGCGGAGGCGGAAGCGCAGCTCCAAGAAGGCATCAACCTGGTGCTGTCTCGATGGGCCTCTCGTGCAGATGGCCGTCGCAAACGAAGTGGGGAGGGCCGCGGATCTCGTCAGAAAT	*	AS:i:337	EV:Z:1e-92
CR_115093	16	UN04831	25	255	589M	*	0	0	GGTACACAGCAACGCTTGTTGATTTTTGGCAAAATGGATTTCAAGAATCATGCTCCGCCGCAGCTCACGGCGGAGGCGGAAGCGCAGCTCCAAGAAGGCATCAACCTGGTGCTGTCTCGATGGGCCTCTCTGCAGATGGCCGTCGCAAACGAGTGGGGAGGCCGCGGATCTCGTCAGAAATCCCAAGACCTTGCTGAACGCATCTTCTCATTCTTCACTCAATCCAAGGAACAGGTATATATCGATGATTTAGAGGACATTCTTGACGAATTCATGCTTTCGGATTTCAATACCGAGGTCGGAGATGGAAGCATTGAGGAGGTAGCCGAGAAGTTGATGATTATGCACGAGCAATGTGCAGAAGGTAACTTTGAATCGATTGATGAGCTAAAGCGAACA…	*	AS:i:1168	EV:Z:0.0
SR_079325	0	UN04831	269	255	310M	*	0	0	ATGATTTAGAGGACATTCTTGACGAATTCATGCTTTCGGATTTCAATACCGAGGTCGGAGATGGAAGCATTGAGGAGGTAGCCGAGAAGTTGATGATTATGCACGAGCAATGTGCAGAAGGTAACTTTGAATCGATTGATGAGCTAAAGCGAACAAATCCTGGGAATTCCGCTGTTACTTATAGCAGACAGGCTGCTAGTGATGATGAAGATGAAGATGATGATGTCGAGAATGATAAATTGGGCGAAGATTCATCAGACATGGCAGTAGATGCTTCAGAGCACCAAGGCCAAAAAGATATGATGGTAGA	*	AS:i:614	EV:Z:1e-176
SR_117225	16	UN04831	276	255	631M	*	0	0	AGAGGACATTCTTGACGAATTCATGCTTTCGGATTTCAATACCGAGGTCGGAGATGGAAGCATTGAGGAGGTAGCCGAGAAGTTGATGATTATGCACGAGCAATGTGCAGAAGGTAACTTTGAATCGATTGATGAGCTAAAGCGAACAAATCCTGGGAATTCCGCTGTTACTTATAGCAGACAGGCTGCTAGTGATGATGAAGATGAAGATGATGATGTCGAGAATGATAAATTGGGCGAAGATTCATCAGACATGGCAGTAGATGCTTCAGAGCACCAAGGCCAAAAAGATATGATGGTAGATGAACCAAGAGCAAATGACGGCGCTGAAACGGAAGACGGGTGGACAGTAGTGTCCTCAAGGCGTAAAAATGGTAGAAGGAATTGAGTCAAAATTTC…	*	AS:i:1251	EV:Z:0.0
SR_117926	0	UN04832	1	255	50M1D700M8S	*	0	0	GAACAGTCCGGGCGGCGGAGTGGGTAAAGAATTTCGAATTTTTTGTTCGTAAAAGCGCCGTTAATATTCGGCCAAGATTCCGATTCTCTCGTACACAAAGGCTTCTACGATATGTACACCGCCGTCAATCCAGATCCTGTATTGAAGGGTGTGAGTGCCAGGGATCAGATTCGTGAAGAAGTAAGCAGACTCGTGGAGCAATACAAGGACGAAGAAATGAGCATAACCCTAGCAGGACACAGCTTAGGTTCATCACTAGCAACGTTAACTGCAGTGGACCTAGTAACCAATCCAATAAACAAAGACGCTCTTCCCGTCACAGCCTTCCTATTTGCAAGCCCAAAAGTAGGGGAAAAGAACTTCAAGAACGCGGTTTCAAACCTGGAGGCCGACAACCTT…	*	AS:i:1479	EV:Z:0.0
SR_129200	16	UN04832	40	255	712M	*	0	0	TTTTTGTTCGTAAAAAGCGCCGTTAATATTCGGCCAAGATTCCGATTCTCTCGTACACAAAGGCTTCTACGATATGTACACCGCCGTCAATCCAGATCCTGTATTGAAGGGTGTGAGTGCCAGGGATCAGATTCGTGAAGAAGTAAGCAGACTCGTGGAGCAATACAAGGACGAAGAAATGAGCATAACCCTAGCAGGACACAGCTTAGGTTCATCACTAGCAACGTTAACTGCAGTGGACCTAGTAACCAATCCAATAAACAAAGACGCTCTTCCCGTCACAGCCTTCCTATTTGCAAGCCCAAAAGTAGGGGAAAAGAACTTCAAGAACGCGGTTTCAAACCTGGAGGCCGACAACCTTAAAATCCTTCGCCTCACCGATGCCAACGACATCGTGCC…	*	AS:i:1411	EV:Z:0.0
SR_073355	0	UN04832	243	255	81M1I26M1D6M2I3M1I502M	*	0	0	GCTTAGGTTCATCACTAGCAACGTTAACTGCAGTGGACCTAGTAACCAATCCAATAAACAAAGACGCTCTTCCCGTCACAGCCCTTCCTATTTGCAAGCCCAAAAGTAGGGAAAGGAAAGACTTCAAGAACGCGGTTTCAAACCTGGAGGCCGACAACCTTAAAATCCTTCGCCTCACCGATGCCAACGACATCGTGCCGACTTTGCCGCCGTTCGGAGTCGAAGAAAACACAACGTTGCCGATAATATCGTACGAGCATGTGGGCATGGAGTTCGACTTCGATGCTTCGGAATCGGACTATCTGGACGGTTATAAGGCAAGTTGGCACGCTCTGGTGACTTACTTGCATGGGGTTGATGGGTTTCAAGGGTCTCAGGGAGGGTTTAAGCTTCATGGGG…	*	AS:i:1181	EV:Z:0.0
SR_073432	0	UN04833	1	255	19M1D101M1D105M1D6M1D114M3S	*	0	0	GGACGTGTCTAAAATGATACCGCTCTGACATGTCTCCCTTTCTCATTACGAAGTGCTATATATACGTCTCATCCCGTCTCAGTGGAGAACAACGAGGAGAGACGAAACGGATTGCCGCCCAAACATCAAAACGCCATGTGTGGTATCGATCGGCCCACGCTGGTAGCCGGAATGGAGAAGCGAAGCAGTAGCCCAGTGGTGCTTTTTATCCCACGGCCTTGTCCCGCTCGGTGGACCCACCGAAAATATGTATTGAAATGCAAATTTGAGAAATCAAGAACCCTCTATCCAGAGTACCACTCACGCTCTAGTGGGAGTGGCCAAACGAGGTCTGTTGCGGTGGGGCGC	*	AS:i:656	EV:Z:0.0
SR_105514	0	UN04833	1	255	25M1D100M1D109M1D5M1D289M	*	0	0	GGACGTGTCTAAAATGATACCCGCTTGACATGTCTCCCTTTCTCATTACGAAGTGCTATATATACGTCTCATCCCGTCTCAGTGGAGAACAACGAGGAGAGACGAAACGGATTGCCGCCCAAAACTCAAAACGCCATGTGTGGTATCGATCGGCCCACGCTGGTAGCCGGAATGGAGAAGCGAAGCAGTAGCCCAGTGGTGCTTTTTATCCCACGGCCTTGTCCCCGCTCGGGTGAACCCCGAAAATATGTATTGAAATGCAAATTTGAGAAATCAAGAACCCTCTATCCAGAGTACCACTCACGCTCTAGTGGGAGTGGCCAAACGAGGTCTGTTGCGGTGGGGGGCTCTTGATTGCTTGTCCAGCATAGGCGCCAGGAATAGCGACGGCCTCATACG…	*	AS:i:1011	EV:Z:0.0
CR_079656	16	UN04834	1	255	322M1I379M	*	0	0	GTTTGTGATTCTGGTTCTATCTGTAGATGTGGAGAAGTGGTATAAAAGAAATGATCAAAATGGAGGGAAAACAAACTACTTAGAACAGACAGAGAATCCCATTGACTAACAATCACCGAGTTTGCAGCATTATATTATATAATATATGAATAAAGATGGCGAGAAATTGGTGGCAAAATTTTGGATCAGCAATAAGTTCAAAAGTGCAAGTGTGCAGATATACAGAAACTCCTGCAGAAGGTTAATTAGCAATAGCAAAATCCAAAATAAATTTCGGTTGGTTCAAAGAGGCACACAAGGATGGGCTTTACTTTTGGCAGGGGAAATAGCGGGTTGGGGAAAATAGAGGAACGAAGAAAGAAATGAGCTTCTCTTTCTAGTGGAAGAGAACTCACCGGG…	*	AS:i:1382	EV:Z:0.0
SR_073544	0	UN04834	159	255	176M1D6M1I116M1I7M1I14M1I12M1I8M1I28M1D5M1I4M1D7M1I7M1I150M	*	0	0	GCGAGAAATTGGTGGCAAAATTTTGGATCAGCAATAAGTTCAAAAGTGCAAGTGTGCAGATATACAGAAACTCCTGCAGAAGGTTAATTAGCAATAGCAAAATCCAAAATAAATTTCGGTTGGTTCAAAGAGGCACACAAGGATGGGCTTTACTTTTGGCAGGGAAATAGCGGGTTGGGAAAGATAGAGGAACGAAGAAAGAAATGAGCTTCTCTTTCTAGTGGAAGAGAACTCACCGGGATTCCAGCAGCCTCACCCATTTTCCGCATGTGACATCTGATCCCAAGCATGGCATCCCGCAGCTCCTCAATAATTCCTTAATAGACTTCTCTTTGTATGTGGCTGCATTTGCTGCCTCCATCCACTGTTGATGAAAACAATAATTTTGAATGATCAACA…	*	AS:i:987	EV:Z:0.0
CR_118012	16	UN04834	179	255	133M1D578M	*	0	0	TTTTGGATCAGCAATAAGTTCAAAAGTGCAAGTGTGCAGATATACAGAAACTCCTGCAGAAGGTTAATTAGCAATAGCAAAATCCAAAATAAATTTCGGTTGGTTCAAAGAGGCACACAAGGATGGGCTTTACTTTGGCAGGGAAATAGCGGGTTGGGGAAAATAGAGGAACGAAGAAAGAAATGAGCTTCTCTTTCTAGTGGAAGAGAACTCACCGGGATTCCAGCAGCCTCACCCATTTTCCGCATGTGACATCTGATCCCAAGCATGGCATCCCGAGCTCCTAATAATTCCTTAATGACTTCTCTTTGATGTGGCTCATTTGCTGCCTCCATCCACTGTTGATGAAAAACATAATTTTTGAAGATCAACTCAAACATCCACAGTTGATTAGAATTC…	*	AS:i:1401	EV:Z:0.0
CS_021921	16	UN04835	1	255	523M	*	0	0	GGAGGGGTTGATACAGGAGACTCCATACCAAATGGGTGAAACACTGAATGGAAAATGTGGGTTGGACATTGACAGAGAGAAGAAGATGATTGAAGAAACTTTGAAAAACCTAAGAGCTGAGAATGCTTCTGAGAAATCCATTACCTCAGCCATGAAAGAACTAGGCATCCAAAGAGCAAGGACATATGGATGGCCAAACACTTACGTATTCACAAAGGCCATGGGAGAGATGCTTTTGGGCAAGTTAAGAGATAACGTGCCTCTTGTTATTATACGACCTACTATCATAACCAGCACTTATAAAGAACCCTTCCCCGGTTGGGTGGAAGGGATCAGAACAATTGATAGCTTAGCAGTTGCTTATGGTAAAGGAAGACTAACATGCTTCCTTGGTGATCC…	*	AS:i:1037	EV:Z:0.0
SR_073693	0	UN04835	27	255	7M1I25M1D2M1D4M1I1M1I5M1I235M	*	0	0	ACCAAATGGGGTGAAACACTGAATGGAAAATGTGGTGGATCGATTGATCAGAGAGAAGAAGATGATTGAAGAAACTTTGAAAAACCTAAGAGCTGAGAATGCTTCTGAGAAATCCATTACCTCAGCCATGAAAGAACTAGGCATCCAAAGAGCAAGGACATATGGATGGCCAAACACTTACGTATTCACAAAGGCCATGGGAGAGATGCTTTTGGGCAAGTTAAGAGATAACGTGCCTCTTGTTATTATACGACCTACTATCATAACCAGCACTTATAAAGAA	*	AS:i:511	EV:Z:1e-145
CS_075954	0	UN04835	170	255	143M1D436M	*	0	0	CAAAGAGCAAGGACATATGGATGGCCAAACACTTACGTATTCACAAAGGCCATGGGAGAGATGCTTTTGGGCAAGTTAAGAGATAACGTGCCTCTTGTTATTATACGACCTACTATCATAACCAGCACTTATAAAGAACCCTTCCCGGTTGGGTGGAAGGGATCAGAACAATTGATAGCTTAGCAGTTGCTTATGGTAAAGGAAGACTAACATGCTTCCTTGGTGATCCTAAAACCATTATAGATGTGATCCCAGCTGATATGGTGGTGAATGCAATGATAGTAGCCATGGTTGGGCATGCAGATGAAAGAGGGTGTGAGAGAATATACCATGTGGGATCGTCGGTATCTAACCCATTGGAGCTCCCGTGGATACAGGATTTTGGGTACCGACACTTCT…	*	AS:i:1140	EV:Z:0.0
SR_099722	0	UN04836	1	255	277M1D279M	*	0	0	CTCTGCTATGTCTGTGTACTTCTCGATCTCGAACTCTCGATCTGGAAATAGGGTATCCAGTTGCGAAGATTCTGGAGTTTCCAACGGGCAGAAAAAAGTCACTTACATGCTCTGTTGATCTTGGTTCAGTGTACAGGCGAAGATGAAGTTTATGGTGTTTAGGTTTTTCCTTGAGCTCAATCCGCTATGGTCTCCTCCATCTTCAGATTAGAAACGATTATTCTTGTGCGTGGTGGCTCCTAAATTGGTTCCCTTCGTCTTCAACCTAAAACATCTACTACTGTTGTTATGCTCGAGTTCTAGATCCGGAAAGCTCAGAGGAACTCAGACACTTGTTGAGTTTCAGAGGTAAATACTTCAAATTTTGTGTTTTCTTTAATTATTTAACTTAAAGAGTCT…	*	AS:i:1094	EV:Z:0.0
SR_073795	0	UN04836	58	255	28M1D11M1D154M1D1M1D5M1D2M1D1M1D4M1D173M1D117M	*	0	0	CAGTTGCGAAGATTCTGGAGTTTCCAACGGCAGAAAAAATCACTTACATGCTCTGTTGATCTTGGTTCAGTGTACAGGCGAAGATGAAGTTTATGGTGTTTAGGTTTTTCCTTGAGCTCAATCCGCTATGGTCTCCTCCATCTTCAGATTAGAAACGATTATTCTTGTGCGTGGTGGCTCCTAAATTGGTTCCTCGTCTCACTAAACATCTAACTACTGTTGTTATGCTCGAGTTCTAGATCCGGAAAGCTCAGAGGAACTCAGACACTTGTTGAGTTTCAGAGGTAAATACTTCAAATTTTGTGTTTTCTTTAATTATTTAACTTAAAGAGTCTGGTATCAGTTCTATTCTCGAATCTGAGCTCCCTATCTGGTTTTTCCATTCTCACACATTCTAAG…	*	AS:i:920	EV:Z:0.0
SR_083995	0	UN04837	1	255	341M2D149M1D14M1D48M	*	0	0	CTGTACTCCATTAACGGGAAACACATCGCCTCTTCCGAATCCAACGGCCGTCTCAACTGTCTTGAACTCAGTTGCTGCGGTGAGTTCATGGTTTGCGCAGGCGATCAAGGTCAGATTGTTGTGAGGTCTATGAGCTCACTGGAAATCGTGAAAAAGTACAGTGGAATTGGCAAAGTAATAACTTCACTGACTGTTACACCTGAAGATTGCTTCTTAGCAGGGACAAAAGATGGAAATCTTCTTGTTTATTCTATTGAGACTCTTCATTTCCGGAAGACAAGTGGTCAATTGAAGGCCAGAGCCTCTGTATCATGACAAATGAGCAGCTGACCATGAACTGTACATTACTATATTCTTTGAAGTGAAGAAAGACCTCATATGCTGTGAATTATTAGAAAC…	*	AS:i:1066	EV:Z:0.0
SR_073885	0	UN04837	226	255	319M10S	*	0	0	AAAGATGGAAATCTTCTTGTTTATTCTATTGAGACTCTTCATTTCCGGAAGACAAGTGGTCAATTGAAGGCCAGAGCCTCTGTATCATGACAAATGAGCAGCTGACCATGAACTGTGTACATTACTATATTCTTTGAAGTGAAGAAAGACCTCATATGCTGTGAATTATTAGAAACATAGTTTTGACAACATTACAGTTGTGTTATCTGTGTTGCAGTGGTGGGTGTTTGGCCTTGAGTTTTGTATAGTTGCGGTTAACACCTAATAATCATATAGGAAAGGTAAACTTATGTAATTTATAGAAATTTTATGATATAGAAAAGTTAAAA	*	AS:i:632	EV:Z:0.0
SR_073895	0	UN04838	1	255	55M1D214M1D84M1D51M1D5M1I4M1I2M1D74M1D10M1D117M1D17M1D55M	*	0	0	ATTTTACAGGAAAAGGTAGAGAAAAGAGCAAAAAGAGGCAGAAAGAGAGATCTGCAGCTGCTCACTCTTCGGCGCTCAATCACAGATCTGTGAAGATGTATTCTTCCGCTGCAAAAATCCGCAAGGACAAGGACGCTGAGCCAACCGAGTTCGAGGAGTCTGTTGCGCAGGCGTTTTTCGATTTGGAAAACACCAATCAAGAGCTCAAGAGTGACTTGAAGGACCTGTACATTAATTCTGCTGTGCAAATTGATGTCTCTGGAAACAGGAAAGCTGTTGTTATTCACGTGCCTTATAGGCTGAGAAAAGCTTTCCGCAAGATTCATGTTAGGCTTGTGAGAGAGCTTGAGAAGAAATTCAGTGGAAAGGATGTTGTTCTGATTGCCACTAGGAGGATAT…	*	AS:i:1279	EV:Z:0.0
SR_131670	0	UN04838	43	255	15S649M	*	0	0	GGCATGAACAGAGCCAAGAGAGATCTGCAAGCTGCTCACTCTTCGGCGCTCAATCACAGATCTGTGAAGATGTATTCTTCCGCTGCAAAAATCCGCAAGGACAAGGACGCTGAGCCAACCGAGTTCGAGGAGTCTGTTGCGCAGGCGTTTTTCGATTTGGAAAACACCAATCAAGAGCTCAAGAGTGACTTGAAGGACCTGTACATTAATTCTGCTGTGCAAATTGATGTCTCTGGAAACAGGAAAAGCTGTTGTTATTCACGTGCCTTATAGGCTGAGAAAAGCTTTCCGCAAGATTCATGTTAGGCTTGTGAGAGAGCTTGAGAAGAAAATTCAGTGGAAAGGATGTTGTTCTGATTGCCACTAGGAGGATATCTAGGCCCCCAAAGAGAGGGTCTG…	*	AS:i:1286	EV:Z:0.0
SR_029649	0	UN04838	51	255	11M1I113M	*	0	0	TCTGCAAGCTGTCTCACTCTTCGGCGCTCAATCACAGATCTGTGAAGATGTATTCTTCCGCTGCAAAAATCCGCAAGGACAAGGACGCTGAGCCAACCGAGTTCGAGGAGTCTGTTGCGCAGGCG	*	AS:i:238	EV:Z:5e-63
SR_114026	16	UN04839	1	255	366M	*	0	0	GATCTTGATTTTGGATTTTATTTATTGTTTCGTATTGTCTTTTCATGACTTTGGTTTATGTTTGGATTTGTGGATTTTGATCTCAGTCACCAAGCTTTTGGATTTTCTTTGGGTTTGAACATGGAGTTGGTTTTGATTAATTCTGGTTTGTCTTGATGAGGTGCAAAGATTTCTCCTATCATCTATGTCCGTCTATGTCTTGTCTGGTTGATGTAGCTCAGATTGTGGGTTTGATGCGAACTGCAAGGTTTTGGATTCATTCGGGCTGGAATTGGTTTCATCAATGCTCTTTTCAGTTAGACTATGTTTGATTTTCCAGAAAATATCTGTTTAATTTTACTCTGTTTGCATATTATTATTGTCTAT	*	AS:i:726	EV:Z:0.0
SR_073939	0	UN04839	51	255	1S8M1D7M1D7M1D11M1D4M1D3M1D17M1D16M1D343M	*	0	0	CTTGGTTTAGTTTGGATTGTGGATTTGATCTCAGCACCAGCTTTGGATTTTCTTTGGGTTGAACATGGAGTTGGTTTGATTAATTCTGGTTTGTCTTGATGAGGTGCAAAGATTTCTCCTATCATCTATGTCCGTCTATGTCTTGTCTGGTTGATGTAGCTCAGATTGTGGGTTTGATGCGAACTGCAAGGTTTTGGATTCATTCGGGCTGGAATTGGTTTCATCAATGCTCTTTTCAGTTAGACTATGTTTGATTTTCCAGAAAATATCTGTTTAATTTTACTCTGTTTGCATATTATTATTGTCTATAGGTCTGTCATAACTTGGAAGTTATTGTTTGTTAATCATGGATTATGTTTTCATGTCTTTTCTTGTTGATGTAGCTTAGATTGGGAATTT…	*	AS:i:769	EV:Z:0.0
SR_073999	0	UN04840	1	255	184M1D2M1I1M1I3M1D7M2I69M	*	0	0	GAAAGTTTCAAAGGATGATTGTCTCATGTCAAGAAAACAATGAAGGACGAAAAATATGTGAACAAGCATTTGCAGATGCAAAGAGAAGTGTTGAAGTTGATTGTGGTCTTATTTTGTTGAAAAGTGCAACATAGAATCATCAAGCAATGTTATAAAGGATCCATCAAGTGGACGGTTGAAAGGGAGGCAGTATAAATGAAGCTGAGTAGTATTATTTGAAAGAAATACAACCAAACAAGTGGTCGGAAGCACGTTGCAAACATGTTTGTG	*	AS:i:486	EV:Z:1e-137
SR_085107	0	UN04840	1	255	341M	*	0	0	GAAAGTTTCAAAGGATGATTGTCTCATGTCAAGAAAACAATGAAGGACGAAAAATATGTGAACAAGCATTTGCAGATGCAAAGAGAAGTGTTGAAGTTGATTGTGGTCTTATTTTGTTGAAAAGTGCAACATAGAATCATCAAGCAATGTTATAAAGGATCCATCAAGTGGACGGTTGAAAGGGGAACGTAATAAAAGACTGAGTAGTATTATTTGAAAGAAATACAACCAAACAAGTGGTCGGAAGCACGTTGCAAACATGTTTGTGCCCTCTCTCTCTTCCCTTGTCACCACTGTTAAAAGAGGCTTTGGATCTATCTCTGTAAATAGGGATAGATCTA	*	AS:i:660	EV:Z:0.0
SR_052284	0	UN04840	281	255	113M1D12M	*	0	0	TCCCTCGTCACCACTGTTAAAAGAGGCTTTGGATCTATCTCTGTAAATAGGGATAGATCTATTTTGTTGCTGCAAGAACTGCTGGCCCTCCCTCAACCATAAACTTGGCACCCAATTCCATTCCT	*	AS:i:232	EV:Z:3e-61
CR_091428	0	UN04840	282	255	112M1D6M	*	0	0	CCCTTGTCACCACTGTTAAAAGAGGCTTTGGATCTATCTCTGTAAATAGGGATAGATCTATTTTGTTGCTGCAAGAACTGCTGGCCCTCCCTCAACCATAAACTTGGCACCCAATTCC	*	AS:i:226	EV:Z:2e-59
CR_040461	0	UN04840	284	255	128M1I51M1I551M	*	0	0	CTTGTCACCACTGTTAAAAGAGGCTTTGGATCTATCTCTGTAAATAGGGATAGATCTATTTTGTTGCTGCAAGAACTGCTGGCCCTCCCTCAACCATAAACTTGGCACCCCAATTCCATTCCTCTGGAGGCTGGTGATGGCAGTGATCTTGCTTTTAGGATTTCTCGATAGCATTTCATGTTCTCCCCACTGCTGTGGAGAAGAAGCACCCTTGTGGGAAGGAAGCAAGTGACTTGCCACAAGAACCCTTGAGCAGATCAGCATCATCAGCAAATGCTACACATCCATCAGCAGTGATTCCCCAATACAGAGGCACCTTGCCAAATTGATCAGTAGCCACAAACAAGGTGGAGGTGGACTTGTCAAACACTATGAAAGCAAAGTTCCCCTCAAGGTGAC…	*	AS:i:1433	EV:Z:0.0
CR_045574	0	UN04840	284	255	107M1D10M1D299M1I284M	*	0	0	CTTGTCACCACTGTTAAAAGAGGCTTTGGATCTATCTCTGTAAATAGGGATAGATCTATTTTGTTGCTGCAAGAACTGCTGGCCCTCCCTCAACCATAAACTTGGCACCCAATTCCATCCTCTGGAGCTGGTGATGGCAGTGATCTTGCTTTTAGGATTTCTCGATAGCATTTCATGTCTCCCCACTGCTGTGGAGAAGAAGCACCCTTGTGGGAAGGAAGCAAGTGACTTGCCACAAGAACCCTTGAGCAGATCAGCATCATCAGCAAATGCTACACATCCATCAGCAGTGATTCCCCAATACAGAGGCACCTTGCCAAATTGATCAGTAGCCACAAACAAGGTGGAGGTGGACTTGTCAAACACTATGAAAGCAAAGTTCCCCTCAAGGTGACCCAC…	*	AS:i:1366	EV:Z:0.0
SR_150203	0	UN04840	287	255	3S55M1D48M1D26M1D234M1D1M1I351M	*	0	0	CTCGTCACCACTGTTAAAAGAGGCTTTGGATCTATCTCTGTAAATAGGGATAGATCTATTTGTTGCTGCAAGAACTGCTGGCCCTCCCTCAACCATAAACTTGGCACCCAATTCCATTCCTCTGGAGCTGGTATGGCAGTGATCTTGCTTTTAGGATTTCTCGATAGCATTTCATGTCTCCCCACTGCTGTGGAGAAGAAGCACCCTTGTGGGAAGGAAGCAAGTGACTTGCCACAAGAACCCTTGAGCAGATCAGCATCATCAGCAAATGCTACACATCCATCAGCAGTGATTCCCCAATACAGAGGCACCTTGCCAAATTGATCAGTAGCCACAAACAAGGTGGATGTGGACTTGTCAAACACTTNGAAAGCAAAGTTGCCCTCAAGGTGACCCACA…	*	AS:i:1366	EV:Z:0.0
CR_100436	0	UN04840	291	255	103M1D14M	*	0	0	CCACTGTTAAAAGAGGCTTTGGATCTATCTCTGTAAATAGGGATAGATCTATTTTGTTGCTGCAAGAACTGCTGGCCCTCCCTCAACCATAAACTTGGCACCCAATTCCATTCCTCT	*	AS:i:224	EV:Z:8e-59
SR_074048	0	UN04841	1	255	277M1D3M1D2M1D4M1D1M1D263M	*	0	0	TCTAGAGCCCCTCCATCCAAGCTGGGTGGTGCACCAGGAGGAATGGATGGATGAATGAATTGTGCTGTGTGAATTTTTCTGCATCGATTCTCTTCTCTCTCTCTCTCTTCCTGCTGATGGGAAAAGATTGCCTACTTTTTCCTTGTCTTTACCACTCCATTCCATGGATGCCCTTTTATTTCTTCATCAGTCTCTAGGTGGTTTTAGGAAAAATGTGCAGCTGTTTCACACATATATAGTGTTGCATATTCATATGCTTTATTCTGTTTTCGACCNACCCTCTCTCTACATATAAATAGGACTCTGGGTTTCGTTTGTCTTCATTGCATTGCATTGCACTATAATTTCACAGTTCATTGTCACAGCTAGTGTTTCACAGATATATTGAAGGGTGCACTT…	*	AS:i:1049	EV:Z:0.0
SS_027078	0	UN04841	49	255	87M1D381M2D4M1D188M	*	0	0	GGATGAATGAATTGTGCTGTGTGAATTTTTCTGCATCGATTCTCTTCTCTCTCTCTCTCTTCCTGCTGATGGGAAAAGATTGCCTACTTTTCCTTGTCTTTACCACTCCATTCCATGGATGCCCTTTTATTTCTTCATCAGTCTCTAGGTGGTTTTAGGAAAAATGTGCAGCTGTTTCACACATATATAGTGTTGCATATTCATATGCTTTATTCTGTTTTCGACCTACCCCGTCATCCCTTCACATATAAATAGGACTCTGGGTTTCGTTTGTCTTCATTGCATTGCATTGCACTATAATTTCACAGTTCATTGTCACAGCTAGTGTTTCACAGATATATTGAAGGGTGCACTTAATCTTTTGACAGAAAGGATGAGCTATATGAACTCTTCTGCAGG…	*	AS:i:1273	EV:Z:0.0
SR_074074	0	UN04842	1	255	114M4S	*	0	0	GACTTATTTGAATTAGCTTTTGCAATGATAGCTCTGCTTTTGCTGTGTGTGTATATATATGTCTGTATTTGTGTGTGTATAGAAACATATATTTCTAGGTCTAACATGACTTTTTGCA	*	AS:i:226	EV:Z:2e-59
SS_047544	0	UN04842	64	255	398M	*	0	0	TGTATTTGTGTGTGTATAGAAACATATATTTCTAGGTCTAACATGACTTTTGCATCTCACAAGGATGAAGGATCTGAACCAGAGAGTGACTATACTTAGCCTGGTATAATTACATGGTTTCTTACTTTTCTGTCATCCATCTCAGTCATATGTTAGTCTTTTCTCCATGCAGTGAGATAAATAGATGAACAGAATAAAACAGTACCCACGGGTATTATTCACCTGCGTTTTCCATTTTGGAAAACAATTTTGAGCTTGTTTTCCAACTCTATTAAAGTTGGAAAGTTTTGAAAATTGTTTCCATTTTCACTTGGGTAAACAAAATGCACTTGAACAAACCTTTATTTTTCCATTTTCCATGAAAAGGAAAAATTCTCTATTTACTGAACACTGAACAA	*	AS:i:789	EV:Z:0.0
SS_018793	0	UN04843	1	255	415M1D4M1D105M1D33M9S	*	0	0	ATTTTGAGGAATTATGTATATACGGAGAAAATATATTTTTAGAGGAAATTATATATATTTTGGAGAAAGTATAAATTTTGGAAAAATTATATTTTTTTGTATGGAAAGGCATTTATTGTGGAGAAATGATGTATTTTGAAGAAGACACCCACAGATGCACAGTGACTAATGATTACTTACCATACGGTTGGTGGGTCGAAAATACCCACTATATGAGAATTTATTTGAGAATTTAGAGGTTGTCACTGGTGTATTCTGGTTTGGGCAGGTCTTCAGATAGATTGTTAGTTCTCCACAAATGAATATTGGTTCTTCATTCTGACTGAAATGTTTTATTTCTCCACATATTTTGGAAAAGTATATTTTGAGAAAACTACTATTCCAATAGTTGAATAGTTG…	*	AS:i:1082	EV:Z:0.0
SR_074076	0	UN04843	198	255	263M1D184M	*	0	0	GAAAATACCCACTATATGAGAATTTATTTGAGAATTTAGAGGTTGTCACTGGTGTATTCTGGTTTGGGCAGGTCTTCAGATAGATTGTTAGTTCTCCACAAATGAATATTGGTTCTTCATTCTGACTGAAATGTTTTATTTCTCCACATATTTTGGAAAAGTATATTTTGAGAAAACTACTATTCCAATAGTTGAATAGTTGAGGTGAAGTGTTATTTTGGAAATATGGTTATATTCCAATTATGAATTGAAAAAACCTTCACTATTTGTATATATAAGCGTATATGTATATTTACATATATCGTATTTTGGAAAAGGAATGAGTTTTTAAAATATAAAATCCAAACCTATATTTTACAGGGTGAAGTGATCCTTACTTAGCTTATGCTAATTTTGAGA…	*	AS:i:870	EV:Z:0.0
SR_120938	16	UN04844	1	255	723M	*	0	0	GTGGTTAGATTGGGAAGGAAGAGGGTGAGGATGGGGTTTTGGATATTGATCCAAGGGTGAGGTTAATGTACTCGGCAAATGAGGGTGATTTGGAGGGGATTAAGGAGATTTTGGGGTCTGGGATTGATGTGAATTCTCCTGATATAGATTTCAGGACTGCCCTCCATGTGGCTGCTTGCCAAGGATTCACTGATGTTGCCCAGCTGTTGCTAGATAATGGTGCTGAAGTTGATCCCAAGGACCGGTGGGGTAGCACGGTATAAATAATTTTTTTTTTTCTTACTGTTGATTATATGGAGTAGTTTTGATTTTTGAGCTGTTCTTTATTGTTTATATCAATACAAGTTTCGTGTTGTATGCCACTGCTATATTGTCTCTATCAATGCTTAGGAGGGGTAG…	*	AS:i:1417	EV:Z:0.0
CS_038883	0	UN04844	279	255	1S408M	*	0	0	CCTTACTGTTGATTATATGGAGTAGTTTTGATTTTTGAGCTGTTCTTTATTGTTTATATCAATACAAGTTTCGTGTTGTATGCCACTGCTATATTGTCTCTATCAATGCTTAGGAGGGGTAGTGCTTAGTCTTTGGAGACAACTGGATTTCTCAGGTTTATACAAGTAAAAACAGATTTTCATCAGATTGACACCTAATGACCTAAACAGGTTTGGGTGTTTCAGCTCGTGTGGGTAGCTCAATTGGTGACAAAGGTGAAATTTGCACCAAGGGTCGAGTTTCACCAGTGTGGCAGTGTGGGAGCAACTTCTCAAAATGAGGGAGCTCTTTGTGCGTGTTTTTGCCCGCACGGGCACCTCAGTTGGTTCCTGGGCTGGGCAGTAGATTATGGGCAAGGT…	*	AS:i:809	EV:Z:0.0
SR_111850	0	UN04844	281	255	1S411M	*	0	0	CTACTGTTGATTATATGGAGTAGTTTTGATTTTTGAGCTGTTCTTTATTGTTTATATCAATACAAGTTTCGTGTTGTATGCCACTGCTATATTGTCTCTATCAATGCTTAGGAGGGGTAGTGCTTAGTCTTTGGAGACAACTGGATTTCTCAGGTTTATACAAGTAAAAACAGATTTTCATCAGATTGACACCTAATGACCTAAACAGGTTTGGGTGTTTCAGCTCGTGTGGGTAGCTCAATTGGTGACAAAGGTGAAATTTGCACCAAGGGTCGAGTTTCACCAGTGTGGCATTGTGGGAGCAACTTCTCAAAATGAGGGAGCTCTTTGTGCGTGTTTTTGCCCGCACGGGCACCTCAGTTGGTTCCTGGGCTGGGCAGTAGATTATGGGCAAGGTTT…	*	AS:i:807	EV:Z:0.0
SR_135461	0	UN04844	299	255	603M	*	0	0	GTAGTTTTGATTTTTGAGCTGTTCTTTATTGTTTATATCAATACAAGTTTCGTGTTGTATGCCACTGCTATATTGTCTCTATCAATGCTTAGGAGGGGTAGTGCTTAGTCTTTGGAGACAACTGGATTTCTCAGGTTTATACAAGTAAAAACAGATTTTCATCAGATTGACACCTAATGACCTAAACAGGTTTGGGTGTTTCAGCTCGTGTGGGTAGCTCAATTGGTGACAAAGGTGAAATTTGCACCAAGGGTCGAGTTTCACCAGTGTGGCAGTGTGGGAGCAACTTCTCAAAATGAGGGAGCTCTTTGTGCGTGTTTTTGCCCGCACGGGCACCTCAGTTGGTTCCTGGGCTGGGCAGTAGATTATGGGCAAGGTTTGGGTGGCTCAGTTGGTTCT…	*	AS:i:1195	EV:Z:0.0
SR_074206	0	UN04844	302	255	163M1D154M1D123M1I3M1I3M1I8M1D4M2I3M1D5M1I5M1D38M7S	*	0	0	GTTTTGATTTTTGAGCTGTTCTTTATTGTTTATATCAATACAAGTTTCGTGTTGTATGCCACTGCTATATTGTCTCTATCAATGCTTAGGAGGGGTAGTGCTTAGTCTTTGGAGACAACTGGATTTCTCAGGTTTATACAAGTAAAAACAGATTTTCATCAGATGACACCTAATGACCTAAACAGGTTTGGGTGTTTCAGCTCGTGTGGGTAGCTCAATTGGTGACAAAGGTGAAATTTGCACCAAGGGTCGAGTTTCACCAGTGTGGCAGTGTGGGAGCAACTTCTCAAAATGAGGGAGCTCTTTGTGCGTGTTTTGCCCGCACGGGCACCTCAGTTGGTTCCTGGGCTGGGCAGTAGATTATGGGCAAGGTTTGGGTGGCTCAGTTGGTTCTTGGGC…	*	AS:i:924	EV:Z:0.0
SR_133671	0	UN04845	1	255	273M1D84M	*	0	0	ATTATTCTCTTTACAGAGCACAACACTGCCCATCCTCCACTTCAAAAGGGGCGCACCGGGTATAAATGGGGGTAGGATTTTGTACGGTATTTCCTTTCCCGTCAAAGAGGCACTTACATTGTAAAAAATAATATTAGCGCTCTAGGACGAATCCACCGCCTCAACTTGTTGCCTAGCGAGATACTTTTCCCTCCGCTCCTTCCATTCATCGATGACAAGACCTTCACCCACGACTTTTGGGCCCGTATCAACGGGAGGTTTCTTGCGAGCTTCACTGCAGCATCAGCTTCGGCCAATTGAAGCTTTAGCTTTTCCATTGCTGGAGAAGTATGGTCAGGATCCAGGAACACCACGCGC	*	AS:i:692	EV:Z:0.0
CS_055944	0	UN04845	50	255	18M1D9M1D19M1D460M1D42M1I6M1I76M	*	0	0	GGCGCACCGGGTATAAATGGGGTGAGATTTGTACGGTATTTCCTTTCCGTCAAAGAGGCACTTACATTGTAAAAAATAATATTAGCGCTCTAGGACGAATCCACCGCCTCAACTTGTTGCCTAGCGAGATACTTTTCCCTCCGCTCCTTCCATTCATCGATGACAAGACCTTCACCCACGACTTTTGGGCCCGTATCAACGGGAGGTTTCTTGCGAGCTTCTACTGCAGCATCAGCTTCGGCCAATTGAAGCTTTAGCTTTTCCATTGCTGGAGAAGTATGGTCAGGATCCAGGAACACCACGCGCAAGATTCTCTCTATGGTTGCTTGATCCTTTTGCTCATCAAACATTTCAGGTACATAATCGGTTCCTTCTTTCACCTTCAAGCTCATGATCTTA…	*	AS:i:1199	EV:Z:0.0
SR_079535	0	UN04845	75	255	3S23M1I25M1D435M1D122M	*	0	0	GTAGGATTTTGTACGGTATTTCCTTTCCCCGTCAAAGAGGCACTTACATTGTAAAAATAATATTAGCGCTCTAGGACGAATCCACCGCCTCAACTTGTTGCCTAGCGAGATACTTTTCCCTCCGCTCCTTCCATTCATCGATGACAAGACCTTCACCCACGACTTTTGGGCCCGTATCAACGGGAGGTTTCTTGCGAGCTTCTACTGCAGCATCAGCTTCGGCCAATTGAAGCTTTAGCTTTTCCATTGCTGGAGAAGTATGGTCAGGATCCAGGAACACCACGCGCAAGATTCTCTCTATGGTTGCTTGATCCTTTTGCTCATCAAACATTTCAGGTACATAATCGGTTCCTTCTTTCACCTTCAAGCTCATGATCTTAAACTTCACCTTGCTCTTTT…	*	AS:i:1177	EV:Z:0.0
SR_127447	0	UN04845	75	255	3S607M	*	0	0	GTAGGATTTTGTACGGTATTTCCTTTCCCGTCAAAGAGGCACTTACATTGTAAAAAATAATATTAGCGCTCTAGGACGAATCCACCGCCTCAACTTGTTGCCTAGCGAGATACTTTTCCCTCCGCTCCTTCCATTCATCGATGACAAGACCTTCACCCACGACTTTTGGGCCCGTATCAACGGGAGGTTTCTTGCGAGCTTCTACTGCAGCATCAGCTTCGGCCAATTGAAGCTTTAGCTTTTCCATTGCTGGAGAAGTATGGTCAGGATCCAGGAACACCACGCGCAAGATTCTCTCTATGGTTGCTTGATCCTTTTGCTCATCAAACATTTCAGGTACATAATCGGTTCCTTCTTTCACCTTCAAGCTCATGATCTTAAACTTCACCTTGCTCTTTT…	*	AS:i:1203	EV:Z:0.0
SR_074235	0	UN04845	176	255	9M1I11M1I31M1D14M1D3M1I317M1I164M	*	0	0	GCGAGATACTTTTTCCCTCCGCCTCCTTCCATTCATCGATGACAAGACCTTCACCACGACTTTTGGGCCGCTATCAACGGGAGGTTTCTTGCGAGCTTCTACTGCAGCATCAGCTTCGGCCAATTGAAGCTTTAGCTTTTCCATTGCTGGAGAAGTATGGTCAGGATCCAGGAACACCACGCGCAAGATTCTCTCTATGGTTGCTTGATCCTTTTGCTCATCAAACATTTCAGGTACATAATCGGTTCCTTCTTTCACCTTCAAGCTCATGATCTTAAACTTCACCTTGCTCTTTTGATCCATGGGCTTTTCATTGTTTTCCGGCTGCTCCACGAATTTGAAGACCGTAGCAATGATGCTTTCACCGGGCTCAAGAATCCCCGCCGGGCAGGCCGCATA…	*	AS:i:1031	EV:Z:0.0
SR_092215	0	UN04846	1	255	11M1D227M1D378M	*	0	0	GTTTGCTGTACAAAAAGAATGGAATCTAAATACACAATATATAAACAAAAGAATTGAAAGACTGAAGCAGTACTGCAAGCAATACTAAGCTAGGAAGGACCAGGAGAGTGGGCAATTAATTACAGTAATTAACAAGACATCATAACTTTAAACTCGTCAAAATTGAGGAGACCATCCCCATTGAGATCGTAGTGAGCTATCATCTTTTCGCAGTCATCAATGCTTCTAGACTCCCCTATCTGCTCAGCATTCTCTTCAAGCTCTTAGGCGTAATGCACCCACACCCATCCATCTCGTACATCGAAAACGCCTCCTTCAAATCCCTAGCTTTGTCTTCATCGCTCCCATCCTCCAACAATCTCACGAAGTCCTCAAACCCCAGCAACCCATCTTGCCCAC…	*	AS:i:1207	EV:Z:0.0
SR_055932	16	UN04846	5	255	24M1I19M1I10M1I185M1I361M	*	0	0	GCTGTACAAAAAAGAATGGAATCTAAAATACACAATATATAAACAAAAAGAATTGAAAAGACTGAAGCAGTACTGCAAGCAATACTAAGCTAGGAAGGACCAGGAGAGTGGGCAATTAATTACAGTAATTAACAAGACATCATAACTTTAAACTCGTCAAAATTGAGGAGACCATCCCCATTGAGATCGTAGTGAGCTATCATCTTTTCGCAGTCATCAATGCTTCTAGACTCCCCTAATCATGCTCAGCATTCTCTTCAAGCTCTTAGGCGTAATGCACCCACACCCATCCATCTCGTACATCGAAAACGCCTCCTTCAAATCCCTAGCTTTGTCTTCATCGCTCCCATCCTCCAACAATCTCACGAAGTCCTCAAACCCCAGCAACCCATCTTGCCC…	*	AS:i:1152	EV:Z:0.0
SR_074294	0	UN04846	13	255	1S221M1D7M1I38M1D5M1D117M1D191M8S	*	0	0	CAAAAAGAATGGAATCTAAATACACAATATATAAACAAAAGAATTGAAAGACTGAAGCAGTACTGCAAGCAATACTAAGCTAGGAAGGACCAGGAGAGTGGGCAATTAATTACAGTAATTAACAAGACATCATAACTTTAAACTCGTCAAAATTGAGGAGACCATCCCCATTGAGATCGTAGTGAGCTATCATCTTTTCGCAGTCATCAATGCTTCTAGACTCCCTACTACTGCTCAGCATTCTCTTCAAGCTCTTAGGCGTAATGCACCACACCATCCATCTCGTACATCGAAAACGCCTCCTTCAAATCCCTAGCTTTGTCTTCATCGCTCCCATCCTCCAACAATCTCACGAAGTCCTCAAACCCCAGCAACCCATCTTGCCCACAACCATCCTCA…	*	AS:i:1112	EV:Z:0.0
SR_074330	0	UN04847	1	255	50M1D51M7S	*	0	0	ATTTTGCGCCAATTTGAGAGCGCACCGTATCTCGTCACGCACAATGAGTTCAGTCCGTAGCACCGTTTGGCGGAAGCCCTCTCTCGAAGGTCATCAGGCCCACACCGC	*	AS:i:192	EV:Z:3e-49
SR_034211	0	UN04847	16	255	9S152M	*	0	0	GTTCCGACCGAGAGCGCACCGCATCTCGTCACGCACAATGAGTTTCAGTCCGTAGCACCGTTTGGCGGAAGCCCTCTCTCGAAGGTCATCAGGCCCCAACCAGCCCGATCGCTTAGTACGTCGATCAATTAGCTTGCGACTCAAATTGGCGCAAAAAAATT	*	AS:i:293	EV:Z:2e-79
CR_084541	0	UN04848	1	255	198M1D359M8S	*	0	0	CTCCGCCACTTGTCAGTTGAGGAGATTGGTTAGCCCATCCTTGCTGTTGAACGCCCTGTTGATTTAGCCACGAATCTTTCATCATCGACACACAGCCTGAATTTTTTGCATTGCGGCTCACACCACTGGGTGATACCGGGCCACCTGACATGTTCCCTGTCTTCATTACTGACTTCTCTCTGTCTTTCCTTTTCTTTTGCAAATAACAAGCTCTCCAGGATGGGTCAATGGCCAGGGATCATCCTGCTCTCTGCTGCTGCCAACACCGAGCCTTGCTTCTTTTTGAGACACATGACTTCTAGACGACTTTGAATCTTCAGTAGCATGGAGAGATCCCCTTGTTTGTGGTTTATGAGTGGGGCCAGCATCTGCTTCTGCATCACTAACAAGCCGGTTACG…	*	AS:i:1096	EV:Z:0.0
CR_036307	0	UN04848	4	255	751M	*	0	0	CGCCACTTGTCAGTTGAGGAGATTGGTTAGCCCATCCTTGCTGTTGAACGCCCTGTTGATTTAGCCACGAATCTTTCATCATCGACACACAGCCTGAATTTTTTGCATTGCGGCTCACACCACTGGGTGATACCGGGCCACCTGACATGTTCCCTGTCTTCATTACTGACTTCTCTCTGTCTTTCCTTTTCTTTTTGCAAATAACAAGCTCTCCAGGATGGGTCAATGGCCAGGGATCATCCTGCTCTCTGCTGCTGCCAACACCGAGCCTTGCTTCTTTTTGAGACACATGACTTCTAGACGACTTTGAATCTTCAGTAGCATGGAGAGATCCCCTTGTTTGTGGTTTATGAGTGGGGCCAGCATCTGCTTCTGCATCACTAACAAGCCGGTTACGCT…	*	AS:i:1481	EV:Z:0.0
SR_074365	0	UN04848	155	255	35M1D4M1D85M1D54M1D3M1D2M1I4M1I5M1I140M1I110M1D81M1I38M	*	0	0	CCCTGTCTTCATTACTGACTTCTCTCTGTCTTTCCTTTCTTTTGCAAATAACAAGCTCTCCAGGATGGGTCAATGGCCAGGGATCATCCTGCTCTCTGCTGCTGCCAACACCGAGCCTTGCTTCTTTTGAGACACATGACTTCTAGACGACTTTGAATCTTCAGTAGCATGGAGAGATCCCTGCTTTGTTGGTTGTATGAGTGGGGCCAGCATCTGCTTCTGCATCACTAACAAGCCGGTTACGCTTGTTTTGACCAAGCATCTGTCTTGTTGACGAACCAGAGGCAGTCATAGTTGCTGGGCCAGAAAAGGAGACAGAATTCCTGGCTTCTCGGAAAATCTGTCTCTGGAAATGCCATCTTCAAGATGTCAAAGAAAAGATCATTCACCTTCCTTGCT…	*	AS:i:1035	EV:Z:0.0
SS_071792	16	UN04848	281	255	51M1I4M1D6M1D450M	*	0	0	TTTTTGAGACACATGACTTCTAGACGACTTTGAATCTTCAGTAGCATGGAGCAGATCCCTTGTTGTGGTTTATGAGTGGGGCCAGCATCTGCTTCTGCATCACTAACAAGCCGGTTACGCTTGTTTTGACCAAGCATCTGTCTTGTTGACGAACCAGAGGCAGTCATAGTTGCTGGGCCAGAAAAGGAGACAGAATTCCTGGCTTCTCGGAAATCTGTCTCTGGAAATGCCATCTTCAAGATGTCAAAGAAAAGATCATTCACCTTCCTTGCTTCGGTTCTCACCGCTTGTGAGAATCCATAATATTGCACTGCACTTTTTAACATCAGTTGCACATCAGAAACAAACTCCAGCACTCCACTATACTCATTCTCGTCAACACGCAAACCAATTGTTCTT…	*	AS:i:991	EV:Z:0.0
SR_145050	0	UN04848	702	255	749M	*	0	0	GCCATGTCCATGTCACCTTCAATTCTTCTCCACAAATCAGTTAGCAATGGAATTATTTGATGGCCTTCCTTGTTTATTCTCCGTTGCAGATTACTGACCACATTCTTGCACTTCTGAATGACCTTAGACATCTTTACGCCTCCACCAGAAGCCCCAGGGCCAGTAGTATTCATGACTTTACTCTCCCAATTTTGTCTCATCTGTTCAGCAGCTTCTTCTAGAGGAGCAGACCTTCCAGATTTTACTAAACCCTGTACTTTCACTAAATTTGAATTTTTCCTTGAAGGTAAATTCCGCCTACCCTTAAATGATGAATCAGTTTGATCATCTTTTATAGCACTAGGATCTCCATGAATTTTAGGTCCCCGACCATTCCTAATTTGAAGATCATATTTACGG…	*	AS:i:1485	EV:Z:0.0
SS_077540	0	UN04849	1	255	110M1D188M1D17M1D2M1D182M	*	0	0	AAAAGAGGTGCCAGTCTGTTGTAGAACGTTCCGTCATTGTTTTGTTCTTCGTCAAATCTGAAATCCCTATCTGCCTCTCAGATACCTCCTTCTTCTTCAACTTGACTGAGAAAACGCGATTATACATCAAATCGGAGATATATCAATGGCGTTGGAGTGGGTAGTGCTAGGCTACGCCGCCGGAGCAGAGGCTGTCATGTTGCTCCTGCTTACCTTCCCGGGCCTCGATGCGCTACGCAAGGGTCTTATCACCGTAACTCGGAACCTGCTCAAGCCCTTCATGTCGATCGTCCCCTTTTGCCTCTTCCTGTTAATGGACATATACTGGAAGTACGAGAACCGGCCGACCTGTGAATCCGATTCCTGCTCCCCCTCGGAGCACCTCCGCCACCAGAAATC…	*	AS:i:961	EV:Z:0.0
SR_074433	0	UN04849	85	255	211M1D83M1S	*	0	0	CCTCCTTCTTCTTCAACTTGACTGAGAAAAACGCGATTATACATCAAATCGGAGATATATCAATGGCGTTGGAGTGGGTAGTGCTAGGCTACGCCGCCGGAGCAGAGGCTGTCATGTTGCTCCTGCTTACCTTCCCGGGCCTCGATGCGCTACGCAAGGGTCTTATCACCGTAACTCGGAACCTGCTCAAGCCCTTCATGTCGATCGTCCCTTTCTGCCTCTTCCTGTTAATCGGTACATATACTGGAAGTACGAGAACCGGCCGACCTGTGAATCCGATTCCTGCTCCCCCTCC	*	AS:i:575	EV:Z:1e-164
SR_075718	16	UN04850	1	255	434M2D122M	*	0	0	GTCAGAATAGCTTAACCAGTAGAGATAACAGCATTATAATTAAGGTGAATGGTGGCCTGTATGATGGTGTAGACTTGAAAGCAAATGTAAGGTTTCCTGAGATACCCAAGATTCCAGCAGGACTTTTAGACATAGACAAGGTTGTAGAGAAAAGTGGTCCAGGCGCTAGCCTATAAAGAGGACTTACGCAACCATATATATAATAGTAATGAGCTTGTCCCTGTGTATGAACTCAACAAACTAGAAAAGAGATTACCCAGCACTCCGGCCTTTGAAGAGATTAAGCAGAAGATTAAGGCCCTTGAAACTAATCTGCAAACACTTAAAGATGATTTAGCTAAGTTAGAAGAATCCCATAATGAAGACATTGCTACTGTTAACAAGGAGATTAAGGAGTTA…	*	AS:i:1088	EV:Z:0.0
SR_074437	0	UN04850	227	255	231M1D233M	*	0	0	ATGAACTCAACAAACTAGAAAAGAGATTACCCAGCACTCCGGCCTTTGAAGAGATTAAGCAGAAGATTAAGGCCCTTGAAACTAATCTGCAAACACTTAAAGATGATTTAGCTAAGTTAGAAGAATCCCATAATGAAGACATTGCTACTGTTAACAAGGAGATTAAGGAGTTAGATGAGAATCTCACCTTCCTTGAACTCATTAAAAAAACTCTAACTTTCTCTCCACAAGCCTTTGGTTGCAGATATCTCAATTCCCACAAATCTAGTTATCATCAAACCTGCTCTCTTGGAATAATGCACAAGTGTCTCCCTCTGCTTCCCTATATCTTGTTGATCTGTTGAAACTCTAATGTACCCCTCGCTATGTCAGTATCGGACCACTTGGTAATATCTGTTA…	*	AS:i:912	EV:Z:0.0
CR_083443	16	UN04851	1	255	562M1D94M	*	0	0	CCTAGTATGTCGCGGCGACGCAGTTTCACGTGCTTGTTTTACTCGGATAAAAACTTGTAACCCACTTGACATGATGGCTTCATTGATTTATGCTGTTTATATTTACTTTTTATATTAGTTTATTATTTAATGATAGTGAAAAATAAATTTAAAAATATGCGAATTTTTAAAAAAATTATTCAATGGTGAAATAGACAGGAAGCATGATCACTAATGCACTTAAATGAATCAATATGGCGTTAATAATGCAGTAGTATACTAGGTTAAGTTAGTCATATGAAAGGTAATTAATTACCAGAGCCGAATCACTCCCGCCGAAAAATCTCCATCCAAGACAACCGAGAGAGGAGGAGCAAATGGCAGCGGATTCAAGGAAGAGAAAAGCGATTCTGACGAAGA…	*	AS:i:1292	EV:Z:0.0
CS_006710	16	UN04851	239	255	79M1D56M1D99M1D319M	*	0	0	GTTAATAATGCAGTAGTATACTAGGTTAAGTTAGTCATATGAAAGGTAATTAATTACCAGAGCCGAATCACTCCCGCCGAAAATCTCCATCCAAGACAACCGAGAGAGAAGGAGCAAATGGCAGCGGATTCAAGGAGAGAAAAGCGATTCTGACGAAGAGAAAGGAAAAAAGCAAACAAAGCGTTAATATTGCCGGAAACATCACCGTCTTGTGAGATATCCGCCGACCGATACGGGCGATCCTTTTGCCTTCATCCCGCCGGCGAAAACTTCTCCGCCTTCAACGGAACCAGGATTCGAAATCGTAACTTTCTTAATCCCCGTCGCGGATATGTAAAACTTCATCTCTGAATCATCGATTTCCGCCCAACGAAACTCTCATCTCATTTCACTTCTCCC…	*	AS:i:1066	EV:Z:0.0
SR_074475	0	UN04851	239	255	82M3I4M1D85M1D8M1D89M1D2M1D34M	*	0	0	GTTAATAATGCAGTAGTATACTAGGTTAAGTTAGTCATATGAAAGGTAATTAATTACCAGAGCCGAATCACTCCCGCCGAAACTCAATCCCATCCAAGACAACCGAGAGAGGAGGAGCAAATGGCAGCGGATTCAAGGAAGAGAAAAGCGATTCTGACGAAGAGAAAGGAAAAAGCAAACAAGCGTTAATATTGCCGGAAACATCACCGTCTTGTGAGATATCCGCCGACCGATACGGGGCGATCCTTTTGCCTTCATCCCGCCGGCGAAACTCTCCGCCTTCAACGGAACCAGGATTCGAAATCGT	*	AS:i:547	EV:Z:1e-155
SR_074504	0	UN04852	1	255	440M1D3M1D19M	*	0	0	GCCAAGACCTTGTGGTCTGATGGACTCAAAAAAATGTCACAATTGATGAGAGTGGAAGACTTGTAATACTTTAGGTGTATATGTGTAATTTTATAAACTACGAGGATCTATGTGAAAAATCACAACCTCCTGGCCGACCAAGAAACAAATGCGGATAGCCACCGGCCGGCGAAGGGATAAAAGCAAGCAAGCAGGAACGGTAGTAAGTTATCCGGAGCTTTTGCAGCTTTTAAGGTCGGGAAAATTGGCCGGAGAATCTGAGATGATTCTTTCTCCGCCATCCTAATCCACAACTAGCAAATAAGGATTCATTGTTGATAAAATAAGACACAGAAAAAAAAAAATGAAAAAACAAAAGCCATGTCTTTCGCTATCTCCTCGTTATCCTCTACCTCCTCC…	*	AS:i:902	EV:Z:0.0
SS_011847	0	UN04852	353	255	69M1D30M6S	*	0	0	CAAAAGCCATGTCTTTCGCTATCTCCTCGTTATCCTCTACCTCCTCCTGCGCTTTCTTCTCTCTTATCCTCCCGAGCTCTCGTCCCCCACCCTCCATTCCTCATT	*	AS:i:188	EV:Z:4e-48
SR_074541	0	UN04853	1	255	179M1D179M1D36M1D66M	*	0	0	CTTGGAGTTAGTTTTACCTGGATTGGTAGGTCCATTGAGATTGTTTCTGCCAATGACAAGGCAACCAAAGTAGTCAAGTTTCCAATAGCTGGAGGAATGCTCTCCTCCACATAGTTTGCACTCAAGTCCAGGACCTTTAAATTCTTCAACATAGTAAGACCTAGCAAAAAGGGGAAAAATGGAAGGTAGAAATCACCTTGAGATCGTATGTTAGGCAACTAACTTAGAGAAACGTGATACTAATTGATACGCAAATATAAGGAAATAAAGTTAAACCTTCGCTACTCTTAACTATAAGTTTTGACTAGTGGCCAGTAAATTTTTGTTACTGAGATCACATATTAAAGCATTATAAAATTTATGGTTGAAGATGCATATATACCTTGTAGACCACACGGC…	*	AS:i:890	EV:Z:0.0
SR_118391	0	UN04853	121	255	63M1D106M1D426M	*	0	0	CTCAAGTCCAGGACCTTTAAATTCTTCAACATAGTAAGACCTAGCAAAAAGGGGAAAAAATGGAGGTAGAAATCACCTTGAGATCGTATGTTAGGCAACTAACTTAGAGAAACGTGATACTAATTGATACGCAAATATAAGGAAATAAAGTTAAACCTTCGCTACTCATACTATAAGTTTTGACTAGTGGCCAGTAAATTTTTGTTACTGAGATCACATATTAAAGCATTATAAAATATTATGGTTGAAGATGCATATATACCTTGTAGACCACCACGGCCATAAATCCAATTCGAACTAAGGTTCAACGATGTGAGTGTTGTGAGTGCACCAAGGGACCTAAAGATATTGTCTCCAAAATAATTTTCTGCAAGGTTCAAACCCTCCACCCTCTTCAAC…	*	AS:i:1158	EV:Z:0.0
SR_074649	0	UN04854	1	255	83M1D331M1D2M1I4M1D20M1D5M1D30M	*	0	0	ATGCAATTGAAGGAGCCGCGTACTGGCGCGGTGCCTTCACACCATACTTTCGTCCGTCAGCAATCTATAATGTGGCGCTGAACAAAACATGGAGCCAAGCCTTACGGGCCAAGGATACTGTCGCGGACGAGCGCACTGCGCAGTGTGTCAGGAAGATGCGAAGGCGCGACCCGACAACGTGTTTTTTCCACATAACATTCTCTATCAGACGCTAGCTCATCGGATTGAGTTCAATGGCGCGGAAGCCATCGGTGTCGAATGTTACAATGGAAAGGAGCTTTTCAACATTGCCTGCAACAGAGTTGTGATTGCGGCAAACGGCGTTGAGACACCACGGCTGCTAGCGCGAAGTGATTTGCCCCGATCAGCAAATGTCGCAAAGCCTAGGCAACTTTTGCC…	*	AS:i:900	EV:Z:0.0
SR_091182	0	UN04854	1	255	381M1D91M	*	0	0	ATGCAATTGAAGGAGCCGCGTACTGGCGCGGTGCCTTCACACCATACTTTCGTCCGTCAGCAATCTATAATGTGGCGCTGAACAAAAACATGGAGCCAAGCCTTACGGGCCAAGGATACTGTCGCGGACGAGCGCACTGCGCAGTGTGTCAGGAAGATGCGAAGGCGCGACCCGACAACGTGTTTTTTCCACATAACATTCTCTATCAGACGCTAGCTCATCGGATTGAGTTCAATGGCGCGGAAGCCATCGGTGTCGAATGTTACAATGGAAAGGAGCTTTTCAACATTGCCTGCAACAGAGTTGTGATTGCGGCAAACGGCGTTGAGACACCACGGCTGCTAGCGCGAAGTGATTTGCCCCGATCAGCAAATGTCGCAAGCCTAGGCAACTTTTGCC…	*	AS:i:920	EV:Z:0.0
SR_074714	0	UN04855	1	255	483M	*	0	0	CTTTGAGATAGCGCCTAAGAATACGAATGGGAAGGCAAACGATTAAGCATGCACAATCTCCAAAAGTCATTCGTCAAGTTAGTCAAAGAAACATCCAATAGCCTCCTCATCTAATGTATGAGAAACAAATCAGAAGCATATTACTAGAAACTGAACTTCAAACTTGACACAGCTTCCACAATAAAGATAAACAGATCACACACTCTGAACAATCTTCCTTAAGAATTAACATCTGACAATCTTCCTTAAGAATTAACATCTGACAATCATCAAGATAACATCAATAGATTTTGTACACACAGAGCAAAAACTACTAAAATAAATTAAATAAGAATAAAAGTCAAAGAAAATAAATCAATTGTGTCAACCTTTACCAGAACAAACAAGGGGAGATCTCAA…	*	AS:i:957	EV:Z:0.0
SR_114853	16	UN04855	423	255	56M1D492M	*	0	0	AACAACAATAATCTGCATATATGTGGAGAGACAGAGTATGAGCTTCAGTATTGGCCTACGCCTACTATCTATAAGGGGGAAAACTAGTTTTGATAAATAGATTGATCAGAACTAATCTCATATGAAAAATTGGAAGGTTGGGGGTTGGTTTGGTAGAAAACAACTAATAGATGGAAAAGTCCCAAGTCCCAACTAAGAACAAAATTGACCAAACACAACACCAATTTAAAACAAAAACCTAACAAAGATTAAAATTTTAAAAGAATTAGACTTTAGTGATATTTCAAGAATATATAGACCCATACATAGAGACATAGAAATCAAAGATCAAAGATTTTTGTATCAGAGACAAGAAAATACCAAGAAATGAAAACCCAAGCTTCTGGAAATCCAAGAAAA…	*	AS:i:1078	EV:Z:0.0
SR_074740	0	UN04856	1	255	443M1D10M1D79M3S	*	0	0	GGAATTTAAAGTATCATATATCTTGAAATAATGAGATTTATGGTCATCTCAATATTGACTTAAAATGTACATTTCAGAGTTCAGGAATGCCTCGATCTCGAATTTTCATGAACGTCGGATGGCTTGAACCTTGACACCATGCTTGAAGTTGAGAACTATGCCATACTCAATCCCGCAGAGGCGTTCCATTGCAGGAGGGAGTGTCTAATGATGTACTTCCTGTATAAATGTATAAGTGAGAGTTTAAGTTCCTGCAGGGAGAACTTCTGTCCTATGCATCCTCTAGGCCCTATTCCAAAAGGGATGTTTGCATAAGGATGCCTCATTTTTCTTCTTCACAATTTGGATCAAACCTCTCAGGCCTGAACTTTTCTGGTTCAGGGAAGTTCTTAGGATCTT…	*	AS:i:1041	EV:Z:0.0
SR_086434	16	UN04856	395	255	29M1D177M	*	0	0	ATCTTTAGCTAGAACTCCAAGGGCTAGCCAAACCCATGTTCCCTTTGGGAGGCTGTAACCTCCAATCTCCACTGTTGCTGATGCTTCTCTAGCAACTAGTGGAGAAACTGTGTAGAATCTCATTGCCTCTTTGATCACCTGATCAATGTATGGAAATTTCGTTTGAAGATCATGGGCACTGGGAACCTGATCACCAGGGCCAAAAC	*	AS:i:400	EV:Z:1e-111
CS_077086	0	UN04857	1	255	450M1I17M1D100M	*	0	0	GCCTTGTTTATCAAAACCGGGGTGGCCTTGGACATCATCAAACTCGGATAGGTTTGACTTGCATTCCTTGTGGCGAAGCAAACTCTTTGGTGCCATCACAATCAGAGGTTTACGGAAATCCCTGTGGATTTGTCGTCGGAGTACGTGGAAATAATTTGCGGGAGTAGTTACATTCACCACCTGCCAATTGCATTCTTGAATCTGTTTCCGAAGAGTTGGGTCCATCTCGGGGATAACATAGGGGTTATCAGCACTCATCTGAAGAAAACGCTCGAGGCGTGCACTCGAATGTTCAGGACCCTGGCCATCATAGCCATGAGGTAGAAGCACAACTAACCCAGTCTGGCGCAACCACTTGGCCTCCCCGCTGCTCAAGAATTGGTCAAATATCACCTCGGC…	*	AS:i:1110	EV:Z:0.0
SR_074767	0	UN04857	167	255	67M1I1M1I68M1D5M1I314M1D2M1D12M1D101M	*	0	0	GTTACATTCACCACCTGCCAATTGCATTCTTGAATCTGTTTCCGAAGAGTTGGGTCCATCTCGGGGAGTAAACATAGGGGTTATCAGCACTCATCTGAAGAAAACGCTCGAGGCGTGCACTCGAATGTTCAGGACCCTGCCATGCATAGCCATGAGGTAGAAGCACAACTAACCCAGTCTGGCGCAACCACTTGGCCTCCCCGCTGCTCAAGAATTGGTCAAATATCACCTCGGCTCCGTTGGCAAAATCACCAAATTGGGCTTCCCAAAGTATAAGTGAATTTGGATTTTCCATTGAATAACCTAATTCAAATCCTAGAACGCCAAACTCTGAAAGAGAGCTGTTGCTGACAGTAAACATTTCTTCATTTTGGTCCTTCATAATGTGATCCAGAGGAC…	*	AS:i:1072	EV:Z:0.0
CS_044945	16	UN04857	242	255	455M	*	0	0	GGGTTATCAGCACTCATCTGAAGAAAACGCTCGAGGCGTGCACTCGAATGTTCAGGACCCTGGCCATCATAGCCATGAGGTAGAAGCACAACTAACCCAGTCTGGCGCAACCACTTGGCCTCCCCGCTGCTCAAGAATTGGTCAAATATCACCTCGGCTCCGTTGGCAAAATCACCAAATTGGGCTTCCCAAAGTATAAGTGAATTTGGATTTTCCATTGAATAACCTAATTCAAATCCTAGAACGCCAAACTCTGAAAGAGAGCTGTTGCTGACAGTAAACATTTCTTCATTTTGGTCCTTCATAATGTGATCCAGAGGACAATACTGCTCTCCTGTCTCCTGATCATGTAGAACAGCATGTCTGTGACTGAAAGTACCCCTTTCAACATCCTGACCA…	*	AS:i:902	EV:Z:0.0
CS_064181	16	UN04857	356	255	7M1D333M	*	0	0	TTGGCCTCCCGCTGCTCAAGAATTGGTCAAATATCACCTCGGCTCCGTTGGCAAAATCACCAAATTGGGCTTCCCAAAGTATAAGTGAATTTGGATTTTCCATTGAATAACCTAATTCAAATCCTAGAACGCCAAACTCTGAAAGAGAGCTGTTGCTGACAGTAAACATTTCTTCATTTTGGTCCTTCATAATGTGATCCAGAGGACAATACTGCTCTCCTGTCTCCTGATCATGTAGAACAGCATGTCTGTGACTGAAAGTACCCCTTTCAACATCCTGACCACTCAACCTGACATGATTACCTTCCACGAGCAATGTTGCAAATGCAAGTGCTTCTGC	*	AS:i:666	EV:Z:0.0
SR_113182	0	UN04858	1	255	270M1D289M	*	0	0	CTCCTCATGAACTTTACTAGATTCATCAATTACACTTGAACTTGATGCCAAGTCTTTAGGCCTCATCATCATTGAAAATCTTGTTTCATCGAAAATTGCATCTCTAGATTCAATAACAGTGTTTACTGAAATTGAATCATTAGGTTCAATGACATAGAACCTATATGCCTTGCTATGTAAAGCATAGCCAATGAAGATGCAATCAATGCCTCTTTCACCTAAAGTTTTCTTTTTAGGATCTGGCAATCTTACTATTGCCCTGCAGCCCCATACCTTAAGGTAATTTAATTGAGGCCTTCTATTAAACCATAGCTCATATGGCCATATGGGGTAATCTTGTTCCTTTTGTTAGGAACTCTATTAAGCACATAACATGCTGTTAACATAGCCTCACCCCAA…	*	AS:i:1100	EV:Z:0.0
SR_074798	0	UN04858	257	255	9M1D65M1D65M5S	*	0	0	GCCCTGCAGCCCACTACCTTAAGGTAATTTAATTGAGGCCTTCTATTAAACCATAGCTCATATGGCCATATGGGTAATCTTGTTCCTTTTGTTAGGAACTCTATTAAGCACATAACATGCTGTTAACATAGCCTCACCCAAACC	*	AS:i:262	EV:Z:5e-70
SS_089690	16	UN04859	1	255	652M	*	0	0	CTTCTCCTGTCTCGCACGGTTCACAGAGAATCTCGGATGGCTGCCCTGACTGGAATCTTAGAGAAGGGAATGGGCATATAGGGAAATTTGCATGGAACCCAAGAACATGAACCTCTGCTCCAAGAGCATACGGGGAAATTTGTCATGGGATCCAAGAGCATGAACCCTAGCTTGTCATTCTCTTTGTTGTTGTCTTGGATGCTTGCGATTTTCGCCATCGGAGATTCATGTTGGAGGGACACACAAGAGACATTGGAAAGGAAACACCAGGAATTAATTTTTCGGACTTCTTTTATCCTTGTCTGATTTCTCGCCACCGGAGCAGACCAACGAGGGACACGAGAGACTTTGGAACGAGAACACATGGGAATTAATTTTCTCGAGCTGTTTTTCACCATT…	*	AS:i:1292	EV:Z:0.0
SR_074830	0	UN04859	171	255	12M1I26M1I46M1I41M1I222M1I128M1I3M1I125M6S	*	0	0	CTTGTCATTCTCTTTTGTTGTTGTCTTGGATGCTTGCGATTTTTCGCCATCGGAGATTCATGTTGGAGGGACACACAAGAGACATTGGGAAAGGAAACACCAGGAATTAATTTTTCGGACTTCTTTTATTCCTTGTCTGATTTCTCGCCACCGGAGCAGACCAACGAGGGACACGAGAGACTTTGGAACGAGAACACATGGGAATTAATTTTCTCGAGCTGTTTTTCACCATTGTCTGATTCTCACACCGTCGCTGTTGCCGGAGATGAAAGCCACCGCCCACTGTTGCTAAGGCGCGTCCATGTCGCTGTTGCGTTCGTTGACCTGCCGAAGCAACAAAATAGCGAGGAGTTTTTTCTCCTTTGCTCTATCTCTGCTTTGGAAAATTTCTCCTGTTGG…	*	AS:i:1146	EV:Z:0.0
CR_081582	0	UN04859	385	255	487M	*	0	0	CTGTTTTTCACCATTGTCTGATTCTCACACCGTCGCTGTTGCCGGAGATGAAAGCCACCGCCCACTGTTGCTAAGGCGCGTCCATGTCGCTGTTGCGTTCGTTGACCTGCCGAAGCAACAAAATAGCGAGGAGTTTTTCTCCTTTGCTCTATCTCTGCTTTGGAAAATTTCTCCTGTTGGCTTCGCCGGGTGATGTGGCCGCTGATCGGAATTTTGCAGTTGTTGACCTGAATTTTGTCGTCGTCGTTGTCTTCAGGAAAAACTCGGCACAGTTTTCAAGCAGCTTCGAAGGTCGTCGGTGAACTCACTGGAGCATCTCTATCGCTGCCATGGTTACCACCGCCACTGACTTAGCGTTGAAGGTCAGCGAATAGCTTCGAAGGTCACCGGTGAACTCGC…	*	AS:i:965	EV:Z:0.0
SR_074862	0	UN04860	1	255	64M1D24M1D5M1D1M1D322M2S	*	0	0	GTGGTTGCACAGCCATGACCAACGTTTTCATCAGCCAGCCGACGCCGGTGAATGTCACGGTGACGGCGTCAATGTCGGCTGCATCGATCCGCAGGCGTACAGCAGTGGCGAGCGGAGGCAACCCGCCTCATCACGTATGCCTGGAGCAACGGCGCTACCGGTGCATTTATCAACAATCTCAGCGCAGGCGCTTACATGGTCACAGCCACCGACGCCAATGGATGCACGGACACTGATTTCGTGACGATTACCCAGAGTAACGCAATCGATGTGCAAGTGAATATCACCAACCCTATCAGCAGCCACCAATGCGGACGACGGAGCAGTAACGGCACAGGTCAGCGGTGGTGTAGGGCCTTACACTTACAGTTGGAACACCGGCGCTACCACCGCTTCGTT…	*	AS:i:789	EV:Z:0.0
SR_081350	0	UN04860	1	255	134M1D171M1D142M	*	0	0	GTGGTTGCACAGCCATGACCAACGTTTTCATCAGCCAGCCGACGCCGGTGAATGTCACGGTGACGGGCGTCAATGTCGGCTGCATCGATCCCGCATGCGCGTACAGCAGTGGCGAGCGGAGGCAACCCGCCTTACACGTATGCCTGGAGCAACGGCGCTACCGGTGCATTTATCAACAATCTCAGCGCAGGCGCTTACATGGTCACAGCCACCGACGCCAATGGATGCACGGACACTGATTTCGTGACGATTACCCAGAGTAACGCAATCGATGTGCAAGTGAATATCACCAACCCTATCAGCAGCACCAATGCGGACGACGGAGCAGTAACGGCACAGGTCAGCGGTGGTGTAGGGCCTTACACTTACAGTTGGAACACCGGCGCTACCACCGCTTCG…	*	AS:i:872	EV:Z:0.0
SR_126217	16	UN04861	1	255	843M	*	0	0	GATCTTGCCAGGAAAAAAAGGATGATGATCGGAGAGAGAAATCTCCCTAATCCAACGGTCCTTGTTCCACCATGGCTCTCAGATGATCAGACGGCTAATATTCACTTTGTTTCCAGCCCCAGCGGAATGTCAATTTCAGCGACGATGTGTCGCAGTTGTTCCAAAACGATGCCGTTTTACAGGCGCTTCAGCGTTATCTGCCGTCGAACGACGCGGCGGGGATGATGGGTGAGTTTGACTCCGATAACGACAAGGATGTTGAGCATCCGGTGGACGCCTATGCATGCGATAATTTCCGCATGTACGATTTCAAGGTGAGGAAGTGCGCGCGTGCGCGGTCGCATGACTGGACCGAGTGTCCCTTCGCTCATCCTGGGGAGAAGGCTCGCCGGAGGGACC…	*	AS:i:1671	EV:Z:0.0
SR_138257	0	UN04861	129	255	582M1I8M1I125M	*	0	0	GTCAATTTCAGCGACGATGTGTCGCAGTTGTTCCAAAACGATGCCGTTTTACAGGCGCTTCAGCGTTATCTGCCGTCGAACGACGCGGCGGGGATGATGGGTGAGTTTGACTCCGATAACGACAAGGATGTTGAGCATCCGGTGGACGCCTATGCATGCGATAATTTCCGCATGTACGATTTCAAGGTGAGGAAGTGCGCGCGTGCGCGGTCGCATGACTGGACCGAGTGTCCCTTCGCTCATCCTGGGGAGAAGGCTCGCCGGAGGGACCCACGCAAGTACAGATATTCCGGCACGGCGTGTCCTGATTTCCGGAAGGGGAACTGCCGGAAGGGTGACTTGTGTGAGTTCGCTCACGGCGTGTTTGAGTGCTGGCTCCACCCGGCACGCTACCGGACG…	*	AS:i:1397	EV:Z:0.0
SR_075063	0	UN04861	133	255	94M1D150M1D70M1D205M8S	*	0	0	ATTTCAGCGACGATGTGTCGCAGTTGTTCCAAAACGATGCCGTTTTACAGGCGCTTCAGCGTTATCTGCCGTCGAACGACGCGGCGGGGATGATGGTGAGTTTGACTCCGATAACGACAAGGATGTTGAGCATCCGGTGGACGCCTATGCATGCGATAATTTCCGCATGTACGATTTCAAGGTGAGGAAGTGCGCGCGTGCGCGGTCGCATGACTGGACCGAGTGTCCCTTCGCTCATCCTGGGAGAAGGCTCGCCGGAGGGACCCACGCAAGTACAGATATTCCGGCACGGCGTGTCCTGATTTCCGGAAGGGAACTGCCGGAAGGGTGACTTGTGTGAGTTCGCTCACGGCGTGTTTGAGTGCTGGCTCCACCCGGCACGCTACCGGACGCAGCCGT…	*	AS:i:1007	EV:Z:0.0
CR_034126	16	UN04861	528	255	5S670M1D14M1D9M3S	*	0	0	AGTATCAGCCGTGTAAGGACGGGCTTAACTGCAAGAGAAGGGTGTGTTTCTTCGCTCACTCGCCGGAGCAGCTCAGGGTTCTCAGTCCTCGGGCCGACGGCTACGGTTTCGACGCCGCCTGCGCTAAAACTCTGCATTTCGTTTCGACGTCTCCGGAGTCTGGCTCGCCGCCTTCCGAGTCGCCACCGATGTCCCCGATGAACTCACTGAGCCGTTCTCTGGGCACCAACTCGCTGGTGGCTTCTCTGCGTCAGCTGCAGCTCAACAAGGTTAACTCCATGCCGTCGTCTTCTTGGAGCCTACATATGCTCGGGTCCCCACGGCTGCCCCTGACCCGATCCGCCGGCTTCTGCAGCTTACCCACAACGCCGACCCGGTCTCTGAGCAGACCCGGAGTGT…	*	AS:i:1360	EV:Z:0.0
CR_108133	0	UN04861	610	255	613M8S	*	0	0	CTCGGGCCGACGGCTACGGTTTCGACGCCGCCTGCGCTAAAACTCTGCATTTCGTTTCGACGTCTCCGGAGTCTGGCTCGCCGCCTTCCGAGTCGCCACCGATGTCCCCGATGAACTCACTGAGCCGTTCTCTGGGCACCAACTCGCTGGTGGCTTCTCTGCGTCAGCTGCAGCTCAACAAGGTTAACTCCATGCCGTCGTCTTCTTGGAGCCTACATATGCTCGGGTCCCCACGGCTGCCCCTGACCCGATCCGCCGGCTTCTGCAGCTTACCCACAACGCCGACCCGGTCTCTGAGCAGACCCGGAGTGTGCAACTTCGATCTGTGGGAGAAAGGGTTGTGCAAGGAAGAAGAAGAAGAAGAAGTTCCCATGGAGAGGGTCGAGTCAGGAAGAGATT…	*	AS:i:1215	EV:Z:0.0
SR_150758	0	UN04862	1	255	211M1D4M1D5M1D46M3D120M1D7M	*	0	0	GCCGCCATAGTGAGCACAATCGGAACCGGGTTCTTTGTACAGTGGCTGGGATCTTTCCAAGCATTTTTGACACTCACAGCTTGTCTCTACTTCGTCTCTGCCATCTTCTGGAATCTTTTTGCCACTGGTGAAAGGGTTTTCTAAACGAGTTCTCTACTCAGTAGCCTAGCTGAAGATGAAAATACAGTAACAGTGGGGAGAGGAAACCCCATTGCAATGCTTCATTCTTTAGTGTCGTTTATATTCTAACATATGTCTGGGGAAGGAGACTTAGGATTGTATAGGCGTACACGGATTGGATTATATGTTTATATTTATATATTTATATACATATGTCGTGTGCATCAAAGAAAAGAAGGAGAAGAATAACATTCTTTTTAGTTTCTGTTGATT	*	AS:i:729	EV:Z:0.0
SR_075398	0	UN04862	29	255	181M1D190M	*	0	0	GGTTCTTTGTACAGTGGCTGGGATCTTTCCAAGCATTTTTGACACTCACAGCTTGTCTCTACTTCGTCTCTGCCATCTTCTGGAATCTTTTTGCCACTGGTGAAAGGGTTTTCTAAACGAGTTCTCTACTCAGTAGCCTAGCTGAAGATGAAAATACAGTAACAGTGGGGAGAGGAAACCCACTTGCAAATGCTTTCATTCTTTAGTGTCGTTTATATTCTAACATATGTCTGGGGAAGGATCAGACTTAGGATTGTATAGGCGTACACGGATTGGATTATATGTTTATATTTATATATTTATATACATATGTCGTGTGCATCAAAGAAAAGAAGGAGAAGAATAACATTCCTTTTAGTTTCTTGTTGATT	*	AS:i:720	EV:Z:0.0
SR_075456	0	UN04863	1	255	120M	*	0	0	GCTACTGTTACAGTGGCGAAAGTTCGCCGAGCTCCCGACGCGGTGACGAAACTGGCAAATTGCTCACGGCTCTCTGGAAAGCGCCGTCACATTTTGAGTCCTCTGATTCGCCAATTGACC	*	AS:i:238	EV:Z:6e-63
SS_051018	0	UN04863	81	255	11M1D646M	*	0	0	GCGCCGTCACATTTGAGTCCTCTGATTCGCCAATTGACCCTGATTCTATTCCGAAATCGCCTGTTGTCGTTAAGCCCCCCTCACTTGACTTCTGGTCCTTGTGAAATCAAAATATGCTTTGCTCAAAGGCATGAAATCCAGCAGGTTTATGTTCGGAGCACTGCACGTGTGTATGAGGTATACTATGCGTCTTCGCTACATGGTGAGAATCAGTATCTTTGTACAGTTCGCTGCAGTGTGGCTGAAAGAGAAGGTGAAATTCTCCTGGCTGGGATTGAAGATGCTTCCAAGCAACATGTGAAGGTAATTAAAGGAGGAAAAGTGGTTCCAACAGTGAAGAGGATTGGGTAGATGTTGAAGTTCCTGATTTACCTGTTGTTGAGAATGGAATCAATTGTT…	*	AS:i:1294	EV:Z:0.0
SR_133963	16	UN04864	1	255	725M	*	0	0	CAGTGGGGTTCACCCCCAGTTTTAGCCACTTTTTATAGTACAGAGCAAACTGTTGTGTGCCAACATTCGTTTGATCATCGTACAGCTTTCTCAATCCTTTCATCTTCTTCTCTTTTGTCAGTGTAGCCCGAGCTCGACAAGAATTCGTGCTCCTTCGTATGCCCAAATCTTGAGATGCAGGAGGTGTGGGAGAAACAGGTGTTCCCAAAGCTCAGGAAGAAGACAAGTCCTCGCAAGAAAAGGCGAATCACAGAACACTTGGAGGAGATGCCTGGCTGAAATCCTGTTGTTTTTCTGCAGCTTGTAGATGATTGATAAGTAAAGCTGTGCACAGGCAGAGAGATGGGAATTGGGGTTCCACAAGTTGAGCCATTTCTTGAAGTTTCAGAGTTCAAAGAA…	*	AS:i:1437	EV:Z:0.0
SR_075484	0	UN04864	31	255	3S82M1D28M1I4M1I1M1I9M1I1M1I5M1D131M1D61M1I150M1I6M1I28M8S	*	0	0	GCCTTTTATAGTACAGAGCAAACTGTTGTGTGCCAACATTCGTTTGATCATCGTACAGCTTTCTCAATCCTTTCATCTTCTTCTCTTTGTCAGTGTAGCCCGAGCTCGACAAGAAATTACTGTGCTCCTTCCTGTATGCCAAATCTTGAGATGCAGGAGGTGTGGGAGAAACAGGTGTTCCCAAAGCTCAGGAAGAAGACAAGTCCTCGCAAGAAAAGGCGAATCACAGAACACTTGGAGGAGATGCCTGGCTGAAATCCTGTTGTTTTCTGCAGCTTGTAGATGATTGATAAGTAAAGCTGTGCACAGGCAGAGAGATGGGAATTGGGGGTTCCACAAGTTGAGCCATTTCTTGAAGTTTCAGAGTTCAAAGAAGCTACAATGGTTAAGAGACTGATG…	*	AS:i:926	EV:Z:0.0
SS_067150	16	UN04864	527	255	427M	*	0	0	TTGTCTGATTCGGTCTTGTTCCTCGTGAAACATGCATAGCACTTGCCCTTGATCGCCTCGCGAAAGCTTTGATCTCTCGGGTAACTTCCAACATAGCTAGACAGTATGGAAACCATTGCTCTAATGGCAACTTCATCAATTGCAGGCTCATTATCTCTGCCTGCAACTGTCTCAGCCGTCGACCATTGATTTGATATCCCCGACTCCAAACTTCTCCTCCTCATCCTCCTCGACGAGGAGGAATAAAAGGAAGAACCTTTGCTCCTTTGCTGGGAAAAATCCGAGCTTTTTCTGTCATGGCAGACATAGATAGGCAAAACGACAGACTGGTCTTGAGATTCTCTTGGTCTGAACTTGGCTTTGCTTTGGGTTTTGAGAGCCCTTCCTCCCTCGAATCCT…	*	AS:i:838	EV:Z:0.0
SR_121222	16	UN04865	1	255	803M1D6M	*	0	0	AAAGATGCTAGGAAGTGGCGCCAAAGACACGAATTCTCTGCTCAATAGGACGCGACAGGCTGGACATGTAGCTCTGCCTTTCTTCCCGTAGCTCTCGTTGCAGTTGGCACACACGACTTGGTGAGCACAGGGGAGAAAGACAACAGACACCTCATCCTTCAAGCAGAGAATGCATTCCCGATCACACCCAACTTCCTTCTCTGCAGAATTCTCGAGGTTGTCTAATTCATGGAGCAACCTCGCGATGTCTCCATGGGCATTCACCCCATCCGAGTTCCCTGTGGTTAGCCTGACAGATTGATGGTGCTGCTCAGCACTCAGCTCGGATGATTTCAGCCTTGAAAGATCTTGTTGAAGGCGTTGGAGATCATCTTTTTGCCTCTGGAAGTCTATTTCTAT…	*	AS:i:1596	EV:Z:0.0
CS_048806	0	UN04865	426	255	6S10M1D171M1I10M	*	0	0	CTTTCTTTTGTTACCCCCTCGGCAGCCTCTTTGAACCTCCGCTCTTCCTCAACTTGGGTCAGGGCTACCTCCTTGGCTGCCTGTTCTTTAATCCACCTTTCCTCAGCTTTCTTTTGATCTGCCTCAGCCTGAGCCAGCTGTTCTGCCAAGTGTGAACACTTCTGTTTCTCAGCTGCAATATCCTCCTTGAAGTTTAGA	*	AS:i:365	EV:Z:1e-101
CR_018678	0	UN04865	660	255	12M1D1M1D126M1D64M1D273M1D50M1D37M	*	0	0	CTCCCTCCTTGCACTCCATAAAAGTTGTTGCAGATTCTGATGCACTCAGTTTACAAGCCTCCATTTCTGCTCTAATTTCTGCATTCTCGGTCTCCAGCTTTTTCACAGCTGAATTGGCACGGTCCACTTCACCACTTGCTTTACGGAGAGCATTCTCCATTTCTGTGAGCTTCTTCATGGTATTATCTTCAATGGTCTGCTTACCCTTCTTCACACTTTGGGTCTCCTCCCTTTCCATCCTCAGCATCTTAAGCTCAGTTAAGTCATTGCTTAATTTCCTTGCAGCTTGCATTGCTTTTTGATGTGCCCATTCCTTCCGCTCCTTTGCCTGCCTCTCAAGATCCTTGATTTGATGGATCAAACTCACAATAATCTCATCTTTTTGATCCATCTGGGGAT…	*	AS:i:1066	EV:Z:0.0
SS_052389	0	UN04865	719	255	328M1D80M	*	0	0	CCTCCATTTCTGCTCTAATTTCTGCATTCTCGGTCTCCAGCTTTTTCACAGCTGAATTGGCACGGTCCACTTCACCACTTGCTTTTACGGAGAGCATTCTCCATTTCTGTGAGCTTCTTCATGGTATTATCTTCAATGGTCTGCTTACCCCTTCTTCACACTTTGGGTCTCCTCCCTTTCCATCCTCAGCATCTTAAGCTCAGTTAAGTCATTGCTTAATTTCCTTGCAGCTTGCATTGCTTTTTGATGTGCCCATTCCTTCCGCTCCTTTGCCTGCCTCTCAAGATCCTTGATTTGATGGATCAAACTCACAATAATCTCATCTTTTGATCCATCTGGGGATGCCCATGCTCTGTATTCTCATCAAGATTTAAATCACGAAATTTACTTAATACAGAG…	*	AS:i:801	EV:Z:0.0
CR_047466	0	UN04865	892	255	759M	*	0	0	CCCTTTCCATCCTCAGCATCTTAAGCTCAGTTAAGTCATTGCTTAATTTCCTTGCAGCTTGCATTGCTTTTTGATGTGCCCATTCCTTCCGCTCCTTTGCCTGCCTCTCAAGATCCTTGATTTGATGGATCAAACTCACAATAATCTCATCTTTTTGATCCATCTGGGGATGCCCATGCTCTGTATTCTCATCAAGATTTAAATCACGAAATTTACTTAATACAGAGTTGACAACGTCTTGGTTTTTTTGAATTCTGGGATTCGTCACCCTTTGCTACAATACCTTCAACACCTGATCCCACTCAAGCTTGAGGAATACCCAGAAGGCAAAAGGCTTGGGGGCTGCTTGTGACTGGTTTTTGTATATTTTTAGAGTTCGACCTAAATCCAGCAGCAAAA…	*	AS:i:1505	EV:Z:0.0
CR_114320	0	UN04865	970	255	164M1D54M1D39M1D18M1D26M1D77M1I38M1I6M1I4M1I2M1I49M1I72M1I98M	*	0	0	CCCATTCCTTCCGCTCCTTTGCCTGCCTCTCAAGATCCTTGATTTGATGGATCAAACTCACAATAATCTCATCTTTTTGATCCATCTGGGGATGCCCATGCTCTGTATTCTCATCAAGATTTAAATCACGAAATTTACTTAATACAGAGTTGACAACGTCTTGGTTTTTTGAATTCTGGGATTCGTCACCCTTTGCTACAATACCTTCAACACCTGATCCACTCAAGCTTGAGGAATACCCAGAAGGCAAAAGGCTTGGGGCTGCTTGTGACTGGTTTTGTATATTTTTAGAGTTCGACCTAATCCAGCAGCAAAAGTTGCAACATTCTTCTTCAACAATGACTTCATTGAAGGACTAAGATTAAACCTCTTTGGGCATTTCAACCTCTCTCTGCAAAG…	*	AS:i:1191	EV:Z:0.0
SR_102379	0	UN04866	1	255	287M1D284M	*	0	0	GTTCACATAAGGGCATGAAGAATTGTGGGTGGGCACATTTATGAGGAGCAGGAGATTTGGAAGCTATTTTGATACATGGTCAGGCTTGGATTTGGGTGCCCAATCACAAATGGTGGTTAAGGGGAGGTTGGGGAGTGGAAGACAAAAGACAAAAGATGTGTATGTGGAAGATGATGGGTGGTTGTGTGTGTTGATATCATGGGTTAGAATTGTTGTGTGTTTTGTTTCAATGATGGTCACCACCTTAGTGTGGGCTGTAATCATGTTGGTGCTTTTGCCCTGGCCTTATCAGAGGATTAGGCAGGGCAATATCTATGGGCATGTGACTGGAAGAATGTTGATGTGGATTTTAGGGAATCCAATAAGGATTGAAGGAGCCGAATACTCCAATGAGAAGGC…	*	AS:i:1124	EV:Z:0.0
SR_075765	0	UN04866	254	255	206M1D5M1D5M	*	0	0	GCTGTAATCATGTTGGTGCTTTTGCCCTGGCCTTGATCAGAGGATTAGGCAGGGCAATATCTATGGGCATGTGACTGGAAGAATGTTGATGTGGATTTTAGGGAATCCAATAAGGATTGAAGGAGCCGAATACTCCAATGAGAAGGCTATTTATATCTGTAATCATGCGTCTCCTATCGACATTTTCCTCATAATGTGGTTGACCCTACTGCACTG	*	AS:i:414	EV:Z:1e-116
SR_075800	0	UN04867	1	255	190M2D1M1D14M2D1M1D16M1D327M	*	0	0	GAACAAGGAGCAATGAAAGAAAAAGATGACGCAACGTCTTACTGAAGATGCAATGGCCTACTTTGATCACTTTGACGAATGCGTTTCCATATCAACTTTTGATAGTTCTGACTTCTCAGCACCGGAAGATCCACCTCACAGCTCAATTGGAGCTACATCAGTCAGCCGGAGTCTATTTGAACCCAGCAAGATGGATGANTTTCTTGACAACAAAAAGTTGCAGATACTTGGTGGCATTGATCTAATGGGTGGCAAAGAGGGTTCCGGTTTAACAGCTGCAGCCAGCAATAGCAAAGAGCATGCTTTACTGCTTCCCAACGAAAAAGGTAATGGTTCAGTGCAGGGAGAGCAAATTCAGTTCTCTTTCACGCAAAAATCACCAAAACCTGCAGGAGATGA…	*	AS:i:1025	EV:Z:0.0
SR_080920	0	UN04867	1	255	230M1D325M	*	0	0	GAACAAGGAGCAATGAAAGAAAAAGATGACGCAACGTCTTACTGAAGATGCAATGGCCTACTTTGATCACTTTGACGAATGCGTTTCCATATCAACTTTTGATAGTTCTGACTTCTCAGCACCGGAAGATCCACCTCACAGCTCAATTGGAGCTACATCAGTCAGCCGGAGTCTATTTGAACCCAGCAAGGCAATGGATGAGTTTGTTTCGTACAACAAAAAGTTGCAAGTACTTGGNGGCATTGATCTAATGGGTGGCAAAGAGGGTTCCGGTTTAACAGCTGCAGCCAGCAATAGCAAAGAGCATGCTTTACTGCTTCCCAACGAAAAAGGTAATGGTTCAGTGCAGGGAGAGCAAATTCAGTTCTCTTTCACGCAAAAATCACCAAAACCTGCAGG…	*	AS:i:1086	EV:Z:0.0
SR_075841	0	UN04868	1	255	216M24S	*	0	0	CCGCCACCCTCTCGTTCTCTCCGCAGTTCTCAGATCCGTCCTCCAGCGATCCGTCAATGGCGTCCGTAACTGGATCATCTGTTTCTCTCTCCGTTTCCGTCAAGCAAAGCCAGGGTGGCATGGCAGGCGTAATGTTAAGGCTTTCTCTGTTTCCTTTAATGGAAATAGCTTCCCGTCTCTCCGAGTGCAGCCAACTACTCGTCGACTTGTTGTTACAGCTGCGGCTAAACCTGAGACTGT	*	AS:i:428	EV:Z:1e-120
SR_113142	16	UN04868	167	255	4S445M	*	0	0	AAACAGCTTCCCGTCTCTCCGAGTGCAGCCAACTACTCGTCGACTTGTTGTTACCGCAGCGGTATGCCCGGTTTCTTTGGATTCATGTCCTGTTTTATTGGTCCTGTGTAGAACTGTTTGCCTAGCATATGTCTTTTAGCTATTTGCTTGTGCATTTTAGTCGTTATGTGTTTGTTCAACTGAGATACTGGTTTCACTTGGTTTGAGTGTTATTAAACTAATCGTGCCTTGTTGAATTTTCTAGCAATCGGAGGATTATTAGCCTATTTGATGATGTCTTTAAGGGAGTGATTATAGGAGACAAGGCAATGTATTATTGTTGAAATGTTTGTTTTGTCAATGATTTTAGGATTACAGAGTGATTTGTTTCTTGTTCCCTTTGTGGAGGATGTGTATTTT…	*	AS:i:882	EV:Z:0.0
SR_075867	0	UN04869	1	255	309M1D167M1D4M	*	0	0	GCTCTCTTAATTATTGATTCTTGCAAGATAAGGATCAACAACATTACATAATAGCTCAATTTTAAATTCATAAAAAAATAAATATCATTCAAACCATTAGAGTAGAAGAAACGACATAAAGATTAAACAAAACATGATTACGCAGACATAGTGATTATTATATACAAGCAAACAAATTAAAAGTACTAATCATAGATTCATAGTATGCATATATAGGATGAGGAATTTCAGTGAGCTGAGCGCCTGAGCTTATAGATCGGTTATGATATGGTAGAACCGATGTATTTTGACAACGTGAAATCCCATTTTGTAGTACAAGAAGTGAACCACTCATATATAGCTTCTATTTACATGCACATCTCTTATCTCAATCCTCAACGATGCTTGGATCTGGTTTCT…	*	AS:i:922	EV:Z:0.0
SR_078314	0	UN04869	6	255	3S74M1D350M1D2M1D8M1D20M1D154M	*	0	0	GCACTTAATTATTGATTCTTGCAAGATAAGGATCAACAACATTACATAATAGCTCAATTTTAAATTCATAAAAAAATAATATCATTCAAACCATTAGAGTAGAAGAAACGACATAAAGATTAAACAAAACATGATTACGCAGACATAGTGATTATTATATACAAGCAAACAAATTAAAAGTACTAATCATAGATTCATAGTATGCATATATAGGATGAGGAATTTCAGTGAGCTGAGCGCCTGAGCTTATAGATCGGTTATGATATGGTAGAACCGATGTATTTTGACAACGTGAAATCCCATTTTTGTAGTACAAGAAGTGAACCACTCATATATAGCTTCTATTTACATGCACATCTCTTATCTCAATCCTCAACGATGCTTGGATCTGGTTTCTCC…	*	AS:i:1170	EV:Z:0.0
SR_064926	16	UN04870	1	255	640M	*	0	0	CCACGTATATCGACACATTCTCATCGTAATAGTGAGTGATTTCGTTGAAGGGCTTGGGCGGTTTCTCCCATAAAGGCCGCAGAAAGTAGGTGATTTTCTGCCCGTGAACATAGATTCCAAAGACACAAGTAGGTACCAGCACAAAAAGGAAGATTAGAACTTTCAAGTCCAGGCCTCGCAGAAAACATTTTAATCTTGACATGCTTAATCCACGACCCGATTCCTGCAGATAGTGACAACTGTTAGATCTTAACAAGAAACCATATAGTGACTACATAAGAAAGGCCATTCCAAATTTCGAATAGGAACAAAGATTTAAAGATTCAACAAGAGCATATGGAACTGCAATTGCATCTTAAGAAGCAGAGATTAGTAGACAATCCAAACCCAATATGAAAA…	*	AS:i:1269	EV:Z:0.0
SR_075888	0	UN04870	462	255	27M1I22M1D92M1D23M	*	0	0	GGAAACAACATAGGACTCCAAAATTATACCAGTTCTTATTCGCCAACTCGAAAAAATTATTCATATCATGTGCTCCATTTCAACTAAAAGTCATAGTTGGATGACACATTTATGTTTATATATTATATAAACAACACACCCCAGGTGTAGTGTGCGAGATAGTTA	*	AS:i:303	EV:Z:2e-82
SR_045294	16	UN04870	488	255	1S728M	*	0	0	GTCCAGTTCTTATTCGCCAACTCGAAAAAAATTATTCATATCATGTGCTCCATTTCAACTAAAAGTCATAGTTGGATGACACATTTATGTTTATATATTATATAAACAACACACCCCCAGGTGTAGTGTGCGAGATAGTTACTTTTTGACAAGCTCCAACCAATGACCTTTAACACGAGGTTGGCACTTATACCAAATTCAAGCATGCCAACTCAACTAAAAGGCTAAACTAATAGTTAGATTGCACATTTATGTTTATATATTATATGCTCGAGAGTATCAGATTCAAGCATGCCAACTCAACTAAAAGGCTAAACTGATAGTTAAATTGCACATTTATGTTTATATATTATATGCTACACAGAAGGGAAGGGCCACATATCACTATATCACTTCATT…	*	AS:i:1443	EV:Z:0.0
SR_147592	0	UN04871	1	255	120M	*	0	0	GGCAGATCAAAATATGGTGCGGAAAAACCCAATCGAGATGAATGGAAAGGGGTGCTTTGATCAATAGAACAAGAAGAGAAGTCAGTTTGAAGATCGAGGAAAAATTAGGACAATTATGCC	*	AS:i:238	EV:Z:6e-63
SR_075924	0	UN04871	81	255	24M1D209M	*	0	0	GTCAGTTTGAAGATCGAGGAAAAATAGGACAATTATGCCATTCGGAAGAAGTCTTCTACAGAAGAAAAGCCATGTTACGAGTAAGTGGAGAGGAAAGATCTCCAGAGATTCTTATCTCATTCCATTCCAGTGGCTTAACCAGTAACCAATGGCGAAAACTCAAAAATTTTATGGTTTCCCGGTCGAGAAACCCTATTCCTGTTCCCAAGGCCAGTAGTTTTCTTTAAACTGGA	*	AS:i:454	EV:Z:1e-127
SS_119361	0	UN04872	1	255	478M1D214M	*	0	0	GTTGAATTGGGACTTAAATTGCACTAACCACTATTATAAGATTGAACAAATAATCAAACAAAATGGAGCCTGCCGTTATAGCATAAAAATCAAATCTTGCACAGATCAGTCAATTAGGTTCATCTAGACATAGCAATTAACACCTTGAGATACAGATAAGCTTTTCAATATTCATAACACACCCCTTCTCAGAATATTTAGACCAACAATCAACCTCACAATGTTCACATACATCCAAAAAAATTGATAAGTACCAAAAAAAAAATCTACAAAGTTAAGCATCATCCCAACCACCAATGCATGATACTCCGGCCTATTTTCTTCTTCTGCAGTTCCCTTAACATCAAAGACCATAATTGAGACAAAACAAAAACTTGGAAAAAATAAAGAAACTAAAAA…	*	AS:i:1350	EV:Z:0.0
SR_075929	0	UN04872	68	255	169M1D6M1D11M2D8M1D117M1D99M1D113M8S	*	0	0	GCCTGCCGTTATAGCATAAAAATCAAATCTTGCACAGATCAGTCAATTAGGTTCATCTAGACATAGCAATTAACACCTTGAGATACAGATAAGCTTTTCAATATTCATAACACACCCCTTCTCAGAATATTTAGACCAACAATCAACCTCACAATGTTCACATACATCCAAAAAATGATAAGTACCAAAAAAAACTACAAAGTTAAGCATCATCCCAACCACCAATGCATGATACTCCGGCCTATTTTCTTCTTCTGCAGTTCCCTTAACATCAAAGACCATAATTGAGACAAAACAAAAACTTGGAAAAATAAAGAAACTAAAAAGAAGATATCTTCGACCAACAAAACAACATTCTTCAGCGAAATCAGACTTCAAAAAATACACAGTACAGATTTT…	*	AS:i:979	EV:Z:0.0
SR_091810	16	UN04873	1	255	56M1D387M1D121M1D38M	*	0	0	ACGTATAACTGAGTCGGCGGCGCATCAATAGATGCTGACGCAGATTCAAGGATAATCCCAGGTGACTGGGGAAAAGTCGGGCCAGGCTGGTTGGCGCGACTCCTCTCAAGCCGGAGCGCAAGTTCCGGGAGCGGAGGCAGAATTCACCAGTTCCTCTGGCGAGGTTCGCGCCTCGTCAGTACACGCGAAAAAGGAACTTGGACGATGAGGAGCGATGAGAAACCGTTCCGAGTCGAGTCAAGTAGCTCCGGAAAGTTTCGAGCCGGAGTGAATCGCAGTTACCCAGAGGGTAGTTGGTTGCTACTGTGCATCAGCACGGGACGGGCGACTACTGGCGGATTCAATCAAACCGTTTGAAACCGCCCAATGAAAACCGGTGAAAGCCGGACAAACGGAGCG…	*	AS:i:1172	EV:Z:0.0
SR_076002	0	UN04873	19	255	184M1D128M1D212M1D17M1D27M7S	*	0	0	GGCGCATCAATAGATGCTGACGCAGATTCAAGGATAATCCCCAGGTGACTGGGGAAAAGTCGGGCCAGGCTGGTTGGCGCGACTCCTCTCAAGCCGGAGCGCAAGTTCCGGGAGCGGAGGCAGAATTCACCAGTTCCTCTGGCGAGGTTCGCGCCTCGTCAGTACACGCGAAAAAGGAACTTGGCGATGAGGAGCGATGAGAAACCGTTCCGAGTCGAGTCAAGTAGCTCCGGAAAGTTTCGAGCCGGAGTGAATCGCAGTTACCCAGAGGGTAGTTGGTTGCTACTGTGCATCAGCACGGGACGGGCGACTCTGGCGGATTCAATCAAACCGTTTGAAACCGCCCAATGAAAACCGGTGAAAGCCGGACAAACGGAGCGCACGAACCGGGAAGCACCC…	*	AS:i:1098	EV:Z:0.0
SR_022092	0	UN04874	1	255	227M1D128M1I169M	*	0	0	GTCGCTAGGCTGAAGCCCTAGGTTTCAAGCTCCAGTGGACTAAACCACTTGTATTTTGCGCTGTAGCGCTTGCTGGTCCGGTTGTTGCAGGAGGGTGGATACAATTTATCATTTCTGGGACTCCTAACTCATTTAAAGTAAAATTGCTATCTTAAATAAGAAGCCGTTGTGCGTGAGTAATAAGACGCGCAGCGGCTTCCTTGGTCCACAAGAAAGCCGCCCCGCACTCTAAAAAGGGCCCGTAACTTCGTTCGTACCTTCTTGGCTTAGGCTTCCAACTTCACTTAATGGCCTTGCCGCCCCTAGCTAGCAGAAGCTAAGCGCTTGAAAAGCGCGCTAAAAAAGGTTGCTTCTGATCGGCCTTTCTGTGCAACAGTCCACCAGTAGCGGAAGAGAGGG…	*	AS:i:1025	EV:Z:0.0
SR_120351	16	UN04874	173	255	47M1I12M1D467M2I2M1I54M	*	0	0	GTGAGTAATAAGACGCGCAGCGGCTTCCTTGGTCCACAAGAAAGCCGCCCCCGCACTTCTAAAAGGGCCCGTAACTTCGTTCGTACCTTCTTGGCTTAGGCTTCCAACTTCACTTAATGGCCTTGCCGCCCCTAGCTAGCAGAAGCTAAGCGCTTGAAAAGCGCGCTAAAAAAGGTTGCTTCTGTCGGCCTTTCTGTGCAACAGTCCACCAGTAGCGGAAGAGAGGGTGACCTACCATACAAGAATCTTCCAGTTCTTACGGAAGCTCTTTCTTACCAGTCAAGTAGTACAAGAGCTGTATCTTATCTTATAGCCCGGCGGGTCGCCCTTTCAATTCAGTAGATAGAAGAAACTATTAAATAGATAAGGAGTAGGTGAGTGAGTGAGTCCTCACTGACC…	*	AS:i:1118	EV:Z:0.0
SR_076047	0	UN04874	178	255	53M1D13M1I59M1I11M1D3M1I1M1D19M1D262M1I90M16S	*	0	0	TAATAAGACGCGCAGCGGCTTCCTTGGTCCACAAGAAAGCCGCCCCNCACTTCATAAAGGGCCCGTCAACTTCGTTCGTACCTTCTTGGCTTAGGCTTCCAACTTCACTTAATGGCCTTGCCGCCCNCTAGCTAGCAGAGCATAGCGCTTGAAAAGCGCGCTAAAAAGGTTGCTTCTGTCGGCCTTTCTGTGCAACAGTCCACCAGTAGCGGAAGAGAGGGTGACCTACCATACAAGAATCTTCCAGTTCTTACGGAAGCTCTTTCTTACCAGTCAAGTAGTACAAGAGCTGTATCTTATCTTATAGCCCGGCGGGTCGCCCTTTCAATTCAGTAGATAGAAGAAACTATTAAATAGATAAGGAGTAGGTGAGTGAGTGAGTCCTCACTGACCTAAGCG…	*	AS:i:944	EV:Z:0.0
SR_088713	0	UN04875	1	255	550M	*	0	0	GTTTGCTATGAACTGTTTCACCTTCACTTCTTGTTTCGAAATCCAATCAGATCCAAGTACGAGACCTAGGCTGGAGCTTCGGACCTTGGAAACGACGTAGTTTAGGTTGTTGGCTAGGAAGAGGTAAGACAACGGCACGTCCCGGTAATCTCGCGCCTTGCTGTCTAGCTTGCAGAGGAGCACGAGAACGAGCCACGCGAACTTCGCGGAGACCGTTGAAGCGCCGGAATCGTCGTTTATGGACGACGGACTCGAAAAGTACGACTCCGGTAATGGAGATTGAGACGACGGCGCCCAGTTTGTTATGATTTCGGAAACGGTGCCGCTGTAATCGGCGAGGAAAACGAGGAAGTTCATCACGTACCGAGTAAGTGGATGGATTGCCCCGCCTGGACGTGG…	*	AS:i:1090	EV:Z:0.0
SR_062896	0	UN04875	165	255	493M1D84M1D54M1D33M1D73M1D55M1D4M	*	0	0	CTAGCTTGCAGAGGAGCACGAGAACGAGCCACGCGAACTTCGCGGAGACCGTTGAAGCGCCGGAATCGTCGTTTATGGACGACGGACTCGAAAAGTACGACTCCGGTAATGGAGATTGAGACGACGGCGCCCAGTTTGTTATGATTTCGGAAACGGTGCCGCTGTAATCGGCGAGGAAAACGAGGAAGTTCATCACGTACCGAGTAAGTGGATGGATTGCCCCGCCTGGACGTGGTTTTGTGGAATCCTTCTGTATCGCCGCCTCAAACTCCGACAACATTGCTCTAATGGCGTCGCCTAGCTTCGACAATGAAGCCGCAGCCTGAGACTTCACGGCGGCAGTAGAATCGAAGCTGAAAATCGATTGAATTTCCGGCGAGAGGTCCGAAACCGCCTCGT…	*	AS:i:1536	EV:Z:0.0
SR_148600	0	UN04875	466	255	319M1D343M1I260M1D43M	*	0	0	CTTCGACAATGAAGCCGCAGCCTGAGACTTCACGGCGGCAGTAGAATCGAAGCTGAAAATCGATTGAATTTCCGGCGAGAGGTCCGAAACCGCCTCGTAAAGGTCCAAATAGCGAAACGTCTTCTCGATCGACGTCTTCTTATATTTAGCCGCCGATTCAATGAAACCGAACAAATTGATCGCACCGTCTTTGAGAGATTTCGGCGAAACACGACTCTCTGATGTGATCGGAAGCCGAGAAGACTTGATCGCAGAGAATTCTCTCGCCGAGGAAAAGGAGTTCTCACCGCGATTCTGATACCGCTCTGCCAATTCAAAATCTTCCTCTCCAAGTACTTCCCAGTCCATCTTTTGAATTTGAGAAGGAGCTGAATTTCTCAATTCCCAGATGATATAACG…	*	AS:i:1875	EV:Z:0.0
SR_076051	0	UN04875	773	255	8M1D15M1D7M1D25M1D72M1D54M1D35M1D333M	*	0	0	GCCAATTCAAAATCTTCCTCTCCAGTACTTCCAGTCCATCTTTTGAATTTGAGAAGAGCTGAATTTCTCAATTCCCAGATGATATAACGTCTCGTCTATAACAGATTTTCTGATAATGTTATACACCTTCACGCATTCCTTTCCATATCCGGCTCCAATCATACAAGTCGCAATGGCTTTCAAATCCGCAACCGCCGGATCAGGGATTGAAATTCCGGCGGCGACTGTGTCCAGAACCTCGCCGTCTTCGGAATCTGAAACAGTTGACCGCGAAGATTCTCTGGAAGACCTCGCCGAGACGGTTTCGAGATCGAGAAAATATCGGTTCCCAGACAGAATAGTGTAAAACTCCTTCTGCAACCTCTTCATGGCAATCTGCATCAAAATCTGAGCACGAAC…	*	AS:i:1039	EV:Z:0.0
SR_009106	16	UN04875	996	255	1S491M	*	0	0	CGGCGGCGACTGTGTCCAGAACCTCGCCGTCTTCGGAATCTGAAACAGTTGACCGCGAAGATTCTCTGGAAGACCTCGCCGAGACGGTTTCGAGATCGAGAAAATATCGGTTCCCAGACAGAATAGTGTAAAACTCCTTCTGCAACCTCTTCATGGCAATCTGCATCAAAATCTGAGCACGAACAAGCAGCTCAGAATCCGAACACTTCCTAACGGAGAACAGCATCACGCGCTGCAAGTCGTCGACGCAGCCGAGGAACTGCTTCGCCTCCACCGTACTGTCTCGGAAGAGGTTCGATATTCTGGCGAAGGTAGCGGAGGCCTTAACGTCCCATTTTCCGATCACCGGTTCGACGGTCGTGATCGTGTCTGCCAATAGCGTTTCGCAAAATGGATAAC…	*	AS:i:973	EV:Z:0.0
SR_013428	0	UN04876	1	255	529M	*	0	0	AACGGCTTCTCTGTTTGCCGGCTCTCCATCACTAAACGCACTTCGACTCAGTGAGTGATGGGGTGCGATACGCGCTACGAGATCCACCAAAACGCCTACATCAAGCTCGTCCTCCATGCCCTCAAGCACAAATCTTCTGCTGTCAACGGCGTTCTCCTCGGCCGTCCCCCACCCACCGGCGACGCTGTCGAAGTCACCGATTCAGTCCCTCTCTTCCACTCCCAACTTGGACTCCTCCCTCCTCTTGAGATCTCCCTCATCATGATAGAGGAGTACTATGGTGATAAGGGCTTGAGCATTGTTGGGTACTTTCACGGCAATGAGCGTTTCGATGATGCCGAGCTCGGAACTGTTTCAAAGAATATTGCTGATCACATCTACCGATATTTTCCCCAAGCT…	*	AS:i:1049	EV:Z:0.0
SR_028593	0	UN04876	1	255	619M	*	0	0	AACGGCTTCTCTGTTTGCCGGCTCTCCATCACTAAACGCACTTCGACTCAGTGAGTGATGGGGTGCGATACGCGCTACGAGATCCACCAAAACGCCTACATCAAGCTCGTCCTCCATGCCCTCAAGCACAAATCTTCTGCTGTCAACGGCGTTCTCCTCGGCCGTCCCCCACCCACCGGCGACGCTGTCGAAGTCACCGATTCAGTCCCTCTCTTCCACTCCCAACTTGGACTCCTCCCTCCTCTTGAGATCTCCCTCATCATGATAGAGGAGTACTATGGTGATAAGGGCTTGAGCATTGTTGGGTACTTTCACGGCAATGAGCGTTTCGATGATGCCGAGCTCGGAACTGTTTCAAAGAATATTGCTGATCACATCTACCGATATTTTCCCCAAGCT…	*	AS:i:1227	EV:Z:0.0
SR_076054	0	UN04876	326	255	68M1D4M1I121M	*	0	0	GTTTCGATGATGCCGAGCTCGGAACTGTTTCAAAGAATATTGCTGATCACATCTACCGATATTTTCCCACGCATGCTTTGCTTCTGTTAGATAACAGGAAGCTTGAAGCTTTGCCCAAGAGTAAAGATAGGAGTCCTGTGATGCAGCTGTATACAAAGGACACTTCTAGGAGCTGGAAACTTGTAGGATCAGAT	*	AS:i:361	EV:Z:1e-100
CS_010312	16	UN04876	352	255	478M	*	0	0	GTTTCAAAGAATATTGCTGATCACATCTACCGATATTTTCCCCAAGCTGCTTTGCTTCTGTTAGATAACAGGAAGCTTGAAGCTTTGCCCAAGAGTAAAGATAGGAGTCCTGTGATGCAGCTGTATACAAAGGACACTTCTAGGAGCTGGAAACTTGTAGGATCAGATGGAAACAATCAATTGACAATCAAGGAGCCATCAGCAAACGTAGTCCTTTTAGATTATATTTCGTCAGAGAAATGGAAAGACGTCGTAGACTTTGATGACCACCTCGATGACATTAGCAAGGATTGGCTGAACGCGGGACTCTTCAAGATTCGTAAAGTTCATTGGGAAGGCAATTTTCTGTTAAATTGGGTTGCTTTGCTTGCCTCTGTTTTCTTAGAAGGAATGTATTCT…	*	AS:i:948	EV:Z:0.0
SR_056998	0	UN04877	1	255	490M1D10M	*	0	0	GTTAGGTATGGCATCCACTAGATTAAAGTGTTGCAAGTATCTCCACAGTGCAGTCATCTCGAGTTTGCTCAGGTCAACTTTGGTGGATCTCCTAGGAGCCGGAACAGATCCTTTGGACTGCGCATCACATGAAAGAGTCCGGCACAGAGTCTTGTGAGACGAGCCAGATGATTTATGCATGCGAAACCTTGATCTATGGGACTTTTGAGTGTCGTCGGATGCCATATCTGAAGCATTCCACTGGAAATTTTCAAATTCAAGGTCATCATCATCCTCGTTTCCAGTAGGAGCTTCAATCACACTTAGTGCATTTCTTTGCAGCTTTACCTCTATGCCATTCGTAAGTACCAGCCAATGCCATCCTCCGAGCCCGACAGCCTTCTTGACCACACCCTGAAG…	*	AS:i:983	EV:Z:0.0
SR_119776	0	UN04877	1	255	365M1D22M8S	*	0	0	GTTAGGTATGGCATCCACTAGATTAAAGTGTTGCAAGTATCTCCACAGTGCAGTCATCTCGAGTTTGCTCAGGTCAACTTTGGTGGATCTCCTAGGAGCCGGAACAGATCCTTTGGACTGCGCATCACATGAAAGAGTCCGGCACAGAGTCTTGTGAGACGAGCCAGATGATTTATGCATGCGAAACCTTAATCTATGGGACTTTTGAGTGTCGTCGGATGCCATATCTGAAGCATTCCACTGGAAATTTTCAAATTCAAGGTCATCATCATCCTCGTTTCCAGTAGGAGCTTCAATCACACTTAGTGCATTTCTTTGCAGCTTTACCTCTATGCCATTCGTAAGTACCAGCCAATGCCATCCTCGAGCCCGACAGCCTTCTTGACCTATCACCC	*	AS:i:751	EV:Z:0.0
SR_071091	0	UN04877	34	255	477M	*	0	0	CAAGTATCTCCACAGTGCAGTCATCTCGAGTTTGCTCAGGTCAACTTTGGTGGATCTCCTAGGAGCCGGAACAGATCCTTTGGACTGCGCATCACATGAAAGAGTCCGGCACAGAGTCTTGTGAGACGAGCCAGATGATTTATGCATGCGAAACCTTGATCTATGGGACTTTTGAGTGTCGTCGGATGCCATATCTGAAGCATTCCACTGGAAATTTTCAAATTCAAGGTCATCATCATCCTCGTTTCCAGTAGGAGCTTCAATCACACTTAGTGCATTTCTTTGCAGCTTTACCTCTATGCCATTCGTAAGTACCAGCCAATGCCATCCTCCGAGCCCGACAGCCTTCTTGACCACACCCTGAAGCCAACAAGCACAGACTTGGTTCGGTTGTTACCC…	*	AS:i:946	EV:Z:0.0
SR_076083	0	UN04877	34	255	80M1D3M1I21M1I5M	*	0	0	CAAGTATCTCCACAGTGCAGTCATCTCGAGTTTGCTCAGGTCAACTTTGGTGGATCTCCTAGGAGCCGGAACAGATCCTTGGATCTGCGCATCACATGAAAGAGTACCGGC	*	AS:i:194	EV:Z:6e-50
SR_076086	0	UN04878	1	255	579M1D1M1D2M1D33M	*	0	0	AAAATGTCCTTACTAAAAATAGAAAAAGTCATGAAAAGGATTAAAAGTGTCCAAATTATAATAGTCTAGAATGTTAAATGACAAAAACAAAAATCTGATACTAAATTTAAAATTGCCACAAAAAACAAGGACCTCTGGTTGAATTAACTCTTAAAATATTTTATTATATTTCTTTTGTTCAAAGTTGTTACATATATCAATTTATCCTCAGCTTGCGTTCTAGGGTTTTCGTTCATCAACAGAATGGTTCTACCGAACGACATCGATTTGTTGAACCCTCCTGCTGAGCTCGAGAAGAAGAAGCACAAGCTCAAGCGTCTCGTGCAGTCTCCCAACTCTTTCTTCATGGATGTCAAGTGCCAAGGCTGCTTTAACATAACAACTGTGTTCAGTCACTCC…	*	AS:i:1197	EV:Z:0.0
SR_119639	0	UN04878	2	255	13M1D7M1D10M1D48M1D547M	*	0	0	AAATGTCCTTACTAAAATAGAAAAGTCATGAAAGGATTAAAAGTGTCCAAATTATAATAGTCTAGAATGTTAAATGACAAAACAAAAATCTGATACTAAATTTAAAATTGCCACAAAAAACAAGGACCTCTGGTTGAATTAACTCTTAAAATATTTTATTATATTTCTTTTGTTCAAAGTTGTTACATATATCAATTTATCCTCAGCTTGCGTTCTAGGGTTTTCGTTCATCAACAGAATGGTTCTACCGAACGACATCGATTTGTTGAACCCTCCTGCTGAGCTCGAGAAGAAGAAGCACAAGCTCAAGCGTCTCGTGCAGTCTCCCAACTCTTTCTTCATGGATGTCAAGTGCCAAGGCTGCTTTAACATAACAACTGTGTTCAGTCACTCCCAGAC…	*	AS:i:1211	EV:Z:0.0
CR_088251	16	UN04879	1	255	66M1I34M1I466M	*	0	0	CGCCAGCAAACACCAAAAGACTATTTACTATTTAGCACGGATAAACCCCAAATCTCTGATACAAATAAATTCTTGATGCAAAGAAGGATTACAAGTCAATCAAAAAATGGCTTATAGCAACTATGAACTGCAGCAAGGCACTAAAATAGCCCGTGTGCCTATATTATCATCTAACAAGACTATTACTGTCACCAATCATCATACTGTTGAGTGGAACACTTCCAACACTGTATTTCACAATCCTTAGTCCTTGCACTGAACCAAACACTTTGAGGCTGTATTTCACAATCCTTATTGAAGTTACTATACAGGCACTCGCTTTCCCCGGTAACGATCAAAGAACGATCTGACAAAAGGCTGCTGAAAGAGCCAACCAACAATAGGAATCTTTTGCAGGAA…	*	AS:i:1100	EV:Z:0.0
CS_013853	16	UN04879	3	255	12M1I525M	*	0	0	CCAGCAAACACCAAAAAGACTATTTACTATTTAGCACGGATAAACCCCAAATCTCTGATACAAATAATTCTTGATGCAAAGAAGGATTACAAGTCAATCAAAAATGGCTTATAGCAACTATGAACTGCAGCAAGGCACTAAAATAGCCCGTGTGCCTATATTATCATCTAACAAGACTATTACTGTCACCAATCATCATACTGTTGAGTGGAACACTTCCAACACTGTATTTCACAATCCTTAGTCCTTGCACTGAACCAAACACTTTGAGGCTGTATTTCACAATCCTTATTGAAGTTACTATACAGGCACTCGCTTTCCCCGGTAACGATCAAAGAACGATCTGACAAAAGGCTGCTGAAAGAGCCAACCAACAATAGGAATCTTTTGCAGGAAAAC…	*	AS:i:1049	EV:Z:0.0
SR_076122	0	UN04879	4	255	11M1D39M1I86M1D4M1I2M1D272M1D7M1D90M	*	0	0	CAGCAAACACCAAAGACTATTTACTATTTAGCACGGATAAACCCCAAATCATCTGATACAAATAATTCTTGATGCAAAGAAGGATTACAAGTCAATCAAAAATGGCTTATAGCAACTATGAACTGCAGCAAGGCACTAAATGAGCCGTGTGCCTATATTATCATCTAACAAGACTATTACTGTCACCAATCATCATACTGTTGAGTGGAACACTTCCAACACTGTATTTCACAATCCTTAGTCCTTGCACTGAACCAAACACTTTGAGGCTGTATTTCACAATCCTTATTGAAGTTACTATACAGGCACTCGCTTTCCCCGGTAACGATCAAAGAACGATCTGACAAAAGGCTGCTGAAAGAGCCAACCAACAATAGGAATCTTTTGCAGGAAAACTGC…	*	AS:i:963	EV:Z:0.0
SR_098784	0	UN04879	4	255	97M1I45M1I2M1D371M	*	0	0	CAGCAAACACCAAAAGACTATTTACTATTTAGCACGGATAAACCCCAAATCTCTGATACAAATAATTCTTGATGCAAAGAAGGATTACAAGTCAATCAAAAAATGGCTTATAGCAACTATGAACTGCAGCAAGGCACTAAAATGAGCCGTGTGCCTATATTATCATCTAACAAGACTATTACTGTCACCAATCATCATACTGTTGAGTGGAACACTTCCAACACTGTATTTCACAATCCTTAGTCCTTGCACTGAACCAAACACTTTGAGGCTGTATTTCACAATCCTTATTGAAGTTACTATACAGGCACTCGCTTTCCCCGGTAACGATCAAAGAACGATCTGACAAAAGGCTGCTGAAAGAGCCAACCAACAATAGGAATCTTTTGCAGGAAAACT…	*	AS:i:999	EV:Z:0.0
CR_066340	16	UN04879	6	255	423M1D67M1D19M1I66M	*	0	0	GCAAACACCAAAAGACTATTTACTATTTAGCACGGATAAACCCCAAATCTCTGATACAAATAATTCTTGATGCAAAGAAGGATTACAAGTCAATCAAAAATGGCTTATAGCAACTATGAACTGCAGCAAGGCACTAAAATAGCCCGTGTGCCTATATTATCATCTAACAAGACTATTACTGTCACCAATCATCATACTGTTGAGTGGAACACTTCCAACACTGTATTTCACAATCCTTAGTCCTTGCACTGAACCAAACACTTTGAGGCTGTATTTCACAATCCTTATTGAAGTTACTATACAGGCACTCGCTTTCCCCGGTAACGATCAAAGAACGATCTGACAAAAGGCTGCTGAAAGAGCCAACCAACAATAGGAATCTTTTGCAGGAAAACTGCC…	*	AS:i:1118	EV:Z:0.0
CS_024197	16	UN04880	1	255	633M	*	0	0	GGAATGGTTGTAAGATGACCCTTTTCATAAACTAACAATGTTGGTACACGATTCTGTATACTAGAATCAGTTTTATTGTAATTACTCTCCCTTTTGCTACCTGTTTCAAGGGCACAAATTTGAATCAATATACAGCAATTACATTGTATACATTGTAATCATAGCGCCTTAGAAAACTAAGCTTGAATCTGAATCATCTTGCTAATAGATTGTACGCAGGCAAATCCTTTACGCTAGATATGTCTTCGAGTGCAAGCTCACGCTCTAGCTGGGTTCTGGTAGACTTTAGAACTTCATTAAACTGCATGTATGATGCCCGCTTTGCAAGCCACTGTGCATCTAGCATTTCAAAGGCAATGCAAAAGAGGTCGTCGAAAGCCCTATCATCCTCGCTTAACA…	*	AS:i:1255	EV:Z:0.0
CS_092738	16	UN04880	11	255	496M	*	0	0	TAAGATGACCCTTTTCATAAACTAACAATGTTGGTACACGATTCTGTATACTAGAATCAGTTTTATTGTAATTACTCTCCCTTTTGCTACCTGTTTCAAGGGCACAAATTTGAATCAATATACAGCAATTACATTGTATACATTGTAATCATAGCGCCTTAGAAAACTAAGCTTGAATCTGAATCATCTTGCTAATAGATTGTACGCAGGCAAATCCTTTACGCTAGATATGTCTTCGAGTGCAAGCTCACGCTCTAGCTGGGTTCTGGTAGACTTTAGAACTTCATTAAACTGCATGTATGATGCCCGCTTTGCAAGCCACTGTGCATCTAGCATTTCAAAGGCAATGCAAAAGAGGTCGTCGAAAGCCCTATCATCCTCGCTTAACAAGTCCAGAAA…	*	AS:i:983	EV:Z:0.0
SR_106021	0	UN04880	40	255	791M	*	0	0	GTTGGTACACGATTCTGTATACTAGAATCAGTTTTATTGTAATTACTCTCCCTTTTGCTACCTGTTTCAAGGGCACAAATTTGAATCAATATACAGCAATTACATTGTATACATTGTAATCATAGCGCCTTAGAAAACTAAGCTTGAATCTGAATCATCTTGCTAATAGATTGTACGCAGGCAAATCCTTTACGCTAGATATGTCTTCGAGTGCAAGCTCACGCTCTAGCTGGGTTCTGGTAGACTTTAGAACTTCATTAAACTGCATGTATGATGCCCGCTTTGCAAGCCACTGTGCATCTAGCATTTCAAAGGCAATGCAAAAGAGGTCGTCGAAAGCCCTATCATCCTCGCTTAACAAGTCCAGAAAGTGGATAGCTGCCGGTGTACTTGGTTTCC…	*	AS:i:1568	EV:Z:0.0
CR_031280	0	UN04880	164	255	1S674M	*	0	0	GGCGCCTTAGAAAACTAAGCTTGAATCTGAATCATCTTGCTAATAGATTGTACGCAGGCAAATCCTTTACGCTAGATATGTCTTCGAGTGCAAGCTCACGCTCTAGCTGGGTTCTGGTAGACTTTAGAACTTCATTAAACTGCATGTATGATGCCCGCTTTGCAAGCCACTGTGCATCTAGCATTTCAAAGGCAATGCAAAAGAGGTCGTCGAAAGCCCTATCATCCTCGCTTAACAAGTCCAGAAAGTGGATAGCTGCCGGTGTACTTGGTTTCCCCGATTGGAGATCCAACATCTGCACCAACATAAAAGAAATATTGATGCCAGCTACAGCAAAGGGATACTCCCATTCAGATCTTTTCCCATTTTGTTTGTTCAACAAGTTCTGGAAAGATTTCG…	*	AS:i:1336	EV:Z:0.0
SS_052512	16	UN04880	293	255	85M1I122M1I243M	*	0	0	TTCATTAAACTGCATGTATGATGCCCGCTTTGCAAGCCACTGTGCATCTAGCATTTCAAAGGCAATGCAAAAGAGGTCGTCGAAAGGCCCTATCATCCTCGCTTAATAAGTCCAGAAAGTGGATAGCTGCCGGTGTACTTGGTTTCCCCGATTGGAGATCCAACATCTGCACCAACATAAAAGAAATATTGATGCCAGCTACAGCAAAGGGGATACTCCCATTCAGATCTTTTCCCATTTTGTTTGTTCAACAAGTTCTGGAAAGATTTCGGATATTCCTTGGCAAAATAAATCAGATTCTCCAGCGAAACATATCCTCCACCCCTGAAGTCTGTTGAAGGATCACATCCTTGCCAGCCCATATCTTTCCAAAGTTCTGATTTAAGGGATGGAAACTCC…	*	AS:i:870	EV:Z:0.0
SR_079689	16	UN04880	421	255	585M	*	0	0	CCGGTGTACTTGGTTTCCCCGATTGGAGATCCAACATCTGCACCAACATAAAAGAAATATTGATGCCAGCTACAGCAAAGGGATACTCCCATTCAGATCTTTTCCCATTTTGTTTGTTCAACAAGTTCTGGAAAGATTTCGGATATTCCTTGGCAAAATAAATCAGATTCTCCAGCGAAACATATCCTCCACCCCTGAAGTCTGTTGAAGGATCACATCCTTGCCAGCCCATATCTTTCCAAAGTTCTGATTTAAGGGATGGAAACTCCCTATTTGGGTAAGCTAACATCCATAGCTGTTTGAGTGCATCTTGATGCTGCACAGAAGAACCATCAAAAGGAACTGCAACTCTTAGCTTCAGATGTTTTAGCCTTGCCTCCTGCAAAGGGTTGAGTGGTG…	*	AS:i:1160	EV:Z:0.0
SR_076144	0	UN04880	560	255	24S55M1I6M1I4M1D2M1D1M1D17M1D242M1D130M	*	0	0	GCCATTAAGAGAAAGGAAACCAACCGGATATTCCTTGGCAAAATAAATCAGATTCTCCAGCGAAACATATCCTCCACCCACTGATGATCTGTGAGATCACATCCTTGCCAGCCATATCTTTCCAAAGTTCTGATTTAAGGGATGGAAACTCCCTATTTGGGTAAGCTAACATCCATAGCTGTTTGAGTGCATCTTGATGCTGCACAGAAGAACCATCAAAAGGAACTGCAACTCTTAGCTTCAGATGTTTTAGCCTTGCCTCCTGCAAAGGGTTGAGTGGTGGAGGTAGAAGCTTTGTTGTAGGTCCACTTTGGGTTAACAAAGGCAAGAACCGTCCTATAAATGACCCAGAGCAAAGACTATATTTGCTAACCACTGTGCCCACTGAGCAATTAAATG…	*	AS:i:848	EV:Z:0.0
SS_110801	16	UN04880	809	255	591M	*	0	0	GTTGAGTGGTGGAGGTAGAAGCTTTGTTGTAGGTCCACTTTGGGTTAACAAAGGCAAGAACCGTCCTATAAATGACCCAGAGCCAAAGACTATATTTGCTAACCACTGTGCCCACTGAGCAATTAAATGAGAAAAGAGCAGAGTCCAGTGGAGGTGTTCTTGCGCTCGACTGCCTCGGCCTTCATCCAATATCTCAGCCAGTGTACATCCCTCGGAATGGTCATGTCTTTTATAAGGAGCGAGTAAGGGCTCACCCAAATCGTCGTCGGAACTCATGGACTGATTGACCTCGTAACGCTCGTTCCGTTTGCCATCAAGGTCCCGGTGGTGGAGCCGCCTCCTCAGAGTTGTCGACGACATTTACAGATATCTCCCAATTAGTATATCATACAATACAGC…	*	AS:i:1172	EV:Z:0.0
SR_026814	16	UN04881	1	255	516M	*	0	0	ATATTTTGCATTGCCTCAGGTGATTGTGCAATATAATAGTAGTCTATGGATCAAGCAATTATGTAAATATTGTCTTGCTGTTCTAAATGCAATTATTGACCTTCCTGGAAAGTGTAAAAGGATCTGTAGCTACTATTTATTGTTTGCTGTTAGAACTGAAGAAGTATTTGATTGTCAAATCATTCGATGTCATCTGATGAATAGTAGCAAACATTAACACATGGCAATGTTAGTGGATGAGTTCTTTTGATAATTTAATTAGTAGTCCTATACAATAATGACACTTGAAAAAGAACATGTAAAATGTTGAAATTGCATTTGTTCATCAACTTCAGGCTTTGTATGGTCACTTTTTTTCACCATTTAATCAGCTGGCCATCATTAAGTGGAGTCTGAATA…	*	AS:i:1023	EV:Z:0.0
SR_029706	16	UN04881	170	255	193M1I523M	*	0	0	GATTGTCAAATCATTCGATGTCATCTGATGAATAGTAGCAAACATTAACACATGGCAATGTTAGTGGATGAGTTCTTTTGATAATTTAATTAGTAGTCCTATACAATAATGACACTTGAAAAAGAACATGTAAAATGTTGAAATTGCATTTGTTCATCAACTTCAGGCTTTGTATGGTCACTTTTTTTCACCATTTTAATCAGCTGGCCATCATTAAGTGGAGTCTGAATATGCATTATACATCAAACAGATGTAAAATGTTTAGTTGTTGAGGCACAACAAGATCAAGATTACTTGGTTATTACTTTGTATTTTTTCTGCCCTATTTCTATTAAATTCAGATATCGCAGTTTAAGCTTTTGATCTAGTTAGATTGTATTAGTACTAGTTATTTGCAAT…	*	AS:i:1411	EV:Z:0.0
CS_041135	0	UN04881	174	255	686M1D41M	*	0	0	GTCAAATCATTCGATGTCATCTGATGAATAGTAGCAAACATTAACACATGGCAATGTTAGTGGATGAGTTCTTTTGATAATTTAATTAGTAGTCCTATACAATAATGACACTTGAAAAAGAACATGTAAAATGTTGAAATTGCATTTGTTCATCAACTTCAGGCTTTGTATGGTCACTTTTTTTCACCATTTAATCAGCTGGCCATCATTAAGTGGAGTCTGAATATGCATTATACATCAAACAGATGTAAAATGTTTAGTTGTTGAGGCACAACAAGATCAAGATTACTTGGTTATTACTTTGTATTTTTTCTGCCCTATTTCTATTAAATTCAGATATCGCAGTTTAAGCTTTTGATCTAGTTAGATTGTATTAGTACTAGTTATTTGCAATTCAGT…	*	AS:i:1433	EV:Z:0.0
CS_053106	0	UN04881	174	255	457M1D270M	*	0	0	GTCAAATCATTCGATGTCATCTGATGAATAGTAGCAAACATTAACACATGGCAATGTTAGTGGATGAGTTCTTTTGATAATTTAATTAGTAGTCCTATACAATAATGACACTTGAAAAAGAACATGTAAAATGTTGAAATTGCATTTGTTCATCAACTTCAGGCTTTGTATGGTCACTTTTTTTCACCATTTAATCAGCTGGCCATCATTAAGTGGAGTCTGAATATGCATTATACATCAAACAGATGTAAAATGTTTAGTTGTTGAGGCACAACAAGATCAAGATTACTTGGTTATTACTTTGTATTTTTTCTGCCCTATTTCTATTAAATTCAGATATCGCAGTTTAAGCTTTTGATCTAGTTAGATTGTATTAGTACTAGTTATTTGCAATTCAGT…	*	AS:i:1433	EV:Z:0.0
SS_081806	16	UN04881	697	255	64M1D600M	*	0	0	CTATGATGAGCACAACCATGAGCGCTATCCACCTGGTGACCCCAGCAAGCGTGCATTTGCTTACTTGTTCTGACCGGAGGCAGGTTTGTGTATGCCTCATTGGTCCGCCTCTTGATACNCAAATTTGTTTTGAGCATGTCTGCCAGTAAGGATGTGCTTGCCCTGGCCTCCCTTGAGGTTGATTTGTCGAGTATTGAACCTGGGACGACTGTTACAGTCAAGTGGCGTGGGAAGCCTGTGTTCATTAGGCGTCGAACTGAAGAGGATATCAAAACCGCAAACAGTGTTGATGTTGGTTCGCTCCGTGACCCACAGCAAGATGCAGAGAGAGTTAAGAACCCTGAATGGCTTATTGTTATCGGAGTTTGCACACATCTAGGATGCATTCCCTTACCAAAT…	*	AS:i:1294	EV:Z:0.0
SR_076151	0	UN04881	793	255	65M1I9M1D3M1I2M1D187M1D2M1D1M1I56M	*	0	0	CTCATTGGTCCGCCTCTTGATACTCAAATTTGTTTTGAGCATGTCTGCCAGTAAGGATGTGCTTGCCCCTGGCCTCCTCTGGGTTGATTTGTCGAGTATTGAACCTGGGACGACTGTTACAGTCAAGTGGCGTGGGAAGCCTGTGTTCATTAGGCGTCGAACTGAAGAGGATATCAAAACCGCAAACAGTGTTGATGTTGGTTCGCTCCGTGACCCACAGCAAGATGCAGAGAGAGTTAAGAACCCTGAATGGCTTATTGTTATCGGATTGTCACACATCTAGGATGCATTCCCTTACCAAATGCCGGGGACTTTGGCGGTTGGTTTT	*	AS:i:587	EV:Z:1e-167
SR_076252	0	UN04882	1	255	155M1I6M1I7M1I74M1D123M1D107M1I88M	*	0	0	GCTGGGTTTCGGAAATATCCGAGCCTGAAGATGGAATAAAGCTCGTCACGAGCAGCCTGAGGCCACTGCTCGTCGGCGCGCATTGCATGAACTTGCCTAGAAACCTCGTCTTTAGGTTCCTTCGGAGTTTTTGGTATCTTCTTAGATCCCTTGGCTGGGTTCGACCGCCGCTCAGAATCTTCGGAGTAATTAATCTCGATTTTAGGAATATCTTTATAGATGTCCCTAGATTCGATATATTCAAGAGGGCGTTACGTGAAGGAACAAAATCCAGCACGCCGTCCTTATCACTAACTTCCCGTCTGAAAGCATGTAAGGCATGCTTAAAGTTGGGATCTAATTTGACCAGCTCGTTAGTGAAAGACTCTACGGAGCTAATCTCGAGGAGATGAGAGTATT…	*	AS:i:1061	EV:Z:0.0
SR_014026	0	UN04882	4	255	547M	*	0	0	GGGTTTCGGAAATATCCGAGCCTGAAGATGGAATAAAGCTCGTCACGAGCAGCCTGAGGCCACTGCTCATCGGCGCGCATTGCATGAACTTGCCTAGAAACCTCGTCTTTAGGTTCCTTCGGAGTTTTTGGTATCTTCTTAGATCCCTTGGCGGGTTCACCGCCGTCAGAATCTTCGGAGTAATTAATCTCGATTTTAGGAATATCTTTATAGATGTCCCTAGATTCGATATATTCAAGAAGGGCGTTACGTGAAGGAACAAAATCCAGCACGCCGTCCTTATCATTAACTTCCCGTCTGAAAGCATGTAAGGCATGCTTAAAGTTGGGATCTAATTTGACCAGCTCGTTAGTGAAAGACTCTAACGGAGCTAATCTCGAGGAGATGAGAGCATTTACA…	*	AS:i:1061	EV:Z:0.0
SR_137543	16	UN04882	6	255	174M1D293M1I460M	*	0	0	GTTTCGGAAATATCCGAGCCTGAAGATGGAATAAAGCTCGTCACGAGCAGCCTGAGGCCACTGCTCATCGGCGCGCATTGCATGAACTTGCCTAGAAACCTCGTCTTTAGGTTCCTTCGGAGTTTTTGGTATCTTCTTAGATCCCTTGGCGGGTTCACCGCCGTCAGAATCTTCGAGTAATTAATCTCGATTTTAGGAATATCTTTATAGATGTCCCTAGATTCGATATATTCAAGAAGGGCGTTACGTGAAGGAACAAAATCCAGCACGCCGTCCTTATCACTAACTTCCCGTCTGAAAGCATGTAAGGCATGCTTAAAGTTGGGATCTAATTTGACCAGCTCGTTAGTGAAAGACTCTAACGGAGCTAATCTCGAGGAGATGAGAGCATTTACATCT…	*	AS:i:1792	EV:Z:0.0
SR_142067	16	UN04882	41	255	15M1I415M1I292M	*	0	0	GCTCGTCACGAGCAGCCCTGAGGCCACTGCTCGTCGGCGCGCATTGCATGAACTTGCCTAGAAACCTCGTCTTTAGGTTCCTTCGGAGATTTTGGTATCTTCTTAGATCCCTTGGCGGGTTCACCGCCGTCAGAATCTTCGGAGTAATTAATCTCGATTTTAGGAATATCTTTATAGATGTCCCTAGATTCGATATATTCAAGAAGGGCGTTACGTGACGGAACAAAATCCAGCACGCCGTCCTTATCATTAACTTCCCGTCTGAAAGCATGTAAGGCATGCTTAAAGTTGGGATCTAATTTGACCAGCTCGTTAGTGAAAGACTCTAACGGAGCTAATCTCGAGGAGATGAGAGTATTTACATCTTTCAATGTAACATCTCTCTTCCTTTTAGATCGA…	*	AS:i:1394	EV:Z:0.0
SR_028075	16	UN04882	77	255	398M1I166M	*	0	0	CGCGCATTGCATGAACTTGCCTAGAAACCTCGTCTTTAGGTTCCTTCGGAGTTTTTGGTATCTTCTTAGATCCCTTGGCAGGTTCACCGCCGTCAGAATCTTCGGAGTAATTAATCTCGATTTTAGGAATATCTTTATAGATGTCCCTAGATTCGATATATTCAAGAAGGGCGTTACGTGAAGGAACAAAATCCAGCACGCCGTCCTTATCATTAACTTCCCGTCTGAAAGCATGTAAGGCATGCTTAAAGTTGGGATCTAATTTGACCAGCTCGTTAGTGAAAGACTCTAACGGAGCTAATCTCGAGGAGATGAGAGTATTTACATCTTTCAATGTAACATCTCTCTTCCTTTTAGATCGATCAAGGCCTTGAGCACGGGCCTCGTTTAATCTTTTGG…	*	AS:i:1094	EV:Z:0.0
SR_093262	16	UN04882	472	255	592M	*	0	0	TTGTGGTTAACGCGGCAAACTTCGAGAGAAGTTCACTGCGCAAATTAGCTTTTCCTTCCATGGAAGCTCTTACATTCTTCCATGATTCGGACATTACAGCGGCCACCCACTTGTCCACTTGAGACTCGTAGTTGGTTGTGAATATAGGCTTAAACAGAGTCGATATCGTCTCCATTTCAGCTTTAGTGAAAAGAGAATTGTCCTGAGGTAATTTTGGGACTTTCCTCTTTGTAACCGCGGGCTTCCGACCACTCGCTGGAGTGATGGTCACATCGCGCATCATAAACCGACTGACACTCTCAGAATAACTGAGTAGGTTATCGGATATATAACGTTTCCGGATATCCTCGTTTACGAGGACCCGTGAACGTTTGAGTAGATTGAAGAGGAGTGAGGATA…	*	AS:i:1158	EV:Z:0.0
SR_139903	0	UN04883	1	255	825M	*	0	0	CAAACCTTATAAACTGCTCAATAATTGTAGTCTAAAACGAAACTAAATTCAATCTAGGGTTTGTTCATAAGATTTATTGCTGTTTCCAACAATCAAATTATCATCAATTGTTATTTGTTTTGGAGGAAAATGGACGGCGGTTCGGCTCAGCCGGCGGACACGGTGATGTCGGAGGCTGCGCCACCTCAGCCTCCGGTTCCCGGGATCGACAACATTCCGGCGACACTCAGTCACGGCGGCAGATTCATCCAATACAACATCTTCGGCAACGTCTTTGAGGTCACAGCCAAGTACAAGCCTCCCATCATGCCTATCGGCAAAGGTGCCTATGGAATCGTCTGTTCTGCTTTGAATTCGGAGACGAATGAGCACGTAGCGATAAAGAAAATAGCGAATGCT…	*	AS:i:1635	EV:Z:0.0
CR_104617	16	UN04883	43	255	75M1I233M1I293M	*	0	0	CTAAATTCAATCTAGGGTTTGTTCATAAGATTTATTGCTGTTTCCAACAATCAAATTATCATCAATTGTTATTTGTTTTTGGAGGAAAATGGACGGCGGTTCGGCTCAGCCGGCGGACACGGTGATGTCGGAGGCTGCGCCACCTCAGCCTCCGGTTCCCGGGATCGACAACATTCCGGCGACACTCAGTCACGGCGGCAGATTCATCCAATACAACATCTTCGGCAACGTCTTTAAGGTCACAGCCAAGTACAAGCCTCCCATCATGCCTATCGGCAAAGGTGCCTATGGAATCGTCTGTTCTGCTTTTGAATTCGGAGACGAATGAGCACGTAGCGATAAAGAAAATAGCGAATGCTTTTGATAACAAAATCGATGCCAAGAGGACTCTGCGTGAGA…	*	AS:i:1170	EV:Z:0.0
CR_086173	0	UN04883	103	255	96M1D6M1I593M10S	*	0	0	ATCAATTGTTATTTGTTTTGGAGGAAAATGGACGGCGGTTCGGCTCAGCCGGCGGACACGGTGATGTCGGAGGCTGCGCCACCTCAGCCTCCGGTTCCGGCAGTCGACAACATTCCGGCGACACTCAGTCACGGCGGCAGATTCATCCAATACAACATCTTCGGCAACGTCTTTGAGGTCACAGCCAAGTACAAGCCTCCCATCATGCCTATCGGCAAAGGTGCCTATGGAATCGTCTGTTCTGCTTTGAATTCGGAGACGAATGAGCACGTAGCGATAAAGAAAATAGCGAATGCTTTTGATAACAAAATCGATGCCAAGAGGACTCTGCGTGAGATCAAGTTGCTTCGCCACATGGATCACGAAAATATTGTTGCAATTAGAGATATAATACCACCT…	*	AS:i:1356	EV:Z:0.0
SR_041306	16	UN04883	248	255	612M1D31M	*	0	0	TCCAATACAACATCTTCGGCAACGTCTTTGAGGTCACAGCCAAGTACAAGCCTCCCATCATGCCTATCGGCAAAGGTGCCTATGGAATCGTCTGTTCTGCTTTGAATTCGGAGACGAATGAGCACGTAGCGATAAAGAAAATAGCGAATGCTTTTGATAACAAAATCGATGCCAAGAGGACTCTGCGTGAGATCAAGTTGCTTCGCCACATGGATCACGAAAATATTGTTGCAATTAGAGATATAATACCACCTCCTCAGAGAGCGTCATTCAATGACGTTTATATTGCATATGAGCTTATGGACACTGATCTTCATCAAATTATTCGCTCTAATCAGTCATTATCAGAGGAGCACTGTCAGTATTTCTTGTATCAGATTCTCCGTGGGTTGAAATACA…	*	AS:i:1267	EV:Z:0.0
CS_036641	0	UN04883	271	255	861M1I36M	*	0	0	GTCTTTGAGGTCACAGCCAAGTACAAGCCTCCCATCATGCCTATCGGCAAAGGTGCCTATGGAATCGTCTGTTCTGCTTTGAATTCGGAGACGAATGAGCACGTAGCGATAAAGAAAATAGCGAATGCTTTTGATAACAAAATCGATGCCAAGAGGACTCTGCGTGAGATCAAGTTGCTTCGCCACATGGATCACGAAAATATTGTTGCAATTAGAGATATAATACCACCTCCTCAGAGAGCGTCATTCAATGACGTTTATATTGCATATGAGCTTATGGACACTGATCTTCATCAAATTATTCGCTCTAATCAGTCATTATCAGAGGAGCACTGTCAGTATTTCTTGTATCAGATTCTCCGTGGGTTGAAATACATACATTCTGCAAATGTTTTGCAC…	*	AS:i:1770	EV:Z:0.0
CR_045637	16	UN04883	273	255	293M1I273M	*	0	0	CTTTGAGGTCACAGCCAAGTACAAGCCTCCCATCATGCCTATCGGCAAAGGTGCCTATGGAATCGTCTGTTCTGCTTTGAATTCGGAGACGAATGAGCACGTAGCGATAAAGAAAATAGCGAATGCTTTTGATAACAAAATCGATGCCAAGAGGACTCTGCGTGAGATCAAGTTGCTTCGCCACATGGATCACGAAAATATTGTTGCAATTAGAGATATAATACCACCTCCTCAGAGAGCGTCATTCAATGACGTTTATATTGCATATGAGCTTATGGACACTGATCTTCATCAAAATTATTCGCTCTAATCAGTCATTATCAGAGGAGCACTGTCAGTATTTCTTGTATCAGATTCTCCGTGGGTTGAAATACATACATTCTGCAAATGTTTTGCACA…	*	AS:i:1114	EV:Z:0.0
CR_075130	16	UN04883	294	255	505M	*	0	0	CAAGCCTCCCATCATGCCTATCGGCAAAGGTGCCTATGGAATCGTCTGTTCTGCTTTGAATTCGGAGACGAATGAGCACGTAGCGATAAAGAAAATAGCGAATGCTTTTGATAACAAAATCGATGCCAAGAGGACTCTGCGTGAGATCAAGTTGCTTCGCCACATGGATCACGAAAATATTGTTGCAATTAGAGATATAATACCACCTCCTCAGAGAGCGTCATTCAATGACGTTTATATTGCATATGAGCTTATGGACACTGATCTTCATCAAATTATTCGCTCTAATCAGTCATTATCAGAGGAGCACTGTCAGTATTTCTTGTATCAGATTCTCCGTGGGTTGAAATACATACATTCTGCAAATGTTTTGCACAGGGACTTGAAACCCAGCAATCT…	*	AS:i:1001	EV:Z:0.0
SR_076285	0	UN04883	314	255	27S117M1D2M1D53M1D38M1D271M8S	*	0	0	GCCAAGNACAAGCCTCCTCCATCCTCTTCGGCAAAGGTGCCTATGGAATCGTCTGTTCTGCTTTGAATTCGGAGACGAATGAGCACGTAGCGATAAAGAAAATAGCGAATGCTTTTGATAACAAAATCGATGCCAAGAGGACTCGCNGAGATCAAGTTGCTTCGCCACATGGATCACGAAAATATTGTTGCAATTAGAGTATAATACCACCTCCTCAGAGAGCGTCATTCAATGACGTTATATTGCATATGAGCTTATGGACACTGATCTTCATCAAATTATTCGCTCTAATCAGTCATTATCAGAGGAGCACTGTCAGTATTTCTTGTATCAGATTCTCCGTGGGTTGAAATACATACATTCTGCAAATGTTTTGCACAGGGACTTGAAACCCAGCAA…	*	AS:i:920	EV:Z:0.0
CS_095580	16	UN04883	451	255	779M	*	0	0	CGCCACATGGATCACGAAAATATTGTTGCAATTAGAGATATAATACCACCTCCTCAGAGAGCGTCATTCAATGACGTTTATATTGCATATGAGCTTATGGACACTGATCTTCATCAAATTATTCGCTCTAATCAGTCATTATCAGAGGAGCACTGTCAGTATTTCTTGTATCAGATTCTCCGTGGGTTGAAATACATACATTCTGCAAATGTTTTGCACAGGGACTTGAAACCCAGCAATCTACTATTGAATGCCAATTGTGATCTGAAAATATGTGATTTTGGATTAGCTCGTGTGACATCTGAAACAGATTTTATGACTGAATATGTTGTGACTAGATGGTACCGGCCACCTGAGCTATTATTGAACTCTTCTGACTACACTGCAGCCATTGATGTA…	*	AS:i:1544	EV:Z:0.0
SR_061571	16	UN04883	533	255	38M1I298M1D556M	*	0	0	TTGCATATGAGCTTATGGACACTGATCTTCATCAAATTAATTCGCTCTAATCAGTCATTATCAGAGGAGCACTGTCAGTATTTCTTGTATCAGATTCTCCGTGGGTTGAAATACATACATTCTGCAAATGTTTTGCACAGGGACTTGAAACCCAGCAATCTACTATTGAATGCCAATTGTGATCTGAAAATATGTGATTTTGGATTAGCTCGTGTGACATCTGAAACAGATTTTATGACTGAATATGTTGTGACTAGATGGTACCGGCCACCTGAGCTATTATTGAACTCTTCTGACTACACTGCAGCCATTGATGTATGGTCAGTGGGTTGTATTTCATGGAATTGATGGATCGGAAACCCCTATTCCCTGGTAGAGATCATGTCCACCAGCTACGTC…	*	AS:i:1754	EV:Z:0.0
SS_110013	0	UN04883	646	255	86M1D156M	*	0	0	ATACATTCTGCAAATGTTTTGCACAGGGACTTGAAACCCAGCAATCTACTATTGAATGCCAATTGTGATCTGAAAATATGTGATTTGGATTAGCTCGTGTGACATCTGAAACAGATTTTATGACTGAATATGTTGTGACTAGATGGTACCGGCCACCTGAGCTATTATTGAACTCTTCTGACTACACTGCAGCCATTGATGTATGGTCAGTGGGTTGTATTTTCATGGAATTGATGGATCGG	*	AS:i:472	EV:Z:1e-133
CR_067063	0	UN04884	1	255	1S181M1I182M1I57M1I76M	*	0	0	CGGAAAAGCAAAAGATCAAATCGAAGAAAGAGAAAAGTAGAATCGGAGACACGAATCCTCTTTCAATCTAGAGGGAGAGAGCTTCGAATTGCAGCAATGGCGGAAGAGAGCAACGCGCACAAGGAATACGTACCGCCACCGGTGTACGATTTGAACGCTAAATGGGACGCATGCCTCGATTTTGACCCTCCGCCGCGGCGTCTACTACTCCTTCGTCGGTGCTTTTAGCGGACTCCTCTTATTCAGGAGTCCTGCGGCACGTTGGGCTGCTATAGCTTTTGGTGCTGGAGCAGGTCTTGGATCTGCATACTCAGAATGCTCTTACAAATTTGCAAAAGATGGAGGTTTACCAGTTCCGCATGTTTGCTAATGCTTCAAAGGTGAGTACCGAGCAGGAAT…	*	AS:i:961	EV:Z:0.0
SR_019176	0	UN04884	1	255	631M3S	*	0	0	GGAAAAGCAAAAGATCAAATCGAAGAAAGAGAAAAGTAGAATCGGAGACACGAATCCTCTTTCAATCTAGAGGGAGAGAGCTTCGAATTGCAGCAATGGCGGAAGAGAGCAACGCGCACAAGGAATACGTACCGCCACCGGTGTACGATTTGAACGCTAAATGGGACGCATGCCTCGATTTGACCCTCCGCCGCGGCGTCTACTACTCCTTCGTCGGTGCTTTTAGCGGACTCCTCTTATTCAGGAGTCCTGCGGCACGTTGGGCTGCTATAGCTTTTGGTGCTGGAGCAGGTCTTGGATCTGCATACTCAGAATGCTCTTACAAATTTGCAAAAGATGGAGGTTTACCAGTTCCGCATGTTTCTAATGCTTCAAAGGTGAGTACCGAGCAGGAATGAA…	*	AS:i:1251	EV:Z:0.0
SR_053040	0	UN04884	1	255	631M3S	*	0	0	GGAAAAGCAAAAGATCAAATCGAAGAAAGAGAAAAGTAGAATCGGAGACACGAATCCTCTTTCAATCTAGAGGGAGAGAGCTTCGAATTGCAGCAATGGCGGAAGAGAGCAACGCGCACAAGGAATACGTACCGCCACCGGTGTACGATTTGAACGCTAAATGGGACGCATGCCTCGATTTGACCCTCCGCCGCGGCGTCTACTACTCCTTCGTCGGTGCTTTTAGCGGACTCCTCTTATTCAGGAGTCCTGCGGCATGTTGGGCTGCTATAGCTTTTGGTGCTGGAGCAGGTCTTGGATCTGCATACTCAGAATGCTCTTACAAATTTGCAAAAGATGGAGGTTTACCAGTTCCGCATGTTTCTAATGCTTCAAAGGTGAGTACCGAGCAGGAATGAA…	*	AS:i:1235	EV:Z:0.0
SS_067053	0	UN04884	1	255	541M1I19M	*	0	0	GGAAAAGCAAAAGATCAAATCGAAGAAAGAGAAAAGTAGAATCGGAGACACGAATCCTCTTTCAATCTAGAGGGAGAGAGCTTCGAATTGCAGCAATGGCGGAAGAGAGCAACGCGCACAAGGAATACGTACCGCCACCGGTGTACGATTTGAACGCTAAATGGGACGCATGCCTCGATTTGACCCTCCGCCGCGGCGTCTACTACTCCTTCGTCGGTGCTTTTAGCGGACTCCTCTTATTCAGGAGTCCTGCGGCATGTTGGGCTGCTATAGCTTTTGGTGCTGGAGCAGGTCTTGGATCTGCATACTCAGAATGCTCTTACAAATTTGCAAAAGATGGAGGTTTACCAGTTCCGCATGTTTCTAATGCTTCAAAGGTGAGTACCGAGCAGGAATGAA…	*	AS:i:1094	EV:Z:0.0
SR_012413	16	UN04884	7	255	8S502M1D47M2S	*	0	0	CCACGTATGCAAAAGATCAAATCGAAGAAAGAGAAAAGTAGAATCGGAGACACGAATCCTCTTTCAATCTAGAGGGAGAGAGCTTCGAATTGCAGCAATGGCGGAAGAGAGCAACGCGCACAAGGAATACGTACCGCCACCGGTGTACGATTTGAACGCTAAATGGGACGCATGCCTCGATTTGACCCTCCGCCGCGGCGTCTACTACTCCTTCGTCGGTGCTTTTAGCGGACTCCTCTTATTCAGGAGTCCTGCGGCACGTTGGGCTGCTATAGCTTTTGGTGCTGGAGCAGGTCTTGGATCTGCATACTCAGAATGCTCTTACAAATTTGCAAAAGATGGAGGTTTACCAGTTCCGCATGTTTCTAATGCTTCAAAGGTGAGTACCGAGCAGGAATG…	*	AS:i:1080	EV:Z:0.0
CR_102339	0	UN04884	9	255	552M	*	0	0	AAAAGATCAAATCGAAGAAAGAGAAAAGTAGAATCGGAGACACGAATCCTCTTTCAATCTAGAGGGAGAGAGCTTCGAATTGCAGCAATGGCGGAAGAGAGCAACGCGCACAAGGAATACGTACCGCCACCGGTGTACGATTTGAACGCTAAATGGGACGCATGCCTCGATTTGACCCTCCGCCGCGGCGTCTACTACTCCTTCGTCGGTGCTTTTAGCGGACTCCTCTTATTCAGGAGTCCTGCGGCACGTTGGGCTGCTATAGCTTTTGGTGCTGGAGCAGGTCTTGGATCTGCATACTCAGAATGCTCTTACAAATTTGCAAAAGATGGAGGTTTACCAGTTCCGCATGTTTCTAATGCTTCAAAGGTGAGTACCGAGCAGGAATGAAGTCCTCTT…	*	AS:i:1094	EV:Z:0.0
SS_087733	0	UN04884	14	255	486M	*	0	0	ATCAAATCGAAGAAAGAGAAAAGTAGAATCGGAGACACGAATCCTCTTTCAATCTAGAGGGAGAGAGCTTCGAATTGCAGCAATGGCGGAAGAGAGCAACGCGCACAAGGAATACGTACCGCCACCGGTGTACGATTTGAACGCTAAATGGGACGCATGCCTCGATTTGACCCTCCGCCGCGGCGTCTACTACTCCTTCGTCGGTGCTTTTAGCGGACTCCTCTTATTCAGGAGTCCTGCGGCACGTTGGGCTGCTATAGCTTTTGGTGCTGGAGCAGGTCTTGGATCTGCATACTCAGAATGCTCTTACAAATTTGCAAAAGATGGAGGTTTACCAGTTCCGCATGTTTCTAATGCTTCAAAGGTGAGTACCGAGCAGGAATGAAGTCCTCTTCCTTC…	*	AS:i:963	EV:Z:0.0
SR_076353	0	UN04884	88	255	9S7M1I313M1I5M1I30M1D48M	*	0	0	TTTCGAAATTTGCAGCAAATGGCGGAAGAGAGCAACGCGCACAAGGAATACGTACCGCCACCGGTGTACGATTTGAACGCTAAATGGGACGCATGCCTCGATTTGACCCTCCGCCGCGGCGTCTACTACTCCTTCGTCGGTGCTTTTAGCGGACTCCTCTTATTCAGGAGTCCTGCGGCATGTTGGGCTGCTATAGCTTTTGGTGCTGGAGCAGGTCTTGGATCTGCATACTCAGAATGCTCTTACAAATTTGCAAAAGATGGAGGTTTACCAGTTCCGCATGTTTCTAATGCTTCAAAGGTGAGTACCGAGCAGGAATGAAGTCCTCTTGCCTTCGACGGGTTTCACATACCAGTTTTTTCAAACTGATGAGATTGTTGTTCACCCTTGTCTGTTCAG…	*	AS:i:763	EV:Z:0.0
SS_117415	16	UN04885	1	255	104M1D21M1D3M1D47M1D5M1D61M1D7M1D45M1D231M	*	0	0	CAACTGCCATTGATGAAATATCATCCAAATTTGGTAAAAATGGCCTCAACAACTCCCTTAGCTATGGGGGTGGTAACAATCACAGGCCTCCGAAAACACCCTTCTCGCAAAAACCTTGTCTTCTTCTTCCATCGCCTTGCACGAGCGCAGTGTAAAGCGGCCGAAGGTACAGCATCTCCGACCTCCTTCAGAGTCTTTTCCACCTCGATATAGTACTCTCTGCACCCTGCCGAGATCCCGAGCTTGAGAAACCCGACCCTCACCTCATAGTTTTTCGACTCCGAAAGCCTGTACCGAGCATCTAAGGCCCTCACCTGTGAAGCTTCAACGGATTTCGGTAGGTTCTCTAGGGTAAAGCTCCCATTCTTGTCCATGCCAGTTAGCGACTTCATCCTCTCG…	*	AS:i:983	EV:Z:0.0
SR_076363	0	UN04885	68	255	31M1D2M1D255M1D233M	*	0	0	GGGTGGTAACAATCACAGGCCTCCGAAAACACCTCTTCGCAAAAACCTTGTCTTCTTCCTTCCCATCGCCTTGCACGAGCGCAGTGTAAAGCGGCCGAAGGTACAGCATCCTCCGCACCTCCTTCAGAGTCTTTTCCACCTCGATATAGTACTCTCTGCACCCTGCCGAGATCCCGACGCTTGAGAAAACCCGACCCTCACCTCATAGTTTTTCGACTCCGAAAGCCTGTATCCGAGCATCTAAGGCCCTCACCTGTGAAGCTTCAACGGATTTCGGTAGGTTCTCTAGGTAAAGCTCCCATTCTTGTCCATGCCAGTTAGCGACTTCATCCTCTCGAGGCATCCTACCTAGCTTGAATTCTTCGGCTAGAGAAACGATCTTTGAGTAGAGGTCGGAAA…	*	AS:i:1011	EV:Z:0.0
SR_076388	0	UN04886	1	255	56M1D49M2S	*	0	0	GGCAGATCAAAATATGGTGCGGAAAAACCTAAATCGAGATGAATGGAAAAGGGTGCTTTGATCAATAGAACAAGAAGAGAAGTCAGTTTGAAGATCGAGGAAAAATA	*	AS:i:200	EV:Z:1e-51
SS_020902	16	UN04886	51	255	3S581M	*	0	0	AAGGGGTGCTTTTGATCAATAGAACAAGAAGAGAAGTCAGTTTGAAGATCGAGGAAAAAATAGGACAATTATGCCATTCGGAAGAAGTCTTCTACAGAAGAAAAGCCTGTTACGAGTAAGTGGAGAGGAAAGATCTCCAGAGATTCTTATCTCATTCCATTCCAGTGGCTTAACCAGTAACCAATGGCGAAAACTCAAAAATTTATGGTTTCTCGGTAGAACCCTATTTCGCCCAAGTAGTTTCTTAACTGGAAAAAAGAAGCGGTTTTTTGCACAGCTTGCTCATAGTGCAGGTCCCACTTGTATATTGTATTTGGCCGAAGAAGCATCGGACAGGTTGGAGTTCTTACCTTCTTGGGACTCCATGGACCAAGATCTGCTTTTATTTATATTGGTTTC…	*	AS:i:1152	EV:Z:0.0
SR_009495	16	UN04886	593	255	111M	*	0	0	TTAAATTTCGGAATACCACCTAAATAACTGCGGCCAGAGAGTAAAAATTAGGGGTTCCGGAAGGGGAAAAAGGAAAAGGATGCTTGACTGGTAGGCTGCGGGGTTTGGGAC	*	AS:i:220	EV:Z:1e-57
SR_076399	0	UN04887	1	255	590M3S	*	0	0	CATTACGTGTGAAAGTGTGAAACGGACGCAGAGAAAACCGCAGCCGTCAACCGCGGTGGCGAGGACGGCGCAAAGGGACTGACATGGCCGGAGTCTGCAAGTACTCGTGCAGAACTCCGAGCGAAACTCTTCAATGGATTCTAGCAATTGCTGATTTCATAAAGCCTTATCGATTCTTCCTGGATTCTCATGTCGTCAATTTCTTCAAGGATAGACTATGGGAAGCTGTGGATAAAGAGTGGATGGATTGTTTAAAAGATGAACCTGTGGAAACTCTTATCCAAATTCCTTCCGGCGTGGTACAGTAGGATCACTGGCCTGCTTCACTTAAAGAATTTGTCATTGCTCTGAGATCTCTTTCTCTTCCCCGAAAACAGGCAGATTTGCTGGAGGAATTCC…	*	AS:i:1170	EV:Z:0.0
SR_136494	0	UN04887	400	255	51M3D755M	*	0	0	AAGGATTGCACATGGCCTCTCTGAGTACTGTTCTTGCTCAAGGCATGAATCGTGGAAGCTCTTGCTGCTGTGGTAGGTCAGATTGCCAGAGATGTTGAATCAAAGACAATAGTTGATGTTGGCTCTGGTCAGGGTTATCTTGCACAAGTACTTTCATTTGAGTATGGGCTTTCCGTTCTTGCAATTGATGCCTCTTCACATCATGGAAACATTACTGATGCACGTGCAGAGAGAATTAGGAAACACTATGCTGCTAAGATCCGCAAGTCTGAATCAGAAGACAGAGAGTTGTCTGTGCCAAAGACAGTCACATGCCGAGTACTTTCCCCTGAGACATTGAAGGCCTTGAGTAATGGCTCACTGGAAAAATATGATGTTGGTAAACAATATCTGATTGGA…	*	AS:i:1576	EV:Z:0.0
SR_076819	16	UN04888	1	255	528M	*	0	0	AGCAGCCCATCGCTGAGGATGACCCTAGGTACCACTTTGACCCCCATGATCTCGACCAGGTTCAGCGTCGACTAAAGCAACGTCATGTCCAAATGATTGCTATTGCTGGTACCATTGGTACAGGTCTCTTCCTTGGTTCCGGAAAGGCGCTTGCCCGTGCTGGACCGGCTGGCGCGCTCCTGGCGTATATACATGTTGGCACCGTCGCGTACTCGTCCCTTTGCGCTGTCGGAGAGATGACCTGCTTCGCCCCGATCTCTGGTTCCTTCCCCCATTTTGCGGCACGATGGGTTGATCCCGCTTTTGGTTTCGCGGTTGGCTGGAATTACTTTTACACCCAATGCATTACGGTCCCGGTCGAAGTTACAGCTGCTCAGATTATTCTAACTTTCTGGGACA…	*	AS:i:1031	EV:Z:0.0
SR_121409	0	UN04888	243	255	2S434M1D183M1D193M	*	0	0	CTTGCTTCGCCCCGATCTCTGGTTCCTTCCCTCATTTTGCGGCACGATGGGTTGATCCCGCTTTTGGTTTCGCGGTTGGCTGGAATTACTTTTACACCCAATGCATTACGGTCCCGGTCGAGGTTACAGCTGCTCAAATTATTCTAACTTTCTGGGACAAGAGCCACGCTCGCGGAATTGCTTACACTGCAATCATCATGGTGTTGATGTGCTCGATCAATCTGTTTGGCGTGAAATACTTTGGAGAGTCCGAGTTCTTCTTTGCCATCATCAAACTGTCGTTGATTACTGGCCTAATTTTGGTCGGCCTTGTCATCGACTTGGGTGGAGGCCCTGATGGTGACCGTCGCGGCTTCCGTTACTGGAAGAATCCCGGTGCATTCAATACTTACTTGGTCG…	*	AS:i:1552	EV:Z:0.0
SR_142340	0	UN04888	515	255	910M	*	0	0	ACTGTCGTTAATTACCGGCCTAATTTTGGTCGGCCTTGTCATCGACTTGGGTGGAGGCCCTGATGGTGACCGTCGCGGTTTCCGTTACTGGAAGAATCCCGGTGCATTCAATACTTACTTGGTCGATGAACCCGCGTCCACTGGTCGTTTCCTTGCCCTACTGGGGTGTGCTTGTCCAGGCAGCCTTTTCCTTCCAGGGTATGGAGCTTGTGGCAATTGCTGCCTCGGAGACCGAGAACCCACGTCGTAACATCGCCAAGGCCGTGCGCCGTGTCTTCTACCGTATCGTGGTGTTCTACATTCTCGGTATACTAGTAACTGGCATGATCATTCCGTACGACAACGAGGGCCCTGCTTCAGGATACCGGAACCGGCGCACAATCTCCGTACGTTATTGCT…	*	AS:i:1772	EV:Z:0.0
CR_030783	0	UN04889	1	255	91M1I197M1I10M	*	0	0	GTGATCTTTGGTAGTCCAGACTTATCCATTGCAATGACTGGCGAGCCGCGTGTGAAGCTGGGTAGCCGCTTCCCTACCCGCCAGGCATAGAGCAGCGAGAGTGCACTGCTTAAGATACTGGACCGACATAGTCGACCCAGATAGATTAAGTAGGCGCTCAAGCCGCTGTGCCATAGCGATTAGGGGAGCCTTTACAGTCGTTAGTCTCGTGACGGTTACTAGGAAAGACGTAAGTGGCACTAATTCCTTAGCGCGCAGCCACGCCTTCCCTATAGGCGACCGAAGGAAAGCGAGCGTTTC	*	AS:i:577	EV:Z:1e-165
CR_012232	0	UN04889	3	255	83M1I3M1I1M1I2M1I436M14S	*	0	0	GATCTTTGGTAGTCCAGACTTATCCATTGCAATGACTGGCGAGCCGCGTGTGAAGCTGGGTAGCCGCTTCCCTACCCGCCAGGCCATGACGAGCAGCGAGAGTGCACTGCTTAAGATACTGGACCGACATAGTCGACCCAGATAGATTAAGTAGGCGCTCAAGCCGCTGTGCCATAGCGATTAGGGGAGCCTTTACAGTCGTTAGTCTCGTGACGGTTACTAGGAAAGACGTAAGTGGCACTAATTCCTTAGCGCGCAGCCACGCCTTCCCTATAGGCGACCGAAGGAAACGAGCGTTTCGAACTGTTAAGTTTGACTCACTCGGTTTGCTTTTGGTGCGAGCCGGCCTCACGGACCGCTCTGGGATAACGGGGTGTTAGCCCGCATGGCCCATGGCCC…	*	AS:i:1013	EV:Z:0.0
CR_083323	0	UN04889	50	255	5S154M1I129M1I189M2D76M	*	0	0	GCCCGGTGTGAAGCTGGGTAGCCGCTTCCCTACCCGCCAGGCATAGACAGCGAGAGTGCACTGCTTAAGATACTGGACCGACATAGTCGACCCAGATAGATTAAGTAGGCGCTCAAGCCGCTGTGCCATAGCGATTAGGGGAGCCTTTACAGTCGTTAGGTCTCGTGACGGTTACTAGGAAAGACGTAAGTGGCACTAATTCCTTAGCGCGCAGCCACGCCTTCCCTATAGGCGACCGAAGGAAACGAGCGTTTCGAACTGTTAAGTTTGACTCACTCGGTTTGCTTTTTGGTGCGAGCCGGCCTCACGGACCGCTCTGGGATAACGGGGTGTTAGCCCGCATGGCCCATGGCCCATTTAAGGGTCTACGGTCAGAGCGACTGCTCCCCGATCCATCTC…	*	AS:i:1059	EV:Z:0.0
CR_085877	0	UN04889	50	255	4S473M1D50M	*	0	0	CCCGGTGTGAAGCTGGGTAGCCGCTTCCCTACCCGCCAGGCATAGACAGCGAGAGTGCACTGCTTAAGATACTGGACCGACATAGTCGACCCAGATAGATTAAGTAGGCGCTCAAGCCGCTGTGCCATAGCGATTAGGGGAGCCTTTACAGTCGTTAGTCTCGTGACGGTTACTAGGAAAGACGTAAGTGGCACTAATTCCTTAGCGCGCAGCCACGCCTTCCCTATAGGCGACCGAAGGAAACGAGCGTTTCGAACTGTTAAGTTTGACTCACTCGGTTTGCTTTTGGTGCGAGCCGGCCTCACGGACCGCTCTGGGATAACGGGGTGTTAGCCCGCATGGCCCATGGCCCATTTAAGGGTCTACGGTCAGAGCGACTGCTCCCCGATCCATCTCAGA…	*	AS:i:1029	EV:Z:0.0
CR_103288	0	UN04889	50	255	4S477M1I1M1I46M	*	0	0	CCCGGTGTGAAGCTGGGTAGCCGCTTCCCTACCCGCCAGGCATAGACAGCGAGAGTGCACTGCTTAAGATACTGGACCGACATAGTCGACCCAGATAGATTAAGTAGGCGCTCAAGCCGCTGTGCCATAGCGATTAGGGGAGCCTTTACAGTCGTTAGTCTCGTGACGGTTACTAGGAAAGACGTAAGTGGCACTAATTCCTTAGCGCGCAGCCACGCCTTCCCTATAGGCGACCGAAGGAAACGAGCGTTTCGAACTGTTAAGTTTGACTCACTCGGTTTGCTTTTGGTGCGAGCCGGCCTCACGGACCGCTCTGGGATAACGGGGTGTTAGCCCGCATGGCCCATGGCCCATTTAAGGGTCTACGGTCAGAGCGACTGCTCCCCGATCCATCTCAGA…	*	AS:i:1025	EV:Z:0.0
SR_111099	0	UN04890	1	255	723M1S	*	0	0	GTTCCTTAGATCTTTCTGATTTCATTAACTTAAAATCTTTGTTTTGTCATAGGAATCAATTAACAAAGATAATCGGTTTAGAAAAGTTGGTTAAGTTGACACTTGTTAATAGTGATCCTTTTAGTCTTGTAAACCAGTTAGCGAATGATTTAGAAGCAATTCTTGGTGATTTTTCTGGTCCAGCAAATGGCGGCCGGTTTGTTTAGGCTCATTGCGGCGCTATGCAGGACGATGGTTATTGCAAACACGGGTGGATCTCTGAGTCTCCTCCTTGTATTCCTTTTGGGTGGCTTCATCCTTCCCAAAGGTGCAATTCCGGACTGGTGGGGGTGGGGCTATTGGATTTCTCCTTTGACCTATGGCTTCAATGCTTTAACCGTCAACGAGATGTTTGCTCCT…	*	AS:i:1433	EV:Z:0.0
SR_076502	0	UN04890	197	255	104M1D24M1D11M2I6M1D3M2I5M1I290M1D209M1S	*	0	0	GTTTGTTTAGGCTCATTGCGGCGCTATGCAGGACGATGGTTATTGCAAACACGGGTGGATCTCTGAGTCTCCTCCTTGTATTCCTTTTGGGTGGCTTCATCCTTCCAAAGGTGCAATTCCGGACTGGTGGGGTGGGGCTGGATTGGATTCGTTCCTTCTGACCTATGGCTTCAATGCTTTAACCGTCAACGAGATGTTTGCTCCTAGATGGATGAACAGATTTGTTTCGGGCGATATAAGATTAGGAACAAAAGTGATGGAGAACTATGATGTGTTCCCTGAAAAGAGATGGTTTTGGATAGGTGCTGCTGCGCTTTTGGGATTCACTGTTTTCTTCAACATTCTATTCACCTTCGCCCTTATGTACCTTAACCCTCTTGAGCAGAAACAAGCTATAAT…	*	AS:i:1221	EV:Z:0.0
CS_024763	0	UN04890	384	255	140M1D84M	*	0	0	CGAGATGTTTGCTCCTAGATGGATGAACAGATTTGTTTCGGGCGATATAAGATTAAGAACAAAAGTGATGGAGAACTATGATGTGTTCCCTGAAAAGAGATGGTTTTGGATAGGTGCTGCTGCGCTTTTGGGATTCACTGTTTCTTCAACATTCTATTCACCTTCGCCCTTATGTACCTTAACCCTCTTGAGCAGAAACAAGCTATAATATCCAAAGAGCAGGC	*	AS:i:428	EV:Z:1e-120
SR_106830	0	UN04890	571	255	67M1I432M	*	0	0	CTTGAGCAGAAACAAGCTATAATATCCAAAGAGCAGGCAAAGGAAATGGAAAATGATCAAGAAGAGTAACACAGGATCGCCTAGACTAAGAACAACAAAGTCGAGGAAAGATGGACTTCCTCGTTCATTATCTGCAGCTGATGGAAACAACTCAAGAGAAATGGAAATCCAAAGGATGAGCAGTCGTACCAATAAAAATGGCCTTAGTAGGAATGAAGATTCAAGCCTTGAGTCTGCAAATGGCGTTGCTCCAAAGAAAGGAATGATTCTACCATTTACACCCTTAGCCATGTCCTTTGATGATGTTAAATATTTCGTGGACATGCCTGCTGAAAATGAGAGATCAAGGAGTGGACAAGAGGATAGACTCCAAGCTACTGAAGGGAGTAACAGCCGCAA…	*	AS:i:981	EV:Z:0.0
SR_040702	16	UN04891	1	255	791M	*	0	0	CTTCCACAATGACAGCCTGATTGGCTCTGGTGGTTTTGGCGATGTGTACAAAGCCCAGTTGAAGGATGGAAGTGTTGTTGCCATTAAGAAGTTGAAATATGTGAGCGGGCAGGGAGATCGAGAGTTCACTGCTGAAATGGAGACCATTGGGAAGATTAAGCACCGCAATCTCGTCCCTCTATTGGGCTACTGCAAGGTCGGGGAAGAACGCCTTTTGGTTTACGAGTACATGAAGTATGGAAGCCTCGAGGACGTTCTGCGAGACAGGAGGAAGCATGGAGTGAAGCTAAATTGGGCTGCAAGAAGGAAAGTTGCCATAGGAGCTGCAAGGGGATTGGCCTTCCTTCACCACAACTGCACCCCACACATTATCCACAGGGACATGAAATCGAGCAACGT…	*	AS:i:1568	EV:Z:0.0
CS_019300	16	UN04891	655	255	508M	*	0	0	AAAGCAGCAGGCGAAAATAAGAATTCGTGATGTCTTCGATCCAGAGTTACTGAAAGAAGACCCGAGCTTAGAACTCGAGCTTCTAGAGCACTTGAAAGTATCGGTGGCTTGTTTAGACGATCGGCCTTTCAGACGCCCCACAATGATTCAAGTCATGGCAATGTTCAAGGAGATTCAAGCAGGCTCTGGGATTGATTCCTCATCCACAATTGCTGCAGAAGATGGCTGTTTCACACAGAGGGGTACACATGAGCATAAAAGAAAGCATAAAAGAAGGCAATGAGCATTGATCACATCAATTTTGCTCTCTCGACTGGCTTCGATCTAAATTTTCCCTCATGTCATCAAAAGTTAGTTTATGAAGGAACTGCCACTGTATTTTTGAAAAATGTTGTATGT…	*	AS:i:1007	EV:Z:0.0
SR_076555	0	UN04891	924	255	60M1I4M1I13M1I32M1I57M1D540M	*	0	0	AAAGAAGGCAATGAGCATTGATCACATCAATTTTGCTCTCTCGACTGGCTTCGATCTAAATTTTTCCCCTCATGTCATCAAAAAGTTAGTTTATGAAGGAACTGCCACTGTATTTTTTGAAAAATGTTGTATGTACCATTAGTGCCATGAAGAAGCTAAGAAGAAAAAGCAAAAAAAAGAAGAATCTTGATATTATACATAAAAGAGGTTGTTATACTTGTAACACTGTTGTACATAAATACGGATGGGAGTACTAGTTTGAGTTTGTTTCTGCAGTTGTTCTCAACTTAGTTGTTTCTCTGAGCTTACAAACATTTTAGATTCTCAGATCTAATCCTTAAAGACAGCAGTTGTGTTTGTGATGGTGACAAAGTATGGGGTAATTTTGGCCCTTTCTCC…	*	AS:i:1364	EV:Z:0.0
SS_084869	16	UN04892	1	255	13M1D105M1D20M1D13M1D1M1D464M	*	0	0	CTAATTTCATTTATTGAGTCTCCATGTCCAACAAAGCTCTTGTGTATCTTCTCATTGCCAGAATCAATAACACGGATAATTCCATTGAGTCCTCCAGCAACCAAGAATGGGGTCCCATCAATACTGCATGCCCAGCTGACAGTATAAAAGGATTCATCTTTATCTTCGTCAATGTAAGACTGCAGCACAGCAATGACTCCACCTTCCAAGCATTGGTATACAGTCACTCGATTGCCACCGGCGGTAGCGAAGACATTGAAGTAACGAGAATCGATGAAGTTGAAAACAACGGCGTACAAGGGGCGTTTGCCTTCTTGGAGCCTGTTGGTAACCCTATACTCTTTCTTCTTCGAGGGGGTCAGTGATCCCACCACCGGCTCACAACCTATCGGTGTCTTA…	*	AS:i:1177	EV:Z:0.0
SR_076605	0	UN04892	6	255	3S146M1D210M1D149M5S	*	0	0	CCATTCATTTATTTGAGTCTCCATGTCCAACAAAGCTCTTGTGTATCTTCTCATTGCCAGAATCAATAACACGGATAATTCCATTGAGTCCTCCAGCAACCAAGAATGGGGTGCCATCCAATACTGCATGCCCAGCTGCACAGTATAAAGGAAGTTCATCTTTATCTTCGTCAATGTAAGACTGCAGCACAGCAATGACTCCACCTTCCAAGCATTGGTATACAGTCACTCGATTGCCACCGGCGGTAGCGAAGACATTGAAGTAACGAGAATCGATGAAGTTGAAAACAACGGCGTACAAGGGGCGTTTGCCTTCTTGGAGCCTGTTGGTAACCCTATACTCTTTCTTCTTCGAGGGGTCAGTGATCCCACCACCGGCTCACAACCTATCGGTGTCTT…	*	AS:i:979	EV:Z:0.0
SR_076622	0	UN04893	1	255	275M1D146M1I15M1I155M1I2M1I9M1I6M1I4M1I7M1I4M1I3M1I8M25S	*	0	0	CTCCCTCTCCCTCCGACAAGGGATTGACCGTTTTGGGGCTAGGTGGATTGATGGGTCCACGCCGCCAGCGCTGCCGCCGCCGCCGTCGCAGTCAACGACCTATTCGGCAGCCGATTGTCCGTCTCGGATCTCGTCTTCGCCGGTCTAGAATCGGAATCTAAGGACTCCGGCTACCACGCGGACAACGTGGCGCCTTCTATCATGGGAGGGTTTGTGCTCATTCGGAGCTACGACCCGTTAGAGCTGATCCAATTGAAGTTCCCACAAGAAAAGAACTCTTCTTCGTTCTGGTGAATCCAGAATTTGAAGCTCCCACGAAGAAGATGAGGGCGGCGCAGCCGGCAGAAATAACGATGTCGAGCCATGTGTGGAACTGCAGTCAGGCCGGGGCTCTGGTGG…	*	AS:i:1179	EV:Z:0.0
CS_042794	16	UN04893	87	255	16M1I153M1D4M1D7M1D281M1D321M	*	0	0	CGCAGTCAACGACCTATTTCGGCAGCCGATTGTCCGTCTCGGATCTCGTCTTCGCCGGTCTAGAATCGGAATCTAAGGACTCCGGCTACCACGCGGACAACGTGGCGCCTTCTATCATGGGAGGGTTTGTGCTCATTCGGAGCTACGACCCGTTAGAGCTGATCCAATTGAGTTCCACAAGAAAGAACCTCTTCTTCGTTCTGGTGAATCCAGAATTTGAAGCTCCCACGAAGAAGATGAGGGCGGCGCAGCCGGCAGAAATAACGATGTCGAGCCATGTGTGGAACTGCAGTCAGGCCGGGGCTCTGGTGGCGTCTGTACTGCAAGGAGACTTACCGGGGCTGGGAAAGGCTCTGTCATCGGATAAGATAGTGGAGCCGAGAAGAGCTCCATTGATTC…	*	AS:i:1514	EV:Z:0.0
SR_084869	0	UN04893	98	255	185M1I334M	*	0	0	ACCTATTCGGCAGCCGATTGTCCGTCTCGGATCTCGTCTTCGCCGGTCTAGAATCGGAATCTAAGGACTCCGGCTACCACGCGGACAACGTGGCGCCTTCTATCATGGGAGGGTTTGTGCTCATTCGGAGCTACGACCCGTTAGAGCTGATCCAATTGAAGTTCCCACAAGAAAAGAACCTCTTCATTCGTTCTGGTGAATCCAGAATTTGAAGCTCCCACGAAGAAGATGAGGGCGGCGCAGCCGGCAGAAATAACGATGTCGAGCCATGTGTGGAACTGCAGTCAGGCCGGGGCTCTGGTGGCGTCTGTACTGCAAGGAGACTTACCGGGGCTGGGAAAGGCTCTGTCATCGGATAAGATAGTGGAGCCGAGAAGAGCTCCATTGATTCCTGGAATG…	*	AS:i:1021	EV:Z:0.0
SR_124649	16	UN04894	1	255	248M1D4M1D6M1D8M2D8M2D4M2D6M2D5M1D8M2D477M	*	0	0	CGCTGAACCTGTTGCTAGAAGAAACTCCAAGAGGATGGAAATCTATGGATCGAATATGTCCTTCATGGAACTGAATCATGTAAAAGCTTTCCCAGCCGTTAGATCCCATATCTTAACAACATTGTCGAATCCACCAGAAACTACCCACCGACCATCAGGAGTGAATCTTATGGTGCTAATTCCTCGCGTGTGCCCCTTTGTATGTGTGTATGCATCCTTTCTTTCTTATATCCCATATCTTTAGATTAGTGTCCATAGAACCAGAAGCAAAAAACTCACCAAATGGATGAAATTCAAGAGCAGTGCAATAGGATCTGTGTCCACTAAGCGTGCGAATCATTTTTGTATCTTCTAGATCCCACAGCTTTATTAACCCGGATGAAGATCCAGCAGCCACTA…	*	AS:i:1437	EV:Z:0.0
SR_076691	0	UN04894	201	255	10S596M	*	0	0	GTGCCCTTGTTATGTGTGTATGCATCCTTTCTTTCTTATATCCCATATCTTTAGATTATGTGTTCCATAGCAACCAGAAACGCAAAAAAGACTCAAACCAAATCAGGATGGAAATTCAAATGAGCAGTGCAATAGGATCTGTGTCCACTAAGCGTGCGAATCATTTTTGTATCTTCTAGATCCCACAGCTTTATTAACCCGGATGAAGATCCAGCAGCCACTAAAATCTCAGCTGAATCAAAAGCTATAGACTCTACTGGACTTGTGTGGCCAGATAGGGTAGATGTGGAGGTTGGTTTGCCAATGGACCAAAGATTCACACTGTGATCATCTCCCCCAGTGAGGAACATCCGACATGTCTTCTTCCCAAACCTTAAACAGTTCACATTCCCAGAATGC…	*	AS:i:1181	EV:Z:0.0
SR_076895	0	UN04895	1	255	117M1D19M1I2M1I4M1D9M1D4M1I151M1S	*	0	0	CAAAACCTCAAAACTTCTCTTCAGATCATTTCCTTGAGTCTTTCTTCTTCTTCTTCTTCTTCTTCTTCTTCTTCTTCTTCATCTTTTGTTGTCTGTTAATAAACCTTAATTATTTTTCTGAGGAAGCAAGGGGTTTGCATGGTTGTGTAAAAAGTAAAGAGATGAAACTCACCAAGGTGGATTCTATGTGTTCTCGTACTGGGAGGGACTTGCAGAGGTATAATGTTCAAGGTTGTCGCCAGGTTGTTGGCTGCATTCCGTACAGATACAGGGAAGGCAAGCAATCAGCAGGTTCCATTATTCATGGGGG	*	AS:i:565	EV:Z:1e-161
SR_129278	16	UN04895	63	255	453M1D50M4S	*	0	0	TTCTTCTTCTTCTTCTTCATCTTTTGTTGTCTGTTAATAAACCTTAATTATTTTTTCTGAGGAAGCAAGGGGTTTCAGGTTTGTGTAAAAAAGTAAGAGATGAAACTCACCAAGGTGGATTCTATGTGTTCTCGTACTGGGAGGGACTTGCAGAGGTATAATGTTCAAGGTTGTCGCCAGGTTGTTGGCTGCATTCCGTACAGATACAGGGAAGGCAAGCAATCAGCAGGTTCCATTATTCATGGGGCCCCCCTAGTTGATGATCTGGAATTCCTTCTGGTCAGCTCTCAGAAAAGTCCAAGGATGATGTTTCCTAAGGGTGGTTGGGAACAGGATGAATCTTTGGAAGAAGCGGCGCTTCGAGAAACCTTTGAGGAGGCTGGAATATATGGAGAGGTT…	*	AS:i:989	EV:Z:0.0
SS_003362	0	UN04895	328	255	181M1D327M	*	0	0	TGGAATTCCTTCTGGTCAGCTCTCAGAAAAGTCCAAGGATGATGTTTCCTAAGGGTGGTTGGGAACAGGATGAATCTTTGGAAGAAGCGGCGCTTCGAGAAACCTTTGAGGAGGCTGGAATATATGGAGAGGTTGGGAGTTGTTTAGGCAAATGGTTTTTTAACAGCAAGAGCCTAGGAGTATTACATGAGGGGTTCATGCTGCCTTTGATTGTTTTGGAGGAGCTTGACGATTGGCCTGAGAAAGATGTTCGCCAACGAGCATGGGTGTCGTATAGGGAAGCCATGGAAGTATGCTTTCATCCGTGGATGAAGGAAGCTTTGGATCTCTTGGTTTCTCAGCTTACCCTTCAACAAGATGATGATGAGAATGAGGCAAGAAATGGCATGGTGACAGAAC…	*	AS:i:999	EV:Z:0.0
SR_091836	0	UN04896	1	255	437M1D33M9S	*	0	0	CTATGTTTCTATGATGGCCAGAACACGTATCTTATTGCGCTAGAGAGACTTTTGAATTGCGAGGTACCATTACGAGCTCAATATATACGAGTGTTATTTTGTGAAATAACTCGAATTTTAATCATTTACTTGCTTTAACTACTCATGCTATGGATGTGGGAGCATTAACTCCGTTCCTGTGGGCTTTTGAGGAGCGGGAGAAATTGTTGGAATTCTATGAAAGAGTCTCGGGAGCCAGGATGCATGCCAGTTTCATACGACCAGGTGGAGTGGCACAAGATCTTTCTCTTGGCTTATGTAGAGATATTGATTCTTTCACACAACAATTTGCTTCTCGTATCGACGAATTAGAAGAGATGTTAACCGGCAACCGTATCTGGAAACAACGATTAGTGGATA…	*	AS:i:924	EV:Z:0.0
SR_076951	0	UN04896	402	255	31M1D284M	*	0	0	GGTACTGTCACTGCACAGCAAGCAAAGGATTGGGAGTTCAGTGGTGTAATGTTAAGAGGTTCAGGGGTAGTGCTGGGATTTGGCTGAAAAGCAAGCACCTTACGATGTTATGACCAATTGGATTTTGACGTTACCAGTAGGTACCAGACGGAGAGTTGCTATGATCGTTACTGTATTTCGTATCGAAGAGATGCGACAAAGTGTTCGGATCATTGTGCAATGTCTTAATCAAATGCCTAGTGGCATGATCAAATCCGATGATCGTAAGCTGTGTCCTCCATCACGATCTCGAATGAAACTATCCATGGAATCCTT	*	AS:i:616	EV:Z:1e-176
SR_007443	16	UN04897	1	255	23M1D298M1D34M1D145M	*	0	0	CCACGTATGTTTTTGTATTTTTATTTTATTTTGATTCGCATGAAATATGGTGTTTTTTGAATTTTACATTTTAATGTTGATTTCAGATTTTCCGCTTTTTTGCGCTAATTTACGTATATTTCAATGTTTGTGTGTTTTGATTGAATTAGATCTTCTGTACAAAGATTACCAGACAGACCTCAAGTTCACAATCACTACCTACTCTCCTACCGGAGTTGTGAGTTTTCTTCTTCGTTTTTCTCGGATCCGAGTGCTTATCGTTGTCTTAGCTACGGTTTGGATATAATTGAATGGATAACATAAGTGTTGAGTTTTGAAAAATGGTAAACATGCTTCTCAGTGTGTATTTATTCGGATTTGAATACGAGTTAAAGTAAAATGCAGTAGGACTGGAGGCAT…	*	AS:i:969	EV:Z:0.0
SR_013249	16	UN04897	1	255	96M1D406M	*	0	0	CCACGTATGTTTTTGTATTTTTATTTTTATTTTGATTCGCATGAAATATGGTGTTTTTTGAATTTTACATTTTAATGTTGATTTCAGATTTTCCGCTTTTTGCGCTAATTTACGTATATTTCAATGTTTGTGTGTTTTGATTGAATTAGATCTTCTGTACAAAGATTACCAGACAGACCTCAAGTTCACAATCACTACCTACTCTCCTACCGGAGTTGTGAGTTTTCTTCTTCGTTTTTCTCGGATCCGAGTGCTTATCGTTGTCTTAGCTACGGTTTGGATATAATTGAATGGATAACATAAGTGTTGAGTTTTGAAAAAATGGTAAACATGCTTCTCAGTGTGTATTTATTCGGGATTTGAATACGAGTTAAAGTAAAATGCAGTAGGACTGGAGGC…	*	AS:i:987	EV:Z:0.0
SR_074865	16	UN04897	1	255	23M1D293M1D185M	*	0	0	CCACGTATGTTTTTGTATTTTTATTTTATTTTGATTCGCATGAAATATGGTGTTTTTTGAATTTTACATTTTAATGTTGATTTCAGATTTTCCGCTTTTTTGCGCTAATTTACGTATATTTCAATGTTTGTGTGTTTTGATTGAATTAGATCTTCTGTACAAAGATTACCAGACAGACCTCAAGTTCACAATCACTACCTACTCTCCTACCGGAGTTGTGAGTTTTCTTCTTCGTTTTTCTCGGATCCGAGTGCTTATCGTTGTCTTAGCTACGGTTTGGATATAATTGAATGGATAACATAAGTGTTGAGTTTTGAAAAATGGTAAACATGCTTCTCAGTGTGTATTTATTCGGGATTTGAATACGAGTTAAAGTAAAATGCAGTAGGACTGGAGGCA…	*	AS:i:979	EV:Z:0.0
SR_108479	16	UN04897	1	255	96M1D406M	*	0	0	CCACGTATGTTTTTGTATTTTTATTTTTATTTTGATTCGCATGAAATATGGTGTTTTTTGAATTTTACATTTTAATGTTGATTTCAGATTTTCCGCTTTTTGCGCTAATTTACGTATATTTCAATGTTTGTGTGTTTTGATTGAATTAGATCTTCTGTACAAAGATTACCAGACAGACCTCAAGTTCACAATCACTACCTACTCTCCTACCGGAGTTGTGAGTTTTCTTCTTCGTTTTTCTCGGATCCGAGTGCTTATCGTTGTCTTAGCTACGGTTTGGATATAATTGAATGGATAACATAAGTGTTGAGTTTTGAAAAAATGGTAAACATGCTTCTCAGTGTGTATTTATTCGGGATTTGAATACGAGTTAAAGTAAAATGCAGTAGGACTGGAGGC…	*	AS:i:987	EV:Z:0.0
SR_076975	0	UN04897	9	255	60M1I9M1I18M2I389M	*	0	0	GTTTTTGTATTTTTATTTTTATTTTGATTCGCATGAAATATGGTGTTTTTTGAATTTTACTATTTTAATGTTTGATTTCAGATTTTCCGTCCTTTTTTGCGCTAATTTACGTATATTTCAATGTTTGTGTGTTTTGATTGAATTAGATCTTCTGTACAAAGATTACCAGACAGACCTCAAGTTCACAATCACTACCTACTCTCCTACCGGAGTTGTGAGTTTTCTTCTTCGTTTTTCTCGGATCCGAGTGCTTATCGTTGTCTTAGCTACGGTTTGGATATAATTGAATGGATAACATAAGTGTTGAGTTTTGAAAAAATGGTAAACATGCTTCTCAGTGTGTATTTATTCGGGATTTGAATACGAGTTAAAGTAAAATGCAGTAGGACTGGAGGCATG…	*	AS:i:916	EV:Z:0.0
CR_077185	16	UN04898	1	255	691M1S	*	0	0	GATAATTTCTATTATAGATGAACAAATATTCTAGTTATTTAGTTCGTCTAATTGAAAAAGGAATAAAATAAAAATAAAAATAAATGAATAGTATATTAAATTTAATATTTAATCCCATCTTAAATGATGCTCCTGAACCTTGACAAATAGGTTTCCAGGACAGTGCAGCTCCTGGTTTTGAAGGTATTAACGATCTTCATGATTCTATTTTCTTCTATTTAATAGTAATCTCAATTGGTGTATTCTGAATGCTATTTAGTATCTTGATTAACTTCAGTCATAAAAACTCACCTATAGTATATAAATACTCTAACCATGGTACATTAATCGAATTAATTTGAACAATTACACCTGCTTTAGTGTTAATAGCTATAGCTTTCCCTAGTTTCAGATTACTTT…	*	AS:i:1330	EV:Z:0.0
SR_026391	0	UN04898	168	255	3S539M	*	0	0	GCTGCTCCAGGTTTTGAAGGTATTAACGATCTTCATGATTCTATTTTCTTCTATTTAATAGTAATCTCAATAGGTGTATTCTGAATGCTATTTAGTATAATGATTAACTTCAGTCATAAAAACTCACCTATAGTATATAAATACTCTAACCATGGTACATTAATCGAATTAATTTGAACAATTACACCTGCTTTAGTATTAATAGCTATAGCTTTCCCTAGTTTCAGATTACTTTATATGTTAGATGAAGTGGTTACACCTATAATGACAATTAAAGTTATAGGACACCAATGATACTGATCATATGAATATGCTGACTTCGTTAATGAAAATGATGAAGCAATAGACTTTGATAGTTACATGGTACCTGATAGTGACTTAGAAGTAGGACAATTAAGA…	*	AS:i:1061	EV:Z:0.0
SR_031516	0	UN04898	187	255	129M1I59M1I248M1I32M1I37M	*	0	0	TTAACGATCTTCATGATTCTATTTTCTTCTATTTAATAGTAATCTCAATAGGTGTATTCTGAATGCTATTTAGTATAATGATTAACTTCAGTCATAAAAACTCACCTATAGTATATAAATACTCTAACCCATGGTACATTAATCGAATTAATTTGAACAATTACACCTGCTTTAGTATTAATAGCTATATGCTTTCCCTAGTTTCAGATTACTTTATATGTTAGATGAAGTGGTTACACCTATAATGACAATTAAAGTTATAGGACACCAATGATACTGATCATATGAATATGCTGACTTCGTTAATGAAAATGATGAAGCAATAGACTTTGATAGTTACATGGTACCTGATAGTGACTTAGAAGTAGGACAATTAAGATTATTAGAAGTTGATAATAA…	*	AS:i:973	EV:Z:0.0
SR_114220	0	UN04898	189	255	369M1I24M1D366M1D2M1D7M1D4M3S	*	0	0	AACGATCTTCATGATTCTATTTTCTTCTATTTAATAGTAATCTCAATAGGTGTATTCTGAATGCTATTTAGTATAATGATTAACTTCAGTCATAAAAACTCACCTATAGTATATAAATACTCTAACCATGGTACATTAATCGAATTAATTTGAACAATTACACCTGCTTTAGTATTAATAGCTATAGCTTTCCCTAGTTTCAGATTACTTTATATGTTAGATGAAGTGGTTACACCTATAATGACAATTAAAGTTATAGGACACCAATGATACTGATCATATGAATATGCTGACTTCGTTAATGAAAATGATGAAGCAATAGACTTTGATAGTTACATGGTACCTGATAGTGACTTAGAAGTAGGACAATTTAAGATTATTAGAAGTTGATAATAAATT…	*	AS:i:1487	EV:Z:0.0
CR_115560	16	UN04898	190	255	654M	*	0	0	ACGATCTTCATGATTCTATTTTCTTCTATTTAATAGTAATCTCAATTGGTGTATTCTGAATGCTATTTAGTATCTTGATTAACTTCAGTCATAAAAACTCACCTATAGTATATAAATACTCTAACCATGGTACATTAATCGAATTAATTTGAACAATTACACCTGCTTTAGTGTTAATAGCTATAGCTTTCCCTAGTTTCAGATTACTTTATATGTTAGATGAAGTGGTTACACCTATAATGACAATTAAAGTTATAGGACACCAATGATACTGATCATATGAATATGCTGACTTCGTTAATGAAAATGATGAAGCAATAGACTTTGATAGTTACATGGTACCTGATAGTGACTTAGAAGTAGGACAATTAAGATTATTAGAAGTTGATAATAAAATTG…	*	AS:i:1241	EV:Z:0.0
SR_080752	0	UN04898	414	255	536M	*	0	0	GTGGTTACACCTATAATGACAATTAAAGTTATAGGACACCAATGATACTGATCATATGAATATGCTGACTTCGTTAATGAAAATGATGAAGCAATAGACTTTGATAGTTACATGGTACCTGATAGTGACTTAGAAGTAGGACAATTAAGATTATTAGAAGTTGATAATAAAATTGTAGTACCTGCTAATGCTCATATTAGATTAGTTGTAACATCAACTGATGTAATCCATGACTTTGCTGTTCCTTCATTAGGTCTTAAAATAGATGCTGTACCAGGAAGATTAAATCAAACATCATTCATAGCTCTAAGACCAGGAGTATTCAGAGGACAATGCTCTGAAATATGTGGAGTATACCATGGATTCATGCCTATAGCTTTAAAAGCTTTACCATATGAA…	*	AS:i:1062	EV:Z:0.0
SR_077096	0	UN04898	416	255	77M1D8M1I18M1I6M1I7M1I405M1D26M	*	0	0	GGTTACACCTATAATGACAATTAAAGTTATAGGACACCAATGATACTGATCATATGAATATGCTGACTTCGTTAATGAAATGATGAAAGCAATAGACTTTGATATGTTACATTGGTACCGTGATAGTGACTTAGAAGTAGGACAATTAAGATTATTAGAAGTTGATAATAAAATTGTAGTACCTGCTAATGCTCATATTAGATTAGTTGTAACATCAACTGATGTAATCCATGACTTTGCTGTTCCTTCATTAGGTCTTAAAATAGATGCTGTACCAGGAAGATTAAATCAAACATCATTCATAGCTCTAAGACCAGGAGTATTCAGAGGACAATGCTCTGAAATATGTGGAGTATACCATGGATTCATGCCTATAGCTTTAAAAGCTTTACCATATGA…	*	AS:i:1043	EV:Z:0.0
SR_077155	0	UN04899	1	255	101M1D6M1D260M1D81M4S	*	0	0	GTCAATTCCAGTCTTGAATTCGGATCTGTTCCTTTTGCTTCTAGAAGCACCTCCACCTTTGTCCAGTCAGAGACGTCATCAGCACTGCAATTGAAACAATTAAAAAAATGCATGAAGGATGTATGCCTTAGCAAAGATACTTTCATTAGCTGAACGATTTAAATTTCACCATTGAGTCTTGCTTACATAATGTCAGCACTAGCCAACTTCTGTTGCCCAGTTGAACCAGTTAATGAAACTGACACGTGAATTGATTCAGGAGAACGAACATAAAGCACCAGTTTATAACTCTTTCCATCTTGAATATTCTACAACAGAAACAATAAACGAAATTGAAGAATTGCACTGTGAAGACCAAAAACAAGGGCATATTAGTATATGGCTTAAAATTTCCTATGC…	*	AS:i:866	EV:Z:0.0
SR_111906	0	UN04899	1	255	362M1D50M1D69M	*	0	0	GTCAATTCCAGTCTTGAATTCGGATCTGTTCCTTTTGCTTCTAGAAGCACCTCCACCTTTGTCCAGTCAGAGACGTCATCAGCACTGCAATTGAAACAATTAAAAAAAGATGCATGAAGGATGTATGCCTTAGCAAAGATACTTTCATTAGCTGAACGATTTAAATTTCACCATTGAGTCTTGCTTACATAATGTCAGCACTAGCCAACTTCTGTTGCCCAGTTGAACCAGTTAATGAAACTGACACGTGAATTGATTCAGGAGAACGAACATAAAGCACCAGTTTATAACTCTTTCCATCTTGAATATTCTACAACAGAAACAATAAACGAAATTGAAGAATTGCACTGTGAAGACCAAAACAAGGGGCATATTAGTATATGGCTTAAAATTTCCTAT…	*	AS:i:940	EV:Z:0.0
SR_117741	0	UN04900	1	255	483M1D75M	*	0	0	GCTTTCCCAAACTCCTTCCGACAGACAGAGACGGAGGAGAGGGAGCATGGATTCAGATCAAGGAAAGCTTTTTATCGGTGGGATATCTTGGGAGACGGACGAGGATAAGTTGAAGGATTACTTCCAGCACTACGGCGAGGTGATCCAGACTGTAGTGATGCGAGACAAGGTTTCCGGCAAGCCCAGAGGCTTTGGCTTTGTTGTATTTGCAGATCCCACTGTTCTTGACAACGTTCTTCAGGATAGGCACACCATTGACGGCCGTACGGTGAGAATTTTTTGCATAAAAGTTTTGGTCTTTTTTCTGAATTGACTTCTGGGCATAAAGGGATTCTATGTTTAGATAGATATAGAATGGTAGTTTTATCAATTTATTGTTTAGTTAAGTAATTACTGGGC…	*	AS:i:1090	EV:Z:0.0
SR_077225	0	UN04900	46	255	34M1D3M1I6M1D91M	*	0	0	CATGGATTCAGATCAAGGAAAGCTTTTTATCGGTGGAGTATCTTGGAGACGGACGAGGATAAGTTGAAGGATTACTTCCAGCACTACGGCGAGGTGATCCAGACTGTAGTGATGCGAGACAAGGTTTCCGGCAAG	*	AS:i:244	EV:Z:1e-64
SR_022885	0	UN04900	338	255	101M1D198M1D193M1D5M	*	0	0	GTTTAGATAGATATAGAATGGTAGTTTTATCAATTTATTGTTTAGTTAAGTAATTACTGGGCTTCTTTTGAGCTTCACTGGTAATTTGTTCAGATTTTTCCTTTGAATTCTCTGATTGTCTTAGTTAATCAGGGTTATTGTAACTTGTAACTTGTAACTTGTAAGTTCTCTTTCCAATACTAAACTGCTAAATTATGTATAGTGTTTAAGTTAGATAGATACAGGCCACTGCTCTTCAGTTGTTGATGTTCTTGCATTATAGTGTTTAAGGGGATCTTGAACTGCATTTTGAAACTGAATTTTATACATATATATATATAGCCTATATTTAACAAGAAGGGTTCTATATGTGATGCATTTCTTACTGTTTGGTCTTGCCTCAAATATGCAGCAAATGAG…	*	AS:i:963	EV:Z:0.0
SR_082273	0	UN04900	338	255	499M	*	0	0	GTTTAGATAGATATAGAATGGTAGTTTTATCAATTTATTGTTTAGTTAAGTAATTACTGGGCTTCTTTTGAGCTTCACTGGTAATTTGTTCAGATTTTTCCTTTTGAATTCTCTGATTGTCTTAGTTAATCAGGGTTATTGTAACTTGTAACTTGTAACTTGTAAGTTCTCTTTCCAATACTAAACTGCTAAATTATGTATAGTGTTTAAGTTAGATAGATACAGGCCACTGCTCTTCAGTTGTTGATGTTCTTGCATTATAGTGTTTAAGGGGATCTTGAACTGCATTTTGAAACTGAATTTTTATACATATATATATATAGCCTATATTTAACAAGAAGGGTTCTATATGTGATGCATTTCTTACTGTTTGGTCTTGCCTCAAATATGCAGCAAATG…	*	AS:i:989	EV:Z:0.0
SR_077232	0	UN04901	1	255	109M2D8M2D1M1D5M1D7M1D347M	*	0	0	GTATATTCATAACTCATAAGAAGATCCTTCCCGTGTCTCTATGACTCTATCGCTAATTACTTTGCCTGCGTGTATACAATATTTGGTACAGAGTACTTAAAAAAATAAAAAAATAAACAAGAGAACATGTAATACTGAGCCGTCAAAACTGATTGCACCGTGGGAATCAAAGGCCACGATCACCGACGCACCCTTCGGCTCTTCGTCATAGCCGGTAGTCACTTCACTTTCGGCGCGAACCCAAGAGTCAGCTCAAGTTCAATTTCGTCGTCGTCGGCATGCCGTACATCCGGGGCCGGCTGAGATATCTCGACGGAGTTCAGTCTCCGGATCTCGCGACTTTCCGGTTCTTCATTGGCCGCCGGCGACTGATGGCACAACGAGGATTCGTGACTCGTC…	*	AS:i:896	EV:Z:0.0
SR_117993	0	UN04901	30	255	76M1D26M1D7M1D432M	*	0	0	CCCGTGTCTCTATGACTCTATCGCTAATTACTTTGCCTGCGTGTATACAATATTTGGTACAGAGTACTTAAAAAAAAAATTAAAAAAAATTCAAAGAGAAACTGTAAATCTGAGCCGTCAAAACTGATTGCACCGTGGGAATCAAAGGCCACGATCACCGACGCACCCTTCGGCTCTTCGTCATAGCCGGTAGTCACTTCACTTTCGGCGCGAACCCAAGAGTCAGCTCAAGTTCAATTTCGTCGTCGTCGGCATGCCGTACATCCGGGGCCGGCTGAGATATCTCGACGGAGTTCAGTCTCCGGATCTCGCGACTTTCCGGTTCTTCATTGGCCGCCGGCGACTGATGGCACAACGAGGATTCGTGACTCGTCGATCGGTTCACCTCCTCGTCGCTCG…	*	AS:i:1043	EV:Z:0.0
SR_027030	0	UN04902	1	255	349M1D259M4S	*	0	0	GTAAAGTTTCAGCCACAAAACTGGGTATAAGAGAAGCACCACCACAACAAAGTTATAATAGCTGAAAGGGAGACGATCAGCGTATAGGTTTCTCTCTTCTATAATGGGAAGTGCCTGGTACATGAGCCACATTTCGCCAGGACCGACTCCAATTGGATACAGCACGATAAAAGCAGTGTACCTGAGGTAAGTCACCCAATGTGGAGGAGAGCTAATGCAATTCAAGGCATAATGTGAATATCTAATCACTTCCGATATGCTCCAAGCAGAAAATGTTATGAAAACTGCTGGCAATTCCTGGACCTCACTGATTGAGCGAACAATAGCAAGTAAAAAATGAGTTCTCCCACCCACTGCATCAAAGGGAGTAGCACTCCACTAGGAACAATCCCTATAGCG…	*	AS:i:1197	EV:Z:0.0
SR_077439	0	UN04902	1	255	444M1I26M1D4M1I2M1D6M1I2M1I4M1I119M4S	*	0	0	GTAAAGTTTCAGCCACAAAACTGGGTATAAGAGAAGCACCACCACAACAAAGTTATAATAGCTGAAAGGGAGACGATCAGCGTATAGGTTTCTCTCTTCTATAATGGGAAGTGCCTGGTACATGAGCCACATTTCGCCAGGACCGACTCCAATTGGATACAGCACGATAAAAGCAGTGTACCTGAGGTAAGTCACCCAATGTGGAGGAGAGCTAATGCAATTCAAGGCATAATGTGAATATCTAATCACTTCCGATATGCTCCAAGCAGAAAATGTTATGAAAACTGCTGGCAATTCCTGGACCTCACTGATTGAGCGAACAATAGCAAGTAAAAAATGAGTTCTCCCAACCCACTGCATCAAAGGGAGTAGCACTCCACTAGGAACAATCCCTATAGC…	*	AS:i:1138	EV:Z:0.0
SS_066255	16	UN04902	21	255	1S446M1I95M	*	0	0	TCTGGGTATAAGAGAAGCACCACCACAACAAAGTTATAATAGCTGAAAGGGAGACGATCAGCGTATAGGTTTCTCTCTTCTATAATGGGAAGTGCCTGGTACATGAGCCACATTTCGCCAGGACCGACTCCAATTGGATACAGCACGATAAAAGCAGTGTACCTGAGGTAAGTCACACAATGTGGAGGAGAGCTAATGCAATTCAAGGCATAATGTGAATATCTAATCACTTCCGATATGCTCCAAGCAGAAAATGTTATGAAAACTGCTGGCAATTCCTGGACCTCACTGATTGAGCGAACAATAGCAAGTAAAAAATGAGTTCTCCCACCCCACTGCATCAAAGGGAGTAGCACTCCACTAGGAACAATCCCTATAGCGCCATGTAAGACTTCCAAG…	*	AS:i:1057	EV:Z:0.0
CR_117476	16	UN04902	26	255	106M1I474M1D43M	*	0	0	TATAAGAGAAGCACCACCACAACAAAGTTATAATAGCTGAAAGGGAGACGATCAGCGTATAGGTTTCTCTCTTCTATAATGGGAAGTGCCTGGTACATGAGCCACATTTTCGCCAGGACCGACTCCAATTGGATACAGCACGATAAAAGCAGTGTACCTGAGGTAAGTCACCCAATGTGGAGGAGAGCTAATGCAATTCAAGGCATAATGTGAATATCTAATCACTTCCGATATGCTCCAAGCAGAAAATGTTATGAAAACTGCTGGCAATTCCTGGACCTCACTGATTGAGCGAACAATAGCAAGTAAAAAATGAGTTCTCCCACCCCACTGCATCAAAGGGAGTAGCACTCCACTAGGAACAATCCCTATAGCGCCATGTAAGACTTCCAAGAATGC…	*	AS:i:1213	EV:Z:0.0
CR_062013	0	UN04902	88	255	107M	*	0	0	GTTTCTCTCTTCTATAATGGGAAGTGCCTGGTACATGAGCCACATTTCGCCAGGACCGACTCCAATTGGATACAGCACGATAAAAGCAGTGTACCTGAGGTAAGTCA	*	AS:i:212	EV:Z:3e-55
SR_077467	0	UN04903	1	255	439M	*	0	0	GTTTCAACTGAAATTATGTCTCTTTGCAAAAGCATCGGTTCAATAAACACAATAGATGTGGATTACTTATGGTGGATTCTTGTTAGTGAACTAACTAACTGCCCTTTCGGGTGTCTGTCGACTATATCTTAAGGGGCGATTCGCCGCGAAACGCTAAGCTTGGCTTCTCAGAGGACCGACTCGAAGTCGAACTTGATAAGCCTACCCCCCCACTGCCGTTTAGTCTGTGAACTGCACGCACGGGTTGCAAAAGCAGTGAGCCCAGAGCGCTTGGCTGCCGATTATCCATTCTCTCTTTTAAGAGATGAAACGTCATGACTATTTTCTTGCGATGGGGTACAGCGCCGCCCCTACTGTTAAGGCTTTTCATTCATGACCGTCCACATGACCGATATAGCA…	*	AS:i:870	EV:Z:0.0
SR_094557	0	UN04903	379	255	48M1D642M	*	0	0	GTCCACATGACCGATATAGCACTTCTACGCAGTTTACGTATCTACAGAGGTTACTATAGAGGCTTAAATCCTTCGTGTTATTACCATCCATTGGCCTTTCAACCAACTGCTGCAGGACCGTTTTCACGCTCCCGCGGTACTGGGCTTACGTGATGACTTCCGGCAATTTGACAGTTTAGCCCTCAAGAAAGGTATAAAAATCAGTTAACGCTCGGTACTTCGACAAGTGAGTTTACCATCCCCACATAAAGCACATTTCAACCGATAAATATTCTTCCAAGGGACTAGCGATTTACTTCGAATTTTATCGAGAGTTTAACGGCTGGTATGATAGTGTGTCCTCACGGTGCACAGAGTCTCCCAGCAACTGTCGCCTCTCTCAACTTAATTTCGTAAAAA…	*	AS:i:1360	EV:Z:0.0
SR_077473	0	UN04904	1	255	56M1D20M1D396M1D7M1D4M1D22M1D33M	*	0	0	CCGGGCTGTTTCCGATTTGGTTTTCGTGGAACGTCTCCATCCTCGGCATCGCCTACGGGTCGTACGTCTACTCGCTGGGGCTAAGCCTGTGGCAGTCGATCACCGCCGGGATTATTGGTTACATGATCTCCTGTATTCTGGTAGGTATTCTGGCGGTAGGCGGTCCTAGAACCGGCCTGCCGACGCTGACCCAAACCCGTTTCTGCTTTGGTTATCACGGCAATAAATTCCCGACCCTGTTTGCCTACTATCTCCAATATGGGCTGGAAAACTCACCCGTGAATCACTCTGGCCTCATCCACCGGCGCGGCGCTGTTTGCCAAACTCTGGCCGAGCGCGTTTGCGCTGGCAGATGGCAAGCCGACGCTGATGTGCATTCTCGGCTGGTTTATTCTGAGT…	*	AS:i:1019	EV:Z:0.0
SR_086961	0	UN04904	1	255	250M1D29M1D166M1D45M1D2M1D60M	*	0	0	CCGGGCTGTTTCCGATTTGGTTTTCGTGGAACGTCTCCATCCTCGGCATCGCCTACGGGGTCGTACGTCTACTCGCTGGGGGCTAAGCCTGTGGCAGTCGATCACCGCCGGGATTATTGGTTACATGATCTCCTGTATTCTGGTAGGTATTCTGGCGGTAGGCGGTCCTAGAACCGGCCTGCCGACGCTGACCCAAACCCGTTTCTGCTTTGGTTATCACGGCAATAAATTCCCGACCCTGTTTGCCTACATCTCCAATATGGGCTGGAAAACTCACCCTGAATCACTCTGGCCTCATCCACCGGCGCGGCGCTGTTTGCCAAACTCTGGCCGAGCGCGTTTGCGCTGGCAGATGGCAAGCCGACGCTGATGTGCATTCTCGGCTGGTTTATTCTGAGT…	*	AS:i:1047	EV:Z:0.0
SR_127840	16	UN04905	1	255	663M	*	0	0	ACGTATGATTCTTGAAAAGCCTGCAAATCCATTAACTCAGAACAAGGTTGACACTAAGGCAGCTAGCTAGCTAGGCTTATTACAAACACTATACTTGCATGCATACCACAAAGATGATAAACTTCATACTTATTTCTCACAGTTCTTCCACAACCATGATTATGAATGAATGAAGGCTCTTACTCTTCTGAAGATGGTTTTACCTTCTAATAATCTGTTCCCCAGAAGTAATCGACGGCCAGTGAAGAAAAGTGATCTTTCCATTCCCGGGGGCCAGCGAAAGGTATCAAACCGCACAGCAATGGGAGAAACACGAGCATTGTGGAGTAGAAGACGACTCTCCTCATCCAGTACGGAAGTATAATACAGATCCTCGTCTTTTCTGGGACAGTGCCGTTT…	*	AS:i:1314	EV:Z:0.0
SR_077629	0	UN04905	236	255	2S12M1D20M2D9M1D4M1D1M1I552M	*	0	0	GGCGGCCAGTGAAGAAAGTGATCTTTCCATTCCCGGGCCGGCGAAGGAGTCAAACCGCACAGCAATGGGAGAAACACGAGCATTGTGGAGTAGAAGACGACTCTCCTCATCCAGTACGGAAGTATAATACAGATCCTCGTCTTTTCTGGGACAGTGCCGTTTTCTGGTGCAGTGACAGGCCCGACGAGAATAATACACAAAGTCGAAATAAAGAAGTTTGAAAAGAAATGCAATAAGCATAAAGCCTCCCAATACAATAGCCAATGATATCCACTGCCTCCCAGTGTATCGACGCAAAGCTTTCCAGCAAGACCACACGCTGCTCCTAATAATAACAGTATGAAAGTAACGGGCATTGCGTGATGTGAAGTAGCTGAACGCTGAAAAAGCAAATAAGCG…	*	AS:i:1136	EV:Z:0.0
SR_129441	0	UN04905	236	255	2S603M	*	0	0	GGCGGCCAGTGAAGAAAAGTGATCTTTCCATTCCCGGGGGCCAGCGAAAGGTATCAAACCGCACAGCAATGGGAGAAACACGAGCATTGTGGAGTAGAAGACGACTCTCCTCATCCAGTACGGAAGTATAATACAGATCCTCGTCTTTTCTGGGACAGTGCCGTTTTCTGGTGCAGTGACAGGCCCGACGAGAATAATACACAAAGTCGAAATAAAGAAGTTTGAAAAGAAATGCAATAAGCATAAAGCCTCCCAATACAATAGCCAATGATATCCACTGCCTCCCAGTGTATCGACGCAAAGCTTTCCAGCAAGACCACACGCTGCTCCTAATAATAACAGTATGAAAGTAACGGGCATTGCGTGATGTGAAGTAGCTGAACGCTGAAAAAGCAAATA…	*	AS:i:1195	EV:Z:0.0
SR_077665	0	UN04906	1	255	13M1I386M1D62M	*	0	0	AATCAATGAAGCCNCAGCAACAACTTATTTATTGAAAAAATAAACCAAGCCTAACCGGTCACGACATGTTGTTGATATTGATTGAGTTGGAGGGACTTTCGCTGACTGAATCCATCCATAAACCTAGACCCGCTAGCTACTTAACCAAAGCGTCACGACAACATCCAAAGGTAACCTTTGGATTTCTTAAGTAGGGGGCGGAAGGAGGAGCACGTAGGAATGCCGACCACTACATAAGCCACTAGTGGCTGAGAGAAAGCGAGCAGCACCTTGTATAGGTTGGGCGGAGCTTGAAGAAGCGAGCCCCTATCAGAGAAAGCCATTGCGCGCTAGCCTAGCTAGCTAACGTTTTTCAGCTGGCTGTTATGTTAGTTGTAGCGCGTCTTCCCTCCTTCTCTC…	*	AS:i:900	EV:Z:0.0
SR_111061	16	UN04906	343	255	1S5M1D99M	*	0	0	TTAACGTTTTCAGCTGGCTGTTATGTTAGTTGTAGCGCGTCTTCCCTCCTTCTCTCATCTTCGGAAAGATTTAGCAGTCTTTTCTTATGATGACCTGGTCGCGAG	*	AS:i:198	EV:Z:4e-51
SR_077684	0	UN04907	1	255	105M5S	*	0	0	CTCAGTTTTGGCTACTAATATCACATCTACTTCGACTTCTACTTCTTCGATTTCTTGAAATTCCGATCTACCTCCGCCTGGGCTATTTCCTTCTCCGTTTCGCCCNCCTC	*	AS:i:208	EV:Z:4e-54
CS_024281	0	UN04907	56	255	47M1D278M1I227M	*	0	0	TGAAATTCCGATCTACCTCCGCCTGGGCTATTTCCTTCTCCGTTTCGCCCTCTGCTGCAGAAGACCTAGGCGTATGGCTCACTCCATAGCTCGGGCCACTCTTGGCCTCACTCATCCCAATCAAATCGAACGCCCCAAGATATCATTTGCTGCAAAAGAGGTTGATTTGCTTGAATGGAAAGGAGACATCCTTGCAGTGGGTGTAACAGAGAAGGACATGGTTAGAGACGAAAATTCCAAGTTCCAAAATTTGATCTTGCAAAAGTTGGATTCAAAATTGGGTGGTTTGCTGTCTGAAGCCTCGTCCGAGGAAGATTTTTCTGGGAAAATCTGGGCAATCCACTGTTCTTAGATTTCCTGGTCTTGGTTCTAAAAGGATTGGGTTAGTTGGACTTGGAT…	*	AS:i:1080	EV:Z:0.0
SS_034665	0	UN04907	83	255	718M6S	*	0	0	CTATTTCCTTCTCCGTTTCGCCCCTCTGCTGCAGAAGACCTAGGCGTATGGCTCACTCCATAGCTCGGGCCACTCTTGGCCTCACTCATCCCAATCAAATCGAACGCCCCAAGATATCATTTGCTGCAAAAGAGGTTGATTTGCTTGAATGGAAAGGAGACATCCTTGCAGTGGGTGTAACAGAGAAGGACATGGTTAGAGACGAAAATTCCAAGTTCCAAAATTTGATCTTGCAAAAGTTGGATTCAAAATTGGGTGGTTTGCTGTCTGAAGCCTCGTCCGAGGAAGATTTTTCTGGGAAATCTGGGCAATCCACTGTTCTTAGATTTCCTGGTCTTGGTTCTAAAAGGATTGGGTTAGTTGGACTTGGATCAGCAGTTTCTTCAACCACTGCTTATC…	*	AS:i:1423	EV:Z:0.0
SR_058018	16	UN04907	95	255	708M1D102M	*	0	0	CCGTTTCGCCCCTCTGCTGCAGAAGACCTAGGCGTATGGCTCACTCCATAGCTCGGGCCACTCTTGGCCTCACTCATCCCAATCAAATCGAACGCCCCAAGATATCATTTGCTGCAAAAGAGGTTGATTTGCTTGAATGGAAAGGAGACATCCTTGCAGTGGGTGTAACAGAGAAGGACATGGTTAGAGACGAAAATTCCAAGTTCCAAAATTTGATCTTGCAAAAGTTGGATTCAAAATTGGGTGGTTTGCTGTCTGAAGCCTCGTCCGAGGAAGATTTTTCTGGGAAATCTGGGCAATCCACTGTTCTTAGATTTCCTGGTCTTGGTTCTAAAAGGATTGGGTTAGTTGGACTTGGATCAGCAGTTTCTTCAACCACTGCTTATCGTACTCTCGGTG…	*	AS:i:1598	EV:Z:0.0
CS_035902	0	UN04907	198	255	132M1I559M	*	0	0	ATCATTTGCTGCAAAAGAGGTTGATTTGCTTGAATGGAAAGGAGACATCCTTGCAGTGGGTGTAACAGAGAAGGACATGGTTAGAGACGAAAATTCCAAGTTCCAAAATTTGATCTTGCAAAAGTTGGATTCAAAAATTGGGTGGTTTGCTGTCTGAAGCCTCGTCCGAGGAAGATTTTTCTGGGAAATCTGGGCAATCCACTGTTCTTAGATTTCCTGGTCTTGGTTCTAAAAGGATTGGGTTAGTTGGACTTGGATCAGCAGTTTCTTCAACCACTGCTTATCGTACTCTCGGTGAGACTATTGCTGCAGCTGCTAAATCTGCTCAGGCGAGTAGTATTGCTGTTGCACTTGCTTCGGCCGAAGGCCTCTCTTCGGAATCAAAGCTCAGTACTGCCT…	*	AS:i:1362	EV:Z:0.0
SR_010984	0	UN04907	201	255	54M1D46M1D483M1S	*	0	0	ATTTGCTGCAAAAGAGGTTGATTTGCTTGAATGGAAAGGAGACATCCTTGCAGTGGTGTAACAGAGAAGGACATGGTTAGAGACGAAAATTCCAAGTTCCAAATTTGATCTTGCAAAAGTTGGATTCAAAATTGGGTGGTTTGCTGTCTGAAGCCTCGTCCGAGGAAGATTTTTCTGGGAAATCTGGGCAATCCACTGTTCTTAGATTGCCTGGTCTTGGTTCTAAAAGGATTGGGTTAGTTGGACTTGGATCAGCAGTTTCTTCAACCACTGCTTATCGTACTCTCGGTGAGACTATTGCTGCAGCTGCTAAATCTGCTCAGGCGAGTAGTATTGCTGTTGCACTTGCTTCGGCCGAAGGCCTCTCTTCGGAATCAAAGCTCAGTACTGCCTCAGCAA…	*	AS:i:1134	EV:Z:0.0
SS_089240	16	UN04907	206	255	592M4S	*	0	0	CTGCAAAAGAGGTTGATTTGCTTGAATGGAAAGGAGACATCCTTGCAGTGGGTGTAACAGAGAAGGACATGGTTAGAGACGAAAATTCCAAGTTCCAAAATTTGATCTTGCAAAAGTTGGATTCAAAATTGGGTGGTTTGCTGTCTGAAGCCTCGTCCGAGGAAGATTTTTCTGGGAAATCTGGGCAATCCACTGTTCTTAGATTTCCTGGTCTTGGTTCTAAAAGGATTGGGTTAGTTGGACTTGGATCAGCAGTTTCTTCAACCACTGCTTATCGTACTCTCGGTGAGACTATTGCTGCAGCTGCTAAATCTGCTCAGGCGAGTAGTATTGCTGTTGCACTTGCTTCGGCCGAAGGCCTCTCTTCGGAATCAAAGCTCAGTACTGCCTCAGCAATAG…	*	AS:i:1173	EV:Z:0.0
SR_139904	16	UN04907	217	255	160M1I5M1I192M1D148M1D51M	*	0	0	GTTGATTTGCTTGAATGGAAAGGAGACATCCTTGCAGTGGGTGTAACAGAGAAGGACATGGTTAGAGACGAAAATTCCAAGTTCCAAAATTTGATCTTGCAAAAGTTGGATTCAAAATTGGGTGGTTTGCTGTCTGAAGCCTCGTCCGAGGAAGATTTTTTCTGGGGAAATCTGGGCAATCCACTGTTCTTAGATTTCCTGGTCTTGGTTCTAAAAGGATTGGGTTAGTTGGACTTGGATCAGCAGTTTCTTCAACCACTGCTTATCGTACTCTCGGTGAGACTATTGCTGCAGCTGCTAAATCTGCTCAGGCGAGTAGTATTGCTGTTGCACTTGCTTCGGCCGAAGGCCTCTCTTCGAATCAAAGCTCAGTACTGCCTCAGCAATAGCAACCGGAAC…	*	AS:i:1074	EV:Z:0.0
CR_116118	0	UN04907	221	255	610M1I70M1D192M2S	*	0	0	ATTTGCTTGAATGGAAAGGAGACATCCTTGCAGTGGGTGTAACAGAGAAGGACATGGTTAGAGACGAAAATTCCAAGTTCCAAAATTTGATCTTGCAAAAGTTGGATTCAAAATTGGGTGGTTTGCTGTCTGAAGCCTCGTCCGAGGAAGATTTTTCTGGGAAATCTGGGCAATCCACTGTTCTTAGATTTCCTGGTCTTGGTTCTAAAAGGATTGGGTTAGTTGGACTTGGATCAGCAGTTTCTTCAACCACTGCTTATCGTACTCTCGGTGAGACTATTGCTGCAGCTGCTAAATCTGCTCAGGCGAGTAGTATTGCTGTTGCACTTGCTTCGGCCGAAGGCCTCTCTTCGGAATCAAAGCTCAGTACTGCCTCAGCAATAGCAACCGGAACTGTGC…	*	AS:i:1715	EV:Z:0.0
SR_129846	0	UN04907	222	255	108M1I696M1D70M	*	0	0	TTTGCTTGAATGGAAAGGAGACATCCTTGCAGTGGGTGTAACAGAGAAGGACATGGTTAGAGACGAAAATTCCAAGTTCCAAAATTTGATCTTGCAAAAGTTGGATTCAAAAATTGGGTGGTTTGCTGTCTGAAGCCTCGTCCGAGGAAGATTTTTCTGGGAAATCTGGGCAATCCACTGTTCTTAGATTTCCTGGTCTTGGTTCTAAAAGGATTGGGTTAGTTGGACTTGGATCAGCAGTTTCTTCAACCACTGCTTATCGTACTCTCGGTGAGACTATTGCTGCAGCTGCTAAATCTGCTCAGGCGAGTAGTATTGCTGTTGCACTTGCTTCGGCCGAAGGCCTCTCTTCGGAATCAAAGCTCAGTACTGCCTCAGCAATAGCAACCGGAACTGTGC…	*	AS:i:1719	EV:Z:0.0
CR_061895	0	UN04907	225	255	449M5S	*	0	0	GCTTGAATGGAAAGGAGACATCCTTGCAGTGGGTGTAACAGAGAAGGACATGGTTAGAGACGAAAATTCCAAGTTCCAAAATTTGATCTTGCAAAAGTTGGATTCAAAATTGGGTGGTTTGCTGTCTGAAGCCTCGTCCGAGGAAGATTTTTCTGGGAAATCTGGGCAATCCACTGTTCTTAGATTTCCTGGTCTTGGTTCTAAAAGGATTGGGTTAGTTGGACTTGGATCAGCAGTTTCTTCAACCACTGCTTATCGTACTCTCGGTGAGACTATTGCTGCAGCTGCTAAATCTGCTCAGGCGAGTAGTATTGCTGTTGCACTTGCTTCGGCCGAAGGCCTCTCTTCGGAATCAAAGCTCAGTACTGCCTCAGCAATAGCAACCGGAACTGTGCTGGG…	*	AS:i:890	EV:Z:0.0
SS_117671	16	UN04907	225	255	104M1I1M1I42M1D724M	*	0	0	GCTTGAATGGAAAGGAGACATCCTTGCAGTGGGTGTAACAGAGAAGGACATGGTTAGAGACGAAAATTCCAAGTTCCAAAATTTGATCTTGCAAAAGTTGGATTCCAAAAATTGGGTGGTTTGCTGTCTGAAGCCTCGTCCGAGGAAGATTTCCTGGGAAATCTGGGCAATCCACTGTTCTTAGATTTCCTGGTCTTGGTTCTAAAAGGATTGGGTTAGTTGGACTTGGATCAGCAGTTTCTTCAACCACTGCTTATCGTACTCTCGGTGAGACTATTGCTGCAGCTGCTAAATCTGCTCAGGCGAGTAGTATTGCTGTTGCACTTGCTTCGGCCGAAGGCCTCTCTTCGGAATCAAAGCTCAGTACTGCCTCAGCAATAGCAACCGGAACTGTGCTGG…	*	AS:i:1689	EV:Z:0.0
CR_090051	0	UN04907	226	255	186M1I378M	*	0	0	CTTGAATGGAAAGGAGACATCCTTGCAGTGGGTGTAACAGAGAAGGACATGGTTAGAGACGAAAATTCCAAGTTCCAAAATTTGATCTTGCAAAAGTTGGATTCAAAATTGGGTGGTTTGCTGTCTGAAGCCTCGTCCGAGGAAGATTTTTCTGGGAAATCTGGGCAATCCACTGTTCTTAGATTTCCCTGGTCTTGGTTCTAAAAGGATTGGGTTAGTTGGACTTGGATCAGCAGTTTCTTCAACCACTGCTTATCGTACTCTCGGTGAGACTATTGCTGCAGCTGCTAAATCTGCTCAGGCGAGTAGTATTGCTGTTGCACTTGCTTCGGCCGAAGGCCTCTCTTCGGAATCAAAGCTCAGTACTGCCTCAGCAATAGCAACCGGAACTGTGCTGGG…	*	AS:i:1110	EV:Z:0.0
CR_048087	16	UN04907	258	255	630M	*	0	0	TGTAACAGAGAAGGACATGGTTAGAGACGAAAATTCCAAGTTCCAAAATTTGATCTTGCAAAAGTTGGATTCAAAATTGGGTGGTTTGCTGTCTGAAGCCTCGTCCGAGGAAGATTTTTCTGGGAAATCTGGGCAATCCACTGTTCTTAGATTTCCTGGTCTTGGTTCTAAAAGGATTGGGTTAGTTGGACTTGGATCAGCAGTTTCTTCAACCACTGCTTATCGTACTCTCGGTGAGACTATTGCTGCAGCTGCTAAATCTGCTCAGGCGAGTAGTATTGCTGTTGCACTTGCTTCGGCCGAAGGCCTCTCTTCGGAATCAAAGCTCAGTACTGCCTCAGCAATAGCAACCGGAACTGTGCTGGGGATTTTTGAAGACAACAGGTTTAAGTCAGAGTC…	*	AS:i:1249	EV:Z:0.0
SR_055579	16	UN04907	305	255	5S67M1D716M	*	0	0	CGTATATTTGATCTTGCAAAAGTTGGATTCAAAATTGGGTGGTTTGCTGTCTGAAGCCTCGTCCGAGGAAGATTTTCTGGGAAATCTGGGCAATCCACTGTTCTTAGATTTCCTGGTCTTGGTTCTAAAAGGATTGGGTTAGTTGGACTTGGATCAGCAGTTTCTTCAACCACTGCTTATCGTACTCTCGGTGAGACTATTGCTGCAGCTGCTAAATCTGCTCAGGCGAGTAGTATTGCTGTTGCACTTGCTTCGGCCGAAGGCCTCTCTTCGGAATCAAAGCTCAGTACTGCCTCAGCAATAGCAACCGGAACTGTGCTGGGGATTTTTGAAGACAACAGGTTTAAGTCAGAGTCGAAAACTCCGACTCTCAAATCTGTTGAGATTCTTGGCCTTGGA…	*	AS:i:1544	EV:Z:0.0
SR_132052	16	UN04907	453	255	160M1S	*	0	0	ATCAGCAGTTTCTTCAACCACTGCTTATCGTACTCTCGGTGAGACTATTGCTGCAGCTGCTAAATCTGCTCAGGCGAGTAGTATTGCTGTTGCACTTGCTTCGGCCGAAGGCCTCTCTTCGGAATCAAAGCTCAGTACTGCCTCAGCAATAGCAACCGGAC	*	AS:i:317	EV:Z:1e-86
SR_075341	16	UN04907	464	255	93M1D54M	*	0	0	CTTCAACCACTGCTTATCGTACTCTCGGTGAGACTATTGCTGCAGCTGCTAAATCTGCTCAGGCGAGTAGTATTGCTGTTGCACTTGCTTCGGCGAAGGCCTCTCTTCGGAATCAAAGCTCAGTACTGCCTCAGCAATAGCAACCGG	*	AS:i:283	EV:Z:1e-76
SR_040899	16	UN04907	615	255	7S583M	*	0	0	CCACGTATGTGCTGGGGATTTTTGAAGACAACAGGTTTAAGTCAGAGTCGAAAACTCCGACTCTCAAATCTGTTGAGATTCTTGGCCTTGGAACTGGACCTGAGATTGAAAAGAAACTGAAATACACAGAAGATGTTTGTTCGGGTGTGATATTTGGGAAAGAGCTTGTAAATGCACCTGCCAATGTACTTACCCCTGGGGTACTTGCCGAAGAGGCCAAAAATATTGCTTCTTTGTATAGTGATGTTCTTACCGCAACAATCTTGGATGTTGAGCAGTGCAAAGAATTGAAAATGGGATCTTATTTAGGCGTTGCTGCAGCTTCTGCCAATCCTCCTCATTTCATTCATTTGTGCTACAAACCTACGAGTGGGTCGGTCAAAACCAAGCTGGCTTTAG…	*	AS:i:1156	EV:Z:0.0
SR_000425	16	UN04907	622	255	130M	*	0	0	GGGATTTTTGAAGACAACAGGTTTAAGTCAGAGTCGAAAACTCCGACTCTCAAATCTGTTGAGATTCTTGGCCTTGGAACTGGACCTGAGATTGAAAAGAAACTGAAATACACAGAAGATGTTTGTTCGG	*	AS:i:258	EV:Z:6e-69
SR_081466	0	UN04907	625	255	180M1D5M1I333M	*	0	0	ATTTTTGAAGACAACAGGTTTAAGTCAGAGTCGAAAACTCCGACTCTCAAATCTGTTGAGATTCTTGGCCTTGGAACTGGACCTGAGATTGAAAAGAAACTGAAATACACAGAAGATGTTTGTTCGGGTGTGATATTTGGGAAAGAGCTTGTAAATGCACCTGCCAATGTACTTACCCCTGGGTAGCTTGCCGAAGAGGCCAAAAATATTGCTTCTTTGTATAGTGATGTTCTTACCGCAACAATCTTGGATGTTGAGCAGTGCAAAGAATTGAAAATGGGATCTTATTTAGGCGTTGCTGCAGCTTCTGCCAATCCTCCTCATTTCATTCATTTGTGCTACAAACCTACGAGTGGGTCGGTCAAAACCAAGCTGGCTTTAGTCGGAAAGGGATTGACT…	*	AS:i:1013	EV:Z:0.0
SR_006348	16	UN04907	626	255	2S126M	*	0	0	ATTTTTTGAAGACAACAGGTTTAAGTCAGAGTCGAAAACTCCGACTCTCAAATCTGTTGAGATTCTTGGCCTTGGAACTGGACCTGAGATTGAAAAGAAACTGAAATACACAGAAGATGTTTGTTCGG	*	AS:i:250	EV:Z:1e-66
SR_090122	16	UN04907	626	255	170M1I402M	*	0	0	TTTTTGAAGACAACAGGTTTAAGTCAGAGTCGAAAACTCCGACTCTCAAATCTGTTGAGATTCTTGGCCTTGGAACTGGACCTGAGATTGAAAAGAAACTGAAATACACAGAAGATGTTTGTTCGGGTGTGATATTTGGGAAAGAGCTTGTAAATGCACCTGCCAATGTACCTTACCCCTGGGGTACTTGCCGAAGAGGCCAAAAATATTGCTTCTTTGTATAGTGATGTTCTTACCGCAACAATCTTGGATGTTGAGCAGTGCAAAGAATTGAAAATGGGATCTTATTTAGGCGTTGCTGCAGCTTCTGCCAATCCTCCTCATTTCATTCATTTGTGCTACAAACCTACGAGTGGGTCGGTCAAAACCAAGCTGGCTTTAGTCGGAAAGGGATTGACT…	*	AS:i:1126	EV:Z:0.0
CS_029151	0	UN04907	633	255	503M1S	*	0	0	AGACAACAGGTTTAAGTCAGAGTCGAAAACTCCGACTCTCAAATCTGTTGAGATTCTTGGCCTTGGAACTGGACCTGAGATTGAAAAGAAACTGAAATACACAGAAGATGTTTGTTCGGGTGTGATATTTGGGAAAGAGCTTGTAAATGCACCTGCCAATGTACTTACCCCTGGGGTACTTGCCGAAGAGGCCAAAAATATTGCTTCTTTGTATAGTGATGTTCTTACCGCAACAATCTTGGATGTTGAGCAGTGCAAAGAATTGAAAATGGGATCTTATTTAGGCGTTGCTGCAGCTTCTGCCAATCCTCCTCATTTCATTCATTTGTGCTACAAACCTACGAGTGGGTCGGTCAAAACCAAGCTGGCTTTAGTCGGAAAGGGATTGACTTTTGACAG…	*	AS:i:997	EV:Z:0.0
SS_010939	16	UN04907	701	255	1S697M	*	0	0	GCTGGACCTGAGATTGAAAAGAAACTGAAATACACAGAAGATGTTTGTTCGGGTGTGATATTTGGGAAAGAGCTTGTAAATGCACCTGCCAATGTACTTACCCCTGGGGTACTTGCCGAAGAGGCCAAAAATATTGCTTCTTTGTATAGTGATGTTCTTACCGCAACAATCTTGGATGTTGAGCAGTGCAAAGAATTGAAAATGGGATCTTATTTAGGCGTTGCTGCAGCTTCTGCCAATCCTCCTCATTTCATTCATTTGTGCTACAAACCTACGAGTGGGTCGGTCAAAACCAAGCTGGCTTTAGTCGGAAAGGGATTGACTTTTGACAGTGGCGGTTACAACATTAAGACCGGACCAGGTTGCTCAATTGAGATCATGAAAGTTGATATGGGTGGT…	*	AS:i:1382	EV:Z:0.0
SR_129310	16	UN04908	1	255	373M1D239M	*	0	0	AATTTACCTAGTGCACACCCTCGGGTAGTGACTAGATCCTCATCATTCGAAAAAAAAATAAAAAAAAAAAAAGGGATACAAGGAAAACGACATATTCTGGCTTCAATTTTGCTGCCAAATGGCTTATGATCACATCTCCACTCAGTATAGTGCATTCCTGTGAGCTATCTAGTACTGCATCTCCATGCAAAACAGGGATGAAACCGGCATCAATAGCATTAACCACCATAGACACATCGGCTACATCCATATTTCTTTGACAAGTTGACCAACCGCAAGAGAATGGTGACATTCCAATAGAAGGAATACCCTCTCTTGCTAGAGCTCTGACAATTTCAAGATTGAGGGATGTAACAGATATACGTGTAGCAACAAAACCAGCCTTGACGAGAGGTTGGC…	*	AS:i:1197	EV:Z:0.0
SR_053522	16	UN04908	40	255	33M1D388M1D86M1D52M1D11M	*	0	0	TCATCAATCGAAAAAAAAATAAAAAAAAAAAGAGGATACAAGGAAAACGACATATTCTGGCTTCAATTTTGCTGCCAAATGGCTTATGATCACATCTCCACTCAGTATAGTGCATTCCTGTGAGCTATCTAGTACTGCATCTCCATGCAAAACAGGGATGAAACCGGCATCAATAGCATTAACCACCATAGACACATCGGCTACATCCATATTTCTTTGACAAGTTGACCAACCGCAAGAGAATGGTGACATTCCAATAGAAGGAATACCCTCTCTTGCTAGAGCTCTGACAATTTCAAGATTGAGGGATGTAACAGATATACGTGTAGCAACAAAAACCAGCCTTGACGAGAGGTTGGCTCAACCCACCCTTATGAACACCAGATTTGCTAGCTTGGA…	*	AS:i:1094	EV:Z:0.0
SR_077848	0	UN04908	160	255	39M1I2M1I110M	*	0	0	GTGAGCTATCTAGTACTGCATCTCCATGCAAAACAGGGAGTGAAAACCGGCATCAATAGCATTAACCACCATAGACACATCGGCTACATCCATATTTCTTTGACAAGTTGACCAACCGCAAGAGAATGGTGACATTCCAATAGAAGGAATACC	*	AS:i:285	EV:Z:3e-77
SR_078135	0	UN04909	1	255	45M1I30M1I36M1I73M2S	*	0	0	CTGCCTTGATTTTATTTGATTTCGGAGCTATGAACTCCTTTGTATTCCACTGCATTTGCGAAGAGGGTAGGCTTAGATACCTACCTCAGAGGTTAAGATAGCGGTCAAGACCCNCNACCAGTAGTGTAGTGGCTTGTAAATATGTGCATAAGGATGTAGCGATACATATCAATGAAGTGAACTTCCCGG	*	AS:i:337	EV:Z:1e-92
SR_087307	16	UN04909	1	255	9M1I461M1D64M	*	0	0	CTGCCTTGATTTTTATTTGATTTCGGAGCTATGAACTCCTTTGTATCCACTGCATTTGCGAAGAGGGTAGGCTTAGTACCTACCTCAGAGGTTAAGATAGCGGTCAAGACCCCTACCAGTAGTGTAGTGGCTTGTAAATATGTGCATAAGGATGTAGCGATACATATCAATGAAGTGAACTTCCCCGGGAACCTAATAGAGTTCGAATTGAAAGATTTGGACGTAGTGTTAGGAATGGATTGGCTGAGTGCCTACAAGGCCAAGATAATTTGTGACAAGCAGCGAGTGACCTTGCGGAGCACTGAAGGTGAGCATGTGACTTACAATGGACTCACAAGCAAACCAGGACTCAAGTTGGTATCCATGATGAAAATTAAGAAATATGTGAGGAATAATCAT…	*	AS:i:1045	EV:Z:0.0
SR_142536	0	UN04909	1	255	535M	*	0	0	CTGCCTTGATTTTATTTGATTTCGGAGCTATGAACTCCTTTGTATCCACTGCATTTGCGAAGAGGGTAGGCTTAGTACCTACCTCAGAGGTTAAGATAGCGGTCAAGACCCCTACCAGTAGTGTAGTGGCTTGTAAATATGTGCATAAGGATGTAGCGATACATATCAATGAAGTGAACTTCCCCGGGAACCTAATAGAGTTCGAATTGAAAGATTTGGACGTAGTGTTAGGAATGGATTGGCTGAGTGCCTACAAGGCCAAGATAATTTGTGACAAGCAGCGAGTGACCTTGCGGAGCACTGAAGGTGAGCATGTGACTTACAATGGACTCACAAGCAAACCAGGACTCAAGTTGGTATCCATGATGAAAATTAAGAAATATGTGAGGAATAATCATG…	*	AS:i:1061	EV:Z:0.0
SR_078247	0	UN04910	1	255	126M1D25M1D15M1I135M1D83M1I73M	*	0	0	TGGAAATGGAGTTCTCAACGTCCTTATCAACGAGGTCCGCAACACTCCACCGTGCGCCCTCAGAGACGTTGCTGCTGCTCAGAGGAGTGAAGTTTCCTGCGTCGAACCAATGCTATGCTTCGTTTTGCGGATCAAAAGAGCTATCAGACCTCGGTACTTTCAATTCCGAAGGGAAATCATTCGCAGGTTCAGTTGGCGTTTTCTCTTGCGATCTGTGCCTGCTTGTAATTGGAATTAGCTGCAGATTATGTTTATACGAATATCACCTGTGCTGGCGAGGTTTAATTGACTAAACCAACAAATTAGGAATGAGACAATATTATTAGTAATACAATTGTTGTATTATGATCACCTGAGAGCTCTCCTTAATTATGTGTAATATGCTTCTAATAGATACCA…	*	AS:i:870	EV:Z:0.0
SR_089722	16	UN04910	17	255	6S558M	*	0	0	ACGTATAACGTCCTTATCAACGAGGTCCGCAACACTCCACCGTGCGCCCTCAGAGACGTTGCTGCTGCTCAGAGGAGTGAAGTTTCCTGCGTCGAACCAATGCTATGCTTCGTTTTTGCGGATCAAAAGAGCTATCAGACCTTCGGTACTTTCAATTCGAAGGGAAATCATTCGCAGGTTCAGTTGGCGTTTTCTCTTGCGATCTGTGCCTGCTTGTAATTGGAATTAGCTGCAGATTATGTTTATACGAATATCACCTGTGCTGGCGAGGTTTAATTGACTAAACCAACAAAATTAGGAATGAGACAATATTATTAGTAATACAATTGTTGTATTATGATCACCTGAGAGCTCTCCTTAATTATGTGTAATATGCTCTAATAGATACCATAATGTCCA…	*	AS:i:1106	EV:Z:0.0
SR_079715	0	UN04910	50	255	102M	*	0	0	CCGTGCGCCCTCAGAGACGTTGCTGTTGCTCAGAGGAGTGAAGTTTCCTGCGTCGAACCAATGCTATGCTTCGTTTTTGCGGATCAAAAGAGCTATCAGACC	*	AS:i:194	EV:Z:6e-50
SR_119482	16	UN04911	1	255	151M1D706M	*	0	0	TTTGTCAGAACGGATACTGGTTATAACCCATCTGTTCTGAAAATTTTGCGTGCAGCCTGATGAAGCATGGCCACATATTCATGCAGGCGCTCTTCAGAGAAACGCAGCGTCGGGAAAGAGATACTCAGACCGGCAATAACCACGCCAAAACGGTCGAAAACCGGTACGCCAATGCAGCGCAGGCCTTCTTCCTGTTCCTCATTATCTTCGCCGTAGCCTTGTTCACGCACAACATCCAGCATCGGCAGGAGATCTTCGGTGCTGGTAATCGTACGATCGGTGCTGCGCTTATATTCAACCCCTTCAAGGATCTGCTTAACCTCTTCACGATCGCGCCATGCCAGCAGCACTTTACCGATAGCGGTACTGTACAGCGGGTTGCGGCGACCAATGCGAGAG…	*	AS:i:1691	EV:Z:0.0
SR_078267	0	UN04911	70	255	42M1D2M1D31M1D398M	*	0	0	GCCACATATTCATGCAGGCGCTCTTCAGAGAAACGCAGCGTCGGAAGAGATACTCAGACCGGCAATAACCACGCCAAACAGGTCGAAAACCGGTACGCCAATGCAGCGCAGGCCTTCTTCCTGTTCCTCATTATCTTCGCCGTAGCCTTGTTCACGCACAACATACAGCATCGGCAGGAGATCTTCGGTGCTGGTAATCGTACGATCGGTGCTGCGCTTATATTCAACCCCTTCAAGGATCTGCTTAACCTCTTCACGATCGCGCCATGCCAGCAGCACTTTACCGATAGCGGTACTGTACAGCGGGTTGCGGCGACCAATGCGAGAGTACATGCGCAAGTTATACATCGAATCAATTTTATGGATGTAAACAATGCTGTCCTCATCAAGTGCGCCGAG…	*	AS:i:908	EV:Z:0.0
SR_099164	0	UN04912	1	255	269M24S	*	0	0	GCACAGAAAACCCTCCATGTGTGCTGGTGTCTGAGGCCGTAAGTGTTTTACAAAAGGAATGTACATGAAACCGTGGCTGTGGAGGGGGCATCGATTCCCTCTTCACAGCATTCTCATCTTGCTGCCAACAAATCACATGAATTATCATAAATCCTAGCCCAACACTCAAATTCATAACGGAAGTATCTGACCTCATATGAATAAACTTACATTTGGCTCAGGCATCAAAGTCACTTGGGCATATACCTCATCTGTATCTGGTTCAGCCTGAAAATTCACAAATACATGACTTT	*	AS:i:533	EV:Z:1e-151
SR_078428	0	UN04912	217	255	201M1I122M	*	0	0	CTCAGGCATCAAAGTCACTTGGGCATATACCTCATCTGTATCTGGTTCAGCCTTCAAAATGGACGTTGACAACGCGGCATAGTATCTTTGGAGGAAGACCATACACTGGCATTTGCTGGTCAGCCACTTGATTAGTCGATGCTTCAACCTGCTCTATATGGCCTTGAGGAAAATAAAACACCAGGTCCTGTTCACGTGGCANTGTCACCAGCGGCCCAAGCACAAGCCCGCCATAACTCCATGTACAACGCTGCCTCAGCATCACAATTACCGTTTCCGGCGCCGGCGGCACTCCGAACTCCATTACAAGCGCCGGCACGCGGG	*	AS:i:632	EV:Z:0.0
CS_085302	16	UN04913	1	255	267M1I415M	*	0	0	CCTGTTTTGTCTCTGGCAAGAGGAAGAAGATGAAGCAGCTCATGATCACAATCAAGGCCGCAAACAGCAGAAAGATGCCATACTTTGAGGTGGCAAAGAGATACAAGGAAACACTGGGCAATCAGGGCTGTGAAGATCATGTTAACACACACGACCACGCTCTGGCCCGCTGAACGCGTTTCGAGGGGGAAGAGTTCGCTAGGCACCAGCCACCCGAGAGGCCCCCAAGACCTCCCGTACGCAAGAACGAATATGCAGATTATGATCNCAAGAAAGACGCCAATTCCTTGAGGGAGCACGACGCCTTGGCCAAACTTCAGGGCCAGCGTGATTGCCACCGCCACCTGCACCACATCCAAGTTTCAGTGAAACAGCCTAAGCTGATAGTTGGACTGCACA…	*	AS:i:1344	EV:Z:0.0
SR_078460	0	UN04913	346	255	140M1I75M1D134M1D8M1D22M1I9M1I30M1I4M	*	0	0	GCACCACATCCAAGTTTCAGTGAAACAGCCTAAGCTGATAGTTGGACTGCACATTTATGTTTATATATTATATGCTCAACATGCCCCTTAGGTGTGCAGGCCGATTGCTTTTGGGCAGTTGGACTGCACATTTATGTTTATTATATTATATGCTCAACACTTAGGATTAACGAGAGTTTTACCAAGACACAGATCATTTCAGCACCGGCTTCCAAGAAAAAGCCCGTCTTCCAAACTTGTCAACGTAAGCCATTGATATGAATGTTGCCAGCACAAGCGCTCCACTCGTAATGGCGGATGAATAAAGAGATGCGCCCGATCCAAACCCCAAGCTTTGGAATATCACGGGGCGTAGAAAGAATCNAGTTCATGCCAGTGAGGCTGCTGGAAATGCCGGGA…	*	AS:i:781	EV:Z:0.0
SR_095994	0	UN04913	346	255	325M1D216M	*	0	0	GCACCACATCCAAGTTTCAGTGAAACAGCCTAAGCTGATAGTTGGACTGCACATTTATGTTTATATATTATATGCTCAACATGCCCCTTAGGTGTGCAGGCCGATTGCTTTTGGGCAGTTGGACTGCACATTTATGTTTATATATTATATGCTCAACACTTAGGATTAACGAGAGTTTTACCAAGACACAGATCATTTCAGCACCGGCTTCCAAGAAAAAAGCCCGTCTTCCAAACTTGTCAACGTAAGCCATTGATATGAATGTTGCCAGCACAAGCGCTCCACTCGTAATGGCGGATGAATAAAGAGATGCGCCCGATCCAAACCCAAGCTTTGGAATATCACGGGGGCGTAGAAAAGAATCGAGTTCATGCCAGTGAGCTGCTGGAATGCCGGGAT…	*	AS:i:1064	EV:Z:0.0
SS_074694	0	UN04914	1	255	563M	*	0	0	ATTCTGACTATCAAAATCCTATGCTCACAAGTCACAAATCTTGTTTCTATACAATTATGGATGTGTCTTATTGTTACTTTCTTGTGTTTAGACAGAAAAAGAAAAAAGAAGAAAAAAATTGCCTATACAAAAGTGGTTGTGACTTGTGAGATGCTATATGGGGAGTACATTGATATATCTCTACAAAAGTGATTGTGCACTGCTATATGGAGTACATTCACATCAAGATTAAAGACCAAATTAAAGCAAGCATTTTGTTGTGCTTAATTAATGTATGCAGTAATGTGTAATGTCACCCTTGCTTTGGTGTGTCTCTGTTGGATTCTACCTTCTTTAGCCAGTCAACTACATCTGTGATTGTTGGCCTCTTGAAAGGGTTCTGGTTGACACACATGCATG…	*	AS:i:1116	EV:Z:0.0
[truncated: 162,673 more rows]
