# Supplementary material for: Transcriptome Profiling of Beach Morning Glory (Ipomoea imperati) under Salinity and Its Comparative Analysis with Sweetpotato
Source: PLoS One. 2016 Feb 5;11(2):e0147398. doi: 10.1371/journal.pone.0147398 (PMC4743971; doi:10.1371/journal.pone.0147398)
Supplement: S1 Text — (S1_Text_unigene.sam, ~200MB in size). (ZIP) [file pone.0147398.s012.zip › S1_Text_unigene1b.sam]

SS_020995	0	UN00001	1	255	67M1I706M	*	0	0	CTAGATTGCTAGTGATGTAAATATATGCCCATATTTTTTTTGTTGTAATTAACGGTTCTTCGTCCTTNCCTGTGCGGGTCCACCCGTTCGCTCCGAGAGGCACAGGAGCTGGCCCAAGGAGAGTTGTCACTTGTGGGAATCGAACCCAGGTTACTGCTCCCACTTTTGCTTCACAAGGAAGTGAAGCAGCAGAAGGCATCCAAAATAATCCTGGTGCTCGAAATCAGGCTGGAAACCAACTGCCTGGTCAATCTTTACCTCAAGCCATGCACATCCCGCTTGGCACAACAATTCCAGTTCCTTCACTTAACTTGCCCATACCTGATTCTTTGTACACACTGGTTGAATTTATAAAGCGCATGGAGCTTGTGTTATCACAGAATGATAATCAACAAAACC…	*	AS:i:1524	EV:Z:0.0
CS_074412	0	UN00001	486	255	602M	*	0	0	GTACGGAGCATCTAGTTGGCAACCATGTTGTTTCAGCTCTATCTCGCATTGGAGGACGTTTGGAGCATGAAAGTGATTCTACTGATCCTGCAGTAAGAGGACAAATAAGGATAGAATCAGTGCAATTAGGTCTTGCAATGCAGCATTTGGGTGCTCTGTTCCTAGAGCTTGGAAGGACAATATTGACGTTGCGAATGGGACAATCACCTGCTGATTCTTCAGTCAATGCTGGTCCTGCGGTTTACATTTCTCCATCAGGGCCAAATCCTATAATGGTTCAGCCTTTTCCCCTTCAAACCAACTCTCTTTCTCTGGCTTCACTTCTGCTCCATCTAATCCAGGAGGGTTCAACCCTGTTGGGATTAGCAGTGCACCAAGGAATGTAAATATACACATACA…	*	AS:i:1193	EV:Z:0.0
CR_115242	16	UN00001	527	255	261M	*	0	0	TCTCGCATTGGAGGACGTTTGGAGCATGAAAGTGATTCTACTGATCCTGCAGTAAGAGGACAAATAAGGATAGAATCAGTGCAATTAGGTCTTGCAATGCAGCATTTGGGTGCTCTGTTCCTAGAGCTTGGAAGGACAATATTGACGTTGCGAATGGGACAATCACCTGCTGATTCTTCAGTCAATGCTGGTCCTGCGGTTTACATTTCTCCATCAGGGCCAAATCCTATAATGGTTCAGCCTTTTCCCCTTCAAACCAAC	*	AS:i:517	EV:Z:1e-147
CS_054742	0	UN00001	594	255	179M	*	0	0	GGATAGAATCAGTGCAATTAGGTCTTGCAATGCAGCATTTGGGTGCTCTGTTCCTAGAGCTTGGAAGGACAATATTGACGTTGCGAATGGGACAATCACCTGCTGATTCTTCAGTCAATGCTGGTCCTGCGGTTTACATTTCTCCATCAGGGCCAAATCCTATAATGGTTCAGCCTTTT	*	AS:i:355	EV:Z:5e-98
CR_060728	0	UN00001	682	255	93M27S	*	0	0	GGGACAATCACCTGCTGATTCTTCAGTCAATGCTGGTCCTGCGGTTTACATTTCTCCATCAGGGCCAAATCCTATAATGGTTCAGCCTTTTCCTCCATCAACACTCTTCTTTCTGCTGCT	*	AS:i:184	EV:Z:7e-47
SR_142392	16	UN00002	1	255	162M1D58M1D10M1D35M1D23M1D67M1D11M1D297M	*	0	0	CCACGTATGGCAATTCTTTAAGTTATATGACCGGATTCTACCGATAAAAATTGAAAAAATATCTCAATTACACATATTTTAATGAGTTAATTACACACTTTTTAACTCAATTGTTACAAGTTTAGTGGCTTATTTGACACTTTCCTCGTCTTTTTCTTTTTCAATCTATACTGATAGTTAGACACATATAGAGACTCATTGAGGTTCCAAAAGAAAAAAGCAAAGGAAAATGAGAGTCACAACAAATCTGGGAAATAAACTAGAACCTCACCAGATTATACACAATTTGTTATTCATCGTTAGCTAAAACTCATTAGCTACCAAGTCAAATACCAAATAAACTAAGCAATAGCAATTGAGCAGAAAGAGGGAATTGAAAACCTACTTGCATCAATATCA…	*	AS:i:1265	EV:Z:0.0
CR_060773	0	UN00002	14	255	6S508M4S	*	0	0	GGGCGGTTCTTTAAGTTATATGACCGGATTCTACCGATAAAAATTGAAAAAATATCTCAATTACACATATTTTAATGAGTTAATTACACACTTTTTAACTCAATTGTTACAAGTTTAGTGGCTTATTTGACACTTTCCTCGTCTTTTTCTTTTTCTAATCTATACTGATAGTTAGACACATATAGAGACTCATTGAGGTTCCAAAAGAAAAAAGACAAAGGAAAAGTGAGAGTCACAACAAATCTGGGAAATAAACTAGAAACCTCACCAGATTATACACAATTTTGTTATTCATCGTTAGCTAAAACTCATTAGCTACCAAGTCAAATACCAAATAAACTAAGCAATAGCAAATTGAGCAGAAAAGAGGGAATTGAAAACCTACTTGCATCAATATCA…	*	AS:i:1007	EV:Z:0.0
CR_060798	0	UN00003	1	255	227M1I212M1D85M	*	0	0	GCCGGATCTCTTATTTAATTATGAAAATAGAAGTAGCCACACCACCTTAATTAATTACTATTTGTGTCTGAATGCTTATTTGCCATGGATTCTTGTCTTGTATTATATTCACTGGCATTGTATTAGAAGAGGGAGGTGATATGTACAAACTGAAAACAACCAACTTTTATTCTGAAATACTATACGTTGTAGTGTAATACATACGAATGATATGAATGTTCCCCACCNCCGCATCCAGTCATCTGAACAAGAATACAAGAATCCAATCCACAAGTTTAATAAAATCTTGTTTGAAGCAAACAAACATAAATCACATTTCTGCCACGACTAAGCACCACCCATCTTCTACTTGCTCCCACACAAATCCTGCGTCACAAACGTCATAATCCTCGTCATGAC…	*	AS:i:1025	EV:Z:0.0
SR_081239	0	UN00003	233	255	10S53M1D2M1D53M1D151M	*	0	0	CCCGCGCCACTCCAGTCATCTGAACAAGAATACAAGAATCCAATCCACAAGTTTAATAAAATCTGTTGAAGCAAACAAACATAAATCACATTTCTGCCACGACTAAGCACCACCCATCTCTACTTGCTCCCACACAAATCCTGCGTCACAAACGTCATAATCCTCGTCATGACCAATGCTTTCTTTACAGATGTAATCATATTCTTCATCACCCCTCATCATGATCATCGATGTAGTCCAAAATCCGGGTAGCTGAGAGCCCGGAAAAG	*	AS:i:492	EV:Z:1e-139
CR_081792	16	UN00004	1	255	530M1D309M	*	0	0	GAGGAAGCAGGAGCATGAAACATTTGTGGCCAGAAAAACAAAGATGGTTCCAAAGGATAACGATAATTCTGGTATGGAACTGGATGCTCCAGTTGATAATGATCAGCATAATGGAACACCTAATAATGGGTGTGAAGTCACAGAAGAAACGTCTCAGGATGAACAATGTAGCATTTCTGAAGAACCAATCAAAAGTTTGGGGAGGAAAGTGCGGAGAACTGAAGCCACCGCGAGTTCTTGAGGCTCTATCAGCTTCTGGTTTGAGGGCTTTAAGATATGCACGTGAAATTGAAGGGATTGGCCAAGTCGTGGCCATTGGACAATGATAAAGCCTCTGTTGAAGCTTGTCAGAGAAACATAAAATTCAATGGTTCAGTGGCCTGTGCAAAAGTGGAGTCT…	*	AS:i:1655	EV:Z:0.0
CR_060800	0	UN00004	230	255	85M1D196M1D12M1D3M1D255M8S	*	0	0	GCGAGTTCTTGAGGCTCTATCAGCTTCTGGTTTGAGGGCTTTAAGATATGCACGTGAAATTGAAGGGATTGGCCAAGTCGTGGCCTTGGACAATGATAAAGCCTCTGTTGAAGCTTGTCAGAGAAACATAAAATTCAATGGTTCAGTGGCCTGTGCAAAAGTGGAGTCTCACCTTGATGATGCTCGAGTTTATATGCTCACTCATCCAAAAGAATTTGATGCGGTTGATCTAGATCCATACGGTTCACCCTCTGTGTTCCTGGACTCTGCTGTTCAGTCTGTCGCTGATGGGGCTTGATTAATGTGCACTGCAACTGATATGGCAGTGCTGTGTGGAGGAAATGGAGAGGTTTGCTATTCCAAATATGGCTCTTATCCATTGAGAGGAAAATATTGTCA…	*	AS:i:1064	EV:Z:0.0
CR_060801	0	UN00005	1	255	477M6S	*	0	0	ATCATAACCTTTTCTCACTCTACTTTCTCTCTACAGCCTCTTTCTCGTCGACCGCCGACCGGAGACGCCGTCCTGCTTGGTTACGTCAGCTTCTCTCGATTCCGTACGGACGACGGAGACACTCCTATCTCTATATTTGAGGTGAGGATGCCATATATATGTACATATACGTAAACTGTTTTCGCGTATTATAGGTTTAGCTGCGATGTGTGTGAATATGTCGGTACAGACACGTAGGGGTGAGCGGAGGTATTTAGACATACATATGGAAATTATGGAGTAATTTAGCAAATTTGTGTGCTTGTGTGGCTCTAATTACTATTTTCTCGGCATGAATTTTGGATCTTTTTGACATGTAAGTGTTCGATATTTCTTATTAATTCACTTATGGGGGTTTTT…	*	AS:i:946	EV:Z:0.0
SR_062097	0	UN00005	269	255	132M1D1M1D228M1I94M	*	0	0	GAAATTATGGAGTAATTTAGCAAATTTGTGTGCTTGTGTGGCTCTAATTACTATTTTCTCGGCATGAATTTTGGATCTTTTTGACATGTAAGTGTTCGATATTTCTTATTAATTCACTTATGGGGGTTTTTGTGACTCAGACTCTGTCCTTCTACTGCTCTTCTGCGAATTAGCATATTGATTCAACTTTAGGTTCTAAGCTTTTACCGCAATTCATAAATTTATTATTTTTAGCTTAAATTTTGTCTTAGAAATGTTTTTTGGTTTTTGTTTTTGTTTTTGTTTTTTGGGGAACATATGTATTTGAGTGGTGTTTCTTTGCTTGATTAAGTAATTTTTGGTATATTAAAAAGCTTCGAATNTTACCGAAACTTGTTTCAAATTTTGTGAATAGGGTTT…	*	AS:i:880	EV:Z:0.0
CR_064251	16	UN00006	1	255	495M1D86M	*	0	0	CCTAGTATCTCTAATCCAAAGTCACAAATAAAAATAAACTTTTTTGTACTTCTTTTTACTATATCCATATTATTGTAAACATGTCTTCCGGAGGTAAATCTGGTGGAAAATCTGCTGCTGCTGCCGCTTCTAAAGCGAGCTCATCTCGTTCAGCTAAAGCAGGACTTCAATTCCCTGTTGGTCGTATTCACCGTCTGCTCCGCAAAGGAAACTATGCTCAAAGAGTCGGTGCTGGTGCTCCTGTTTATCTTGCCGCTGTTCTTGAATACTTGGCTGCGGAAATTCTCGAACTTGCTGGAAACGCTGCCCGTGATAATAAAAAATCAAGAATCATTCCTCGTCATCTCCAGTTAGCTATTCGCAATGATGAAGAGTTGAATAAGTTGCTCGGCCATGTAA…	*	AS:i:1144	EV:Z:0.0
CR_060847	0	UN00006	193	255	235M1D6M1D3M1D20M1D352M	*	0	0	GTCTGCTCCGCAAAGGAAACTATGCTCAAAGAGTCGGTGCTGGTGCTCCTGTTTATCTTGCCGCTGTTCTTGAATACTTGGCTGCGGAAATTCTCGAACTTGCTGGAAACGCTGCCCGTGATAATAAAAAATCAAGAATCATTCCTCGTCATCTCCAGTTAGCTATTCGCAATGATGAAGAGTTGAATAAGTTGCTCGGCCATGTAACGATTGCTCAAGGCGGAGTTCTACCGAACATTCATCAAAACCTTTTGCCTAAGAAGTCAAAGAAGGGAGCGGCGGCGGCGGAGGTTTAAAAAACAATGATTTAAAGCAAGTAACGAAAAGGAAATGTCATGTTGGAACATGAAGGAACACTTTGTTAATAATTCATGATTTTATTTCGCTAATAATTTTTTT…	*	AS:i:1185	EV:Z:0.0
SS_000695	0	UN00007	1	255	532M	*	0	0	GGATCAATGACATGTGTTCTCTACGATATAATTAATAGTATATCTCCACCAATGATTTCACAGTAATCATAAGGCACAATAAATATAAACATTTCAGGATAATCGAACAACAAGATTAGCACACAGAAGCATAAAATGATGAAGACATAATTGAGAGAAAACAAAGCATAATACTATAGTTATAAGATCAATCACACGTGTAGTCACCGATATAATATTATATCTCCACCAACCATTTCAAAGTCAAATCTATCAATTTCTCCGTACTACTACATACTTGACAGTTCTAAACAGTAGATTCTTAAACAAATGCCTTGGAAACCGCAAATGTGACGTTCAGTTTGATAACGAAAGTGTAAAGTTGAATGAAACGAAATGAGAAAATTACCGGAAATGGCA…	*	AS:i:1055	EV:Z:0.0
SS_072796	0	UN00007	1	255	532M	*	0	0	GGATCAATGACATGTGTTCTCTACGATATAATTAATAGTATATCTCCACCAATGATTTCACAGTAATCATAAGGCACAATAAATATAAACATTTCAGGATAATCGAACAACAAGATTAGCACACAGAAGCATAAAATGATGAAGACATAATTGAGAGAAAACAAAGCATAATACTATAGTTATAAGATCAATCACACGTGTAGTCACCGATATAATATTATATCTCCACCAACCATTTCAAAGTCAAATCTATCAATTTCTCCGTACTACTACATACTTGACAGTTCTAAACAGTAGATTCTTAAACAAATGCCTTGGAAACCGCAAATGTGACGTTCAGTTTGATAACGAAAGTGTAAAGTTGAATGAAACGAAATGAGAAAATTACCGGAAATGGCA…	*	AS:i:1055	EV:Z:0.0
CR_060854	0	UN00007	19	255	219M1D278M2D25M	*	0	0	CTCTACGATATAATTAATAGTATATCTCCACCAATGATTTCACAGTAATCATAAGGCACAATAAATATAAACATTTCAGGATAATCGAACAACAAGATTAGCACACAGAAGCATAAAATGATGAAGACATAATTGAGAGAAAACAAAGCATAATACTATAGTTATAAGATCAATCACACGTGTAGTCTCCGATATAATATTATATCTCCACCAACCATTCAAAGTCAAATCTATCAATTTCTCCGTACTACTACATACTTGACAGTTCTAAACAGTAGATTCTTAAACAAATGCCTTGGAAACCGCAAATGTGACGTTCAGTTTGATAACGAAAGTGTAAAGTTGAATGAAACGAAATGAGAAAATTACCGGAAATGGCACGAGAGCTCTGCTTGGAGT…	*	AS:i:1005	EV:Z:0.0
CR_060890	0	UN00008	1	255	281M1D9M1D346M1D36M2S	*	0	0	CTTTCTCTCTCTCTGCAATTGCCTTTTTCTTTTCTGCTTTTGCTTGACAGTCTTTTCTTTAATCCTCATTGTTTACTTAATTCTTTTTTCTTTTTTATCTCGTTGGTTCACTCAAAAACTCCTCCCCACAACGTTGAACAATCAAAGACTCAGTCTTTAGTTGTTTTATGCATTTTTTTGTTGGGGGTGGTATTTCTTGAATAACCTTGTGTGTTTTTGAGTGAAAAGGGAAAGGTAAGGGTAGTACTGGTGTGTGGGATTTTTTGCTCAGAAATGGCAACTCCTCCGAAGCCTGAAGAAATCAGCCACCTCCCCATGGACCAACTTCAAGGTTTAGAGTACTGCATTGATTCCAATCCTTCTTGGGGGGAGGCGATAGCGATGGGATTTCAGCATTAC…	*	AS:i:1302	EV:Z:0.0
CS_063968	16	UN00008	242	255	18M1D106M1D161M1D385M	*	0	0	TAGTACTGGTGTGTGGGATTTTTGCTCAGAATTGGCAACATCCTCCGAAAGCCTGAAGAAATCAGCCACCTCCCCATGGACCAACTTCAAGGTTTAGAGTACTGCATTGATTCCAATCCTTCTTGGGGGAGGCGATAGCGATGGGATTTCAGCATTACATCATGGCATTAGGAACTGCAGTGATGATTCCATCATTTCTTGTTCCTTTTATGGGTGGAGATCATGGTGACACTGTGAGGGTGGTGCAGACTCTACTTTTTGTCCAAGGAATAAATACTCTCTTACAAACATTATTTGGAACAAGATTACCTACTGTGGTTGGAGGATCATGGGCATTTGCAGTTCCCACAATTTCCATTATTCATGATTCTTCCTTGGCAAGGATTGCTGATCCTCATG…	*	AS:i:1298	EV:Z:0.0
CR_060911	0	UN00009	1	255	128M	*	0	0	GAAAAGCCTAGCCTTGAAGAAATGCTAGGAACTTTCATAGGATGAAAAAGTCTTCAATATCTTGATCTATGTACTAACCAAACTGAACTCAAAGTTCAAAAAAAATAATAAATTATGCAAAAACTAGC	*	AS:i:254	EV:Z:1e-67
CR_065960	0	UN00009	1	255	97M1D16M1D3M1D426M	*	0	0	GAAAAGCCTAGCCTTGAAGAAATGCTAGGAACTTTCATAGGATGAAAAAGTCTTCAATATCTTGATCTATGTACTAACCAAACTGAACTCAAAGTTCAAAAAAATAATAAATTTGCAAAACTAGCAAATAACCTGCCAGATGCGTTTACTGACTATAAAGGAGTGACTAGGTCCTATATTCCCGCAAAAAATGCTCCATCAAGAGTAATTGTCCCAAAGGACCTAACACCGACAATGCCAAGCGCCAGAAGCGTGAGAGACCACTTGGTGCAAAAGATCTAAATCCGCGGAAAACTAAATGTAACAAACAGTCACTCTATAACCGTCTTGAAGACATAAAACCCAGTACAAATGCACGTGCTACAAGTAAATCGAATACTGGGAATACGGAACAACTCC…	*	AS:i:1053	EV:Z:0.0
SR_077306	16	UN00010	1	255	110M1D4M	*	0	0	CTAAGTGGATGCCCAAGTCATCGAAACACAAAGTACTCCTAAAATGGCTAAGTGCACTTGCAAATTTTCAGTAAGTGATGGATTTTAACTAAGTGTCCAAAGACTTAAAATTCG	*	AS:i:218	EV:Z:5e-57
CR_060921	0	UN00010	23	255	7M1D128M	*	0	0	GAAACACAAGTACTCCTAAAATGGCTAAGTGCACTTGCAAATTTTCAGTAAGTGATGGATTTTAACTAAGTGTCCAAAGACTTAAAAATTCGAGGCCAATGCTGCCGGCAGGATGGTGCCTAAGTTGCGGACGAT	*	AS:i:260	EV:Z:2e-69
SR_022701	16	UN00011	1	255	697M	*	0	0	CGACATCCCCCTCCTCTCCATCATCCGATCCGCCATCATTTTGTGTGTTTATAGCTTGTGCGACGGTCCGAGGTTGTCGAGGGGACCGTATCTGGGAATCGCGACGGTGTGTTCGGTTTCGTCGTTTGTTTTCTTGTCGTTGAAGGCGTCGTACGTTTTCGGGAACAGCTCGAGATGGGGCGTTAATGGCGGCGGAGGTTACAGTCGGGCTATGGAGATGGCACTGTTTTTAAGCTCGTTTGCCATGGCGATTGCCCACATAGTGGTGGCCTATAGAATCAGTTGCAGAGAAAGGAGAAAGCTTCTTGTTTACAAGATCGACATTGAAGCTGTTTCTGCGTGCAAGAATGGATTTTCAAGATACCCAAAATTGTTACTCCAAGAAAGAGTGAAGTAACA…	*	AS:i:1382	EV:Z:0.0
SR_008435	16	UN00011	181	255	267M	*	0	0	CGTTAATGGCGGCGGAGGTTACAGTCGGGCTATGGAGATGGCACTGTTTTTAAGCTCGTTTGCCATGGCGATTGCCCACATAGTGGTGGCCTATAGAATCAGTTGCAGAGAAAGGAGAAAGCTTCTTGTTTACAAGATCGACATTGAAGCTGTTTCTGCGTGCAAGAATGGATTTTCAAGATACCCAAAATTGTTACTCCAAGAAAGAGTGAAGTAACAACAAGAAGCAAGTATAAACAGTTTTCTTGGACCAAATCCAGTTTTTCC	*	AS:i:529	EV:Z:1e-150
SR_080514	16	UN00011	181	255	266M1S	*	0	0	CGTTAATGGCGGCGGAGGTTACAGTCGGGCTATGGAGATGGCACTGTTTTTAAGCTCGTTTGCCATGGCGATTGCCCACATAGTGGTGGCCTATAGAATCAGTTGCAGAGAAAGGAGAAAGCTTCTTGTTTACAAGATCGACATTGAAGCTGTTTCTGCGTGCAAGAATGGATTTTCAAGATACCCAAAATTGTTACTCCAAGAAAGAGTGAAGTAACAACAAGAAGCAAGTATAAACAGTTTTCTTGGACCAAATCCAGTTTTTCA	*	AS:i:527	EV:Z:1e-150
CR_061022	0	UN00011	511	255	39M2D190M	*	0	0	GTAAATATATATAAATGTTATATAGAATAGGAGAAAATCATATATATATATATATCTCCACTAGAGGTTGCCAAAATCGTGTGTGGAAAGTGATGCTTGCAAGCTTGTGCAGCATAAAGTATATATCTGGACAGATGTATAGGAAGATTCAACACACTATTGTGCAGCAATGCCAACATGTACAGATTATTTTATTAATTCAAAATGATATAATAAGACTTAAGTTTTT	*	AS:i:440	EV:Z:1e-123
SR_102390	0	UN00012	1	255	146M9S	*	0	0	ATCAAGATGATTATTGTTGAGGTTTATAAATTTTCAGTAGATGTTGATTGCTATGGAGTTATTGGGTTGAGGAGTGAGTTCTTATAACAGATGTTGATTATTGGCTAGATCCAGTCCTTGAGACGTGTTTGGTTTGGTGTTATTAAAATCTCTTA	*	AS:i:289	EV:Z:2e-78
CR_061026	0	UN00012	77	255	119M	*	0	0	AGTTCTTATAACAGATGTTGATTATTGGCTAGATCCAGTCCTTGAGACGTGTTTGGTTTGGTGTTATTAATCTCTTATCAAACTATCTTTGTTCTTATCCATCTGATTGATGTGTTGAT	*	AS:i:236	EV:Z:2e-62
CR_097917	16	UN00013	1	255	166M1D8M1D21M1D5M1D3M1D12M1D2M1D11M1D428M	*	0	0	CGCCGAAAATATAACGGGGCTAAGTCAGGTACCGAAGCTTCGGACTCTCGTAAGGGAGTGGTAGCGGAGCATTCTGAGGGAGATACATGGTGTACCGTAAGGAGCACTTCAGGCCCTCAGAAGAGCTTATGCAGGCATGAGTAGCGATAAACAGGATGAGAAATCCTGTCGCCGTAAGCCCAAGGTTTCCTGGGGAAGGATAATCCTCCCATGGGTTAGTCGGTCCCTAAGCCGAGCCCGAAAGGGGTAGGTGATGGTAAGCAGGTTAATATTCCTGCACCAGTTGGGTAGACGTTGAATCGAGCAGGGACGGAGAAGGGTATGCTGAGCCTGGTGTTTGGATTCAGGTTCAAGCCAGTAGGCAGGAGACATAGGACCCGACAGGGACAAACGTGTTTT…	*	AS:i:1245	EV:Z:0.0
CR_061030	0	UN00013	33	255	539M	*	0	0	CGAAGCTTCGGACTCTCGTAAGGGAGTGGTAGCGGAGCATTCTGAGGGAGATACATGGTGTACCGTAAGGAGCACTTCAGGCCCTCAGAAGAGCTTATGCAGGCATGAGTAGCGATAAACAGGATGAGAAATCCATGTCGCCGATAAGCCCAAGGTTTCCTGGGGCAAGGATTAAGTCCTCCCATGGGCTTGAGTCGGTCCCTCAAGCCGAGCCCGAAAGGGGTAGGTGATGGTAAGCAGGTTAATATTCCTGCACCAGTTGGGTAGACGTTGAATCGAGCAGGGACGGAGAAGGGTATGCTGAGCCTGGTGTTTGGATTCAGGTTCAAGCCAGTAGGCAGGAGACATAGGACCCGACAGGGACAAACGTGTTTTCAATGCCGAGAGGTGATGAGGAGA…	*	AS:i:1068	EV:Z:0.0
CR_005467	0	UN00014	1	255	274M1I5M1D2M1I271M	*	0	0	GCCAATACAAAATTCAACAAAAAGCCTTTCCTCACCTCATGCCTCAAGACCTCCTTGGAATCTATTGTAGCACCGAACCAACTTTCAACGCCAGCACCAACCCGCAGTCAAAATCCTTTCAGAAGCATTGCCTTTTATTCAGAAGTTCAGAGGCAAGACGATTGTAGTCAAATACGGAGGAGCTGCAATGAAATCGGAAGCCCTTCAGGCTTCTGTTATTACCGATCTTGTCCTCCTTTCTTGTGTTGGCCTCCGGATTGTTTTTGTCCATGGCGGGGGTCCGAGAAATCAACCAGTGGCTTGGGCGTTTGGGAATCCAACCCAACTTTTTAAACGGGCTTCGGGTAACCGATGCCTCTACAATGGAGATTGTGTCGATGGTGTTGGTGGGTAAGGTTA…	*	AS:i:1072	EV:Z:0.0
CR_061048	0	UN00014	182	255	93M1D70M1I192M1D195M	*	0	0	GCTGCAATGAAATCGGAAGCCCTTCAGGCTTCTGTTATTACCGATCTTGTCCTCCTTTCTTGTGTTGGCCTCCGGATTGTTTTTGTCCATGGCGGGTGCCAGAAATCAACCAGTGGCTTGGGCGTTTGGGAATCCAACCCAACTTTTTAAACGGGCTTCGGGTAAACCGATGCCTCTACAATGGAGATTGTGTCGATGGTGTTGGTGGGTAAGGTTAACAAACATCTCGTCGCCTTGATCAACAAGGCAGGGGCAACTGCAGTCGGGTTATCGGGTATTGATGGCCAGCTTCTAACTGCCCGGCCCTCCCCAAACTCTGCACAGCTTGGTTTCGTTGGCGAGATTCAAAGTGTCGACCCAATGTGTTGAGGCTCCTCATTGACAACTATCACATCCCCG…	*	AS:i:1068	EV:Z:0.0
CR_026060	0	UN00014	183	255	692M	*	0	0	CTGCAATGAAATCGGAAGCCCTTCAGGCTTCTGTTATTACCGATCTTGTCCTCCTTTCTTGTGTTGGCCTCCGGATTGTTTTTGTCCATGGCGGGGTGCCAGAAATCAACCAGTGGCTTGGGCGTTTGGGAATCCAACCCAACTTTTTAAACGGGCTTCGGGTAACCGATGCCTCTACAATGGAGATTGTGTCGATGGTGTTGGTGGGTAAGGTTAACAAACATCTCGTCGCCTTGATCAACAAGGCAGGGGCAACTGCAGTCGGGTTATCGGGTATTGATGGCCAGCTTCTAACTGCCCGGCCCTCCCCAAACTCTGCACAGCTTGGTTTCGTTGGCGAGATTCAAAGTGTCGACCCCAATGTGTTGAGGCCCCTCATTGACAACTATCACATCCCCG…	*	AS:i:1364	EV:Z:0.0
CR_061061	0	UN00015	1	255	392M5S	*	0	0	CCGTATGCACCAAGCACACCTGGAAGACCAGTTGCTCCAGTTGCTCCAGTGGCTCCTCTATATCCGTAGCCAGTGCTGCCTGTGGAACCATCTCTTCCAGTCGCTCCAGTGTCTCCATGTGCTCCAGGTTGACCTGTTGGTCCACCTGAAGGTCCTCTCACTCCAGTGGCTCCTGTATCTCCAGGTGGTCCACCGAATGGACCAGTGGCTCCTGTGTCACCTTTACCTCCTGATGTCCCTGTGGCTCCTGGCTGACCGTTCACACCTGGCTGACCTGCAGCTCCAGGTACTCCCATTGCTCCAGGAGCACCTGCTGGTCCTACTGGTCCCATTGGTCCTTCGAAGCCTGCCATTCCAGTGGCTCCAGTATCACCTGGATTGCCAGGAGCCCCGGGCT	*	AS:i:777	EV:Z:0.0
CR_080982	0	UN00015	1	255	589M	*	0	0	CCGTATGCACCAAGCACACCTGGAAGACCAGTTGCTCCAGTTGCTCCAGTGGCTCCTCTATATCCGTAGCCAGTGCTGCCTGTGGAACCATCTCTTCCAGTCGCTCCAGTGTCTCCATGTGCTCCAGGTTGACCTGTTGGTCCACCTGAAGGTCCTCTCACTCCAGTGGCTCCTGTATCTCCAGGTGGTCCACCGAATGGACCAGTGGCTCCTGTGTCACCTTTACCTCCTGATGTCCCTGTGGCTCCTGGCTGACCGTTCACACCTGGCTGACCTGCAGCTCCAGGTACTCCCATTGCTCCAGGAGCACCTGCTGGTCCTACTGGTCCCATTGGTCCTTCGAAGCCTGCCATTCCAGTGGCTCCAGTATCACCTGGATTGCCAGGAGCCCCCGGGGCT…	*	AS:i:1168	EV:Z:0.0
CR_061063	0	UN00016	1	255	237M1D156M1D10M	*	0	0	TGAGCTTTACGGCATAGTAGCCATCCTTCCGACTGGAAGTGGGGAATTCGGCCCCCCTATTCCTTAGGAGAACCGTAACTCCGGTTGCGGATTACAACCAAGCCTCTTATTGGGGCTATCAGGGCAAGCTGCCCTTATATCCAAATGGATATAAACGCCCTTTCGGCGTAGCCACGAACGTGGCCCAATAGCCTAATCGGGCACTAGGAATCACTAGTAACCATTAATTAATGGTGTCCCCGATCCGATTGGATTTCCCTAAAACCCTTAGGGAGTGTAATCACACAATTGTGGATTCCGCAGGCGGAAGCCCACGTTTTACCATACGTAAAGCTTTATTAAGCTTAATGCTCAATTAAGCATACCAACAGATGTTGGAAGGGTTAAATCTAACCCGGG…	*	AS:i:777	EV:Z:0.0
CR_090045	16	UN00016	149	255	112M1D4M1D4M1D478M	*	0	0	ATATAAACGCCCTTTCGGCGTAGCCACGAACGTGGCCCAATAGCCTAATCGGGCACTAGGAATCACTAGTAACCATTAATTAATGGTGTACCCCGATCCGATTGGATTTCCCAAAACCTTGGGAGTGTAATCACACAATTGTGGATTCCGCAGGCGGAAGCCCATGTTTTACCATACGTAAAGCTTTATTAAGCTTAATGCTCAATTAAGCATACCAACAGATGTTGGAAGGGTTAAATCTAAACCCGGGCCCCCCGCGGCCGCGGATCACCGGGACACCCTCCGGCCCCGGGCCCGACCACGACCACCGACTGGGTTGGTGGTGGGATGAATTCATCCCGATGATCCGCCTTATATTGGCGGATACGCTCCTTAGCAGGAGCGAGTTCCTTACGTATC…	*	AS:i:1164	EV:Z:0.0
CR_070624	16	UN00017	1	255	82M1D352M1D7M1D1M1D3M1D8M1D2M1D150M	*	0	0	TGTGTGCCTTGAGAACGCCGACCACACCTAGTATCCCAGTTCTTAATTTTGGAAACCAAATATGGGTCCCAACTGGAACCCGACGGCGGCGATGAGAACAAAGTAATCTACACCGTTTTCCTACCGTTAATCGAACGCCAATTCCGGGCGTGTCTTCAGGGGAATTCCCGGGACGAGCTCGAGCTCTGCCTCGAGAGCGGCGATTCCGCTATTCTCGGTTCCAATTTTACCCACTCCGTTTACATCCACGCCGGAACGGACCCGTTCGCCGCCGTCACGGCGGCGGTAACGACGGCCAAGCTACACCTCAAGACTTTCCGGCAACGGCACGAGAAGAAGCTGCCGGGATTTGTCGATTGGTTCGGGTGGTGCACTTGGGACGCCTTTTACCAAGAAGTT…	*	AS:i:1150	EV:Z:0.0
CR_061083	0	UN00017	68	255	3S79M1D12M1D3M1D1M1D1M1D258M1D4M1D19M1D126M	*	0	0	GTCCCCAACTGGAACCCGCACGGCGGCGATGAGAACAAAGTAATCTACACCGTTTTCCTACCGTTAATCGAACGCCAATTCCGGCGTGTCTTCAGGGATCCGGGACGAGCTCGAGCTCTGCCTCGAGAGCGGCGATTCCGCTATTCTCGGTTCCAATTTTACCCACTCCGTTTACATCCACGCCGGAACGGACCCGTTCGCCGCCGTCACGGCGGCGGTAACGACGGCCAAGCTACACCTCAAGACTTTCCGGCAACGGCACGAGAAGAAGCTGCCGGGATTTGTCGATTGGTTCGGGTGGTGCACTTGGGACGCCTTTTACCAAGAAGTTACTCGAGAAGGAGTGGAAACCGGGCTCAACACCCTCGCAGCCGGCGGGATACCCCCAAAGTTCATCAT…	*	AS:i:942	EV:Z:0.0
SS_077950	16	UN00018	1	255	386M	*	0	0	TTTAATTACAAAGTCATTTATCCTAATGGTTGTGAAAATGATGATTTGGTTGACCGTGAAGTTGAGGAACCTAAGGAGGAAGAACCTAAATGCTTCACTTTTGGTTTTAATGAAATAGTATCCAAGGTGTTCTCTAAGAAGGATCCACCCATGAAGGGAGATCCCGTTGCTTACATAGTACCATGTCAAATTAAGGACACGAGTTATGAAGCAATAGCCGATATGGGCTCATCTATTAATCTTATGCCTTCCTTAGTGTTCAATGAATTGAGATTACCCTCTATAGAAGAAACGGATGTAGCCATTCGACTTGCCGATGGAACCGTTAGGTACCCAAGGGGCACGGTGAATGGAGTGCTAGTCAAAGTTGATAATGTTGTTACTAC	*	AS:i:757	EV:Z:0.0
CR_061102	0	UN00018	345	255	551M	*	0	0	GGTGAATGGAGTGCTAGTTAAAGTTGATAATGTTGTTACTACTGTTGACTTCTAAGTTGTTGATAACTATGATGCCGCGAATGAAAAATGTTGATTCTTGGGAGACCTTATTTGGCTACTTGCCGTGCTACTTTGGATATGGGGCCGGGTCGAGACTATCACTCCGGGGAAAAAGGGAAAAGTACAAGACCGAAATCTCGGTGAGTACCCTAAGAGTTGAAGCCAAAACTAAGGATAAGAACGAAGAAGCTACAAAAGGGAAATACCAAGCTAAGCCAAAGAAAAGGAGGAAAAGAAAGGTGTGGATGATGAAGTGGATCCCAAAGTGTTCAAGGGCTATTTCAAATGAGCCGGGATGAGAATTGGAACTCACGTCGAGCCGGGACGTTAAACCAAGCA…	*	AS:i:1092	EV:Z:0.0
CR_061138	0	UN00019	1	255	61M1I2M1I2M1I1M1D4M2D66M1I211M1I177M	*	0	0	GGCTGGCGAAGATGGCTGTTCAGCATTTAGCTGATGGCGAGCAAAAGATTTGGTAATTTCTCCCGCCAGAATGTCAGATTGACACTTTTTGCAGATATCTGATCAATTTTAAGCTCTCGTTCTGCTGTAGGGGCGCCCACTCCACCGCTCTAACCAGCTCCAACCCCACTGAGGATTGGTTGGATCCATAAACAACAGATTGGGAGATCTTGACGACTTTTTCCAAGTTTGCTGATGAGAATATGAATAAGCAAGTGCTCTCTCGCGTCTCATTGCAGCTTCATACCTGCTTAACAAGCTTGCTTCGATTTTCTCTTTTGATTGNAGACTATCATCCCATTCATCCCCTCTCCCTCGAGTTCTCGAGCTCTTTTGCATGTTTCTGCAGAAGCTGCTTCT…	*	AS:i:977	EV:Z:0.0
CS_077816	0	UN00019	3	255	573M	*	0	0	CTGGCGAAGATGGCTGTTCAGCATTTAGCTGATGGCGAGCAAAAGATTTGGTAATTTCTCCCCGCAATGACTCAGATTGACACTTTTTGCAGATATCTGATCAATTTTAAGCTCTCGTTCTGCTGTAGGGGCGCCCATCCACCGCTCTAACCAGCTCCAACCCCACTGAGGATTGGTTGGATCCATAAACAACAGATTGGGAGATCTTGACGACTTTTTCCAAGTTTGCTGATGAGAATATGAATAAGCAAGTGCTCTCTCGCGTCTCATTGCAGCTTCATACCTGCTTAACAAGCTTGCTTCGATTTTCTCTTTTGATTGTAGACTATCATCCCATTCATCCCCTCTCCTCGAGTTCTCGAGCTCTTTTGCATGTTTCTGCAGAAGCTGCTTCTGCAG…	*	AS:i:1136	EV:Z:0.0
CR_032518	16	UN00019	134	255	198M1I3M1D8M1D127M	*	0	0	CGCCCATCCACCGCTCTAACCAGCTCCAACCCCACTGAGGATTGGTTGGATCCATAAACAACAGATTGGGAGATCTTGACGACTTTTTCCAAGTTTGCTGATGAGAATATGAATAAGCAAGTGCTCTCTCGCGTCTCATTGCAGCTTCATACCTGCTTAACAAGCTTGCTTCGATTTTCTCTTTTGATTGTAGACTATCCATCCATTCATCCCTCTCCTCGAGTTCTCGAGCTCTTTTGCATGTTTCTGCAGAAGCTGCTTCTGCAGAGCTTGACTTTCCTCCAACATCCTATTTCTTCTTGAATGAATCTGAGATTGTAAGCGGCTAAGCATCTGC	*	AS:i:644	EV:Z:0.0
CR_071784	0	UN00019	347	255	522M	*	0	0	CTCTCCTCGAGTTCTCGAGCTCTTTTGCATGTTTCTGCAGAAGCTGCTTCTGCAGAGCTTGACTTTCCTCCAACATCCTATTTCTTCTTGAATGAATCTGAGATTGTAAGCGGCTAAGCATCTGCATGCATTTCAACGCATTCGTAGTTTGTCGTTTGACAGTTGGCCCTTCGATAAGAGATTTTAGTCTCACAAGTCCTCTCGAAGCCTTAAAAGCTGTCCTAGTCTGGTACCCTCGAAACGCAGTCTGGATTCTGATTGCTGCAGCTTCTTCCTTGGACTTGCCTGAAAACTTTGCGGGTGCAGTTGATTGAACAACCTTTGCAGCAGCCTCCTCGTCTTGTTCCTTGGATTTGCCCGAAAACTTTGCAACTGCAGCTGATTGAATAGCATCTTCAG…	*	AS:i:1035	EV:Z:0.0
CS_081109	16	UN00020	1	255	513M13S	*	0	0	TAGAAGAATATAACCAAAAATTTCTATTTTTTAAGGAAAAAGAAGAAGAAGAAGAGGCACAGCTGAGATTGTCTAAATCCGTAGTTGATTAAACTGAAAAAGATAGATCTTTAGTAATCACATGCGAAGAACCATTATCTATGGACATGCATAGACACAATGAGTTGTGAGCATGTACCTTCGTCGAGGACTGGAGGAGGGCACAAGCCTAGTTCAAAGAATGTAAACAAAACAAAGAATTTAGTATAGCGCCTGTGTTTAACAAACTATTCAGAAAAGGGCAAGAACCAAGCAACTTACTCCGTATCAGGGATGTATTTGACTACCTACCTATTGTAGGTTCTCCCACTTGGAAACTTTATTTCTGGGCAAGCAAATGTGACATTATGCTCCTTCTCA…	*	AS:i:1017	EV:Z:0.0
SR_031315	0	UN00020	463	255	63M1D52M1S	*	0	0	GAAATTTCTTCAGACTTAAGGCGGTCAAAGGATCCATACTATCAGAAAAATAAATAAATAAACAAACAAAACAGTGGAAAGTTTGTCAAGAATAATACTACTATGATAACAAAAAG	*	AS:i:220	EV:Z:1e-57
SR_106917	0	UN00020	463	255	661M	*	0	0	GAAATTTCTTCAGACTTAAGGCGGTCAAAGGATCCATACTATCAGAAAAATAAATAAATAAACAAAACAAAACAGTGGAAAGTTTGTCAAGAATAATACTACTATGATAACAAAAAAGAAAAGGCTGAAATAAGAAATGAAGTTTATTTTGATCTAAACCAATTATAGGTTAAAACCAAATAAATTACCACCATTATCACTCTTTCAGTCCATAGACTGCTGTTGGATACGCATAAAACATCTTAAGTTTATTTTCTATCAATTTTCCTCAATATACACCACATATTTTTCAAATAGTCATTTCTCATTTGATACTTTATTGCCTATATCTTAACATTCTTATCTCATGATTCTCATCTCAATTGAATCCATCTGATGGGCACTTTGATTTTTTATTAC…	*	AS:i:1310	EV:Z:0.0
CR_061179	0	UN00021	1	255	476M1I18M1I113M1I2M1I5M1I80M8S	*	0	0	GGAAAATCATCACAGAGTGGGACCAAGTCTGATGCAGGAAGGATACGTTGCCAAAGCTTTGGATCTCACTGTAACAGAAATTCATTCAAAATCAGAAACTTTAGAACGGCATAGTAGTCACTCAAGCTCCTCATCACTTTCAGAAGAAGGTGAAAAGGTATTTGATGAGAGCGAAACCCAATGGCTATCGGGTTTGGGAGAAAGAAGGGATCATTCTGAAAGCGTTATTTCAAGAGAGGCTTCATTAGGAGGGGCAGATTTTGATATCAGAGGCACTTCCGTGGATGAGAATCAATACTGGGAGCCTATTTATGATTTAAGTCCCACTCCATTGAAAGAAATTTCTTCATCCTCAGTTGCTCCAGATGTGCATGTGGATTCTTCAACTGAAGCTCAAGG…	*	AS:i:1340	EV:Z:0.0
CS_003863	16	UN00021	258	255	696M	*	0	0	ATTTTGATATCAGAGGCACTTCCGTGGATGAGAATCAATACTGGGAGCCTATTTATGATTTAAGTCCCACTCCATTGAAAGAAATTTCTTCATCCTCAGTTGCTCCAGATGTGCATGTGGATTCTTCAACTGAAGCTCAAGGTATTGATCTGTTTGAAAACGAAGAACATTCTTCAACTGCTGTTCAGGTTTCACTTGTTCAACCTTGTACAACTTTTGAGAATCCATCACACGGGGATAATTTAATCGACATGGAAGTATCGGGTATTCATCTGGAGAAGAATGGCGTTCACTTATCAAATCTTGATGCTTATACAGATAATGGTCCTCTTAGCGAATCATACGAGGGGCCAATTTCTCCACAATATCAATGTAGCTCTACCGAAAAATCCTTTTCTC…	*	AS:i:1380	EV:Z:0.0
SS_044095	0	UN00021	856	255	640M	*	0	0	GGTAGATGAAGTCACATCAGATGCTGGCCAATCAGACATACATGAGAACGCTTTGGATGAATTGCAAAATGATAACCATATTGATGCCTCGAAAAGCCACCAGTTTTTTACGGAAGCAGTTGAGTTTCATGAAAATGTGCAATATATAGTTGAAGACACAGATAGCATGAAGGAAATTGATGAAGGGATACTATCTGAATTAGATGCAGTTGGTGACTTCAGCATCAAAGAATCAATTTCAAGCTTGACTGAGTTTAACAGTGGCATCGATTCGAGTGGAGTATACAAAATTGACGAGAAGATAGTGTGTGGTTCGGAATTTTTTACTCTTAAGGAAGATGTTGATTCATCTAGCACTGGATTTGCTGAAAGAGAATTCCGGGAATCAGTGGATCATAA…	*	AS:i:1269	EV:Z:0.0
SR_115607	16	UN00022	1	255	473M1D18M1D23M1D4M1D6M1D7M1D73M1D48M	*	0	0	CCACGTATCCTTCTTATCAATGTTTACAGCATCACCACTTGCATGATTTCTGCAGTCATATTCCTGCTTCAAACATCTAAGGTTGTCGGTGACTTTTTTGCAAGACGATAGTGCAGTATTAGAATCTGAAATGTAGAAACGGAACAAGTCTCCACTTTTGATGCCAAGACCATTGACATATAAGTACTCCTCATCTCCTCTGAAAACAAAAGAAAAATGGTTCTTTCTTGGATGAAAAAATGGAGAAATTAATGCAGTGGAGTAAGATGTCATCAAGCGCATGTATATGCAGTAAACTACTTGATCACAAAATTATAACTCATATACAATTAGGCATCATCATTAAGAGAATTGTAATAATACTCTCCAAGAGTACAATACTAGTATTACAAGCACACA…	*	AS:i:1243	EV:Z:0.0
CR_061201	0	UN00022	259	255	626M	*	0	0	GGAGTAAGATGTCATCAAGCGCATGTATATGCAGTAAACTACTTGATCACAAAATTATAACTCATATACAATTAGGCATCATCATTAAGAGAATTGTAATAATACTCTCCAAGAGTACAATACTAGTATTACAAGCACACACGTCCAGTTACCTCCCTTCCAATAAACATGAAAATGAAATGAAGCAAAGGGAGCATAGAAAATTCCAACTGAAAAGCCCCTTGTACATAATATAGCATTACATCACTAAAGAAAAGTAGCCAATTTCCGTATGTTTTTACTTGTTATAAAGGAGAGAGAACCTACTTTCTGAATATCAAGAATGAAGATTGAAGAAAGACAAACAAGTAAAATGGGTGCAAAATATTACCTCAAGACCTCATGAAATTCCTGCAAAGT…	*	AS:i:1241	EV:Z:0.0
CR_061226	0	UN00023	1	255	15M1D10M1D6M1I83M1I18M1D73M	*	0	0	CCCACATAAGTGTTTAAATTATGAGAAAAATAAACACTCTCTCCATCAAACAATAACCTAGTATTTCTACTTCAACAAAATGGAACAAATTTTTGTGCCCTCACTTGGGAGGCAAGCAACACAGGGTTTCAGACTTCAGTTCCTCACATGTCCATACTCCATTTCTGGCAACATATGGCTCAATTAATAAGATTTTGGGTGATGTAA	*	AS:i:371	EV:Z:1e-102
CR_078299	0	UN00023	5	255	527M	*	0	0	CATAAGTGTTTAAAATTATGAGAAAAAATAACACTCTCTCCATCAAACAATAACCTAGTATTTCTACTTCAACAAAATGGAACAAATTTTTGTGCCCTCACTTGGGAGGCAACAACACAGGGTTTCAGACTTTCAGTTCCTCACATGTCCATACTCCATTTCTGGCAACATATGGCTCAATTAATAAGATTTTGGGTGATGTAATGAAGGGTATAAAAGGCATAAATCATACAGGCTTTGCAAAACTATCAATAATTGTTTGAAAATTGATACCGTAGCACTCACTATAACTTAGATGCATCTTAAACTTAAAGTTAGGCAATGTAAAGGGAAAAAGGGCATGACAAATCTATTTCAATGTCAATGAATGCCTAAGCCCTAACCAATCCAGAAGACGAA…	*	AS:i:1045	EV:Z:0.0
CR_089380	0	UN00023	5	255	527M	*	0	0	CATAAGTGTTTAAAATTATGAGAAAAAATAACACTCTCTCCATCAAACAATAACCTAGTATTTCTACTTCAACAAAATGGAACAAATTTTTGTGCCCTCACTTGGGAGGCAACAACACAGGGTTTCAGACTTTCAGTTCCTCACATGTCCATACTCCATTTCTGGCAACATATGGCTCAATTAATAAGATTTTGGGTGATGTAATGAAGGGTATAAAAGGCATAAATCATACAGGCTTTGCAAAACTATCAATAATTGTTTGAAAATTGATACCGTAGCACTCACTATAACTTAGATGCATCTTAAACTTAAAGTTAGGCAATGTAAAGGGAAAAAGGGCATGACAAATCTATTTCAATGTCAATGAATGCCTAAGCCCTAACCAATCCAGAAGACGAA…	*	AS:i:1045	EV:Z:0.0
SR_019562	16	UN00024	1	255	307M1D205M	*	0	0	GCCAGTGTTCTCATCTTTCTCAATATGGCAGAAAACATTGAAGAAATTCTTGCCGAAATTGATGGCTCACAAATTGAAGAATACCAAAAGTTCTTCGACATGTTCGACCGCGGCAAACAAGGCTACATCATGGCCACTCAAATCGGACAGATCATGCATGCCATGGAGCAAGACTTCGATGAGAAACAGTTGCGCAAACTCATTCGCAAATTCGATGCCGATGGTTCGGGGAAACTCGAGTTCGACGAATTCTGCGCCCTTGTCTACACTGTCGCCAACACCGTCGACAAAGAGACCCTCCAGAAAGAACTGCGCGAGGCGTTCAGGCTTTTCGACAAAGAAGGTAACGGCTACATTGCCCGACCAACTTTGAAAGCTTTGTTGAAGGAGATCGCCAGT…	*	AS:i:959	EV:Z:0.0
CR_061228	0	UN00024	13	255	505M	*	0	0	ATCTTTCTCAATATGGCAGAAAACATTGAAGAAATTCTTGCCGAAATTGATGGCTCTCAAATCGAAGAATACCAAAAGTTCTTCGACATGTTTGACCGCGGAAAACAAGGCTACATCATGGCCACTCAAATCGGACAGATCATGCATGCCATGGAGCAAGACTTCGATGAGAAACAGTTGCGCAAACTCATCCGCAAATTCGATGCCGATGGTTCGGGGAAACTCGAGTTTGACGAATTCTGCGCCCTTGTCTACACTGTCGCCAACACCGTCGACAAAGAGACCCTCCAGAAAGAAACTGCGCGAGGCGTTCAGGCTTTTCGACAAAGAAGGTAACGGCTACATTGCCCGACCAACTTTGAAAGCTTTGTTGAAGGAGATCGCCAGTGAACTTACCGA…	*	AS:i:961	EV:Z:0.0
CR_082567	0	UN00025	1	255	394M1D5M1D74M6S	*	0	0	GATTCGGCTTCGCGTCTTGGCCGTTTAGCGCGGGTCGGCCACCGCTTTTGGCGGTGCGTTAACCTCGTGCCACGGGTCTCGCCTCTTAACTCTCAGGTTGCATTTTGCTCACAGGCCGGCGGTGTTCATTTCAACATCGCCGACATGGCGGAAGGTTTTCACGCGTCCTGCCTCGATCGCGTGACCTTCCCGGCGCTTGCGCTCACTTTGTCCCGCTGTTGGGCGTCTTTCGTTTGGCAGATTGCGCTTTCGCGCCACCGCCAGAGTCGCAATGACCGTGCTAGTCAACAGTAGCAACCGTTTACCCTCTGGGTAACTGCGATTCAGTTAGGCTCGAAACCAGCCTGACTTACTCGACTCGGCTCGGAACGGTTTCTCATCGCTCCTAACCGCCAAGTT…	*	AS:i:916	EV:Z:0.0
CR_061280	0	UN00025	51	255	78M1D274M1D189M	*	0	0	GCGGTGCGTTCACCTCGTGCCACGGGTCTCGCCTCTTAACTCTCAGGTTGCATTTTGCTCACAGGCCGGCGGTGTTCATTCAACATCGCCGACATGGCGGAAGGTTTTCACGCGTCCTGCCTCGATCGCGTGACCTTCCCGGCGCTTGCGCTCACTTTGTCCCGCTGTTGGGCGTCTTTCGTTTGGCAGATTGCGCTTTCGCGCCACCGCCAGAGTCGCAATGACCGTGCTAGTCAACAGTAGCAACCGTTTACCCTCTGGGTAACTGCGATTCAGTTAGGCTCGAAACCAGCCTGACTTACTCGACTCGGCTCGGAACGGTTTCTCATCGCTCCTAACCGCCCAAGTTTCCGGTTCGCGTTACTGACGGTGCGCGAACACCGCCAGAGGAACTGGTGA…	*	AS:i:1059	EV:Z:0.0
CR_061287	0	UN00026	1	255	17M1D325M1D92M1D83M	*	0	0	CCTTTTTCTAGCAATGGTTTTGATGAAAAAGGCGTAGTAAAAACCGCCATTCTCCACATGGCAAGCTAGAGAAGTTCCTGTGCTATTTCTTGAGGACACGCAGACATCAATGGGTATCAGGCGGTTCACGCAGATAGCAACAAGCGACGACGAGGGGAAGGCAGGCGCCGCCGCCGTCGCGGCAGAATATCTCAGAAGCGCAAGAAAATGCTGCTCGGCGAGGATTACGAAGAAGAAGAAGAGGAGGAGCTGCAGAATCGGGAGGGAGAGGAGAGTGGCGGAGAGAAGCGGAAGGTGAACAAGAGGAAAGCGGCGGAGGATGTAGAGGAGGGAGAGAAGGGGAGGAAGAATGCGAAGATAATAATAATAAGAGGAATAGGAAGAAGAAAAAAGCGGCGG…	*	AS:i:1003	EV:Z:0.0
CR_069525	0	UN00026	1	255	160M1D2M2D24M1D330M	*	0	0	CCTTTTTCTAGCAATGGTTTTTGATGAAAAAGGCGTAGTAAAAACCGCCATTCTCCACATGGCAAGCTAGAGAAGTTCCTGTGCTATTTCTTGAGGACACGCAGACATCAATGGGTATCAGGCGGTTCACGCAGATAGCAACAAGCGACGACGAGGGGAAGCGCGCCGCCGCCGTCGCGGCAGAATTCTCAGAAGCGCAAGAAAATGCTGCTCGGCGAGGATTACGAAGAAGAAGAAGAGGAGGAGCTGCAGAATCGGGAGGGAGAGGAGAGTGGCGGAGAGAAGCGGAAGGTGAACAAGAGGAAAGCGGCGGAGGATGTAGAGGAGGGAGAGAAGGGGGAGGAAGAATGCGAAGATAATAATAATAAGAGGAATAGGAAGAAGAAAAAAGCGGCGGAA…	*	AS:i:995	EV:Z:0.0
SR_027708	16	UN00027	1	255	484M	*	0	0	GCAAAAATGCATATAATCTTGGCTACTGTCATTCCAAACATTTCCTGTTCCAGTTACAGATACCCACCAAAACCACAAAACATGTTATACAGGAAAACACAATTACTTCTCATCAGATATCAACAGATTCCATTGGTTCTCCTGCACTAGTTACTAATACTAAATCAGTTCTGCAGTGACTAAAATGATGTCTATTTCTTAGCTGTTCTAGCAAGAATAAGCTTTTATCACTACTCTGATTTTTCCATTAATTTCGGTCTTGATGGCATACAATGTAACTCCTTCCCGAGCCCTACAAGGAAAATGTTCTACACAGCCTGTAAACTCCCCGCCAAATGTGTTCATTTACATCAAAAGTTTGTATTTTCGTTATCTATATGTTCACCCCGATCACATAGC…	*	AS:i:959	EV:Z:0.0
CR_107330	16	UN00027	281	255	77M1D820M	*	0	0	CCTTCCCGAGCCCTACAAGGAAAATGTTCTACACAGCCTGCAAACTCCCCGCCAAATGTGTTCATTTACATCAAAAGTTGTATTTTCGTTATCTATATGTTCACCCCGATCACATAGCTTCTATGCCAGCACTCATTTTCTTCACATCAGCACTGGAACAGACAAGAATCTTTCTGACCACAGTACAGAATTCCAGCCATGGGTGATCGCCATAAGCATCATGTCCCCCTCATCATCTGTAAACACAATTTCCCATTTCTTCTCGGGTGAAGCTCTCCCTGTATTTCAAACATCTCTTCGAGTTCAGCTATAAGTTCATCGTACCCCTTTAGTGCTGTCAAGTCCACTGCACGACCCACTGCCACCCCTTGCATTTGAACCTTGATGCGACTTCTAGTG…	*	AS:i:1762	EV:Z:0.0
SR_053614	0	UN00027	1051	255	4S753M	*	0	0	GTCGTTGAGGAGTACCATTCGGTTGGGTTATATCAGATGATGCTTTTGACGACAAAGGTTCCAAAACCGTAGGTTTAATATGTAGGCGAGGCCTTTTGTTCCTCATTGCCACAAGTTGAGCGAGACTCGGTGGGATTGAAGGCACGAGAGGCTCAATCTCCCACGGGGAAACCCTTTCGGGTTTATTAACAGGCGAGGGCTCATCCCATTGAACCTTCAATGATCTCCAGTCAGAGTCTTTCCACTGTGTGGAGATATCTTCAATCCCAACTATGGTTCCCATAAATCTTCTGTTGTCAGGCGAATCCTCTACTTCAAACCGCATCTTGAATCTCATGCCTACTAAAAATCCACGATTAATGGCTTCTTCATATCTGTTCAAGCCTATTATGAACTGAC…	*	AS:i:1493	EV:Z:0.0
CR_061360	0	UN00027	1068	255	143M1D9M1D174M1I53M1I8M1I7M1I1M1I149M1I60M	*	0	0	GTTGGGTTATATCAGATGATGCTTTTGACGACAAAGGTTCCAAAACCGTAGGTTTAATATGTAGGCGAGGCCTTTTGTTCCTCATTGCCACAAGTTGAGCGAGACTCGGTGGGATTGAAGGCACGAGAGGCTCAATCTCCCACGGGAAACCCTTCGGGTTTATTAACAGGCGAGGGCTCATCCCATTGAACCTTCAATGATCTCCAGTCAGAGTCTTTCCACTGTGTGGAGATATCTTCAATCCCAACTATGGTTCCCATAAATCTTCTGTTGTCAGGCGAATCCTCTACTTCAAACCGCATCTTGAATCTCATGCCTACTAAAAATTCCACGATTAATGGCTTCTTCATATCTGTTCAAGCCTATTATGAACTGACTTGTTTCTCGGCTTTGTAGTAA…	*	AS:i:1136	EV:Z:0.0
CR_061481	0	UN00028	1	255	639M	*	0	0	GTGAGATTCATAAAAAACGGCCAACTAGTACAACACCAAGTAAGGAAATTGCCCATCCACCAACATCAGGATCATGCTACAGATAAATTTGTGTGTGGTGCACCATAATAAATACTGTCTTCCCAGAGGTGGGGATCTAAAATACTCATGACAATTCACCATTGCTCAATGCTCAAAAAGCAATAATATTGATCTTTCCTTCCAAATTCCCCACGCCTACCATGGACAAATTATTTAGGTGGATATTATCATTTGGCATTCACATCCTACTCAACTATTGAATTCAAAATGAAAGGTAAGAATTAACACTATAATCATCATCTTCCAAATGTCATAAGAGAAAACTCTGTCACGCTTTGTTCCCATTTCATAAAAAAGGCAATTTCTTAGAGAGCAAAC…	*	AS:i:1267	EV:Z:0.0
CS_027136	16	UN00028	497	255	21S42M1D393M	*	0	0	ATGATTTGACATTTACCGGAACAGTATCGAACCGCTTTACACCGGGAGCACCGCGTAGAAGCTGGGAAAAGCACTGAGCACATTGGTACGGCAGTTGCCGCGCAACTGGCACAGATGTCAAGGTTGAAGATACAGGAGCAGGCGGCGGAACCGCAGCCGGCACCTCATCCCCTACCCTAGAGCCGAAGCTATAGCCGCCGCTATACTCAAAGCCGTACTCCGCAGCCGCCTCGAACTCAGCCCTAGCAGCCTCCTCTGAGCGAAAACCAAAAGCCGGTCGATCTCCTCCCTCCTGGCCACCGCGTGCCGCCATTTCCGGCGGACCAAAAGCCCAGCAGTGGCCCTATCAGCACCAGGAACGCCGCCACGAGAAACGCGACCAACCTAGACTCCCTCCCA…	*	AS:i:854	EV:Z:0.0
CR_061497	0	UN00029	1	255	309M1D9M1D79M1D144M	*	0	0	AGTCAGTCTACAAGTGGATAGTCAAGCCCCCGACTGTTGTAAAGACCAATGAAATGTTCCTTCCTGGGAGGATGGCTTTTATTTTTAACATGGAAAATGGATTTTCCCTTGATATTCCCACGACTGTCCACAGGAGTAAAGCTGACTGTCCTGTCCCTGAGGAAATGGTTACTGTCGGTGTTGATGGCTCTGTCTTAGATAGGATAGCTAAAATTATGTCATATCTCCGTCTTGGATCATCTGGGAAAGTTCTCAAGAAGAAGAAGAAAGAAAAAGATGGAAAAGGTAAGGTTTCAGGCTTTCCCAATGTTATGAAGAGAGAATATAACAAAATCTGATGCAATGAAGAATCATCATGACAAAGCAACTGTACTACCTGCTTCCGCATCTTCTAAAAGA…	*	AS:i:1051	EV:Z:0.0
SS_025731	0	UN00029	280	255	173M1D290M	*	0	0	GAAAAGGTAAGGTTTCAGGCTTTCCCAATGGTTATGAAGAAGAGAATATAACAAAATCTGATGCAATGAAGAATCATCATGACAAAGCAACTGTACTACCTGCTTCCGCATCTTCTAAAAAGAATCATAATGAATCAAGGGAGAAACAGGGCCCAACTGTTGCTAGAGCTGAAGACGATGATATATTTGTTGGGGATGGAGTTGACTATTCTGTTCCCACGGTAGATCCAAACCAAAGCCCTATATCGGAGGATATGGAAGAATCCCCTCGAAATAAAGAGAGACCTCATATTTCAGCGAACCTGCCTATGCCGCCTCAATTCCATCATCTGAGCCACCTCATGGATGGCAACAAGTGAATGGGTATGATGCTGTTCAAGCACAGGCCATGGCTGGTGT…	*	AS:i:910	EV:Z:0.0
SS_076059	16	UN00030	1	255	553M	*	0	0	CACCACTCGAAATAATGAATCAGGTCCAAGCTTTGATATAGGAGGCACAGCAACTGGATTTTCAAGTAACCGAACTCGAGCAAATCTCCTCATATCAGTGAATGAAAGCTCCAAGCCATTTTCCAGTTCAATGAAAAACTTCGAATGTCTGGAAGGCCACTCATCCTCATCATTGACAGCAGACCGTTGATTTTTTGTAACAGCTACTCCCTTGATATACACAGCACCCGTCATTCCTGATCAAGACAGTAAGATATGAAACAAACAAATTAGTTCAAGAAAGCCTTAATTTGTTTGGTTTTTGAACTTCAAAGATGCAGTAACAAATAGAAGACTGAAACATATACAGAGTAACACTTTTCCCCAATGTTTTCAACAAACAACTGAAGGAATTGAACA…	*	AS:i:1096	EV:Z:0.0
CR_061506	0	UN00030	510	255	401M	*	0	0	CAATTTATTCTCGGAAGGATATCAGCACTCCATAAAAGGAAAACTATCTAATTTCATGTCTAAATATTACGATAAATTTCATTTCTTTTGTAAAATGAGAAGAGCATTCGCCAATCTCACCAAACTGGAAAGTAGGAAAAGGCGGAGAATCGAGCTGAATCCACATGTGTTTGCCCTTGCGGTGAGCAGCGACGATGGTTTTCCCCAGCAAGAGAAGACTCTGAAGTCCTGGGAAGATACGCCATCGATGACCTTGACGTCGTTGGCGATTATGGATTTCTTAATCTTTAAGCCCGTGCAGTGTTCCTCCACGGCTCTCCGAGCCGCCTCCACCTCTGGAAGCTCCGCCATTCTCTAGCAGAGGTAAGTGAGTTCTGGTTCTGACTTCGGGGGAAGGCT…	*	AS:i:787	EV:Z:0.0
SR_144204	16	UN00031	1	255	703M1S	*	0	0	GTGACCGACCCAGCTAAAATGGGCAATGGGGTCCAAGCTTATATCTCCTACAAAGTCACCACCAAGAGTAATTTACCTGACTTCCAAGGGCAAGAAAAGATTGTTATTCGACGCTATAGTGATTTTGTTTGGTTGCACGATCACCTTTTTGAGAAGTATAAGGGAATATTTATTCCTCCTCTTCCAGAGAAGAGCACTGTAGAGAAGTTCAGATTTAGTGCAGAATTCATTGAAATGCGGTGTCGAGCTCTGGATGTTTTCATTAACCGCATAGCTTCACATCATGAACTTCAAAAAAGTGAGGATTTAAGAATATTTTTGGAGGCAGATGAACAGACAATGGATAGAGCCAGGTCCCAAGAGACTGGTATTTTCAAGAAAAAGCCATCTGATCTGATG…	*	AS:i:1394	EV:Z:0.0
CR_039603	0	UN00031	38	255	657M8S	*	0	0	CTTATATCTCCTACAAAGTCACCACCAAGAGTAATTTACCTGACTTCCAAGGGCAAGAAAAGATTGTTATTCGACGCTATAGTGATTTTGTTTGGTTGCACGATCACCTTTTTGAGAAGTATAAGGGAATATTTATTCCTCCTCTTCCAGAGAAGAGCACTGTAGAGAAGTTCAGATTTAGTGCAGAATTCATTGAAATGCGGTGTCGAGCTCTGGATGTTTTCATTAACCGCATAGCTTCACATCATGAACTTCAAAAAAGTGAGGATTTAAGAATATTTTTGGAGGCAGATGAACAGACAATGGATAGAGCCAGGTCCCAAGAGACTGGTATTTTCAAGAAAAAGCCATCTGATCTGATGCAAATTTTTAAGGATGTACAATCAAAAGTGAGTGATG…	*	AS:i:1302	EV:Z:0.0
SS_089060	16	UN00031	96	255	549M1D92M	*	0	0	AAAGATTGTTATTCGACGCTATAGTGATTTTGTTTGGTTGCACGATCACCTTTTTGAGAAGTATAAGGGAATATTTATTCCTCCTCTTCCAGAGAAGAGCACTGTAGAGAAGTTCAGATTTAGTGCAGAATTCATTGAAATGCGGTGTCGAGCTCTGGATGTTTTCATTAACCGCATAGCTTCACATCATGAACTTCAAAAAAGTGAGGATTTAAGAATATTTTTGGAGGCAGATGAACAGACAATGGAAAGAGCCAGGTCCCAAGAGACTGGTATTTTCAAGAAAAAGCCATCTGATCTGATGCAAATTTTTAAGGATGTACAATCAAAAGTGAGTGATGTTGTTCTTGGAAAGGAAAAGCCAGTTGAAGAATCAAATCCTGAATATGAGAAGTTGAA…	*	AS:i:1239	EV:Z:0.0
CR_061548	0	UN00031	220	255	60M1I18M1D25M1I3M1I31M	*	0	0	GCAGAATTCATTGAAATGCGGTGTCGAGCTCTGGATGTTTTCATTAACCGCATAGCTTCATCATCATGAACTTCAAAAAGTGAGGATTTAAGAATATTTTTGGATGGCGAGATGAACAGACAATGGATAGAGCCAGGTCC	*	AS:i:244	EV:Z:1e-64
CR_042769	0	UN00031	463	255	95M1I684M	*	0	0	GAAGAATCAAATCCTGAATATGAGAAGTTGAAGCACTATATATTTGAGCTTGAAGATCATCTAGCTGAAGCTCAAAAGCATGCATATCGTCTTGTAAAAGAGACATAGAGAGTTAGGACAGTCTTTGTCAGATTTTGGAAAGGCAGTCAAACTCCTGGGATCTTCTGAAGGAAATTCCCTTGGGAAGGCATTTTCTGAACTTGGTGCAAAATGTGAGCTGCAATCAATTAAGCTGCAGAAAGAGGCACATAACCTTCTAATGAATTTTGAAGAGCCATTGAAGGATTATGTTCGAGCAGTGCAGTCGATTAAGGCCACAATGGCAGAAAGAGCAAATGCTTTCAAACATCAGTGTGAACTGGCTGAAACAATCAAGTTCAAGGAGATAGATATAAACAA…	*	AS:i:1536	EV:Z:0.0
CR_061573	0	UN00032	1	255	146M	*	0	0	GTTAAGTAGCAAAGATAATAGGAATGAAAGCTCAAACAAGTAAAGTAAAGAAAATAAAGAAAACAAGGAAAGTAAACAAATGGAAAGTACACAATAATAGCAATCCACAAGTAAGAACAATCTCTTTATCATACACCGTTTGCCTT	*	AS:i:281	EV:Z:5e-76
CR_071406	0	UN00032	30	255	21S21M1D110M1I442M	*	0	0	GCAAGAATAATAGCAAGGTAGGCTCAAACAAGTAAAGTAAAGAAATAAAGAAAACAATGAAAGTAAACAAATGGAAAGTACACAATAATAGCAATCCACAAGTAAGAACAATCTCTTTATCATACACCGTTTGCCTTCCCGCCGACGAGGCCNCATTTGATTGATTGTAGTTTTCGTGGGAAAAGACTACGTGGTAAAACGGAGAAATGAATCCCGGAGTGTCGGTCTCACAAGGAAGACAACTTGGAGATGGTAAAAGGAGTGTTCATACAAGGGATTGTCATCAATGCATACATGAGGTAGTGAAGAGTGAACATATTCAAACAAGTAAGTGAAAATGAACAAAACATAGAACAAAAGTACAAAACGATCAAGCAATATAAGAGAGGTGGAATAGAG…	*	AS:i:1122	EV:Z:0.0
CR_061596	0	UN00033	1	255	456M1D90M	*	0	0	GGGAACGAATATGAAGCAATAAAATGCCAGGATATGACTGCCACAGCAGCAAAAGAGCTGTTAAAAAACATTACTCTGCAAGTTGTAGAAAAAGATTCCACTATACAGCCAAGCACATATGTATTAGTGAATTTATGCTCCATATCTCATGTGAAATTTGAAAAATAAGTGTGCATTTGCAATTGAGAATAGTGACATTTCATATATGTATTTAATTAAATAGAGATCTCCCAGTCACCAAAATAAAATGCATTAAGTTTTTCAAAATAATAAAATAAAGTAAGCTAGCAGATTTATTTGCAAATTTATGAAGCCATACAGTTAATAAACATTGGCTACGTGAGAAATGCAAGTTACCAGTGTAAGGATTACTTCTTTATTGTAATAGTAAGCAATCTA…	*	AS:i:1074	EV:Z:0.0
SS_097085	16	UN00033	382	255	93M1D507M	*	0	0	GTAATAGTAAGCAATCTATAAACAATTCGTTTTGCATCTATAGCACAAAACAAATATACTAGTTCAGAGCAAAAAATATTAAGTAAATATATGAAAAAGGGCATTTAACCGTAGTGTCTTGAGTAAAGCATAAGCAATGGTCATTTAAGATACCTGAGAATCACCACAACTAGAGCCAATATAGACAAAAGCATTATCCAGGTATGAAATTGTTGATGCAATCGAGGTTTCTCCCAAAAGTTCAATTTTGAGTCCAGTAACTCTATAAACCAATAGATAAAAAATCGTTAAGGTAGAGAAATATACTAGAAGCCTTAACTAAAGGAGCTCAAGGTATAAATAACAGCCAAGTGCTTCATACTTTTCTTTTTCATGAGTGATGACAAGTAGGTGAAGAAG…	*	AS:i:1181	EV:Z:0.0
CR_061639	0	UN00034	1	255	640M8S	*	0	0	GTTCTGTCTGTACAAGGATTTACCATTCTGAAGAATAAGAAGCTGTCCTCTGAAATTACAAAGTACACTATGGATCTACGTTTGAATCTATACTATGGATATACGTCTGACTCATCATCCTCATCATGATGATCGTGCTACGCTCTTGCCTGCTCCTGAACCTGATTCAGTACCTGCTCCTGAACCTGATTATGTACCTGCTTCAGTACCTTCTACACAGCGTTCAGGGTCGTCTTCTGTTCCTCGGACAGCACTAATTCAGCACTGCCAATTTCACCTGAAATTCGTGTGTCTCGGGCTGAGGTGATGTGTATTCAATCCACTATAACTCAGATGAAGGCATCTATCACGAATCTCCAGGGTGCTACATCCTCACTTGAGCAACTTTTGCTTGACAAG…	*	AS:i:1269	EV:Z:0.0
SR_143912	16	UN00034	594	255	116M	*	0	0	TTTTTGGTATGTTTTATGTTATGAGCATGCTGCTACTTTACATAAATCTTTTGATGCTGGTTATGGTAGTTGTTGGTGGATATTAGCTTGATGCTGACTATTATGTTGTTGATAAT	*	AS:i:230	EV:Z:1e-60
CR_114048	0	UN00035	1	255	592M	*	0	0	CTCGATTGATTACTTCTAAATGAAATCACAAATAAAAATCAATCATCCATTTTTAATTGATTTTCAATGACAAAGCTTACTATCAATCACAATTGATTGCTTCTTTCGTAGTTAAATTTTTTTTTTCTTTCTTGAAAAAAAGCGATAATACAAAATCAATTGCTTTTCTGTATCTTTGTCGTTCGCTTTAGGCCGAGCTCAGAGGCCAGAGCTTAGTCACGTGATATCATCGTGTACTTCGTAGATGAAATCTCTAAATCTCTCGGAGAATCTCCTGTACCGATAGGGGAGGTCTAGCTAAGACAAGCCCCCAAACAGTCGGATGGAGGTGTTGATGGTAAATCGTCAAGCGGAGGGGGGCAAAATCCGCTAACGATATAGAACCTCCAACCCGATGTA…	*	AS:i:1166	EV:Z:0.0
CR_061703	0	UN00035	173	255	4S187M1D12M1D43M	*	0	0	TGTGTCTTTGTCGTTCGCTTTAGGCCGAGCTCAGAGGCCAGAGCTTAGTCACGTGATATCATCGTGTACTTCGTAGATGAAATCTCTAAATCTCTCGGAGAATCTCCTGTACCGATAGGGGAGGTCTAGCTAAGACAAGCCCCCAAACAGTCGGATGGAGGTGTTGATGGTAAATCGTCAAGCGGAGGGGGCAAAGTCCGCTACGATATAGAACCTCCAACCCGATGTAGGATAAGAACTATAAAC	*	AS:i:466	EV:Z:1e-131
CR_061725	0	UN00036	1	255	5M1I163M1D2M1D9M1D12M1I364M1D8M1D14M1D7M1D15M7S	*	0	0	GGGGTGATGAGTATGTATAATACTATTCTTTACAAGATTAATCAATGAATCCGAGATTAGGAGTAACTACTGGCTATCAGTATACCATACCATCAATCACTTTCTCTTTTATCGTCGGGTTTGATTAATTGGACAGAGGCTGCTGGTATCCTGCTCCACCACTCCCTAACCTCTAATCAATTTTCACTGCTATTTTTCCTCAAAGGCATCTGCCTTGTAAAATACTCCAAGAAAGCAAGCAGCATCACTTGCTTGAAGGGAACCAAAGCAATTACTGCAGCCATCAACACCAAACCAAGTGCTGCCTTATCAGTTGCCTGAGGAACTACGGCAAATAGGAGTGCTCGTAATTTCAGTAGAACAATGTTTCCATTTTGAATATATGCCTCCACGTGAGAG…	*	AS:i:1124	EV:Z:0.0
CR_097993	16	UN00036	1	255	845M	*	0	0	GGGGTATGAGTATGTATAATACTATTCTTTACAAGATTAATCAATGAATCCGAGATTAGGAGTAACTACTGGCTATCAGTATACCATACCATCAATCACTTTCTCTTTTATCGTCGGGTTTGATTAATTGGACAGAGGCTGCTGGTATCCTGCTCCACCACTCCCTAACCCTTCTAATCAATTTTTCACTGCTATTTTCCTCAAAGGCATCTGCCTTGTAAAATACTCCAAGAAAGCAAGCAGCATCACTTGCTTGAAGGGAACCAAAGCAATTACTGCAGCCATCAACACCAAACCAAGTGCTGCCTTATCAGTTGCCTGAGGAACTACGGCAAATAGGAGTGCTCGTAATTTCAGTAGAACAATGTTTCCATTTTGAATATATGCCTCCACGTGAGA…	*	AS:i:1675	EV:Z:0.0
SS_107464	16	UN00036	652	255	657M	*	0	0	AATAATTCAATAAGAGGAAAAAGCAACTCCTGCATTACTGCTATATTGGCATCAATCCCTTCCACTTTAACTCGCTCAACAGTTGCTTGAGCAGCTTCAGCTCTTCCTATGTCCTTTCTGGACATCTTGACTGCAGCTTCCAGAGGATGTTTTTCACCAACACAAACGTTGCCAGCTTGAGAAGATACTTCTCCCATGTCCATCTCCTTGTATGAAATAATTCCAAGTCTGCAAATTGTAGAGTATGAAACTGGGACCTGTCTGCTAGCATTTTGGGGGAACCAAGAAAGCCACGACGAGGGCCAGTAGAATTCATGAGTATCAAATAATTTGAGAGAGTTTCCAAGATAGCATCACCCCTTGGAAGACTTTCAGCCAAGTTATAACATAGTATGGTTT…	*	AS:i:1302	EV:Z:0.0
CS_053895	0	UN00036	1044	255	4M1D36M1D449M	*	0	0	ATGGTTTGTAATTGGATGGAGAGACATGGAAAGCCTCTCTACTGCTCGATATCGAAGAATTCCTAGAATTGCACGAGCAAGTGCTTCAGATTGTGGATAATCACTGAGATTATATCTGCGGATGAATTTATGAGCATGTAGTATCTCGAGACATATATCCAACCAATAGTCACGTCGTGAGCTTCCTTTGAATTCAGGGAACTCAAAGCATACAGGTTCTGCCATAGATGAAGACTTGTACATCACTGCTTTATCAAAAATGCGAGCACCCAGTGGTCCAGTTAATTCAGGCTTAATAGCCTGTTTCATATCTGTCGCCAGATCATATCTCATAGCTTTGTCATATAAACCAACTCCAGATTCAAAGTAAAGAGCACGGTTGGTCAATGAAAGCCTTCC…	*	AS:i:955	EV:Z:0.0
CR_093192	0	UN00036	1163	255	2S585M	*	0	0	ACGCGGATGAATTTATGAGCATGTAGTATCTCGAGACATATATCCAACCAATAGTCACGTCGTGAGCTTCCTTTGAATTCAGGGAACTCAAAGCATACAGGTTCTGCCATAGATGAAGACTTGTACATCACTGCTTTATCAAAAATGCGAGCACCCAGTGGTCCAGTTAATTCAGGCTTAATAGCCTGTTTCATATCTGTCGCCAGATCATATCTCATAGCTTTGTCATATAAACCAACTCCAGATTCAAAGTAAAGAGCACGGTTGGTCAATGAAAGCCTTCCCGGCCAAGCAGATAGTCCAATATGCTGGAAAACTGGCTGTGTGGGAACTATACCATCTACATCTAAAATAACCTCTTCCTCCATAAGTGCAAGGTTGGACATATTATGAGAACCA…	*	AS:i:1160	EV:Z:0.0
SS_074480	16	UN00036	1647	255	44M1D609M	*	0	0	CATGTCAGAACCTCAAAAAAGGTTGCTAACTGTTATTACATCGGCAATAACAGCACAGGCTGGAGCTATTCGTGCAAATGATTCTGCACCAACAGTCCTCTTATCATCAACCTCAACTGCCGTCCTTGTGGAGCTAGAGTAAAACATTGACCAGCCATCCTCATCCTCCCCTTCCTGGTTGATCTTAGTAGCAGTTTCAGGTTCCATCACTTCATTCCCTCTACATGGAGCCTCCCAAGCTAGCATCATGTCAAATGTCAAGCGTCGGAAATTATTTTCACCCAAATAATCAGCGCCTTTGGTTGCCTCACAAAGGGCTTGGAATGAACAGAATTCAAGAAAGTTCCTAGCGTATACTGAGGGCTGTTTAAGATTATCAAGCACCTCCAAATCAAAGCG…	*	AS:i:1286	EV:Z:0.0
CR_021671	0	UN00037	1	255	473M	*	0	0	GGAGAGTTCCGCTTCTGATTCCCATTTTCAACCACTGCTACATTCTCTGTAATCCATCCTTAGCGGGAAACCCATTTCTTACGTCGACGGAATCGGATTTACTGCTGCGGCTTAGATCTGATGGACTTCTTCGATCGCGAGTCTTCTCTATTCCGATCAATCAGCGAAATCTCCGCCGCCTCATCCTGCGATACTTCTCGGAGAAGCCTTGACGCGCTCGCCGGAGGACGCATGTCGCGGTGGGTTGAGTTCTGGAGCGCCGCCGCCATGTATAGACGCGGGAGAAACACAAACTATTCCTATTCGTCTTCCGCTTCCCCTGAGCGATACTCTGGTATTGGGAATCTGTGTTTTAGAGGGTTGCATTAGAAAACTAGAATTGTTTTAAATAAATAAAGA…	*	AS:i:938	EV:Z:0.0
CR_061761	0	UN00037	1	255	20M1D3M1D6M1I47M1I2M1I393M	*	0	0	GGAGAGTTCCGCTTCTGATTCCATTTCAATCCACTGCTACATTCTCTGTAATCCATCCTTAGCGGGAAACCCATTCCTTTCACGTCGACGGAATCGGATTTACTGCTGCGGCTTAGATCTGATGGACTTCTTCGATCGCGAGTCTTCTCTATTCCGATCAATCAGCGAAATCTCCGCCGCCTCATCCTGCGATACTTCTCGGAGAAGCCTTGACGCGCTCGCCGGAGGACGCATGTCGCGGTGGGTTGAGTTCTGGAGCGCCGCCGCCATGTATAGACGCGGGAGAAACACAAACTATTCCTATTCGTCTTCCGCTTCCCCTGAGCGATACTCTGGTATTGGGAATCTGTGTTTTAGAGGGTTGCATTAGAAAACTAGAATTGTTTTAAATAAATAAAG…	*	AS:i:890	EV:Z:0.0
CR_108788	0	UN00037	1	255	70M1I403M	*	0	0	GGAGAGTTCCGCTTCTGATTCCCATTTTCAACCACTGCTACATTCTCTGTAATCCATCCTTAGCGGGAAACCCCATTTCTTACGTCGACGGAATCGGATTTACTGCTGCGGCTTAGATCTGATGGACTTCTTCGATCGCGAGTCTTCTCTATTCCGATCAATCAGCGAAATCTCCGCCGCCTCATCCTGCGATACTTCTCGGAGAAGCCTTGACGCGCTCGCCGGAGGACGCATGTCGCGGTGGGTTGAGTTCTGGAGCGCCGCCGCCATGTATAGACGCGGGAGAAACACAAACTATTCCTATTCGTCTTCCGCTTCCCCTGAGCGATACTCTGGTATTGGGAATCTGTGTTTTAGAGGGTTGCATTAGAAAACTAGAATTGTTTTAAATAAATAAAG…	*	AS:i:930	EV:Z:0.0
CR_061831	0	UN00038	1	255	39M1I282M11S	*	0	0	GAGAACATCAGCTTTCACATCTTCAAAAGTCCTCCACCCNCAGATGCATACGAACCAAGTTGTCCCATGATTCCATATGCGGCCCTTTGTGCCTGAGTAAGATCCCAATAAGACATAATTGCGGGCTGGTCCACAATGCTCTCACATCCACCAAAGGATGGGGCAATGTATGGAATTTTCAGTGCGTCCACAAATTTTGCAGTGGTCATCAGGTCCCCATCAATCTCAAAACTGACGACACCGCCAAAGCCAGTCATTTGCTTCTTTGCAATGTGATGTTCTGGATGGCTTGGCAAGCCAGGATAATAGACACTTCTCACCTTTGGTGGGCCT	*	AS:i:628	EV:Z:1e-180
CS_087325	16	UN00038	252	255	548M	*	0	0	GTCATTTGCTTCTTTGCAATGTGATGTTCTGGATGGCTTGGCAAGCCAGGATAATAGACACTTCTCACCTGCAACTCATTTTCAAGAATGAGTTATGCTGAAACAAATTTAGAAAAAGTAATATTGGGAAGAGGTAGCAGAAGCATGAGCATCGCTCTCTGCAAGAAGCTTTTGTTTATTCGAAAATGTCTTTGTCATTAAAATGAAAAACATAAATTTTAGCTTCATTATATGATTATTTTGCTTTACTGTTCTTCTAGTCTAGTTAACAATGTTATGTAATTAGTTATTAAATTAAAAATTAAAAAAAAAAAAACAACTCACTACTTGCAACAGTTTGCAATCCACTTGGACTAGAAAAGATCTAACTACAATACCTTTGGATGGGCCTCTAAAACT…	*	AS:i:1086	EV:Z:0.0
CR_099760	16	UN00038	712	255	80M1D550M	*	0	0	CTCGGATGATAAGATATGCAGCATTAGGATTGAGAGTACCGCCCAGGATATGATGCAAGTTACGAACAACTGAAACCAACTTTTCAGGTCCACTAATGCATCCTGCCAGTACCTGCAACAAGAAATGCATTTAGCTTAGGTGAAACTGGTCAAAGCATAACAGATAGGAGTACATGGTAGCTAAAAACACTAGCAGTGACATCAGCATACATCATTATGTCCCCCAATGAATTTTGTTGCGGAATGCAGGACAAGGTCAGCACCGAGAGCTAAGGCCTTTTGGTTGAGAGGAGTAGCAAAAGTTCCATCTATGCAAACCAAGGCACCTTTTTCATGGCAAAGCTTTGAAACCAGCTCAATGTCAACACATCTGAATAATGGATTTGTCGGAGATTCTGT…	*	AS:i:1241	EV:Z:0.0
SR_089674	16	UN00039	1	255	510M2D8M1D3M1D8M1D7M1D3M1D3M1D7M	*	0	0	GTGGCAAAGTGTTGCTCATTAGTTGGAGACAAGACAAGACTTCTCAGCTTTCTCTTATGTTGACTAGCTACAATAGCACAAGTCTGGCAGTCGATCATGCACGGTGAAGAGTGGCAACTAATCATCGGGATTAAATCTTTCTGCCTTTTTTTATCAGAAATTCTCTTTGCTCCTTTATCTTGAGCATCAACAACTTCCTTTTCACAAGGTTCTCTCTGAGTTTTGTCACCTTTGAGCTTGATTATACTATTACTAAAACAGAAACCTGAATCACCAGCAGAACTAGGACTACTTGAATTTTTAGTTACAGGTTCATAATCTTCTTGTTTGATATCAAGAATTTCAGGTTGCGGTTTGCTTTGATGGCTGGTTTCTAGAAGAAGATTCACTCTTCCAGAA…	*	AS:i:1033	EV:Z:0.0
CR_061903	0	UN00039	11	255	135M1D217M1D139M1D67M	*	0	0	GTTGCTCATTAGTTGGAGACAAGACAAGACTTCTCAGCTTTCTCTTATGTTGACTAGCTACAATAGCACAAGTCTGGCAGTCGATCATGCACGGTGAAGAGTGGCAACTAATCATCGGGATTAAATCTTTCTGCCTTTTTTATCAGAAATTCTCTTTGCTCCTTTATCTTGAGCATCAACAACTTCCTTTTCACAAGGTTCTCTCTGAGTTTTGTCACCTTTGAGCTTGATTATACTATTACTAAAACAGAAACCTGAATCACCAGCAGAACTAGGACTACTTGAATTTTTAGTTACAGGTTCATAATCTTCTTGTTTGATATCAAGAATTTCAGGTTGCGGTTTGCTTTGAGGCTGGTTTCTAGAAGAAGATTCACTCTTCCAGAAAGTAATAGGGAA…	*	AS:i:1076	EV:Z:0.0
SS_079136	0	UN00040	1	255	510M8S	*	0	0	GTCGGCACAAACAACAAATTTACCCATGGCAAGAGCCTCAGCTGTTGCGGTGCACAGCACATCGCTTACACTGGGATTTATAAAGACCTTGTAACTGCAAGCAGAAATGGTGTTGAATTAGAACAGGTAAAAGAAGGCACTGAAGAAAAAGTTAGTAGCTATGACTAAGCATCATTCATGCATGGAGAACAAATTCATAATTCATTAAATCCATTCCATTTTTATGTGTGTGGATAAGTGATAACCTGGGTCAGTTAATGTCTCTATAGCTATGATTGCACCATAACTGAAGAAGACAATTAACAAATTTATGTATTGCCATAATATTATAAAAGGTTCTATATGATATCTTACCCGTGAAGTGAATCATCAGCATGGTCTCTGCCTTTCATAAAGTTG…	*	AS:i:1011	EV:Z:0.0
CR_061908	0	UN00040	230	255	592M	*	0	0	GTGGATAAGTGATAACCTGGGTCAGTTAATGTCTCTATAGCTATGATTGCACCATAACTGAAGAAGACAATTAACAAATTTATGTATTGCCATAATATTATAAAAGGTTCTATATGATATCTTACCCGTGAAGTGAATCATCAGCATGGTCTCTGCCTTTCATAAAGTTGACATTTAGATTCAACCGTTTAGCTGCGCTCTGAACTTCATGAGCATCTTCTCCATTTCCAAAAGCATCCAAGTTGAAGCCATCCAGATCCTTTTTGTGCTTTGATAGGAGATCAATCAACTCTCTGTACCCCTTGCCCAATCCAATCTTGCTAGCAATATGACTCTTTCGTTAGAAACACTGCTCTCCACGTTCCCGGTCAGCAGCAATTTTATCTCCAATCTTCAGAA…	*	AS:i:1173	EV:Z:0.0
SR_095719	0	UN00041	1	255	485M1D62M14S	*	0	0	GATAAGCTCTCTATTTCTAACGTTCCACTTGGATCACCCAGGTTAGGAACTTTTATTCTTTTTCTGAACTCACATGTGTTGCTTTTAACTGATATATTTACTCTTTCGTGCATTTGAATTAAGAGGAACGCGTAGTCTAAATGAGACTTACTAACGATCCTCATCTAGTTTGGCAATTTAGCTCTCAAATCGTTTCTAGGATTGATCGGTTAATGGTTGGGTAAGCACTTGGCTTCTACACCAAGCCTAACACATAGCAAAGAATCTTTTGAATGATCAAACACAAATGTTTCGATTATGTTTTCGTCAAGTATTACTCTTGCAAGTTGTGTATGTATAGAGATCGCTTGCCTCTAGTTTTGCTAAGATAACTGCTCGGTACAATGATCGGGAAATATT…	*	AS:i:1068	EV:Z:0.0
CR_061954	0	UN00041	196	255	544M	*	0	0	CTAGGATTGATCGGTTAATGGTTGGGTAAGCACTTGGCTTCTACACCAAGCCTAACACATAGCAAAGAATCTTTTGAATGATCAAACACAAATGTTTCGATTATGTTTTCGTCAAGTATTACTCTTGCAAGTTGTGTATGTATAGAGATCGCTTGCCTCTAGTTTTGCTAAGATAATTGCTCGGTACAATGATCGGGAAATATTGCTCTATGTAGGTTTTGGACTCATATAGTTATGGCATATGCTTTTACATTTTGGACATGCTATGTTCTTCGAATGGAGTATAAAAAAGTTGCAGATATGCGTCTCCAGTTTCTAGCTTTGGAAGGGCGCCGCCCTGATCAATTTACGGTCCTTGTGAGGAATGTTCCCCCAGACCCGATGAATCAGTTAGTGAAG…	*	AS:i:1078	EV:Z:0.0
CR_061978	0	UN00042	1	255	132M1D3M1D273M1D1M1D30M1D34M	*	0	0	GTGGAGACCAAGCTTATCAGTTATCTCAGCAGCATTCATTGCATTCGGAAGATCTTGTTTGTTAGCAAATACAAGTAGCACAGCATCACGAAGTTCATCCTCATTCAACATCCTATGCAACTCGTCCTGCCTCACACTACCGTCTCATGGTCATTGCTATTCAACAACAAAGAATAAGTCCCATGAGTGCTTCTGGTAATGAAGTGCCTCCACAATGGGCGGATCTTGTCCTGGCCACCGACATCCCAAACTGTGAAGCTGATGTTCTTGTACTCAACAGTCTCCACATTGAAACCAATTGTAGGGATGGTAGTCACGATCTCTCCAAGTTTGAGCTTGTACAAAATAGTGGTCTTACCAGCTGCATCAAGACCAACCATTAGAATACGCATCTCCTTC…	*	AS:i:894	EV:Z:0.0
SR_117878	0	UN00042	1	255	162M1D39M1D308M	*	0	0	GTGGAGACCAAGCTTATCAGTTATCTCAGCAGCATTCATTGCATTCGGAAGATCTTGTTTGTTAGCAAATACAAGTAGCACAGCATCACGAAGTTCATCCTCATTCAACATCCTATGCAACTCGTCCTGCCTCCACAACTACGGTCTCATGGTCATTGCTATCAACAACAAAGAATAAGTCCCATGAGTGCTTCTGGAAATAAGTGCCTCCACAATGGGCGGATCTTGTCCTGGCCACCGACATCCCAAACTGTGAAGCTGATGTTCTTGTACTCAACAGTCTCCACATTGAAACCAATTGTAGGGATGGTAGTCACGATCTCTCCAAGTTTGAGCTTGTACAAAATAGTGGTCTTACCAGCTGCATCAAGACCAACCATTAGAATACGCATCTCCTTC…	*	AS:i:987	EV:Z:0.0
SR_067835	16	UN00043	1	255	228M1D29M1D3M2D3M1D13M1D1M1D5M2D494M	*	0	0	GGAGAATGTCTAGCTATCTCAGCCGTGGCCTATCTTACTAGCCGCAAAGGTTCTTCTATAATTTGTAGTGCTTTACTAAAATATGGGTTTGCATCTTTTGCATTACTCATTCTTGAGACCCTAGCTAAAATGTCAGACATTAAAAAGGGAGAGCTTAATCCTATGTTTGGTAAAGAAAAATCCCCAGAGTTTTTGGCTATGCAAAGTAGTGAAGCTAAGAGGGGGGCTAATAATCCTAGATATGGTAAACCGGTTTTACCTCACTTTTCCATTTTCATTCAGCCTAAACCTGTGTATGTGTACGATAGTGTAAGCAAAGAGCTTATCATGTCTTTTCCTGAAGGTATAGTGGTAGCCACTAAAACTCTCCATATAGGATATCAGACCCTTAAAAGATGC…	*	AS:i:1475	EV:Z:0.0
CR_062048	0	UN00043	175	255	46M1D55M1D311M1D111M1D100M	*	0	0	GAAAAATCCCCAGAGTTTTTGGCTATGCAAAGTAGTGAAGCTAAGAGGGGGCTGAATAATCCTAGATATGGTAAACCGGTTTTAACCGTTCACCTTTTCCATTTCTATTTCAGTCCCTAAACCTGTGTATGTGTACGATAGTGTAAGCAAAGAGCTTATCATGTCTTTTCCTGAAGGTATAGTGGTAGCCACTAAAACTCTCCATATAGGATATCAGACCCTTAAAAGATGCTGTAATTCCGATCCTAAGGAGGTGTTCACTCCCAGAAAAGGACCACTACAAAACCGTACACTTATCTTTAGCTACACTCCTCTTCCTCGGGAGATCTAGTTAGTAGTTTAGCGAAACTAGTGTTTATCAAGCCAATATGGCAGGTATGCCCAGACGTATAGTAGACT…	*	AS:i:1207	EV:Z:0.0
CR_062065	0	UN00044	1	255	167M1D6M1D3M1D116M2D194M	*	0	0	AAAGTTGAATTCTTTAATCTGAAACTCATTCTCATCCTTTGTTCTTTCGTTTCTGGGTCGTTTGCTGTGGCAATTCTATGCAATTTCGCGTTCTTAATCTCTGGGAAAAGTTTTTCTGCATGTCTCTGCGTGATTCAGTTTCTTTGGCATTCGTAATTTTTTTTGTTTTTTGGTGATCCGCTTCAGTTCTGGATTGATGTAATGTTTTGAACAATGAATTTACTCGGAATTGTTTTTGGTTTGATTCTGCTGCTATCATAGCATCATTTGATTTGATATCATTTTTTTTTATTTTTAATCTGAAATCTGTAANGGGTTTCTCTAAATTTCATAATTCTCCAGAAAGTTTGAATTTTTAACTATTTCATTTGCCCGGGTACCCTATTACAGCTGGCAGGC…	*	AS:i:914	EV:Z:0.0
CR_095855	0	UN00044	1	255	164M1D149M1D46M1D166M	*	0	0	AAAGTTGAATTCTTTAATCTGAAACTCATTCTCATCCTTTGTTCTTTCGTTTCTGGGTCGTTTGCTGTGGCAATTCTATGCAATTTCGCGTTCTTAATCTCTGGGAAAAGTTTTTCTGCATGTCTCTGCGTGATTCAGTTTCTTTGGCATTCGTAATTTTTTTTTTGTTTTGGGTGACTCCGCTTCAGTTCTGGATTGATGTAATGTTTTGAACAATGAATTTACTCGGAATTGTTTTTGGTTTGATTCTGCTGCTATCATAGCATCATTTGATTTGATATCATTTTTTTTTTTCATTTTAATCTGAAATCTGAATGGGTTTCTCTAAATTTCATAATTCTCCAGAAAGTTTGAATTTTAACTATTTCATTTGCCCGGGTACCCTATTACAGCTGGCAG…	*	AS:i:1019	EV:Z:0.0
SR_015485	0	UN00045	1	255	96M1D10M	*	0	0	GGTGTCTTGATATGTCGGGTTATTTACTCGAGTTAAAGTAAAGTTCAATGATAAGATATTTTGGCATTTGACCTTTTCATGTACTGAAAAAAAGGGTCAGATAAAT	*	AS:i:194	EV:Z:7e-50
CR_062089	0	UN00045	18	255	3S113M	*	0	0	GTCGGTTATTTACTCGAGTTAAAGTAAAGTTCAATGATAAGATATTTTGGCATTTGACCTTTTCATGTACTGAAAAAACGGGATCAGATAAATGCTAATTTCTTTTTTCTGATTTA	*	AS:i:224	EV:Z:8e-59
SR_031604	0	UN00046	1	255	37M1I613M	*	0	0	GGTATGCTTAACTTTCTTGGAGCATTTTGTGGTTTCATTTGGTTCGATACCTATATGTCCATGCTTCCCACATCCTTATAAAAAAGTTGAACAAGGTTATGTTGGATTAATTTCTCAATTTGGTAAATTTTATAAATTTGTTGATCCTGGCTTGGTTAAAGTAAATGTGTTCACTGAGGAAATTCTTAGAGTTGATATTAAAATTCAAATCACAGAAATCCCGCATCAATTTATTATGACAAAGGATAATGTATATGTTCAAATTTATTCGGTAATCTATTGGCATGTAATTAATCCTTACAAATCAGTATTTGGTATTGCGGATGTTCGTAAGGCTCTTGTCGAACGTACACAAACTACACTGCGCCACACTCTTGGTACACGTGTTCTTCAAGATTG…	*	AS:i:1281	EV:Z:0.0
SR_125671	0	UN00046	1	255	78M1D133M1D250M1D6M1D179M	*	0	0	GGTATGCTTAACTTTCTTGGAGCATTTTGTGGTTTCATTGGTTCGATACCTATATGTCCATGCTTCCCACATCCTTATAAAAAGTTGAACAAGGTTATGTTGGATTAATTTCTCAATTTGGTAAATTTTATAAATTTGTTGATCCTGGCTTGGTTAAAGTAAATGTGTTCACTGAGGAAATTCTTAGAGTTGATATTAAAATTCAAATCACGAAATCCCGCATCAATTTATTATGACAAAGGATAATGTATATGTTCAAATTTATTCGGTAATCTATTGGCATGTAATTAATCCTTACAAATCAGTATTTGGTATTGCGGATGTTCGTAAGGCTCTTGTCGAACGTACACAAACTACACTGCGCCACACTCTTGGTACACGTGTTCTTCAAGATTGTAT…	*	AS:i:1253	EV:Z:0.0
CR_091873	16	UN00046	15	255	51M1I4M1D388M1I10M2D2M1D82M1I2M1D8M1D51M	*	0	0	TCTTGGAGCATTTTGTGGTTTCATTGGTTCGATACCTATATGTCCATGCTTCCCCAATCCTTATAAAAAAGTTGAACAAGGTTATGTTGGATTAATTTCTCAATTTGGTAAATTTTATAAATTTGTTGATCCTGGCTTGGTTAAAGTAAATGTGTTCACTGAGGAAATTCTTAGAGTTGATATTAAAATTCAAATCACAGAAATCCCGCATCAATTTATTATGACAAAGGATAATGTATATGTTCAAATTTATTCGGTAATCTATTGGCATGTAATTAATCCTTACAAATCAGTATTTGGTATTGCGGATGTTCGTAAGGCTCTTGTCGAACGTACACAAACTACACTGCGCCACACTCTTGGTACACGTGTTCTTCAAGATTGTATTGAAAATCGTGA…	*	AS:i:1122	EV:Z:0.0
SR_055894	0	UN00047	1	255	83M1I223M1D3M2D15M1D1M1D8M1D395M	*	0	0	ACGACACACACTTCCTTCCCTCGGGCATCGACCCCATCGCTCTAGCAACACAACTACATGCATACTTGCATCTACAGACAATANACACCTCCTTTCTTCAGTGAACCTATTCCCCTTAGTGCACCTATAGCACACTCCTTTCTTGACCTTCACTGGGGGTTCTTTCTTAGGCCGGTTCAGCTCCGGTTCAGCACCAATGAATTCCTCATGAGCATCTTCGTCTTCTGATTCAATATCACAGAAAGTAACAACTGGAGCTCTCTTCACCTCATAGCCTTGTTCATTATTATTACAATCCCCAAATTTATGAGACGAAACCCGGGAAGACGGGTAATCAAAGCTCAAAACTGAGTCATTTGATGCCCAATCTGGCTCATTCACACCATTACAGGAAGGTGG…	*	AS:i:1394	EV:Z:0.0
CR_062127	0	UN00047	118	255	7S36M2D144M1D2M1D16M1D379M	*	0	0	CCCTACTGTGCACCTATAGCACACTCCTTTCTTGACCTTCACTGGGTGCTTGCTTAGGCCGGTTCAGCTCCGGTTCAGCACCAATGAATTCCTCATGAGCATCTTCGTCTTCTGATTCAATATCACAGAAAGTAACAACTGGAGCTCTCTTCACCTCATAGCCTTGTTCATTATTATTACAATCCCCAATTACTGAATGACGAAACCGGAAACGGACGGGTAAATCAAAGCTCAAAACTGAGTCATTTGATGCCCAATCTGGCTCATTCACACCATTACAGGAAGGTGGAAACCTTAATGTCTGCGAACTTCTAGAAAATTCCCTAGACATCTCAAAACTGCTGGAAAACCTAAACGCACCTGAACTCCCCGCCCTGTCCAGGCCAACAGAGGAAGATG…	*	AS:i:1084	EV:Z:0.0
SS_087507	16	UN00048	1	255	690M	*	0	0	CTCGTGCAAATTGCTATAATCTGTATCTAGACCAGACTTCAAAAGTTCCTTCTACATCAGAGATGTTTACTTCTCAAAAAGCTAGTGATGTCTGGAAACCATGAAAGCAAACACAATTGCACATTCAGAAACCAAAAGGCAAAGAGAAACACAAAGTGGATAACTTCTTAATTGACCTAAAACATATCATATTTACACTTAGCTCAAACACATCATTTATCTCAGATTTCAGAACGCCTACAATCTTCACACAATTGAGCTAATTCACAACCTCTATAAGGTCTCAACTTCTCTAAATTCCATCACAATAAGACAAAATATTCGGCATTTCAATCCAAAAATACAACAATTTTGGCTAATCCAATCATTTTACTTCAAATAACCAAAATATTCAAAGAG…	*	AS:i:1368	EV:Z:0.0
CR_062135	0	UN00048	62	255	14M1D509M25S	*	0	0	GATGTTTACTTCTCAAAAGCTAGTGATGTCTGGAAACCATGAAAGCAAACACAATTGCACATTCAGAAACCAAAAGGCAAAGAGAAACACAAAGTGGATAACTTCTTAATTGACCTAAAACATATCATATTTACACTTAGCTCAAACACATCATTTATCTCAGATTTCAGAACGCCTACAATCTTCACACAATTGAGCTAATTCACAACCTCTATAAGGTCTCAACTTCTCTAAATTCCATCACAATAAGACAAAATATTCGGCATTTCAATCCAAAAATACAACAATTTTGGCTAATCCAATCATTTTACTTCAAATAACCAAAATATTCAAAGAGATAAGAGCATACGGCAAAGCGAAGGGGTAAACGACTAGAGAGACGCGAGAGCCGTAGTGCTC…	*	AS:i:1029	EV:Z:0.0
CS_072851	16	UN00048	148	255	644M	*	0	0	AACACAAAGTGGATAACTTCTTAATTGACCTAAAACATATCATATTTACACTTAGCTTAAACACATCATTTATCTCAGATTTCAGAACGCCTACAATCTTCACACAATTGAGCTAATTCACAACCTCTATAAGGTCTCAACTTCTCTAAATTCCATCACAATAAGACAAAATATTCGGCATTTCAATCCAAAAATACAACAATTTTGGCTAATCCAATCATTTTACTTCAAATAACCAAAATATTCAAAGAGATAAGAGCATACGGCAAAGCGAAGGGGTAAACGACTAGAGAGACGCGAGAGCCGTAGTGCTCGAAGGCTTGCTTGAGCGGAGGCCACGCTTCTCGGCTGTCGGGGCAGACCGGGTCCAGGAACGCCTCGATCAGTATGGAATCAATC…	*	AS:i:1269	EV:Z:0.0
SS_105087	0	UN00049	1	255	93M1D3M1D1M1D4M1D475M	*	0	0	CTCCCTCTAAAATAGAAGCAATACCACAATCACATTGAATGACAATTTGCTGCAGTTCTAGTATGATATTACATTACAATACTATAAATTTTACCCTCATGATACTTCATAGACCAAAGATAACTCACAATCGTAGCTGTTCCACATATACTGTTCCATTGCTTCCTCTCGAAACAGTTAAACAGCATATACCCTTATCACTTGATCAATCTTGGCACGACAGACGGGGCAACCCCACTTCTTTGCCTTAATCTCAGCCAGACAAGACATGCACCCAGCCATATGGCCGCACGGGATGCAAGCGCCCTCTGCTGGAGCATCCAAGCACACAACACATGAAGAAGCGTCGGATTGATCTTTCTCGTCTTTGTGTTGTGGTTTAGCAGCTACGTTCTCGAC…	*	AS:i:1106	EV:Z:0.0
CR_062141	0	UN00049	50	255	187M1D5M1D2M1D7M1D410M	*	0	0	CTGCCGTTCTAGTATGATATTACATTACAATACTATAAATTTTACCCCTTGAAAGTATACTTCATAGACCAAAGATAACTCACAATCGTAGCTGTTCCACATATACTGTTCCATTGCTTCCTCTCGAAACAGTTAAACAGCATATACCCTTATCACTTGATCAATCTTGGCACGACAGACGGGGCAACCCACTCTTGCCTTATCTCAGCCAGACAAGACATGCACCCAGCCATATGGCCGCACGGGATGCAAGCGCCCTCTGCTGGAGCATCCAAGCACACAACACATGAAGAAGCGTCGGATTGATCTTTCTCGTCTTTGTGTTGTGGTTTAGCAGCTACGTTCTCGACGGGTTGTGAAGAAAGATCAACAGGGCTAGCATCAATTGATGGATAATGG…	*	AS:i:1168	EV:Z:0.0
CR_062169	0	UN00050	1	255	132M1D10M1D21M1D31M	*	0	0	GCCGTATAGCGCATGGTATAAATCCCGCGTGACACAGAGTTATTGAAGCCAAGTGTCACCTCGGGTTGATCCGAGATCACTGGTGCTCAATGGTTTCTGGATACAGTCAGCCGTTCCCAATGCCCGCTGAGCGATCTACAGGTAGTCCATCGTCGCTCATGGTGCGGATAAGACGAGGTTGGGTTCATAGCCGT	*	AS:i:363	EV:Z:1e-100
CR_070792	0	UN00050	1	255	23M1D178M	*	0	0	GCCGTATAGCGCATGGTATAAATCCGCGTGACACAGAGTTATTGAAGCCAAGTGTCACCTCGGGTTGATCCGAGATCACTGGTGCTCAATGGTTTCTGGATACAGTCAGCCGTTCCCAATGCCCGCTGAGCTGATCTACAGGGTAGTCCATCGTCGCTCATGGTTGCGGATAAGACGAGGTTGGGTTCATAGCCGTCCCAC	*	AS:i:390	EV:Z:1e-108
SS_092213	0	UN00051	1	255	171M2D65M8S	*	0	0	GCCTTAGAGGAATATAAATAATGAGAAACAAAAAATATGCCATTTTGTTAGTGAGGAACAAAGTATGTGACACTACTTACTCGAAGAAGTTTTATAGAGTATCGTCAGTGATGTTATATTAGTACCTCAATGAAGACAAAGTGTTCGGCTTTCTCAATGAGAGAACAATAAATTATGAATGCTATCTTCGGTGTGACTTGTTCCAGCAGACCACTGGCTTACACTTCTAACGACCTATAACATC	*	AS:i:454	EV:Z:1e-127
CR_062299	0	UN00051	147	255	579M	*	0	0	GGCTTTCTCAATGAGAGAACAATAAGCATTATGAATGCTATCTTCGGTGTGACTTGTTCCAGCAGACCACTGGCTTACACTTCTAACGACCTGACAGGAGCAATTAGTTTGAGGACCAACTTCTGCCACTTCATCAGCTGAAAATTGACAAGCCCTCTCTTGTGTTTCCCACCAATCAACTTGCAGGTTTGTCATTGTTTGTTCTGGTTGGTCAGCTACAGTTGGCTGATCAAAAGAACCATGAATTTGAGCAAGACCATTTAGTTTGTTGTCTATATTAGAAGCTTCCATGTCACTGGCTTCTGGGGGCAAAAGCAATGGAACATCTTCAGGTGGTGACTCTGAAGGAAATGAGTCGTATTTTTCATTCACTTCAGCATTTTTAATTTCAACATCCAC…	*	AS:i:1148	EV:Z:0.0
CR_109220	16	UN00052	1	255	155M1D541M	*	0	0	CCTAGTATCAATACTTCTCTCTTGTAGTAGCTCTCTTCTTTCCTAGCTTGTAGTAGCTCTCTTCTTTCCTAGCAAAGAAAGAAATTCTCTCTTTTGCTCTCTAGAAAGAGCTTGTAATATTTTTCCGATAGTAGAATACTTTTATCCTTTCCCGTGGTTTTACCCTATTGGGGTTTTCCACGTAAAAATCATTGTGTCTTATTATTATTCTCTATTATATCTTCATATTACCTATTGCTATATTGTTCATATCGTATAGGCAGGGATTAATCTTGGTAGAGTGACCTTACATGTCTAGGAAAAAGTTGCTGGATGAGACTTGGTATTTAAGTAGTCCATTTGTGACTCACCTCTCTCTTCCAGAATTACTTACCTGGTGTATCGTTCATAATACCATTA…	*	AS:i:1372	EV:Z:0.0
CR_062325	0	UN00052	53	255	110M5S	*	0	0	GTAGCTCTCTTCTTTCCTAGCAAAGAAAGAAATTCTCTCTTTTGCTCTCTAGAAAGAGCTTGTAATATTTTTCCGATAGTAGAATACTTTTATCCTTTCCCGTCGGTTTTTGATT	*	AS:i:218	EV:Z:5e-57
SR_058758	0	UN00053	1	255	742M	*	0	0	ATTTTCAATGCCTTCATAAAAAAATTTCAATAGTATGCTTGCTATTTTCACCCTAATTTGTAAGCTCTTGTCAAAGGTTTATTTGGTGACATAGCAATCCGATCCTTTAGGGGTAGTTTTGTTTTTTCTCTATTATAATGGACGAGTGGCAGTCATTAGTAGTGTCCGACAATTGACTAACCAATCTGAATTTTCAATCCATTTGATTTGTATGTATAATTGACCTGAAATTGGTATATGTCCTGAACTGCTTCCTGTGAGAAAATTTAGAATGCTTATTTTCTAACAATGGTTGAATTTAGTAGGTCCATTTCATAATTGTTATATGAACAGTACATAATATGCATATTCACTATGACCTCAACAGGGCTTTGCTTCACTTTTTTGATCATGATAAGT…	*	AS:i:1455	EV:Z:0.0
CR_062338	0	UN00053	329	255	159M1D18M1I62M1D10M1D6M1D77M	*	0	0	AACAGTACATAATATGCATATTCACTATGACCTCAACAGGGCTTTGCTTCACTTTCTTGATCATGATAAGTTTAAGAGCAAGGATGACTTCATTCAGAACTACAAGAATCTTAGTTCGTTCAATGAATATGAGGTTCAAGTCACAATATTGTTCTTTTTCCTTCTAGTGGTTTTTCTTATCAAGCACTTTCCTCTACATCTTTCACTTTTGTGGCCTATGATATTGGAGTTATTAGATTTATCTAATTTTACTTGGTGTTATATTATTCTGCTAGCTTGCTAATCTTCACAAGGAATTGAGGCCTCATATTCTCCGAAGGGTCATCAAGGATG	*	AS:i:622	EV:Z:1e-178
CR_070100	0	UN00053	329	255	459M1D70M	*	0	0	AACAGTACATAATATGCATATTCACTATGACCTCAACAGGGCTTTGCTTCACTTTCTTGATCATGATAAGTTTAAGAGCAAGGATGACTTCATTCAGAACTACAAGAATCTTAGTTCGTTCAATGAATATGAGGTTCAAGTCACAATATTGTTCTTTTTTCCTTCTAGTGGTTTTTCTATCAAGCACTTTCCTCTACATCTTTCACTTTTGTGGCCTATGATATTGGAGTTATTAGATTTTATCTAATTTTTACTTGGGTGTTATATTATTCTGCTAGCTTGCTAATCTTCACAAGGAATTGAGGCCTCATATTCTCCGAAGGGTCATCAAGGATGTTGAGAAGTCTTTGCCTCCTAAGATTGAGCGAATTCTTAGGGTTGAGATGTCACCACTGCAGA…	*	AS:i:1041	EV:Z:0.0
CR_042444	0	UN00053	534	255	88M1I120M1D229M	*	0	0	CTTTTGTGGCCTATGATATTGGAGTTATTAGATTTTATCTAATTTTTACTTGGGTGTTATATTATTCTGCTAGCTTGCTAATCTTCACAAAGGAATTGAGGCCTCATATTCTCCGAAGGGTCATCAAGGATGTTGAGAAGTCTTTGCCTCCTAAGATTGAGCGAATTCTTAGGGTTGAGATGTCACCACTGCAGAAACAGTAATTGTTTAATGATCTATTCTGTTTTAATGTGTTAACTAATGGTGGTTTTAAAATTTTTGTTTCCTCATGTTAGTATTCCCCTTTCACTGTTGGCAGGTACTATAAGTGGATCTTGGAGCGCAACTTCCACGACTTGAATAAAGGAGTGCGTGGCAATCAGGTTAGTTGGATAGTTTACTATGTATACAAGTCTTGTA…	*	AS:i:852	EV:Z:0.0
CR_070768	0	UN00054	1	255	261M	*	0	0	CGACAATCAAAAAACTAAGGCCATTGGATGCGTAATATATCAACATGATGACAGAAATATTACTGCATCCAACGGGACCAAAAGAGGCCAAACACTGCAAACTACACAAATAAAACTCAAGACAAGAGTTTGTGGCCTACAACGAAATCTAAACTCCAAAAGTGTACGCGTAAAAGCAAACCAGGAAATGATCCCACTGGATGGCATAAATAAAGTGTGATACAAATAGTGGCAGAATACAGTAGAGAGAACATGTACATT	*	AS:i:517	EV:Z:1e-146
CR_062370	0	UN00054	193	255	3S29M1D1M1D522M	*	0	0	ATCCCCACTGGATGGCATAAATAAAGTGTGATCAATAGTGGCAGAATACAGTAGAGAGAACATGTACATTGCCCGGTAAAAAAACCAGTCCAAGCCCGCCGGCTGACTTGGATAGGGATAGTCTGTACTACCTTTCCCGCTTTGAGCAAGTGGGCAGCTATAAACGGATTTGAAGCAACTCTTTACCGGATCACCGTCAGCCGGGCTAGTATACTGCAATCTGCCAGTATATGCAGGGTAGAATACTACCATCCCAACTTACAACAGTTGGACAGTGTATGGAAAGTCAAGGTAGAGCGAATCAGAAATAAAGAGAGCATGAATTATGTGTCTAGAAGGATGGTGAGAAAGGGAAGAGCTTCGGGAAAATGGCTAAGTAACTGCAGGAATAAAGGAAAA…	*	AS:i:1080	EV:Z:0.0
CR_062468	0	UN00055	1	255	580M1D8M1D8M1D10M	*	0	0	GGGAATTTGTATTAAAATTTGACAAAGAACGCACTGTATTATGAGTCTGAGCTGCGCCGCTATTTTAACAAAGGAAACAGAGACCAGAAGTTGGTAGAGATCTGAAATCATCAACAAATATTTAGCATGACAAAAGAAGATAGAAAAAGGAAGTAATGAATTCCCGGAGTTTCCGCTTCAGCAAAAATCCAGAACTACATACAAAATGCCATGAACTTGATACGTAAACCACTTTGGGTTCTGACATCAGCATTCTAATATAGACAGAGTAATATGCAAGAAGAGTAATCAAACTTGTAGCACTCCCTAGCTACATGCTATCAAGAAATCAAGCAGGGTCTTCTCTGGAGTCGAATCTTTTAAACTCGTAAAGAAGAAATTCCTCTTAAGCAAAATGCA…	*	AS:i:1179	EV:Z:0.0
CR_117195	16	UN00055	336	255	9S577M	*	0	0	CCTAGTATTGGGTCTTCTCTGGAGTCGAATCTTTTAAACTCGTAAAGAAGAAATTCCTCTTAAGCAAAATGCATACTATTTGGTTGTATGGATATATATACATGCTTCATCACACTACTATCTCTGTTGAATTTCCATTTGGATGGCTTAGATAAGAACTGACCATTTCATAAGGATACAACAAGAGCAACGCTTTTACAGTGATACCTAACATGTAACATAACCACCAATATGGTGTTTAATTTTTATTTTTACTTTTTTTTTAAATATGGGACCTAGCAAGAAATATATGGCCATGCATACTTACAGATGAAAGAGAAGCACCAGCTTCCACATTGTTGGGACCTTGATCCTTGAGTTCAGGTTCAGCCTTACTACAATCTTTAGTTCCAAGGTAGC…	*	AS:i:1144	EV:Z:0.0
CR_062497	0	UN00056	1	255	39M1D1M1D5M1D7M1D105M1D5M1D18M1D396M	*	0	0	GGACAGACAAAACAAATGATTTGTAGGTGGGTGGACTGAGACAAAGTTCATCAAATATGGATGGATACCATATTATCAAAAACAGCACCAAAAAACAATGGCAACAAATGCAGAAGCATATTTTACACAACATCCTAACATATTTTTATTTTTTTCAGACTCTTTGAAATGAATCTTTCTAATCCACCTGCTGCTTTCATTCCCAGTGAGTGGATGAGACATTATAACAACTCTACTTACATTGATGCTTACTAAATTTCTCTGACAAAACTATTTTACCTATGAGACGGCGAAGCCTTTTAGCACCCGAACCCGGTGTAAGATTTACAGGATCTCCAACCTCGGAGCAAGGAGGATTACCAGCACACCAACCGCCCGGAGTAAAGTTGACATTTTTCC…	*	AS:i:1092	EV:Z:0.0
CR_071869	0	UN00056	1	255	172M1D410M	*	0	0	GGACAGACAAAACAAATGATTTGTAGGTGGGTGGACTGAGGAACAAATGTTCATCAAAATATGGATGGATACCATATTATCAAAAACAGCACCAAAAAACAATGGCAACAAATGCAGAAGCATATTTTACACAACATCCTAACATATTTTTATTTTTTTCATGACTCTTTTGAATGAATCTTTCTAAATCCACCTGCTGCTTTCATTCCCAGTGAGTGGATGAGACATTATAACAACTCTNCTTACATTGATGCTTACTAAATTTCTCTGACAAAACTATTTTACCTATGAGACGGCGAAGCCTTTTAGCACCCGAACCCGGTGTAAGATTTACAGGATCTCCAACCTCGGAGCAAGGAGGATTACCAGCACACCAACCGCCCGGAGTAAAGTTGACAT…	*	AS:i:1140	EV:Z:0.0
CR_026210	0	UN00057	1	255	578M	*	0	0	ATCTAGTATAATTTTTAGTCGTCTTCCCAGTCATCTTGGCAGTAGTCGCATTCCAAATCTGGTGAACTATGAATGGCGGAATTGAATACGGAGTACGACCTTGAGGTTTTAGCGGTCAGTGTCATCGGTGGGTCGATACTGGATGCTTCCGGTTTTGTAATATACACGAAGGATCAGTCGTTGGCTAACGAAATTTTAACCGCCCTTTCGGTTTGTGGGATTCAAGAATTTGTTTGTATGGACTTCAGAAGAGTGTATCTTGAAGATGTTGCAGAGTTCTATCTAAATGCTGAAGTAACAGCGGAGGGAATACGTTCCAGTGTAAATGGGAGAAGCGTTGTAGTGTCTGAGCATGATCTGAGGGTACATTTGAAATTGCCCCTTTTTTACCAATTGATT…	*	AS:i:1146	EV:Z:0.0
CS_064314	0	UN00057	410	255	64M1D21M1D15M1D449M	*	0	0	TGAATTCAATGAACAGGAATTTTGGGACAGGATCAGACGAGAAAATAGCCCTGTAACGAATTCCGCATGTACTGCTATAAAAGCATTAAATGTAGAATTTGGGAGGCTAGCGGACATAATCCATAGGATTATATGTATGAAGGTGGGCTCTAGTGGTGAAGTGAGCAAGGAAAATGTTAAGCTAATGAGTGCTATACTGAGTGGGTTAAAATAAACTTGGCATCGTTAATTTTAATCAAATTTGCTATTTCGTCTCCAGATGCAAACCGTTGAAGACAAACGGTAAGTTCGGACAAAAGTTGGGTATGGAATCCTTTAGGGTTTATTTTGAAAGAAAAGGGGTTCCGATGCGAGAAGGAAAGCGGATCCACTCAAACTTTTATATGTTCAAAATAAGCC…	*	AS:i:1066	EV:Z:0.0
CR_022297	16	UN00057	752	255	4S50M1I35M1I3M1D124M	*	0	0	GAAAGGGTTCCGATGCGAGAAGGAAAGCGGATCCACTCAAACTTTTATATGTTCAAAAATAAGCCAAAACCTAAAACTAAGGCAGAGTGGAAAGAAACGAAACCGGGAGACAGCTGCAAATCTTGTACGCCGAGGAGCAAGAGACGGAGGAGCAAGACAATAGCTATGCAGAGTGATAGAAGAGCATGTAGTGATGAGCCGCAAGCAAAGAAGAGGAA	*	AS:i:398	EV:Z:1e-111
SS_118642	0	UN00058	1	255	273M1D20M1D479M	*	0	0	GTACAATCCGAAAAAGTGCAGGCATGGGCTGGAGATCATAGTATGGAGGTACACAGGTAAGGAGCTCAATAACAGTGCACCCAACACTCCAGATGTCAGATGCAGCGCATACTCCAGACAATTCAATTACCTCAGGGGCCATCCAATATGGTGTTCCAACAACTGAATGTGTATTGACGTCCGCCTCAGTTAACTTTGTTGCAACACCAAAATCTGCAAGTTTCACTAGACCCTCTTTCGTGGTCAATATATTTGCACCCTTGATATCCCGATGAATCACACCCTGCTCATGTAGATAAACCAATCCTTCCAGTACCTGAGCAATGAAGTGAGCAACCAATGACTCTGGAAATGGTCCAAACTTGTTGGGCTTTATAATATTAGCAAGTGAGCCATTCT…	*	AS:i:1516	EV:Z:0.0
CR_062518	0	UN00058	181	255	50M1D26M1D24M1D3M1D10M1D168M1D127M1D27M	*	0	0	CCGCCTCAGTTAACTTTGTTGCAACACCAAAATCTGCAAGTTTCACTAGACCTCTTTCGTGGTCAATATATTTGCACCTTGATATCCCGATCGAATCACACCTCTCATCTGAGTAAACCAATCCTTCCAGTACCTGAGCAATGAAGTGAGCAACCAATGACTCTGGAAATGGTCCAAACTTGTTGGGCTTTATAATATTAGCAAGTGAGCCATTCTCCACATACTCAAGAATAATGAAAAGATGAGTCTTTGTCTTTAAGGATCCTAGATATTTGACAATATTTTGTGGTTCAAATTCTTGAGCAAATCAATCTCTTGCATGATAATGTTGAGATCCTCCTGAGCAATATTTTCCAAAGAGACTTGTTTAATTGCAACGAAGTCTCCGTTCTCTAAATC…	*	AS:i:805	EV:Z:0.0
CR_062554	0	UN00059	1	255	112M1S	*	0	0	GGCAGATTGGTGTAAACAGGATGCCAGGTACCTGAGGATGAACCATAGACCCCTCCTGCTGCAAGTGAATAGGCAGTGCTTCCAGATGTTGTAGACAAAATTAAACCATCCCT	*	AS:i:222	EV:Z:3e-58
CS_071000	0	UN00059	5	255	45M1D94M	*	0	0	GATTGGTGTAAACAGGATGCCAGGTACCTGAGGATGAACCATAGACCCTCCTGCTGCAAGTGAATAGGCAGTGCTTCCAGATGTTGTAGACAAAATTAAACCATCCCCTGTACACAGGTGACAAATGAGTTGATCACAA	*	AS:i:268	EV:Z:8e-72
CS_018383	0	UN00060	1	255	787M8S	*	0	0	TCCGCCTTTCCAGCACCACCAGCACCAATTACCACAAATATTTTACCAGCCAAGATTGAAGAGCCAACTGGGGTATGATGCAAACCTCGCAGGCCATCCTCAATAGCAGAGATAGCACCAACATAATCTGTATTGCAACCAAATAACTTCCCATCTGTAGGTCTCCTTATAATGCAATTTACAGCCCCTATTGACTTTGCAACTGGATCAACTTCATCACATGTTTCAAGGGCAGCCTCCTTGTGAGGAATGGTACAGCTGAAACCGGCAAAATCCAAAGATGAATAGGTCTGGAAGAAAGCTGCAACATCATCTACCAGTAAATGTACAAAAACTCCGTTGAATCCAACTGATTTGAAAGCTTCATTGTACAATAAAGGTGATTTGCTATGACTAACA…	*	AS:i:1560	EV:Z:0.0
CR_062633	0	UN00060	746	255	621M	*	0	0	GATAATTGTGAGATGAAACTATGACTTGGCATTTTCCAGGCCTAATTCCATTTAGAGAACTGTTAAATTCGTGAATAGCCTGGCACATAAGAGAGGAAAGCAGGTAAAGTTTATGACATCTCATTAGAGGGAACATTTGTTAGAAGTAGAGTATATATGTGATACTGAAACATTGTAATAGTTTGTCAATAAATTAAAGCATTGACTTCTAATTAAGCAAACAAGAGAATTTTTTCTGTTTGAGCATCGAAGAAGGAAAAATAGAGCCTTTTGACCTGTAGATAAACATAACATATTCCCTTGCATTTCCACTGTACCAAAATCATAAATACTTTTCAAGATATGCAATAAATCGATGATGGAGCAATTGAAGGAATGCTATGTTACCTTGACTTCAAC…	*	AS:i:1231	EV:Z:0.0
CR_062704	0	UN00061	1	255	231M3S	*	0	0	AAGGAATTAGGTGGGAAAGGAATTGCAATTCCATGGAAAAGAATAATGTGGGAATAAAGTGAGAGTTTAAATTCTAGTGTTTGGTTTGCAGGAATAAAATTACTGAGAATTTCAATTCCAATGTTTGGTATACATGGGAATTGAAAGGGAATAAGTAGTATAAAGTCCAAAATGCCTATTGTTGTTGTTGTTATTATTATTATTATTATTATTATTATTATTATTATTATTATT	*	AS:i:458	EV:Z:1e-129
CR_068704	0	UN00061	140	255	37M1D1M1D535M	*	0	0	ATTGAAAGGGAATAAGTAGTATAAAGTCCAAAATGCCATGTTGTTGTTGTTATTATTATTATTATTATTATTATTATTATTATTATTATTGTTAAATAGATAAATATCATTTTGGACTTGCATTTGCATTATTCAAACACAAAAAAATATAAACATATTAAATTCAAATAACCACTCACATACCGTATCTCTTGAATTAGACATATTGTAATTAATTCTCATGCAAATACTTCATCAAATGTTAAGCTTGATTAAGGTTGGGCCTAGAATGATTATTGCTCAGGAACGGCATTCTCTGTTGATAATAGTCGAAGAATAATACACGCTATAATCTAGAATGGAAGGTTAGACATCAATTTTAGCTTAAAAATGGAGGGGTAATTTTGTCTTAGGATTAAC…	*	AS:i:1122	EV:Z:0.0
CR_062714	0	UN00062	1	255	107M	*	0	0	ACCAATGTGGGTCGCGGAACTCAAAACTGAAAGGGCTAATTCCCTATTGATTATTATTATTATTATTATACCGGTGTGGCTCGAGGAACTCACAAACTTAGAGGTCT	*	AS:i:204	EV:Z:6e-53
SR_096339	16	UN00062	57	255	13S107M	*	0	0	TATCTATTGATTCTTATTATTATTATACCGGTGTGGCTCGAGGAACTCACAAACTTGGAGGTCTAATTCTCTATTGATTATTATTGTACCGATGTGGCACGAGGAACTCACAAACTTCGT	*	AS:i:212	EV:Z:3e-55
CR_062854	0	UN00063	1	255	210M1D41M	*	0	0	GTCTTCATAAGCAGGAGCAAATTCTGACCTCTGTAGCCTTCCTCTCAGAGTTATTCGAGCCTATTGGAAGAGGTTTTAAACCATGGTTTCCAGTGCCTTTTAGGAGCTCTGGGTAGCCATTGTAGACCTTGAGGTCAATCTTTCTGAGATAAGGAGCTCCATCCATGCTCACTTTCACATACATCCCACTCTCACATGCATCTACTTTTTCACTTGCAGGCTGTTCTTCCTGTAAGATCTCACTGGTGGCA	*	AS:i:490	EV:Z:1e-138
CS_023973	0	UN00063	1	255	50M1D46M1D157M1I5M	*	0	0	GTCTTCATAAGCAGGAGCAAATTCTGACCTCTGTAGCCTTCCTCTCAGAGTATTCGAGCCTATTGGAAGAGGTTTTAAACCATGGTTTCCAGTGCCTTTAGGAGCTCTGGGTAGCCATTGTAGACCTTGAGGTCAATCTTTCTGAGATAAGGAGCTCCATCCATGCTCACTTTCACATACATCCCACTCTCACATGCATCTACTTTTTTCACTTGCAGGCTGTTCTTCCTGTAAGATCTCACTGGTGGCACCCNCATCA	*	AS:i:490	EV:Z:1e-138
SR_137865	0	UN00064	1	255	217M1D461M	*	0	0	GAGCATGCAGAACCTGCTAGCAGTTATGCAGGAAAGCATGATAATCATCCACATACAACAGAAGATCTTGAATTAAGAGAAGGGAAAGAAACACCTCCCTGCAATAATCATGGCTCTGAGGATCCAAATAGCAGATCTAGTTCCTCAGTAGAAGGATTGTGTACTACTCGACAAAATGCTGAGCAGAACATTAAAGTTGTTTTTACGTATTTGGGGACCATAGCGTTGTCTTTGTCAAAGTCATGTATTGAATGGCTAGAGAGGAGGAAGCCATTGCTTAGACATATCAAGAGCATTATATCAAATGCTAGTGAGTATGCTCGAAAGAAGGTTGAACAAGCATATCCCGTTGCCTTAAAATGGATTATGCATTTTGGCAATATACTGCTTCTGCTATCA…	*	AS:i:1336	EV:Z:0.0
CR_062877	0	UN00064	190	255	23M1D340M1D9M1D38M1D66M8S	*	0	0	ATTAAAGTTGTTTTTACGTATTTGGGAGCCATAGCGTTGTCTTTGTCAAAGTCATGTATTGAATGGCTAGAGAGGAGGAAGCCATTGCTTAGACATATCAAGAGCATTATATCAAATGCTAGTGAGTATGCTCGAAAGAAGGTTGAACAAGCATATCCCGTTGCCTTAAAATGGATTATGCATTTTGGCAATATACTGCTTCTGCTATCAATGGTTTGGTTGGACTGCAGTCTTAGAGGCATGGGCTCCTTTCTATGCATGGGGACAGCTTCACTATTTTCAATCGTGTGGTGGGGTGTTCTTTCTTTGATTGCAGTGAGCAAATTAAAGTTTCTATTGATTCTGGTAAGAACCCTTCCTTTTCCTCTTGGGATCAAGAGATGAATTGTGCTTAGAAGT…	*	AS:i:916	EV:Z:0.0
CR_062893	0	UN00065	1	255	66M1I28M1D9M2D45M1I372M1D22M1I46M1D2M1I41M	*	0	0	GCCGCGTGTTCGATCCACGCTCACCGCATACATCCTTCTGAATTGACTGTTGAGGAAGGCTTAAGGAAAAAATATTAATGGAAAGATGCTTAATTATTTTGCGCTTTTAATCCTTACTATAATAAAGCCAAACAAGTATGGAAAAAAAACTATTTTCGTTTTCCCGCCCAGTTAAAACGACGTAGTTTTGATAAATTTGTAGATTAAGATTAACAGGAATATCAGGAGTGCATTTATTGTGTTCATATTATTGCTTTTATTATTAGTCTTTACAGTTATTAATAAAACAACTTCTTTACAGTTATTAATAAAACAACTTTATGGGGTACAGTACGTAGTTAATGCATATTAATGAATACTATTTGACCTTTTCGTATTCCGATGAAGTTTGCATAATTG…	*	AS:i:1187	EV:Z:0.0
CS_039903	16	UN00065	29	255	676M	*	0	0	TACATCCTTCTGAATTGACTGTTGAGGAAGGCTTAAGGAAAAATATTAATGGAAAGATGCTTAATTAATTTTGCGCATTTTTAATCCTTACTATAATAAAGCCAAACAAGTATGGAAAAAAAATATTTTCGTTTTCCCGCCCAGTTAAAACGACGTAGTTTTGATAAATTTGTAGATTAAGATTAACAGGAATATCAGGAGTGCATTTATTGTGTTCATATTATTGCTTTTATTATTAGTCTTTACAGTTATTAATAAAACAACTTCTTTACAGTTATTAATAAAACAACTTTATGGGGTACAGTACGTAGTTAATGCATATTAATGAATACTATTTGACCTTTTCGTATTCCGATGAAGTTTGCATAATTGAATATTGAAACGTGGTCGTTTCCTAAT…	*	AS:i:1340	EV:Z:0.0
CR_043654	0	UN00065	555	255	594M	*	0	0	CCTGTATCAATTCAAATGCAGCACAAACACTACGGATCACATAGTCTGTAATTTACAGTACAGATATAACCGGCGACTTCATGGGACCTCTCTACATCATGGCGAATGAGTTGTTCCCTTTGAGAACAAGCAGTGCTATCAAGGTCAGATCTGTGCGTATATATGATATCCAAGATAGGAAGGGCAGCGAAAGTATAAAACGTAAGGAGTGTCTCCACTAAAACTTTAGGTGTAGTGAATAATATTGTTAAGATATTGTTTCTCAACCTGTATACACCGATTAAAAATAGGTTAGACTAACAGTAATGCCTATTGAAGCTAGCGTAAATAATACCTGTGATTTTTCTCCCTTCTGTACTCTGTTGTAATCTGTACTCACCATAAATTAAAATTATAAAT…	*	AS:i:1170	EV:Z:0.0
SR_024725	0	UN00066	1	255	592M	*	0	0	CTCCGGCATGAACCTGCGGCTCAACGTTGGGCGACAGGGTGTAGCCGCGTCAGGATAGTTGGACCTGAACATTTGACGGCGGCGTGGAGGGCAGAGGAGATCCAGATGATGGTTGTGCAGGTCTCGATTAGGGCCTGGCGAGAGTTGATTTTGGGCCACCATGGCTCGTCTTTCTTGTCTTCATGTCCCTTTTGTACAGCCTCGGTCCACCAGGCTTGTAGCTCTTTGTCCTCCCAAACCATACAATCATCCTTGTAGTAGAAGTTGCAGTAGTCAGACACCCAGCTCTTGATTGCTGTCCATATTTCGAGCCCATCAACCGCATATGGGTAATCTTCAATCACTAGGCGTACACCGGATGGTGAACTCGAGTCCTCCACAGCCATTCCTCATTGGGCA…	*	AS:i:1166	EV:Z:0.0
CR_062900	0	UN00066	74	255	18S171M	*	0	0	GGGATGATGTCGCAAGTATGACGGCGGCGTGGAGGGCAGAGGAGATTCAGATGATGGTTGTGCAGGTCTCGATTAGGGCCTGGCGAGAGTTGATTTTGGGCCACCATGGCTCGTCTTTCTTGTCTTCATGTCCCTTTTGTACAGCCTCGGTCCACCAGGCTTGTAGCTCTTTGTCCTCCCAAACCATAC	*	AS:i:339	EV:Z:4e-93
CR_062912	0	UN00067	1	255	347M3D263M	*	0	0	GGAGGAGGAGGTCCTGATGCTTTATAAAAATGAAAATCAGGCATTACTAGTTGTGTCGAATATCCGGGCATAGAAGTTGCTCCTGATATTGGAGGAGGCGCTGCATAATTATATGGAGTATTATTATATGCTGAAGCATATGGTTGAACATAAGTAGTATTTGACATTGATGGATTCGGTAATGGTCTCACAGAAGGATTTGGATGTGCATTATGAGCGGGCCAACCTTGAGAAGTAAGGTCACGAGGAAAACTAGAATAATAGTTATATGGTACATTTGCTTGCGGATAATATTGCGCATTACCATAAGCTTGAGGAATTGAGCTATTATTATAAGGCTGTTGTTGAACAGGGTTATAATACTGATGTGTGTTGTATGAATGTTGTTGATACGTATTC…	*	AS:i:1132	EV:Z:0.0
CR_078700	0	UN00067	150	255	4S499M	*	0	0	GTTGATAAGTAGTATTTGACATTGATGGATTCGGCAATGGTCTCACAGAAGGATTTGGATGTGCATTATGAGCGGGCCAACCTTGAGAAGTAAGGTCACGAGGAAAACTAGAATAATAGTTATATGGTACATTTGCTTGCGGATAATATTGCGCATTACCATAAGCTTGAGGAATTGAGGTATTATTATAAGGCTGTTGTTGCTGAACAGGGTTATAATACTGATGTGTGTTATATGAATGTTGTTGATACGTATTCGCAGAACTGGGGACATTATACGATTGTTGAGAACGGTTTGATGTAGAAGTTCCAGAAGAGCGTCGACCAAGGCTTGTTATGTTTGTTTCTGAATTTAGCCTATTTGAAAGATAGCTTGCATTTATCGGTTCAATCGGAGGTG…	*	AS:i:989	EV:Z:0.0
CR_106673	0	UN00067	150	255	4S499M	*	0	0	GTTGATAAGTAGTATTTGACATTGATGGATTCGGCAATGGTCTCACAGAAGGATTTGGATGTGCATTATGAGCGGGCCAACCTTGAGAAGTAAGGTCACGAGGAAAACTAGAATAATAGTTATATGGTACATTTGCTTGCGGATAATATTGCGCATTACCATAAGCTTGAGGAATTGAGGTATTATTATAAGGCTGTTGTTGCTGAACAGGGTTATAATACTGATGTGTGTTATATGAATGTTGTTGATACGTATTCGCAGAACTGGGGACATTATACGATTGTTGAGAACGGTTTGATGTAGAAGTTCCAGAAGAGCGTCGACCAAGGCTTGTTATGTTTGTTTCTGAATTTAGCCTATTTGAAAGATAGCTTGCATTTATCGGTTCAATCGGAGGTG…	*	AS:i:989	EV:Z:0.0
CR_062980	0	UN00068	1	255	447M1I19M1I6M1D66M	*	0	0	GAGGGATTGTAGCAATATAACGAAAATGATTCCAAGTCAAGAAAAATCTTACCTAGTAGCGGCACTGCTAACAGTTATCTTATTCGGAATCTTTATTCAAAGCGGAAAAGCTCAGGACGTAGCAGCAAGTACAGTACTAGTGTGCGACAAAAACTGTAACGAACAAACCTGTCCTTCTAACGGAACCTGCAGTGGGGCTTGTAACACCGGTTATGGAAACACACCTGAATTAGTCTGTCAAAAATGCTCGGATAACTGTGCCACTGGCTGTAGTACAAATGGAGGTGGGAAATGCGATGAGTGTCTCAATGGATATGGATTAACCGCCAATAACACTTGTGGAAACTGTTCCCTTTACTGCGACGCCGGCTGTCAAGATGCTGGAGCTGGAAAGTGTGA…	*	AS:i:1045	EV:Z:0.0
CR_036833	0	UN00068	422	255	625M3S	*	0	0	CTCGGCGCTGATCAAGTGTGCGGACCTGTGCGGATCACTGTGGGGTGGGTGGTGCAACTAATGGTGCAGCGAGCTGTGACAAGTGTATTAAAGGGTATGCACTGACAAGCCAAGTCCCTCCAACATGTGATGTTTGTGCTGACCACTGTATCACCTGCACCGTGGCCAGACAATGCGACCCCCAATCTTGTGTGCCAGGTTATGGACTCACTCCTGAGAAAACCTGCGACCAATGCGATCTGAACTGCGCTTCGGGATGTCCGATACAGAAAGCAGGAAAGTGTGACACCAAATGCAAGTTCTTGTTTACACTCAACTCCACCTTCAACTGCGAACCCTGTGATGCTAACTGCAACGGTACGTGTGATGAAAAAGGTCGAGGCTACTGTGACAATACAT…	*	AS:i:1239	EV:Z:0.0
CR_060876	0	UN00068	932	255	619M	*	0	0	CAGGCTTCTGGTATAACAAGACATCACAAACCTGCGTACCTCTGCAATGTGACAAGCACTGCATCAGTGGCTGTAACATAACAGGAATGTGGAAGTGTGACACACAATGTGAGACGGGATATGTTCTTACAGCGAACAACACCTGTGCAGATTGCGATCCGCATTGCGCCAGTGGGTGCATGGTACAGGGAGCCGATAAATGTGATGTGAATTGCACAATGGGATACTGGCTTAATACCGACACACATCAGTGCGACGAGCTAGTGTGTGATCCGAATTGCCTTGACGGTTGCAACAAGACTGGTATGAATAAATGCGATAGCGTTTGTAATGCTGGATACTCTATTTCTCCAAATCACACTTGCGTAGAATGTGACGAGAATTGTGCTAGTGGGTGTG…	*	AS:i:1227	EV:Z:0.0
SR_090420	16	UN00069	1	255	235M1D499M	*	0	0	GGATAGCGACCGGGAGGACGAGGATGAGGAGCTGCCTGACAGGGACGACGTAGACGAGGATGCGTCTGATGGTGAGCGCGAAAATGGAGCTTCGAATGGGTGGCTAATGAGCCCGGATGATGTTGATATGGATAATCAGGTTGTGCTTGCTGAAGACAAGAAGTATTACCCTACTGCTGAAGAGGTGTATGGGGGAAGAAGTTGAGACATTGGTGATGGATGAAGATGAACAGCCCCTTGAGCAGCCAATAATCAAGCCTGTTAAGAACTTGAAGTTTGAATTAGGCGTCAAAGATTCGTCTACTTATGTTTCCACTCAATTTCTTGTCGGTCTCATGTCGAACCCGGCGCTGGTACGGAATGTTGCTTTGGTGGGGCACTTGCATCACGGGAAGACGT…	*	AS:i:1439	EV:Z:0.0
CR_063010	0	UN00069	194	255	45M1D107M4S	*	0	0	GGAAGAAGTTGAGACATTGGTGATGGATGAAGATGAACAGCCTCCTGAGCAGCCAATAATCAAGCCTGTTAAGAACTTGAAGTTTGAATTGGGCGTCAAAGATTCGTCTACTTATGTTTCCACTCAATTTCTTGTCGGTCTCATGTCGAACCGCGC	*	AS:i:293	EV:Z:2e-79
CS_069792	16	UN00070	1	255	140M	*	0	0	ATACTCTTATTCAAGCATTTTTTCTTCACAACCCCACACATCCACCTTCAAAGAGAGCAACTTACCTTTTCTTTCGCCCATGCCAACCGAAAATTAGTTCATTTCCGGAGCTTAGCATTCTTATCTTGCTAGAATTCATA	*	AS:i:278	EV:Z:8e-75
CR_063046	0	UN00070	98	255	558M	*	0	0	TTCATTTCCGGAGCTTAGCATTCTTATCTTGCTAGAATTCATAAGTGCACACTCCTACTTCGAAGTATCCTTGACCATGGTCCAAGCAAAATAAAAGAGGAATAATATGCAAGCATTCACGAGGTAGGCAAACATCACAAGGTGCAAAAGAGTTATTTCGAAGGTTATTCAAAATTGAATCAACTATTCACTCCAAGAAAACACATTTTAAAGTATGGGTTAAACAAAATATTAACTTCAACCTCACATGTAATTCTCCACATTAAGCATCCACATACATATTAACACTTAGGCACAAATTGCCTCTTTCCACACTTTAGACGGAACATCGTCCTCGATGTTCACTCTCAAGCACAATAGGAAAGAAAGGGTCATAAACTCTTAAGTGCAATGCCCTTT…	*	AS:i:1106	EV:Z:0.0
CR_052350	0	UN00071	1	255	113M1D519M	*	0	0	CCGAGTACTAGAGAAAAAGCAACAAAAAACAAAGATGTCATATTTTAAATAGTCAAAAAACCTAAATGCAATTTTAACATTCCATCTATAATGATATCAATCCCAGACAAAATAAAATAAAATAACAAACTACAGCCACATGAAGTACTACACATGAAACAATAATCCTGAATTAAAACTCCAAGGCTCACATTCCACCGCCACGCAGCTCTTCTGCTCCATGTGCAAAGTGGCACCTATCACCAAAAGTGCACGAGCCTTTCACAAAATTGTCACAAAGTTTCGTTTTATAGTTGTTTGCTGGAGCAGAGCGTGGTCCTTTCATGGATTTTGCATTTGAACTGACTGTTGCTATAAGCTCCCGAACCATTTGACTGGCTTGCTGAATCTGGTCAATTG…	*	AS:i:1245	EV:Z:0.0
CR_063087	0	UN00071	2	255	22M1D30M1D51M1I2M1D10M1I5M2I1M1I487M	*	0	0	CGAGTACTAGAGAAAAAGCAACAAAAACAAAGATGTCATATTTTAAATAGTCAAAAACCTAAATGCAATTTTAACATTCCATCTATAATGATATCAATCCCAGCACAAATAAAAATAAAAATAAATACAAACTACAGCCACATGAAGTACTACACATGAAACAATAATCCTGAATTAAAACTCCAAGGCTCACATTCCACCGCCACGCAGCTCTTCTGCTCCATGTGCAAAGTGGCACCTATCACCAAAAGTGCACGAGCCTTTCACAAAATTGTCACAAAGTTTCGTTTTATAGTTGTTTGCTGGAGCAGAGCGTGGTCCTTTCATGGATTTTGCATTTGAACTGACTGTTGCTATAAGCTCCCGAACCATTTGACTGGCTTGCTGAATCTGGTCAAT…	*	AS:i:1150	EV:Z:0.0
SR_148727	16	UN00071	76	255	23M1D14M1D756M	*	0	0	AACATTCCATCTATAATGATATCATCCCAGACAAAATAAAATAAAATAACAAACTACAGCCACATGAAGTACTACACATGAAACAATAATCCTGAATTAAAACTCCAAGGCTCACATTCCACCGCCACGCAGCTCTTCTGCTCCATGTGCAAAGTGGCACCTATCACCAAAAGTGCACGAGCCTTTCACAAAATTGTCACAAAGTTTCGTTTTATAGTTGTTTGCTGGAGCAGAGCGTGGTCCTTTCATGGATTTTGCATTTGAACTGACTGTTGCTATAAGCTCCCGAACCATTTGACTGGCTTGCTGAATCTGGTCAATTGTACCTTCAAGTTCAATGTTCTTCAAGTTAGGATCAGATTCATTATCCCTTATTGAGAGCTTGGCTCCGGTCACACG…	*	AS:i:1558	EV:Z:0.0
CR_005479	0	UN00071	106	255	556M	*	0	0	GACAAAATAAAAATAAAATAACAAACTACAGCCACATGAAGTACTACACATGAAACAATAATCCTGAATTAAAACTCCAAGGCTCACATTCCACCGCCACGCAGCTCTTCTGCTCCATGTGCAAAGTGGCACCTATCACCAAAAGTGCACGAGCCTTTCACAAAATTGTCACAAAGTTTCGTTTTATAGTTGTTTGCTGGAGCAGAGCGTGGTCCTTTCATGGATTTTGCATTTGAACTGACTGTTGCTATAAGCTCCCGAACCATTTGACTGGCTTGCTGAATCTGGTCAATTGTACCTTCAAGTTCAATGTTCTTCAAGTTAGGATCAGATTCATTATCCCTTATTGAGAGCTTGGCTCCGGTCACACGGCATATCTGCTTTGAGTTTACACCACCT…	*	AS:i:1102	EV:Z:0.0
CS_042509	16	UN00071	132	255	226M1D275M1I164M1I159M3S	*	0	0	TACAGCCACATGAAGTACTACACATGAAACAATAATCCTGAATTAAAACTCCAAGGCTCACATTCCACCGCCACGCAGCTCTTCTGCTCCATGTGCAAAGTGGCACCTATCACCAAAAGTGCACGAGCCTTTCACAAAATTGTCACAAAGTTTCGTTTTATAGTTGTTTGCTGGAGCAGAGCGTGGTCCTTTCATGGATTTTGCATTTGAACTGACTGTTGCTATAGCTCCCGAACCATTTGACTGGCTTGCTGAATCTGGTCAATTGTACCTTCAAGTTCAATGTTCTTCAAGTTAGGATCAGATTCATTATCCCTTATTGAGAGCTTGGCTCCGGTCACACGGCATATCTGCTTTGAGTTTACACCACCTTTTCCAATTATGGCTCCAGACAGAGAA…	*	AS:i:1612	EV:Z:0.0
CR_094040	16	UN00071	139	255	676M	*	0	0	ACATGAAGTACTACACATGAAACAATAATCCTGAATTAAAACTCCAAGGCTCACATTCCACCGCCACGCAGCTCTTCTGCTCCATGTGCAAAGTGGCACCTATCACCAAAAGTGCACGAGCCTTTCACAAAATTGTCACAAAGTTTCGTTTTATAGTTGTTTGCTGGAGCAGAGCGTGGTCCTTTCATGGATTTTGCATTTGAACTGACTGTTGCTATAAGCTCCCAAACCATTTGACTGGCTTGCTGAATCTGGTCAATTGTACCTTCAAGTTCAATGTTCTTCAAGTTAGGATCAGATTCATTATCCCTTATTGAGAGCTTGGCTCCGGTCACACGGCATATCTGCTTTGAGTTTACACCACCTTTTCCAATTATGGCTCCAGACAGAGAAGCATCG…	*	AS:i:1332	EV:Z:0.0
SR_021139	0	UN00071	168	255	493M1D180M1D51M1I19M	*	0	0	CCTGAATTAAAACTCCAAGGCTCACATTCCACCGCCACGCAGCTCTTCTGCTCCATGTGCAAAGTGGCACCTATCACCAAAAGTGCACGAGCCTTTCACAAAATTGTCACAAAGTTTCGTTTTATAGTTGTTTGCTGGAGCAAAGCGTGGTCCTTTCATGGATTTTGCATTTGAACTGACTGTTGCTATAAGCTCCCGAACCATTTGACTGGCTTGCTGAATCTGGTCAATTGTACCTTCAAGTTCAATGTTCTTCAAGTTAGGATCAGATTCATTATCCCTTATTGAGAGCTTGGCTCCGGTCACACGGCATATCTGCTTTGAGTTTACACCACCTTTTCCAATTATGGCTCCAGACAGAGAAGCATCGATACTTATCTTAGCTGTGGCAGATGAACC…	*	AS:i:1443	EV:Z:0.0
CR_117011	0	UN00071	297	255	639M1I26M1D59M	*	0	0	GTTTGCTGGAGCAGAGCGTGGTCCTTTCATGGATTTTGCATTTGAACTGACTGTTGCTATAAGCTCCCGAACCATTTGACTGGCTTGCTGAATCTGGTCAATTGTACCTTCAAGTTCAATGTTCTTCAAGTTAGGATCAGATTCATTATCCCTTATTGAGAGCTTGGCTCCGGTCACACGGCATATCTGCTTTGAGTTTACACCACCTTTTCCAATTATGGCTCCAGACAGAGAAGCATCGATACTTATCTTAGCTGTGGCAGATGAACCAAAGCTTGCAGCTGCTCCAAACCCGGCTTGACTGGGCTCAGGTCTACCAAACCTGGATGCATGCCCCATTCCACGAGGGTCCTCATGAGAAGGAACTGCTGACCTGCCAAGTTCCCACTCACCATGTGC…	*	AS:i:1421	EV:Z:0.0
CS_038595	0	UN00071	379	255	585M	*	0	0	GCTTGCTGAATCTGGTCAATTGTACCTTCAAGTTCAATGTTCTTCAAGTTAGGATCAGATTCATTATCCCTTATTGAGAGCTTGGCTCCGGTCACACGGCATATCTGCTTTGAGTTTACACCACCTTTTCCAATTATGGCTCCAGACAGAGAAGCATCGATACTTATCTTAGCTGTGGCAGATGAACCAAAGCTTGCAGCTGCTCCAAACCCGGCTTGACTGGGCTCAGGTCTACCAAACCTGGATGCATGCCCCATTCCACGAGGGTCCTCATGAGAAGGAACTGCTGACCTGCCAAGTTCCCACTCACCATGTGCAAAATGGCATTTGTCACCAAATTTGCAACCCTCAGCAGTGTTGTATTTGGTGCATAAACGAGTCTTAACAGCTGTTGGAGAT…	*	AS:i:1160	EV:Z:0.0
CS_061594	16	UN00071	445	255	1S600M	*	0	0	GTCCCTTATTGAGAGCTTGGCTCCGGTCACACGGCATATCTGCTTTGAGTTTACACCACCTTTTCCAATTATGGCTCCAGACAGAGAAGCATCGATACTTATCTTAGCTGTGGCAGATGAACCAAAGCTTGCAGCTGCTCCAAACCCGGCTTGACTGGGCTCAGGTCTACCAAACCTGGATGCATGCCCCATTCCACGAGGGTCCTCATGAGAAGGAACTGCTGACCTGCCAAGTTCCCACTCACCATGTGCAAAATGGCATTTGTCACCAAATTTGCAACCCTCAGCAGTGTTGTATTTGGTGCATAAACGAGTCTTAACAGCTGTTGGAGATGATGCATCTGGGAAAGATGGCATGGCCATATTGTTTCTAGAGGCCACAGGCAGAGCAGGATTGTT…	*	AS:i:1189	EV:Z:0.0
SR_146113	16	UN00071	446	255	582M	*	0	0	CCCTTATTGAGAGCTTGGCTCCGGTCACACGGCATATCTGCTTTGAGTTTACACCACCTTTTCCAATTATGGCTCCAGACAGAGAAGCATCGATACTTATCTTAGCTGTGGCAGATGAACCAAAGCTTGCAGCTGCTCCAAACCCGGCTTGACTGGGCTCAGGTCTACCAAACCTGGATGCATGCCCCATTCCACGAGGGTCCTCATGAGAAGGAACTGCTGACCTGCCAAGTTCCCACTCACCATGTGCAAAATGGCATTTGTCACCAAATTTGCAACCCTCAGCAGTGTTGTATTTGGTGCATAAACGAGTCTTAACAGCTGTTGGAGATGATGCATCTGGGAAAGATGGCATGGCCATATTGTTTCTAGAGGCCACAGGCAGAGCAGGATTGTTGC…	*	AS:i:1154	EV:Z:0.0
CS_052028	0	UN00071	448	255	2S189M	*	0	0	CGCTTATTGAGAGCTTGGCTCCGGTCACACGGCATATCTGCTTTGAGTTTACACCACCTTTTCCAATTATGGCTCCAGACAGAGAAGCATCGATACTTATCTTAGCTGTGGCAGATGAACCAAAGCTTGCAGCTGCTCCAAACCCGGCTTGACTGGGCTCAGGTCTACCAAACCTGGATGCATGCCCCATT	*	AS:i:375	EV:Z:1e-104
SS_039305	16	UN00071	451	255	36M1D534M1D4M1D62M1I45M	*	0	0	ATTGAGAGCTTGGCTCCGGTCACACGGCATATCTGCTTGAGTTTACACCACCCTTTCCAATTATGGCTCCAGACAGAGAAGCATCGATACTTATCTTAGCTGTGGCAGATGAACCAAAGCTTGCAGCTGCTCCAAACCCGGCTTGACTGGGCTCAGGTCTACCAAACCTGGATGCATGCCCCATTCCACGAGGGTCCTCATGAGAAAGAACTGCTGACCTGCCAAGTTCCCACTCACCATGTGCAAAATGGCATTTGTCACCAAATTTGCAACCCTCAGCAGTGTTGTATTTGGTGCATAAACGAGTCTTAACAGCTGTTGGAGATGATGCATCTGGGAAAGATGGCATGGCCATATTGTTTCTAGAGGCCACAGGCAGAGCAGGATTGTTGCCAAGCA…	*	AS:i:1306	EV:Z:0.0
SS_063068	16	UN00072	1	255	436M1D5M1I3M1I1M1I2M1I6M1I103M	*	0	0	GAATCTCTACCACGATGGTGAAGTCTAAAGCTCAATCAAAGAAGCAGCAAAAGCGCGGCGTTGATTTCAAAAAATAAGAAGAAAAGTTGGTCGAAAATTGCCCCCGCCAAAGAACTCTACTAACACGGAAATCAAATCCAAAGCCATTGTTCTTCCCGAGCAGAGTGTATCTTTGGAGAAGGCAGGTTTAGCTGTGAGTAAGAAAGGGTTAACCCTGAAGGAGCTTCTTCAGCAAACAAGTCATCACAATGCTAGAGTCCGTAAAGATGCATTGGTTGGAATCAAGGATATATTTCTTAAATACCCAGTTGAACTGAAGCTGCACAAACTTGCTGTTATAGAGAAACTGCGTGAACGGATTAGTGATGATGATAAGTTGGTTCGTGAAACACTATATCA…	*	AS:i:1061	EV:Z:0.0
SR_032252	0	UN00072	172	255	458M1D24M1I51M1I58M	*	0	0	TTTGGAGAAGGCAGGTTTAGCTGTGAGTAAGAAAGGGTTAACCCTGAAGGAGCTTCTTCAGCAAACAAGTCATCACAATGCTAGAGTCCGTAAAGATGCATTGGTTGGAATCAAGGATATATTTCTTAAATACCCAGTTGAACTGAAGCTGCACAAACTTGCTGTTATAGAGAAACTGCGTGAACGGATTAGTGATGATGATAAGTTGGTTCGTGAAACACTATATCAGCTCTTCAAGTCAGTGATTTTTCCTAGCTGTGTAGAGGATGGCAAGGGGCCATTTATATCCTTGATAATGGTGTACATATTCAGCGCAATGACAAATTTAGCAATTGAAGTGCGATTAATGGCTTTCAAATTTCTTGACCCTGTCATCCAGAATTATCCATCTACATTTTC…	*	AS:i:1150	EV:Z:0.0
SR_100504	16	UN00072	384	255	61M1D554M1S	*	0	0	GTGAAACACTATATCAGCTCTTCAAGTCAGTGATTTTTCCTAGCTGTGTAGAGGATGGCAAGGGCCATTTATATCCTTGATAATGGTGTACATATTCAGCGCAATGACAAATTTAGCAATTGAAGTGCGATTAATGGCTTTCAAATTTCTTGACCCTGTCATCCAGAATTATCCATCTACATTTTCCATGTACGCAGAAAAGATTCTCCAAAACTACGGAGATATTTTGCAGAAAAACAAATTTTTCCTGCAAGACAAGGGAAAGCTAAAGACTGCTCTTTCTGGGTTGGTTCGTTGTTTATCACTGTTACCATTCAAAAATAGGAGTGCTGATGACTTGTCAGATAAGAAGGATATTCCTGTTCAAGTGACATTGCACGCTTTTGTTCCTGACATTTC…	*	AS:i:1211	EV:Z:0.0
CS_073233	0	UN00072	519	255	31M1I67M1D425M1D1M1D33M	*	0	0	TGGCTTTCAAATTTCTTGACCCTGTCATCCACGAATTATCCATCTACATTTTCCATGTACGCAGAAAAGATTCTCCAAAACTACGGAGATATTTTGCAGAAAACAAATTTTTCCTGCAAGACAAGGGAAAGCTAAAGACTGCTCTTTCTGGGTTGGTTCGTTGTTTATCACTGTTACCATTCAAAAATAGGAGTGCTGATGACTTGTCAGATAAGAAGGATATTCCTGTTCAAGTGACATTGCACGCTTTTGTTCCTGACATTTCAAGGGATTCCTCTGGGCTTTCTAGTTCTGGTGTTGTGGAGAAATTGAAGAATCTCTTACCTGCTCTCGTTAGTTGTTTCCAGGACTTCTGTCCCTTGGTTCATACCATGCCCCAAATGGACACCCAGTCCTATG…	*	AS:i:1076	EV:Z:0.0
SS_034202	0	UN00072	565	255	387M1D3M1I5M1D87M	*	0	0	ATTTTCCATGTACGCAGAAAAGATTCTCCAAAACTACGGAGATATTTTGCAGAAAAACAAATTTTTCCTGCAAGACAAGGGAAAGCTAAAGACTGCTCTTTCTGGGTTGGTTCGTTGTTTATCACTGTTACCATTCAAAAATAGGAGTGCTGATGACTTGTCAGATAAGAAGGATATTCCTGTTCAAGTGACATTGCACGCTTTTGTTCCTGACATTTCAAGGGATTCCTCTGGGCTTTCTAGTTCTGGTGTTGTGGAGAAATTGAAGAATCTCTTACCTGCTCTCGTTAGTTGTTTCCAGGACTTCTGTCCCTTGGTTCATACCATGCCCCAAATGGACACCCAGTCCTATGATTGTATGCTACTTATACTTCAAAACATAGATCTCTAAGTCAGTTC…	*	AS:i:928	EV:Z:0.0
CS_075196	0	UN00073	1	255	178M	*	0	0	GTGGGGGTTGACAAAGAACTCCACGTGTGTTTAATTGTTTATGCTTGTAGCATCTGCTTCATCATACTTTAACAGCCACACATCTTTAATAAGGTGTATATGGTGATGACCTCCTGAACCTTGGAACCTTCCCATATCCATATGGGGAATAGAAGTATGGGGGGACATAAGGCCTCCT	*	AS:i:353	EV:Z:2e-97
CR_003499	0	UN00073	7	255	135M	*	0	0	GTTGACAAAGAACTCCACGTGTGTTTAATTGTTTATGCTTGTAGCATCTGCTTCATCATACTTTAACAGCCACACATCTTTAATAAGGTGTATATGGTGATGACCTCCTGAACCTTGGAACCTTCCCATATCCAT	*	AS:i:268	EV:Z:7e-72
CR_063094	0	UN00073	75	255	75M1I13M1I2M1D201M	*	0	0	GCCACACATCTTTAATAAGGTGTATATGGTGATGACCTCCTGAACCTTGGAACCTTCCCATATCCATATGGGGAAGTAGAAGTATGGGGAGGCATAAGGCCTCCTGAACCTGTAGCCCATATAAGGATTGAAACGCCTTGGGCGGAATTGCTTCATTCCTGGAACATTGGTCCTCTTGGGCATCACCTAAGAATAAAAAGTTCATCGGTACATTTGAAGCATTTTTATGTGAGAGAGACGTAATTTTGCTCAATCCCAAAGTTTCTCTTGGATTCGGAACCTCAAAATGCCCA	*	AS:i:555	EV:Z:1e-158
CS_005145	16	UN00074	1	255	63M1D31M1D244M1D134M1D16M1D66M1I20M	*	0	0	TATGTTTCTAATGATAAAATTTTACTCTCTACTCCTGAAACTGGGTGGAGGATTAACACCCCGTTGTCTAGAATTGTTGGCTTTGAATGTGATGAAAAACAACTTCTTCAGCTCAATTAGATGGAACTTCATTTAATTGTGGCCATTCAAATATTTGTGAAACAGAACATCACGGATCCACATCCGCTGTAAAGAAGCATCTATTATCACCTTTGACCAGTATGCTTTATAGTGAGCATATTAGTTGTGATTCTTTAGGTATAGGCAATAGTAATCTTCAAACGTATTCTCTTGGCACAGTTGATAGTTATGGTAAACTTAAGATCCAAGATAGTAAGAAGGAAAATATCAGATCCAAGAATCAGATTATGACACCAATCTGGTCTGTATCCAATTCCT…	*	AS:i:1096	EV:Z:0.0
CR_063129	0	UN00074	45	255	14M1D394M1D46M1D47M10S	*	0	0	GTGGAGGATTAACACCCGCTTGTCTAGAATTGTTGGCTTTGAATGTGATGAAAAAACAACTTCTTCAGCTCAATTAGATGGAACTTCATTTAATTGTGGCCATTCAAATATTTGTGAAACAGAACATCACGGATCCACATCCGCTGTAAAGAAGCATCTATTATCACCTTTGACCAGTATGCTTTATAGTGAGCATATTAGTTGTGATTCTTTAGGTATAGGCAATAGTAATCTTCAAACGTATTCTCTTGGCACAGTTGATAGTTATGGTAAACTTAAGATCCAAGATAGTAAGTAAGGAAAATATCAGATCCAAGAATCAGATTATGACACCAATCTGGTCTGTATCCAATTCCTCCAGTGTTCTGAAGCAGGATGACATTTACAGTAGAACGGAGC…	*	AS:i:963	EV:Z:0.0
CR_063186	0	UN00075	1	255	207M1D7M1D358M	*	0	0	GCAGAAGTGGGCAACCACAGAGCAAACCAATCATAGAGATCTGAGACTACAAAGTATAAATGCATCAAATGTTGATCATACATATGCTGTCTACAAATATAATCGTGGCAACAATGCTGCACTGGCAGAATCTAATAATGCATCAGTAACCGGACCATATTTTTGTAATACCATATTAAAAAATATAGTAAGTACAAATCTAAGTAAAAAAAAAGTATGCAGAGATTCCAGCCTTTCCTGTTCCCCTTCAACCGCTTTCCATCTACTCTAACCACAAACATGCACAAATTCAGTCGGCTCTCGGACTACTGCCACTACTTGCTGCTTCTCGCTTTCCACTGTACTTCTGCTTTCCGATGTTAAATGGGATGTATTTATACTTGAGCATGTGCGAAATTT…	*	AS:i:1120	EV:Z:0.0
CS_044406	16	UN00075	128	255	8S123M1D501M	*	0	0	CGACTGCGGAATCTAATAATGCATCAGTAACCGGACCATATTTTTGTAATACCATATTAAAAAATATAGTAAGTACAAATCTAAGTAACAAAAAAAAATATGCAGAGATTCCAGCCTTTCCTGTTCCCCTTAACCGCTTTCCATCTACTCTAACCACAAACATGCACAAATTCAGTCGGCTCTCGGACTACTGCCACTACTTGCTGCTTCTCGCTTTCCACTGTACTTCTGCTTTCCGATGTTAAATGGGATGTATTTATACTTGAGCATGTGCGAAATTTGGCGCTTCATTGTGAGGACGAAGAGAACAATCCAGTAGATCAATAATATTGGCCAAAACACGGGAACATCAAACAAGGAGAAGAAAGTCATGAGAAATGCCACAAAGAAAGCCTTTGT…	*	AS:i:1213	EV:Z:0.0
CR_063194	0	UN00076	1	255	574M1D32M2S	*	0	0	TTTTACAGTGTGAGTCATGTGAACTGGCGAAACACTGTCGGGGAACTTATATCCCTAGAGTCAATGTTTGGGGCCCATGTCGTGTGTCTTCAAAATCTGGGTTTAGGTATTTTGTAACCTTTGTAGATGATTTTTCAAGACACACTTGGTTGTATTTGATGAAGTCTAGAGATGAGTTATTTGATATTTTTGTGACTTCTGTGTTATGATCAAAACTCAATTCAATAAAAGTGTTCAAATTTTACGTAGTGATAATGCTCTTGAATATTTCTCTAGTCCCTTCTCAACCTATATGAGTAAGAATGGCATGATACACCAGTCCTCTTGTGTAGGTAGACCTCAACAGAATGGTGTGGCAGAGCGAAAAAATCGCCATTTGTTAGAGGTTGCTCGGGCCCT…	*	AS:i:1193	EV:Z:0.0
CR_037350	16	UN00076	552	255	19M1D25M1D548M	*	0	0	AAGTTTTTGGTTGTACTTGTTTTGTTCAAGATATTCGTCCCCAGAAAGTAAACTTGACCCAAAATCTCTCAAATGTATATTCCTGGGATATTCTCTTACTCAGAAAGGATATCGTTGTTATTCTCCTGAGTTAAAGAGATATCTAGTGTCTGCTGATGTTTCTTTGAGGATACTGTGTTTAGTGGAGTAGTTTCCAACCATCCAGACCATATTCCTGTGTCAAAAGAGGATAGTGATTTTCTCACATACACTGTTACTGTTCATTCCTCCTGGGTCGAGTCTATACCTAGGCCTCCTGTTACTCAAGTGTATAGCAGGCGGCCAAGAAATGTTGTGCAAAAGGTGCCATCTCTCCCACCAGTAAGCTCTACCTTACCGCAATCTTCGTCAACAGATCTA…	*	AS:i:1160	EV:Z:0.0
CR_103505	16	UN00076	555	255	4S591M	*	0	0	AAGTTTTTTGGTTGTACTTGTTTTTGTTCAAGATATTCGTCCCCAGAAAAGTAAACTTGACCCAAAATCTCTCAAATGTATATTCCTGGGATATTCTCTTACTCAGAAAGGATATCGTTGTTATTCTCCTGAGTTAAAGAGATATCTAGTGTCTGCTGATGTTTCTTTGAGGATACTGTGTTTAGTGGAGTAGTTTCCAACCATCCAGACCATATTCCTGTGTCAAAAGAGGATAGTGATTTTCTCACATACACTGTTACTGTTCATTCCTCCTGGGTCGAGTCTATACCTAGGCCTCCTGTTACTCAAGTGTATAGCAGGCGGCCAAGAAATGTTGTGCAAAAGGTGCCATCTCTCCCACCAGTAAGCTCTACCTTACCGCAATCTTCGTCAACAGAT…	*	AS:i:1172	EV:Z:0.0
CR_045197	16	UN00076	601	255	545M	*	0	0	GTAAACTTGACCCAAAATCTCTCAAATGTATATTCCTGGGATATTCTCTTACTCAGAAAGGATATCGTTGTTATTCTCCTGAGTTAAAGAGATATCTAGTGTCTGCTGATGTTTCTTTGAGGATACTGTGTTTAGTGGAGTAGTTTCCAACCATCCAGACCATATTCCTGTGTCAAAAGAGGATAGTGATTTTCTCACATACACTGTTACTGTTCATTCCTCCTGGGTCGAGTCTATACCTAGGCCTCCTGTTACTCAAGTGTATAGCAGGCGGCCAAGAAATGTTGTGCAAAAGGTGCCATCTCTCCCACCAGTAAGCTCTACCTTACCGCAATCTTCGTCAACAGATCTAGATCTCCCTATTGCACTACGGAAAGGTAAACGCCAGTGTAGTCATCC…	*	AS:i:1080	EV:Z:0.0
SR_032267	0	UN00077	1	255	602M8S	*	0	0	GAAGGCAGTGGGAGTGGATCATATGTGATCACACCTCCCGCTGATACTGCCGGGTCGGGTGGTAGTTAATGACGGGTTCGGAAGTGCTGGCCGTGTTCATGTTCTGCCAATGCATGCAGACTGGTTTTCCCCAAATACTGTACACAGGTTGGAAAGGCAAGTTGTTCCACATTTTTCTCTGGGAAGTCAACTGAACACACACCAGAAAAATACATGGAGTGTAGAAATCAAATTGTTGCAAATTATATGGAGAATCCAGAAAAGTACCTGTCTGTGGCTGATTGCCAGGGGTTAGTAGATGGTGTTAGTACTGATGATCTAACTAGAATTGTTCGGTTTCTTGATCATTGGGGAATCATCAATTACTGTGCTAATCCTCCTAAACTTGAGTTACGTAAG…	*	AS:i:1187	EV:Z:0.0
SR_143951	0	UN00077	431	255	105M1D716M	*	0	0	GTGAACTTTGTGTTCCTTCGGAAGCTTTGAAATCTATTGATAGTTTGATCCATTTTGACAAACCTAAATGTCGGCTCAGGGCAAGAGATGTTTATCCAGAGCTTGCATGTAACAGTGACAATGAATCTGACTTTGATAGTACTATCCGTGAGCAACTGTCTGAAAACCGATGCAACTATTGTTCACGGCCAGTTTCAGTTGTGTACTACCAGTCACAGAAGGAGGTATATTACATGTTCTTTGACTCACATGTTACTGACAATTACATAAACTAAAGTTCTTGTTGATAATTTTCTTGAACTTTTCTTAGTTATTAGCATAACTTATAAAGAAGTTTAGTTGAAATCCTTTTCAGTTTTAACCTATCTTTTACCTATACTAGTATCCACTAAAATAAGT…	*	AS:i:1620	EV:Z:0.0
CS_008603	0	UN00077	632	255	309M1I32M1D10M1I1M1I20M1I6M1I21M1I24M1I30M	*	0	0	GTGTACTACCAGTCACAGAAGGAGGTATATTACATGTTCTTTGACTCACATGTTACTGACAATTACATAAACTAAAGTTCTTGTTGATAATTTTCTTGAACTTTTCTTAGTTATTAGCATAACTTATAAAGAAGTTTAGTTGAAATCCTTTTCAGTTTTAACCTATCTTTTACCTATACTAGTATCCACTAAAATAAGTGCAAGACTCTTGGCTTCACTTTGCTACAAACGCAAGCCCTTTTGCTTCTGATAGAGTACCTGTTGATTGAGTATAACTGATTGTATAAATACTTTTTTATGCTATTTCATTCTGCCATTGCTTCTGAATTTTATTTTATTTTTCTCCTCTTTATGTCTTATCATTTTCCTAAATGATGTCCTAACTTCGTGGGAATTGAA…	*	AS:i:842	EV:Z:0.0
SR_073129	0	UN00078	1	255	24M1I165M1I261M1D41M8S	*	0	0	GCGGATTCATCCAATTCTACAGCCNCTACACAGCGGCTGCTGTCAAGGGCGACGCTGATGTAGTTGATTTGCTTCTTGAAATTGATTCAAACCTTGCTAAGATAGCTCGGAACAATGGTAAGACTGTACTCCATACAGCAGCAAGAATGGGCCATTTGGAAGTGGTGAAATCGCTCGTAAACAAGGACCCNCAGTGATTGCGTTAGGACGACAGAAAGGCCAAACTGCATTGCACATGGCGGTGAAGGGGGCAAAATGTGGATATTGTGCTCGAATTAATCAAACCAGATCCAAGCGTACTAGCATTAGGAGATAACAAGGGAAACACAGCACTCCATATTGCAACAAGGAAGGGACGACCTCAGGTTCGTAATCGTATTTAATTATTATTCTCATCAA…	*	AS:i:951	EV:Z:0.0
SR_002403	16	UN00078	246	255	246M	*	0	0	GGGGCAAAATGTGGATATTGTGCTCGAATTAATCAAACCAGATCCAAGCGTACTAGCATTAGGAGATAACAAGGGAAACACAGCACTCCATATTGCAACAAGGAAGGGACGACCTCAGGTTCGTAATCGTATTTAATTATTATTCTCATCAAAGTTTGAATTTTTGGTGCAAGAATATAGATTTACATTTGAAGCAAAGGTTTTTTCAATCATCGAATACATATTTAAATTAAATGGTAGCAAATC	*	AS:i:488	EV:Z:1e-138
CR_063231	0	UN00078	353	255	93M1D597M	*	0	0	GACGACCTCAGGTTCGTAATCGTATTTAATTATTATTCTCATCAAAGTTTGAATTTTTGGTGCAAGAATATAGATTTACATTTGAAGCAAAGGTTTTTCAATCATCGAATACATATTTAAATTAAATGGTAGCAAATCATCAGTTATGTTGTTGACTCTTTGTGCTTCAGTAGGTTGAGAAAGTAGTTATGAACAGATACTGCATTGTAATAGAGTCCGTACTCAGTAGTACTCAAAAAGTAGCTAAAAGTCCCAAAGTTCTTGCCTTCTGCCCGAAGTTGATTTCTGTCTGATACAATGTTATTTACATGACAGATGGTTCAACGCTTAATATCCATTGAGGGCATCAACATCAACGCAGTTAACAAGGCTGGAGAAACTGCTCTTGACATTGCGGAG…	*	AS:i:1360	EV:Z:0.0
SR_005777	16	UN00078	367	255	125M	*	0	0	CGTAATCGTATTTAATTATTATTCTCATCAAAGTTTGAATTTTTGGTGCAAGAATATAGATTTACATTTGAAGCAAAGGTTTTTTCAATCATCGAATACATATTTAAATTAAATGGTAGCAAATC	*	AS:i:248	EV:Z:6e-66
CR_063257	0	UN00079	1	255	288M1D29M1D3M1I225M	*	0	0	AACATTTTGATTTCTAGTTTTGAGTTCTTCCTTTCAATACATATGTTTCTCCACATTTCAATGGCACCAAGCAGTTGAGGCAGTTATTTCATTTTTGCAGGTGAATCCACATACTCATCAAGTTAAATTATGCGACTTTGGCAGTGCGAAAGTTCTGGTATGCCACATGTTCAGTCTTCTTGAGCAGCCATAAGGGAAAAGGAAAGATATAGTTTGGGCTATTCTGTGTTTCATCTTGACACTCTAGCTATTTCTTTCTGAACTTTGGTAGGTTAAAGGAGAGCCCAATATTTCTTACATCTGCTCTAGATACTATAGAGCCCCAGAGCTTATTTTTGGAGCAACGGAGTACACTACAGCCATTGATGTATGGTCTGCTGGTTGTGTCCTAGCTGAGCT…	*	AS:i:1059	EV:Z:0.0
SR_092718	16	UN00079	284	255	4S138M	*	0	0	GAGTCCCAATTATTTCTTACATCTGCTCTAGATACTATACGAGCCCAGAGCTTATTTTTGGAGCAACGGAGTACACTACAGCCATTGATGTATGGTCTGCTGGTTGTGTCCTAGCTGAGCTACTTATTGGCCAGCCTTTGTT	*	AS:i:274	EV:Z:1e-73
SR_069674	16	UN00079	295	255	127M	*	0	0	CTTACATCTGCTCTAGATACTATACGAGCCCAGAGCTTATTTTTGGAGCAACGGAGTACACTACAGCCATTGATGTATGGTCTGCTGGTTGTGTCCTAGCTGAGCTACTTATTGGCCAGCCTTTGTT	*	AS:i:252	EV:Z:4e-67
SS_035355	16	UN00080	1	255	62M1I6M1I392M1D149M	*	0	0	TGGGGGCGGAGGATAGTATCAGGAACATTGATCTGCGTAACAGGGAGGTGTTGCTCTTAGCGCCCCTCGAATGATCTCTCTATATATCGCAGCTGTAGCAGCAAGGCCTTAGAGAAAGCTAGTAAGAACAAGGCCATAATAGAAGCTATAGGAGAGCCCATCATTAGAGGACCTTGGTATAATGCGTCGCTAGGAGTAGCTCACCAAAGGGCAGTCTGTATCATGCACGTTTCCTGTATCAGGACCTCAAGGCTCCGGGATCTTTCAGTTGAAGGCAGTTCGTAATGGAAATGGTACATGGATGTCATTCTTACGGCCCCGTGACTGGGAAATCCTCATCATGGAAGCTCTCGTCCATGTCCCTGGAAACGAGGAGAAGCAGCAAACTTTTCGAATCAC…	*	AS:i:1185	EV:Z:0.0
CR_063410	0	UN00080	10	255	33M1D165M1D111M1I6M1D2M1D1M1I2M1I269M4S	*	0	0	AGGATAGTATCAGGAACATTGATCTGCGTAACAGGAGGTGTTGCTCTTAGCGCCCTCGATGATCTCTCTATATATCGCAGCTGTAGCAGCAAGGCCTTAGAGAAAGCTAGTAAGAACAAGGCCATAATAGAAGCTATAGGAGAGCCCATCATTAGAGGACCTTGGTATAATGCGTCGCTAGGAGTAGCTCACCAAAGGCAGTCTGTATCATGCACGTTTCCTGTATCAGGACCTCAAGGCTCCGGGATCTTTCAGTTGAAGGCAGTTCGTAATGGAAATGGTACATGGATGTCATTCTTACGGCCCCGTCGACTGGAATGCCATCATCATGGAAGCTCTCGTCCATGTCCCTGGAAACGAGGAGAAGCAGCAAACTTTTCGAATCACTGTTTCGGACGA…	*	AS:i:1118	EV:Z:0.0
SR_130460	16	UN00080	11	255	26M1I170M1D431M	*	0	0	GGATAGTATCAGGAACATTGATCTGCAGTAACACGGAGGTGTTGCTCTTAGCGCCCTCGATGATCTCTCTATATATCGCAGCTGTAGCAGCAAGGCCTTAGAGAAAGCTAGTAAGAACAAGGCCATAATAGAAGCTATAGGAGAGCCCATCATTAGAGGACCTTGGTATAATGCGTCGCTAGGAGTAGCTCACCAAAGGCAGTCTGTATCATGCACGTTTCCTGTATCAGGACCTCAAGGCTCCGGGATCTTTCAGTTGAAGGCAGTTCGTAATGGAAATGGTACATGGATGTCATTCTTACGGCCCCGTGACTGGGAAATCCTCATCATGGAAGCTCTCGTCCATGTCCCTGGAAACGAGGAGAAGCAGCAAACTTTTCGAATCACTGTTTCGGACGA…	*	AS:i:1221	EV:Z:0.0
SR_049598	16	UN00080	297	255	342M	*	0	0	TGGATGTCATTCTTACGGCCCCGTGACTGGGAAATCCTCATCATGGAAGCTCTCGTCCATGTCCCTGGAAACGAGGAGAAGCAGCAAACTTTTCGAATCACTGTTTCGGACGACTTGCGCCCTCCAACAGCTTGTGTGTCATGTCCTGATCCTATGTCTCAAAAATCAGATAGTGTGGAGAAGAGCTGAAACTGCCTATCCATCTTGGATTTGCCATTCTGATTCTTTCAGATAATACTAGAGAATAATGCAGAGTATAAAGTTTGTATTTCTAGATTGGTTTTTGAATTTGAATTAATTTCACTTTTGGTCCCACGACTTTCTAGGTCTAAACAATTTCGG	*	AS:i:678	EV:Z:0.0
CR_101598	0	UN00081	1	255	404M1D313M1D53M	*	0	0	GATGTACCAGACAGCATTAAATTGAGATTTAGAAAAAATTATTGAAATTCTATGAATCTTTAGCTCTGCCTAAAGTTTCCTAACCGGTCCCAAATTTGAACAAAGAGGAGTTGCAGTAGGGCAGTTTGCTGCAAGCTAGTGTAAAACTGTGTCAAATTACATGATGTGGATTGTGGATTGTATACATAAAACAATGCCTGTTGGAAATACTGAATCTATGCAGGCATGCAGCCAGCCTCAACTAGACTCAGATTAAGCTTTAGCTGGATTGAGCTGTATGAAATTTAATCCAACAGTCCAACCTAATAATAAGAAGAAACTAGTCAAGCTCAAAGGTTCTACAAGCCACTTGATATCTATCAAACTCTTGCTTCAGTAAATCCCGGGAGAATGAAACCA…	*	AS:i:1512	EV:Z:0.0
CR_063416	0	UN00081	195	255	190M1D130M4D8M1D2M1D34M1D144M1D21M	*	0	0	TGCCTGTTGGAAATACTGAATCTATGCAGGCATGCAGCCAGCCTCAACTAGACTCAGATTAAGCTTTAGCTGGATTGAGCTGTATGAAATTTAATCCAACAGTCCAACCTAATAATAAGAAGAAACTAGTCAAGCTCAAAGGTTCTACAAGCCACTTGATATCTATCAAACTCTTGCTTCAGTAAATCCCGGAGAATGAAACCAAGACCAATGTGAACTTTTAGGACCTATTTAGTGACTAGAGAAATTTCTAATTTCCAATTTTCTGGAAAAATGGAATACAGAATTTTCTATTCAAAATTAACTGTTTCCAAAATAGGAAAAAAAATGAGAATTTGAGAATTCTCCATTTATTCAACTTAACAAATGATTTTGGAAAACACTTTTACTATTTTCCAA…	*	AS:i:985	EV:Z:0.0
CR_083282	16	UN00082	1	255	113M1D8M2D5M1D7M1D1M1D433M	*	0	0	GTGGTTACGGCATCATTTTCTATCCTTTACGAGCTGATCGATTATGGGAATGGGATGTCGCAATCCGGATCGACATATCCCGGCAGCCAGTGCTCGCGGAATGCTTCTGGCCCAACTGGTGTTCCACCCTGAATCTCCTCGAGTAGCGCGTAGTAGGCGTTGACGTCGTTGTTGGAGACACTTGTGTCATCGTCGTCACCGAGCGTTGACATCGAATCGTAGGCAACGTTAGCCTCCGAGTTACAGACGGGCAGCGTAGAGTTGTAGTTAGACACAAAGCATTCTCGATCACATGTGGGCGCTCCAGCGTTCCAAGTTCTGAATACTAGCTGGACCTCCAGTCTACCGAGTCCTGCATCGCCATTGCTATCGAGATAGCAGAAGTAGGTACATCCAAGA…	*	AS:i:1082	EV:Z:0.0
CR_063475	0	UN00082	26	255	4S570M	*	0	0	ATCGTTTACGAGCTGATCGATTATGGGAATGGGATGTCGCAATCCGGATCGACATATCCCGGCAGCCAGTGCTCGCGGAATGCTTCTGGCCCAAACTGGTGCATTCCAGCCCTGAACTCCTCCTCGAGTAGCGCGTAGTAGGCGTTGACGTCGTTGTTGGAGACACTTGTGTCATCGTCGTCACCGAGCGTTGACATCGAATCGTAGGCAACGTTAGCCTCCGAGTTACAGACGGGCAGCGTAGAGTTGTAGTTAGACACAAAGCATTCTCGATCACATGTGGGCGCTCCAGCGTTCCAAGTTCTGAATACTAGCTGGACCTCCAGTCTACCGAGTCCTGCATCGCCATTGCTATCGAGATAGCAGAAGTAGGTACATCCAAGATAATCTCTCCTGTCT…	*	AS:i:1130	EV:Z:0.0
CR_063511	0	UN00083	1	255	189M1D289M1D37M2S	*	0	0	GAAAATCTGATCTGTCTCACGACGATCTGAACTCAGATCACGTAAACTTTAAAAGGTGAACAAACTTAGTTAGCTTACTTAAAAAGAAAAATCCAACATCGAGGTCAGAGTATTTATTTTTATTTCCTACTAAAAATAAAATCTGCTGTTATCCCTAAAGTATCTATCATAAAGAAGGCACAATGTTTATTTAAAAAATTTACCCAAAACAAATTTAAGATTTTAGGGTCTTATCGTAGTAAGATTTATAAGAGAATTTTTACTCTTAATTTAAATTCTTTTTTTATAAAAATAGAAAATTTAAATTCCTTTTCATACTAGACTTTAATAAAAAGCCAAATTATTATGCTACCTTAAGGAACACCGTTCTTCATCTTCAGCGTACAAGGATTGCTTCTT…	*	AS:i:1007	EV:Z:0.0
CR_065783	16	UN00083	74	255	120M1D268M1D6M1D1M1D10M1D20M1D94M	*	0	0	CTTACTTAAAAAGAAAAATCCAACATCGAGGTCAGAGTATTTATTTTTATTTCCTACTAAAAATAAAATCTGCTGTTATCCCTAAAGTATCTATCATAAAGAAGGCACAATGTTTAATTTAAAAATTTACCCAAAACAAATTTAAGATTTTAGGGTCTTATCGTAGTAAGATTTATAAGAGAATTTTTACTCTTAATTTAAATTCTTTTTTTATAAAAATAGAAAATTTAAATTCCTTTTCATACTAGACTTTAATAAAAAGCCAAATTATTATGCTACCTTAAGGAACACCGTTCTTCATCTTCAGCGTACAAGGATTGCTTCTTATTAAAGAAGCAATGTTTTTGCAAAACTTTCTTCCATTTTCCAAGTTTTTTAATATTTTTTTAAAATTACTAA…	*	AS:i:987	EV:Z:0.0
CR_063588	0	UN00084	1	255	114M1D7M	*	0	0	GACAAAAGAAAAACAAATTATGTCCAAGCAATTTTAAAGAAGCATGGCAAACATATGATTGGCTCTGCATCATCTTTATTATTGCTTTGAGGATCTTATTCATTTTCAATTTTTCTCAATT	*	AS:i:232	EV:Z:4e-61
SR_128191	0	UN00084	64	255	2S339M	*	0	0	GTTCTGCATCATCTTTATTATTGCTTTGAGGATCTTATTCATTTTCAATTTTTTCTCAATTAAAAGATTTCTTTTTTTTATTATAAAACAAACAGAAATCCTATTTTTTTATAAGAAATTAAAAAAAGAAAATCCCATTCTAGACCTTTGTCAAGCCAGAGTATTTCAAAATTAAGTGCTTATGAAATATAGTAATTTTGATGGGGTATAAGAGCTAAATCTGTTAGCATGACTTGCTTAATAAATCAAAGAAACATTTGAAGAAAAGGAATTTTGCACTGATTAACACCAAGAAAACAGAAGGAAAGCAAAGAGTTGCAGAAGAATGTATTCATTAACAT	*	AS:i:672	EV:Z:0.0
CS_068235	16	UN00085	1	255	705M1S	*	0	0	ACGACTTTACACTCAATTTCCTTGGTGAATGGTAATTAGTGTACTACTAAGGTGTTTTGAAATAGAAAAAAGGAATTTTTGAGTTGGGAAAAGTGTTGGTGAATTTTCAAGTATGGGCGAGAAATTAAAGTGCGCCTAAGAAAATGTTTTGATGCAAGGGAGAAAGGAAATGTGGCTCAAAGTGCCGAGTGTGTTTCCAAACCTTAGTTTCTGGAAAAGTCGAGGAGGACCTTGATTACCCCACGGGAGGCTTAAAGTGCCCTTTCCCAGCGGCTGCGTTACTATGTTGTATGGTACGATTCATACTGTGAGGTGCGAAGTCTATTCGCCGAGTACTATATTACTCGTAGGATGAGGTATTCTTTAGGATGAGGTATTCTATCGCGGGGTGTGCACACT…	*	AS:i:1390	EV:Z:0.0
CR_063639	0	UN00085	554	255	512M	*	0	0	GACGGAGGAAAACTCCAAAGGCCTCACGCTTTCTAGGAAGAAACTAAGTGAAATTTAATCCGAGAATCTAGTTACACTGTAACTATGTTGAAAGGATGAAATGAGGATTTAGGCACTAAAGTGTGCAAGTAAACTCTCTCTTGAGAAGAAAATGGATGAGACTCCTTGAAAATGAAAAGTTGTTGAGCAACAAACGTTTTTTCCTTTGGAGAAAGTATCAACAACATAATTGTTATTTAACTGTAAAAATGGCATTTTCCCCTATTTGCTTATGTGTTCCATTACTTGTTATGAGTTCGTAGTGCTACTTGTGCGGGTCACACCTGGTAGCTCGGGAAGAGGTAAAGTATTATTCAACGGATAAAGGAATAAGTTTTCAAATATCTATCTTGCAAAACC…	*	AS:i:991	EV:Z:0.0
SR_026459	16	UN00086	1	255	153M1D1M1D60M1D120M1D54M1D206M1D21M1D28M1D6M1D44M	*	0	0	TTCGAGGGAAAGCTTCTTTTGGGAGAGTCACCATTGAATTTCACATATTCTGATAAAATCTAGCAGGGGCTCGCTAATAGGTCTTTCTCTTCTCTTCTCGTCTGCATCCAACGAGAAAAAGTCGGTATTGTTAGCATCTAGTGGCGATCCCTTGCACACATACGACCATTTAGCAAGTCACTTTGACAGCATTATCATGCCTCACCAAGTCACACAGCATGGAGCAAAACCGGGATGGGTTGTACAAGAAAGTTCTATAGCGATGGATGGATACACGTTAACAGAAATCGGGGCCACGTGTTATAAGCTCAAGACCGAACCTACCGAGCCTGAACAGACAACATCCTCGTCTGTTTCATCGGACTACCATGCCGTGCTTGGGCACATTGCAGTCAGAGC…	*	AS:i:1310	EV:Z:0.0
CR_063675	0	UN00086	147	255	662M	*	0	0	ATCCCTTCGTCACACATANGACCATTTAGCAAGTCACTTTGACAGCATTATCATGCCTCACCAAGTCACAGCAGCATGGAGCAAAACCGGGATGGGTTGTACAAGAAAGTTCTATAGCGATGGATGGATACACGTTAACAGAAATCGGGGCCACGTGTTATAAGCTCAAGACCGAACCTACCGAGCCTGAAACAGACAACATCCTCGTCTGTTTCATCGGACTACCATGCCGTGCTTGGGCACATTTGCAGTCAGAGCTCCTGAAACGAACCCGATCTTACCACCCGCGAATTCATGGCTCATTGACACCAGATATGTTGCATGGTCTTCAGGCTCAAGGAAACTCAGTGTGATGCTTACATGGCAACTGAAAATTGGGAATACTGATCTGTCCATGCA…	*	AS:i:1306	EV:Z:0.0
CR_063726	0	UN00087	1	255	534M1D91M	*	0	0	CAGTAATATATGAATGAAATCAAAGGGAAAGTATAAAATAAACCAATGAAAAATAAAAGGGATTTGCAGTACAAAATATGTTTTCCTTATCTTACATTCCAGAATCGGTGTCAAAGAATCTGAAGAGTAATCTAAGAATGGTTGATTTACCTGCAAATATAAAGCAATTTAGGCATTAACATCCTGAGTTCAAAAGGGAGCATAATTGCAGTAATACAGTCAAAGCTCTATGATATTAGACAGTAAACAATTCCATCCCAGCCTGTTGCACAGATTACGCATCAATTAGCAAATAGCGTGGTAGTCCGTGAACATGAATATTATGTTGAGCACCGACTCTCAGACTGCAAGCATAGAGTATCCAGAAACTGTTCTATTACTCTATCTCCGTTACGTTCG…	*	AS:i:1231	EV:Z:0.0
CS_087085	16	UN00087	482	255	4S597M	*	0	0	CGACTGGAAAATGAACATAAAACCAGTAGGTTTAAATGCACTGAATTTCTTAAACTAACATGTCCAGTCAAAGTGGACAAAAAATGAAACACAGTAGAAAAAGGGAGAAAAGTCCAGAGTTGTTTGCATCAAGCCACCCTGTTGCAAAGAGGAATAGCCCAAAAACAACTATTATTATACAAATAAAAGAAGCTGTAAATTACTTATTAATTTATCCCCAGCAAAGCCTAATAAACAAAGACCGTAGCCATCAACTCTCACTGCTTTCCTTCCCATTAATGGATTGATTCCCTTGATGTTGTCATACACACTTTTCCCTCAATTAATCATGAAGGGTTAGGCAATTAGATAAGCACTCAACAAAAAATCATATGACCTTAACACCTATTGCTTGCAGGT…	*	AS:i:1175	EV:Z:0.0
CR_063742	0	UN00088	1	255	112M2S	*	0	0	CTGGAGCAATTTTAAGAGCAAATGATATAAAGATAAGAGACGGGAATTACCATTCTTCTATCAATCATCGAGCATCCATCAGCACACAGCAAAGTAGGAAACGTATCGAACCTC	*	AS:i:222	EV:Z:3e-58
SR_067251	0	UN00088	50	255	20S925M	*	0	0	GTCGGATAGCCATAAACCTCCCATTCTTCTATCAATCATCGAGCATCCATCAGCACACAGCAAAGTAGGAAACGTATCGAACCCTTCTGACAAACACAAACTCAAAATAAGCCTCATTCCCTTCTGGCACTCGGGTCTTTCAGCGAGAGTTGTATCTCCAGTAGATTTTGTATATGCACGCAGAAGAATTATCCACCAAAATCCCGAGTCCACTGGAGCCACTCTTCCAATTGCACTCTCACCAAAGTCCGCAATGATTGTATCAGTCTTACGAACTGGATCGTGAAGAACTTTGAAACTCGCAGGCATAACCCCTTCGCCCAGCTTGAATCTATCCACTTTCTTTTCCCAACCTTGAAGCAGAAGTGTCTTCAGCAGGAAATTCTTAACGATATCAGG…	*	AS:i:1834	EV:Z:0.0
SR_016148	0	UN00089	1	255	73M1I93M29S	*	0	0	GGAAAACTTGTTTACTAAAATCCATTCTCTATTTAGGCTCCAAGAGGTCTATGGTTTGATTGCTGTTGTGCCCNCCACTCTTTTCCTTTTTCCTTCCTCATCATGCACATGGATTGTTATTATTATTATTATTATTATTATTATTATTATTATTATTATTATTATTATTATTATTATTATTCTTTTGCGTTTTTTT	*	AS:i:321	EV:Z:8e-88
CR_063753	0	UN00089	119	255	20S527M	*	0	0	GTTGATTAATAGGTGGCAAGTTATTATTATTATTATTATTATTATTATTATTATTATTATTATTATTAAAGATAAAGATTTAAATGTGCAATACATAAATGAAACAATAATAATCTATTGTGAATGTAAGACTAAAATTGAACAAACCATTGGTTAAAAGCAATCTCAGTTCTATGGAAGAATTACCAAGCCCTCAACACTACGACTTGATCGATCAGTTTCAATATTGTACAACAACAAAATCACACTCTCCTTCCTTGTTGGAGCAGCAACCACCCAACCAGCCTACGCATAAGATCAGTAAAACATGAACAATAACCAGAGAGACTTCAGTCATCAAGGAATGGACATCTGTAGTAGGAATGGTACAGACCTCTGAAAACAAGTAGTTAGATGAAG…	*	AS:i:1045	EV:Z:0.0
CR_063786	0	UN00090	1	255	263M1D154M1I18M1I74M8S	*	0	0	GCAAAACATATTCTAATACTAAAACACAAGGAGAGGAAAAAAGGAAAATGAATAATAGGAACTAATGATACTACAGCATTTTAACCAAACATCTAAACATATTGATTTTAGTATGAATCAAGTGAAGAAAAGTCATAAGAATTATTTTAAGCAACTAATACTCTGGAGAAAACTAGGCAGTAGTAAGATTCATGGTCTATTTAGACTACAGGAAGGCTGCAACTTATAATTCCAGACGAATCACAATCAACCAAGCTTGCCAGAAAATAACACCATAAAGAAAATGAGCATTCAAAACAAATTCACTGTCACAGAAGTAAAACTGAAATACACGCTTGAACATAAACACAGCTAAGGATTGAATGGAATAAGGTCCCTCAATATATTACTTGTTCTAAT…	*	AS:i:987	EV:Z:0.0
SR_081062	0	UN00090	76	255	126M1D52M1I37M	*	0	0	GCATTTTAACCAAACATCTAAACATATTGATTTTAGTATGAATCAAGTGAAGAAAAGTCATAAGAATTATTTTAAGCAACTAATACTCTGGAGAAAACTAGGCAGTAGTAAGATTCATGGTCTATTAGACTACAGGAAGGCTGCAACTTATAATTCCAGACGAATCACAATCAACCAAAGCTTGCCAGAAAAATAACACCATAAAGAAAATGAGCA	*	AS:i:412	EV:Z:1e-115
SR_092578	0	UN00090	76	255	702M	*	0	0	GCATTTTAACCAAACATCTAAACATATTGATTTTAGTATGAATCAAGTGAAGAAAAGTCATAAGAATTATTTTAAGCAACTAATACTCTGGAGAAAACTAGGCAGTAGTAAGATTCATGGTCTATTTAGACTACAGGAAGGCTGCAACTTATAATTCCAGACGAATCACAATCAACCAAGCTTGCCAGAAAAATAACACCATAAAGAAAATGAGCATTCAAAACAAATTCACTGTCACAGAAGTAAAACTGAAATACACGCTTGAACATAAACACAGCTAAGGATTGAATGGAATAAGGTCCCTCAATATATTACTTGTTCTAATTCTTTGAAGTATCAAAATGGAAACATAAAAGTAACATTCATAGATTCACCCTCAAAGAACTTCAAGCAGAAGCT…	*	AS:i:1392	EV:Z:0.0
CR_063792	0	UN00091	1	255	380M21S	*	0	0	GTTGTGAGCCTTGTGTGAGGTCTTGCATGACAGTATTGAGGTTTCCCTTTCTTACTCACTCAGCGTGATGGTCTAGAAGTTCCAAACCTTCCTTTCTAAAACTCTCTCTCTGTAATACCCGAGAAATTTAACCGTAATGTCTTGCCAAATTGGGAATTAATTTGGATTAAGAGATGGTTGTGTGTATTTGGGCTCTTGATTTGGGAAGTAAATTGAAGAAGGTGGAGTGGATTATCGTCTTGGAATTAATTGGGCTTCAATCCTAGCAAGAATGGTGAATATATGTATATGTTGATATATATATTGGAATTGGGCTTTGATTTAATATATTTTGGGAAGATGATCTATTTCAATTGGTGGTGTATATTCTCCTAATATTGTTTTCTTATTTGTTTGTTC…	*	AS:i:745	EV:Z:0.0
CR_064620	16	UN00091	291	255	610M	*	0	0	GTTGATATATATATTGGAATTGGGCTTTGTTTTAATATATTTTGGGAAGATGATCTATTTCAATTGGTGGTGTATATTCTCCTAATATTGGACTCTTAGTATTGGACTTAATTAGAGTCTTGATCTCTTGGGCTTTAGTACCCTAACTCTCTTGTCTTATGGATGGCTATATATATATGAGCATGTGAAGGGCCAAAGGAAGAATTCTCCTAATCTTTTCCCTTCATTTTCTATTGAGTGTTCCTCCTTCTCTCTAAGAAAACCGTACCTCTTTCCCTTAAACCTTGGAATTTAATCCTAAGCATTTGGAGGCCATGGATGATGAAGCTATGAAGATCTGATGATGGTTGAAGTTTGCAGAAGATTGTGGAAGGGAGCTGCAATAGGTAAATTCTATGT…	*	AS:i:1209	EV:Z:0.0
CR_063810	0	UN00092	1	255	98M1D11M1D25M	*	0	0	TGTGGCTCTTCCAGGCTTTATATTTGGAATTCTGGCACTAATCTTATTTAGGTAATCAGCAATTTCCTTTGGCATGTTGGCTATGTCAAATATATTGACAGGAAGACAAGAATGCATATAATGTGTAGTAAACC	*	AS:i:252	EV:Z:4e-67
CS_039543	0	UN00092	8	255	4S193M	*	0	0	GGCCCTTCCAGGCTTTATATTTGGAATTCTGGCACTAATCTTATTTAGGTAATCAGCAATTTCCTTTGGCATGTTGGCTATGTCAAATATATTGAACAGGAAGACAAAGAATGCATATAATGTGTAGTAAACCCATGCCTGCTCCACGAGAAGTTATCAGGATTCAGGACATCACTGACATGTTCCCAAAAACCGTG	*	AS:i:383	EV:Z:1e-106
CR_063826	0	UN00093	1	255	369M1D7M1D9M1D11M1D15M1D76M1D65M	*	0	0	AGCTTCGAAAATACTTCCAGCAATAGAAGCATCCGCCTCGATGCAGATCAGGGATAGAGGCGCTTTGCTTATTGAACAAAGCCATTGAGAAGGCGAAGTCAATACTTAAGCAGTGCAGTGAATCAAGTAAACTCTACTTGGTATGTTTAAATTTTACTAGTCCAAGTGGCTTACTTGCTATGCGTCGTAGAATATGTTTGAAGGCATCACTAATTTTATTATAGTTATCGTGAGAAATCACGCCCTATAGCAATAGCTCTTTCTAGATGTTGTTGAGTTGGCATTCGCGGTCCCTTGTTAGTTTATATGTGCTGCTTAGTTGAATTTCCTTCCAATTCTCAACCATCCTGCCGATTTTAGTCTTTTGAGAGTGCATAGAGGTTTTAGCGTTTTATTATT…	*	AS:i:1053	EV:Z:0.0
SS_058365	16	UN00093	359	255	204M	*	0	0	AGTCTTTTGAGTAGTGCATTAGAGGTTTTTAGCGTTTTATTTATTATTACATTTGCAAGGCTCTGAAAGGAGATGTTATACTCTTGAGGTGTCAAAAGTCGTGGAGCTTACTGGAGGTTAGCTTGAGCCAGATTACAAAACATGGTTCCCGTCTTGCTTGCTGCAGAGGTTTGTACCTCTTTGAAGATGATATATTTTCCCCGG	*	AS:i:404	EV:Z:1e-113
CR_063874	0	UN00094	1	255	34M1D7M1I57M1D64M1D6M1D37M1I32M1I204M1D67M8S	*	0	0	GTGAAATTTTTTTCTCTTTCATGCTTGCATATGGAAAATGGAACGGCTTGCATAGTGATGTTTTTGAAGAACGAAGATTGAGAACGAAGAGAAAAAAAGTTAATTGAAGCCACGTCCGTGAAAATGATTTGAGTAGTGAACAGGTATTAATACAATTTCCACAGGGAAAGGGGACGAGTCCTTTGCGATGATGCCAAGTTCAGACCAAAAACTCGACAAACGTCCCTACCCCGCGTAATCCAAATAGAATGGATTTAGAAGCGTGAATCATTGCAGTTATTGTGATGCGTTGAGAAAAATGAGATGATGAATGTCCGAACAGTTTCGTGAGAGGTCATTACTGTCGCTCGAGTTCCAGTTGAACGTCCGCTTGGAAGCTTCCTTGAGATACTTGAGATA…	*	AS:i:936	EV:Z:0.0
CR_030256	16	UN00094	10	255	9S434M1D282M1I91M	*	0	0	TGAAAAAAATTTTCTCTTTCATGCTTGCATATGGAAAAATGGACGGCTTGCATAGTGATGTTATTGAAGAACGAAGATTGAGAACGAAGAGAAAAAAAGTTTAATTGAAGCCACGTCCGTGAAAATGATTTGAGTAGTGAACAGGTATTAATACAATTTCCACAGGGGAAAGGGGGACGATTCCTTTGCGATGATGCCAAGTTCAGACCAAAACTCGACAAACGTCCCTACCCCGCGTAATCAAATAGAATGGATTTAGAAGCGTGAATCATTGCAGTTATTGTGATGCGTTGAGAAAAATGAGATGATGAATGTCCGAACAGTTTCGTGAGAGGTCATTACTGTCGCTCGAGTTCCAGTTGAACGTACGCTTGGAAGCTTCCTTGAGATACTTGAGAT…	*	AS:i:1570	EV:Z:0.0
CR_050929	16	UN00094	283	255	221M	*	0	0	GTGATGCGTTGAGAAAAATGAGATGATGAATGTCCGAACAGTTTCGTGAGAGGTCATTACTGTCGCTCGAGTTCCAGTTGAACGTCCGCTTGGAAGCTTCCTTGAGATNCTTGAGATAATCTGAGCAATACAAGATCTTGAACGCTGATCCCACCCTTTCCAAACTCTCCAATAGACATCGTTTCCACTTGAAGACTTAGGCCGTGCCTCCTCGATGAACG	*	AS:i:432	EV:Z:1e-121
CR_094490	0	UN00095	1	255	672M	*	0	0	GATTGGAGCAAAAGATAAATTTTATGAATCAAGCGGATGTGGAGAAACACAAAACGTTAAAGGGAGAAGTTCGTTCAGTTGTAGCAAACCAACTTTATATCTTATCGTGTTATATTTAGTTTTTAGTTACTATTGGACAAGTCAAGTTATAAAGACCATTATTCATGTTACCGACTCTGGAGTTTTTGCCACTTTTTATTTCCTCGAAGGTACCCCTAGTGGTACTGGTTCCACTCCAACTTTAAGCTCATTGAAACGTGCTTTGTACTACTTCAATTGGTAGTGTTTGCTATGGTAGCTTAATTATTGCCATTCTTAGTACAACAAGATTTATCCTTCGTAGCATTGCACGCAGTGATGATGATGCATGTGGGTTTATTGCTGCTTGTTTGGAATGTT…	*	AS:i:1284	EV:Z:0.0
CR_063882	0	UN00095	203	255	13M1I46M1D474M	*	0	0	CTCGAAGGTACCCNCTAGTGGTACTGGTTCCGCTCCAACTCTAAGCTCATTGAAACGTGCTTGTACTACTTCAATTGGTAGTGTTTGCTATGGTAGCTTAATTATCGCCATTCTTAGTACAGTAAGATTTATCCTTCGTAGCATTGCACGCAGTGATGATGATGCATGTGGGTTTATTGCTGCTTGTTTGGAATGTTTATTATCCTGGATTGAACAGCTTGTAGAATATTTTAATCACTATGCTTATGTTCAAGTCGCAATTTATGGCAAATCATATTGTGATGCAGCAAAAGATACTTGGAGATTAATCAAAGATCGTGGTGTTGACGCCATCATTAACGATAATCTTGTTGGAAATGTACTTGTAATGGGAGCTGTATTTATAGGCGCTCTTTGTGC…	*	AS:i:1019	EV:Z:0.0
CR_063900	0	UN00096	1	255	85M1D19M1D182M	*	0	0	AAAGGATTGGGAGTTCAGTGGTGTAATGTTAAGAGGTTCAGGGTAGTGCTGGATTGGCTGAAAGCAAGCACCTCATCGATGTTTATGACCAATTGGATTTTGACGTACCAGTAGGTACCAGAGGAGATTGCTATGATCGTTACTGTATTCGTATCGAAGAGATGCGACAAAGTGTTCGGATCATTGTGCAATGTCTTAATCAAATGCCTAGTGGCATGATCAAATCCGATGATCGTAAGCTGTGTCCTCCATCACGATCTCGAATGAAACTATCCATGGAATCCTT	*	AS:i:545	EV:Z:1e-155
CS_016866	0	UN00096	61	255	27S15M1D212M	*	0	0	TCAGGGGTATGGCTGGGATTTGGTCGAAAAGCAAGCACCTTACGATGTTTATTGACCAATTGGATTTTGACTGTACCAGTAGGTACCAGAGGAGATTGCTATGATCGTTACTGTATTCGTATCGAAGAGATGCGACAAAGTGTTCGGATCATTGTGCAATGTCTTAATCAAATGCCTAGTGGCATGATCAAATCCGATGATCGTAAGCTGTGTCCTCCATCACGATCTCGAATGAAACTATCCATGGAATCCTT	*	AS:i:442	EV:Z:1e-124
CS_037284	0	UN00097	1	255	412M11S	*	0	0	GAAATTGTGAAGTCAAATGGTTTCTCAGATGTTATAACTGTTGTCAAGGGAAAAATTGAAGAGATTGACCTTCCTGTTGCTCAAGTGGATATTATAATCTCTGAGTGGATGGGATATTTTCTGCTGTATGAGAACATGTTAAATACAGTACTTTATGCTCGTAATAAGTGGCTTGTTCCAAATGGCCTTGTGCTTCCAGATAAGGCTTCTCTGTATTTGACAGCAATTGAAGATGCTGACTACAAGGAGGACAAGATTGAATTTTAGGAACAATGTATATGGTTTTAACATGAGATGCATAAGGAAGCAGGCAATGTCGGAACCTCTTGTTGATACAGTAGATAAGAATCAAATTGTTAAAAAGATCCTGCAATGTCCTTATTAGTAACTTGATTTAAT…	*	AS:i:817	EV:Z:0.0
CR_063911	0	UN00097	351	255	3S62M1I478M	*	0	0	CCTAAATTGTTAAAAAGATCCTGCAATGTCCTTATTAGTAACTTGATTTAATTTCAACTTTTTTTNTTTTTTATTTTCCTGGGTTTTAATTCAATTTTATTTCCCATTTTTCCTTCGGCCGTGTTTGGGTGTTTGTATCTGTGTTGTGGTTACCAAAGCATATACAGCTTAATGTAGTGATCGTCAGTCAACTTTGACAAACAGTGCTTTTGCACTGATTTCTTCCACCAAAATCAGCACGGGAGTCCTTACTTTCATATTGCCTATAATGGGAAATCTCCTTGACAGCTTTTGCATACTGCTTGCTGTAATTCAAAATGGGATTAATAAAATAATTTAAAAAATTAATCACTTGCACGATTTATCGAAATAAAATTGTATATTAGCTGAACCAAGGTG…	*	AS:i:1062	EV:Z:0.0
CR_106525	16	UN00098	1	255	510M6S	*	0	0	CTTCTATGGTAGAAACTTGAATTTGTATGGTTGGATTGATCTAATTGAAATTGAAGTTTTGAAATCCTACTTTAATGGAGGATTTTATTGGGTTTGAATTTTTGTGCTTAAAAGTTGAAATTGATTGTTGGAATATGCAATTGGATGATGATATATGAGTTGTATGGAACCAATTTGATGAATTGAGTGCTACATTGCTCTATCTCGGAAATTTCGAATATATACATATATCAAATTGGGATTTTTGTGTTTGATCATGAATTGCTAATGCATGTGCAAATTGGTGTTATATTATTGATGCATAATGTTAAATACAACTCTAAGTGAAGCCAATTTGATAGTTGACATGCTACATTGTCTTGAATTGTAATGTTGACTTCACATGATCTTGAATGTTGC…	*	AS:i:1011	EV:Z:0.0
CR_063951	0	UN00098	462	255	550M	*	0	0	ATTTTGAGCATTGGGACTTTGTAATGGTTCTTAATCGACTTTTACCCATGATGGCCACTAGTGATGTAGAAGGTTATTTGTTGTGCTAAATTCTTTCATTCTCATTTGTTAAATGTCAACATATTGAATGCCTTAAGGATGAGATGCTAAAACTTGAATATATTTTCAAAGAAAGATTCTATGATGCTTATGCTTATTTGCCTAAAAATGTTTAAGTGCTTAAATGACTTGCATAAGAATGAGAAGTTGAATGCTACTTGATTAATGCTTTATTGTCAAAAATAAGATATATTCTTTTGCTTGTCTTTATGGAAACATGGACTATCATCTTGTTGATTTCTTTTAGGAAAATGCCAAAAGGAAAGGAAATCTCTAAGAAGAGAAGACATGAGGTTGGAA…	*	AS:i:1082	EV:Z:0.0
SS_068282	0	UN00099	1	255	624M	*	0	0	AAGTAACTATGCATAATCATATGAGAAATGAAGCAAGATTTGCAGAAATGCAGTATATTGGGCATCAGTAATTTGGTCTTAGGTCATATGGTAATGCCATCATCATCATCATGTTCTTGATCTATCAAGAAGAGAAACACCAAGCAAAATCATTGGAATTCAAGAAACTCAAAAAGGGGTTCTTTTCTTGAAAGGAACAAATGAAAACATCAACTGAAATAAATCATGTCAGTGATGAAACAAGCATATTTTTTTTTCTTTGCGAAAGATGAAACAAGCATATTAAATCATCAAAATTTGTTCTTTTCAGAGGAAAGAAAACTCTTCCTGCTATTAGTAGTACATTGCAGAGTGTATTTGCAGAGGAGAAGGAAGATCCTCAACTGCTCTGCTCATCAT…	*	AS:i:1237	EV:Z:0.0
CR_059100	16	UN00099	179	255	79M1D187M1D160M	*	0	0	GTTCTTTTCTTGAAAGGAACAAATGAAAACATCAACTGAAATAAATCATGTCAGTGATGAAACAAGCATATCTTTTTTTTTTGCGAAAGATGAAACAAGCATATTAAATCATCAAAATTTGTTCTTTTCAGAGGAAAGAAAACTCTTCCTGCTATTACTAGTACATTGCAGAGTGTATTTGCAGAGGAGAAGGAAGATCCTCAACTGCTCTGCTCATCATCAACCAGCTTTTTTAAGAATCTCTTCTGAAGGAATTTCAAATGTCGCCCTGCGTGCACCTTTTCCGGTTTCACCGCGAAACCGCCACTGTCGGTGCGTTGAGCTTGGACGATCATGGTGGAGATGAAGGACGAGGCTTCACGTGCGTCCTCCAGAAGCCTCTGGATCTCCTCCTCCGAG…	*	AS:i:815	EV:Z:0.0
CR_063955	0	UN00099	182	255	67M2I189M	*	0	0	CTTTTCTTGAAAGGAACAAATGAAAACATCAACTGAAATAAATCATGTCAGTGATGAAACAAGCATATTTTTTTTTTTNTTTGCGAAAGATGAAACAAGCATATTAAATCATCAAAATTTGTTCTTTTCAGAGGAAAGAAAACTCTTCCTGCTATTAGTAGTACATTGCAGAGTGTATTTGCAGAGGAGAAGGAAGATCCTCAACTGCTCTGCTCATCATCAACCAGCTTTTTTAAGAATCTCTTCTGAAGGAATTTC	*	AS:i:488	EV:Z:1e-138
CR_063966	0	UN00100	1	255	514M1D256M	*	0	0	GCCCGTCATTCCACAAATGTGTTTCCTGCTTTGCAATATCTTCACAATTTCATACTTGTGCTCAGGGAAGACACCAGCAAAACCATCAGCTTCTCAATAGCTCTTCAACTGGTAGAGCTGAACATAAAGCATCCTTGCCATCTCCAAGAAGAACTGACGAAGGGTACATGTTTGTGCCCATTCCAAGGCGTCTCCCTGTTTCTTTAGCAATTGCTAATTGGTCCCTGTAATCATCTTAACACTAACACCAAGATCTAGAGCTCTTCTTATTGTTTCAGCGCTGTCATGGCGAGGGGGTCGAAAAAGAGGGAGCAGACCAACAAATTCCCAAGGGCCACCAACACTTTGCTTAGTACCTTCGGGTACTTGCTGGCGAGCAACTGAAAGTGACCGAAGCCC…	*	AS:i:1518	EV:Z:0.0
CR_106248	16	UN00100	469	255	2S212M1D13M1D32M1D509M	*	0	0	TATAGAATCTGCGCCGGTGCACCTTTGCTCACTCTGTGCATTTTACCCCTCACTGTCAATGTAAGTAAGAGCTGTCCTCTTGTCAGTTGGATTAAATGGCAGGAAGTGAACTTCTGTAATTCCAGCTCGTGCCTCCTTAGGATCAGCCAGCATGGATACAATTGCAGTGTCAATTGCATCTTGGTTCTCTAACCTTGAAGCTCGGGCAGCCATCAAAACTACCGCGTTTTTTTCAACATCTTTGGCAAAAACCTCAATTAAAATTTTGTCCACTGTTAGCTTGTTGAGAGTAAGAGTGCCAGTTTTATCACTGCATAACACATCCATACCAGCCATTTCCTCAATAGCTGTCATTCCTTTTTGTTATAGCACCCTGCTGGGACTAGCGACGGGAACCGA…	*	AS:i:1497	EV:Z:0.0
CR_064090	0	UN00101	1	255	520M	*	0	0	ATGATGCAAAATGACTTAGAATCACACAACACCTGTAAAATTGCATCTCAAAGTGAAATGAATACAAAATCATAACAATTAAGCTCAATTCTTACTTAAAGGATCTAAAAATGATACAAAATATGCACAAATATACCCAAACAAGTGTGAATTTGCTCTTATCAAATTTCCACACTTTACTTCTTGCTTGTCCTCAAGGAAGCTATCATTTGCCAAGCAAGAGAATAAGAGCGAATCATACACAATTGTCCTCAACACATGAATCAAGCTCATCAAAGATCAATGTGCAAAAAGCAAAGTCAAAGTATCCTTCTCATTATCAAAAGAATCATGCCAAGTTAAGAACAATATCATCCCTTAGCGAATATCCAAAAGAAACAAATGACCTCTTTTAAGGTA…	*	AS:i:1031	EV:Z:0.0
CS_058793	16	UN00101	446	255	8S178M1I322M	*	0	0	GCAATCGAAAGAAGGGCTCACCTTCCATTTTGCAAGGGCCTAAAAGCCGAGCCACCTAGTGGGAACGATGTACACAAATCAATCATAACGGCCACCCCTATATCCTCAAGCCCAACCATCGGGCAAGAAATAAAATTTGGGTGGTTAACATGGGCCTCTCCTATTCCTTAGGACCAACCATCGGGCNTACCCGATCTCACATGGAGCTCCATGCTTTTTTCGAGAACAGTGCAATGGGTGCCCGGTCCTAACCGGATAGACCTTTCCTTTTCTCATTCCCCAAGATAACGTCATCGGGCGACCCGACTTCACATGGATCTCCATTGCTTTTCGAGGACGGTGCGATGGGTGCCCGAATCTTGGCGGAATGGCTCTCTTCTCTCTTGTTTTCTCATCTCC…	*	AS:i:967	EV:Z:0.0
CR_080673	0	UN00102	1	255	247M1I6M1I4M1I6M1I11M1I28M1D106M1I3M1I5M2I8M1I2M1I9M1I11M1I4M1I216M	*	0	0	AACTTGTTGACTATATCTGGTGAAAAGCATGGCATCTTCAGTTGAAGCTACTCCCTTGGACTCTTCAACATGTATCAACAAACTTGTCAAATTTGAGGATCTTGAATTTATGTGGGGTAAAAGGAGAGGAATTGGCGGAAAGCGAAAAGAGGTTCAATTTTATGAATCTTTTACTTATGATGGCGTTGAGTATGTACTTTATGATTGTGTGTACATGCACACGGAAAGTGGAGGCGAACCTTACATCGGGAAGCTTATCAAAATATGGGAAAATGGAGAAAAGTCCAAGAAAGTTAAGGTTCAGTGGTTTTTTCGTCCTCAGAGATTATGTATCATCTCAAGGACGAAAAGTTTATGGAGAATGAAATATTTCTTGCCTCCGGTGAAGGGATTGGTCTC…	*	AS:i:1207	EV:Z:0.0
SR_033143	0	UN00102	6	255	111M8S	*	0	0	GTTGACTATATCTGGTGAAAAGCATGGCATCTTCAGTTGAAGCTACTCCCTTGGACTCTTCAACATGTATCAACAAACTTGTCAAATTTGAGGATCTTGAATTTATGTGGGTGAAAGAA	*	AS:i:220	EV:Z:1e-57
SR_150040	0	UN00102	6	255	685M	*	0	0	GTTGACTATATCTGGTGAAAAGCATGGCATCTTCAGTTGAAGCTACTCCCTTGGACTCTTCAACATGTATCAACAAACTTGTCAAATTTGAGGATCTTGAATTTATGTGGGGTAAAAGGAGAGGAATTGGCGGAAAGCGAAAAGAGGTTCAATTTTATGAATCTTTTACTTATGATGGCGTTGAGTATGTACTTTATGATTGTGTGTACATGCACACGGAAAGTGGAGGCGAACCTTACATCGGAAGCTATCAAATATGGAAAATGGAGAAAGTCCAAGAAAGTTAAGGTTCAGTGGTTTTTTTCGTCCTCAGAGATTATGTATCATCTCAAGGACGAAAAGTTTATGGAGAATGAAATATTTCTTGCCTCCGGTGAAGGGATTGGTCTCTCAAATGTC…	*	AS:i:1358	EV:Z:0.0
CR_047251	0	UN00102	646	255	676M	*	0	0	GAATGAAGTCCAAGAAGAGAGGAGAAAAGAAATCGTCTGGGTCCGCCTCTGTAACCCTGTTCTCGTCTTCAGGAAGCGTATGCGTAGATAGGGTTTCGTCTCTGTCGAATCTCAGAAATTCACGGAAATGAAAGTAATTATTTATAAGGAAAATTATACTTTTAAACGGAATTATTTTACTTTTTTACTGAACTAGTATTTTCTCCGTGCGATGCACGGACTAATATTTATAGGTATTGTTATAATTTGATGATACTAAGCAGAATTAATTTTATTAAAAATGTAAGTATAGCTATACAATGTAAAATTATATATTTTTAAAAGCTTAATTATGTTATTATTTGTTGATTTAAAGTTTATTGTTACGTTAGAATGATAAGAAACATTTGTATTATTATT…	*	AS:i:1340	EV:Z:0.0
CR_064963	16	UN00103	1	255	538M	*	0	0	CTACCTCTTGTGGAAAACCAAGCAAAGCTAATGACACCCTATTGGAGAAGAGCCATATGGAGAGTAAAGAGGCAAGTGATACATCTTCTCAGTCCATGGAGGACAAGGAGTCTAATGAAGAGGGAGGTACAATCTTTGCTACACTTGGAGCCTTATTTAATAATAAAGTCATTTTCCTAATGATTGTGAAATTGATGATATGGTTGAAAATGAAAATGAGGAACCTAAGGAGGAAGATCCTAAATGCTTCACTATTGGTTTAATGAATTCATATCTAAGGTGTTCTCAAAGAAGGATCCACCCAAAAAGGGAGATCCCGGTGCTTATATAGTACCATGTCAAATTAAGGACACAAGTTATGAAGCCATAGCCGATATGGGCTCATCTATTAACATTATG…	*	AS:i:1059	EV:Z:0.0
CR_064109	0	UN00103	493	255	560M	*	0	0	GTGAATGGAGTGCTAGTCAAAGTTAATAATGTTGTTACTACCGTTGACTTCTATATTGTTGATAATTATGATGCCGCTAATGAAAAGATGTTGATTCTTGAGAGACCTTATTTGGCTACTTGCCGTGCTACTTTGGATATGGGGGCTGGTAAGCTTACACTTCGGGGAAGGAGGAAAATTAAGACCGAAATCTCGGTAACTAACCTAAGAAGGGAAGCCAAGACTAAGGACGAAAACTAAGGAACTACTAAAGGAAAATCCCAAGCTAAGCCAAAGAGAAAGAGGAAAATGAAGGTGTGGATGATGAAATGGATTCCGAAGTGTGTAAGGGATATTTCAAATGAACCGGGATGAGAATTGGAACTCACGTCTAGCCGGGACGTTAAACCAAGCGCTTTT…	*	AS:i:1110	EV:Z:0.0
CR_064113	0	UN00104	1	255	542M6S	*	0	0	GTGTTAGGTAGTGGGGTCTGCAAAATCCAGTATCACATGCAAATAAACACAAGCTCTCAAAAGTTCTGATAACACAAGCACTGGAAATTCTTCTTAATCCCAAAAGTGCTTTCTTACTTCTTAGTTAGACCCTAGTAATGAAGGTAGTTAGCCCTATCTATCTTCTCAAATTTGGACGTAGTGAACTCCATGGAAAACAGAGCTAGCTCATTGGGCAGGTTCAATGAATCAACAAGTGCTTAAAAACACTATTGTTGGTACAGCCATAATGATAAACTCCATTAAATATTTCTGTTAATACTTACTAAGAAGCCATTGCTCCTTTGATTTCTCCAAGGGATTAAAGAAGTATGAGTTTGTGTAAAATCATAGATTAGGCACTTGAGCTCAAAGTGCATT…	*	AS:i:1074	EV:Z:0.0
CS_033031	16	UN00104	442	255	350M	*	0	0	CCTATCTCCTAAATAGCTATCTGTCACTGAACTTTCAAATTCCTATACCTAAAGCAGCATTCATTCAAACAACTTTTTTCCTTTCCAAGTAGGAGACAAATCTATTAACAAGGAAACAGGAGAAATTGAGAATGTAGATGGCAAAAAGGCAAAGGAATTCCACTGCAAGTAATTTATCTACTATTGTATTGATGAATTGCACTTTTGCGTTCAAGTTTTTCCAAATCCATTAGTGCTATATTAAGATCCTAGCATGCATACCTGGTGTTTGCTTTGGATTATAAATAGCCATTTTAGAAGTATCTGGATGCACAAACTTGGCAGAGTTTGTATTGGATGAAACTCCTGGC	*	AS:i:694	EV:Z:0.0
CR_064144	0	UN00105	1	255	311M1D4M1D9M1D214M	*	0	0	CCTCCCATCATTTGTAGCCAGGAAGTTTTTGCCCTCCATTTAGTAAGGGTAATATTGTCTTTCTATCTCTCATAAAGCAAACACAACTTTCTCCATCGTTTACCACTGCAAGTGCAGAACTCATAATATATAAGCAAAAGAATGTCCAAGGTCAGATTGTCCTCAGTAAGTATCTCTTCAGCCCACAAAGTGTAGAAGTCAATTTCCATGGGCTCAGGAAAGTTCAATGATAGATTGTCTTCTAGAACATATAGCATTTTTAGTCTCTAGTCCATCAGATATTAACTTCTGTGCCTCATCCACAATACCAGATCCTTCTTTAGGTTTTGGTCCAAAATATACTCCATGAATATATAGTTCTCTCTTCTGCTTCTCCCTCAATTAACAGAGCCTTATTCG…	*	AS:i:1045	EV:Z:0.0
SR_004384	16	UN00105	201	255	186M	*	0	0	AATTTCCATGGGCTCAGGAAAGTTCAATGATAGATTGTCTTCTAGAACATATAGCATTTTTAGTCTCTAGTCCATCAGATATTAACTTCTGTGCCTCATCCACAATACCAGTATCCTTTCTTTAGGATTTTGGTCCAAAATATACTCCATGAATATATAGTTCTCTCTTCTGCTTCTCCCTCAATT	*	AS:i:369	EV:Z:1e-102
CR_064151	0	UN00106	1	255	514M	*	0	0	GTGAAAGGGAGGCAATATGATTAATATTTTATATCATATATACACATTCTTAAGCTCGATCTTATGTTAGTCTAACCATTGACCTATAGATCATAAAACTGCAACGCCTAGCTAGCACTTTGGAGTTTCAGAAGTGACTTATAGATCAGATCATGAAACCATGCATCTATATAATATAAACCATACTTAAAGAATTTATTTCCATTTTATATCATTAATTATCCCCTAGGATAGCTAGCTTTAATTTTACTGCATGGAGAGAAGGATGGAATTGAATAGTGATTTGTATGGAAGAAATTAAATTTATATATTATTGTTAGTACGTGCCAGCCAAATTAGATGAAACAATTCCAGATCGAGAATTGAAGATAATCTATTGTTAATAAATGAGGATGAAGA…	*	AS:i:1019	EV:Z:0.0
CR_116294	16	UN00106	7	255	2S10M1D206M	*	0	0	GGGGGAAGCAATTGATTAATATTTTATATCATATATACACATTCTTAAGCTCGATCTTATGTTAGTCTAACCATTGACCTATAGATCATAAAACTGCAACGCCTAGCTAGCACTTTGGAGTTTCAGAAGTGACTTATAGATCAGATCATGAAACCATGCATCTATATAATATAAACCATACTTAAAGAATTTATTTCCATTTTATATCATTAATTATC	*	AS:i:412	EV:Z:1e-115
CR_078304	16	UN00107	1	255	161M2D3M1D425M	*	0	0	GCCGCTTCTTCTCCAACAAGTATGTTCGCAATTGGTAAAGCGATGACGAAATTAATCAAATTCCAAGTTTTATAAAATACCTTGGGTTCATTACAATCACCGATCAATTTTTCTATTCCTTTTAAGAGATAATTTTTGTGCGATGTCAATATTTATATCGATTACTGCAATTAAGTTNTCTTTGCAGTTTTGACATGGAATGGGACGTTATTACCACCATAAGGAAGAAGTCGTTCTAAAGGAAAAGTCTCTTTTGCTGCTGATTCCATATCAAAGTCATTATTATTTCTAAACACTTCAGTCAACGAATCTCTTGAAAGAATTGTCACCACATCTCCGAATATATAAATTGAAAAACATTCACCATACTGTTCTTTACATTTTTTAATGAAAGTTTTT…	*	AS:i:1132	EV:Z:0.0
CR_064199	0	UN00107	86	255	45M1D44M1D7M1D175M1D28M1D24M1D178M	*	0	0	GTTCATTACAATCACCGATCAATTTTTCTATTCCTTTTAAGAGATATTTTTGTGCGATGTCAATATTTATATCGAGTTTACCAGAAATTTGTTCTCTTGCAGTTTTGACATGGAATGGGACGTTATTACCACCATAAGGAAGAAGTCGTTCTAAAGGAAAAGTCTCTTTTGCTGCTGATTCCATATCAAAGTCATTATTATTTCTAAACACTTCAGTCAACGAATCTCTTGAAAGAATTGTCACCACATCTCCGAATATATAAATTGAAAACATTCACCATACTGTTCTTTACATTTTTAATGAAAGTTTTTGTGTTAAAAAATAATCATACGTATGTCCGAGAATTGGAATCGTATAAGGCACGAGTGGAGGTTCGTTTTTGCCTAAACGAGGACGAT…	*	AS:i:936	EV:Z:0.0
CR_064336	0	UN00108	1	255	586M1D158M12S	*	0	0	GGGAGTTACTAGTTACTGATGGTGAATCTTCACGAGGTTGAATCCTTCGCTTCCTTTCTTGTGGTCTTCTTGGACGATACCTATATTCAGGATATTTTTCATATGTTCTTGCTTTGCGGCGTCTGCCATTTTTTGAAATTTCATACGGATTTCAGCTGGTTCTTCATGCCACATTCTACCAATCTCTTTTGAAACTTCATTATTAGTAATTCCTTGATGTCTTGCTACGATACCAGGTTGTTTAGCTCTACGATATAAGATGAAAGCATTTGGTGGTCTTGGTGGTTTCTTGATCTTTGTTTTAGCGTTTGATGATGCAGCCTTTGGTGGAGGTCCGGCTACACCACATGGAAGTGCGAATGAGGGGAGACGTACATCAGTATCAGGTAACATTCTAGG…	*	AS:i:1435	EV:Z:0.0
CR_085960	16	UN00108	282	255	319M1D175M	*	0	0	GTGGTTTCTTGATCTTTGTTTTAGCATTTGATGATGCAGCCTTTGGTGGAGGACCGGCTACACCACATGGAAGAGCGAATGAGGGGAGACGTACATCAGTATCAGGTAACATTCTAGGAACATTAGGAGCTGCTGATACAGGTTTAGCATTCTCCAATAAATTCGTTACAGTTTGAGCTTTAGCATCGTTTGGAACTAAAACAGGTTCAAAACCCTCAGGGATGAAATACAAGGTACCCTTATTTTGTTCATATAAATCTTGAACTCGATCATATGAAACATATTCAAAATTTGGAACTGAGTTATCCACCTTTTGTAATTTTACTTGTGGTTGTTGTGGCATTTGAGGTATGAAAGTATCTTGATCACCATTAGCCGCAGTAGCGGGAACATTATTTT…	*	AS:i:940	EV:Z:0.0
CR_094422	0	UN00109	1	255	680M	*	0	0	CCGCCGACACCACGATTTGAAAAGACACGCAAAATTACATACGGGTGAAAAACCCTATCAATGTCCACATTGTAAGAGAAGTTTTGCGAGATTAGATGCCCTGAACAGACATTTACGCGCAGAAAGTTTCTGTGGTGGACCACAGAAAAAACTATACCAACCGTCAGCAAATGGACAACAACAAACTGAAGAGCAGCCGCAACAATTACAATCTCAGCCTCAACAACAACAGCCACTTCCACCGCCACAGCAAAAGCAACAAATTGATAAAAATGGTGTGGATTCAAATCAAAGACAAGTGAATAAATCACCAATAATACACTCAGAATCTCAGAGACAATCACAAGAACAAATTAAACAATGGCAGCAAAAATTCAGATGCAAAAAGCTTCTTCAAAT…	*	AS:i:1316	EV:Z:0.0
CR_064376	0	UN00109	246	255	142M1D72M1D279M	*	0	0	CACAGCAAAAGCAACAAATTGATAAAAATGGTGTGGATTCAAATCAAAGACAAGTGAATAAATCACCAATAATACAATCAGAATCTCAGAGACAATCACAAGAACAAATTAAACAATGGCAGCAAAAATTCAGATGCAAAAACTTCTTCAAATCATCAACAATCTATACATAATCCTGTTAATAATTCGAATCGAATTTCACATGGGCAAATAGTTTTCCTGTCGAATCTGTTAAGACTTCATCTGCACGTTATATTCAATATTCTCAAGATTCTCAGCAGAGAATTGAAGATCAAATTAAAATAGAATCTGATATTGATATAGTAAATAGAAGAACTTTAGAAGTACAATTAAAAGAACGTAATGATTATCTTGAAGATCGTGTGCGTCAGCTTGAAA…	*	AS:i:940	EV:Z:0.0
SR_041328	16	UN00110	1	255	599M1S	*	0	0	ATGATCTCTATGATGTTATTAAGGAAAATGGAATTGTGCGGTACATTGATTTTGGCAAGAGTACCTCTTGTAGTCAACCAAGCAAGGCTAACGATACCCCATTGGAGAAGAGTCCTATGGAAACCGATGAGGCAAGTGATACATCTTCTAAATCCATGGAGGACAAGGAGCCTAACGAAGAGGGAGGTACAATCTTAGCTACACTTGGAGCCTTATTTAATTACAAAGTCATTTATCCTAATGGTTGTGAAAATGATGATTTGGTTGAACGTGAAGTTGAGGAACCTAAGAAGGAAGAACCTAAATGCTTCACTTTTGGTTTTAATGAAAGTGTATCTAAGGTGTTCTCAAAGAAGGATCCACCCATGAAGGGAGATCCCGGTGCTTACATAGTACCAT…	*	AS:i:1179	EV:Z:0.0
CR_064453	0	UN00110	559	255	494M	*	0	0	GGTGAATGGAGTGCTAGTTAAAGTTGATAATGTTGTTACTATCGTTGACTTCTATGTTGTTGATAACTATGATGCCGCGAATGAAAAATGTTGATTCTTGGGAGACCTTATTTGGCTACTTGTCGTGCTACTTTGGATATGGGGCCGGGTAAGCTTACACTTCGGGGAAAAAGGAAAATCAAGACCGAAATCTCGGTGAGTAATCTAAGAGATGAAGCCAAAGCTAAGGACAAGAACGAAGAAGCTACAAAAGGGAAGTCCCAAGCTAAGCCAATGAAAATGATGAAAAAGAAAGGTGTGGATGATGAAATGGATCCCAGTGTGTAAGGGCTATTTCAAATGAACCGGGATGAGAATTGGAACTCACGTCGAGTCGGGACGTTAAACCAAGCGCTTTTC…	*	AS:i:979	EV:Z:0.0
CR_064525	0	UN00111	1	255	600M	*	0	0	GCAACCAGAGACCAAGTACCTCATCCTCAAACTTGATTGCCATGCTAGACAACTGATCAAGAACACCCTGAAACTCAATTACATTAGATCATTAATTAAATAGTACCTTCCTTGTACCTTAGATTCATCAACTGCTTCAGCAAAAACAACTTGTTGTTGCCTGTCTTCGAAGCATACAGGGTCTCAAGTTTATCCCACAGGCTCCTGGCATCCGTCTCATTAATAACATGGTTCAGAACATTATCTTCGACCCATTGTCGAATATAACCACAAACTTGCTGGTGCTCAAAGTCCCACTCCTCATATGATATTTTATCTGGCTTTGAACTTGCGAACACAGGTAGATGTAATTTCTTCACAAACAGAAGATCATTCATCTTGGCCTTACAAATGTGATAA…	*	AS:i:1173	EV:Z:0.0
SR_004406	16	UN00111	351	255	148M1D28M8S	*	0	0	TTTCTTCACAAACAGAAGATCCTTCATCTTGGCCTTCCAAATGTGATAATTTCTACCATTCAGCCGCACCATATAACCCATATTTGTCTCCATGTCAAATATGCCCAATCAACAACCTAGGGCTCTGATACCACTTTGTTGGAAAAAACCCACCTCCTGTGACAATAGAAATCACAAGACCAAC	*	AS:i:333	EV:Z:2e-91
CR_106420	0	UN00112	1	255	206M	*	0	0	ATGAAAGCTAACAATTTCAACAAATTAAATACTTCAGTGGCAATGGGGAAGAATTAACGATAGTTGCGATAGAGTGGAGTGTACATGCATCTCTCAGCATACTTAACAAGATCCTTTGGCGAGGAAGATGGGTAGCCAATCCAAGTTCATATGCCTTTGCAGCTACATTGGCAGCAATAATGGGCTGATATCTTTCTGATCTTAGT	*	AS:i:408	EV:Z:1e-114
CR_107778	16	UN00112	76	255	103M1D696M	*	0	0	GGAGTGTACATGCATCTCTCAGCATACTTAACAAGATCCTTTGGCGAGGAAGATGGGTAGCCAATCCAAGTTCATATGCCTTTGCAGCTACATTGGCAGCAATATGGGCTGATATCTTTCTGATCTTAGTGAATGGTGGATATATGAGCCCTTTAGCGTAGTTTTCTTCTGTCACCTCAGCTGCCAAAGCTTCCGATGCTGCCAAGAGCATGTCATCATGTACGCGAATTGTGCCAGACATGATTAGGCCTAACCCGAATCCAGGGAATATGTATGCGTTATTAGCCTGGCCAGGGATAAATGTCGTCTTCTCCCCATATTTAACAGGCTCGAATGGACTCCCGCTAGCAAAGGTTGCCCGGCCCTCAGACCATGTATAAGCTTCTTCAGCAGTACACT…	*	AS:i:1576	EV:Z:0.0
CR_064590	0	UN00112	215	255	13M1D9M1D4M1I91M1D61M	*	0	0	GATATATGAGCCCTTAGCGTAGTTTCTTTCTGTCACCTCAGCTGCCAAAGCTTCCGATGCTGCCAAGAGCATGTCATCATGTACGCGAATTGTGCCAGACATGATTAGGCCTAACCCGATCCAGGGAATATGTATGCGTTATTAGCCTGGCCAGGGATAAATGTCGTCTTCTCCCCATA	*	AS:i:325	EV:Z:5e-89
SS_025786	0	UN00112	227	255	113M	*	0	0	CTTTAGCGTAGTTTTCTTCTGTCACCTCAGCTGCCAAAGCTTCCGATGCTGCCAAGAGCATGTCATCATGTACGCGAATTGTGCCAGACATGATTAGGCCTAACCCGAATCCA	*	AS:i:224	EV:Z:7e-59
SS_024039	16	UN00113	1	255	559M1D9M1I2M1D7M1D66M	*	0	0	CTGTAATAGCCATGTCAGGATATAATCCAAACTTCTCACCTGCAAGATCTGTGTCTCCACAGATTAGGAGTACCCTTGATGTGGACAGTAATCAGTACTTGTCAGAGCTGTTGGCGGAGCATCAAAAGCTTGGACCTTTCACTCAAGTTCTTCCCATATGTACCAGGCTTTTGAATCAAGAGATCTTGAGGGTATCTGGAATGGTGCCGAACCAAGGTTTTGGTGAGCTAGATAGACTGAGACATAGAAGCCCCAGTCCTATGGCTTCCACAAATCTAATGTCAAATGTTGCTGGAGCAGGATTGGGTGGTTGGAATGGACTTCCTCAGGAGAGGTTAAGTGGTCCCCCTGGAATGTCAATGGATTGGCAAGGGGCGCCAGCAAGCCCTAGTTCATATA…	*	AS:i:1239	EV:Z:0.0
SR_033213	16	UN00113	376	255	339M12S	*	0	0	CGCCAGCAAGCCCTAGTTCATATACTGTGAAAAAGATATTGCGTTTAGAAATCCCAGTTGATACTTATCCAAACTTCAATTTTGTAGGACGACTTCTTGGCCCCAGAGGAAATTCACTGAAACGTGTGGAAGCCACTACAGGGTGCCGTGTATATATCCGAGGAAAAGGTTCTATTAAAGCACCCAGAACGAAGGAAGGAAAATTACGGGGAAGACCAGGATACGAACATCTGAACGAACCTCTCCACATTTTGATTGAGGCTGATTTACCTGCCAACGTTATTGATATTAGACTCAGACAGGCACAAGAGATTATCGAAGAATTGCTCAAGCCTGTGGACGAGTCACAAG	*	AS:i:664	EV:Z:0.0
CS_080033	0	UN00113	575	255	2S575M1I131M6S	*	0	0	GAAAAATTACGGGGAAGACCAGGATACGAACATCTGAACGAACCTCTCCACATTTTGATTGAGGCTGATTTACCTGCCAACGTTATTGATATTAGACTCAGACAGGCACAAGAGATTATCGAAGAATTGCTCAAGCCTGTGGTAATTTTTACCTTATTATAGTTACTCCTTGTATTTGAGCTTTTCTTTCTAACTTCAGAGAATTTAAAGTATGACCCCTACCCATGCTAGTTTTGGTAAGGAATGCGATGAAATGGTCGGTTTACTTGAAAGTAGTGTTTAATGGGCGCCCTACAACTTTCTTAATAGGAAAATACTACTTGGACTCCCAAATTCTACTCCCTACTTTTACTCCCTCACACAAAAGTCTGATGTTGACACTTTTTTTGGGACCCATAA…	*	AS:i:1376	EV:Z:0.0
CS_064230	16	UN00113	775	255	5S643M	*	0	0	CGACTATTTAAAGTATGACCCCTACCCATGCTAGTTTTGGTAAGGAATGGGATGAAATGGTCGGTTTACTTGAAAATAGTGTTTAATGGGCGCCCTACAACTTTCTTAATAGGAAAATACTACTTGGACTCCCAAATTCTACTCCCTACTTTTACTCCCTCACACAAAAGTCTGATGTTGACACTTTTTTTGGGACCCATAAGATGAAGATAACCTATCATATCTTGTCACGTCAGGAAGTAAAAGTGATGGAGTAGAACTGTTCTTAATAATCCTTGAGATGCTATGACTCTTTGTATGGGTAAATCCCGGCGCTCTCGGTTTTACATAACGTTGTGTTTGCAGGACGAGTCACAAGACTACATAAAGAGGCAACAATTGCGCGAATTAGCCATGCTG…	*	AS:i:1259	EV:Z:0.0
CR_093748	16	UN00113	1142	255	653M	*	0	0	CAACAATTGCGCGAATTAGCCATGCTGAATTCAAATTTCAGGGAAGAGAGCCCCGGGCCGAGTGGCAGCGTGTCACCTTTCAATACTAGCGGAATGAAACGTCCCAAAACTGGCCATTATAAATGTTGATGAAACCTGGCATCGATACATGAAGATCGGAGGTTCTGTTTCTGATTTACATAGTCATGCCTGTGCGTGTGCCTGGCTGCTATTATACCTTTCGGTTCACCTCTTATTTGCACTGTTACCCGAAACCGAGAATATATTACAAGAAACATACCAAATGGTGGGGCCCTTGCGTGTGGGATTTTTCCAGTGGGCTTTTACTTCTCTTTACATCTCAAATAGCATAAACAATGGGAGTACAGAGGAAGGGACATAAGTTGTTTTTTTTATACA…	*	AS:i:1294	EV:Z:0.0
SR_054133	0	UN00113	1165	255	578M1S	*	0	0	GCTGAATTCAAATTTCAGGGAAGAGAGCCCTGGGCCGAGTGGCAGCGTGTCACCTTTCAATACTAGCGGAATGAAACGTCCCAAAACTGGCCATTATAAATGTTGATGAAACCTGGCATCGATACATGAAGATCGGAGGTTCTGTTTCTGATTTACATAGTCATGCCTGTGCGTGTGCCTGGCTGCTATTATACCTTTCGGTTCACCTCTTATTTGCACTGTTACCCGAAACCGAGAATATATTACAAGAAACATACCAAATGGTGGGGCCCTTGCGTGTGGGATTTTTCCAGTGGGCTTTTACTTCTCTTTACATCTCAAATAGCATAAACAATGGGAGTACAGAGGAAGGGACATAAGTTGTTTTTTTTATACAGTTGCCTTAATTTATAAGGTTGG…	*	AS:i:1138	EV:Z:0.0
CR_059439	0	UN00113	1238	255	6M1D4M1I144M	*	0	0	AAACGTCCAACAACTGGCCATTATAAATGTTGATGAAACCTGGCATCGATACATGAAGATCGGAGGTTCTGTTTCTGATTTACATAGTCATGCCTGTACGTGTGCCTGGCTGCTATTATACCTTTCGGTTCACCTCTTATTTGCACTGTTACCCG	*	AS:i:283	EV:Z:1e-76
CR_099974	0	UN00113	1262	255	186M1I20M1I4M1D11M1I130M1I22M1I77M1I98M1I32M	*	0	0	AAATGTTGATGAAACCTGGCATCGATACATGAAGATCGGAGGTTCTGTTTCTGATTTACATAGTCATGCCTGTACGTGTGCCTGGCTGCTATTATACCTTTCGGTTCACCTCTTATTTGCACTGTTACCCGAAACCGAGAATATATTACAAGAAACATACCAAATGGTGGGGCCCTTGCGTGTGGGTATTTTTCCAGTGGGCTTTTATCTTCCTTTACATCTCAAAATAGCATAAACAATGGGAGTACAGAGGAAGGGACATAAGTTGTTTTTTTTATACAGTTGCCTTAATTTATAAGGTTGGTCTTGCGAGTTGGAGTTTCGTGTGGGTTCTTGTGGAACTTCATTCTTTGGGATTTATTTGTCATGTTAGTAAAATTGTAGTGTGAAATATGCTAG…	*	AS:i:1086	EV:Z:0.0
CR_066058	0	UN00113	1264	255	55M1I67M	*	0	0	ATGTTGATGAAACCTGGCATCGATACATGAAGATCGGAGGTTCTGTTTCTGATTTTACATAGTCATGCCTGTGCGTGTGCCTGGCTGCTATTATACCTTTCGGTTCACCTCTTATTTGCACTG	*	AS:i:234	EV:Z:8e-62
SR_082783	16	UN00113	1319	255	111M1D97M1D268M	*	0	0	ACATAGTCATGCCTGTGCGTGTGCCTGGCTGCTATTATACCTTTCGGTTCACCTCTTATTTGCACTGTTACCCGAAACCGAGAATATATTACAAGAAACATACCAAATGGTGGGCCCTTGCGTGTGGGATTTTTCCAGTGGGCTTTTACTTCTCTTTACATCTCAAATAGCATAAACAATGGGAGTACAGAGGAAGGGACATAAGTTGTTTTTTTATACAGTTGCCTTAATTTATAAGGTTGGTCTTGCGAGTTGGAGTTTCGTGTGGGTTCTTGTGGAACTTCATTCTTTGGATTTATTTGTCATGTTAGTAAATTGTAGTGTGAAATATGCTAGCAATTACTATTACTATTATTATTATTATTAGTTCATTGTAGAGGGTTAGTGGGTTTGAAAGCT…	*	AS:i:930	EV:Z:0.0
SS_004118	16	UN00113	1445	255	4M1D85M1D54M1I110M	*	0	0	GGGATTTTCCAGTGGGCTTTTACTTCTCTTTACATCTCAAATAGCATAAACAATGGGAGTACAGAGGAAGGGACATAAGTTGTTTTTTTATACAGTTGCCTTAATTTATAAGGTTGGTCTTGCGAGTTGGAGTTTCGTGTGGGGTTCTTGTGGAACTTCATTCTTTGGATTTATTTGTCATGTTAGTAAATTGTAGTGTGAAATATGCTAGCAATTACTATTACTATTATTATTATTATTAGTTCATTGTAGAG	*	AS:i:480	EV:Z:1e-135
CR_112381	16	UN00114	1	255	496M1I71M1I13M	*	0	0	CTTTCAAACCACTAACCCTCTACAATGAACTAATAATAATAATAATAGTAATAGTAATTGCTAGCATATTTCACACTACAATTTACTAACATGACAAATAAATCCAAGAATGAAGTTCCACAAGAACCCACACGAAACTCCAACTCGCAAGACCAACCTTATAAATTAAGGCAACTGTATGAAAAAAAACACATTATGTCCCTTCCTCTGTACTCCCATTGTTATGCTATTTGAGATGTAAGAGAAGTAAAAGCCCACTGGAAAAATCCCACACGCAAGGGGCCCCACCATTTGGTATGTTTCTTGTAATATATTCTCGGTTCGGGTAACAGTGCAAATAAGAGGTGAACCGAAAGGTATAATAGCAGCCAGGCACACGCACAGGCATGACTATGTAAA…	*	AS:i:1136	EV:Z:0.0
SR_047180	0	UN00114	321	255	585M1D90M	*	0	0	TTCGGGTAACAGTGCAAATAAGAGGTGAACCGAAAGGTATAATAGCAGCCAGGCACACGCACAGGCATGACTATGTAAATCAGAAACAGAACCTCCGATCTTCATGTATCGATGCCAGGTTTCATCAACATTTATAATGGCCAGTTTTGGGACGTTTCATTCCGCTAGTATTGAAAGGTGACACGCTGCCACTCGGCCCGGGGCTCTCTTCCCTGAAATTTGAATTCAGCATGGCTAATTCGCGCAATTGTTGTCTCTTTATGTAGTCTTGTGACTCGTCCACAGGCTTGAGCAATTCTTCGATAATCTCTTGTGCCTGTCTGAGTCTAATATCAATAACGTTGGCAGGTAAATCAGCCTCAATCAAAATGTGGAGAGGTTCGTTCAGATGTTCGTATC…	*	AS:i:1330	EV:Z:0.0
CS_035466	0	UN00114	435	255	531M1D150M4S	*	0	0	CCAGGTTTCATCAACATTTATAATGGCCAGTTTTGGGACGTTTCATTCCGCTAGTATTGAAAGGTGACACGCTGCCACTCGGCCCGGGGCTCTCTTCCCTGAAATTTGAATTCAGCATGGCTAATTCGCGCAATTGTTGTCTCTTTATGTAGTCTTGTGACTCGTCCACAGGCTTGAGCAATTCTTCGATAATCTCTTGTGCCTGTCTGAGTCTAATATCAATAACGTTGGCAGGTAAATCAGCCTCAATCAAAATGTGGAGAGGTTCGTTCAGATGTTCGTATCCTGGTCTTCCCCGTAATTTTTCCTCCTTGTCTGGGTCTTTAATAGAACCTTTTCCTCGGATATATACACGGCACCCTGTAGTGGCTTCCACACGTTTCAGTGAATTTCCTCTGG…	*	AS:i:1342	EV:Z:0.0
SR_089023	0	UN00114	460	255	60M1D15M1D310M1D42M1D160M1I43M1I6M1I39M	*	0	0	GCCAGTTTTGGGACGTTTCATTCCGCTAGTATTGAAAGGTGACACGCTGCCACTCGGCCCGGGCTCTCTTCCCTGAATTTGAATTCAGCATGGCTAATTCGCGCAATTGTTGTCTCTTTATGTAGTCTTGTGACTCGTCCACAGGCTTGAGCAATTCTTCGATAATCTCTTGTGCCTGTCTGAGTCTAATATCAATAACGTTGGCAGGTAAATCAGCCTCAATCAAAATGTGGAGAGGTTCGTTCAGATGTTCGTATCCTGGTCTTCCCCGTAATTTTTCCTCCTTGTCTGGGTCTTTAATAGAACCTTTTCCTCGGATATATACACGGCACCCTGTAGTGGCTTCCACACGTTTCAGTGAATTTCCTCTGGGGCCAAGAAGTCGCCTACAAAATTGAA…	*	AS:i:1283	EV:Z:0.0
SR_089578	16	UN00114	462	255	2S504M1D131M	*	0	0	GTCAGTTTTGGGACGTTTCATTCCGCTAGTATTGAAAGGTGACACGCTGCCACTCGGCCCGGGGCTCTCTTCCCTGAAATTTGAATTCAGCATGGCTAATTCGCGCAATTGTTGTCTCTTTATGTAGTCTTGTGAATCGTCCACAGGCTTGAGCAATTCTTCGATAATCTCTTGTGCCTGTCTGAGTCTAATATCAATAACGTTGGCAGGTAAATCAGCCTCAATCAAAATGTGGAGAGGTTCGTTCAGATGTTCGTATCCTGGTCTTCCCCGTAATTTTTCCTCCTTGTCTGGGTCTTTAATAGAACCTTTTCCTCGGATATATACACGGCACCCTGTAGTGGCTTCCACACGTTTCAGTGAATTTCCTCTGGGGCCAAGAAGTCGTCCTACAAAATT…	*	AS:i:1243	EV:Z:0.0
CS_035764	0	UN00114	464	255	4S877M8S	*	0	0	GCCGGTTTTGGGACGTTTCATTCCGCTAGTATTGAAAGGTGACACGCTGCCACTCGGCCCGGGGCTCTCTTCCCTGAAATTTGAATTCAGCATGGCTAATTCGCGCAATTGTTGCCTCTTTATGTAGTCTTGTGACTCGTCCACAGGCTTGAGCAATTCTTCGATAATCTCTTGTGCCTGTCTGAGTCTAATATCAATAACGTTGGCAGGTAAATCAGCCTCAATCAAAATGTGGAGTGGTTCGTTCAGATGTTCGTATCCTGGTCTTCCCCGTAATTTTTCCTCCTTGTCTGGGTCTTTAATAGAACCTTTTCCTCGGATATATACACGGCACCCTGTAGTGGCTTCCACACGTTTCAGTGAATTTCCTCTGGGGCCAAGAAGTCGTCCTACAAAATT…	*	AS:i:1723	EV:Z:0.0
SR_122133	16	UN00114	469	255	659M	*	0	0	GGGACGTTTCATTCCGCTAGTATTGAAAGGTGACACGCTGCCACTCGGCCCAGGGCTCTCTTCCCTGAAATTTGAATTCAGCATGGCTAATTCGCGCAATTGTTGTCTCTTTATGTAGTCTTGTGACTCGTCCACAGGCTTGAGCAATTCTTCGATAATCTCTTGTGCCTGTCTGAGTCTAATATCAATAACGTTGGCAGGTAAATCAGCCTCAATCAAAATGTGGAGAGGTTCGTTCAGATGTTCGTATCCTGGTCTTCCCCGTAATTTTTCCTCCTTGTCTGGGTCTTTAATAGAACCTTTTCCTCGGATATATACACGGCACCCTGTAGTGGCTTCCACACGTTTCAGTGAATTTCCTCTGGGGCCAAGAAGTCGTCCTACAAAATTGAAGTTTGG…	*	AS:i:1298	EV:Z:0.0
SR_033523	0	UN00114	562	255	172M1I7M1I221M1I186M	*	0	0	GCGCAATTGTTGTCTCTTTATGTAGTCTTGTGACTCGTCCACAGGCTTGAGCAATTCTTCGATAATCTCTTGTGCCTGTCTGAGTCTAATATCAATAACGTTGGCAGGTAAATCAGCCTCAATCAAAATGTGGAGAGGTTCGTTCAGATGTTCGTATCCTGGTCTTCCCCGTAAATTTTTCCCTCCTTGTCTGGGTCTTTAATAGAACCTTTTCCTCGGATATATACACGGCACCCTGTAGTGGCTTCCACACGTTTCAGTGAATTTCCTCTGGGGCCAAGAAGTCGTCCTACAAAATTGAAGTTTGGATAAGTATCAACTGGGATTTCTAAACGCAATATCTTTTTCACAGTATATGAACTAGGGCTTGCTGGCGCCCCTTGCCAATCCATTGACATT…	*	AS:i:1140	EV:Z:0.0
SR_097660	0	UN00114	572	255	147M	*	0	0	TGTCTCTTTATGTAGTCTTGTGACTCGTCCACAGGCTTGAGCAATTCTTCGATAATCTCTTGTGCCTGTCTGAGTCTAATATCAATAACGTTGGCAGGTAAATCAGCCTCAATCAAAATGTGGAGAGGTTCGTTCAGATGTTCGTAT	*	AS:i:291	EV:Z:5e-79
SR_134042	0	UN00114	573	255	692M	*	0	0	GTCTCTTTATGTAGTCTTGTGACTCGTCCACAGGCTTGAGCAATTCTTCGATAATCTCTTGTGCCTGTCTGAGTCTAATATCAATAACGTTGGCAGGTAAATCAGCCTCAATCAAAATGTGGAGAGGTTCGTTCAGATGTTCGTATCCTGGTCTTCCCCGTAATTTTTCCTCCTTGTCTGGGTCTTTAATAGAACCTTTTCCTCGGATATATACACGGCACCCTGTAGTGGCTTCCACACGTTTCAGTGAATTTCCTCTGGGGCCAAGAAGTCGTCCTACAAAATTGAAGTTTGGATAAGTATCAACTGGGATTTCTAAACGCAATATCTTTTTCACAGTATATGAACTAGGGCTTGCTGGCGCCCCTTGCCAATCCATTGACATTCCAGGGGGACCAC…	*	AS:i:1372	EV:Z:0.0
SR_026474	0	UN00114	588	255	621M	*	0	0	CTTGTGACTCGTCCACAGGCTTGAGCAATTCTTCGATAATCTCTTGTGCCTGTCTGAGTCTAATATCAATAACGTTGGCAGGTAAATCAGCCTCAATCAAAATGTGGAGAGGTTCGTTCAGATGTTCGTATCCTGGTCTTCCCCGTAATTTTTCCTCCTTGTCTGGGTCTTTAATAGAACCTTTTCCTCGGATATATACACGGCACCCTGTAGTGGCTTCCACACGTTTCAGTGAATTTCCTCTGGGGCCAAGAAGTCGTCCTACAAAATTGAAGTTTGGATAAGTATCAACTGGGATTTCTAAACGCAATATCTTTTTCACAGTATATGAACTAGGGCTTGCTGGCGCCCCTTGCCAATCCATTGACATTCCAGGGGGACCACTTAACCTCTCCTGAG…	*	AS:i:1231	EV:Z:0.0
CR_064637	0	UN00114	622	255	109M7S	*	0	0	GATAATCTCTTGTGCCTGTCTGAGTCTAATATCAATAACGTTGGCAGGTAAATCAGCCTCAATCAAAATGTGGAGTGGTTCGTTCAGATGTTCGTATCCTGGTCTTCCCGTACTTT	*	AS:i:208	EV:Z:4e-54
SR_119958	16	UN00114	666	255	8S236M1I368M	*	0	0	CCACGTATCAGGTAAATCAGCCTCAATCAAAATGTGGAGAGGTTCGTTCAGATGTTCGTATCCTGGTCTTCCCCGTAATTTTTCCTCCTTGTCTGGGTCTTTAATAGAACCTTTTCCTCGGATATATACACGGCACCCTGTAGTGGCTTCCACACGTTTCAGTGAATTTCCTCTGGGGCCAAGAAGTCGTCCTACAAAATTGAAGTTTGGATAAGTATCAACTGGGATTTCTAAACGCAATATCCTTTTTCACAGTATATGAACTAGGGCTTGCTGGCGCCCCTTGCCAATCCATTGACATTCCAGGGGGACCACTTAACCTCTCCTGAGGAAGTCCATTCCAACCACCCAATCCTGCTCCAGCAACATTTGACATTAGATTTGTGGAAGCCATAGGAC…	*	AS:i:1189	EV:Z:0.0
SR_089768	0	UN00114	732	255	614M8S	*	0	0	GTAATTTTTCCTCCTTGTCTGGGTCTTTAATAGAACCTTTTCCTCGGATATATACACGGCACCCTGTAGTGGCTTCCACACGTTTCAGTGAATTTCCTCTGGGGCCAAGAAGTCGTCCTACAAAATTGAAGTTTGGATAAGTATCAACTGGGATTTCTAAACGCAATATCTTTTTCACAGTATATGAACTAGGGCTTGCTGGCGCCCCTTGCCAATCCATTGACATTCCAGGGGGACCACTTAACCTCTCCTGAGGAAGTCCATTCCAACCACCCAATCCTGCTCCAGCAACATTTGACATTAGATTTGTGGAAGCCATAGGACTGGGGCTTCTATGTCTCAGTCTATCTAGCTCACCAAAACCTTGGTTCGGCACCATTCCAGATACCCTCAAGATCT…	*	AS:i:1217	EV:Z:0.0
SR_079076	16	UN00114	760	255	542M	*	0	0	AATAGAACCTTTTCCTCGGATATATACACGGCACCCTGTAGTGGCTTCCACACGTTTCAGTGAATTTCCTCTGGGGCCAAGAAGTCGTCCTACAAAATTGAAGTTTGGATAAGTATCAACTGGGATTTCTAAACGCAATATCTTTTTCACAGTATATGAACTAGGGCTTGCTGGCGCCCCTTGCCAATCCATTGACATTCCAGGGGGACCACTTAACCTCTCCTGAGGAAGTCCATTCCAACCACCCAATCCTGCTCCAGCAACATTTGACATTAGATTTGTGGAAGCCATAGGACTGGGGCTTCTATGTCTCAGTCTATCTAGCTCACCAAAACCTTGGTTCGGCACCATTCCAGATACCCTCAAGATCTCTTGATTCAAAAGCCTGGTACATATGGG…	*	AS:i:1074	EV:Z:0.0
CR_110438	16	UN00114	773	255	15M1I10M1D1M1I18M1I1M1D542M	*	0	0	CCTCGGATATATACACCGGCACCCTGACGTGGCTTCCACACGTTTCGATGAATTTCCTCTGGGGCCAAGAAGTCGTCCTACAAAATTGAAGTTTGGATAAGTATCAACTGGGATTTCTAAACGCAATATCTTTTTCACAGTATATGAACTAGGGCTTGCTGGCGCCCCTTGCCAATCCATTGACATTCCAGGGGGACCACTTAACCTCTCCTGAGGAAGTCCATTCCAACCACCCAATCCTGCTCCAGCAACATTTGACATTAGATTTGTGGAAGCCATAGGACTGGGGCTTCTATGTCTCAGTCTATCTAGCTCACCAAAACCTTGGTTCGGCACCATTCCAGATACCCTCAAGATCTCTTGATTCAAAAGCCTGGTACATATGGGAAGAACTTGAGT…	*	AS:i:1128	EV:Z:0.0
SS_065124	16	UN00114	802	255	608M	*	0	0	GGCTTCCACACGTTTCAGTGAATTTCCTCTGGGGCCAAGAAGTCGTCCTACAAAATTGAAGTTTGGATAAGTATCAACTGGGATTTCTAAACGCAATATCTTTTTCACAGTATATGAACTAGGGCTTGCTGGCGCCCCTTGCCAATCCATTGACATTCCAGGGGGACCACTTAACCTCTCCTGAGGAAGTCCATTCCAACCACCCAATCCTGCTCCAGCAACATTTGACATTAGATTTGTGGAAGCCATAGGACTGGGGCTTCTATGTCTCAGTCTATCTAGCTCACCAAAACCTTGGTTCGGCACCATTCCAGATACCCTCAAGATCTCTTGATTCAAAAGCCTGGTACATATGGGAAGAACTTGAGTGAAAGGTCCAAGCTTTTGATGCTCCGCCAA…	*	AS:i:1205	EV:Z:0.0
CS_071226	16	UN00114	1023	255	14M1I208M	*	0	0	CATTTGACATTAGACTTTGTGGAAGCCATAGGACTGGGGCTTCTATGTCTCAGTCTATCTAGCTCACCAAAACCTTGGTTCGGCACCATTCCAGATACCCTCAAGATCTCTTGATTCAAAAGCCTGGTACATATGGGAAGAACTTGAGTGAAAGGTCCAAGCTTTTGATGCTCCGCCAACAGCTCTGACAAGTACTGATTACTGTCCACATCAAGGGTACTCC	*	AS:i:432	EV:Z:1e-121
CR_064641	0	UN00115	1	255	561M	*	0	0	CGGAGATTATATAATTTCGTTGTTATATAAAGTATACATTAGAATTCATCCAATGATACTTGTTCATCCAACAAAAAATTCATACATACTTTCATAAAAAAAATTCAAATCAAGCTCGGTCGCTTTTTCTCTATTTGCAATTTGTATATGGTTAATTTTAAAGAATTAATCAAAAAATAAAGAAACATAAAGCAGAAAAATATAATATATGAAGGTGAAAATTTGAAGAAAAAATATATATTTGGAATTCCATGAAAAAAATTTGTTATCAGATTCAAATAGTAAAAATATGAATGTTAATAAAAATTATGGATAATTGTCAGTATGTAATTATGGAACTTTGGCCATTTCCTTCTTCTTCTTATTGCGTGGCGGGGTTACTGGTCGTCCTGCCTGCAT…	*	AS:i:1112	EV:Z:0.0
SR_104120	16	UN00115	375	255	178M1D152M1I13M	*	0	0	GGGTTACTGGTCGTCCTGCCTGCATTCCGCCATAAGTATACTTCTGTTTCTTTTCAGCTGGTTTGAGGATCTGAAACGAGCACATAAGAGTCTCGTCTACACTCATCATTGCACCAGCGTTATCAAATTCGCCACAGTAGTTTGGCGCCGAGAACAATGTAACTAATTGCCGCTTGGCAAGAATTCGTAACCATCTTCCACCACTTGATGTGCTCTACATATCAAATCCATATCGTGCTTCTGTAAGAACCGACTAACAACGCTGCGGCCGAATGTAAAAGACACACCACGATCATTTTCGCTCCAGCCATGATAATATTTACTTTCATGNGGGATCAGACCAC	*	AS:i:650	EV:Z:0.0
CR_064670	0	UN00116	1	255	222M1D7M1D35M1S	*	0	0	TGTGGGTAAATTTGTATCTTTTTGAACGAATATACTTTCTACTTTATCCCAAGCTCTTCGGAAAAGCTCCGATTAGAATATGATTGTATTGTTGGCTGAACATTATTATTGACGTTTGATGACGATGAAGATTCTAATTGAGAAGCGGAAATATCAACAATATCTCGTCGTTCATTATTTGGTTGAGAAGTTACAGCAGCAACATAAGCTTGAACTATGGTTCAATTGGTTTGCCATAATTCTTAACGTGGACTAATATAAAAAA	*	AS:i:509	EV:Z:1e-144
CR_091637	0	UN00116	147	255	146M	*	0	0	GGAAATATCAACAATATCTCGTCGTTCATTATTTGGTTGAGAAGTTACAGCAGCAACATAAGCTTGAACTATGGTTTCAATTGGATTTGCCATAATTCTTAACGTGGACTAATATAAAAATTTTATAAATTTATTTAAATTTTTTT	*	AS:i:289	EV:Z:2e-78
SR_061406	16	UN00117	1	255	142M1I127M1I88M1I35M1I410M	*	0	0	CTAATTCAGATGGTTTTAAGGATTAGTGTTTCTAGTGCCCCCAGCACTTCTAGTCATGGCTCTGCAACAGATGATTGTGATGCTCTTGGTGATGTATATATATGGGGCGAGGTAATTTGTGATAGCAATTGTTAAGATTGGACCCTGAAAAAAATGTTAGTACTTGGAGTGCTAGAGCTGATGTGCTTCTTCCTAGACCTTTAGAATCTGATGTCTTTCTGGATGTGTGCCAAATTGCTTGTGGGGTCAAGCATGCTGCCCTTGTCACTAGGGCAAGGGGAAGATTTTACATGGGGTGAAGAATCTGGTGGACGTCTTGGCCATGGTGTTGGGAAAGATGTTACTCAACCTCGCCTAGTGGGAATCCTTATCCTTTTGCAGCATTGATTTTGTTGCCCT…	*	AS:i:1554	EV:Z:0.0
SR_128960	16	UN00117	39	255	764M	*	0	0	CCCCAGCACTTCTAGTCATGGCTCTGCAACAGATGATTGTGATGCTCTTGGTGATGTATATATATGGGGCGAGGTAATTTGTGATAGCAATTGTTAAGATTGGACCTGAAAAAAATGTTAGTACTTGGAGTGCTAGAGCTGATGTGCTTCTTCCTAGACCTTTAGAATCTGATGTCTTTCTGGATGTGTGCCAAATTGCTTGTGGGGTCAAGCATGCTGCCCTTGTCACTAGGCAAGGGGAAGTTTTTACATGGGGTGAAGAATCTGGTGGACGTCTTGGCCATGGTGTTGGGAAAGATGTTACTCAACCTCGCCTAGTGGAATCCTTATCCTTTTGCAGCATTGATTTTGTTGCCTGTGGTGAGTTCCACACTTGTGCAGTTACCACGGCTGGTGAGC…	*	AS:i:1514	EV:Z:0.0
CS_040087	0	UN00117	112	255	15M1D687M	*	0	0	GTAATTTGTGATAGCATTGTTAAGATTGGACCTGAAAAAAATGTTAGTACTTGGAGTGCTAGAGCTGATGTGCTTCTTCCTAGACCTTTAGAATCTGATGTCTTTCTGGATGTGTGCCAAATTGCTTGTGGGGTCAAGCATGCTGCCCTTGTCACTAGGCAAGGGGAAGTTTTTACATGGGGTGAAGAATCTGGTGGACGTCTTGGCCATGGTGTTGGGAAAGATGTTACTCAACCTCGCCTAGTGGAATCCTTATCCTTTTGCAGCATTGATTTTGTTGCCTGTGGTGAGTTCCACACTTGTGCAGTTACCACGGCTGGTGAGCTTTATACATGGGGAGATGGCACACATAATGCTGGTCTTCTAGGTCATGGCTCTGATGTCAGTCACTGGATACCT…	*	AS:i:1384	EV:Z:0.0
CR_064704	0	UN00117	161	255	81M1D4M1I1M1D9M1D5M1I11M1D3M1D9M1I2M1D13M1I27M1I10M1I1M1I17M1I1M1I264M1I162M	*	0	0	ACTTGGAGTGCTAGAGCTGATGTGCTTCTTCCTAGACCTTTAGAATCTGATGTCTTTCTGGATGTGTGCCAAATTGCTTGTGGGTGCAGCATGCTGCCTTGCTCACTAGGCAAGGGAGGTTTTACTATGGGTGAAGAATCTGGGTGGACGTCTTGGCCATGGTGTTGGGCAAAGATGTTAGCATCAACCTCGCCTAGTGGAAGATCCTTATCCTTTTGCAGCATTGATTTTGTTGCCTGTGGTGAGTTCCACACTTGTGCAGTTACCACGGCTGGTGAGCTTTATACATGGGGAGATGGCACACATAATGCTGGTCTTCTAGGTCATGGCTCTGATGTCAGTCACTGGATACCTAAGAGAATATCAGGTCCTCTGGAGGGACTTCAAGTTGAAACAGTA…	*	AS:i:1110	EV:Z:0.0
CR_064739	0	UN00118	1	255	479M	*	0	0	ATTATTATTAGGTTAAGGGATGTGTATGTATATAAAGTATGTATGCCGTATGTGTATGCATGAATATACATAGGTGTAAAAGTTATGTTGAGTATAAATACATAGTATATATGTGTTGTGAAGAATTGTGGCATGTATGTGTAAAAATTATGTACCTTGCGCATATGTATGGATGGAGTGAAGTGTTATACTATATATGCATAGATTCATGTGTTGTGTAGTATATACATGTGAAATGTGATATTGAAAATGTAGGTAGTTACACTCAATTTCCTTGGTGAATGGTACTTAGTGTACTACTAAGGTGTTTTGAAATAGAAAAAGGGAATTTTTGAGTTGGGAAAATGTTGGTGAATTTTCAAGTATGGGCGAGAAATTAAAGTGCACCTAAGAAAATGT…	*	AS:i:926	EV:Z:0.0
CS_062403	0	UN00118	278	255	549M	*	0	0	GTGAATGGTAATTAGTGTACTACTAAGGTGTTTTGAAATGGAAAAAGAGAATTTGTGAGTTGGGAAAATGTTGGTGAATTTTCAAGTATGGGCGAGAAATTAAAGTGCACCTAAGAAAATGTTTTGATGCAAGGGAGAAAGAAAGTGTGGCTCAAAGTGCCGAGTGTGTTTTCAAACCTTAGTTTCTGGAAAAGTCGAGGAGGACCTTGATTAGCCCACGGGAGGCTTAAAGTGCCCTTTCCCAGTGGCTGCGTTACAACGTTGTATGGTACGATTCATACTGTGAGGTGCGAAGTCTATTCGCCGAGTACTATATTACTGGTAGGATGAGGTATTCTTACGGGGGGTGTGCGCACTTAAGGTATAGTGACTCTAAAGATCCTGGCTGGTGTCGTTTTA…	*	AS:i:1064	EV:Z:0.0
CR_114268	16	UN00119	1	255	514M1D13M1D78M	*	0	0	CAGTTATTGAAAATCAGCGTTCTCTTTTAGCCTGTGCACTTAGAGTAGAGTTTGTCAAGATATGATAGGTTACAATCTAGGTGTGGCGGTAATTACTCCGGATGTACGGTAAACCCGTGCCGGGGTGTTACAATTTGGCTCAACTAAAATACATCTCTTTTCATACTCTGAGAAGTGTGCTTGGATACATTCTACAATTTAGTGTCCATAATTTCTTTCAAGTCAAATTTTTGTTACTATTGGGATGAAGAGTCGCTGATGAGCTGGCTCATGTGCTATAAAACAAATATTTTGCTGATTAAGGTTTATAACCTCCTTGAGCTTAGAGAAGAAAGAAAGTCAACGAGACTTGAGTATATGCAGTGATCTAGGATAGGAAAGATGATGAAATGTTGTAAT…	*	AS:i:1185	EV:Z:0.0
CR_064742	0	UN00119	380	255	51M1D58M1D1M1D127M1I275M	*	0	0	AGATGATGAAATGTTGTAATATATGTATGGGATATTAATTACTGTCAGATTAAAAAAATTAAAATTTAGCAGCGGACAAAAATTATAACAAATTTATAGTTAAATGCCTTAAAAAAAATAGTAACAAAATAGACGACGGAAAATTAAGACGCTAAATTTAACGACGGATATTTCCGTCTTTAAGTTGTAGCTAAATGGCATGCATCGCAAACAATACAAACAAACTAGCGACGGAATNTCCTGTCGTCTAAGTTTAGCTGACGGAATTTTTCTGTCGCTATTTTCTTGCAAATTGCGTCATTCAGTATACGTCGCGGGGAAGAAAACTAGCGACGAAAAAAATTCCGTTACTAAATTTGAGCGACGGAATAGAGTTGACGTTCGCTAAATTTTAGCGAG…	*	AS:i:987	EV:Z:0.0
SR_122295	16	UN00120	1	255	825M1I18M1S	*	0	0	AAATCCGGTGCTGCGGTGAAGAGAGACAACGAAGGATGGCTGGGTTCCGACAGAGGAGGAGATCGAGGCGGCGAGAGAGCTGCACCGTCGGAGAAGGTGGATGCTACGATGGCTGAGTTATGGTATATTACTTAGCTAAAGCTGTGTCTATGTCGATTCTAATATGGCATGGCTCATTAATGGTGGTGTTTTCATTTTGATGCTATGGTGTTAGTAATGGTGGTGTTCATAATTTTGGGAAGGAGAAATGTTTGTTGGAATGGAAGATCTGCACCACGTCCTGCTCCTCGTTGAGCTCCACCCCCAGCTCCTGTAAACAATGCCCCGCCCCCAGCTCCTGTCCAAAGCAGTGGTGGAGGGATCTATGCTTGGAAACATAGGATCAACCATAGCTCAAGG…	*	AS:i:1639	EV:Z:0.0
SR_042214	0	UN00120	333	255	469M1I173M	*	0	0	AGCTCCTGTCCAAAGCAGTGGTGGAGGGATCTATGCTTGGAAACATAGGATCAACCATAGCTCAAGGCATGGCTTTTGGTACTAGAAGTGCTGTGGCACATAGGGCTGTTGATGCCGTCATGGGTCCTCGCACCGTTCAGCATGAAATGGTCGGAGGTCCAGCACCCGATGCTCAAGCACCCACAACCAACAGCGTTGGTGGCTCTGATGCTTGCGGCATGCACACTAATGCTTTCCAAGATAAGCTGTATGGAAACAGAAGCTCATATGTTCTGGTGGTATTACAGAAGCCCATACAGAGCTGAAGATCTAAACCAGCCATGGCCAATTATTCTCTGGTTGCAGGGTGGACCTGTAAGTTCTATCCTAAATAGCATCCAACTTCTGGGAAATTAAACC…	*	AS:i:1265	EV:Z:0.0
SR_062084	0	UN00120	333	255	471M1I154M	*	0	0	AGCTCCTGTCCAAAGCAGTGGTGGAGGGATCTATGCTTGGAAACATAGGATCAACCATAGCTCAAGGCATGGCTTTTGGTACTAGAAGTGCTGTGGCACATAGGGCTGTTGATGCCGTCATGGGTCCTCGCACCGTTCAGCATGAAATGGTCGGAGGTCCAGCACCCGATGCTCAAGCACCCACAACCAACAGCGTTGGTGGCTCTGATGCTTGCGGCATGCACACTAATGCTTTCCAAGATAAGCTGTATGGAAACAGAAGCTCATATGTTCTGGTGGTATTACAGAAGCCCATACAGAGCTGAAGATCTAAACCAGCCATGGCCAATTATTCTCTGGTTGCAGGGTGGACCTGTAAGTTCTATCCTAAATAGCATCCAACTTCTGGGAAATTAAACC…	*	AS:i:1231	EV:Z:0.0
SR_022129	0	UN00120	347	255	103M	*	0	0	GCAGTGGTGGAGGGATCTATGCTTGGAAACATAGGATCAACCATAGCTCAAGGCATGGCTTTTGGTACTAGAAGTGCTGTGGCACATAGGGCTGTTGATGCCG	*	AS:i:204	EV:Z:6e-53
SR_078213	0	UN00120	350	255	63M1I447M5S	*	0	0	GTGGTGGAGGGATCTATGCTTGGAAACATAGGATCAACCATAGCTCAAGGCATGGCTTTTGGTGACTAGAAGTGCTGTGGCACATAGGGCTGTTGATGCCGCCATGGGTCCTCGCACCGTTCAGCATGAAATGGTCGGAGGTCCAGCACCCGATGCTCAAGCACCCACAACCAACAGCGTTGGTGGCTCTGATGCTTGCGGCATGCACACTAATGCTTTCCAAGATAAGCTGTATGGAAACAGAAGCTCATATGTTCTGGTGGTATTACAGAAGCCCATACAGAGCTGAAGATCTAAACCAGCCATGGCCAATTATTCTCTGGTTGCAGGGTGGACCTGTAAGTTCTATCCTAAATAGCATCCAACTTCTGGGAAATTAAACCAAGAGCCTTAGACTAA…	*	AS:i:995	EV:Z:0.0
CR_064784	0	UN00120	853	255	57M2I65M	*	0	0	GTTCCTGTGCTAAGTACTGCTTAGAGAAATATGGTTATTTTAACACTATTTTAGTTTATGTGTTACTCTTCTTAGCACTGGTGATATTACTCTTCTTAAAGTGTGTGAAATATGCTTATGATTC	*	AS:i:228	EV:Z:5e-60
CR_064821	0	UN00121	1	255	368M1D128M8S	*	0	0	ATGGTTTTAGCGAAGAAATTTGCTAGGGGTTTCAATATTCTTCATGGTTTTAGCGAAGAAATTTGATAGTTTTCTGCACTCGTGCTCTACGAATGTTTCATGGATTGTTTTATTTTCAGGTAATCGGAAACAAATGGGACGAGTATCTCGATCTTCTCCAAGCCGATTACACTGAAGGGTTAGCTTTATGAGCTTTATGATTTCTTCTCTTCGATTCCAGTTGAAGGAATGAGTTTTTATTTAAAATAATTGTGAGAACTTCAACTCAATTTAAATTACATAGATGATGCTTAACCTCTTAAGCTATACGTTTATTCAGTTTACTCAATTTCCAACTCGAATACACAAATGAATCAAATTAGAAATTTGAACCTTCTAGCAGGTAACTCTTGTGTTGCT…	*	AS:i:967	EV:Z:0.0
SR_036075	16	UN00121	247	255	26M1D2M1D73M1D239M	*	0	0	TAATTGTGAGAACTTCATCTCAATTTAATACATAGATGATGCTTAACCTCTTAAGCTATACGTTTATTCAGTTTACNCAATTTCCAACTCGAATACACAAAGAATCAAATTAGAAATTTTGAACCTTCTAGCAGGTAACTCTTGTGTTGCTTGTGGGTAGCTATTGGCAAAATATTAGGTTACAACCTTGATCATAGTTATGATTATGGATTTACTTAAGTTTCTTATGGATTATTGGCACGCAAACCCATTAACTAGAATAGCCTTTGCCAAACATGTAGAATGAATATTATTTAGTCTATAGTTGCAATGCACATATTACCTTATCTTACCTAACGGC	*	AS:i:646	EV:Z:0.0
CR_082408	0	UN00122	1	255	247M1D13M1D6M1D2M1D9M2S	*	0	0	CCCGCCCCACATTCAAAACCCTAAATTGGCCTTGTACACCACTCAATCTTAGTTATAGGAGAGAGCTCATTGCTTTCAAGCGAAAAATACTAACAGTCTCAGCAAAGACTACCCAACAAACACACACTATAGTATACTTTGATCAACACACGAGTGAAGACCTAAGCGAAGTCGCAGTTGGGAGGCATGTGCATGATGCCCAACGAATAACTGATTCAGTCACCATAAGATCAAGTTGCTCAAGTTCACCTAGCCCTATTGTATGGTTCCTCCGGCTGT	*	AS:i:505	EV:Z:1e-143
SR_033508	16	UN00122	38	255	6S502M1D8M	*	0	0	ACGTATACCACTCAATCTTAGTTATAGGAGAGAGCTCATTGCTTTCAAGCGAAAAATACTAACAGTTTCAGCAAAGACTACCCAACAAACACACACTATAGTATACTTTGATCAACACACGAGTGAAGACCTAAGCGAAGTTGCAGTTGAGAGGCATGTGCATGATGCCCAACGAATAACTGATTCAGTCACCATAAGATCAAGTTGCTCAAGTTCCACCTAGCCCTATTTGTATGGGTTTCCTCCGGCTCGTGGATGCCCCCCGGCATTATTCTAGATACTACATTTGATCCGCCACCCTTTTTAACCTCTAATGCTTTTCGCTCTAACCCTCCAGCTGCTGCCACTTGCTCGTAGCATACACAAGTATCTGCCATCATAAACACCTTCCCTACACCA…	*	AS:i:995	EV:Z:0.0
SR_029864	0	UN00122	470	255	151M	*	0	0	AAGGAATCCAACTCACAGCGACCTTGGTCGTCAATACTAGGACTTGGACTGACTCAAAGTAAGGAGTCGAAGGTCCTGCCAGGAACGAAGAAAATGATGACCGGCATGTGAATGCAGGTGACAACGACTGGGCATCACATGCAATAGCTGA	*	AS:i:299	EV:Z:2e-81
CR_064859	0	UN00123	1	255	55M1D15M1D19M1D17M1D126M	*	0	0	GCAAGAATGGCATCCTTTGTGGGAGCAATGGCAATTGCTGACTTGGTGAAAACAACCTAGGTCCAAAGGGAATGGACAAGATTTTGCAGTCAACAGGCAGGGGTCACAGTGTTACAGTTACAAATGATGGTGCAACCATCCTTAAGTCCCTTCATATTGACAACCCTGCTGCCAAAGTTCATTGTTGGTATCCTTAATACTGCAATTTTGTTTTTTGTTTTTGTTTTTTTTG	*	AS:i:432	EV:Z:1e-121
SR_065275	0	UN00123	30	255	54M1D100M1D252M1I212M	*	0	0	GGCAATTGCTGACTTGGTGAAAACAACCCTAGGTCCAAAGGGAAATGGACAAGATTTGCAGTTCAACAGGCAGGGGTCAGCAGTGTTACAGTTACAAATGATGGTGCAACCATCCTTAAGTCCCTTCATATTGACAACCCTGCTGCCAAAGTTCTTGTTGGTATCCTTAATACTGCAATTTTGTTTTTTGTTTTTGTTTTTTTTGTTCACTTTTTGGTACTTTGGGTTAGGTGACGGTCATACAATGCTTGGGGATGTGGTCCCCTCTTTGTTCTATATCTCATTTTTTTTATGATGATTGATAACTAATTTTCCATTTATGTAATAAACATAGTTCACAACTTAGTCCTCTTTAGAGAGGAGATCCAGTATTCTTGTAAGACGGTGTTAGAATTCACA…	*	AS:i:1203	EV:Z:0.0
CR_064866	0	UN00124	1	255	563M2S	*	0	0	GGAAAGCATGCATGCATAACAAAAGCTCTGCTGCATCATCATCTGCCATCAATCCTGTACACCCTATAGATGACGTGTCTTTTCAAAAGCTAATGAGCTCCTGGTGCATCTCTCATACTGATATTCACACTGTTTCGCATAGTTCGTCTTCCAACACCAGCATTTCCTTTTGTCATCATAGCAACAAACTCCCCATAATCAATCCGCCATCATTACTCTTGATCCACTTCTCTGATTCATATCTTCAAATGAAAACTAATCATGTCATGTTATGTTCTACACAAGCTTGCTGGAGCTCATCAACTGTAATATAACCACTTCCATCCTTGTCAAAATATTGAAATGCTGCAACAAGATGTTCTTCACGTTCTAATTTGTTAAGGTGAATTGTCGCTGCTA…	*	AS:i:1108	EV:Z:0.0
CR_072012	16	UN00124	446	255	6S553M1I5M1I24M	*	0	0	CCTAGTATCCATTAGTTCTCGTATCTCTGTATCCTTTAAAGTAGATCCATATTTTCTTAAACCAGCTTTGAGCTCATCAAATGTAATTGCACCACTATTATCAGTATCCATGGCCTTAAACATCTCCCTTAAACCAGCAATCTCCTCTTCTGACAAGCTTTCAGCAATTACCTAGCACAAACATGAACTGAAACTTCAACATTTGCATCATTTAATACTCCATACTTTTCGTCTTCTTCCTTTTTTTGGATAGATGCATTATACAATAAAGTAACTTTCCATCCCAAACAAAGATAGGATAATATTTAAATAATCAATTCCAAAGACTTCATAACATTGAATACTTCAATTGAAGAAATAAAAGTAAAAAGTAATAAATACCCGCAAGGCCATCTTCTT…	*	AS:i:1124	EV:Z:0.0
CR_092755	16	UN00125	1	255	41M2D477M	*	0	0	AGTATGTAAGAAAGGGAAGAGGTCTTAAAATTTTTTTAAAAAAACCTACTACAGGAGTATGTCACTGAAAGCTTCTAGTCTAGTTGTATAAAAAGCAACTGCTAGAAACAAGTATACATAGCTGATAGTTCATAAAATAAAAATAAAAGGCAGTGAATGGGCATATAAAAGGGGATGACTACTCAATAAAATGGGGTGATGAGCAACAAGAAAGAAGGCATGAAGAAGACCGAGTAAAGATGGTCCCCCAACCTCGTAATTCTTTAACCTCTCAATTTACTCAAATACTATATTCATTGCTCTCAAATTAACAGAGAGTGGAACAAGAGCAAGTTTGGTAAGAACTGAGACATTGCAAAACTTTTGTATGTACATTTGGTGAAGTCAGTAGGGAGATGA…	*	AS:i:1013	EV:Z:0.0
CR_064905	0	UN00125	8	255	5S23M1D215M1D163M1D49M1D20M8S	*	0	0	GGGTGAAGAAAGGGAAGAGGTCTTAAAATTTTTTAAAATTAAACCTACTACAGGAGTATGTCACTGAAAGCTTCTAGTCTAGTTGTATAAAAAGCAACTGCTAGAAACAAGTATACATAGCTGATAGTTCATAAAATAAAAATAAAAGGCAGTGAATGGGCATATAAAAGGGGATGACTACTCAATAAAATGGGGTGATGAGCAACAAGAAAGAAGGCATGAAGAAGACCGAGTAAAGATGGTCCCCAACCTCGTAATTCTTTAACCTCTCAATTTACTCAAATACTATATTCATTGCTCTCAAATTAACAGAGAGTGGAACAAGAGCAAGTTTGGTAAGAACTGAGACATTGCAAAACTTTTGTATGTACATTTGGTGAAGTCAGTAGGGAGATGATG…	*	AS:i:904	EV:Z:0.0
CR_107219	16	UN00126	1	255	770M	*	0	0	AATTAAAGAGCAATATATGAACCGATAACCCTGTCTGCCTGAATATGTTCATCCATTGTTAAGGATGAGGTCTATGAGTCTATCAGCATAGGATTCTTATTAAAGATCAACATATTAACCAATAACCTGTCTACCTAACAATTACATGAAAGTTTAATCAGATCAGTATTTGTAAACCTTGCATGTATGAACACGTACAAAATTTAGAACCAAGAATTCGAAAGAACTAAAAAAAGGCAGTAGTTTTTCAAACACAATAAACCTAATAATACAGTAGCAATCAAGATTTAAGAAAGAACCTGAAATTTCAATAGATAACCAAATCAAACTCTCAGTTCTATGCTAAGTGATAATATATTAATACCCGTTTCTATAATTCAGTAGAAACAAGAATCACTT…	*	AS:i:1526	EV:Z:0.0
CR_064966	0	UN00126	240	255	4M1D134M1I63M1I15M1I1M1I47M	*	0	0	GTAGTTTTCAAACACAATAAACCTAATAATACAGTAGCAATCAAGATTTAAGAAAGAACCTGAAATTTCAATAGATAACCAAATCAAACTCTCAGTTCTATGCTAAGTGATAATATATTAATACCCGTTTCTATAATTTCAGTAGAAACAAGAATCACTTCTTCCTCTTAAGTGGCCCAGTTTTGTAGCCACATTTGGTGGGGCTTACCCCATGGGGTCAGCGAGAGCCCTTCCCATGGCTACCACTACTCTTGCTCTTCCCTTCCCC	*	AS:i:488	EV:Z:1e-138
SS_080039	16	UN00126	245	255	1S178M1D27M1I4M1D216M1D70M	*	0	0	GTTTTCAAACACAATAAACCTAATAATACAGTAGCAATCAAGATTTAAGAAAGAACCTGAAATTTCAATAGATAACCAAATCAAACTCTCAGTTCTATGCTAAGTGATAATATATTAATACCCGTTTCTATAATTCAGTAGAAACAAGAATCACTTCTTCCTCTTAAGTGGCCCAGTTTGTAGCCACATTTGGTGGGCTTACCCCAGTGGGTACGAGAGCCCTTCCCATGGCTACCACTACTCTTGCTCTTCCCTTCCCCACCACCGTGGGGATGATCAACAGGGTTCATCGCCACACCACGAACTTTCGGCCTAATCCCGCGCCACCGATTCTGCCCAGCCTTATACAGTTTCTTCGAAGCGTGCTCAGCGTTGGGCGCCTGTCCGATAGTGGCCCAA…	*	AS:i:946	EV:Z:0.0
CR_064997	0	UN00127	1	255	48M1D434M	*	0	0	TCTCATCTTCTTGACACCGAGGATCAGGAAGATGAGAAACTGATTGCAGTGGGTATACCAGGATGGCTTGGAAGAAAAACTCACATCTCAATATGATGAACAATTGGCATTGTTAGATACATCCATGAATAATCTCCCTCCCAGGGATCACAACGAAGTGCAGGTTTAGTCAAATTACATCTGTTCTTCTTTTCTTGCACCTATTTTTTCTAAACTTTTCTTCTTATTTATTTATTTCAGTACCCATACTTTAGTTAACTGGTTAGAATCATATACTTTATCATATGTTTATAATTTACTATTTGCCATAATGATTGGGCAAGGAACATGAAGATTATTACATCTCTCTAGCTAGCCTGGTGACGTTGCATTAGCTGCATTTTAGAGCTATCTGGACTA…	*	AS:i:948	EV:Z:0.0
CR_065480	0	UN00127	1	255	54M1D53M	*	0	0	TCTCATCTTCTTGACACCGAGGATCAGGAAGATGAGAAACTGATTGCATGTGGGATACCAGGATGGCTTGGAAGAAAAACTCACATCTCAATATGATGAACAATTGG	*	AS:i:204	EV:Z:7e-53
CR_030023	16	UN00128	1	255	138M1D43M1D385M	*	0	0	GAACAGCCCCCACCACTGAAACCTTTCCAATTAGGTCGGATTTCACTGTTTCAGCTTCTCTCTGGCTATCAGTTTCTCTGCGATTCAATTTTTGACGCGGATGGTTTATGGGTTTTAGGTGTTTAGTCTATTTTGTTGCCTTTTTGACGTGTTGAATGAACTCTTCTCCCTCTGCTGTTGCGTTTTTCCGAGGTTTCAGACGGGTTATGGTTCTTCTCTCACTGTTTCTCTGAAACATGGGATATGTTTCTCGTTTGAAGGTCGCTGTTTACTGGTATTTGCAAGCTCTGTTAGGTTTCTTCTCTGCATTCCTTTCCAGGTAAGCTCAGATTAGCCTCTTGTTGCTGTCTTGAAATTTAGTATTTGTTTTTGTTTAGGTTTTTGCTGTTTTGGATTGTG…	*	AS:i:1100	EV:Z:0.0
SS_098124	16	UN00128	131	255	332M1D208M	*	0	0	TTTTGTTGCCCTTTTTGACGTGTTGAATGAACTCTTCTCCCTCTGCTGTTGCGGTTTTTCCGAGGTTTCAGACGGGTTATGGTTCTTCTCTCACTGTTTCTCTGAAACATGGGATATGTTTCTCGTTTGAAGGTCGCTGTTTACTGGTATTTGCAAGCTCTGTTAGGTTTCTTCTCTGCATTCCTTTCCAGGTAAGCTCAGATTAGCCTCTTGTTGCTGTCTTGAAATTTAGTATTTGTTTTTGTTTAGGTTTTTGCTGTTTTGGATTGTGCAGGCTGGGAAAGGGCGGTGTTGATTCTTTGGAGAAAAGTTTGGATTTTTCTGAAACTTCTGGGAGTTTACTTGTTGTGAAACAGAGATGGAGACGGAGACGATGAACATGTCTGAAGAACTGAATTC…	*	AS:i:1062	EV:Z:0.0
CR_065042	0	UN00128	632	255	1S111M	*	0	0	GGGGTTGAAACTGTTGATTCTGAACCATTATTATCATCTGGGAGAAAAAGGAAACTGAGGTAACAAACTTCGGAGAAAATAAGGATATGAAGCAATCTCATTCCTAAAGGAG	*	AS:i:220	EV:Z:1e-57
CR_034438	0	UN00129	1	255	631M8S	*	0	0	CTTCCGGTTTTTCACCCTCTGCATCTTGCAAGTCTGAAGTCCAAAGGGTCAAGTTGTCTCTAAGTAGTTGCATAATTAATGTGCTATCTTTATACGATTCTTCACTTAAAGTATCGAGTTCAGCAATAGCATCATCAAATGCCTGTTTTGCAAGATGACAAGCGCGATCAGGTGAATTGAGAATCTCGTAGTAGAAAACTGAAAAGTTTAATGCAAGTCCAAGACGAATAGGATGAGTTGGAGCAAGGTCAGTTTGGGCGATATCTGTTGCGTGTTTATAAGCTTCGTGAGCCTGGGTGGCGGCTTCTTTTCGTCTTTCACCCGAAGCAAATTCAGCGAGATATCGGTGATAATCACCTTTCATTTTATAATAAAAGACTTTAGATTCACCGGCTTCAG…	*	AS:i:1251	EV:Z:0.0
CR_078418	0	UN00129	1	255	473M1D145M	*	0	0	CTTCCAGTTTTTCACCCTCTGCATCTTGCAAGTCTGAAGTCCAAAGGGTCAAGTTGTCTCTAAGTAGTTGCATAATTAATGTGCTATCTTTATACGATTCTTCACTTAAAGTATCGAGTTCAGCAATAGCATCATCAAATGCCTGTTTTGCAAGATGACAAGCGCGATCAGGTGAATTGAGAATCTCGTAGTAGAAAACTGAAAAGTTTAATGCAAGTCCAAGACGAATAGGATGAGTTGGAGCAAGGTCAGTTTGGGCGATATCTGTTGCGTGTTTATAAGCTTCGTGAGCCTGGGTGGCGGCTTCTTTTCGTCTTTCACCCGAAGCAAATTCAGCGAGATATCGGTGATAATCACCTTTCATTTTATAATAAAAGACTTTAGATTCACCGGCTTCAG…	*	AS:i:1209	EV:Z:0.0
CR_065046	0	UN00129	248	255	8M1D64M1D3M1D51M1I6M1I9M1I124M1D11M1D347M	*	0	0	GTCAGTTTGGCGATATCTGTTGCGTGTTTATAAGCTTCGTGAGCCTGGGTGGCGGCTTCTTTTCGTCTTTCACCGAGCAAATTCAGCGAGATATCGGTGATAATCACCTTTCATTTTATAATAAAATGACTTTAAGATTCACCTGGCTTCAGCAGATGGAATCAAATGCTCGTCCAATACGGCAAGGATATCCGAGCATACTTCTGAAAGTTCGGTTTCAACTTTTTGACGGTAAGCTTTGATCTTCTGAACTTGAGTTTCATTACCCTNTTTTCTTCCTTTGTTCGATAGATGAAATAATTCTCCAAGACGCTCGACGGGCACCAATTACATTCTTATAAGCGACTGAGAGGAGATTGCGTTCTTCTACAGTAAGTTCTACTCCAAGCTTTGCAACAT…	*	AS:i:1173	EV:Z:0.0
CR_065056	0	UN00130	1	255	446M1D131M	*	0	0	CTGCACTGAAGTTCCTCAGAAGGGTATATTCACCAACCTAACCGAGAAGATCCCATTGTAGGGATTGAGCTTATTGTAAACTGCAGGGTAGAAATAGAGGCGAAGAAACTTCCTACCAGATGATACTGGGAAGCTATAGGTGAACTCGGATTGGAAAACGCGGGCAAACATGCAAGGGACTTGAGGAACAGAGGGCTTTTGGGAATCAGCAGGGGATGGAAATGACTTTCCACTGCTCATTAGGAAGTTAGACCCAATATCTGTACTCCATTCTCTGCCGTAATCATCAGTGGTCCGATTAGGACCTCCACAACTTAACAGAACCTCAATCTGCCCAGACACTTGAACGGGAGCAAGAAACAGATAGCTCAAGAGCAAAAGAACAAACAGTTTATAGGC…	*	AS:i:1136	EV:Z:0.0
SS_077238	0	UN00130	103	255	109M1D14M1D2M1D396M	*	0	0	AAGAAACTTCCTACCAGATGATACTGGGAAGCTATAGGTGAACTCGGATTGGAAAACGCGGGCAAACATGCAAGGGACTTGAGGAACAGAGGGCTTTTGGGAATCAGCAGGGATGGAAATGACTTCACTGCTCATTAGGAAGTTAGACCCAATATCTGTACTCCATTCTCTGCCGTAATCATCAGTGGTCCGATTAGGACCTCCACAACTTAACAGAACCTCAATCTGCCCAGACACTTGAACGGGAGCAAGAAACAGATAGCTCAAGAGCAAAAGAACAAACAGTTTATAGGCAGCCATCAACCACGCGGATTATCGCGGAAAACACAAAATTTCTGGGGGAGGAGCAAGGGTAGAAGTAGAGATCAAAATCCCAATCAAAAGGCAAACTTCAAGCCA…	*	AS:i:1011	EV:Z:0.0
SR_027084	0	UN00131	1	255	305M1D212M	*	0	0	CTCTGCCCACTCTGCCTGTGCTCCCTCAGATAAGGTTCCTAGCTCTTCTTTTTCCAGTTCTGTTTCTGCTGCTGCTGTGCCTGTTGTGCAGGTCCCTTTTGCTACAAGAGTAAAATCCAAAATCACTGGATTTTTTGGCAAAAGGAAGGACCCTGAAACTACTTCTGCTGATGACTCTGATGAAGTTGAGATCCTGTCTGTCAAGAAGAGCAAAAAGGGCACACACTCTGCCTTACCTATGAGAACTACTAGGTCAAGGACTGCAACACTCTCTCCTGCTCCAGCAAAGTCCACAATGCCTGCCTCCAGGAAGTCTGCATCTCTCAAGCAGCCCAAAATTGAGAAGCTATCCCCTGAGAAGGCCACTTCTAAGAAATCCAAGACTACCAAGAAGGCTGA…	*	AS:i:1001	EV:Z:0.0
CR_065063	0	UN00131	172	255	1S131M1D492M	*	0	0	GTGACTCTGATGAAGTTGAGATCCTGTCTGTCAAGAAGAGCAAAAAGGGCACACACTCTGCCTTACCTATGAGAACTACTAGGTCAAGGACTGCAGCACTCTCTCCTGCTCCAGCAAAGTCCACAATGCCTGCTCCCAGGAAGTCTGCATCTCTCAAGCAGCCCAAAATTGAGAAGCTATCCTCTGAGAAGGCCACTTCTAAGAAATCCAAGACTACCAAGAAGGCTGAGAAAACTGAGCTATCTGATGATTTTGATCCCATTCTGCTTGATGGTGATCTTGTGGGTTGGTGGGAAGTCAACAGAGACAGAGACCTTATCTTTCAAAGAGAAATTGATGTGGACAACATTACTGCTCACTGCAACATCATACCCTCACTCTAGAATCAAAACCTGCTTC…	*	AS:i:1211	EV:Z:0.0
CS_047505	16	UN00132	1	255	65M2I11M1I373M1D104M	*	0	0	CAAAAACGTCCTCACTGAATCCAATCAAAGCTAGGACATCCATTGCAGCTTTATGTTCAATTACANNCTCTTAATTATNGGATTGGCCTTTTTTAGCTTTTTGAAATTTTNCTTCATCCGGATGTTCAATCACATTCTTGATGATTTTGAGCAGAGTTTGCAGTACTCTAGCAGCATCCAAGGGACTAGCTTGAGCTTTCAGCACTTCAACTGCTCTTTGCAAATTGCTGCAAACAGTGACCACAGGATCTTGTATCCTCCGCAATTCCTGGTCATCAGGATCTGGCTCATCAATGTGAGTGCATGAAATTGTTTTTACAGTTCCATCTTTATCATTGAGATCTAGTGCTGTCAAACTATCACTTTTCTGTAGAGATTCATCTGAATCAGAGATTCTGC…	*	AS:i:1055	EV:Z:0.0
CR_065094	0	UN00132	82	255	13M1I234M1I11M1I25M1I21M1I71M1I9M1I13M	*	0	0	GGCCTTTTTTAGCTTTTTTGAATTTTTACTTCATCCGGATGTTCAATCACATTCTTGATGATTTTGAGCAGAGTTTGCAGTACTCTAGCAGCATCCAAGGGACTAGCTTGAGCTTTCAGCACTTCAACTGCTCTTTGCAAATTGCTGCAAACAGTGACCACAGGATCTTGTATCCTCCGCAATTCCTGGTCATCAGGATCTGGCTCATCAATGTGAGTGCATGAAATTGTTTTTACAGTTCCATCTTTTATCATTGAGATTCTAGTGCTGTCAAACTATCACTTTTTCTGTAGAGATTCATCTGAATCTAGAGATTCTGCAGATCTGATTCTCTTCCCTTGCTTCAGCGAAATCTGTTTTTACTATAATTTTTTCAGAATTCATCAGGATTCAGGTTCT…	*	AS:i:737	EV:Z:0.0
CR_042265	0	UN00132	257	255	896M	*	0	0	CCGCGATTCCTGGTCATCAGGATCTGGCTCATCAATGTGAGTGCATGAAATTGTTTTTACAGTTCCATCTTTATCATTGAGATCTAGTGCTGTCAAACTATCACTTTTCTGTAGAGATTCATCTGAATCAGAGATTCTGCAGATCTGATTCTCTTCCCTTGCTTCAGCGAAATCTGTTTTTACTATAATTTTTTCAGAATCATCAGGATCAGGTTCTTCATGTTCCATAGCTTCCAATGGAGGTAGAGAACTTATTGTCTCATGATAATCAGAGTTTTGATGTGCAGTGACAATTTTCCAGTTTGATTCTACAGAAGCCTCAGATTTCATGGAAGTTGCCTCATCAGGATCGGGTTCACAGCAGTTCTGATCACAAGACTCAGTAATATCCAGCATACC…	*	AS:i:1768	EV:Z:0.0
CR_065126	0	UN00133	1	255	53M1D3M1D41M2D139M1D328M	*	0	0	GGCCTATAGTAATTCGAGATTCACTTCGGTAAGGGCATGATACAGATTGAAAATGTGTAGGGGAGGAAAGAAATGGATCGTTCATTGTCAGGGCAGGTAAAGATCATGTCTTGTTCTTAGAACTGGAGCCAAAGCTAACACAAACAAATGAGTTATTAAAATTAAAGAAAGACCACCAGTCAAATGATATGGTAATATTTTGAAACTCAATAAAGAATAATGTGTCCCTTCTTTTCTTTTTTTCTTCTCCAACTACCATTCTAGTTTTCACTACACCTACTAAAAGTCATTAATGCACTACCTTAAAAGTCATTACTGCTCTACGATTTCTATAATTTCTCTAAGCAATTTGTAGGCCACGCTAATAAGCAAATACAGAAGTATACAAGATAACCCCTA…	*	AS:i:1082	EV:Z:0.0
CR_103003	0	UN00133	1	255	68M1D16M1D4M3D476M	*	0	0	GGCCTATAGTAATTCGAGATTCACTTCGGTAAGGGCATGATACAGATTGAAAATTGTAGTAGGGGAGGAAGAAATGGATCGTTCTTGTGGCAGGCATAAAGATCATGTCTTGTTCTTAGAACTGGAGCCAAAGCTAACACAAACAAATGAGTTATTAAAATTAAAGAAAGACCACCAGTCAAATGATATGGTAATATTTTGAAACTCAATAAAGAATAATGTGTCCCTTCTTTTCTTTTTTTTCTTCTCCAACTACCATTCTAGTTTTCACTACACCTACTAAAAGTCATTAATGCACTACCTTAAAAGTCATTACTGCTCTACGATTTCTATAATTTCTCTAAGCAATTTGTAGGCCACGCTAATAAGCAAATACAGAAGTATACAAGATAACCCCTA…	*	AS:i:1082	EV:Z:0.0
SR_127854	16	UN00134	1	255	45M1I445M1D151M	*	0	0	ATAATGGGGAATATATACAAGTGGTAGACAACCCTAGCTTCTAGGNTAGCATTGGAAGACTCTTTTAATAAATAAAACCCTTAATTAGCTTCATTTCAACCAACCTCATTTGATTCTTTTGTTTTGGTCCCTACACTCTCCTCTTCCGTCAATTCACTCTCATAATACATATTACCTTCACAATTCCCTGCAATAATACACACACACGCTCTCTCTCTCTCTCTGCTCTTCGCACGCACCAGAAACCCTAGCGAGCGCCTCGCGATTGTTGCCTCCTCACAGGTGGCTGCAATGTCGACTCCAGCTAGGAAGAGGCTTATGAGGGATTTCAAGAGGTTGCAACAGGACCCTCCTGCGGGAATAAGTGGTGCACCTCAAGATAACAATATTATGCTTTGG…	*	AS:i:1257	EV:Z:0.0
CR_065157	0	UN00134	224	255	49M1I77M1I31M	*	0	0	GCTCTTCGCACGCACCAGAAACCCTAGCGAGCGCCTCGCGATTGTTGCCATCCTCACAGGTGGCTGCAATGTCGACTCCAGCTAGGAAGAGGCTTATGAGGGATTTCAAGAGGTTGCAACAGGACCCCTCCTGCGGGAATAAGTGGTGCACCTCAAGAT	*	AS:i:297	EV:Z:9e-81
CR_091753	0	UN00134	224	255	417M1D7M1I140M	*	0	0	GCTCTTCGCACGCACCAGAAACCCTAGCGAGCGCCTCGCGATTGTTGCCTCCTCACAGGTGGCTGCAATGTCGACTCCAGCTAGGAAGAGGCTTATGAGGGATTTCAAGAGGTTGCAACAGGACCCTCCTGCGGGAATAAGTGGTGCACCTCAAGATAACAATATTATGCTTTGGAATGCTGTTATATTTGGTCCTGATGATACCCCTTGGGATGGAGGGACGTTTAAGTTGACACTTATATTCACTGAAGACTACCCAAACAAGCCCACCAACAGTGCGTTTCGTTTCTCGCATGTTTCATCCAAATATCTATGCTGATGGAAGCATATGCTTGGACATTCTTCAGAACCAGTGGAGTCCTATATATGATGTTGCAGCTATACTCACATCTATACAGT…	*	AS:i:1104	EV:Z:0.0
CR_065177	0	UN00135	1	255	35M1I101M1D150M1D2M1D13M1D7M1D211M	*	0	0	ATTGCCACGTGGAAGATTGTGGTTGGTCACCACCCNCTTAAAAGTGCTGGACACCATGGTGACACAGAGGAGCTTATTACACAACTTCTCCCAGTCTTGCGGGCAATTAATTTCTTTAATTTTCATTAATAAAAAATATTTTTTTTCTATCACAAATTTAGTCCTACAAATATAGCTAACTCAATTCTTAAAATATTGTTGTAGTTACTTTTAGTCCATGAACTATCCCCTGAACTGTTAATTTTGTCCTAAACGTTAACATAAATATAATGCTATTATTTATTAAATCGGTTTTTAAAAAATAAAAAAGAAGGTGGCATAAAAAAATTACAAAAATACCCCTAAACATATATTGTTAAGAGATTCTATATATACATGTTTCCTGAATATTTTTTTTTC…	*	AS:i:981	EV:Z:0.0
CS_016156	16	UN00135	105	255	25M1D281M1D39M1D223M	*	0	0	ATTAATTTCTTTAATTTTCATTAATAAAAATAATTTTTTTTCTATCACAAATTTAGTCCTACAAATATAGCTAACTCAATTCTTAAAATATTGTTGTAGTTACTTTTAGTCCATGAACTATCCCCTGAACTGTTAATTTTGTCCTAAACGTTAACATAAATATAATGCTATTATTTATTAAAATCAGGTTTTTAAAAAAATAAAAAAAGAAGGTGGCATAAAAAAATTACAAAAATACCCCTAAACATATATTGTTAAGAGATTCTATATATACATGTTTCCTGAATATTTTTTTTTCCTACTTTCTCTTGTCAGGCAAACAATGTTGATTTATACATAAATGGACATGACCATTGCTTAGAGCACATTAGTAGCTTGGACAGTGCACTGCAATTTGTG…	*	AS:i:1104	EV:Z:0.0
CR_065210	0	UN00136	1	255	41M1D11M1D17M1D502M	*	0	0	GGGAAAATATAATAACAAATAATTACAAAATTAAAGTCATTAAAAAAATAAATAATTAAACTAATCGATGATTGTTCTCATCATTTGATCATCCGGTGAAGATATTAAGGAGTTTAGATCAAGAGTATTGAACTGCATGAATTCAAAGGTTTCGCCGGGATGCGTTTGATATGCCAAATCGAAGAATTCGTATGGATTAACTTCGGAATCGTTTCCAGATGAAACACCCTCCATCATAAAGTTGAAAGTAGGTCCGACACATACATTATAATCATGAGAATCTGGAGAAGTAGTCATCATAGGGTATTGAATCTTGGAGGGCTCGTCCACAAATTGGGATACATCATCAAATAGAGACAGATGATCTTGGGAAATACGATCTTGCTCGTAATCATAAAA…	*	AS:i:1110	EV:Z:0.0
CR_077446	0	UN00136	1	255	63M2D15M1D493M	*	0	0	GGGAAAATATAATAACAAATAATTACAAAATTAAAGTCATTAAAAAAAATAAATTAATTAAACATCGATGGATTGTTCCATCATTTGATCATCCGGTGAAGATATTAAGGAGTTTAGATCAAGAGTATTGAACTGCATGAATTCAAAGGTTTCGCCGGGATGCGTTTGATATGCCAAATCGAAGAATTCGTATGGATTAACTTCGGAATCGTTTCCAGATGAAACACCCTCCATCATAAAGTTGAAAGTAGGTCCGACACATACATTATAATCATGAGAATCTGGAGAAGTAGTCATCATAGGGTATTGAATCTTGGAGGGCTCGTCCACAAATTGGGATACATCATCAAATAGAGACAGATGATCTTGGGAAATACGATCTTGCTCGTAATCATAAAA…	*	AS:i:1110	EV:Z:0.0
SS_117166	0	UN00137	1	255	527M	*	0	0	GTTTGATGCTGTGTTTAGAACATTTTTTGTTTTTGTATCTCTTCTTTGTAATACTTGTTTTCCTCTCGAACAGAACACTTTGCAATGATATGTGAGAAAAATAATGACTTATTTTGTGATAGAATGAGTTAATACCCAATATAATCCTCGACTATAGTGGTTTTACTCGATTTAGTCCTAAATGACTTTTTGTACTTAATTTAGTCTTCGACTTTGATGATTTTACTCAATTTAATCCTCTGTTAACAATTCCGTTTGTTAGTTGTTAAAAGAAGGGTCAACATGGTAATTTCGTCATTATCTTGCATGCTTATTCTAAAGCAAAAGAAATTAGCGTCTTTCTCCCTCCTTCCCTCGCTCTCCATAAATCTCAGCTCTTTACCAAAAGTTTCTAAGGTT…	*	AS:i:1045	EV:Z:0.0
CR_065213	0	UN00137	468	255	37M1D428M	*	0	0	CTGTTTTTAGGTCCATTTTATTGCAGAAAAGACTGATAAAAAGATATCTTTAGTTTGTCTGGTACCTTTTCTCTATACCTGCTACATACCCGATGTTATAAGGCCTTTGATATTGACTTTGTTAGGCTTATTTATGATTTTTATGTGATTTTTGCTTGTAAAAACTATTTATGCTAAACTCGAATATGGATTTTGGTATTTAGCTAAACTAGGGCTTTTCTCCTTTCTGTTCATTTCGTCAAAGTTTGAATCTTTATTTGGAAATTGGGGTTATCATTGATTTTATAGTGTTTCCATGGTGTAGGGAGCAATATATTTCTGTAATTAAGGTAAAGCTCGTATCTTTGGGGGATTTAGTAATGAATCTCTTCTGATTGTTTGCTGGATGGTTTAAAGAAA…	*	AS:i:914	EV:Z:0.0
SS_103805	16	UN00138	1	255	386M1D478M	*	0	0	TCGTCTGGAACATACTCAAGTGTCAACACCTTCGATTGCGGTATAATCCCAGTACACCAACTGGAGTAGGGAAAAAGAAGCACATTTAGTTACGTATAATTAGTTGGAGAAAGGAACTAAACAAAAAAAATTAGTTTTTTTGGAGGAAACATACAGGTACTCGGACCCATTTTATGTTTCGAAAGTCCCGTCGAAATCTGTCAGCATTCTTCCCTTCGTTTATATAATCTATTTCCTCATACAATATCCTGAAATTTCATGAAAACGAGAGCAGCTAGCTAGTCAAGTTACTTTATATGACGAAGAACTAAAACTAGTGTCGCTCACTCACTTGGAACATTCTTCGTAAATTCCTATCCAGTCTCTGGATGGCCCACCGAGCGTTTCACTATTCTGAAA…	*	AS:i:1705	EV:Z:0.0
SS_088026	16	UN00138	266	255	492M	*	0	0	CGAGAGCAGCTAGCTAGTCAAGTTACTTTATATGACGAAGAACTAAAACTAGTGTCGCTCACTCACTTGGAACATTCTTCGTAAATTCCTATCCAGTCTCTGGATGGCCCACCGAGCGATTTCACTATTCTGAAAGTACTCCGCAATTAATTTGAGATTTCCTGCACGAAGAGAAGTCAAAACCTGTTGCAAACCAACATAACGGTATATCCGGTTTCATAGGACATTAGGACTCACTCAGATCAATATCGAATAGCTTTTTCAAACCCGGTCTCTGAACTTTCACGACCACTTTTTCTCCATCATGCAAGACAGCACGGTGCACCTAATCGAAGTTTCACAACATACAAATCAGCACAACGATGCAGTACGAGGTGATTCGTATTTATCGAATAGTAT…	*	AS:i:967	EV:Z:0.0
CR_065223	0	UN00138	361	255	6S12M1D7M1I5M1I3M1D282M1D11M	*	0	0	CTGTCCGTCTCTGGATGGCCACCGACGNGTTCTTCTTATTCTGAAAGTACTCCGCAATTAATTTGAGATTTCCTGCACGAAGAGAAGTCAAAACCTGTTGCAAACCAACATAACGGTATATCCGGTTTCATAGGACATTAGGACTCACTCAGATCAATATCGAATAGCTTTTTCAAACCCGGTCTCTGAACTTTCACGACCACTTTTTCTCCATCATGCAAGACAGCACGGTGCACCTAATCGAAGTTTCACAACATACAAATCAGCACAACGATGCAGTACGAGGTGATTCGTATTTATCGAATAGTATCCATTTTATTCGATTAAA	*	AS:i:585	EV:Z:1e-167
CR_065259	0	UN00139	1	255	588M28S	*	0	0	CCGGCGGCGATCCGCTCTGAAGACAGTGTCAGGCGGGAGGTTGACTTGGGCGTAGGCATGCTGTCAAAAGGTAACGCAGGTGTCCTAAGGTGAGCTCAGCGAGGACGGAAACCTCGCGTAGAGCAAAAGGGCAAAAGCTCACTTGATTTTGATTTTCAGTACGAATACAGACCGTGAAAGCGTGGCCTATCGATCCTTTTGACTTTACGAGTTTTAAGCAAGAGGTGTCAGAAAAGTTACCACAGGGATAACTGGCTTGTGGCAGCCAAGCGTTCATAGCGACGTTGCTTTTTGATCCTTCGATGTCGGCTCTTCCTATCATTGTGAAGCAGAATTCACCAAGCGTTGGATTGTTCACCCACTAATAGGGAACGTGAGCTGGGATTAGACCGTCGTGAG…	*	AS:i:1158	EV:Z:0.0
CR_076468	0	UN00139	80	255	348M1D150M2D167M	*	0	0	GTGTCCTAAGGTGAGCTCAGCGAGGACGGAAACCTCGCGTAGAGCAAAAGGGCAAAAGCTCACTTGATTTTGATTTTCAGTACGAATACAGACCGTGAAAGCGTGGCCTATCGATCCTTTTGACTTTACGAGTTTTAAGCAAGAGGTGTCAGAAAAGTTACCACAGGGATAACTGGCTTGTGGCAGCCAAGCGTTCATAGCGACGTTGCTTTTTGATCCTTCGATGTCGGCTCTTCCTATCATTGTGAAGCAGAATTCACCAAGCGTTGGATTGTTCACCCACTAATAGGGAACGTGAGCTGGGATTAGACCGTCGTGAGACAGGTTAGTTTTACCCTACTAATGACTAGTCGTTGCAATGGTAATCCTGCTCAGTACGAGAGGAACCGCAGGTTCAGA…	*	AS:i:1288	EV:Z:0.0
CR_065298	0	UN00140	1	255	514M	*	0	0	TACGAATACAACCGTACAACTCATGACAACCTTCGGTATTATAGCCCGCAGGTAAGCATTAAGATAGCAAGGTCCTCTTAGACTTCCGATGAATAGGTTTTATTCGTTTTAGATCTTTCATCTGCACGGGTCAATTTCCTGACCTTTCAGTTACTCACATACTTCAACTTTTTATCATAACGTTGTACAATCCACATCATAACCTATATACATATGTATGTACATGTCACTCATATATACTTTATATACTAGGTATGCATAATACACATGTACCACGTACTACATACTTAAATACATATACACATAGAGCACGACACACATACATACTATATATGTATCACGTATACACACACTAGATATATACATATATATCACATAACACACACATACTATATATAT…	*	AS:i:1019	EV:Z:0.0
CR_091099	16	UN00140	112	255	61M1D69M1D18M1D14M	*	0	0	GATCTTTCATCTGCACGGGTCAATTTCCTGACCTTTCAGTTACTCACATACTTCAACTTTTATCATAACGTTGTACAATCCACATCATAACCTATATACATATATATGTACATGTCACTCATATATACTTATATACTAGGTATGCATATACACATGTACCAC	*	AS:i:291	EV:Z:6e-79
CR_026367	0	UN00141	1	255	650M	*	0	0	GAAAGGCGAAAAGAACCCCGGGAGGGGAGTGAAATAGATCCTGAAACCGCATGCTTACAAAAAGTCGGAGCCTGAAAGGGTGACGGCGTACCTTTGTATAATGGTCAGCGACTTACATTCAGTGGCAAGCTTAACCGAATAGGGAAGGCGCAGGGAAACCGAGTCCGAACAGGGCGTCTCAGTCGCTGGGTGTAGACCCGAAACCAAGTGATCTATCCATGGCCAGGATGAAGGTGCCGTAACAGGTACTGGAGGTCCGAACCGACTAGTGTTGCAAAACTAGCGGATGAGCTGTGGATAGGGGTGAAAGGCTAAACAAACTTGGAAATAGCTGGTTCTCTCCGAAAACTATTTAGGTAGTGCCTCAAGTATTACCTTCGGGGTAGGAGCACTGTTTAG…	*	AS:i:1288	EV:Z:0.0
SR_003983	0	UN00141	570	255	2S93M1I125M	*	0	0	CTAAAACAGTCAGGATGTTGGCTTAGAAGCAGCCATCATTTAAAGAAAGCGTAATAGCTCACTGATCGAGTCGTCCTGCGCGGAAGATGTAACGGNGTAAGCCAGTAACCGAGCTGCGGATCGTGGCAACACGATGGTAGGAGAGCGTTCCGTAAGCCTGTGAAGGTGGGCCGTGAGGCTTGCTGGAGGTATCGGAAGTGCGAATGCTGACATGAGTAGCG	*	AS:i:424	EV:Z:1e-119
CR_114848	0	UN00141	682	255	882M	*	0	0	GCGGATCGTGGCAACACGATGGTAGGAGAGCGTTCCGTAAGCCTGTGAAGGTGGGCCGTGAGGCTTGCTGGAGGTATCGGAAGTGCGAATGCTGACATGAGTAGCGTTAAAGGGGGTGAAAAGCCCCCTCGCCGAAAGCGCAAGGTTTTCTACGCAACGTTCATCGGCGTAGAGTGAGTCGGCCCCTAAGGCGAGGCAGAGATGCGTAGCTGATGGGAAACAGGTCAATATTCCTGTACCGACGTGCAGTGCGATGTGGGGACGGAGAAGGTTAGCTCGGCCGGGTGTTGGATGTCCCGGTTGAAGCCTGTAGTCGTGCCTGGTAGGCAAATCCGCCGGGCTTAGATGAGAGGTGACAACGAGGAGGCTTGCCTCCGAAGCGAGTGATACCCTGCTTCC…	*	AS:i:1725	EV:Z:0.0
SR_141699	16	UN00141	1007	255	183M1I146M1D39M1D27M	*	0	0	GGCAAATCCGCCGGGCCTAGATGAGAGGTGATAACGAGGAGGCTTGCCTCCGAAGTGAGTGATACCCTGCTCCCAGGAAAAGCCACTAAGCTCCAGCTGCACGCGACCGTACCGCAAACCGACACTGGTGCGCGAGATGAGTATTCTCAGGCGCTTGAGAGAACTCTGGAGAAGGAACTCGGCGAAATTGACACCGTAACTTCGGAAGAAGGTGTGCCCTTAGTAGGTGAAGTCGTACAGACGGAGCCCAATGGGGTCGCAGAGAATCGGTGGCTGCGACTGTTTATTAAAAACACAGCACTCTGCAAAGACGAAAGTCGACGTATAGGGTGTGACGCCTGCCCGGTGCTGGAAGATTAAATGATGGGGTGCAAGCTCTTGATTGAAGTCCCAGTA	*	AS:i:745	EV:Z:0.0
CR_065344	0	UN00142	1	255	129M1D183M1D40M1D2M1D28M1D136M	*	0	0	GGAGAGTCGTGATCAGCGAGGAGAGAGTATGTGGCGTGTGCCATAAACGCTTGGGACAGAGCGTGGTTGCTGTGTTGCCGGACAATACTGTGGTGCATTATGGTTGTTTGAATAGAGCGCACTCGAGCGCAGCCGATCGGCCGAGGCTGGTGCCTGGGGACGAAGCGCGGGCCTTTAGGTGTGTGAAGTGTGTACCGAGGGGCGTTGGATTCGATAGCGTAGCGTTTGTACATATTGCGGAGGATACAAATACCCACTTGTATAACAGAGGCATGGGTGGCATGGGTTAAAAGGACTTGATTTGGCTATTCGTCCTCTTGAGTCTCTTCGCCGTAGTTTTCCTCGTCCTTCGAGTCGTTGGGTTGTTGTGACTTGGCGTTGTCTTGTTCCATTCTCGCT…	*	AS:i:991	EV:Z:0.0
CR_086857	0	UN00142	1	255	351M1D95M2S	*	0	0	GGAGAGTCGTGATCAGCGAGGAGAGAGTATGTGGCGTGTGCCATAAACGCTTGGGACAGAGCGTGGTTGCTGTGTTGCCGGACAATACTGTGGTGCATTATGGTTGTTTGAATAGAGCGCACTCGAGCGCCAGCCGATCGGCCGAGGCTGGTGCCTGGGGACGAAGCGCGGGCCTTTAGGTGTGTGAAGTGTGTACCGAGGGGCGTTGGATTCGATAGCGTAGCGTTTGTACATATTGCGGAGGATACAAATACCCACTTGTATAACAGAGGCATGGGTGGCATGGGTTAAAAGGACTTGATTTGGCTATTCGATCCTCTTGAGTCTCTTCGCCGTAGTTTTCCTCGTCCTCGCAGTTCGTTGGGTTGTTGTGACTTGGCGTTGTGCTTGTTCCATTCT…	*	AS:i:876	EV:Z:0.0
SS_107489	16	UN00143	1	255	30M1I738M	*	0	0	GGAATTTGGGGATTTTTTTTTGGGTTGTGANCAGAAAAGAGATCTAAGATCCCGAGCTGGAAATCACGGGCTGGGTTCTGTGGGTTTGGTTCCAAAATCTTGGGGGTGGAGTGAGGGGAATGACAAACAACAGTGGATAACAGTCTCTCCTACCTAAAGCAGCAAGGAATGCTGCAGAAATCGATGAGTTGCTCATGGGTCCTCTTGGCTTCAGCGTTGATCAACTTATGGAATTGGCTGGACTTATTGTTGCCACTGCAGTTGCAGAGGTCTATAAACCTAGTGAATACAGTCGAGTCCTTGCTGTTTGTGGTCCAGGGTATAATGGTGGTGATGGCCTTGTTGCGGCTCGTCATCTTTATCACTTTGGTTATAAGCCAGTTATATGTTACCCAAAGC…	*	AS:i:1514	EV:Z:0.0
CR_065356	0	UN00143	227	255	322M1D5M1I42M1D106M1D19M1D37M1D21M1D15M	*	0	0	ATGGAATTGGCTGGACTTATTGTTGCCACTGCAGTTGCAGAGGTCTATAAACCTAGTGAATACAGTCGAGTCCTTGCTGTTTGTGGTCCAGGGTATAATGGTGGTGATGGCCTTGTTGCGGCTCGTCATCTTTATCACTTTGGTTATAAGCCAGTTATATGTTACCCAAAGCGTACTGCCAAACCTCTATATAATAGTTTGCTGACTCAGCTTGAGTCACTGTCAATTCCTTTCCTGTCATTGGAAGATTTGCCAATGGACTTATCTGGCAACTTTGACATTCTTGTAGATGCAATGTTTGGATTCTCATTCCATGGTACCCTACGCGCACCTTTTGATGCTCTTATTCAGAGACTGATAGCAGTGAAAATAATGAGCTCAGGCATAAGAATTCACCGG…	*	AS:i:1047	EV:Z:0.0
CR_020651	16	UN00143	616	255	467M1D48M1D20M1D36M	*	0	0	GAAGTCACCGGCTATTGTCTCTGTTGATATTCCATCTGGATGGCACGTTGAAGAAGGAGATCTGAGTAGTGAGGGCATTAAACCTGACATGCTTGTTTCTTTAACTGCTCCGAAGCTGTGTGCCAAAAAGTTTTGTGGTCCACATCACTTTCTAGGTGGACTATTTGTTCCACTGTCCATTGTGAACAAGTTTAAGCTCCAATTGCCAGCATAACCTGGAACTTCAATGTGTGTTCGTATTGGAAAGCCTCCAAAAGTTGACATATCGTCTCTGAGGGAGAATTACATTTCTCCTGAGTTGCTTGAGGAGCAAGTTGAGTCTGATCCCTTTGATCAGGTAAAGTGTATGTAAGAGGAATTGGCTAATGATTGATATTACTTTTGAAGATTACCTAGGTT…	*	AS:i:1102	EV:Z:0.0
CR_072405	16	UN00143	616	255	574M	*	0	0	GAAGTCACCGGCTATTGTCTCTGTTGATATTCCATCTGGATGGCACGTTGAAGAAGGAGATCTGAGTAGTGAGGGCATTAAACCTGACATGCTTGTTTCTTTAACTGCTCCGAAGCTGTGTGCCAAAAAGTTTTGTGGTCCACATCACTTTCTAGGTGGACTATTTGTTCCACTGTCCATTGTGAACAAGTTTAAGCTCCAATTGCCAGCATAACCTGGAACTTCAATGTGTGTTCGTATTGGAAAGCCTCCAAAAGTTGACATATCGTCTCTGAGGGAGAATTACATTTCTCCTGAGTTGCTTGAGGAGCAAGTTGAGTCTGATCCCTTTGATCAGGTAAAGTGTATGTAAGAGGAATTGGCTAATGATTGATATTACTTTTGAAGATTACCTAGGTT…	*	AS:i:1138	EV:Z:0.0
CR_083112	0	UN00144	1	255	65M1D22M2D1M1D7M1D119M1D225M1D55M	*	0	0	CCGCCGACACTCCCGCTTCGTCCGCCAGGAGCCTCGCGAACTCCGTCACCGGCATTTCCGCGACCGACAACGATAGATTTTTCAAGGCTGCCGGCTGCACCTTGGCCTGGTTGGCCTTCTGCCGGCTCACCCAGGGGCTGTACGCCGGCTGGAACTGCGGCTGGAGTCGGAGTTGGGCCTGCTCCAAACGGGATACCGCCAGACTCTGGCACCCGTCACGATACTCAGCAAACCGCAGCACGCGGCTATCCTCCAAATACACCGTCCGCTCCGTCCGGTCGATCCGTCGAACCTTAACACGTCGCTTCCCTCCATTGAGAATGATTGAATCGCCTTCTCGCACCTTGCGGCCGTCGACTAGTGCGAACTCGTGACCGATGAACGCCGAGACCACCGGCA…	*	AS:i:930	EV:Z:0.0
CR_065371	0	UN00144	25	255	21S30M1D23M1D55M1D332M1D6M1D32M	*	0	0	CCGCCGACACTCCNCTCTCGCCCAGGAGCCTCGCGAACTCCGTCACCGGCATTCCGCGACCTGACAACGATAGATTTTCAAGGTTCATGCCGGCGTGCACCTTGGCCTGGTTGGCCTTCTGCCGGCTCACCAGGGGCTGTACGCCGGCTGGAACTGCGGCTGGAGTCGGAGTTGGGCCTGCTCCAAACGGGATACCGCCAGACTCTGGCACCCCGTCACGATACTCAGCAAACCGCAGCACGCGGCTATCCTCCAAATACACCGTCCGCTCCGTCCGGTCGATCCGTCGAACCTTAACACGTCGCTTCCCTCCATTGAGAATGATTGAATCGCCTTCTCGCACCTTGCGGCCGTCGACTAGTGCGAACTCGTGACCGATGAACGCCGAGACCACCGGCA…	*	AS:i:912	EV:Z:0.0
CR_065403	0	UN00145	1	255	235M1I3M1I10M1I58M1I6M1I25M	*	0	0	TTGCCAATCTCACGGTTATATAATCTTTCGGTACCATAATTAAAAATACAAAGGAGCAGGAGCAGTTTGTGCAATCTCAGCGGCAGTAATCCAATTAGTAAAATTATAATTTCTTTTCTTTAATCCAATTGCCAATCTCACAGTTATATAATCTTCCGGTACCATAATTAAAAATACATAGGAGCAGGATCAGGAGCAGTTTGAGCAATCTCAGTGGCAGTTATATATTATCCTTGAATACCACTTGCCCGAATATATAATCCACTAATGACTTTACCATCTGAAAATAGATGGATGGAATGGAGGCTTCGGGATGTAGACAGCGGCGCCTTAGAAGATGAG	*	AS:i:632	EV:Z:0.0
SR_019028	0	UN00145	62	255	307M1D215M	*	0	0	GCAGTTTGTGCAATCTCAGCGGCAGTAATCCAATTAGTAAAATTATAATTTCTTTTCTTTAATCCAATTGCCAATCTCACAGTTATATAATCTTCCGGTACCATAATTAAAAATACATAGGAGCAGGATCAGGAGCAGTTTGAGCAATCTCAGTGGCAGTTATATATTATCCTTAATCCACTTGCCCAATATATAATCCACTAATGACTTTACCATCTGAAAATAGATGGATGGAATGGAGGCTTGGGATGAGACAGCGGCGCCTTAGAAGATGAGCCACACCGAACAAGAGCAACTAAGGGAGAATAAACGACACGGGGACCGTCACCTTCGCCGCTGGACAAGGATTCCGGCCACCGCCACCTTCGATCCCATCTCCCATCGCCACTTTCGACAGCC…	*	AS:i:1027	EV:Z:0.0
SR_030634	0	UN00145	62	255	1S504M3S	*	0	0	GGCAGTTTGTGCAATCTCAGCGGCAGTAATCCAATTAGTAAAATTATAATTTCTTTTCTTTAATCCAATTGCCAATCTCACAGTTATATAATCTTCCGGTACCATAATTAAAAATACATAGGAGCAGGATCAGGAGCAGTTTGAGCAATCTCAGTGGCAGTTATATATTATCCTTAATCCACTTGCCCAATATATAATCCACTAATGAATTTACCATCTGAAAATAGATGGATGGAATGGAGGCTTGGGATGAGACAGCGGCGCCTTAGAAGATGAGCCACACCGAACAAGAGCAACTAAGGGAGAATAAAACGACACGGGGACCGTCACCTTCGCCGCTGGACAAGGATTCCGGCCACCGCCACCTTCGATCCCATCTCCCATCGCCACTTTCGACAG…	*	AS:i:991	EV:Z:0.0
CR_083761	16	UN00146	1	255	379M1D218M	*	0	0	GAAGTAATAAGAAATTTTATTAAATATTGTTTATTGGAATGTCTACGTTTTATAAAATTGCATTTAACTAATCTAATTATTATTAATTTGAAAAAAAGAAACATATATATATAAACTAATCCTTTAATTTTTACTCCGATTCTTCATTGAAATAAGGACGTTCAGGAGTAATAGGTACGGCTTCTAATGTATTATCATCGGCTGAAACAAATGATTTATTTGGGAATGAATAAGTTCTGGTAGAAATAATTGGTGATGCAGATGAAGATCCTGTTGACCCTGAATCAGACATTCCATCATCGTAACTTTCTAGGTCATTATTAAAATTTTTAATTTCTGACTCACGATTCTTTCTTCTTGTACGACTTATTGAACCTGAGGCGAACCGGTTCCACGTGA…	*	AS:i:1152	EV:Z:0.0
CR_065422	0	UN00146	201	255	671M	*	0	0	GCTGAAACAAATGATTTATTTGGGAATGAATAAGTTCTGGTAGAAATAATTGGTGATGCAGATGAAGATTCTGTTGACCCTGAATCAGACATTCCATCATCGTAACTTTCTAGGTCATTATTAAAATTTTTAATTTCTGACTCACGATTCTTTCTTCTTGTACGACTTATTGAACCTGAAGGCGAACCAGTTCCACGTGATCGTCGAAATCCTCGACGACGGCCCAATCCAGTTCCATAATTAGAAGATAACGAATCTTCCTTATTATGATTGGAACGTGTTATAGGACTAATGGGACTGTTTACCATTGAATCAGACTTAGTAGCATCATTTATTATATACATATTATTGATATTAGTTGCTATATTGGGAGGTGAAGAACCATTTATATATGTTACA…	*	AS:i:1306	EV:Z:0.0
CR_065443	0	UN00147	1	255	525M1D87M3S	*	0	0	GTTGGAATCTGTGAGCTTCCATTTCATCCTATCAGCTCTGAAGTTAGTGGAGGAGTTGGTGGAACGTGCGTGATTCGAGGTTGTGTTCCTAAAAGATTTGGTGTATGGAGCTAACTTTGGCCTGAACTTGAGGATGCGAGGAATTATGGATGGAAGTGAATGAGAGGCCTAACTTCAATTGGAAGACACTTTTGCATAAGAAGACTGAGGAAATTGTTCGATTAAATGGAATCTACAAGCGTCTTCTTTCCAATGTTAAACTCTTTGAAGGAGAGGGAAGAGTAATTGGTCCAAATGAAGTTGAGGTAATCCAACTGGATGGGACCAAGATAAGCTATTCTGCTAAAAACCATTCTAATTGCAACAGGCAGTAGGGCTCAGCGTATTGCGATCCAGGCA…	*	AS:i:1205	EV:Z:0.0
SR_072749	0	UN00147	476	255	403M	*	0	0	GTATATTGCTGTTGAGTTTGCTTCAATATGGCGTGGTATGGGTGCAAAAGATAGATCTATGCTTCCGCAAGGAACTTCCACTGAGAGGTTTTGATGATGAAATGCGAGCTGTAGTTGCAAGGAACCTAGAAGGAAGGGAATCAATATGCAGTCCTTGCACAACATTGACTGAGGTACTTAAATTCTGTTGGCTATGTAAGCCTGTAAGGTTGGAAACTCCTTTGGTAAATCTTGTTCAAGGGAGACTATATTGCTTTATTTCAACATTTTAGAATATGTCAAGTTCCTTGTGCAACATTGGCTAAGGTACTTAAAATTCTGTTGGCTATGCAAGGTTGCAGACTATATAGATACCTCTGTCAAACGGATTGCTTTATTTGAAAATGCCAGAATAGTTAT…	*	AS:i:799	EV:Z:0.0
CR_065463	0	UN00148	1	255	55M1D132M1D216M1D23M1D9M1D110M	*	0	0	GGCTTTTGAAATTGAGCTATTGCCCTGTTCTCACATGTCACTAGTTAGATGTCTCTTTTTGTATAACTCCTTTTGATAATGCCAATCCAAAAGTTGATTGATATAGTAGGCCTAGTTGAAATACAGGTAGCTATATACAATTCTTCTTTACACTCACTATCATTATTTTTATTCTAAAATTTAAAAATAGTGGCCTCTTGTAGCGTCCTACATACATGTTACTCCATCTCCCGTTTATCAGACTGCTCCATTCACGCTTACGATAAGAATATTCAGTTTATTCTTACTCAAGAGCGTTAATAGCGAGACGAGAGACAGTTGTTGACGTAGCTCAATGAGTAGAGCACCAGACGCGTCATCTGGAGGTTGTGGGTTCGTATCCCACCGGCAGCAACTTCT…	*	AS:i:1045	EV:Z:0.0
CR_085916	0	UN00148	1	255	456M1D41M1D10M1D45M	*	0	0	GGCTTTTGAAATTGAGCTATTGCCCTGTTCTCACATGTCACTAGTTAGATGTCTCTTTTTTGTATAACTCCTTTTGATAATGCCAATCCAAAAGTTGATTGATATAGTAGGCCTAGTTGAAATACAGGTAGCTATATACAATTCTTCTTTACACTCACTATCATTATTTTTATTCTAAAATTTAAAAAATAGTGGCCTCTTGTAGCGTCCTACATACATGTTACTCCATCTCCCGTTTATCAGACTGCTCCATTCACGCTTACGATAAGAATATTCAGTTTATTCTTACTCAAGAGCGTTAATAGCGAGACGAGAGACAGTTGTTGACGTAGCTCAATGAGTAGAGCACCAGACGCGTCATCTGGAGGTTGTGGGTTCGTATCCCACCGGCAGCAACTT…	*	AS:i:1066	EV:Z:0.0
CR_099166	16	UN00149	1	255	739M	*	0	0	GTATCACAGCTTCACAATAAGAGGCAAATGATTGTAGGTCTTTCTTAATTCAATTTCCAAACAAGGCAACCTAGAAGACTCCTGTGATGAGGATCTTGCTTTGAAACTCTACCAATGTTTAAAGCTTCAAAGGTACATGGTTGTGGTTGATGATGTGTGGAGTGGTGAGGCATTGGATGATGTTAGCAAATTGCTTTTCCTGATGATGAAAATGGGAGTCGAGTATTGTTAACAACTCGCCTCGCAGAGGTGGCAAATTATACTAGCTCCGACAATGACTTTTCTCATCATATGCAATTATTGGATCAAACTGATAGTTGGAATTTATTTTGTGAAAAGACAAGTAAATCTCGTGGTGCTAAATTTGAGATTATCGGGAGGCCAATTGTTGAAAAATGC…	*	AS:i:1465	EV:Z:0.0
CR_065466	0	UN00149	594	255	109M4S	*	0	0	GGTTTTTCCAGAAGATTGGAACATCCATGCTAATGAGCTTTCAAGGTTATGGTCTGCGGAAGGACTTGTAAAGGCATCCGAGAATGAAAACTTTGAAGTAGTGGCCCAAGCAA	*	AS:i:216	EV:Z:2e-56
CS_055613	0	UN00149	679	255	569M	*	0	0	GAAAACTTTGAAGTAGTGGCCCAAAGGCAGATACAAGAACTTATGGATCGAAACCTAATTCTTGTGAGGAAGCGGAGCTGTTGTGGAAGAAAAATTAAAGTGTTTGGGTGCATGATTTATTGCATGCCTTTTGTGTGAAAGAAGCTCAAAAGGAGAACCTTCTACATATTGTTCGAGAAAATGGTTCAGATTTTCCTCAAAGATACTTCCGTTGGGTAAGCATACAATCATCAAATTTTGATGTCTCTACACTATGTTATTCTTCAAGAAGCTGTCGGTCCTTCTTTTTTCGATATTATGACCTCATAACCTTAAATTTGGAGTTCAAGCTATCGAGAGTAATCTTTGGTGGCGATCTTGTGGGGTTCATAGGTAATCTGGATTTGGTCCATGTGAGAT…	*	AS:i:1128	EV:Z:0.0
CS_043692	0	UN00150	1	255	134M1D4M1D7M1D1M1D330M1D30M1D253M1I30M	*	0	0	CTGCTCTTTCACTATGTTGTAGTTTGATTTTTTCTTTGGTATCCAGTTCCATCCAGAGAGCATTGCAACCTGCTACGGGAAGCAGATTTTCAAGAATTTTGCAAAGATCACTAAGGATTATTGGTTGGGGTTGAGGTCATCCATTAGTGAGAGAAAGACTGATTATGCTGGTAATTTTTCTATGAAGTAAATTGTGTCTATTTTGTCTATATTCTCACTCTGACCTCCATTTGTTTACAGAATAACCTAGAAATCCCTAGGTGATTTAGCTATAGTTGTGACTTCTGAGTTTATTTCTATCTGGTAACAGAAGTGATGAAAATATCATTAGACTTCCTGATATAATTTACTTTCATTACATTACATTAGCTACTGAGAAAGATAGAGATAGTCAGATAT…	*	AS:i:1514	EV:Z:0.0
CR_065557	0	UN00150	85	255	42M1D561M8S	*	0	0	GATTTTCAAGAATTTTGCAAAGATCACTAAGGATTATTGGTTGGGTGGATGGTCGATCCATTCATGTGAGAGAAAGACTGATTATGCTGGTAATTTTTCTATGAAGTAAATTGTGTCTATTTTGTCTATATTCTCACTCTGACCTCCATTTGTTTACAGAATAACCTAGAAATCCCTAGGTGATTTAGCTATAGTTGTGACTTCTGAGTTTATTTCTATCTGGTAACAGAAGTGATGAAAATATCATTAGACTTCCTGATATAATTTACTTTCATTACATTACATTAGCTACTGAGAAAGATAGAGATAGTCAGATATGAGTTGCACCATAGAGCATCCTGCATGTGTCATACCTAGAAATGTGTCACTAGTGACCAATTTCTGGTTTTCAGTGATTTT…	*	AS:i:1172	EV:Z:0.0
CR_065568	0	UN00151	1	255	167M1D1M1D1M1I82M	*	0	0	CCCTGTTATAATTATGCCCTCCCCATCAGTGTGCAAATTGAGGCCTTCCAGCACGGCCAAGCATCTGCATGACATCAAGGGGACTGAGTGCAGTCCAAGCTCCCTTCTCAGGATTGTAAATTTGGGTGCCTTTAATGATCACTGAATGAGCAGGTAAGTTTACACCCAGACTAGAGTTGCTGTAGAAACCAAAACTTGAACATGCCCATCAGCAAAAAGCTGCTCAACAATTTCACGATCAGCCCTGACCAA	*	AS:i:476	EV:Z:1e-134
SR_113652	0	UN00151	129	255	773M	*	0	0	CCTTTAATGATCACTGAATGAGCAGGTAAGTTTACACCCCAAGCTAGAGTTGCTGTAGAAACCAAAACTTGAACATGCCCATCAGCAAAAAGCTGCTCAACAATTTCACGATCAGCCCTGACCAACCCCGCATGATGAATTGCAAAGCCATAGGGCAACAAATCTTTGAGATCGTTGCTCTTTACCAGCTCTGTATGCGATTGAAGAATTTCACGACTTGCACTATCCTCTTTCAGAAATTTACCAAGAGTATCATTACCAAGGGCAGTATCACGAATCACTCGAGCAGTCTTAGCTGTTTCCTTCCTTGAGTGGACAAAAATAAGAACCTGATGCTTCCCAGCCACAGCTATTACCTTCTCATAGCACACATCATTCATTAGTTGGAACCTTTGCAGT…	*	AS:i:1532	EV:Z:0.0
CS_047400	16	UN00151	130	255	10S405M1D94M	*	0	0	CCACGACTGTCTTTAATGATCACTGAATGAGCAGGTAAGTTTACACCCCAAGCTAGAGTTGCTGTAGAAACCAAAACTTGAACATGCCCATCNGCAAAAAGCTGCTCAACAATTTCACGATCAGCCCTGACCAACCCCGCATGATGAATTGCAAAGCCATAGGGCAACAAATCTTTGAGATCGTTGCTCTTTACCAGCTCTGTATGCGATTGAAGAATTTCACGACTTGCACTATCCTCTTTCAGAAATTTACCAAGAGTATCATTACCAAGGGCAGTATCACGAATCACTCGAGCAGTCTTAGCTGTTTCCTTCCTTGAGTGGACAAAAATAAGAACCTGATGCTTCCCAGCCACAGCTATTACCTTCTCATAGCACACATCATTCATTAGTTGGAAC…	*	AS:i:975	EV:Z:0.0
CR_094251	16	UN00151	255	255	38M1I53M1I19M1D344M1D29M	*	0	0	CCCGCATGATGAATTGCAAAGCCATAGGGCAACAAATCTTTTGAGATCGTTGCTCTTTACCAGCTCTGTATGCGATTGAAGAATTTCACGACTTTGCACTATCCTCTTTCAGAATTTACCAAGAGTATTATTNCCAAGGGCAGTATNACGAATCACTCGAGCAGTCTTAGCTGTTTCCTTCCTTGAGTGGACAAAAATAAGAACCTGATGCTTCCCAGCCACAGCTATTACCTTCTCATAGCACACATCATTCATTAGTTGGAACCTTTGCAGTGGCTTTTTAACAGTAATTCCAATATACTGTTGAGCCAATGGAACAGGCCTGTAGCTATTGTCAAAATGGAAAAGTCCTTTCTCCAGATCAACCCTCAGAAACACTGCCACATCATCATAATTTGG…	*	AS:i:910	EV:Z:0.0
SR_057266	0	UN00151	424	255	718M1I15M	*	0	0	CTGTTTCCTTCCTTGAGTGGACAAAAATAAGAACCTGATGCTTCCCAGCCACAGCTATTACCTTCTCATAGCACACATCATTCATTAGTTGGAACCTTTGCAGTGGCTTTTTAACAGTAATTCCAATATACTGTTGAGCCAATGGAACAGGCCTGTAGCTATTGTCAAAATGGAAAAGTCCTTTCTCCAGATCAACCCTCAGAAACACTGCCACATCATCATAATTTGGAAGAGTAGCTGATAAACCAACCAGGCGAATATGCTCTTTTGTCATTTCAATTTGCCTCACAGTTCTTGCAACTATACTTTCCAGAACTGGACCTCGGTTGTCATGTAGGAGATGTATTTCATCGATAATAAGCAGCTTTACCAGTTCTGTGTAGGTACGGTCACCTGACT…	*	AS:i:1445	EV:Z:0.0
SR_141679	16	UN00151	470	255	236M1I451M	*	0	0	AGCCACAGCTATTACCTTCTCATAGCACACATCATTCATTAGTTGGAACCTTTGCAGTGGCTTTTTAACAGTAATTCCAATATACTGTTGAGCCAATGGAACAGGCCTGTAGCTATTGTCAAAATGGAAAAGTCCTTTCTCCAGATCAACCCTCAGAAACACTGCCACATCATCATAATTTGGAAGAGTAGCTGATAAACCAACCAGGCGAATATGCTCTTTTGTCATTTCAATTTTGCCTCACAGTTCTTGCAACTATACTTTCCAGAACTGGACCTCGGTTGTCATGTAGGAGATGTATTTCATCGATAATAAGCAGCTTTACCAGTTCTGTGTAGGTACGGTCACCTGACTTTCTGGTGATAATATCCCACTTCTCTGGTGTTGTTACAATAATTT…	*	AS:i:1354	EV:Z:0.0
CR_107874	0	UN00151	997	255	723M	*	0	0	CATAAACAATCTTGTATTTGTTGTGATTGAAAGACCCATCCTCATTTCTGTTCAATGCAATCTGATGAAGTATAGTGAGCATTGCAACATTTGTCTTCCCAGCTCCAGTTGGAGCACACAACAAAATATTCTCAGGGGAAGCTCACACTTCTTGTTTGCCATCAAAAGCCCACCTTGATGGAATGCAAGGCTATCAAGGTCAAGTAGTTGGGAATGCCCCTCCATCCAACCACTCTCAACAATTCCATCAAATATCAGTCTCTGTCCCCTATCACCATCCCTACTTGTCTCATCTTTCAGTCGGAGGGCTTCTTCTCTGAGGCTCTTCTCCAAATTCTTCTGTCTCTCTTTTGCACTGGCCCTGGTGGCATGCAACTGATCCAAAATAGCAGTATGATC…	*	AS:i:1433	EV:Z:0.0
CS_069549	0	UN00151	1214	255	2S4M1I525M	*	0	0	AGCCCTCCCATCCAACCACTCTCAACAATTCCATCAAATATCAGTCTCTGTCCCCTATCACCATCCCTACTTGTCTCATCTTTCAGTCGGAGGGCCTCTTCTCTGAGGCTCTTCTCCAAATTCTTCTGTCTCTCTTTTGCACTGGCCCTGGTGGCATGCAACTGATCCAAAATAGCAGTATGATCTGGCCCCAAGTCCATCATCTCTTCCTCAATTTTCTTCTTCATATCTTGGTCTTCAGCTCTTGCCAGGCGAGTGCACCATACTACCTTCAGCCTGTTCCGCAATAAATATTTAACAAGACCAAACATTTCATAATCAAGATGCAAAAGCAGCTTGTTCTCCACTTCTCGATCATCACCTTCGGCAAGGATTTCAAGAACATCTTCAGCAACCTTC…	*	AS:i:1033	EV:Z:0.0
CR_065602	0	UN00152	1	255	95M1D12M1D24M1D3M1D11M1D252M	*	0	0	CCGTCGCAGATGTTTCAATTTATTCCAGATCGAGAATAGCAGAACCAGTAAACAGGTACCAAAACGCAAAACCCTCATGACAAGCCAAGCAAGCTAGCAGTGAAAGGAAAAAGAAACCAACCAATTTTAACAAAGAACCGAAAAATCTGAGATCCAGTGTGTTCGTTCTTATTTTGCGGATGAGAAGATCATCTTCGCGAACTCCGCTAGCTTATCAGTCGCCGGCATGACGTCTTTGACGGCGTTATCGGCGCAGAAATCGTCGGCCCACTTGGCCAAGCCGGGAAACTTGGTGGCGTCGAGGAGCGTTATGCCGGCGAAGAGCTCCGTCACTCTGATCCACCCTAGGAAGCACCCTAGGGCAATGTCGAGGTACCCAATCGTGTCCCCGCCGAAG	*	AS:i:751	EV:Z:0.0
CS_070068	0	UN00152	7	255	4S75M1D48M1D260M1D232M	*	0	0	GTCACAGATGTTTCAATTTATTCCAGATCGAGAATAGCAGAACCAGTAAACAGGTACCAAAACGCAAAACCCTCATGACAGCAAAGCAAGCTAAGCAGTGAAAGGAAAAAAGAAACCAACCAATTTTACAAAAGGAACCGAAAAATTCTGAGATCCAGTGTGTTCGTTCTTATTTTGCGGATGAGAAGATCATCTTCGCGAACTCCGCTAGCTTATCAGTCGCCGGCATGACGTCTTTGACGGCGTTATCGGCGCAGAAATCGTCGGCCCACTTGGCCAAGCCGGGAAACTTGGTGGCGTCGAGGAGCGTTATGCCGGCGAAGAGCTCCGTCACTCTGATCCACCCTAGGAAGCACCCTAGGGCAATGTCGAGGTACCCAATCGTGTCCCGCCGAAGAA…	*	AS:i:1189	EV:Z:0.0
CR_065611	0	UN00153	1	255	501M	*	0	0	AGTGATAAAGTACAGAAGTGGAGAAATGCACTGACTAAAGTTGCCAATATGTCGGGATTGGATTTGCAAAGCATGGCAAATGGGTGGTCATGTGGAATCATCGGGAGAATCCTCATCATCAGAATCTGCAGGATTCTCTCTTTCAGCTGTACGTGTGGAATGCTGAAGCTCCAATTGAGTGAGATTGCGCACCTCATCAAGCACCGTCTTTTCAAGAGTGGAGGCAGCTCCTTGAAGAGTAGATATAGAAGTCTTCATCTGTGAGAGAGTAAATTGCATATCCATAAGCTTAGCTCGAGTGACACGGATCACTGGTGGAACATACGGATCTGGAACAGCCCCTGGCGGAGGTAGCAGAAGAAGATCCTGAAAGACACGCAAAAGGCATGAAGAATGGTA…	*	AS:i:993	EV:Z:0.0
SR_100294	16	UN00153	417	255	1S222M	*	0	0	CCGATCATCATGATGATCACCATAAGTCAAGCGAAGATCCACTGTATGTTTAGCAAAGTTTGTCATTGTCTTCTCATTACTAAGAGGCTTGAATCCTTGAGCAGATAGGACGGCATAAATTAAACTAGCAAAGGGCAAATAAACCTTGGCTTCTTTACTTTTCCCGTTCCTTTATCTTTTCCCGTTCCTTTAGCAAACGCCATGATATGATCAAAAATTAAAC	*	AS:i:432	EV:Z:1e-121
SS_044932	16	UN00154	1	255	109M1D124M1D493M	*	0	0	AAATCGAAATTCGAAATGCATTTACTGAAACATGTTTAGAGAAGTAATTCCACATAAACAGCTTTACAAGAAGGTAAATGTAAATGATCCCTAAGTCAGCCCAAGTTTGATGAAGCAGTCATGTTCATGTTCTTGGCAAATGAAATCACCTTAGTTTGGAGGGGACAGATCCTGGCTTGTGGAAGTAATAGGGCAAGCCTTTAGCCTTGTTCATCCTCGGACTCCCCCTTTTACCCATTTTTCCTTATCCGCTGCCTTCCAAGCTTATCGCTCACCCATCTGGGAACCAATTCATCGTCCAAATCGTACCCGTCTTCGTCTTCGTCTTCATCTTCATCTTCATCTTCCTCCTCATCGTGTTCGTAGTCATAGTTGTATCGGTAATCATGATTAAGCGCA…	*	AS:i:1425	EV:Z:0.0
CR_065646	0	UN00154	54	255	52M1D55M1D38M1D23M1D14M2D5M1D419M	*	0	0	ATAAACAGCTTTACAAGAAGGTAAATGTAAATGATCCCTAAGTCAGCCCAAGTTGTATGAAGCAGTCATGTTCATGTTCTTGGCAAATGAAATCACCTTAGTTTGGAGGGACAGATCCTGGCTTGTGGAAGTAATAGGGCAAGCCTTAGCCTTGTTCATCCTCGGACTCCCCTTTCATCCCATTTCCTATCCGCTGCCTTCCAAGCTTATCGCTCACCCATCTGGGAACCAATTCATCGTCCAAATCGTACCCGTCTTCGTCTTCGTCTTCATCTTCATCTTCATCTTCCTCCTCATCGTGTTCGTAGTCATAGTTGTATCGGTAATCATGATTAAGCGCAACTGAGGGGACATCAAGCGGGGTCGAGATCTGGGGAGGCGAGACCGATTCCATGGAGA…	*	AS:i:1144	EV:Z:0.0
CR_065668	0	UN00155	1	255	56M1D152M1D8M1D2M1D6M1D418M	*	0	0	ATTACCACAACACAACCTTTATTATTATTAATTATAGAATATTGACAGTCTATTTTCCCATAATGTGGAGAAACAACTAGGGATGGTAACCATGCGTCCATGCACTGATAACGAATATCTAGCTAGTAAGTCCCTTAACTATTTAGCCTCTTGGCCAGTTAGGTCTAATCCATGAGATTGGAATTTTAATTTTAATTTTTTTTTGTTGCTTGGCTACATCAGATCTATTAACTCTATCACGCAGAGTATAGTTCATTAGGAATATTAAAACTCCATAGTAATTCAAGTATGTTCTTGGGAAATACTAGCATTTTGACAAATTTTATCTCATAATTTTGACAAGGTGAATCCTATAATAACTAACATTATTTTGACATTACCCATAATTTAAAAGGAAAG…	*	AS:i:1237	EV:Z:0.0
CR_083724	0	UN00155	1	255	135M1D1M1D4M1D53M1D290M	*	0	0	ATTACCACAACACAACCTTTATTATTATTAATTATAGAATATTGACAGTCTATTTTCCCCATAATGTGGAGAAACAACTAGGGATGGTAACCATGCGTCCATGCACTGATAACGAATATCTAGCTAGTAAGTCCCTACTATTAGCCTCTTGGCCAGTTAGGTCTAATCCATGAGATTGGAATTTTAATTTCAATTTTTTTTGTTGACTTGGCTATCATTCAGATGCTATTAACNCTATCACGCAGAGTATAGTTCATTAGGAATATTAAAACTCCATAGTAATTCAAGTATGTTCTTGGGAAATACTAGCATTTTGACAAATTTTATCTCATAATTTTGACAAGGTGAATCCTATAATAACTAACATTATTTTGACATTACCCATAATTTAAAAGGAAA…	*	AS:i:916	EV:Z:0.0
CR_065704	0	UN00156	1	255	97M1D18M1D511M1D5M1D5M1D27M1I25M1I70M	*	0	0	AGAAAAGGAGCTCATCAGGGAATTTGAGAAGATTGCATCCACCTTTGTACCAGATAAGGATTGGTCTATCCGTATTGCTGCCATGCAGAGAGTAGAAGGACTTGTAATTGGAGGCGCAGCTGATTACCCTTGCTTTCGAGGACTTCTAAAACAACTTGTTGGCCCTCTGAGCACACAATTATCTGATCGGAGATCCAGCATAGTGAAACAGGCATGCCATCTACTGAACTTTCTATCAAAAGAGCTTCTTGGAGATTTTGAGGCATGTGCTGAGATGTTCATTCCGGTCCTTTTCAAGCTTGTTGTGATAACTGTTCTTGTTATTGCAGAATCAGCTGATAACTGCATTAAAACGATGCTGCGCAACTGCAAAGTTGCCCGTGTACTTCCTCGGATAGC…	*	AS:i:1453	EV:Z:0.0
CS_058643	16	UN00156	41	255	23S721M1S	*	0	0	ACGACTAGAAGATTGCACNCCCTACCTTTGTACCAGATAAGGATTGGTCTATCCGTATTGCTGCCATGCAGAGAGTAGAATGGACTTGTAATTGGAGGCAGCAGCTGATTACCCTTGCTTTCGAGGACTTCTAAAACAACTTGTTGGCCCTCTGAGCACACAATTATCTGATCGGAGATCCAGCATAGTGAAACAGGCATGCCATCTACTGAACTTTCTATCAAAAGAGCTTCTTGGAGATTTTGAGGCATGTGCTGAGATGTTCATTCCGGTCCTTTTCAAGCTTGTTGTGATAACTGTTCTTGTTATTGCAGAATCAGCTGATAACTGCATTAAAACGATGCTGCGCAACTGCAAAGTTGCCCGTGTACTTCCTCGGATAGCAGATTGTGCAAAGAA…	*	AS:i:1421	EV:Z:0.0
SS_011705	16	UN00156	144	255	439M	*	0	0	ACTTCTAAAACAACTTGTTGGCCCTCTGAGCACACAATTATCTGATCGGAGATCCAGCATAGTGAAACAGGCATGCCATCTACTGAACTTTCTATCAAAAGAGCTTCTTGGAGATTTTGAGGCATGTGCTGAGATGTTCATTCCGGTCCTTTTCAAGCTTGTTGTGATAACTGTTCTTGTTATTGCAGAATCAGCTGATAACTGCATTAAAACGATGCTGCGCAACTGCAAAGTTGCCCGTGTACTTCCTCGGATAGCAGATTGTGCAAAGAATGATCGCAGTGCAGTACTTCGTGCTAGGTGCTGTGAGTATGCACTTTTGATACTAGAACATTGGCCTGATGCACCTGAGATACAACGGTCTGCTGATCTGTATGAGGACCTTATAAAATGTTGTGT…	*	AS:i:870	EV:Z:0.0
CR_065719	0	UN00157	1	255	159M1D3M1D1M1I4M1I51M1D22M1I316M	*	0	0	CAGCAATTTTTAGCTGGAATTTAAGTTCGATATAAAGCAAGCACGCTTCCGCGTGTGGATACCCGTCCTTCATCCAGCCCACAATCAATGGCAAATCACTATGCTACCTTCGAGCCCGCACGCTAAGGCTGCCGTTAACTCACCAGTTAGGTCGAGCACCGGGCAGGGGTCACCTGTAAGTACACAGGCTATGTCTTTAATAAACAGCCAACCCAGGGAAAATGAGTTCACCTGCTATATTTTAGTATCCTACTTTATGGATACGTTGCCTAATCTACTAATGTAAGGATACTATATTTACCAATGTTTTGGTAAAATTATCAATCAATTTGGCCAAATTTGAGTTATTGTATGAAGTAGGACAAACTGAGACCAGTGCATACATACCGTCCACCCCTC…	*	AS:i:1037	EV:Z:0.0
CR_001130	16	UN00157	116	255	548M	*	0	0	CCGCACGCTAAGGCTGCCGTTAACTCACCAGTTAGGTCGAGCACGCGGCGAGGGTCACCTGTAAGTACACAGGCTATGTCTTTAATAAACAGCCAACCCAAGGAATAATGAGTTCACTTGCTATATTTAGTATCCTACTTTATGGATACGCTGCCTAATCTACTAATGTAAGGATACTATATTTACCAATGTTTTGGTAAAGTTATCAATCAATTTGGCCAAATTTGAGTTATTGTATGAAGTAGGACAAACTGAGACCAGTGCATACATACCGTCCACCCCTCGTGATTCACTACGAAAGTAGATAGTGAGACGAGCTAGGTTACCCCTCCCGAGGCGACGTCACTGCTGTTTGTACTGCGTTGCCAATAAAGCCTGTGAACAACCACAGACATAATA…	*	AS:i:1070	EV:Z:0.0
CR_095341	16	UN00157	280	255	1S137M	*	0	0	CAATGTAAGGATACTATATTTACCAATGTTTTGGTAAAGTTATCAATCAATTTGGCCAAATTTGAGTTATTGTATGAAGTAGGACAAACTGAGACCAGTGCATACATACCGTCCACCCCTCGTGATTCACTACGAAAG	*	AS:i:272	EV:Z:4e-73
CR_065749	0	UN00158	1	255	638M	*	0	0	CTCGTTCTGACAACAATAACAAAATATTGCACAACCTTTCTTATAACCTTCAAGCAGTTTCTTTCCTCGAACATAATAAGCTAATGCAGTTCCATCTGGTAGCACATCTCCCTCAAATACCAGTTTATGCATTCGAAGGTCTTTCCTGGTTAATCTTCCATGAACCTTACTAGGAGGGCAAGTCCCAGAAGACATCCGTTCTGTGGACTTCAAAACAGAATTTGATGAAGGTGACCTGCAATTAGCATCACCAACTTGTGAAGGAGTAGTTTGAGACTTTTTTGAAGTCATGCATGAATCACACTGAAGCCTTGGTCTACCAAAAGAAGCCTCAGGCAGAGAGGCTTTGCAATTAAGACAAAAAGTAGACTTTCTGGCATCTCCAGCACCAGTAGGCAT…	*	AS:i:1265	EV:Z:0.0
SS_109275	16	UN00158	234	255	16S13M1D125M2S	*	0	0	TTGACAGAAGACAGATACCTGCAATTAGCTCACCAACTTGTGAAGGAGTNGTTTGAGACTTTTTTGAAGTCATGCATGAATCACACTGAAGCCTTGGTCTACCAAAAGAAGCCTCAGGCAGAGAGGCTTTGCAATTAAGACAAAAAGTAGACTTCT	*	AS:i:260	EV:Z:2e-69
CR_065772	0	UN00159	1	255	530M10S	*	0	0	AAAACGTTGAAGACGCAGATAGGACTTGGCTTGAAGAGGCGACAACACATTTATTTATTAGTAATAAATGGGGTAGTATCGTACAGTGTTATGGTTTAACAAAAGGTCCAGATAATAAATTTATGCTCGTCATGAATTATATGGATGTAGATTTAAGAAGATATTTACGACAAAATCGAAATCAAATTAATTGGAAAACGAAAATTCAAATTATTTTTGAAATAGTTAAAGCACTTTGTAGAATTCATGAAGAAAATTCAGTTCATAGAGATTTACATTCTGGGAATATATTATATTCAAAAGAAAGGAATGATTGGTATATTAGTGATCTTGGATTTTGTGGACCAACTCATAAACCATTAAAGAGCGTATATGGAAATCTTCCTTATATAGCTCCAG…	*	AS:i:1043	EV:Z:0.0
CR_084048	0	UN00159	25	255	475M1D65M	*	0	0	CTTGGCTTGAAGAGGCGACAACACATTTATTTATTAGTAATAAATGGGGTAGTATCGTACAGTGTTATGGTTTAACAAAAGATCCAGATAATAAATTTATGCTCGTCATGAATTATATGGATATAGATTTAAGAAGATATTTACGACAAAATCGAAATCAAATTAATTGGAAAACGAAAATTCAAATTATTTTTGAAATAGTTAAAGCACTTTGTAGAATTCATGAAGAAAAATCAGTTCATAGAGATTTACATTCTGGGAATATATTATATTCAAAAGAAAGGAATGATTGGTATATTAGTGATCTTGGATTCTGTGGACCAACTCATAAACCATTAAAGAGCGTATATGGAAATCTTCCTTATATAGCGCCAGAAGTAATCTTTAAAAATAAGTATA…	*	AS:i:1009	EV:Z:0.0
SR_066284	0	UN00160	1	255	403M1I214M	*	0	0	GGTACGAGGACGAGAAATAAACCATGCATATATGTTGTAATTGGTAAATATCTTAAAATTCACCTTTTATAGACTAGTTGGATATTTTGATGAATTTCACATTAAAATGTCTGTCATGTCATTATGTCTGGGCTATGTCGTAAAGTATTGCTACTCACTGATTTTGAATCATATGAGTTCCCAGCATGATTTTCTCTTAATCTCTTTTATCGCTCAAATTTAGCAGTTATGGTTCATGGAATCGTGCTTGGCTGCGCTTTCAGGACTAGTGTTGCATTATACAAGCGATAAGCAAATCTGATGTAGTACCAAATTTGTAGTTCAGTGGGTGCTCTTCTTTGAACAGATATTCTAACTAATGATACTCTTATTTCCTTGCCTTATCTTGTTTCTTCCTTC…	*	AS:i:1215	EV:Z:0.0
CR_114314	16	UN00160	119	255	322M1D14M1D36M1D146M1D48M	*	0	0	TCATTATGTCTGGGCTATGTCGTAAAGTATTGCTNCTCACTGATTTTGAATCATATGAGTTCCCNGAATGATTTTCTCTTAATCTCTTTTATCGCTCAAATTTAGCAGTTATGGTTCATGGAATCGTGCTTGGCTGCGCTTTCAGGACTAGTGTTGCATTATACAAGCGATAAGCAAATCTGATGTAGTACCAAATTTGTAGTTCAGTGGGTGCTCTTCTTTGAACAGATATTCTAACTAATGATACTCTTATTTCCTTGCCTTATCTTGTTTCTTCCTTCAGTTAAATCCACACTGATGATATCCCTTGGGACCCTGTGGCGTGGTACATTGCAACTATTTCTATTTATAATTGGGAGGAGTGGATTATTAGTCCTATGATAAAACTTGAGATTGAAG…	*	AS:i:1066	EV:Z:0.0
CR_078927	0	UN00160	240	255	705M	*	0	0	AATCGTGCTTGGCTGTGCTTTCAGGACTAGTGTTGCATTATACAAGCGATAAGCAAATCTGATGTAGTACCAAATTTGTAGTTCAGTGGGTGCTCTTCTTTGAACAGATATTCTAACTAATGATACTCTTATTTCCTTGCCTTATCTTGTTTCTTCCTTCAGTTAAATCCACACTGATGATATCCCTTGGGACCCTGTGGCTGTGGTACATTGCAAACTATTTCTATTTATAATTGGGAGGAGTGGATTATTATGTCCTATGATAAAACTTGAGATTGAAGTACTTGGTCTGACATTGAGACTAATAGAAACTGTGTTTATTCAATATTCATTCTTCATGGCAGCTACCCTATGTATTGCTTATTCTTTTCATTTTCATTGGGATTGGGTATTATAAAA…	*	AS:i:1390	EV:Z:0.0
CR_065911	0	UN00160	376	255	65M1I7M1I158M1D28M1D11M1D99M1D24M1D148M5S	*	0	0	TTGCCTTATCTTGTTTCTTCCTTCAGTTAAATCCACACTGATGATATCCCTTGGGACCCTGTGGCGTGTGGTAGCATTGCAAACTATTTCTATTTATAATTGGGAGGAGTGGATTATTATGTCCTATGATAAAACTTGAGATTGAAGTACTTGGTCTGACATTGAGACTAATAGAAACTGTGTTTATTCAATATTCATTCTTCATGGCAGCTACCCTATGTATTGCTTATTCTTTCATTTTCATTGGGATTGGGTATTATAAAAAGTTTCATTTTTTCCCTCATGGTTTGGAGAACTTTGATAATCTGTTCCTCAATCATACCCAAGTTGTTTTTAAATTACAATCTGACTTGAGATATGCTGAAATAGGTTTTTTTAGTAAGTTCTGACTTGGCTCAA…	*	AS:i:1021	EV:Z:0.0
CR_092190	0	UN00161	1	255	279M2D12M2D3M1D9M1D331M	*	0	0	GCAAAATAAAAATAAAAAAATGCGAACACTGAATAAAAAATGTCAAAACAAGAGGCTAGAAATGTAAATTGATACTCCATATTAGTTATCAGACCCTTCATTTGCTAGCTCTTTCTTCCAGATAACCTCCCCATCAGTGCTTGAAACAGCATGCAGATACCCACTACTATAAATAAGGATCAAGTTGTCCCTGTCCACTTTCAAATTTGAAGGAACTAATAAAATTGATCTTGAAGGACTTGAGCCAGCAAGGAATGACTCCCACACCATCTGGCCATCAGGAAGGTTCCATGCTCTTAAAGTGCTTCCAGATGACAGAGTAATAACATATTTGCCAAGGGCGATATCAATTCCATCAATCACATCTTTGTGCCCCAATACATGCCTCCAAAAAATATC…	*	AS:i:1215	EV:Z:0.0
CR_065942	0	UN00161	168	255	514M	*	0	0	TATAAATAAGGATCAAGTTGTCCCTGTCCACTTTCAAATTTGAAGGAACTAATAAAATTGATCTTGAAGGACTTGAGCCAGCAAGGAATGACTCCCACACCATCTGGCCATCGCAGGAAGGTTCCAAGTGCCTCTTAAAGTAGCTTCCAGATGACAGAGTAATAACATATTTGCCAAGGGCGATATCAATTCCATCAATCACATCTTTGTGCCCCAATACATGCCTCCAAAAAATATCTCCATGGCGAAGATCGAGGGAGGCGATGACATTCTCTTCAGTGGAGACAACCACGCGCTTCCTCCCCGCCTTCTGCGTGTGGAACACTGCGTGCTTCACTTTTCCGATGTACCGTTGATGCCAGTCCATGAGGCCGACTTGGTCTTCGTAGAGAGAGAAGG…	*	AS:i:1019	EV:Z:0.0
CR_083304	16	UN00162	1	255	645M	*	0	0	ATCAATTCCTTTTTCCAGATTTCTGCAAGGTGTAGAAGTCATATTCACTTATTTATGTTGGTGCTCTGTAAATTTGTTTGTATATCTTTTTCCTTGCAAGTAATTTTTATGATCTAAGATTATATTCTTTCATAACCTTGTTAAGAGTTGTATGACTTGTATCCAAGCAGAAAGCACACTAATGCCAAATTTTCTGTATCCAAATGCCTTTGTTTTGCCACTTTTGTAAGCTCATATCTTACTTCACATGGTGGTTTCAATATTGATGTAAGACAGACATGACATATTGAAGTAGGACTAAACAAAAAGAGAAGTTAACATCTGCATTTTACAGAATAGTTGCTTACCCCTCTTTATGTCATTCTTTACCAACACTATGCTTGGACATTACCAATTCTT…	*	AS:i:1279	EV:Z:0.0
CS_096186	0	UN00162	592	255	411M1D6M1D168M1D363M	*	0	0	GCAGGAGGTTACTCATTTTATCACCAAGGAGATATTCCAATCAAAGGATGCTGGCACATCAGAAGATCAGGCTTTGCTAGAGAACTCTTCAAATTGCAGCAGTTATTGCAAATTTGAAGATTTTTGGGCTTCAAATGCTGGTGAGGAGCTTTTTGCGACACAAACACACACACATTAGTCGTCCTATCAGTTTTTTTGCTAGATATTATCCTACATATGCTTCAGAAGGGTGCCTTCCCTCACAGTATGATCTCAAGTGATTCTGATAGAGCTCATTATAGATTGGCTGCTGCAAAGTCTGTTCTTCGGCTTTCAAGGAGGTGGGATTTGCATATTTCACCAGAGATTTTCCGCCTTACAGTTTTGATGGCTAAGGATAATTCTCCTTTTGTACGTGAA…	*	AS:i:1857	EV:Z:0.0
CS_089528	0	UN00162	843	255	356M	*	0	0	CTCAAGTGATTCTGATAGAGCTCATTATAGATTGGCTGCTGCAAAGTCTGTTCTTCGGCTTTCAAGGAGGTGGGATTTGCATATTTCACCAGAGATTTTCCGCCTTACAGTTTTGATGGCTAAGGATAATTCTCCTTTTGTACGTGAACACTTTGTAAATAAAGTGCAAAAGCTTTTGAGGGCGCATAAAATACCTTGCAGATATGCTTGTGCTTTGTCATTTGCTGCGTCAGACTCTCCAGAACATCTGAGTGATATTTCGATGACAAATTTGGAGGAATTTATAAAGGACTATAGCGATACAGCTAGAGTGCACCAAACTTCAGTAATGCCCAGAAAAGTGACAGATTCTCCTG	*	AS:i:706	EV:Z:0.0
CR_065957	0	UN00162	1269	255	5M1I134M1I7M1D56M1D9M	*	0	0	GAAGAGGGTTTACACTCAGTTTTTTAGGCCACTTATTCTTACACTCAAGGCATTGGTTGATGTTAATTGCTTGGATCGGGATATGGATTCTATCACTCATGATGTTTCATACTTAAGAAATCTTTTTCATGCAATAAAAAAGGCAGAGATGCTGTTGATGACCATATGACTCCTAAGCTTCATATTTTAGCAGATATTGGAATTCTTTTTGAA	*	AS:i:390	EV:Z:1e-108
CR_065958	0	UN00163	1	255	258M1D219M	*	0	0	TTCAACTTTTCAATAGATTACTATTTTTCTTAACTTGAAGCTAGTTGTTTTTCTTTTGCACTTCTTTTAACCAAAAAGAAGTCTTTTTGATTCTCAGGAGCAAAGTGTTTTTAAAAAATTTTTCTAAGGGTGTCAAAGCTTTCCTTGATTTCTGCTGCTTCAAATAATAATATAAAAGGGCTAAACAAGTTATAGAACCATTTTGAGAAAGCAAAATCCAATCAAACTATAGCATCTTCGCTTATTGCAAACAACATTAAAAACCTGTGAGAATCCACAATGCTACAGAAAACCCATGCATATTCACAAGGCAGATACTATTGAACATCAAAGGGCCACCAATCACCATTAGGTTTTCACTATTCCTCGAATCTCATCTTTCTCTATGTTTGGCAACCT…	*	AS:i:930	EV:Z:0.0
SR_064516	0	UN00163	132	255	156M	*	0	0	GTCAAAGCTTTCCTTGATTTCTCCTGCTTCAAATAATAATATAAAAGGGCTAAACAAGTTATAGAACCATTTTGAGAAAGCAAAATCCAATCAAACTATAGCATCTTCGTTTATTGCAAACAACATTAAAAAACCTGTGAGAATCCACAATGCTAC	*	AS:i:301	EV:Z:6e-82
CS_021953	16	UN00164	1	255	101M1D448M	*	0	0	GTCGTGATTGATTCTGTTGCATCATTTGCTGTTGTGGCTGAGATTGAAGACCTTGAGTTGGCAAAAGTGTAGCACTTGGAAGCATTTGTTGTTGCCCTGGAACCTTTGATTGTTGTAACATCTGGATATGTTGATTAGTTGTCAATCCAGAGTTACTAGATTGATTTCCAGCCAGCTGTTGCTGTTGTAGACCAGCAACATTACCTTGAGGGCCCATTTGCTGCTGATGTATACTTGGAACGTTATTTTGCTGATTAATTAACTGCTGCTGTTGTACACTAGAATAGTTATTCTGTTGGGCCATCAGCCTATTCTGCTGGTGCTGCACATCAGGGATGTTGTTTTGCTGGCCAATTAGCTGGTTCTGCTGGATATTTGCAACACTCTGCTGCTGCCCAA…	*	AS:i:1080	EV:Z:0.0
CR_065987	0	UN00164	80	255	15M1D2M1D115M1D96M1D113M	*	0	0	AAGCATTTGTTGTTGCCGCAGACCTTTGATTGTTGTAACATCTGGATATGTTGATTAGTTGTCAATCCAGAGTTACTAGATTGATTTCCAGCCAGCTGTTGCTATTGTAGACCAGCAACATTACCTTGAGGGCCATTTGCTGCTGATGTATACTTGGAACGTTATTTTGCTGATTAATTAACTGCTGCTGTTGTACACTAGAATAGTTATTCTGTTGGGCCATCAGCCATTCTGCTGGTGCTGCACATCAGGGATGTTGTTTTGCTGGCCAATTAGCTGGTTCTGCTGGATATTTGCAACACTCTGCTGCTGCCCAATCAGCTGCTGTTGAGGTTGTTGCT	*	AS:i:632	EV:Z:0.0
SR_063666	0	UN00165	1	255	549M1D3M1D2M1D7M1D31M3S	*	0	0	CCAGACCATGAGGCATAAAAACTGCACCCAGTCTCTCAGTCATCATGTTCTCAACATCACCCATTATTAGGTTCCCTTTCTTCAATGACTCTAATATTACTTTTTCTGCTAATTTGTGCATATCAACCCAGTTAATTCGAGGTTTCAAAGTAGATATAACAGCATCATGAGCATCAAGGACTGCATTATATATGAGAGACTGATCAGAAGTAAATTTCCCATTCACAGGAAAGGAACAAGTTATATCTGAAGCATAAAAGTGGTACTCAGCTCCCATATCAAGCAGTGCCATATCTCCATCGTGTAATGTCCTGTCATTTGGAGCAGCTGCATGACCATAATGGAGAACAGAACTATTTTCACCAGTAGCACATATACATGTGTATGAACAATGCCTAC…	*	AS:i:1146	EV:Z:0.0
CR_066042	0	UN00165	117	255	486M	*	0	0	TGCATATCAACCCAGTTAATTCGAGGTTTCAAAGTAGATATAACAGCATCATGAGCATCAAGGACTGCATTATATATGAGAGACTGATCAGAAGTAAATTTCCCATTCACAGGAAAGGAACAAGTTATATCTGAAGCATAAAAGTGGTACTCAGCTCCCATATCAAGCAGTGCCATATCTCCATCGTGTAATGTCCTGTCATTTGGAGCAGCTGCATGACCATAATGGAGAACAGAACTATTTTCACCAGTAGCACATATACATGTGTATGAACAATGCCTACAGCCACCAAACATATAGGTATGGTGAAGAAACATGCTCTCTAACTGATACTCTTTCATACCCACTCGTATTCTTCTCATAACCTGAAATTCTGCTGGTTTGGAGAAATTATTGCTG…	*	AS:i:963	EV:Z:0.0
SS_082312	16	UN00166	1	255	687M	*	0	0	CTCGTGTAACGCACAGAACTTTGAAGGCTGTACTACTGAGAGTGTAGAGAAGAATGAGGAGATGCTGAAACCGAAATTGAAACCATTGCATTGGGATAAAGTTAGAGCAAGTTCAGATCGCGAAACCGTGTGGGATCAACTGAAATCAAGCTCATTTAAGGTGAATGAGGAGATGATTGAGACACTCTTTGTTGCAAATGCTACAAATTCAAAATCAAATCCAAAGGAAACAACCCAACGCCGAGTTCTTCCTTTCTGCGAGCCAAGAAAACAGGGTTCTTGATCCAAAGAAGTCGCAGAACATTGCAATTTTGTTGAGGGCGCTAAATGTCACCATTGAGGAAGTATATGAAGCTCTTTTAGAAGGCAATGTTGATGCCCTTGGGACTGAACTTCTTG…	*	AS:i:1362	EV:Z:0.0
SR_109899	16	UN00166	612	255	670M	*	0	0	GCTGCATGCGAAGAGTTGAGGAGCTGCAGGATGTTCTTAAAGCTTCTGGAGGCCGTTCTGAAGACTGGGAACCGCATGAATATCGGGACAAATCGCGGAGATGCACATGCTTTCAAGCTCGATACACTCCTCAAGCTCGTTGATGTCAAGGGGGCTGATGGGAAGACAACTCTCTTACATTTTGTTGTTCAGGAGATAATAAGAAGTGAAGGTGCCCGTCTTGCTACCACAAACCAAAATGAAAAGACAACTTTAAACGAAGATGCAAAGCACCGGAGGCTTGGCCTCCAAGTTGTCTCCAGCCTCAGTTCAGAGCTAAAAAACGTGAAGAAAGCTGCTGCCATGGACTCAGAAGCCCTCCACAGCGATGTCTTAAAGCTCTCTAAAGGGATTTCTAAC…	*	AS:i:1320	EV:Z:0.0
CR_066103	0	UN00166	1233	255	287M	*	0	0	GTGAGGGACTTCCTAGTGATTCTCGATCGTGTGTGTAATGAAGTCGGAATGATAAACGAGAGAACAATAGTGAGTTCAGCACATAAGTTTCCAGTTCCGCTAATCCAATGCCTGCATCCACGTTGTTACTGGTGGTGGAGGATTCCCCGGGAGACCGCAGCTCAGCTCCTCTGATGATAGCTCTTAGCATGAAGAAAACCCTAAAAAATTTCCATTATCCAACTAGGAGCTTGCCTGAGAATGAGCCTGTCAACACACTTTATAGGTACCATTTTTTTTGTTATGTA	*	AS:i:569	EV:Z:1e-162
CR_066117	0	UN00167	1	255	598M16S	*	0	0	GTTCAAGAGCTTCAAAGAGAAGTAAGTGGAAAGGGCAAGAGAAGAAGTGAGGAAGAGCAGCGACAGGGCGATAAGAGGCCTAGAAATGATTATCAAGGCCAGAATCGGAAATTCCATGGGAAGGGTGGATCAAGGAACTTCGGAGGCCAGCAGGGCCAAAAGAACCAGAAGGTGGAAAGGCATTTCAACTGCAAGAGATGCGGGAAAGATCACCCAGGAAGAATTGCCAAGTACTGTAGTGCTTCAATTGTAACAAGATGGGGCACCGTGCATATAAGTGTTACTCCAAGAAGGAGGGTCAGTCGTCAGGACAGAACCAGAATAGGAACGGAGGGAACAATGGAAAGAACTCTGGAGGATGGAACCAGGACCACCAGAAGAGTAACAAGAATGGAGGGA…	*	AS:i:1170	EV:Z:0.0
CR_070027	16	UN00167	525	255	551M	*	0	0	TTCGATTCCGGAGCTACGAATTTCTTTGTTTCCACTGCATTTGTGAAGAGGGTAGGCTTAGTACCTACCTCAGAGATTAAGATAGCCGTCAAGACCCCTACCGGTAGTGTAGTGGCTTGTAAGTATGTGCATAAGGATGTAGCGATACATATTAATGACGTGAACTTCCCCGGGAACCTAATAGAGTTCGAATTGAAAGATTTGGACGTAGTGTTGGGGATGGATTGGCTGAGTGCCTATAAGGCCAAGATCTTCTGCGACAAGCAGCGAGTGACCCTGCGGAGTGCGGAGGGTGAGCGTGTGACGTACAATGGACTCACAAGTAAACCAAGACTCAAGTTGGTATCCATGATGAAGGTGAAGAAATATGTGAGGAATAATCATGAAGCTTACCTTTGT…	*	AS:i:1092	EV:Z:0.0
CR_066120	0	UN00168	1	255	199M1D89M1D3M1D219M	*	0	0	GTTGATTTAATTTGCTCCGTGAAAGAGATAGAGCATTGAGGCCTGACAATCAGCTTAGGCGCTGCATTTGAGGCCTGACCATCAGCTTAGGCACTGCATTTGAGGCCTAACCAAACTGCCAAAGCTGTGAATGGCATTTGGATTTTGAATTCAAATGTTGGTTTTTTTCTTTTTCCACAGTTCTAGAACTGGAACTACTCGGTTATCGGCTGATTCTGGTTTCGATTTAGTTCCAACAGTAATTGAACTGTCCAGTTCAAATCAAAACTCCTATAACCTACATTTTTTCCCTAGAGAAATAAAAACAAACATGAATCATCTTCATAAAAACTACTGTGATATTGCTCTGAACATACTGAATAAACATCATTCACAAAACTATTGTAATATTGCTATACA…	*	AS:i:989	EV:Z:0.0
CR_068680	0	UN00168	1	255	183M1D123M1D24M1D180M	*	0	0	GTTGATTTAATTTGCTCCGTGAAAGAGATAGAGCATTGAGGCCTGACAATCAGCTTAGGCGCTGCATTTGAGGCCTGACCATCAGCTTAGGCACTGCATTTGAGGCCTAACCAAACTGCCAAAGCTGTGAATGGCATTTGGATTTTGAATTCAAATGTTGGTTTTTTTCTTTTTCCACAGTTCAGAACTGGAACTACTTCGGTTATCGGCTGATTCTGGTTTCGATTTAGTTCCAACAGTAATTGAACTGTCCAGTTCAAATCAAAACTCCTATAACCTACATTTTTTTCCCCTAGAGAAATAAAACAAACATGAATCATCTTCATAAAACTACTGTGATATTGCTCTGAACATACTGAATAAACATCATTCACAAAACTATTGTAATATTGCTATACA…	*	AS:i:989	EV:Z:0.0
SR_109093	16	UN00169	1	255	649M2D23M	*	0	0	GACTCGAGTAGGGCGGGACACGTGAAATCCTGTCTGAACATGGGGGACCACCCTCCAAGCCTAAGTACTCCTCAACGACCGATAGTGAACAAGTACCGTGAGGGAAAGGTGAAAAGCACCCCGACGAGGGGAGTGAAATAGAACCTGAAACCGGAAGCCTACAAGCAGTCGGAGCCACCAAGCGTGGTGACGGCGTACCTTTTGTATAATGGGTCAGCGACTTCATGTGTCGAGCAAGCTTAAGCCGTTAGGTGTAGGCGCAGCGAAAGCGAGTCTTAATAGGGCGACTAAGTTCGACGTATGACGACCCGAAACCAGGTGATCTATCCATGAGCAGGTTGAAGGTAGGGTAACACCTACTGGAGGACCGAACCCGTGAATGTTGAAAAATTCTGGGAT…	*	AS:i:1310	EV:Z:0.0
CR_066173	0	UN00169	181	255	305M1D1M1D4M1D5M1D146M1D1M1D125M	*	0	0	AGCGTGGTGACGGCGTACCTTTTGTATAATGGGTCAGCGACTTCATGTGTCGAGCAAGCTTAAGCCGTTAGGTGTAGGCGCAGCGAAAGCGAGTCTTAATAGGGCGACTAAGTTCGGCGTATGACGACCCGAAACCAGGTGATCTATCCATGAGCAGGTTGAAGGTAGGGTAACACCTACTGGAGGACCGAACCCGTGAATGTTGAAAAATTCTGGGATGACTTGTGGATAGGGGTGAAAGGCCAATCAAACCTGGACATAGCTGGTTCTCCGCGAAATCTATTTAGGTAGAGCGTCTGGCGAATTCCTTAGGGGTAGAGCACTGGATGGATGCGGGCCGCGCGAGCGGTACCAATTCTAACCAAACTCCGAATACCTAAGAGAACTACCAGGCAGACA…	*	AS:i:1114	EV:Z:0.0
CR_117132	0	UN00170	1	255	198M2D16M1D3M1D688M	*	0	0	ATTTAAACAGTGTGACTCACAATCCTTCAAAACTGATAAGAATGTAAGTGCCATAGATGGGCCAAGAGGGTACATTTCAGATTGATCATCAGCAAGCTTCTGCAGCTCTTCCAATTCCATGGATTGGCTCATTTCTATAGATTCAGAAATCATAGATTTTGCCTTTTCATATGGCCATTTCTTACCCTCATTTTTGCATACATACTTAGCCATCAGAGCTGTCTTAGCTAACAAAGCTAGAGATGATGGTCCAACTTTTATTTTGGATAAGACCTTTTTTAAATTCAACTCTCCATCAATGCCAGTTTGAGGAGCATCTTGAGTCAGAGATGAAATTAAGCTGTCCTCCAAAATTTCTTTTGCAAGCATCTTTGGATTTCCTCCTAGGATAATGTCAGT…	*	AS:i:1766	EV:Z:0.0
CR_066240	0	UN00170	124	255	1S67M1D16M1D3M1D239M	*	0	0	GTTGGCTCATTTCTATAGATTCAGAAATCATAGATTTTGCCTTTTCATATGGCCATTTCTTACCCTCATTTTGCATTTACATACTAGCATCTAGACGCTGTCTTAGCTAACAAAGCTAGAGATGATGGTCCAACTTTTATTTTGGATAAGACCTTTTTTAAATTCAACTCTCCATCAATGCCAGTTTGAGGAGCATCTTGAGTCAGAGATGAAATTAAGCTGTCCTCCAAAATTTCTTTTGCAAGCATCTTTGGATTTCCTCCTAGGATAATGTCAGTACCCCTTCCTGCCATATTAGTAGAGATAGTGATAGCATGCTTTCTCCC	*	AS:i:622	EV:Z:1e-178
CR_066267	0	UN00171	1	255	102M1D30M1D518M	*	0	0	GCTTAGAAGAAGCTGCCCTCGGAGAAGCAGCTCGTGGAGACGTAACCCTGAGAAGCAGCTCGGGAGTGGTAACTCTTAGAGAAGCAGCCCTTGGAGAGGTGACCTAGGAGGAGAGTACCTTGGAGAAACAGCTCTACGAGAATAATCCCGGGAGAAGTAGCTCTTGGCGAAATGACCCGTGGAGAGGCTGGCCTCCCGGATGAAAATCTGGGCTGTTCAGACGAGAGAGGAATAAGTAGTCTCTGCTCATCTGCCTCCCCATCATCTTCTCAATACTGCTCGGTTCTCTAAAGAGTGGAATAAATGATTTGCTCTCTCCATGTTTTAGTACTCTTCCCTTCTTTTCCTTAGAATTTTTCTTCTCTGATGCCTGACAAAGTTTAAAACACTCGGGTAATG…	*	AS:i:1275	EV:Z:0.0
CS_039730	0	UN00171	50	255	4S96M	*	0	0	CTTGGAGAAGCAGCTCGGGAGTGGTAACTCTTAGAGAAGCAGCCCTTGGAGAGGTGACCCTAGGAGGAGAGTACCTTGGAGAAACAGCATCTACGAGAAT	*	AS:i:190	EV:Z:1e-48
SR_013795	16	UN00172	1	255	399M1D183M	*	0	0	CCACGTATGGCAGTTCCACATTTAGAATATTACATAAATGGACCGGTATATCTTTTATCTTTTTAATCAACAAGAAGATCCTAGCAAACATTACAAAGTTAATTCTGGACACATGAAACAGAGAAAATTGCATTACCATCCTCAATGGTCAGCCAATCCAATGCTATAGTTCCACCATCAGGTGTTTGAAATATCTTTCTTCTATAGTTGCAGGCTGGAGGCATCCCAAAGAAATGTAAGAAGGTAGTCTGTAAATGCGGACTACACAACCATGGAGTAGACGAAAACCTGCAAGTAACCTCACAACAACAACACGGTAATAACGTGCAACCTTTGCATTTAAATTCCGCGCGATATATGCAGTGGAAATTTAACTGATTCTAGCCAAACAACAAAAAA…	*	AS:i:1146	EV:Z:0.0
SR_102510	16	UN00172	1	255	399M1D183M	*	0	0	CCACGTATGGCAGTTCCACATTTAGAATATTACATAAATGGACCGGTATATCTTTTATCTTTTTAATCAACAAGAAGATCCTAGCAAACATTACAAAGTTAATTCTGGACACATGAAACAGAGAAAATTGCATTACCATCCTCAATGGTCAGCCAATCCAATGCTATAGTTCCACCATCAGGTGTTTGAAATATCTTTCTTCTATAGTTGCAGGCTGGAGGCATCCCAAAGAAATGTAAGAAGGTAGTCTGTAAATGCGGACTACACAACCATGGAGTAGACGAAAACCTGCAAGTAACCTCACAACAACAACACGGTAATAACGTGCAACCTTTGCATTTAAATTCCGCGCGATATATGCAGTGGAAATTTAACTGATTCTAGCCAAACAACAAAAAA…	*	AS:i:1146	EV:Z:0.0
SR_123932	16	UN00172	1	255	488M1D94M	*	0	0	CCACGTATGGCAGTTCCACATTTAGAATATTACATAAATGGACCGGTATATCTTTTATCTTTTTAATCAACAAGAAGATCCTAGCAAACATTACAAAGTTAATTCTGGACACATGAAACAGAGAAAATTGCATTACCATCCTCAATGGTCAGCCAATCCAATGCTATAGTTCCACCATCAGGTGTTTGAAATATCTTTCTTCTATAGTTGCAGGCTGGAGGCATCCCAAAGAAATGTAAGAAGGTAGTCTGTAAATGCGGACTACACAACCATGGAGTAGACGAAAACCTGCAAGTAACCTCACAACAACAACACGGTAATAACGTGCAACCTTTGCATTTAAATTCCGCGCGATATATGCAGTGGAAATTTAACTGATTCTAGCCAAACAACAAAAAA…	*	AS:i:1146	EV:Z:0.0
SR_034162	0	UN00172	9	255	44M1I45M1I8M1I4M	*	0	0	GGCAGTTCCACATTTAGAATATTACATAAATGGACCGGTATATCTTTTTATCTTTTTAATCAACAAGAAGATCCTAGCAAACATTACAAAAGTTAATTCATGGA	*	AS:i:178	EV:Z:4e-45
SR_060168	0	UN00172	9	255	44M1I349M1I89M1I14M1I16M1D127M1D14M8S	*	0	0	GGCAGTTCCACATTTAGAATATTACATAAATGGACCGGTATATCTTTTTATCTTTTTAATCAACAAGAAGATCCTAGCAAACATTACAAAGTTAATTCTGGACACATGAAACAGAGAAAATTGCATTACCATCCTCAATGGTCAGCCAATCCAATGCTATAGTTCCACCATCAGGTGTTTGAAATATCTTTCTTCTATAGTTGCAGGCTGGAGGCATCCCAAAGAAATGTAAGAAGGTAGTCTGTAAATGCGGACTACACAACCATGGAGTAGACGAAAACCTGCAAGTAACCTCACAACAACAACACGGTAATAACGTGCAACCTTTGCATTTAAATTCCGCGCGATATATGCAGTGGAAATTTAACTGATTCTAGCCAAACAACAAAAAAATTAAAT…	*	AS:i:1253	EV:Z:0.0
CS_023926	0	UN00172	11	255	3S494M1I207M	*	0	0	GGACAGTTCCACATTTAGAATATTACATAAATGGACCGGTATATCTTTTATCTTTTTAATCAACAAGAAGATCCTAGCAAACATTACAAAGTTAATTCTGGACACATGAAACAGAGAAAATTGCATTACCATCCTCAATGGTCAGCCAATCCAATGCTATAGTTCCACCATCAGGTGTTTGAAATATCTTTCTTCTATAGTTGCAGGCTGGAGGCATCCCAAAGAAATGTAAGAAGGTAGTCTGTAAATGCGGACTACACAACCATGGAGTAGACGAAAACCTGCAAGTAACCTCACAACAACAACACGGTAATAACGTGCAACCTTTGCATTTAAATTCCGCGCGATATATGCAGTGGAAATTTAACTGATTCTAGCCAAACAACAAAAAAATAAATA…	*	AS:i:1382	EV:Z:0.0
CR_066274	0	UN00173	1	255	514M6S	*	0	0	GTTCTGTGTGGAGGACACTGATTGATTACTTTGTTTCCCGACATGCCTGCAGCAATCTGAATGGGACGTCCTTACATCAGTCGTCTTCCACAACCTGCAGAAATGCATAGCACGGTAGATGATTATATACATATTGTGATTAGAGTAATTTTGTATCAACATGTTGATAGTGGTGACAGTTTTATCTTTATTTGACTTGCTTATTAGGAGAAAACTATTCATATATTTGCAAACTTACCTTTGCTATTCATAGCTCTGTTATCTGACTAGGATTCTTATTTATTATTTTTGGGGTATTGAGTTTAAATGAGTGCACTAAGCAATTAAGCCTGCAGATATTCTGGGATCACCATGAATTAGAGATGATTCAACAAAGTCCACTATATCAGGAAACAATTA…	*	AS:i:1019	EV:Z:0.0
CS_068780	0	UN00173	208	255	203M1D21M1D326M	*	0	0	GAGAAAACTATTCATATATTTGCAAACTTACCTTTGCTATTCATAGCTCTGTTATCTGACTAGGATTCTTATTTATTATTTTTGGGGTATTGAGTTTAAATGAGTGCACTAAGCAATTAAGCCTGCAGATATTCTGGGATCACCATGAATTAGAGATGATTCAACAAAGTCCACTATATCAGGAAACAATTAGGCAGAAGAAATCGTTGAAACTGATTTTTTGGTGATTATGGAGGTTACTACTTGAACTTCAATTTTTTGCTTGGTCCAATTTCTCTCCTGATAGCAGTTATTGTCAGTACCAGCAGTATCCCCTGAAATTAATTTTTTATTGCAGTGTTTCAGTTCATTTTTCTCCTCTTCTCCATTTGCTTGACTAGTTCACTTCTCATTAGTCAA…	*	AS:i:1076	EV:Z:0.0
CR_114199	0	UN00174	1	255	647M1D3M1I68M1I208M	*	0	0	GACTGTTGAAATCTGTAGACTACTGAGCAAAGAAGAGTCTGAAATTGGGTTTGCGGGAAAGTAATGGGAGATGACAAATCGGGGATGGTGGGTACTATTGGGAACTCCAGTAGAGAAAGAGATCGGGAGCTTCTCATACCCGTGGATGTCTCCGCCGGCGTTGACGACCATGAGTCCAAGCCGTCGTCCTCCGCCGCGTCTGCTCACCACCTTCATTCCGGCCGCGAGACTTTCTACAAAGTTGTTAGGAGTTGGGCTTCAAAGAAATTCATGACTGGATGTGTCATTCTATTTCCAATAGCAGTGACATTTTATATAACATGGTGGTTTATTCACTTTGTGGATAGCTTTTTCTCCCCCATCTATATGCAGCTTGGTATCAATATATTTGGTCTCGGA…	*	AS:i:1800	EV:Z:0.0
CS_041071	16	UN00174	12	255	301M1D419M	*	0	0	TCTGTAGACTACTGAGCAAAGAAGAGTCTGAAATTGGGTTTGCGGGAAAGTAATGGGAGATGACAAATCGGGGATGGTGGGTACTATTGGGAACTCCAGTAGAGAAAGAGATCGGGAGCTTCTCATACCCGTGGATGTCTCCGCCGGCGTTGACGACCATGAGTCCAAGCCGTCGTCCTCCGCCGCGTCTGCTCACCACCTTCATTCCGGCCGCGAGACTTTCTACAAAGTTGTTAGGAGTTGGGCTTCAAAGAAATTCATGACTGGATGTGTCATTCTATTTCCAATAGCAGTGACATTTATATAACATGGTGGTTTATTCACTTTGTGGATAGCTTTTTCTCCCCCATCTATATGCAGCTTGGTATCAATATATTTGGTCTCGGATTTGTGACCTCA…	*	AS:i:1419	EV:Z:0.0
CR_066308	0	UN00174	31	255	50M1D14M1I10M1I38M1I212M	*	0	0	AGAAGAGTCTGAAATTGGGTTTGCGGGAAAGTAATGGGAGATGACAAATCGGGATGGTGGGTACGTATTGGGAACGTCCAGTAGAGAAAGAGATCGGGAGCTTCTCATACCCGTGGGATGTCTCCGCCGGCGTTGACGACCATGAGTCCAAGCCGTCGTCCTCCGCCGCGTCTGCTCACCACCTTCATTCCGGCCGCGAGACTTTCTACAAAGTTGTTAGGAGTTGGGCTTCAAAGAAATTCATGACTGGATGTGTCATTCTATTTCCAATAGCAGTGACATTTTATATAACATGGTGGTTTATTCACTTTGTGGATAGCTTTTTCT	*	AS:i:614	EV:Z:1e-176
SR_031824	0	UN00174	34	255	359M1I325M	*	0	0	AGAGTCTGAAATTGGGTTTGCGGGAAAGTAATGGGAGATGACAAATCGGGGATGGTGGGTACTATTGGGAACTCCAGTAGAGAAAGAGATCGGGAGCTTCTCATACCCGTGGATGTCTCCGCCGGCGTTGACGACCATGAGTCCAAGCCGTCGTCCTCCGCCGCGTCTGCTCACCACCTTCATTCCGGCCGCGAGACTTTCTACAAAGTTGTTAGGAGTTGGGCTTCAAAGAAATTCATGACTGGATGTGTCATTCTATTTCCAATAGCAGTGACATTTTATATAACATGGTGGTTTATTCACTTTGTGGATAGCTTTTTCTCCCCCATCTATATGCAGCTTGGTATCAATATATTTGGTTCTCGGATTTGTGACCTCAATCACTTTCATTTTCTTGGT…	*	AS:i:1348	EV:Z:0.0
CS_074559	0	UN00174	283	255	73M1D5M1I255M1I201M1D7M1D74M1D76M	*	0	0	GTCATTCTATTTCCAATAGCAGTGACATTTTATATAACATGGTGGTTTATTCACTTTGTGGATAGCTTTTTCTCCCCACTCTATATGCAGCTTGGTATCAATATATTTGGTCTCGGATTTGTGACCTCAATCACTTTCATTTTCTTGGTTGGCGTATTCATGTCATCATGGTTGGGGGCATCTGTTTTAAGTCTTGGGGAATGGTTCATCAAAAGAATGCCTTTTGTTCGTCATATCTATAATGCCTCTAAGCAAATTAGTTCTGCCATATCTCCAGATCAGAACACTCAGGCTTTCAAGGAAGTGGCCATCATAAGGCATCCACGTATTGGTGAAATATGCATTTGGGTTCATTACTTCTTCTGTTGTTCTTCAGAACTATTCAGGAGATGAAGAGCT…	*	AS:i:1328	EV:Z:0.0
SR_100366	16	UN00175	1	255	263M1D265M3S	*	0	0	CGTATGATGAGTCGGCCAATGGAAGAGGATGCCCCTGGGAAGAATGAGGAAGAGGAATTCAACACTGGCCCACTTTCTGTTCTTATGATGAGTGTTAGAAACAACACTCAGGTGCTCATAAACTGCCGGAACAACAGAAAGCTGCTGGGCCGTGTCAGGGCTTTTGATCGTCACTGCAATATGGTGCTGGAAAATGTTAGAGAGATGTGGACTGAGGTTCCAAAGACTGGCAAAGGGAAAAAGAAAGCACTACCTGTTAACAAGGACAGGTTTATTAGCAAGATGTTCCTTCGTGGAGATTCAGTGATCATTGTTCTCAGAAATCCTAAATAGATGGTAACTACTGCAACAATATTTCTCCTGGCACTGGCCCTTCATAGGATCAATATGGCATTTTGG…	*	AS:i:1039	EV:Z:0.0
SS_112716	0	UN00175	127	255	259M	*	0	0	CGGAACAACAGAAAGCTGCTGGGCCGTGTCAGGGCTTTTGATCGTCACTGCAATATGGTGCTGGAAAATGTTAGAGAGATGTGGACTGAGGTTCCAAAGACTGGCAAAGGGAAAAAGAAAGCACTACCTGTTAACAAAGGACAGGTTTATTAGCAAGATGTTCCTTCGTGGAGATTCAGTGATCATTGTTCTCAGAAATCCTAAATAGATGGTAACTACTGCAACAATATTTCTCCTGGCACTGGCCCTTCATAGGATC	*	AS:i:513	EV:Z:1e-145
CR_066334	0	UN00175	348	255	27M1D5M1D2M1I191M	*	0	0	CAACAATATTTCTCCTGGCACTGGCCCTCATAGAGTCAATATGGCATTTTGGTTTGATGTGGACTCATTGTATGATATTTTAGAGCTGACTTTTCCTTATAATGCACTATTAGTCTTGCTATTGCTGCTATGTGTATTGTTCTTAGTTGAAGAATTTGTCAGGATGTCTGTTAGATTTGTGAGGGAGATTTTGTAATCATGCTTAAGTGAATCAAATTTATTTTGG	*	AS:i:424	EV:Z:1e-119
CR_066352	0	UN00176	1	255	448M1D142M1D7M1D48M	*	0	0	TCTGTACCCATGGCTACCACGGAGGGTTGCTTGGTGGCCAGCACCAACAGGGTGGTCAAAGCCATCTATGCCTCCGGAGGTGCAACCAGTGTGGTGTTAAGGGATGGGATGACTAGAGCTCCAGTGGTGAGATTCTCCACCGCCCAAAGAGCCGCGCAGTTGAAGCTTTTCTTGGAATGACCCTTTAAGTTTCCGAGACCATTGCCGGCGCATTCAATAAATCTAGTCGTTTCGCTCGTCTCCAGAGCATCAAATGTGCTATCGCGGGCAAGAATCTCTACATGAGATTCACTTGCAGCACTGGCGATGCCATGGGGATGAACATGGTATCCAAGGGCGTCCAGAACGTATTGGACTTCCTCCAGACCGACTTCCCGACATGACATGCATTGGCATCGT…	*	AS:i:1257	EV:Z:0.0
SR_062398	16	UN00176	445	255	9S67M1D7M1D63M1D65M	*	0	0	GGCTGTCGAAATTCGGATCGAAGGCCGCGGTAAGTCAGTGGTGTGTGAGGCCATAATAAAGGAAGAAGTAGTTAAGAAGTACTAAAAACTGATGTTGCCTCCTTAGTAGAGCTCAACATGCTCAAGAATCTCACTGGATCCGCCATGCGGGAGGCTCTTGGTGGGATTCAACGCCCACGCCGCCAACATTGTGTCTGCAGTCTACATCGCC	*	AS:i:379	EV:Z:1e-105
SR_126986	0	UN00177	1	255	311M	*	0	0	GACCTCGTACCTTTTGTATAATGGGTCAGCGAGTTGATCTGTCGAGCAAGCTTAAGCCGAGAGGCGTAGGCGCAGCGAAAGCGAGTCTGAATAGGGCGAATTGAGTTCGACGGATCAGACCCGAAACCGGGTGATCTAGCCATGAGCAGGCTGAAGGTGCGGTAACACGCACTGGAGGGCCGAACCCACTCCTGTTGAAAAAGTAAGGGGAGTGACTTGTGGCTAGGGGTGAAAGGCCAATCAAACTCGGAGATAGCTGGTTCTCCGCGAAAAGCTATTTAGGTAGCGCGTCAGAGTTTACGCCGTCGGGG	*	AS:i:609	EV:Z:1e-174
CR_066410	0	UN00177	23	255	183M1D5M1D60M1D241M	*	0	0	GGGTCAGCGAGTTGATCTGTCGAGCAAGCTTAAGCCGAGAGGCGTAGGCGCAGCGAAAGCGAGTCTGAATAGGGCGATTTGAGTTCGACGGATCAGACCCGAAACCGGGTGATCTAGCCATGAGCAGGCTGAAGGTGCGGTAACACGCACTGGAGGGCCGAACCCACTCCTGTTGAAAAAGTAGGGGATGACTTGTGGCTAGGGGTGAAAGGCCAATCAAACTCGGAGATAGCTGGTTCTCCGCGAAAGCTATTTAGGTAGCGCGTCAGAGTTTACGCCGTCGGGGTGAGAGCACTGGATGGGCTAGGGGATTCAAACTCCTACCAAACCTAACCAAACTCCGAATACCGATGAGCGCGTCTCTGGCAGACACACGGCAGGAGCTAACTTCTGTCGTGA…	*	AS:i:948	EV:Z:0.0
CR_066433	0	UN00178	1	255	563M	*	0	0	GGCAATTGCGCTATCGGTTGGGATTGTGACCTTGGGAATGTTATCCGCTCTCGGATTTTACCTCTACAAACACCGCGTGAAACGCCCCGACAGTATCAATCAAATGCTCGTAGGCGACGGCGGCGGCGGCGGCAGCTCCCAGAGGATCAATGAGGAGTCGAGAATGCCGCCGTCAACTTTTCTGTACATTGGGACTGTTGAGCCGTCAACTCGGACGACTTCCGTTAGTGAGACCAACGAGGCAAACGGGTCGCCGTATCGGAAACTGAGCTCCGTGAAAAGATCCGATCGGTACCGGCCGAGTCCGGACCTTCAGCCGCTGCCGCCGCTGAGCAAGCCGCAGCCGCCTCCCGATATCACCTCGCCGCCGGCAATGTCGTCGTCCGATGAAGAGAGCCG…	*	AS:i:1116	EV:Z:0.0
SR_019002	16	UN00178	461	255	9S597M	*	0	0	CCACGTATGCCCGTTTCGCGGCGGAGCCAGGCAAAAGAGGAGGCGCGTGCTAATTATATTAATAATAATAATTCTTCTACTCCTCATTCAAAGAGAACTTCTCCGAAATCACGCCTCTCTGCTTCTCCGTCGGATGTAAAGCCGGCGATTATACCCTCAATCAAACAATCTCCGGCGCCGTCGCAATATGATAGACCTACCATGCCTTACATTCCTAAAAGGGCAAAGTTCTCATCACCGCCTCCGCCGCCAGATATGGCGCGGCTTCAATTAATAAGCGGCCAAACCCAGCAACCATCAAAACTCCCAATTCCTCCACCTCCGCCGTCAACTTTTCTGTACATTGGGACTGTTGAGCCGTCAACTCGGACGACTTCCGTTAGTGAGACCAACGAGGCA…	*	AS:i:1183	EV:Z:0.0
CS_067995	16	UN00179	1	255	304M	*	0	0	GGCGGGCGGGGATCTCGAAACCATTGGCAATCTTGCGGTCTAGTGTCATGCCTTGCTTGATGAAGAAGGTCGCGGTTTGTGACACACAAATCCCGAATGGCAGAGTGGTTAACCAAATGGGAATCATGTTGATCACCAGCTTCATCTCCTCCACTTTTGTCACGGTTACAAGCCTCCATGGATTCTCTGCTGCCTCCTCACCTAAACTTCCTTTCTCTTCTCTGATTGCAGCTTTGTCAAGAAACTTGAGCTTTCCAGTGTGGCACAGAAGTCTCCCACGGGCGTATTCTGACTTGGGAACTTC	*	AS:i:595	EV:Z:1e-170
SS_041045	0	UN00179	74	255	2S274M1D397M	*	0	0	GTGGTTTGTGACACACAAATCCCGAATGGCAGAGTGGTTAACCAAATGGGAATCATGTTGATCACCAGCTTCATCTCCTCCACTTTTGTCACGGTTACAAGCCTCCATGGATTCTCTGCTGCCTCCTCACCTGAACTTCCTTTCTCTTCTCTGATTGCAGCTTTGTCAAGAAACTTGAGCTTTCCAGTGTGGCACAGAAGTCTCCCACGGGCATATTCTGACTTGGGAACTTCATACAACTCTGCAGAAGAAGAAGGGCATGGGAGATTTCTTTTTCTAATGGCTGCAACAAGGACCTGTAACATTGGTGTCAAGGGACTCCCACCAGCCTTCCTATACCTATAAAATGGCCTTCCAATGCAGAAAACCACAATGCTAAAAGCCATAACTGCAGTGAGA…	*	AS:i:1314	EV:Z:0.0
CR_066437	0	UN00179	297	255	46M1D214M1I1M1I2M1I5M1I2M1I9M1I2M2I18M1I417M	*	0	0	GGAACTTCATACAACTCTGCAGAAGAAGAAGGGCATGGGAGATTTCTTTTTCTAATGGCTGCAACAAGGACCTGTAACATTGGTGTCAAGGGACTCCCACCAGCCTTCCTATACCTATAAAATGGCCTTCCAATGCAGAAAACCACAATGCTAAAAGCCATAACTGCAGTGAGAATCATATCTGCTAAAGCCCAGCTAACATGGTCTTGAATGTAAACTATAAACGTCACCCCAACTAAGATCCCCGAGCAAAGCCCAAAAGCTTACCACCCAACTTGAAAAAATGAAACATCTTCTGCTTCCTTTCTATCCGGGTGATCATCGTCGAACTGATCAGCTCCAAAGCTCTCCAGGGAGGGCTTGTGGCCTCCCGTCCCTATCGATATCATGTAAATCGTG…	*	AS:i:1342	EV:Z:0.0
CS_061172	16	UN00179	297	255	633M	*	0	0	GGAACTTCATACAACTCTGCAGAAGAAGAAGGGCATGGGAGATTTCTTTTTTCTAATGGCTGCAACAAGGACCTGTAACATTGGTGTCAAGGGACTCCCACCAGCCTTCCTATACCTATAAAATGGCCTTCCAATGCAGAAAACCACAATGCTAAAAGCCATAACTGCAGTGAGAATCATATCTGCTAAAGCCCAGCTAACATGGTCTTGAATGTAAACTATAAACGTCACCCCAACTAAGATCCCCGAGCAAAGCCCAAAGTTCCACCAATTGAAAAAAGACATCTTCTGCTTCCTTTCATCCGGGTGATCATCGTCGAACTGATCAGCTCCAAAGCTCTCCAGGGAGGGCTTGTGGCCTCCCGTCCCTATCGATATCATGTAAATCGCGAGGAAGAA…	*	AS:i:1255	EV:Z:0.0
SR_064428	16	UN00179	299	255	17M1I614M	*	0	0	AACTTCATACAACTCTGTCAGAAGAAGAAGGGCATGGGAGATTTCTTTTTTCTAATGGCTGCAACAAGGACCTGTAACATTGGTGTCAAGGGACTCCCACCAGCCTTCCTATACCTATAAAATGGCCTTCCAATGCAGAAAACCACAATGCTAAAAGCCATAACTGCAGTGAGAATCATATCTGCTAAAGCCCAGCTAACATGGTCTTGAATGTAAACTATAAACGTCACCCCAACTAAGATCCCCGAGCAAAGCCCAAAGTTCCACCAATTGAAAAAAGACATCTTCTGCTTCCTTTCATCCGGGTGATCATCGTCGAACTGATCAGCTCCAAAGCTCTCCAGGGAGGGCTTGTGGCCTCCCGTCCCTATCGATATCATGTAAATCGCGAGGAAGAAT…	*	AS:i:1243	EV:Z:0.0
CS_017049	16	UN00179	332	255	6S577M	*	0	0	CGACTGTGGGAGATTTCTTTTTTCTAATGGCTGCAACAAGGACCTGTAACATTGGTGTCAAGGGACTCCCACCAGCCTTCCTATACCTATAAAATGGCCTTCCAATGCAGAAAACCACAATGCTAAAAGCCATAACTGCAGTGAGAATCATATCTGCTAAAGCCCAGCTAACATGGTCTTGAATGTAAACTATAAACGTCACCCCAACTAAGATCCCCGAGCAAAGCCCAAAGTTCCACCAATTGAAAAAAGACATCTTCTGCTTCCTTTCATCCGGGTGATCATCGTCGAACTGATCAGCTCCAAAGCTCTCCAGGGAGGGCTTGTGGCCTCCCGTCCCTATCGATATCATGTAAATCGCGAGGAAGAATATAGCCTCGTGCGCCTTCCTAGGCTCAT…	*	AS:i:1144	EV:Z:0.0
SR_003884	16	UN00180	1	255	512M	*	0	0	GAGCCCACCAGTCCACCACATTGAGTGAGGTAAATTATACTATGAACCATTAGGTAGGAGGACCAGTGTCTAATGCCTATAGTGAGCCCACTAGGCCACCAGATTGAGTGAGGTAAATTATACTATGAACCATGGTCCCACCCATTGTATTATGGACCGTAGATAAATATTCATTTTTAGTATACTGGATGTTCATTTTCTCACTTAGTATAGTTTATTGACTTTGATATTTTATTGCAATTTGAATTTGAGTTTTTGCTGCCCACAATGGGCAATTCCCTCAGCTCCTAGTCTAATATTTCTGTACATTATGTTATGTGTTTCTCTAAATCATGTTACAAAATTTTGTACATTAAACTAAGGTCCACAATACTAGTGGATCCTGGACCCTGGTCGACG…	*	AS:i:1007	EV:Z:0.0
CR_066629	0	UN00180	190	255	4S95M1I107M	*	0	0	GTTCTGTTCATTTTCTCACTTAGTATAGTTTATTGACTTTGATATTTTATTGCAATTTGAATTTGAGTTTTTGCTGCCTACAATGGGCAATTCCCTCAGTCTCCTAGTCTAATATTTCTGTACATTATGTTATGTGTTTCTCTAAATCATGTTACAAAATTTTGTACATTAAACTAAGGTCCACAATACTAGTGGATCCTGGACCCT	*	AS:i:392	EV:Z:1e-109
CR_019544	0	UN00180	298	255	130M1I281M1D77M1D37M1D47M	*	0	0	ATTTCTGTACATTATGTTATGTGTTTCTCTAAATCATGTTACAAAATTTTGTACATTAAACTAAGGTCCACAATACTAGTGGATCCTGGACCCTGGTCGACGATATAAATTGCCCACTCCTAGGCCTTACGCAGATAGTAGAGTGATAAACGACCTATTAAGTGAGAGGACTAGACAACTAGTGTTGGTGTCTATAAAGAACTCACCACATTACGGCTCACCCAGGCAGCTCATTAGGTAGGAGGATTAGTGTCTTGTGCCTATAATGAGCCCACCAGTCCACCACATTGAGTGAGGTAAATTATACTATGAACCATTAGGTAGGAGGACCAGTGTCTAATGCCTATAGTGAGCCCACTAGGCCACCAGATTGAGTGAGGTAAATTATACTATGAACCA…	*	AS:i:1098	EV:Z:0.0
CR_083276	0	UN00180	298	255	90M1D484M	*	0	0	ATTTCTGTACATTATGTTATGTGTTTCTCTAAATCATGTTACAAAATTTTGTACATTAAACTAAGGTCCACAATACTAGTGGATCCTGGACCTGGTCGACGATATAAATTGCCCACTCCTAGGCCTTACAAGATAGTAGAGTGATAAACGACCTATTAAGTGAGAGGACTAGACAACTAGTGTTGGTGTCTATAAAGAACTCACCACATTACGGCTCACCCAGGCAGCTCATTAGGTAGGAGGATTAGTGTCTTGTGCCTATAATGAGCCCACCAGTCCACCACATTGAGTGAGGTAAATTATACTATGAACCATTAGGTAGGAGGACCAGTGTCTAATGCCTATAGTGAGCCCACTAGGCCACCAGATTGAGTGAGGTAAATTATACTATGAACCATG…	*	AS:i:1130	EV:Z:0.0
CS_052742	16	UN00181	1	255	499M1D43M2S	*	0	0	ATTAATCAGAATTCTTTTAAGTTGGGCAGGTGCTTAGTTTGGAATCCTAGCCTTGCTCTTTGGACGATGAACCTTGGAGTTAGCTTGAGTAAGAGATCTATGTTGGAATTTTGTACCATGGAAGGTAAACACTAAGTCAACAACCCTTTTCTAACTATGTGTGATTGAGTATCTTGTAAGGTGGTTTGTTATTGAAGTGTTTGATGATCGAATCCTTGGTTGTGAAGATTAAAGTGTTTATGGATTGAATCTTTTACCAGTCTTGATATTGTTATTGGATACTCCGATGTGGTATGTTTTGGGTAATTAGAAGTGTGCACATGTTACTGGATTGATCTGAACAGGCGAACGCTTTGTACTGTGGCAAGATGTTGCCGTTGAGGTTACTTTCCGTTGTGA…	*	AS:i:1066	EV:Z:0.0
CR_066779	0	UN00181	492	255	659M	*	0	0	ATCTAATAATGTTTAAGAGGCTTGTGTATGATGTTGAGCATATTATGATTGAGTTATATGACATTAGGGCTCGACTTTTGTGTAAAGTTGAGAATCTCTTGGAACAAGTGAATTTTAGTTGTTGAACCGTTTGTTGATTCGTCTAAAAGATTGAGAAAGAATATGAGAGATGGGTAGAGCTTTGTGCTTTTGTACACTAAGTGTTTGAATTTTGTGGAAGTGTTTATGACTTATGGTTTAGAGTTGGAAGTGTGCGTAAGAAGGTTGTAAGACTTCGTGGGTTTGGTGCGCCGCGTGCTCGGAATTTGAGAAAGAGCTTGGCACTTGTGATTTAAAATTGGGAGTTTGTGCAAGGGTTGAGAGGATATGCCCTATTCTGTGAACGTTGATTCATCGTCT…	*	AS:i:1306	EV:Z:0.0
CR_053829	0	UN00182	1	255	30M1I425M1D394M	*	0	0	GTTTTGTTTTTGTGAATTGTGATTGACTAATTTTTTATTACTCTAATTAAATACTAAAATAAAAAAGTCATCATAAATTTTGGATAATGAGAGAAACTTATAGTTACTATCTGAGGGCGTTTATTGAGTAAATCTTGTCTTAAACCGCTATCGTTGAGAGTCAAACTTATCATACGAATAGAAGTATTCCACTTGCATGGTAATAATATAAGTTCTATCTCACTGTATTGGTCTTATTTTTCTTATTAGTTTTTCTGGTCGACTAATTTTCATTACTCCAATTATGTACTAAGGTAAGAAATCATACAAATTATGGATGACGAGAGAAACCTACAGTTACTATCCAAGGGTGTTCACTGGACAAATCTCGCCTTAAATTACTCTTGTTGAGAGTCAAAC…	*	AS:i:1669	EV:Z:0.0
CR_065510	0	UN00182	1	255	531M6S	*	0	0	GTTTTGTTTTTGTGAATTGTGATTGACTAATTTTTATTACTCTAATTAAATACTAAAATAAAAAAGTCATCATAAATTTTGGATAATGAGAGAAACTTATAGTTACTATCTGAGGGCGTTTATTGAGTAAATCTTGTCTTAAACCGCTATCGTTGAGAGTCAAACTTATCATACGAATAGAAGTATTCCACTTGCATGGTAATAATATAAGTTCTATCTCACTGTATTGGTCTTATTTTTCTTATTAGTTTTTCTGGTCGACTAATTTTCATTACTCCAATTATGTACTAAGGTAAGAAATCATACAAATTATGGATGACGAGAGAAACCTACAGTTACTATCCAAGGGTGTTCACTGGACAAATCTCGCCTTAAATTACTCTTGTTGAGAGTCAAACT…	*	AS:i:1053	EV:Z:0.0
CS_083613	0	UN00182	1	255	30M1I348M1I149M1I48M1I24M	*	0	0	GTTTTGTTTTTGTGAATTGTGATTGACTAATTTTTTATTACTCTAATTAAATACTAAAATAAAAAAGTCATCATAAATTTTGGATAATGAGAGAAACTTATAGTTACTATCTGAGGGCGTTTATTGAGTAAATCTTGTCTTAAACCGCTATCGTTGAGAGTCAAACTTATCATACGAATAGAAGTATTCCACTTGCATGGTAATAATATAAGTTCTATCTCACTGTATTGGTCTTATTTTTCTTATTAGTTTTTCTGGTCGACTAATTTTCATTACTCCAATTATGTACTAAGGTAAGAAATCATACAAATTATGGATGACGAGAGAAACCTACAGTTACTATCCAAGGGTGTTCACTGGACAAATCTCGCCTTAAATTTACTCTTGTTGAGAGTCAAA…	*	AS:i:1152	EV:Z:0.0
CR_066993	0	UN00182	4	255	158M1I47M1I156M1I12M1I21M1I8M	*	0	0	TTGTTTTTGTGAATTGTGATTGACTAATTTTTATTACTCTAATTAAATACTAAAATAAAAAAGTCATCATAAATTTTGGATAATGAGAGAAACTTATAGTTACTATCTGAGGGCGTTTATTGAGTAAATCTTGTCTTAAACCGCTATCGTTGAGAGTCAAAACTTATCATACGAATAGAAGTATTCCACTTGCATGGTAATAATATAAAGTTCTATCTCACTGTATTGGTCTTATTTTTCTTATTAGTTTTTCTGGTCGACTAATTTTCATTACTCCAATTATGTACTAAGGTAAGAAATCATACAAATTATGGATGACGAGAGAAACCTACAGTTACTATCCAAGGGTGTTCACTGGACAAAATCTCGCCTTAAAATTACTCTTGTTGAGAGTCAAAA…	*	AS:i:761	EV:Z:0.0
CR_009146	0	UN00182	6	255	620M	*	0	0	GTTTTTGTGAATTGTGATTGACTAATTTTTATTACTCTAATTAAATACTAAAATAAAAAAGTCATCATAAATTTTGGATAATGAGAGAAACTTATAGTTACTATCTGAGGGCGTTTATTGAGTAAATCTTGTCTTAAACCGCTATCGTTGAGAGTCAAACTTATCATACGAATAGAAGTATTCCACTTGCATGGTAATAATATAAGTTCTATCTCACTGTATTGGTCTTATTTTTCTTATTAGTTTTTCTGGTCGACTAATTTTCATTACTCCAATTATGTACTAAGGTAAGAAATCATACAAATTATGGATGACGAGAGAAACCTACAGTTACTATCCAAGGGTGTTCACTGGACAAATCTCGCCTTAAATTACTCTTGTTGAGAGTCAAACTTATAA…	*	AS:i:1229	EV:Z:0.0
CR_074969	0	UN00182	6	255	519M	*	0	0	GTTTTTGTGAATTGTGATTGACTAATTTTTATTACTCTAATTAAATACTAAAATAAAAAAGTCATCATAAATTTTGGATAATGAGAGAAACTTATAGTTACTATCTGAGGGCGTTTATTGAGTAAATCTTGTCTTAAACCGCTATCGTTGAGAGTCAAACTTATCATACGAATAGAAGTATTCCACTTGCATGGTAATAATATAAGTTCTATCTCACTGTATTGGTCTTATTTTTCTTATTAGTTTTTCTGGTCGACTAATTTTCATTACTCCAATTATGTACTAAGGTAAGAAATCATACAAATTATGGATGACGAGAGAAACCTACAGTTACTATCCAAGGGTGTTCACTGGACAAATCTCGCCTTAAATTACTCTTGTTGAGAGTCAAACTTATAA…	*	AS:i:1029	EV:Z:0.0
CR_026920	16	UN00182	11	255	8S37M1D791M	*	0	0	CCNAAGTATGTGAATTGTGATTGACTAATTTTTATTACTCTAATTAATACTAAAATAAAAAAGTCATCATAAATTTTGGATAATGAGAGAAACTTATAGTTACTATCTGAGGGCGTTTATTGAGTAAATCTTGTCTTAAACCGCTATCGTTGAGAGTCAAACTTATCATACGAATAGAAGTATTCCACTTGCATGGTAATAATATAAGTTCTATCTCACTGTATTGGTCTTATTTTTCTTATTAGTTTTTCTGGTCGACTAATTTTCATTACTCCAATTATGTACTAAGGTAAGAAATCATACAAATTATGGATGACGAGAGAAACCTACAGTTACTATCCAAGGGTGTTCACTGGACAAATCTCGCCTTAAATTACTCTTGTTGAGAGTCAAACTTAT…	*	AS:i:1633	EV:Z:0.0
CR_094173	16	UN00182	60	255	175M1I29M1I495M	*	0	0	AAAAAAGTCATCATAAATTTTGGATAATGAGAGAAACTTATAGTTACTATCTGAGGGCGTTTATTGAGTAAATCTTGTCTTAAACCGCTATCGTTGAGAGTCAAACTTATCATACGAATAGAAGTATTCCACTTGCATGGTAATAATATAAGTTCTATCTCACTGTATTGGTCTTAATTTTTCTTATTAGTTTTTCTGGTCGACTAAATTTTCATTACTCCAATTATGTACTAAGGTAAGAAATCATACAAATTATGGATGACGAGAGAAACCTACAGTTACTATCCAAGGGTGTTCACTGGACAAATCTCGCCTTAAATTACTCTTGTTGAGAGTCAAACTTATAACTTTGTAATTATCAAGTCAGCAGTACAACCAATATCCCGAAAGTTCATCACA…	*	AS:i:1372	EV:Z:0.0
CR_111713	16	UN00182	61	255	408M	*	0	0	AAAAAGTCATCATAAATTTTGGATAATGAGAGAAACTTATAGTTACTATCTGAGGGCGTTTATTGAGTAAATCTTGTCTTAAACCGCTATCGTTGAGAGTCAAACTTATCATACGAATAGAAGTATTCCACTTGCATGGTAATAATATAAGTTCTATCTCACTGTATTGGTCTTATTTTTCTTATTAGTTTTTCTGGTCGACTAATTTTCATTACTCCAATTATGTACTAAGGTAAGAAATCATACAAATTATGGATGACGAGAGAAACCTACAGTTACTATCCAAGGGTGTTCACTGGACAAATCTCGCCTTAAATTACTCTTGTTGAGAGTCAAACTTATAACTTTGTAATTATCAAGTCAGCAGTACAACCAATATCCCGAAAGTTCATCACAAAT…	*	AS:i:809	EV:Z:0.0
CR_082021	16	UN00182	260	255	6S580M	*	0	0	TATGTTGACTAATTTTCATTACTCCAATTATGTACTAAGGTAAGAAATCATACAAATTATGGATGACGAGAGAAACCTACAGTTACTATCCAAGGGTGTTCACTGGACAAATCTCGCCTTAAATTACTCTTGTTGAGAGTCAAACTTATAACTTTGTGATTATCAAGTCAGCAGTACAACCAATATCCCGAAAGTTCATCACAAATGAAAATATTATTGGCACCAATGTAAGAATTCAAGTAAAATAAATTGATGGGAACAAGTAAAATAAATTGTTGTAGTAGGTGGAAAATGTGAATAAATAAATAAATAAATATAAAATAGATTCTGACCTGGATCAGCATTTACGGCACTGATGAGTTCAAAGGAGACCTTCTGGCCGACCAATTCATGGACTGT…	*	AS:i:1142	EV:Z:0.0
CS_037539	16	UN00182	660	255	92M1I86M	*	0	0	ATAGAAGCACCAACGTCCTTCAGGTCCAACGCATTCTTCTTCATCAACACCACCGTGCCTTTGATCTTCGTCTTCTCCTCGGCGCCACCATGATTTTCCGGTGATGGCATCCACAATCTTGTCCAGAATCATCCTTAGTTTTCTCGAACAAAGATCTGCACAACGTATTAATGAAGTAG	*	AS:i:337	EV:Z:1e-92
CR_067022	0	UN00183	1	255	154M1D2M1D5M1D5M1D14M1I139M1D43M1D8M1I3M1D280M	*	0	0	GTTATTTTGTTGTGCTATTACGAAGACTTAAACAGCCAAAAGCTCAGAATGCTACTGCTACTTATGGCAATTTTTGCCATTATTGGCATTTCTCATCAGGCAGAGATAAGAGTGGAGAGTAGGTGCTCCTTCCCAATCTGGATACAAGATGCCCAACACAGTCATGTGCGCTGGTGGGTTGCACCTATTAGATTAACAGCTGGACAGGCTTTTACCTACCAAATTCCAGGAGGAGGTTGGGCTGGTCGGATGTGGCCAAAGATTGAGTGCGATGGAGGTGGACAGAACTGCCTTTTTGGCCAGTCATCACCACCGTGCCCTCGGATGGTTGCCAACCACCAGCTGATACCAAAATAGAATTTTCTTTCCATTCAACACTAATGATCAATCATGGTATGA…	*	AS:i:1231	EV:Z:0.0
CR_033610	0	UN00183	5	255	658M	*	0	0	TTTTGTTGTGCTATTACGAAGACTTAAACAGCCAAAAGCTCAGAATGCTACTGCTACTTATGGCAATTTTTGCCATTATTGGCATTTCTCATCAGGCAGAGATAAGAGTGGAGAGTAGGTGCTCCTTCCCAATCTGGATACAAGATGCCCCAAACACAGGTCATGGTGCGCTGGTGGGTTCACCTATTAGATTAACAGCTGGACAGGCTTTTACCTACCAAATTCCAGGAGGAGGTTGGGCTGGTCGGATGTGGCCAAAGATTGAGTGCGATGGAGGTGGACAGAACTGCCTTTTTGGCCAGTCATCACCACCGTGCCCCTCGGATGGTTGCCAACCACCAGCTGATACCAAAATAGAATTTTTCTTTCCATCAAACACTAATGATCAATCATGGTATG…	*	AS:i:1304	EV:Z:0.0
CR_029536	0	UN00183	155	255	765M	*	0	0	CAAACACAGGTCATGGTGCGCTGGTGGGTTCACCTATTAGATTAACAGCTGGACAGGCTTTTACCTACCAAATTCCAGGAGGAGGTTGGGCTGGTCGGATGTGGCCAAAGATTGAGTGCGATGGAGGTGGACAGAACTGCCTTTTTGGCCAGTCATCACCACCGTGCCCCTCGGATGGTTGCCAACCACCAGCTGATACCAAAATAGAATTTTTCTTTCCATCAAACACTAATGATCAATCATGGTATGACATTTCTCTTGTAGATGGATACAGTCAGGGTGTTTCAATTATTCCTCGCCAACAGGGTGGTAGCTGCGTGGCAACATATTGCAATGTGGGTGTGGATTCATGTCCTACGAGTGAGACTCAAGGTCTCGGTGATCTCAGAGTTTTCAGGA…	*	AS:i:1516	EV:Z:0.0
SR_039991	0	UN00184	1	255	179M1D13M1D473M	*	0	0	GGAAGAAAACCAAGTTCAAATCCTTGTAAACATGGTAGAAAAACAGAATAGAGGATGATATCCAAAATGTGTAGTTTTGACAAAAGCATACAAATTGTGAAACATCACATTCAAATAGTGTACTTGAACACGGGAATAAATGCTCAAACAATAGCTCACATTGCCTGATGTTCTAAGCTGTAATGGCTATGGACCTAAGGAAATGAGCATATTATCTAGGAGAAGCTAGAGCTTGGGGGAGCACCACCTCCAATCCTCCGGCACCACGTCCAAATCCAGGCCTTCCACCCAGACCCCCTGCAAGCAAGGCTGGTATCCAGCCGGGAGCTACCACCCCGTTTGCTCCCTCCCTTAACCTTCCAACCCACGGAGGACCTCTAGGGCCACCGCGATACCCAT…	*	AS:i:1304	EV:Z:0.0
CR_067084	0	UN00184	132	255	105M	*	0	0	GGGAATAAATGCTCAAACAATAGCTCACATTGCCTGATGTTCTAAGCTAGTAATGGCTATGGAACCTAAGGAAATGAGCATATTATCTAGGAGAAGCTAGAGCTT	*	AS:i:208	EV:Z:4e-54
CR_067174	0	UN00185	1	255	112M1I7M1D57M	*	0	0	GAAGAATCGACGAGGAATCGATAAGACAATAGAAAGGAAGAAGGAGGAGAAGACAACGAAGACATGTATACATTTAATCACTGGGTGGAGAGAAAGAATCGGCTTAAAATTTTGAAGTTGTAGTGAACGATGTAAGCCTTTGTCCACTATTCGTTCCCCCTAGAACATAAGTGAATG	*	AS:i:335	EV:Z:5e-92
CR_022617	16	UN00185	97	255	7S87M1D303M	*	0	0	TAGAGAAAATCGGCTTAAAATTTGAAGTTGATAGTGAACGATGTAAGCCTTTGTCCACTATTCGTTCCCCCTAGAACATAAGTGAATGAAAAAGCGTGAGGATAATTCTAAACTCGAGATGTTAGAAGGTGCGAAATTAATGGGTGCCGGAGCTGCTACAATTGCTTTAGCGGGAGCTGCTGTCGGTATTGGAAACGTTTTAGTTCCTTGATTCATTCCGTGGCGCGAAATCCATCATTGGCTAAACAATTATTTGGTTATGCCATTTGGGCTTTGCTCTAACCGAAGCTATTGCATTGTTTGCCCTAATGATGGCCTTTTGATCTTATTCGTATTCTGATCGAAAGAAAGAAGGAAGGAGGCTACGATCCCCTGAAAATGCCTTTGGAAGTCGGGG	*	AS:i:765	EV:Z:0.0
SR_100589	16	UN00185	167	255	269M1D19M1S	*	0	0	ATAAGTGAATGAAAAAGACGTGAGGATAATTCTAAACTCGAGATGTTAGAAGGTGCGAAATTAATGGGTGCCGGAGCTGCTACAATTGCTTTAGCGGGAGCTGCTGTCGGTATTGGAAACGTTTTAGTTCCTTGATTCATTCCGTGGCGCGAAATCCATCATTGGCTAAACAATTATTTGGTTATGCCATTTGGGCTTTGCTCTAACCGAAGCTATTGCATTGTTTGCCCTAATGATGGCCTTTTGATCTTATTCGTATTCTGATCGAAGAAAGAAGGAAGGAGGCTAG	*	AS:i:563	EV:Z:1e-160
CR_067185	0	UN00186	1	255	133M1D15M1D3M1D108M	*	0	0	GTAGGATTTGCCATCAAACTTATTAAATAATTCAAAAAATTGATCGGGAAGATTCATTGTGTATTTTATTTCGTTTCCTTCCTTATCAGAGAGGGCCCGCCTTAGGGAGCGGGCTTTTAGTTAAAAATTGGGCATGAAAAAGGGGCGTAGTAAGGTAGGCCGGCTTTGCTTATTGTCTATGCTATAAGGGCTGCTCGCCTTTATACGGCTTGGCTTCGCTATCGCTCTTATGTAGGTAGTGGTCCACCTAAAAGTAGTC	*	AS:i:492	EV:Z:1e-139
CS_002824	0	UN00186	4	255	3S139M1D119M	*	0	0	GTCGGATTTGCCATCAAACTTATTAAATAATTCAAAAAATTGATCGGGAAGATTCATTGTGTATTTTATTTCGTTTCCTTCCTTATCAGAGAGGGCCCGCCTTAGGGAGCGGGCTTTTAGTTAAAAATTGGGCAATGAAAAAGGGCGTAAGTAAAGGTAGGCCGGCTTTGCTTATTGTCTATGCTATAAGGGCTGCTCGCCTTTATACGGCTTGGCTTCGCTATCGCTCTTATGTAGGTAGTGGTCCACCTAAAAGTAGTC	*	AS:i:503	EV:Z:1e-142
CR_002684	0	UN00187	1	255	114M1I193M	*	0	0	TTTAGGTTGAACACACGGCCAACGGCCAAACTATCATTCGTTATAAGAGAGATACAAAAGCGTGATTAGAAGTAAGTCATTGAGGGACATTGAAAGTTAAGAGTAAACCCTTCATGGCATCACCACCACGAAGACGGAGGACCAAATGAAGAGTGGACTCCTTCTGAATGTTGTAATCAGAAAGAGTACGTCCGTCCTCGAGCTGCTTGCCGGCGAAGATCAAGCGTGCTGATCGGGAGGAATGCCTTCCTTGTCCTGAATCTTGGCCTTACGGCCTCAATAGAGTCAGAGGACTCAACCTCCAAGGT	*	AS:i:593	EV:Z:1e-169
CR_067249	0	UN00187	66	255	4S18M1D115M	*	0	0	GTGGTTAGAAGTAAGTCATTGAGGACATTGAAAGTTAAGAGTAAACCCTTTAGGCATCACCACCACGAAGACGGAGGACCAAATGAAGAGTGGACTCCTTCTGAATGTTGTAATCAGAAAGAGTACGTCCGTCCTCG	*	AS:i:256	EV:Z:3e-68
CR_083077	0	UN00187	66	255	42M1D96M	*	0	0	TTAGAAGTAAGTCATTGAGGGACATTGAAAGTTAAGAGTAAACCTTTAGGCATCACCACCACGAAGACGGAGGACCAAATGAAGAGTGGACTCCTTCTGAATGTTGTAATCAGAAAGAGTACGTCCGTCCTCGAGCTG	*	AS:i:266	EV:Z:3e-71
CR_006659	0	UN00187	76	255	135M	*	0	0	GTCATTGAGGGACATTGAAAGTTAAGAGTAAACCCTTTAGGCATCACCACCACGAAGACGGAGGACCAAATGAAGAGTGGACTCCTTCTGAATGTTGTAATCAGAAAGAGTACGTCCGTCCTCGAGCTGCTTGCC	*	AS:i:268	EV:Z:7e-72
CR_110925	0	UN00188	1	255	773M1D12M1D6M2S	*	0	0	CAGATTTTGACTCCAAATATTGGAGTTGTATACAGTGGCATGGGACCTGATTCTAGAGTTTTGGTTCGGAAAAGTAGGAAACAAGCCGAACAATATCACCGCCTCTATAAAGTATGAATTCTTTTTGTGTACAAGCTCTGCAAGTTGCATTTTATTACCATTCTTTTGCTTTGTGTGCAAGAACCTTTTATGTTCTTCAAACAAAAAAAAGGTTACTTGTCAAGATTCCCTATGAAGGCAATTGGTATGATTATTTTAAAGCTCGTAGGTGGCAGCAACAATGGAACATTTGCTGATGTTCTCTAACAGATATGTGAAATATGGAATCTCATTTTGTATATTCTGTTAATGGTTAAACACAGGAACCAATCCCTGTCACGCAACTTGTGAGGGAAACCG…	*	AS:i:1554	EV:Z:0.0
CR_067290	0	UN00188	710	255	542M	*	0	0	GTTCAGAGTTCTTACGCCTGCTGAAATTGATGACTACCTACAGGAAGTGGAGTAGTAACGTTTTTCTTGAGAGGGCGGTGGAAAGTGATTCATCTTTTATTGTTAGGTAAAGCAAACAAAGAAAGATTTGTTTTGTGTGACGCGACTATCATCAAACTTTGTTGTTTACAGATATCAGGTCCGTTTGGCCTTTATTGAAACTCTTGAACTTCCAAATCTAGACTGCTCCATATGTTGGACATGGACTGGCTGTCATGTGTAACTTAAATCCTGATTTTACTTTACTTCGGGTTGATTTATGGCTTTGTAGAACACCGGTCGTGCTTTTATATATATCCATATTATATTCTGTACCAACTTACTAGAGGCGAAGATGAAACTTAATAATAATAAGGTTTA…	*	AS:i:1074	EV:Z:0.0
SS_109155	0	UN00189	1	255	543M	*	0	0	GGCGAAGAGGCCCAAATCGGAGCCCTACCCGGGCGGAATGACGGGGAGAGATCCGAACGTGAAGAAGCCGGGATGGCTGAGGCAGAAGGCTCCACAGGGGGAGAAGTATTGGGAGGTGAAGGAGACGCTGTCGGGGCTGAAGCTGCATACTGTGTGCGAGGAGGCGCAGTGCCCTAACATCGGCGAGTGCTGGAACGGCGGCGGAGACGGCATCGCCACCGCCACGATCATGGTGCTCGGGGACACCTGCACCCGCGGCTGCAGATTCTGTGCCGTTAAGACTAGCCGCAACCCTGCTCCTCCCGATCCCTTGGAGCCCTTACACACTGCACAAGCTGTTGCTAGCTGGGGTGTGGACTACATTGTTTTAACCAGTGTTGATCGTGATGATTTACCTGA…	*	AS:i:1076	EV:Z:0.0
CR_049528	0	UN00189	101	255	436M1D336M1D102M	*	0	0	GAGAAGTATTGGGAGGTGAAGGAGACGCTGTCGGGGCTGAAGCTGCATACTGTGTGCGAGGAGGCGCAGTGCCCTAACATCGGCGAGTGCTGGAACGGCGGCGGAGACGGCATCGCCACCGCCACGATCATGGTGCTCGGGGACACCTGCACCCGCGGCTGCAGATTCTGTGCCGTTAAGACTAGCCGCAACCCTGCTCCTCCCGATCCCTTGGAGCCCTTACACACTGCACAAGCTGTTGCTAGCTGGGGTGTGGACTACATTGTTTTAACCAGTGTTGATCGTGATGATTTACCTGATGGTGGGAGTGGCCACTTTGCTGAAACTGTCAGGGCCTTGAAGATACTTAAGCCCGACATTATGGTTGAGTGCTTAACTTCTGATTTCCGAGGGGACCTG…	*	AS:i:1719	EV:Z:0.0
CR_067309	0	UN00189	116	255	577M1D39M1D4M22S	*	0	0	GTGAAGGAGACGCTGTCGGGGCTGAAGCTGCATACTGTGTGCGAGGAGGCGCAGTGCCCTAACATCGGCGAGTGCTGGAACGGCGGCGGAGACGGCATCGCCACCGCCACGATCATGGTGCTCGGGGACACCTGCACCCGCGGCTGCAGATTCTGTGCCGTTAAGACTAGCCGCAACCCTGCTGCTCCCGATCCCTTGGAGCCCTTACACACTGCACAAGCTGTTGCTAGCTGGGGTGTGGACTACATTGTTTTAACCAGTGTTGATCGTGATGATTTACCTGATGGTGGGAGTGGCCACTTTGCTGAAACTGTCAGGGCCTTGAAGATACTTAAGCCCGACATTATGGTTGAGTGCTTAACTTCTGATTTCCGAGGGGACCTGGATGCTGTATCAACT…	*	AS:i:1207	EV:Z:0.0
CS_091061	0	UN00189	294	255	97M1I299M1D232M	*	0	0	CTGCTCCTCCCGATCCCTTGGAGCCCTTACACACTGCACAAGCTGTTGCTAGCTGGGGTGTGGACTACATTGTTTTAACCAGTGTTGATCGTGATGATTTTACCTGATGGTGGGAGTGGCCACTTTGCTGAAACTGTCAGGGCCTTGAAGATACTTAAGCCCGACATTATGGTTGAGTGCTTAACTTCTGATTTCCGAGGGGACCTGGATGCTGTATCAACTCTAGTTCACTCTGGATTAGATGTTTTTGCCCACAACATTGAGACTGTGAAACGACTTCAACGTATTGTTAGAGATCCTAGGGCTGGGTATGAGCAGAGCTTATCTGTCCTTAAACATGCAAAGCTCTTTAAGGAAGGAATGGTAACCAAAACTTCTATCATGCTGGGACTGGGTGAA…	*	AS:i:1231	EV:Z:0.0
CR_070736	0	UN00190	1	255	101M	*	0	0	GTCAAATTAAGGACACGAGTTATGAAGCATTGGCCGATATGGATCATCTATTAATCTTATGCCTTCCTTAGTGTTCAATGAATTGAGATTACCCTATATAG	*	AS:i:192	EV:Z:3e-49
CR_067341	0	UN00190	44	255	12S454M	*	0	0	GCCGACATGGGCTCATCTATTAATCTTATGCCTTCCTTAGTGTTCAATGAATTGAGATTACCCTTTATAGAAGAAACAGATGTAGCCATTTGACTTGGCGATGGAACCGTTAGGTATCCAAGAGGCATGGTAAATGGAGTGCTAGTCAAAGTTAATAATGTTGTTACTACCGTTGACTTCTATATTGTTGATAATTATGATGCCGCTAATGAAAAGATGTTGATTCTTGGGAGACCTTATTTGGCTACTTGCCATGCTACTTTGGATATGGGGCGGTAAGCTTACACTTCGGGGAAGGAGGAAAATCAAGACCGAAATCTCGGTAACTAACCTAAGAAGTGAAGCCAAAACTAAGGAACTACTAAAGGGAAATCCCAAGTTAACAACAAGAAGAGAAAG…	*	AS:i:900	EV:Z:0.0
SS_006944	0	UN00191	1	255	131M1I364M	*	0	0	GTTGAGAGAGAGGTCCATGACCTTTATGTTGTTATCAAGGAAAATGGCATTGTGCGTTACATTGATTTTGGCAAGACTACCTCTTGTGGTCAACCAAGCAAAGCTAATGACACCCATGCATGGAGACAGCGNGGAGCAAAGAGGCAAGTGATACATCTTCTCAATCCATGGAGGACAAGGAGTCTAATGAAGAAGGAGGTACAATCTTAGCTACACTTGGAGCCTTATTTAATTATAAAGTCATTTTTCCTAATGATTGTAAAATTGATGATATGGTTGAAAATGAAAATGAGGAACCTAAGGAGAAAGATCCTAAATGCTTCACTATTGGTTTTAATGAAATCATATCTAAGGTGTTCTCAAAGAAGGATCCACCCAAAAAGGGAGATCCCGGTGCTT…	*	AS:i:957	EV:Z:0.0
CR_067343	0	UN00191	392	255	544M	*	0	0	GGTGCTTATATAGTACCATGTCAAATTAAGGACACAAGTTATGAAGCATTAGCCGACATGGGCTCATCTATTAACATTATGCCTACCTTAGTGTTCAATGAGTTAAGACTACCTTCTATAGAGGAAACAGAAGTAGCCATTCGACTTGCCGATGGAACCATTAGGTAACCAAAGGGCATGGTGAATGGAGTGCTAGTTAAAGTTAATAATGTTGTTACTACCGTTGACTTCTACATTGTTGATAACTTTGATGCCGCTAATGAAAAGACGTTGATTCTTGGGAAACCATACTTGGCTACTTGCCGTGCTATCTTGGACATGGGGGCCGATAAGCTTACACTTCAGGGGAGGAGGAAAATCAAGACCGAAATCCTGGTAGCTAACCAAGGAAGTGAAGCC…	*	AS:i:1070	EV:Z:0.0
CR_067347	0	UN00192	1	255	50M1D89M1D8M1I156M	*	0	0	TTTCAGCTTCTTCCCGAATTCTTGAAGGTGAGAGGATTGGTGAAGCAACATTTGGACTCGTATAATTACCTCATTAAGACAGATATAAAAAAGATTGTCCGGGCAAATAATGAGATCAGATCAGCAATTGACCCTAGTATTTTCTCCTGGTACACAGATGTTTGGATTGGCGAACCATCAATGATAATTGATGGCGTGACAGACACGTTGACTCCACATAAATGTCGGCAATCAGACACCACCTATGCTGCTCCTATATATGTCAACATTGAGTATGTAATTGGGAGTCATGGGCAAATAACCC	*	AS:i:579	EV:Z:1e-165
CS_018592	16	UN00192	37	255	4S520M	*	0	0	CGACTTGGTGAAGCAACATTTTGGACTCGTATAATTACCTCATTAAGACAGATATAAAAAAGATTGTCCGGGCAAATAATGAGATCAGATCAGCAATTGACCCTAGTATTTTTCTCCGGTACACAGATGTTTGGATTGGCGAACCATCAATGATAATTGATGGCGTGACAGACACGTTGACTCCACATAAATGTCGGCAATCAGACACCACCTATGCTGCTCCTATATATGTCAACATTGAGTATGTAATTGGGAGTCATGGGCAAATAACCCCTGCAAATAAGAAAAAAGTTACCATTGGAAGGATGCCTATCATGCTAAGGAGTTCATGTTGCGTCCTGTTTGGAAAAGATGAAGATGAATTGGCAAGACTTGGTGAATGCCCACTTGATCCTGGAG…	*	AS:i:1031	EV:Z:0.0
CR_032302	16	UN00192	418	255	701M	*	0	0	ACTTGATCCTGGAGGATATTTTGTTGTCAAAGGCACAGAAAAGGTTATTTTAATCCAAGAGCAGCTTTCCAAGAACAGAATAATTATTGATACTGATAAGAAGGGTTGGGTACAAGCATCTGTTACAAGCAGTACAGAGAAAACAAAAAGCAAAACTGTGATAAAAATGGAGAAAGAAAAGGTTTATCTTGAATTGAATCAATTCCGAAGCAAGGTTCCAATAATGGTTGTTATGAAGGCCATGGGAATGGAGAGTGATCAAGAGGTTGTGCAGATGGTTGGAAGAGATCCTCGGTATAGTGCTCTGCTTTTGCCTTCCATTGAGGAATGTGCAGACCTTAAGGTGTATACTCAACATCAAGCCCTGGAGTACCTTGATAGTGATAAGATTCTTAAAGC…	*	AS:i:1382	EV:Z:0.0
CS_073680	0	UN00193	1	255	141M1D18M1D12M1D307M1D12M1D121M	*	0	0	TGATTTGTTCGTGAACTCATCTTTATGAATCGTGGTAAAGTGTTTATGCTAACACTTGATTTTATATAATCTTGGGCAGATCCCGAAGAAATCAGACGTGCACAAGAGGAAATGAGAAGCCAAGGAGTTCCCACCCTTTCGAGCTTACTACCCGGGGCACAAAGGAGCAACTAGACGATCGGAGTAGCAACAGAGCCATCCTAACTGCATCTGGAGGCTGAAACACTGCAGATTTCCATTTCTTAAAACGGGAATTTTTACTGATGTCGAGCTATAGATTTCCCTTCCCTTTTCATTGGTTCTCTAATAGTGGCAGTATTTAAGTTTCCTTTCATTCTAAAAACATAAACACTTTACTTTTCCATCATTTATATCATGTCTGCTGATTAATGAGAGCTT…	*	AS:i:1170	EV:Z:0.0
CR_067376	0	UN00193	84	255	53M1D17M1D7M1D279M1D44M1D109M1D107M	*	0	0	CGAAGAAATCAGACGTGCACAAGAGGAAATGAGAAGCCAAGGAGTTCCCACCCTTCGTNGCTTACTACCCGGGCAGCAAGAAGCAACATAGACGATCGGAGTAGCAACAGAGCCATCCTAACTGCATCTGGAGGCTGAAACACTGCAGATTTCCATTTCTTAAAACGGGAATTTTTACTGATGTCGAGCTATAGATTTCCCTTCCCTTTTCATTGGTTCTCTAATAGTGGCAGTATTTAAGTTTCCTTTCATTCTAAAAACATAAACACTTTACTTTTCCATCATTTATATCATGTCTGCTGATTAATGAGAGCTTGTTTGAACTTCTTTTTAGGGGGCACATAATGAACATTTTTAATGAACTCATTGGTGTTATAGGTTTCTGTTTTTACTATCAAC…	*	AS:i:1166	EV:Z:0.0
CR_067402	0	UN00194	1	255	551M1D84M	*	0	0	GTTTGGGTTAGAACAATGCTGATGCCTAACGATTGTAGATTTGAGTATTCTACAACAGTCTGAATCGAGAATGTGTTTTGTGTAGGGCTTGTGTTGTAGTTGACGATCGGCTTTATGTTATTGGTGGTCAAGAGGGTGATTTTATGGCCAAACCCGGTTCCCTATCTATAAATGCTCACGGAGGAATGAGGTATTGCATGCTAGATACATTGTTACGTTGCCATTCCAAATCTTTTGTATGCTTGAATTTCTTTTCAAAGCTTATTCACATCATTTGAGGAATCGGCATATTCAAAATCTCCATTTGTTGTTTACTTGCAGGTGGTTTATGGGGATGTGTATATGCTGGACAACGAGATGAAATGGAAAGTTTTGCCTTCTATGCCAAAACAAAACCTC…	*	AS:i:1251	EV:Z:0.0
SR_028446	16	UN00194	491	255	39M1D495M	*	0	0	GATGCTGGTTGGAGAGGTCTTCCAGTTCAACCTAAACACGCTGGTATATTATCATTTTGTTATAACTGCATAATGGTCGATGCTTTATAATTGCCTCTTGAGAATGATATTATTGGCTTTAGCTTAAACAACTTGATAACCCATCTGCATTTTGGATTCTCGGGTATTTTTACCTTTCTTTACATTCACATTAAGATACACATATTTATGCCAATGTCGATGGTAACCAAGCGATCCCACCTCCCATATGTACAGAAATGGTCAGTGATTGGGCGGCTTCCCTACCGTGTGAAGACAACACAAGCCGCTTTTTGGAATGGATGGTTTGTATTTCACTTCTGGACAGCGAGATAGAGGGCCAGATAATCCGCAGCCGAGGCAAGTAGTAGGGAGATGTGG…	*	AS:i:1051	EV:Z:0.0
CR_067594	0	UN00195	1	255	537M1D13M3S	*	0	0	AAAAGCTTTTACGGGTAATTTTGCAAAATTAATTGAGGATTCAATTTTCAATCAATTTCCACAATTTAAAGGACAATGTCAACATCCATTAAGAGTTAATCAACCACCAGCAGGTGTTGCTTGGACTATGGAAGATTGTGAAAATCAAGATTATATTTGTGGTAATCCTCCAGCTGTTTGTCATTATATGGATCAATATGTTAAACCAAGAAATGTTAAAAATGTTAATGAATCATTGAAAGATCGTCTTTCTTCTAATGGTTCTTGCTTTAGTTCTCTTTGTAAGAAGTTTTAAANAATTGCTGCTGCTAAATCAAATATTAAAGCAAGTAGACCTTGGATCACTTGCTCAAACTATTGAAGATAATATTGAAGCACAATATAATGATTTTGTTAAAT…	*	AS:i:1076	EV:Z:0.0
CR_109341	0	UN00195	138	255	143M1D11M1D2M1D35M1D264M1I17M	*	0	0	GTGAAAATCAAGATTATATTTGTGGTAATCCTCCAGCTGTTTGTCATTATATGGATCAATATGTTAAACCAAGAAATGTTAAAAATGTTAATGAATCATTGAAAGATCGTCTTTCTTCTAATGGTTCTTGCTTTAGTTCTCTTGTAAGAAGTTTAATAATTGCTGCTGCTAAATCAAATATTAAAGCAAGTGACCTTGGATCACTTGCTCAAACTATTGAAGATAATATTGAAGCACAATATAATGATTTTGTTAAATATTTTGAAGATGAATTTTGTAAAGGAACAACTTGTGATAAATATGATCATGATATTAAGGTCAAACTTTTGAGTTATCCTTAAAAAGAAAAAACAATATTAATGAATATTTATAATATACATTTATTTTAATTTTTTTTAG…	*	AS:i:900	EV:Z:0.0
CR_058707	0	UN00196	1	255	364M1I46M1I142M	*	0	0	GCTAAGTATTTTATTTCCATTACAATTTCGATTCTAATGTTTGAATCAAACACACCACATGTTACAAATCGGTATGAATATTCATTATAACTCAAGTTGGTATGTGGATATTTCACTCAGAACAGTCTTTTTCACCCTTAATGCACAATCCTTTGCAATATTGAACTTCTTTATGGCATTAAGAAATGAAATCTTAGGCTGCTGCACCTGCAAACTTGCCTACTTAGTTTCCTTTCAAAATGTCATAAAAGTGGCTGGTTTCTTCCTAGGCTCCGGGCAGATTTCCTCTACTGCAGCTGCCAACTGCAAGATTGTAGCTTCACCCCATGGACGACCTATAAGTTGTAAGCCTATGGGAAGCCCCCTGCTTGTCATAGCCAACAGGTATAGAAATTGCAG…	*	AS:i:1080	EV:Z:0.0
CR_067617	0	UN00196	1	255	54M1I2M1I1M1I2M1D79M1I107M1I76M1D248M8S	*	0	0	GCTAAGTATTTTATTTCCATTACAATTTCGATTCTAATGTTTGAATCAAACACACCCGATCAGTTACAAATCGGTATGAATATTCATTATAACTCAAGTTGGTATGTGGATATTTCACTCAGAACAGTCTTTTTCACCCTTAAATGCACAATCCTTTGCAATATTGAACTTCTTTATGGCATTAAGAAATGAAATCTTAGGCTGCTGCACCTGCAAACTTGCCTACTTAGTTTCCTTTCAAAATGTCATAAAAAGTGGCTGGTTTCTTCCTAGGCTCCGGGCAGATTTCCTCTACTGCAGCTGCCAACTGCAAGATTGTAGCTTCACCCATGGACGACCTATAAGTTGTAAGCCTATGGGAAGCCCCTGCTTGTCATAGCCAACAGGTATAGAAATTGC…	*	AS:i:1078	EV:Z:0.0
SS_100427	16	UN00196	255	255	210M1I242M1D312M	*	0	0	CTGGTTTCTTCCTAGGCNCCGGGCAGATTTCCTCTACTGCAGCTGCCAACTGCAAGATTGTAGCTTCACCCCATGGACGACCTATAAGTTGTAAGCCTATGGGAAGCCCCTGCTTGTCATAGCCAACAGGTATAGAAATTGCAGGAAGTCCAAGAAGATTAGCTGACATGACAAATTGCATCAGACGTCCGACAACTTGCAAATTGGTCTCCCCAACTTGTAAAGCACTTTGAGGTATTACTGGTGCTGTCATGCCAGTTGTAGGGGTTACAATGACATCCACTTTCTTGAAAATCTCCATATGGTAATACAACAATCTCCGCCTTATGCGCTGGGCAGCAACATAATCTGATGCCGTAAAAGACCGAAACAGTGCCAGATTTGTGCGGGTGTCATAGG…	*	AS:i:1495	EV:Z:0.0
SS_115939	16	UN00196	638	255	830M	*	0	0	TGCGGGTGTCATAGGTCAACCTCACCCCTTTCCCATCCTCAAGATCAGGATTAAATGAGCATAGTCCTTTCAGAGCCAAAAGTCACAACATGAGCAATTCGCATCTCACGAAGGTCTGGTATAACAACCTCAACCATTTTACATCCATAAGTTTGTGACAACCTGTTCAGGACATCATCACACTTTTCAGATATTTCAACTGAAGATACATCATTGAACCACTCTGTATACTTTCCCAGTCTTAATGATCCCAAAGCATTTGACGTCTCATGTGATGAAGACAAATTTGGTAAACAGGGAAGAGACGGTTGCAGAGGGATTCTATCCACAAGAGAAGATCCCAGGATTGCTGCATATACAAGTATTGCATCTTCAACAGTTGCTGTAATAGGCCCAATA…	*	AS:i:1645	EV:Z:0.0
SS_039780	0	UN00196	800	255	698M	*	0	0	CTGTTCAGGACATCATCACACTTTTCAGATATTTCAACTGAAGATACATCATTGAACCACTCTGTATACTTTCCCAGTCTTAATGATCCCAAAGCATTTGACGTCTCATGTGATGAAGACAAATTTGGTAAACAGGGAAGAGACGGTTGCAGAGGGATTCTATCCACAAGAGAAGATCCCAGGATTGCTGCATATACAAGTATTGCATCTTCAACAGTTGCTGTAATAGGCCCAATAATGGTGACAGTTGATGCTTCCCACAATGACCCTGCCAAGGAAGTGCGTCCCTGTGTTGTTTTCAAGCCGACAACTCCACAAAGGGAAGAAGGAATGCGGATTGAACCTCCACCATCTGTTCCTAGAGCAGCTGAACACAGTCCAGAAGCAACAATTGCTGCT…	*	AS:i:1384	EV:Z:0.0
CR_058559	16	UN00196	1017	255	651M	*	0	0	TTGCTGTAATAGGCCCAATAATGGTGACAGTTGATGCTTCCCACAATGACCCTGCCAAGGAAGTGCGTCCCTGTGTTGTTTTCAAGCCGACAACTCCACAAAGGGAAGAAGGAATGCGGATTGAACCTCCACCATCTGTTCCTAGAGCAGCTGAACACAGTCCAGAAGCAACAATTGCTGCTGACCCAGAGGAAGACCCGCCTGTATACCTTTCTGGAGCATGTGGATTCCTAGTTGTACCGTAATTTGGATTATTTCCGGTGGTTCCCATGCCCAATTCATGCATATTTGCCTTCCCTACTAAAATCGCACCACAGCTACGTAATCTTGACACACAAACTGCATCACTGTTTACCTGACGGACCTCATGAACCCATTTCGATGCGCCTTTCGAGGGAT…	*	AS:i:1290	EV:Z:0.0
SR_114454	16	UN00197	1	255	369M1D26M1D11M1D13M1D19M1D202M	*	0	0	GTTTAAACAGGATACTAGAGCGGCAGGCAGGGGAAGAGTTGCTCGAATTCAAAGACGACTACTTATTGTACAAGTTGAGAGAAGGATTATGCAATTAGAAAGCTGCAAGGATCAAGGACTAGAAAAGGATGCTCAATTCATTTTCGGTTTGGTGCTTTATTATCTGGACCGCCTGCACTGTGCAGCAGAGTTGCACGCGAGGGCAACTGGTGAATGGATAAGGTATGTTCGCCTTTTCATTGTGTTTTCGCTTGAAGCCATTTGAACATATACATACAGATGGGTATTTGTATAACATTCTGCCTGCCCGATTCATATCAGTTTGAGACAGGATATCATCGATCTGGCAAAACCAGACATCTCGACTGCACATAAATTGAAGATTACTTCACGAATGGA…	*	AS:i:1233	EV:Z:0.0
CR_067640	0	UN00197	132	255	320M4S	*	0	0	CTCAATTCATTTTCGGTTTGGTGCTTTATTATCTGGACCGCCTGCACTGTGCAGCAGAGTTGCACGCGAGGGCAACTGGTGAATGGATAAGGTATGTTCGCCTTTTCATTGTGTTTTCGCTTGAAGCCATTTGAACATATACATACAGATGGGTATTTGTATAACATTCTGCCTGCCCGATTCATATCAGTTTGAGACAGGATATCATCGATCTGGCAAAACCAGACATCTCGACTGCAACATAAATTGAAGATTACTTCACGAATTGGAGCGCGTCTTATGACTGCTTGCTTTCCTCTACCGAAACGCCATGTAGTTCTTGCC	*	AS:i:634	EV:Z:0.0
CR_067668	0	UN00198	1	255	286M1D1M1D63M	*	0	0	GTTCTGTAAACATGGATGATATAATAGGACAGACATATGCTATTTATATTATAGTAGTTGCTGGTGCAGAATCGGCTATAGGATTAGCTATTTTAGTAGCTTTTTATAGACTAAGAGGAAGTATTGCAATAGAATATGAATAGTGTATTTAAGTATAATTATATTACCATTATTAGGTTCAATAGTTTCCGGATTTTTTGGTAGAAAAGTCGGTGTAACCGGTAGTCGGTTTTTAGGTTGTTTAAGTATATTAACTAACTACAATATTAGCTATAATAGCTTTTTTGAAGTAGGATTTAATAATAATCCTTATATCTATAACATTGTTTAATTGATTGGATAATGAATCA	*	AS:i:680	EV:Z:0.0
CR_104726	0	UN00198	209	255	47M1D55M1D393M	*	0	0	GTCGGTGTAACCGGTAGTCGGTTTTTAGGTTGTTTAAGTATATTAACAACTACAATATTAGCTATAATAGCTTTTTTTGGAAGTAGGATTTAATAATAATCCTATATCTATAACATTGTTTAATTGATTGGATAATGAATCATTTTATATTGTATGAAATTTTCAATTTGATAGTTTAACAGTTTCAATGTTAATACCAGTACTTATAATTAGCTCTTTAGTGCATTTTTATTCAATAGGGTATATGAGTCATGATCCTCATAATCAAAGATTTTTCAGTTATTTAAGTTTATTTACTTTTATGATGATCATCTTAGTAACAGGTAACAATTATCTATTAATGTTTGTGGGATGAGAAGGTGTAGGTGTATGTTCTTATTTGTTAGTTAGTTTTTTGAT…	*	AS:i:967	EV:Z:0.0
CR_067676	0	UN00199	1	255	533M	*	0	0	GTCCGAGCTGCAGAAACAACCGGCCGAGCGTTTTCGTGATTTCTCCGGCGAGGCTTGGTGATATTCCGGCGTGCCCGATCCGATTTCTCATGCTCCTGCCATTTCATGCCCGTTAAAAAACCTCTCCAAGGCAAAGACCGATTTAACATTGTACAGGGTGAAAGGCGGCGATTTTGGTAGTTCACGGAGGTGTAGATATCGGCGAGATAGTGATGGACGAGCACAAAGAGAAGTGCAGTTCGGAGATTTCTAGGTCCGCCGATATCTCAAGCTCCCCTTACACAAACAGGCCAGATGTTTTCAACCGGAATTCTGGCCATCTGAACCATAATAAATCGCCGGCGACGGAGCATAATAAATTAAATCCTACTAAACTTAAACCTTAATCCCTGATTCCCA…	*	AS:i:1049	EV:Z:0.0
CS_049969	16	UN00199	275	255	1S13M1D124M1D8M1D62M	*	0	0	TCCCTTACACAAACGGCCAGATGTTTTCAACCGGAATTCTGGCCATCTGAACCATAATAAATCGCCGGCGACGGAGCATAATAAATTAAATCCTACTAAACTTAAACCTTAATCCCTGATTCCCAGTTCAGCTTAATCACGATGGGATCGGATTATGGATTATATATGGTAGCGATGTATATATTCTAGTGTATAAAGTATAACTCCG	*	AS:i:381	EV:Z:1e-105
SR_139581	0	UN00200	1	255	377M1D200M1D36M1D58M8S	*	0	0	ATGGCATCTCTACACGCCGGAGCTATGTGTGTCTCTCCCAGGAGGTGATCTGCCTCTCTCTATACCCGGGCACGATGTACTTCGCTCTTTAGAAAGATTCATAGGGGGGTTAGGTTATCGGGAAGAGCTCTCGGTGAACTAACTAATCGGAATCATTTTCCGGCGATTGTTCACCATGGCAGGCTACTGGTAATGGACACAAAAAATAGAGATATTAAATTTTAGCACAAATGTATCTTCTGAAATATACTGGGATGGAACAAAGGGGGCGAATCAATTACTGGAGAAAAATTGAAGCTAATGAATGGATTAGGAAGCACAAACAGGTAATGCTAAATTCCTTACCTTGGTTCGAAGTGCTCTGCTTTCTCTTGCCCCGTATGACTGTTGATGATGTGA…	*	AS:i:1300	EV:Z:0.0
CR_067695	0	UN00200	261	255	4M1D195M1D6M1D97M1D64M1D7M1D135M	*	0	0	CAAAGGGGCGGATCAATTACTGGAGAAAAATTGAAGCTAATGAATGGATTAGGAAGCACAAACAGGTAATGCTAAATTCCTTACCTTGGTTCGAAGTGCTCTGCTTTCTCTTGCCCGCGTATGACTGTTGATGATGTGATTTTCCTCATTGACACACAAAAATAGGACTGGTATATTCTGTGTTCTTCCAATCTCTGTTAAAAAAGGAACTTATATATAGTTTTTAGTTAACCAAAAGTCAGTACATAGAGCTTTAAATGGTAGGAAGAGATAAATATTTCCATGTAGAAGAATAAGATTCTAAAAATATGCTTTCATTGAAAATATAATTTGATTTTTCTTAATTGTTCTTCTATCATAAGCATTACTAACATTTCCAATGCAAGAGAATTGCACATG…	*	AS:i:965	EV:Z:0.0
CR_067789	0	UN00201	1	255	378M1D166M1D20M1D68M	*	0	0	GATTGCATGGGTAATGGAAATTTGGAATTGCATNATTGGCTTGTATCTCGTGTTTATTTGACCAAACAACAATTAATTGACGAAAGTATGGAGATTGAACCACTTGCAGATAATGAAGTGCCACTTTACGTTGAAAATGAATATGAAGAGGAGGAAGAAGAAGAATCTGATAATAATAGTGTTGGGCGCCTTGACATCGGTAGCGAAGATGGTGGAGATAATACTGAAGCTGGTACATCATCGAATCATGAAATGACCAACGGATCAAGATCTCAATCTAATAAACCCTCTCCTAATAAATTAGAAGAGCATAATAATAGTTTATTGTCTTCAAAATCTCTTCTTACAAACAAACATGAACGAAGTGAATCTGAATCCAAATCTATTATTAATGGTACA…	*	AS:i:1225	EV:Z:0.0
CR_089260	16	UN00201	16	255	461M1D34M1D10M1D51M1D2M1D25M1D28M	*	0	0	GGAAATTTGGAATTGCATCATTGGCTTGTATCTCGTGTTTATTTGACCAAACAACAATTAATTGACGAAAGTATGGAGATTGAACCACTTGCAGATAATGAAGTGCCACTTTACGTTGAAAATGAATATGAAGAGGAGGAAGAAGAAGAATCTGATAATAATAGTGTTGGGCGCCTTGACATCGGTAGCGAAGATGGTGGAGATAATACTGAAGCTGGTACATCATCGAATCATGAAATGACCAACGGATCAAGATCTCAATCTAATAAACCCTCTCCTAATAAATTAGAAGAGCATAATAATAGTTTATTGTCTTCAAAATCTCTTCTTACAAACAAACATGAACGAAGTGAATCTGAATCCCAAATCTATTATTAATGGTACATCTTCTACCTCCGT…	*	AS:i:1164	EV:Z:0.0
CR_107522	0	UN00202	1	255	294M25S	*	0	0	GTGGAATTGAGCGGTTTGAAGGCAATTGTGTTGTCGACAACTATAATATTTACATAATTTTCTCTCATATATCAAGGTTCATGATATTTTATGAGTCAACCAGATTATAGTTATTTTTCCCAAAAATATTTATGTCTGGTTGTTCCGCATCCCAGTATTATGTTTATTTGGTGCATCTATACTAGGTTTCCTCGTCTTCTGGACAACTATATGTAAGATAATATTTTTAAAGAGTGACAAAGATTAATTTACTAGATCTAGTATTATGATTCTTATATCGTCACTATAACCGATTGTAATACCCCGAAATTTTAAACCC	*	AS:i:567	EV:Z:1e-161
CR_067822	0	UN00202	213	255	613M	*	0	0	GTAAGATAATATTTTTCAAGAGTGACAAAGATTAATTTACTAGATCTAGTATTTTGATTCTTATATCGTCACTATAACCGATAGATCTCCTACACTTCTGGCAATCAAGAAGTATCGGTAAATGTAGTAAGTCCAAGTCGGGGAATATATTATGGGACCTAGTCACTCTTTTTCTTTGATCATTATGATCAATAGGTATATTTTGGCAGATTTATTTGCTACAAGTTGCAAATTGATTACTTTTGAACTTCCAGTTCAAATTAGTACGTGGTTTAAATTTTGAAGATCATTTCACTGTATGAAATTTCTCGGCATTCCATTAATTATAGGCTCATTTCTCCCCCTAATGCCATAACTCGAATCTTCTATAAAAGTATACAGTTTTTAAATTTGGGCTCT…	*	AS:i:1215	EV:Z:0.0
CR_067827	0	UN00203	1	255	36M1D3M1D10M1D382M	*	0	0	CTCCCGAAATGCATTGAATGTTTACTTTTCCACAAACCCAACAAGAAACAAAATCAACAGCAGCACACAATACCAAAACGATAGAGTATTGACCAATCACAAATCACAATACCAATGCACATTTTAATGTTCTTAACTCCCTACTCACCCAACATCCACACAAGGAACAAAGAATCCCAAAGAAGCATATAGCGACAATTTTGATTATTCGTGTACCCATCAGCTCTTGCTATGGGCATAAATATGACAACGTTTTCTAGTTAAAATCACTGATCTTTGTTAGCATCAATAGCATGAGTACCAACTGAATCTTCAGTGTGTCGAGGAACTATGGCTAATCATCATCCTGTTCGCTTGATTATGTGAACACCGCTGTCAGTGTCCACAATGTCACTTATC…	*	AS:i:833	EV:Z:0.0
SR_023902	0	UN00203	10	255	2S145M3S	*	0	0	CCTGCATTGAATGTTTACTTTTCCACAAACCCCAAACAAGAAACAAAAATCAACAGCAGCACACAATACCAAAACGATAGAGTATTGACCAATCACAAATCACAATACCAATGCACATTTTAATGTTCTTAACTCCCTACTCACCCACAT	*	AS:i:287	EV:Z:9e-78
SR_140691	0	UN00204	1	255	652M1S	*	0	0	CTATGCGATAAACTCATTTTTTCTGTCAAAGTAGAAGACCGCAAAATCATATTCCTCAGTGAAGGTCAAGGTCCTGCAGCATTTGAAGTTCCTTCTAGTCGCTGTTTATATTGGAGGGCATCATTTTTTATAAACACTCTCAAGATCCGCTTTCTCTGAAACCCCATAAAGAGGCCTGTTGGGCTCCAGCGGTGAATCACAGGAATCATTTTCTGCAGAATCACTCTCCCCAGCAGCACTACTAGCCTACTCTCAAGACCTACAGCATCTGCAAGAAATTTGAATAATATTGCTCGCGGACAGCATGAGCCATGCTTTATATGTCCCAGTATCTGGATGCCTTGGCTATCAGAAACATGAGAGGTTTCCTCAACTGGAGCTTTAGCAGGGCTGAGTTCT…	*	AS:i:1292	EV:Z:0.0
CR_067862	0	UN00204	599	255	11M1D502M	*	0	0	GGAATATCGTCAAAAAGTTCCTTGAGCCTTCTCTCAGGAATAACTGAGTAGAATCCATTTGGAATTGGTTCAGAGAGCATTCCAGTTTTCCAAAGGATCTGGGATGCTGTCTGACACAAAGCACTATCATATACTTCACTATCAGTCAATTCTTCGTTCCTCTGAGTTTCATCTTTAGCATCCAAGGAAACAGATCCAAATGTGTCAACACAATTGGAAGGCCACCATGAACAAGTAGGAGGTCTTTGATCTTGTGCTGGCCCTGCTTCTTCTCGCATATCATCCATTTCCATAGGTAATGGAATTGCAATACCATCTCATTGCCACGGCGGCAGATCTCCGAACATGAATCCGAAGGCAGTTAGCTGATAGCATTGGAACCTTAGTTACCTTACGAGT…	*	AS:i:1009	EV:Z:0.0
CR_067898	0	UN00205	1	255	358M1D5M1D123M1D33M1D16M1D41M	*	0	0	GGACTTCGGAGTGTGACTGTAGTAGAAGCAGAGAAGTAAGTAGACATCTCGTCACTTGTTTCTGTATGAATGAATAAACTAAATTAAAAGATTTATAAACAATGGAATATGTATAATGATGATGATTAACGGTGGTATTTAACTTGTTTTGTAGATACTTTGTTGAAGTCTGCTCCAAATTGCAAAGATTGTTGGATAGTTTGCACGAAATTGTTTCTGAAAATTCATTATCAGAGAAAGATGCTTTGATTGAACTGTTTTTGACTGCAATTCGAACCGCAATCACCGTATGACATCCAATATAAGTTTAATCTATTGTATTTTGTCTGCTATTTGTCTCGTAGAACGGTTGTTTAGCTTAAATTATACCATGAGAGACACAATTCCCTTCTTAGTGAT…	*	AS:i:1106	EV:Z:0.0
CR_115399	16	UN00205	294	255	27M1D236M1D575M	*	0	0	CATCCAATATAAGTTTAATCTATTGTATTTGTCTGCTATTTGTCTCGTAGAACGGTTGTTTAGCATTAAACTTATACCATGAGAGACACAATTCCCTTCTTAGTGATGATATGTGGGCTGAGTCTATTACCTATTAGGAAAAGAGTGTCTGAGTCACTTGTCATTTGCAGGTGTTCTGCTCTATGAAACAGAGTTGAGAAAGAGAAACACAAAGATCATTTATCCAGGCTTTTTGTTGTTCTTTTTAAGTATTGCGTTTGTCCTTTTCTTTCTTCCCTATCTGCAGAGAAATTTGTATTTGGAAGTTAAATTTCTTGGCCATTTCTACCATCTCATTTGTACAAATTCATTTACAGAGTGCTTGTTGGTGCAAGTAACAAAAAGCCACCGCCTTTTTTC…	*	AS:i:1647	EV:Z:0.0
SR_110079	0	UN00206	1	255	368M2D5M1D1M1D3M1D215M	*	0	0	GCTTCAACAAGATCTGAGCCTGCTGACAAAAGGATAAGGCAATCATGTCAATTTGATTAGGTACCCCCATCAGTTTAAGATGTCATCCTTGTCTTTATCTGTCAAGGTTGGAAGATCGACCAATAACCCAGGGCAGGATTGACTATTCTTTTCTTCTCACCAAGAACAGCAGTGTTCTCACAGCGGCATCTAACAAGACCGTTCTCTTTATCGCATGACAAAACAGTAAAGGATATGGTGCCATCTGCACACAGTATAACACTTTGAGGCTTGACATCCTCAGCCAACTTTTTGTAGCTCATGCAGATCATATTCTCATCACCCTTGATGCTGTAATCAGTGGAGATAGTAATCTCTTGACCCTGTTTTAGTTGGATGGGCTTGTTGTCTTTCAAAAAC…	*	AS:i:1130	EV:Z:0.0
CR_067907	0	UN00206	252	255	3S505M	*	0	0	ATGCAGTATAACACTTTGAGGCTTGACATCCTCAGCCAACTTTTTGTAGCTCATGCAGATCATATTCTCATCACCCTTGATGCTGTAATCAGTGGAGATAGTAATCTCTTGACCCTGTTTGATTGTTGGTGATGGGGCTTGTTGTCTTTCAAAAACCCTGTTCGAATTTCTGGACCCTTAGTATCAAGCATGACGGCGCAAAGAATACCGGTGTTCTCCATACCCTGCCGGAGATTGTTGAGCGTCTCCTGATGGTACTCGTGAGATCCGTGTGAAAAGTTGAAGCGCGCGACGTTCATCCCGGCACGGAGCAGCTTCTCGACCATCGGCACCGACCGTGACGCCGGCCCCAGCGTGCAGACAATCTTGGTCTTGGGCCGCATCACCACCGGACCGGCC…	*	AS:i:1001	EV:Z:0.0
SS_046468	16	UN00207	1	255	589M	*	0	0	CTTAATACATTGTAATTTGAAATTGTAACCCATCCCATTCATTACATTAAAACCCACTAACCTATCCTAACCCCCACTCTCATTTCCTCTCATTTAACCTCTCATCACTCACACTTAAGGAGAAGAAATTCTTCTTCTTCCTCCTACTCCATTGACCGAAAACAAACAACAAAAAATTCTTCTCTTCCATCTTCAATTTTGCCGTGAAGAATAGGGGAAAAAGGGAGTATTTTTTGGCTAGGTTTTGGGTTGCAAGTTAGGCCTTGTCTTGAAGTGGTTGATTTCCCTACATCAAAGTGAAAAATTGCTTGAAGTAACTAGCCCTCCAAGTAAGTGGATTCTCCCCCGTGTTTTCTACCTTGCCTAAAAGTGTTATATGGTTTGGAAGTATAAAGTTCT…	*	AS:i:1152	EV:Z:0.0
CR_067910	0	UN00207	393	255	3S80M1D391M	*	0	0	ATGAAGTTCTTCATGATGATCTTGTGTGTCTTAAGAAATCCTTGCCATGAAATTTTATACCACATGATTTGTGAGAGAATGAATTTTGCATGAACTCATTGAAGTATTAGTTAGACTATATCAAGTTAAAATTTTATTTATTCCAAGTTGTTGCACTTGAATATGTAAGGGTTTTATGTCCACTAAAATTACTTTTGCCCTGTTAATTTAGTACATTTTCAATTTTATATGAAATATATGTTTTAGAATATAAAAATCCCTCCTTGATTTATGAAAAATTTTGCTCAAAGCTTTACTGTCTATGAAAATTCTGCCTGTCGCAGTATAATTTAAAAATTCGTGAAAAATACTTATTGAACTTATTTTTACCTGAAATTACTTTGGTGAACCTAGACTTAC…	*	AS:i:910	EV:Z:0.0
CR_107959	0	UN00208	1	255	717M1D2M1D45M	*	0	0	CTCAACTATGCTAGATGAAAATGGTGAAACTTTGCTACAGTATGGAAAGAGGTACTCTATTACACATGGTCCTCCTTTTGATCTGTAAATCTAGTAGTGAGGATATAAGTTTCTTGAGATCAATTTGCTCTGGCCAGGTGTAGCAGATGTAAGCTCAAGAATGTCAAGGTTCTTAATGATGGCATTGATTGGAATTCTAGAGACAACTTATACTGGAAACATGATGTGCAGCGATTTGAGTCTGTAAAGGTGATACTGCATGGAAATGCCGAATTCGAAGCAATGGATGTTATTTTACAGGGAAATCATGTATTTGAAGTTCCAGATGGCTACAAAATGAAGATAACGCCCGGAAATTCAGGTATTTTAATAAGTGTTTTCATTTGTATCAGATTTACT…	*	AS:i:1501	EV:Z:0.0
CR_067933	0	UN00208	589	255	73M1D2M1D6M1D388M	*	0	0	ATTCAACTCTGTATTATTAATTCATTGAATAATCTACTTGTGCTCTTTTTGTATGAGAGTTATGGTTTGAATTCCTTCTAGCTCCTCAATTGTGTAAACATACTGTTCTTTCCTGCAAATATTAAAACAAGGTGCTTTAAGCTGTGAAAATAAGTTCAATATTCACTCACTTCACCCTTTCCCTGCCTCTGTTGTTTTTATGTTTAATAGTTAGTGCTGCTATCATCATTTAATTGGTTTACTTATTGAGTTTTTAATTTTCCTTCAGGTTTCGAAGTTCAACTTAATGCCATTGAGAATAGATCAATGGATTCTGGAACCTGGTTTTGGAACTACAAGATAATGGGCACCCATATTCAATTGGAATTAGTGGAATCATAGGAGATGTAACCAAATGCC…	*	AS:i:908	EV:Z:0.0
CR_067944	0	UN00209	1	255	514M	*	0	0	AGTTGATTGACACCTATAAATTTAGGACCAAAAATGAAATTAACTCAAAATCATACTACTTATTATATAAAATTTAATATCAATTTGAAATAAATAAACAGTTTCTTATAATAGATATTGTAGTATTTATATGTGAAATTATGATACTATTTAAGATAAAATGATTGTTACTAATAATAAATATTGTAATATCTGTAACTAATTAAAATTGTACTTCTCATTAGGGTTTCGAAATTCTCTCTCCGCGTAAGAGTTTTCTTCTTCAGAAGCTTTGAGCGCCGCCGCCTTCACCTGTTTCGCGAAGGCGGCGTCGCTTCTCCGATCCCTGCTCCGATCTGTTTCGCCTTCTCGGTCATCCCCGCCTCACCGGTGCGCTCTCTTCGTCTGGCTTCACATCCA…	*	AS:i:1019	EV:Z:0.0
SR_108905	0	UN00209	460	255	1S387M	*	0	0	GTTTGTTTTCTTTGTTTTCAATAAACAGGCATTTCCTTGTGTTCTGCCATAATTTGTTTAGTTGTTGATTTTGTTTTCTTCCTCTCGCTACTTTCGCGAGCTTTTCGTTTGTTAATTGTGTAAACTTATTTTTTGATTGCTGTTGTTTTTGGGTTTCGTCCTGATGTAACAAGATGGCAATGGAAGGAGTACATTGGCACTTAAGATCGATGTACACATTGTCAACGTGCCTCAGTATGTAAGTTTATTCTCAGGAGATGTACCAGCCTATCAATGCCTTTCAAGAAGCTTTCAATTCCTCCACTGAATTCAGCTTTCAACCTTGTTAAACAGTCTGCGATTCAATTTCTCTGTGAATGTTTTCTCATTCCTTTGATATTTGTAATCG	*	AS:i:759	EV:Z:0.0
CR_067959	0	UN00210	1	255	744M5S	*	0	0	GTCCTGCTAATGAGTTTAGTTGATTTCTATGGTCTATGTCATCAAGAACAATAAGAACCTTTTTTGATGGCAGTACTCTTTTAATTAAAGCTATTCCTCTATCAACATTATCTATTTTATGTAGTTTTCTCTTTAGCGTTTCGCAAACAAGTTTCTCTTGTAAATGAGCTAAACCATCACGTCGTCCCCCAGAAACTTCAGATCTAATGTTTGCGATAAAACAACTACCTTCAAACCTTAGAAAACTCCTGTTGTATATGGCTTTAGCAAGGGTTGTTTTCCCAACACCACCCATGCCAAAAAATCCAATCATCTTCACACCATCATTTGTTTGACTTTGCATTAAAGTCTCTATATCTTTCACACGAGAATCAATTCCGACAGGATGCTTTGCAACAT…	*	AS:i:1467	EV:Z:0.0
CR_090621	0	UN00210	421	255	554M	*	0	0	CCCTCGTACACATTCAGTAATTTCTTTGATGATCCTTGCCTCATTCCCGTCTTCCATGATATGCCATCCTTTCAAATCACCAACGGTAGTGAGTGCAGCTTTCCACGTATTAACTATTTCTTCTCCAAATCGCTCTTTATGTTGATTCAGTGCGATACCAAATTGGCCTGTCTGTTTGCGAACTTCTGAAGGAGTAACATGATAGAATATGGGAAGAATCTTTTGTCCCAATTTCTGTTCACACTCCACCATTTTCACCAGCTCGTTAAGGCACCATCTGGATCGGGCATAATTCATGGAGAATACAACAATGGATATCTCACACCCCTCAATGGCCTGCTTCAACTCATCAGAAATGTCGTTGCCTTTCCGGATCTCTTCTTCATCTCGAAAGGTTGC…	*	AS:i:1098	EV:Z:0.0
SS_074100	0	UN00211	1	255	376M1D262M	*	0	0	GCCAATCCCTCGTAGGGCCTTGGTAGCTCTAATTCAGGTGTACAACCAAAAAGCTTTCTTGCAGAAGAGATTGCTGGTCTTAATACTGCTGAAAATTTTTCCTTTAGATCTCATTCTGGATCATTAATTGAAGAACCTTTCCTCTCTGGCATAAATGATATCAACAAGGGCTCTCAATTAGAGACTCGAGGTCAGGTTAAGCTAGCTGGTTCGGCAACTATAGATCAAGGAGAAGTCCCGGTTAGTGTTCTGAGAAGGAATACTTCACTCGACTCTGGAGGCATGTACAGTGATGACAATAGTACTGGTGGTGCCATGGCAGAGGATGTTAAAAATGATCGAGCATCTGCTGCTACATCAAGATGTCCAGAAAACATTTTGCTAAAACGTCCACCTGTT…	*	AS:i:1257	EV:Z:0.0
CR_068017	0	UN00211	27	255	254M2I1M6I2M4I97M1D112M6S	*	0	0	CTCTAATTCAGGTGTACAACCAAAAAGCTTTCTTGCAGAAGAGATTGCTGGTCTTAATACTGCTGAAAATTTTTCCTTTAGATCTCATTCTGGATCATTAATTGAAGAACCTTTCCTCTCTGGCATAAATGATATCAACAAGGGCTCTCAATTAGAGACTCGAGGTCAGGTTAAGCTAGCTGGTTCGGCAACTATAGATCAAGGAGAAGTCCCGGTTAGTGTTCTGAGAAGGAATACTTCACTCGACTCTGGAGTTGGAAATGCAGGCATGTACAGTGATGACAATAGTACTGGTGGTGCCATGGCAGAGGATGTTAAAAATGATCGAGCATCTGCTGCTACATCAAGATGTCCAGAAAACATTTTGCTAAAACGTCCACCTGTTATGCGGGTTTTATC…	*	AS:i:833	EV:Z:0.0
CR_050602	16	UN00211	331	255	773M	*	0	0	AAAAATGATCGAGCATCTGCTGCTACATCAAGATGTCCAGAAAACATTTTTGCTAAAACGTCCACCTGTTATGCGGGTTTTATCGAATCAAGAAGGTTTGTCTGAGCTGAACAATGACAATGTCAGAGGGAGAAGTCCTTCTAATGAAGTGGAAAAACGGGATGGAGGAGGTAATGCTGCAAACCAAGTCTCTGGTACTTTTGCCACTGGGAAAAAAGAAGTGGGTTTCCGCCGAACTGCTTCTTGTGGTGATGCTGAAGTTACAGAGACATCCTTCAGTGACATGCTTAAGAGTAATGCAAAGAAGCCCCCCAGGAGGTTCATTCCTCAACAGCTGCTTCCGAGTCATTTGATGCAGCCCAGAGCGCTCGACGCAACAAAAAGAAAGGAAAGAAAGGG…	*	AS:i:1532	EV:Z:0.0
CR_068028	0	UN00212	1	255	182M1I36M1D54M1I61M1I7M1I21M1D4M1I39M1I40M1D66M	*	0	0	AATCACAATGCACAAATTTGTCCTATCTATGTCCCGGTGAACTCATTTGACGGTGTGAAAGATTTAGAAGTCCTTTGTGTTCGAGGACAACATGTTTGGCGCAAAAGCTATTCAGAGATTAATGACGAGCTTTCCAAAGGGTACAAAGATGGGAATACGGAGGGGAGTATAAATGAGATAATCGGCTGCTTACGACTTCCTGGATACAAGTGAAAAGAATTTCAATATCCACATAGCGTACAATTCCACTTATGCTGGAATGGATCATAGTGATCACTGATCAATTGCTGCGGGTATCACGTTCTGAGAATATGGCTTCAAATGCCTACCTCCAAATTTCTCCAGAGGCCCCTCCATGGAGGTGATTTTGAGAGTCGGTGGGAGAAATGCCCACACCTG…	*	AS:i:948	EV:Z:0.0
CR_102273	16	UN00212	175	255	470M1D164M	*	0	0	GAGATAATGGCTGCTTACGACTTCCTGGATACAAGTGAAAAGAAATTTCAATATCCACATAGCGTACAATTCCACTTATGCTGGAATGGATCATAGTGACACTGATCAATTGCTGCGGGTATCACGTTCTGAGAATATGGCTTCAAATGCCTACCTCCAATTTCTCCGAGGCCCCTCCATGGAGGTGAATTTTAGAGTCGGTGGGAGAAATGCCCACACCTGGTGGACTTAATAGGCCAGATGATGTGGCGTCATCAACGATTAGCTCGATCCTTTTTTACTTGGGTCATTCTGCAATTATTCCCGGTTGTATTATCAGCTCTAGTTTATGAGAAGCAACAAAACTTGCGAATAATGATGAAAATGCATGGTCTTGGAGACGCTCCTTATTGGGTGAAT…	*	AS:i:1249	EV:Z:0.0
CR_028774	16	UN00212	599	255	558M	*	0	0	GTTTAGTCTACATGTTCTGCTTCGTTTTGGTCGGTTCATTGACAGGGTTGATAATCTTCAGATTGAATTCTTATGCTGTCCAATGCATCTTTTACTTCATATTTACAAACTTGCAAATATCAATGGCCTTTCTGTTTGCTGCATTCTTCAGAAGTCTAAAGGCTGCTACAGTGGTTGCTTATATAATTGTCTTTGGAACTGGCATCCTGGCTCCTCTTGTTTTCCAGCCCTTGGTCGACGATCCTTCCTTTCCTCAGGGTTGTATGAGCTCTCCAAATATGCACAAGGTGGACATCAAGTTGGGACTTTTGGGATGCTCTGGGAATATCTAAGTTATAGCACAAATGGAATGCGAGAGGTTCTAATTATCACAACCACGGAATGGTTGGTGTTTCTAGT…	*	AS:i:1106	EV:Z:0.0
CR_068084	0	UN00213	1	255	392M1D1M1D62M1D1M1D53M	*	0	0	GTTTCCTCCTTTCTGACCAATTCTTTGGTTTAGTACTTTATTTTAATGATGATAATGTACAGCAATTCAGGAATTAATCTCCCGGACAGCCCTTTTGTCGTCTGCATTACCGACCAGCATCTCTGCAGTTATGTAGGCCAAATGACACAACATAACATGTCGTTCGTCTGATAGGTAAAGACTAGTTGAAAAGGCAGCCATCTGATCTTACGTTTGACACAAGATACAGAAACTATTTTCCCTGTGAAGTTCTGTGTTTGCGAGTTTTAGAGATTTCCCCCCCACTGCAAAGTACATACGGCTAAAGAAGAATGTGAGGCTTATCTTTCCGCCTTTTACCTGGGTGAGAAGAATACATAGGAAAGAACATGACAACAGAAAGGTTTTTTTTTCTTTGGT…	*	AS:i:981	EV:Z:0.0
SS_047994	0	UN00213	128	255	149M1D586M	*	0	0	GTTATGTAGGCCAAATGACACAACATAACATGTCGTTCGTCTGATAGGTAAAGACTAGTTGAAAAGGCAGCCATCTGATCTTACGTTTGACACAAGATACAGAAACTATTTTCCCTGTGAAGTTCTGTGTTTGCGAGTTTTAGAGATTTCCCCCCACTGCAAAGTACATACGGCTAAAGAAGAATGTGAGGCTTATCTTTCCGCCTTTTACCTGGGTGAGAAGAATACATAGGAAAGAACATGACAACAGAAAGGTTTTTTTTTTCCTTTGGTATGTTAGAAACAGCATAAAAAAAGGATGTCTTTTGTTTTTCTTTCAAAAAAAAAAAATTCTTTAGAAGAGAATGTATAGTAGTGATGAAAGAAAGTAGTGGTTACATATGGCAATGGTTCAGAGAC…	*	AS:i:1441	EV:Z:0.0
CR_068114	0	UN00214	1	255	503M1D3M1D38M	*	0	0	GCATTGCACATATCTTGAATTTAGTTGTGCAAGATGGTTTAAAGGAGGTTGACAGTTCTGTGAAAAAGGTGAGGGAGGCAGTTAGATATGTAAGAAATTCTCCTGCTAGGCTTAAGAAATTCAGGGACCTTTCTGATTTGATAGGGGTGGAAGCCAAGTGTTCTTTGACCTTAGATGTGCCTACTAGATGGAATTCAACCTATTTGATGCTAAAAAATGCACTAACCTATCAAAAGGTTTTTGAAGCCTATGAAGACAGTGATAGTTCATTCAACTCTGATTTAGGTGATTCTGTGCCTGATTTTATGGATTGGCATTCTGTTGAGAATATGGTCAACTTGCTTAAATGTTTTTATGAAATGACCTTGAGGATTTCTGGTTCTCTATATGTGACTGCCA…	*	AS:i:1064	EV:Z:0.0
CR_068464	0	UN00214	1	255	143M1D402M	*	0	0	GCATTGCACATATCTTGAATTTAGTTGTGCAAGATGGTTTAAAGGAGGTTGACAGTTCTGTGAAAAAGGTGAGGGAGGCAGTTAGATATGTAAGAAATTCTCCTGCTAGGCTTAAGAAATTCAGGGACCTTTCTGATTTGATAGGGTGGAAGCCAAGTGTTCTTTGACCTTAGATGTGCCTACTAGATGGAATTCAACCTATTTGATGCTAAAAAATGCACTAACCTATCAAAAGGTTTTTGAAGCCTATGAAGACAGTGATAGTTCATTCAACTCTGATTTAGGTGATTCTGTGCCTGATTTTATGGATTGGCATTCTGTTGAGAATATGGTCAACTTGCTTAAATGTTTTTATGAAATGACCTTGAGGATTTCTGGTTCTCTATATGTGACTGCCAA…	*	AS:i:1072	EV:Z:0.0
CR_029781	16	UN00215	1	255	678M	*	0	0	GGGGTTACTGTGTTGAAATGAATAAAATGCAGGGAGCAAAAAAGGAATATGTCCAAGTTTCTAAATAAATGCATGTCAAACATTCCCTAAAATCCCTGCACAGATATTTATCCCACGTTAAATCCAAAAGGTGAAAAGATGCATATAAGCCATACCTAGGCAAATCAAAACCTCTAGCATTTCACTCACAAAGAGAGGAATAAGTTAAACAATCAAACTCACAAATATTTGATCAGTGTTGATATGATAGGGCATATGACATGCCGTTCTACAAGCACTGCGGATCCCTCTTCAAACAATTCCTCCACAACACCAACTGCAGAGAACTTATTGGACCTGGAGTTATGTGATTTACTCCCAAATATGAGTGAACTAAACAAACTTTGTTTCTTTATAGGT…	*	AS:i:1344	EV:Z:0.0
SR_032049	0	UN00215	595	255	555M1D33M1I104M	*	0	0	CTGCAGGTAAACCTCGGCAAGACTGGGCAGCCAAATCAGATGATAAAGCATCCCATATACCATCAGAGGCAATTATAAGCCTTCCACCAGCATTTGAAAGCTTCACTTGCTTAACATGAGGTATAGGGACAATAAACTCTCCAACATCTGTATCACCTATTGACCTCGAAAGACACAACCCACCAGGCCAGCACCGCAGTGGACCAACCTCATTACCACCAAAGACATTAAGCCTTCCAACTTCACCACCACTGGCGTGCACACGCTCTCGTTCTTCCTCATTCTCTTCCAACCTATGGTCGACAGTCAACAGGGAAACAACCCTCCTTGTGTGTCCAGTATGCATCGAGAATCCCCAACAGATGCAACAGTCACAGTCCATTCATCAATTACAACAAA…	*	AS:i:1350	EV:Z:0.0
CR_049723	0	UN00215	916	255	581M	*	0	0	CCCTCCTTGTGTGTCCAGTATGCATCGAGAATCCCCAACAGATGCAACAGTCACAGTCCATTCATCAATTACAACAAATGTTACAGTTGTACCTGATGTTTCACCTTTCTGCTGAAACTCTATATCTGTTTTCACAAACCCAGCAACTAATGCTCTAGGAAGGGCTTGAAGCCACTCTTCCCTACCAAGTCCTTGGGGAATTGCACTCAAAACATTGTTCAGCAGATTCTCTTTTGCAAATATAGCAGCTGATATACCATTATGCCCATCAAAGATCGCAAAAACTGAAAATGAGGTCGTCGAACTGCCTGAAATCCTCTGACAATCAGGCTTAATCAGAAAATAGTCCTCCCCTTTCTTAGCCAAAGCGGCTTGTCCATACTTCACTGTAGGTTTCTC…	*	AS:i:1152	EV:Z:0.0
SR_033912	16	UN00215	918	255	5S55M1D150M1D346M	*	0	0	CGTATCTCCTTGTGTGTCCAGTATGCATCGAGAATCCCCAACAGATGCAACAGTCACAGTCATTCATCAATTACAACAAATGTTACAGTTGTACCTGATGTTTCACCTTTCTGCTGAAACTCTATATCTGTTTTCACAAACCCAGCAACTAATGCTCTAGGAAGGGCTTGAAGCCACTCTTCCCTACCAAGTCCTTGGGGAATTGCACTCAAACATTGTTCAGCAGATTCTCTTTTGCAAATATAGCAGCTGATATACCATTATGCCCATCAAAGATCGCAAAAACTGAAAATGAGGTCGTCGAACTGCCTGAAATCCTCTGACAATCAGGCTTAATCAGAAAATAGTCCTCCCCTTTCTTAGCCAAAGCGGCTTGTCCATACTTCACTGTAGGTTTCT…	*	AS:i:1078	EV:Z:0.0
CS_084595	16	UN00215	923	255	538M	*	0	0	TGTGTGTCCAGTATGCATCGAGAATCCCCAACAGATGCAACAGTCACAGTCCATTCATCAATTACAACAAATGTTACAGTTGTACCTGATGTTTCACCTTTCTGCTGAAACTCTATATCTGTTTTCACAAACCCAGCAACTAATGCTCTAGGAAGGGCTTGAAGCCACTCTTCCCTACCAAGTCCTTGGGGAATTGCACTCAAAACATTGTTCAGCAGATTCTCTTTTGCAAATATAGCAGCTGATATACCATTATGCCCATCAAAGATCGCAAAAACTGAAAATGAGGTCGTCGAACTGCCTGAAATCCTCTGACAATCAGGCTTAATCAGAAAATAGTCCTCCCCTTTCTTAGCCAAAGCGGCTTGTCCATACTTCACTGTAGGTTTCTCCACCTTA…	*	AS:i:1066	EV:Z:0.0
CR_068115	0	UN00215	928	255	20M1D3M1D316M1D2M1D3M1I1M1I77M	*	0	0	GTCCAGTATGCATCGAGAATCCCACAGATGCAACAGTCACAGTCCATTCATCAATTACAACAAATGTTACAGTTGTACCTGATGTTTCACCTTTCTGCTGAAACTCTATATCTGTTTTCACAAACCCAGCAACTAATGCTCTAGGAAGGGCTTGAAGCCACTCTTCCCTACCAAGTCCTTGGGGAATTGCACTCAAAACATTGTTCAGCAGATTCTCTTTTGCAAATATAGCAGCTGATATACCATTATGCCCATCAAAGATCGCAAAAACTGAAAATGAGGTCGTCGAACTGCCTGAAATCCTCTGACAATCAGGCTTAATCAGAAAATAGTCCTCCCTTCTTTATGCCAAAGCGGCTTGTCCATACTTCACTGTAGGTTTCTCCACCTTACTCTCAT…	*	AS:i:795	EV:Z:0.0
SR_004312	16	UN00215	931	255	3S558M	*	0	0	GTTCAGTATGCATCGAGAATCCCCAACAGATGCAACAGTCACAGTCCATTCATCAATTACAACAAATGTTACAGTTGTACCTGATGTTTCACCTTTCTGCTGAAACTCTATATCTGTTTTCACAAACCCAGCAACTAATGCTCTAGGAAGGGCTTGAAGCCACTCTTCCCTACCAAGTCCTTGGGGAATTGCACTCAAAACATTGTTCAGCAGATTCTCTTTTGCAAATATAGCAGCTGATATACCATTATGCCCATCAAAGATCGCAAAAACTGAAAATGAGGTCGTCGAACTGCCTGAAATCCTCTGACAATCAGGCTTAATCAGAAAATAGTCCTCCCCTTTCTTAGCCAAAGCGGCTTGTCCATACTTCACTGTAGGTTTCTCCACCTTACTCTC…	*	AS:i:1106	EV:Z:0.0
CR_101600	16	UN00215	1316	255	154M1I7M	*	0	0	ACCTTACTCTCATTCCGCAGCTCGCGGCCAATCAGAGTCCCCAGCGGCACAGCAACAGGCGTTGGCTTTTGCTTTGTCATCGTAACCTCCGCCTCGCTCATTTCTTCACTCTATGTTCCAACATTTTCCAAATCTTCACTTCAACCCTAATTCCCGAAAATC	*	AS:i:311	EV:Z:6e-85
CR_068133	0	UN00216	1	255	279M1D2M1D4M1D1M1D39M	*	0	0	CAGACTGAAGATGGCCAGCGCAAGCGACAACGGCACGCGATAGCGCCAGTGGAACAGGCCGAGCAACAAGGGATAGGGCGACAGGTAGACGAGCACGAAGAATGCTTTGCTGGCCTCGGGCGACACGAGATCTTCCGTGACCGTCTGCATGATCGTCATGACCGAAATCACGAAGGCGATAGTCAACGCCACCGCCGGCAACGCCAGACGCTGACGGTGCACGAGGATCTCGGCAAGCACCAGTGTCAATGGCAGGGCGAGAAATGCCGAACCAAGCCCGAGCACACGAGAGCAACGATGAGGCCGATGGTTATGAGGATATCGT	*	AS:i:616	EV:Z:1e-176
CR_080769	0	UN00216	1	255	464M	*	0	0	CAGACTGAAGATGGCCAGCGCAAGCGACAACGGCACGCGATAGCGCCAGTGGAACAGGCCGAGCAACAAGGGATAGGGCGACAGGTAGACGAGCACGAAGAATGCTTTGCTGGCCTCGGGCGACACGAGATCTTCCGTGACCGTCTGCATGATCGTCATGACCGAAATCACGAAGGCGATAGTCAACGCCACCGCCGGCAACGCCAGACGCTGACGGTGCACGAGGATCTCGGCAAGCACCAGTGTCAATGGCAGGGCGAGAAATGCCGAACCAAGCCCCGAAGCACCAACGAGAGCAACGATGAGGCCGATGGTTATGAGGATATCGTGAAAGCCGCGAATGAAACGCGGTGCTTCCGTTTCGAAAGCCGCATCTTCCGCCACCACAGAGGCGTCACC…	*	AS:i:920	EV:Z:0.0
SR_067993	16	UN00217	1	255	150M1I26M1D308M1I30M1I30M1I15M1I85M	*	0	0	ATCTCCGCATCGTCTGGTCATCAAATATAAATTTGTGTGCTCTCAAAGGACGCCTAAATGGTTCATTAGTTCATATATATGTGCCACAACAGCAGAAAAGCAGAGTCTAGTGCATAAAGTGTCAAATTATCACTATAGCATAATCGTTTCTAGGCAGGCAATTGAAGCTTAGCATTGTTTTCCAACTTATAAAGTAGTAGTAGAAAAAATCTGCATAAAGAGCAGTCTGGACAAGTCCAGAGATGCAAGATATCCATCTGCTGAAATGGGGCTCTGTGAAATAACGGTAAATCCAGTTCAAGATGTAGAATGATCGATAAGCCCCAAGAAAGAAAACATATTGTCCAGTCAGATTGTCCACATTTCCACTTCTTTGCAACAGAACCAACTGTGGAAGAA…	*	AS:i:1235	EV:Z:0.0
SR_035446	0	UN00217	3	255	470M1I56M1D117M5S	*	0	0	CTCCGCATCGTCTGGTCATCAAATATAAATTTGTGTGCTCTCAAAGGACGCCTAAATGGTTCATTAGTTCATATATATGTGCCACAACAGCAGAAAAGCAGAGTCTAGTGCATAAAGTGTCAAATTATCACTATAGCATAATCGTTTCAGGCAGGCAATTGAAGCTTAGCATTGTTTTTCCAACTTATAAAGTAGTAGTAGAAAAAATCTGCATAAAGAGCAGTCTGGACAAGTCCAGAGATGCAAGATATCCATCTGCTGAAATGGGGCTCTGTGAAATAACGGTAAATCCAGTTCAAGATGTAGAATGATCGATAAGCCCCAAGAAAGAAAACATATTGTCCAGTCAGATTGTCCACATTTCCACTTCTTTGCAACAGAACCAACTGTGGAAGAATA…	*	AS:i:1261	EV:Z:0.0
CR_050361	0	UN00217	48	255	129M1I252M1I70M1I187M	*	0	0	GGACGCCTAAATGGTTCATTAGTTCATATATATGTGCCACAACAGCAGAAAAGCAGAGTCTAGTGCATAAAGTGTCAAATTATCACTATAGCATAATCGTTTCAGGCAGGCAATTGAAGCTTAGCATTGTTTTTTCCAACTTATAAAGTAGTAGTAGAAAAAATCTGCATAAAGAGCAGTCTGGACAAGTCCAGAGATGCAAGATATCCATCTGCTGAAATGGGGCTCTGTGAAATAACGGTAAATCCAGTTCAAGATGTAGAATGATCGATAAGCCCCAAGAAAGAAAACATATTGTCCAGTCAGATTGTCCACATTTCCACTTCTTTGCAACAGAACCAACTGTGGAAGAATAGCAACTGCCTCCAGGTATATTGAAAAACCTCCAAAATATCTCCA…	*	AS:i:1243	EV:Z:0.0
CR_068220	0	UN00218	1	255	63M1D171M1D56M1D12M1D1M2D15M1D2M1D2M1D278M	*	0	0	GTTTGGTTCGCACATGGGAATTAGAATCGGAATAGAAATTAAATACTTGATAGTTGTAATTGATTTTGTGAAAGTATTTTGCATATTTGGTAGTAGGGTGGAATTGAAATGTTTACCAATATTGATGTTTGGTTGTGTATGATCCTATAATGGGAATAAATGTTTTACAAAAATAAAAATCAAAGTAACTCCTAATATAATGGCATACGAAAAACAAAAAAATCAAAACGAAAATCGAAAAGTACTGATCCAAATTTAAAAATTAGATTACAACTAAGATGAAATGATATCCCTTTTTAAATAGAGAATGAGATTTTTAATTAAAGGGTAATCAAATCTCATAATTATGTTTTAAAAAGTTGTCAATCAGACATTAACTATAATTTTAATTTTCATTTC…	*	AS:i:1126	EV:Z:0.0
CR_078104	0	UN00218	1	255	214M1D27M1D6M1D13M1D345M	*	0	0	GTTTGGTTCGCACATGGGAATTAGAATCGGAATAGAAATTAAATACTTGATAGTTGTAATTGATTTTTGTGAAAGTATTTTGCATATTTGGTAGTAGGGTGGAATTGAAATGTTTACCAATATTGATGTTTGGTTGTGTATGATCCTATAATGGGAATAAATGTTTTACAAAAATAAAAATCAAAGTAACTCCTAATATAATGGCATACGAAAACAAAAAAATCAAAACGAAAAATCGAAAGTACTGTCCAAATTTAAAATTAGATTACAACTAAGATGAAATGATATACCCTTTTTAAATCATAGAGAATGAGATTTTTTAAATTTAAAGGGTAATCAAATCTCATAATTATGTTTTAAAAAGTTGTCAATCAGACATTAACTATAATTTTAATTTTC…	*	AS:i:1172	EV:Z:0.0
CR_068231	0	UN00219	1	255	25M1D14M1D168M	*	0	0	AGACCACTTAGCGAGGCTGCTAAGTCATCTCAAATGGCCAAAAGGTTTGTCTTTTGGTCAATATGGTCCGTATTGGCGCAACGTTCGGAAGCTATGCACCTTGGAGTTCCTAAGCAATTTCAAGATCAATTCATACCAATCCATGAGAAGAGAAGAGCTGTGTCTTCTCGTACAATCATTCAAGCAGGCAGCCCAGAACCAGCGAAG	*	AS:i:396	EV:Z:1e-110
SR_148228	16	UN00219	2	255	87M1D113M1D699M	*	0	0	GACCACTTAGCGAGGCTGCTAAGTACATCTCAAATGGCCAAAAAGGTTTGTCTTTTGGTCAATATGGTCCGTATTGGCGCAACGTTCGAAGCTATGCACCTTGGAGTTCCTAAGCAATTTCAAGATCAATTCATACCAATCCATGAGAAGAGAAGAGCTGTGTCTTCTCGTACAATCATTCAAGCAGGCAGCCCAGAACCGCGAAGCTGTTGATTTGAGCGTCAAAGTTTCTTCCCCTGAGCGCAAACATGAGCTGTAGAATGGTGTTCGGGAAAAAGTACGAGGATAAAGACCTTGACGAGAAGGGATTCAAGGCTGTGATTCAAGAAGCAGTTAAGATCACAGCTCTCCCTAATCTCGGCGACTATTTTCCTCTTCTTGGTAAGCTTGATGTTCAAG…	*	AS:i:1768	EV:Z:0.0
SR_047040	0	UN00220	1	255	565M1D43M	*	0	0	GTGTTGTTCGACTTCCAGAAATCAAAATTACAATTATTGAGAAGCCCAATACTTGACTTCGCTATATATTAAGATTGTATAATTCATTTATTCATTGTAAACACTGCACGAACCTTACAAAAAAACGTTTAAAACTTGTTTAGAAAGTTGATGATGTGGTTGTTAACCTCTTCAGGTGCTTCTTGGTTGATGAAATGAGCCACACCTTGGAGTACCACTACATCTTCCAGCAGTGGCACATCATTTTTGAACCCTCCATTGTGTATGTATTCTTTTGCGCCTGGAATATGATAAACTAAGTCTAGGTCTCCAACTATGAATTTGGTTGGCACCATCACTTTTGTCTCAGACCAGGGTGCAGTTAACTCCCAGTCTAGTTTCAAAGCTCGGTAATAGTTC…	*	AS:i:1197	EV:Z:0.0
CR_113846	16	UN00220	107	255	691M	*	0	0	CACGAACCTTACAAAAAAACGTTTAAAACTTGTTTAGAAAGTTGATGATGTGGTTGTTAACCTCTTCAGGTGCTTCTTGGTTGATGAAATGAGCCACACCTTGGAGTACCACTACATCTTCCAGCAGTGGCACATCATTTTTGAACCCTCCATTGTGTATGTATTCTTTTGCGCCTGGAATATGATAAACTAAGTCTAGGTCTCCAACTATGAATTTGGTTGGCACCATCACTTTTGTCTCAGACCAGGGTGCAGTTAACTCCCAGTCTAGTTTCAAAGCTCGGTAATAGTTCACTCCTCCGGTGAAGCCAGTCTTCTCAAACCGGCTCACAAAATAATCCAAGTCTTCCTCAAACAACCAAGATGGCAGGGCAGTTGAACCATCATCTATATTTGCAC…	*	AS:i:1370	EV:Z:0.0
SR_093671	16	UN00220	176	255	10S575M	*	0	0	CCACGTATGCGTGCTTCTTGGTTGATGAAATGAGCCACACCTTGGAGTACCACTACATCTTCCAGCAGTGGCACATCATTTTTGAACCCTCCATTGTGTATGTATTCTTTTGCGCCTGGAATATGATAAACTAAGTCTAGGTCTCCAACTATGAATTTGGTTGGCACCATCACTTTTGTCTCAGACCAGGGTGCAGTTAACTCCCAGTCTAGTTTCAAAGCTCGGTAATAGTTCACTCCTCCGGTGAAGCCAGTCTTCTCAAACCGGCTCACAAAATAATCCAAGTCTTCCTCAAACAACCAAGATGGCAGGGCAGTTGAACCATCATCTATATTTGCACTAAAGCCTTTACCTTTAGGAAAATACAAAGGTTCCGGTTTGTGGAATGCAAAGATGTTT…	*	AS:i:1140	EV:Z:0.0
CR_053143	16	UN00220	190	255	6S37M1D16M1D28M1I844M	*	0	0	TAGTATATGAAATGAGCCACACCTTGGAGTACCACTACANCTTCAGCAGTGGCACATCATTTTGAACCCTCCATTGTGTATGTATTCATTTTGCGCCTGGAATATGATAAACTAAGTCTAGGTCTCCAACTATGAATTTGGTTGGCACCATCACTTTTGTCTCAGACCAGGGTGCAGTTAACTCCCAGTCTAGTTTCAAAGCTCGGTAATAGTTCACTCCTCCGGTGAAGCCAGTCTTCTCAAACCGGCTCACAAAATAATCCAAGTCTTCCTCAAACAACCAAGATGGCAGGGCAGTTGAACCATCATCTATATTTGCACTAAAGCCTTTACCTTTAGGAAAATACAAAGGTTCCGGTTTGTGGAATGCAAAGATGTTTTTGAAACATGTTTTGACTC…	*	AS:i:1806	EV:Z:0.0
CR_068236	0	UN00220	256	255	174M1D10M1D27M1I13M	*	0	0	CCATTGTGTATGTATTCTTTTGCGCCTGGAATATGATAAACTAAGTCTAGGTCTCCAACTATGAATTTGGTTGGCACCATCACTTTTGTCTCAGACCAGGGTGCAGTTAACTCCCAGTCTAGTTTCAAAGCTCGGTAATAGTTCACTCCTCCGGTGAAGCCAGTCTTCTCAAACGGCTCACAAATAATCCAAGTCTTCCTCAAACAACCAAAGATGGCAGGGCAG	*	AS:i:422	EV:Z:1e-118
SR_115820	0	UN00220	267	255	752M	*	0	0	GTATTCTTTTGCGCCTGGAATATGATAAACTAAGTCTAGGTCTCCAACTATGAATTTGGTTGGCACCATCACTTTTGTCTCAGACCAGGGTGCAGTTAACTCCCAGTCTAGTTTCAAAGCTCGGTAATAGTTCACTCCTCCGGTGAAGCCAGTCTTCTTAAACCGGCTCACAAAATAATCCAAGTCTTCCTCAGACAACCAAGATGGCAGGGCAGTTGAACCATCATCTATATTTGCACTAAAGCCTTTACCTTTAGGAAAATACAAAGGTTCCGGTTTGTGGAATGCAAAGATGTTTTTGAAACATGTTTTGACTCCAATAGGGTCCAATTCAGCTTCAATCTCTCCTGGTTCCTGGAATCTGCAAATGTAGTGATCATTTCCATACATGGCCCTAAA…	*	AS:i:1459	EV:Z:0.0
CR_050612	16	UN00220	462	255	597M	*	0	0	CAACCAAGATGGCAGGGCAGTTGAACCATCATCTATATTTGCACTAAAGCCTTTACCTTTAGGAAAATACAAAGGTTCCGGTTTGTGGAATGCAAAGATGTTTTTGAAACATGTTTTGACTCCAATAGGGTCCAATTCAGCTTCAATCTCTCCTGGTTCCTGGAATCTGCAAATGTAGTGATCATTTCCATACATGGCCCTAAAGCCTTCAACAAGGTTGAGATGAGGATGCCTAGGCAAAAAATGAACACTGAGGTTGACCAAAGCCTTCACTTTCTCCGGCCTAAACATGCACAAATGCCAAGCTATGATTGCACCCCAGTCATGACCCACAACAAACACTTTCTCCTCCTCAGGAGCGATGGACGTGAGAAGCTCTATGAGGTCACCCACAAGGTG…	*	AS:i:1183	EV:Z:0.0
CR_068247	0	UN00221	1	255	374M1D148M	*	0	0	CTTGTTTCCTTTTCCTTCCTTTGACAGTTGAAGTTGTAATCTTCCTCATTCTGCGAGCTTTGAGATTGTAGTGAGATGCCTCCAATCTTATTGCTTAGATTTGAAGTGAATAGAAGTATTAGAAAAGTCCATATGAGGTGATCCTTTGCAGTTTTATATAGAGGATTAGCAGGATTGCTTTAATGACAGCGACTGTACAGGTTATAGAGCCATTTCCCAATGGTGCTCATCTTGGAATCCTAAAGTGTAAAATCAGTTACTTACCTCTATCAAAACAAGTGCACTGAAGAACCAAACTTATTTAACTGAAAAATGAATCCAAACTCACCACCAAACACAGGCTGCAGTGGAGATTCCCTTCCCATTATAGACAACCACTGCACCTGAAGAACCAAACTC…	*	AS:i:1027	EV:Z:0.0
SS_077968	16	UN00221	314	255	71M1D88M	*	0	0	TGAATCCAAACTCACCACCAAACACAGGCTGCAGTGGAGATTCCCTTCCCATTATAGACAAACCACTGCACTGAAGAACCAAACTCATTTAACTGAAAAATGAATCCAAACTCACCACCAAACACAGGCTGCAGTGAAGATTCCCTTCCTATTATAGAC	*	AS:i:307	EV:Z:1e-83
SR_027074	0	UN00222	1	255	700M1D42M	*	0	0	TCCGACCTTCCTTTTGTCTAATTTTGTAATCCTCTGAACTTACAGAAACTGTCAAATCATCACTTGCAAAATGCCCAATGGATTCAGTACCAGGTACAAACAATCATAACATCACTTGCTGAAAATAGTCTTTAGAGTTGCCTCTACACACATCGCTTAGTATCGAGTTCTAGCCAAACAAGGAGCTAAATCTAGATGCAAGTTTCGCACTTTTGTAGTCATCCCGAAGCTCAATAAACCTCTGCGCATCTTTCCTAATACTTGGGGTTCCCTCAAACAGAGAGGAAAGGCTTTCAGGAGCAACAATAAAGACATTTGCCATGATGCCCAGCAATTCAAATTTCTCATCAACTGAGGGGGCATTGAAACTACGAACAAACTCCCCATACTCAGTTATGT…	*	AS:i:1455	EV:Z:0.0
SS_109711	0	UN00222	162	255	22M1D168M1D388M	*	0	0	ATCGAGTTCTAGCCAAACAAGGGCTAAATCTAGATGCAAGTTTCGCACTTTTGTAGTCATCCCGAAGCTCAATAAACCTCTGCGCATCTTTCCTAATACTTGGGGTTCCCTCAAACAGAGAGGAAAGGCTTTCAGGAGCAACAATAAAGACATTTGCCATGATGCCCAGCAATTCAAATTTCTCATCAACGAGGGGGCATTGAAACTACGAACAAACTCCCCATACTCAGTTATGTCACGCTTCAAGCGGAGTCCTCCACTAGGATTGAAGGTAAACTTCTGCCAATGATTAAGCAACCCTTTGTGAAGGCGATTGCCCAGCTCAGTGAGGAAAGCTTGTTTATTTAGCCCATCAAGCCCAGTAAATGCAGATTCAAGCACTCGGGATAGGTATGCAAC…	*	AS:i:1132	EV:Z:0.0
CR_092956	16	UN00222	588	255	683M1I7M	*	0	0	CGATGATCTGGGCCAATGCCATCATCAGGTGACCGAAAATCTGTTGTCTTTTGTTCTGTTGATAGCAAACGTTCCACCTCAGCCATAACAGTTTCAATGCATTGTTGAAGCCCCTTATAAGCAGCACCTTCCGCACTGGACATTGCCTTGGCCATTTCTTCACATGAAGCAGCATGGGCACCATCCACGGGTAACAAAAGCCGGGAAATAGAGTTGGCGAAATATTGCTGAACAATAGCCACGCTGCTTCCACAACGTTGAACAGCCACCATGAAAGATTTGAAACTGCTTTCACCAGCAGCAGCTGCTGCTTCCGCAGCAGAAGCAGCTGCTGCAGCAACCCTTCGACTAACACTTGTTCCCAACACAAATCTTTCCCTTAAAGCTGCAGCTTCAGTA…	*	AS:i:1360	EV:Z:0.0
CR_068257	0	UN00222	598	255	103M1S	*	0	0	GGCCGATGCCATCATCAGGTGACCGAAAATCTGTTGTCTTTTGTTCTGTTGATAGCAAACGTTCCACCTCAGCCATAACAGTTTCAATGCATTGTTGAAGCCCT	*	AS:i:196	EV:Z:2e-50
CR_101101	0	UN00222	773	255	552M1I152M1I106M6S	*	0	0	CACGGGTAACAAAAGCCGGGAAATAGAGTTGGCGAAATATTGCTGAACAATAGCCACGCTGCTTCCACAACGTTGAACAGCCACCATGAAAGATTTGAAACTGCTTTCACCAGCAGCAGCTGCTGCTTCCGCAGCAGAAGCAGCTGCTGCAGCAACCCTTCGACTAACACTTGTTCCCAACACAAATCTTTCCCTTAAAGCTGCAGCTTCAGTAAGGCTATCCCTGGCTCTCTCAAGGCCTTCTGTAACATATAGACTAACTTGATCTAGAAGGCAGGTGAAAACAACTCTAACATTGGCAGCAAGCATAGCAGGCTGTGGTGAAAACAAGGTGCATCTAGATACTGCTTCTTCATTCCAACGCACAAACTCTGTTACTGCTGCAACAGAAATCTGCTG…	*	AS:i:1592	EV:Z:0.0
CS_062680	0	UN00222	777	255	559M	*	0	0	GGTAACAAAAGCCGGGAAATAGAGTTGGCGAAATATTGCTGAACAATAGCCACGCTGCTTCCACAACGTTGAACAGCCACCATGAAAGATTTGAAACTGCTTTCACCAGCAGCAGCTGCTGCTTCCGCAGCAGAAGCAGCTGCTGCAGCAACCCTTCGACTAACACTTGTTCCCAACACAAATCTTTCCCTTAAAGCTGCAGCTTCAGTAAGGCTATCCCTGGCTCTCTCAAGGCCTTCTGTAACATATAGACTAACTTGATCTAGAAGGCAGGTGAAAACAACTCTAACATTGGCAGCAAGCATAGCAGGCTGTGGTGAAAACAAGGTGCATCTAGATACTGCTTCTTCATTCCAACGCACAAACTCTGTTACTGCTGCAACAGAAATCTGCTGGAGA…	*	AS:i:1108	EV:Z:0.0
SR_142928	0	UN00222	788	255	657M	*	0	0	CCGGGAAATAGAGTTGGCGAAATATTGCTGAACAATAGCCACGCTGCTTCCACAACGTTGAACAGCCACCATGAAAGATTTGAAACTGCTTTCACCAGCAGCAGCTGCTGCTTCCGCAGCAGAAGCAGCTGCTGCAGCAACCCTTCGACTAACACTTGTTCCCAACACAAATCTTTCCCTTAAAGCTGCAGCTTCAGTAAGGCTATCCCTGGCTCTCTCAAAGCTTTCTGTAACATATAGACTAACTTGATCTAGAAGGCAGGTGAAAACAACTCTAACATTGGCAGCAAGCATAGCAGGCTGTGGTGAAAACAAGGTGCATCTAGATACTGCTTCTTCATTCCAACGCACAAACTCTGTTACTGCTGCAACAGAAATCTGCTGGAGAGACGATGCAAC…	*	AS:i:1286	EV:Z:0.0
CR_095048	16	UN00222	948	255	50M1D172M1D531M	*	0	0	CCCAACACAAATCTTTCCCTTAAAGCTGCAGCTTCAGTAAGGCTATCCCTGCTCTCTCAAGGCCTTCTGTAACATATAGACTAACTTGATCTAGAAGGCAGGTGAAAACAACTCTAACATTGGCAGCAAGCATAGCAGGCTGTGGTGAAAACAAGGTGCATCTAGATACTGCTTCTTCATTCCAACGCACAAACTCTGTTACTGCTGCAACAGAAATCTGCTGAGAGACGATGCAACTGAAGCACCCTTTGACCGTCCAATTGTCCCAGATGACTCCGAAGACTGCTGGCTTTCAGCACGCAGTTCCTCCATCTTAGCTTTGTAAAGTTGTCTGAGTGAGGCTTGCTCACACTCAATATAACTATCTTTGTGGGGAAGGAACAGAGATTCTGTCAGGCC…	*	AS:i:1479	EV:Z:0.0
SR_060727	16	UN00222	1468	255	201M1D389M	*	0	0	GTGGATTAAGAAGAGATGGTTTTACCAAGAATTTCTCTAGAAGTTTTGGAACTCGATCCTCCAAAACACGCTGGACCAGTATTGACATAACATCATTTGAAGAGGGAAAGACTGCCATTATAGTGGCTGCTTCTTTTCTTACAGTGTCTGTGATATCTTTATAGACTGTAGAAAGACCACGGGCAATGTTGCTAGGGCTAGTTGGGCCTCTTGATCACCAAGAACCAATTTAGCATCTTCGACAAAATTTTAGCACATTCTGCCATCGTAGACAACTCCCGCCTTTGTGATGCTGCATCAAATCGGGATAGCAATCTGTTTTCCAACTCTACATAACATCAAACAGCAAAAAAGTGACCATTCACCACTGAGGTATAGGTGGTATGACTGAGATGGAAT…	*	AS:i:1162	EV:Z:0.0
CR_068270	0	UN00223	1	255	112M1D356M	*	0	0	GTCAAGTTCAAATAGCACCAACTCAAACTTGAGTTGAGTAAACTCAATACATTAGAGTTCTGTTGGAATGGAGTTGAGCACTTGAGCACGACCTTTAATTTTTGAACTAAACAACGCTTTCGGTTTTGCAACTAAGCAATAGATGTATATTTATTTATAATAATTGAGCCTTTAGCAAATAAATATTATAAAATTATGAGCTCATAATTTCTTGAGCTTCAATTTTTTGAACGAAACTATGCTTTGAGTTTTGCAACTAACATGGGGTTTGTTTGTTTTTTTTTTAAAACCCAACTTTTTTTTATTTATCCAACAAATTAAAATCCATACAAAGTAAAGAAACTGGACCAAACCATATCTCAAGTATAAAAGGGGACAAAACAATATCAAAACCTATAA…	*	AS:i:920	EV:Z:0.0
CR_098021	0	UN00223	1	255	173M1D54M1D13M	*	0	0	GTCAAGTTCAAATAGCACCAACTCAAACTTGAGTTGAGTAAACTCAATACATTAGAGTTCTGTTGGAATGGAGTTGAGCACTTGAGCACGACCTTTAATTTTTGAACTAAACAAACGCTTTCGGTTTTGCAACTAAGCAATAGATGTATATTTATTTATAATAATTGAGCCTTAGCAAATAAATATTATAAAATTATGAGCTCATAATTTCTTGAGCTTCAATTTTTGAACGAAACTATG	*	AS:i:462	EV:Z:1e-130
SR_061838	0	UN00224	1	255	51M1I4M1D526M	*	0	0	CAGAATCCGATACCGCCAATTCCTTCTGCTGCTTGGCTTCTTCTTCATCCCNCCTCTCATAGCTCACATGAAGCTCTCTAAACCTCTCTTCTTCTCCTTCATCTTTCTCCTCACTATCTGGAATCTCGCCGGCGTTCATGCTTCGGCAGGCTATAATGACAGCAAGAAGAACGGAATAAATGGGGTCCGACCGACCAAACTGTTTGTGTTCGGAGATTCGTACGCTGATACCGGCAACCACCGGAGGTCGGCGTTTTGTTGGATGCAGCCCTATGGCATCACCTTCCCCGGCAAGCCTTCCGGCCGCTTCTCCGACGGCCGTGTCCTCACTGATTTTATTGCTATGTTCTTGGGAGTGGAGTCTCCTACACCGTACAAATCGATAAAGTATGCTCCGGA…	*	AS:i:1130	EV:Z:0.0
SR_068401	0	UN00224	1	255	761M	*	0	0	CAGAATCCGATACCGCCAATTCCTTCTGCTGCTTGGCTTCTTCTTCATCCCCATCTTCATAGCTCACATGAAGCTCTCTAAACCTCTCTTCTTCTCCTTCATCTTTCTCCTCACTATCTGGAATCTCGCCGGCGTTCATGCTTCGGCAGGCTATAATGACAGCAAGAAGAACGGAATAAATGGGGTCCGACCGACCAAACTGTTTGTGTTCGGAGATTCGTACGCTGATACCGGCAACCACCGGAGGTCGGCGTTTTGTTGGATGCAGCCCTATGGCATCACCTTCCCCGGCAAGCCTTCCGGCCGCTTCTCCGACGGCCGTGTCCTCACTGATTTTATTGCTATGTTCTTGGGAGTGGAGTCTCCTACACCGTACAAATCGATAAAGTATGCTCCGGA…	*	AS:i:1508	EV:Z:0.0
CS_085145	16	UN00224	14	255	5S745M	*	0	0	CGACTCGCCAATTCCTTCTGCTGCTTGGCTTCTTCTTCATCCCCATCTTCATAGCTCACATGAAGCTCTCTAAACCTCTCTTCTTCTCCTTCATCTTTCTCCTCACTATCTGGAATCTCGCCGGCGTTCATGCTTCGGCAGGCTATAATGACAGCAAGAAGAACGGAATAAATGGGGTCCGACCGACCAAACTGTTTGTGTTCGGAGATTCGTACGCTGATACCGGCAACCACCGGAGGTCGGCGTTTTGTTGGATGCAGCCCTATGGCATCACCTTCCCCGGCAAGCCTTCCGGCCGCTTCTCCGACGGCCGTGTCCTCACTGATTTTATTGCTATGTTCTTGGGAGTGGAGTCTCCTACACCGTACAAATCGATAAAGTATGCTCCGGATCGGCTGC…	*	AS:i:1477	EV:Z:0.0
CR_068293	0	UN00224	84	255	98M1D4M1D14M1I1M1D5M1I77M1D3M1D281M	*	0	0	CTCTCTTCTTCTCCTTCATCTTTCTCCTCACTATCTGGAATCTCGCCGGCGTTCATGCTTCGGCAGGCTATAATGACAGCAAGAAGAACGGAATAAATGGGTCGACCGACCAAACTAGTTGTGTTTCGGAGATTCGTACGCTGATACTGGCAACCACCGGAGGTCGGCGTTTTGTTGGATGCAGCCCTATGGCATCACCTTCCCGCAAGCCTTCCGGCCGCTTCTCCGACGGCCGTGTCCTCACTGATTTTATTGCTATGTTCTTGGGAGTGGAGTCTCCTACACCGTACAAATCGATAAAGTATGCTCCGGATCGGCTGCAATCTGGTGTGAACTTTGCATTTGGCGGCACCGGCGTGTTTGATACAATATTTCCGGCGCCGAACATGACCGCACAGA…	*	AS:i:900	EV:Z:0.0
CR_068333	0	UN00225	1	255	70M1D40M	*	0	0	CCGCAATACATGTTAACAAAACAGAAAATTTGGACCACTCGGACACATGAACGGAGGAGAGTTGGGAGTTGGATCTCCTGGTGTTTGGCATTGTCACAGAAAAAGTACTT	*	AS:i:210	EV:Z:1e-54
CS_027296	16	UN00225	61	255	5S548M	*	0	0	CGACTGTTGGGAGTTGGGATCTCCTGGTGTTTGGCATTGTCACAGAAAAAGTACTTATTGTTGCAGTTATTGGTGAAAGCACGAAAGGAAACTTGCGGTTTTGTCTTCTCTATGCAGCAGATTCCTTGGCAATCTTCTCTGCCTTTGCAATGAACTCATCGATTCCACCAACCATGTAAAATGACTGCTCAGGAAGATCATCGTACTTGCCATCCAAGACACCCTATAATAAAACAATTAAGACAAACACACGAGTGCTTCAGCATCACTGTAATGGCACATATCACCAAAAAAAATACAAAAAGTGACAAGGCCCAGAAGGTAATGTAGACTGTAATTTTGTTTAGAAAATCAGTGAAGAAAACGGAGGCCTACTAAAAGATGCATTTCCAAGTTTAA…	*	AS:i:1078	EV:Z:0.0
CR_082990	16	UN00225	185	255	159M1D10M1D350M	*	0	0	CAATCTTCTCTGCCTTTGCAATGACCTCATCGATTCCACCAACCATGTAAAATGACTGCTCAGGAAGATCATCGTACTTGCCATCCAAGACACCCTATAATAAAACAATTAAGACAAACACACGAGTGCTTCAGCATCACTGTAATGGCACATATCACCAAAAAAATACAAAAGTGACAAGGCCCAGAAGGTAATGTAGACTGTAATTTTGTTTAGAAAATCAGTGAAGAAAACGGAGGCCTACTAAAAGATGCATTTCCAAGTTTAACAAATGGGAGTACAGAGAAATAAAATACTCCTTTATTCCATTTTACATGTCCTGTTTAACTATTCATTGGTCAAACTAATTATGTCTTCTTTGCATATTTTCTTTACTATTCTTAAATTTAAATTCTTTTT…	*	AS:i:1015	EV:Z:0.0
CR_068348	0	UN00226	1	255	477M3S	*	0	0	ATATTTATGAAATTCTGTTGATATGAATATGAATATGTTTATGACCTATGTCTGATATAGGTATTCATATATGTGTTTGAATACATAAATATATTTCTATATTCGAAAACACATATGTAAAGATCAATAAGGGCTTCTTCCCTAGTTATGATGAAGAGAAAATAAGGGCCAAAAACTTTAACCCTTTCATTTCCAAGATTAATTCCACTCTCACAACAGCAATTTCAACATACCAATCTCAGCAAATGAGTTTTATCAATAAAAGAAAATAAGGTTAAGTTACTACTGGTACATAATAAGGTTAAATGATTAGCGACGCATTCTGATCCAGTAGAGCCATAAGAACTGAACTTCTTAATCGAATTCTCCACTCCTAGAAACTCGTAGACTTCCTTGTCA…	*	AS:i:938	EV:Z:0.0
SR_083132	16	UN00226	410	255	3S621M	*	0	0	GGTTAATGCTGTTCAACTCGTCGAGACTAAGATCTAGAAGCTGGGAATTTCTTGAAACACACAAGGCAACAGCCCTCCCAACTATGTCGTGTGATGTTCTAAACGGGATTCCCTTTTTCACAAGGTAATCTGCTAAGGTGGTGGCATCAAGATGACCAGCTGGTAAAGCCTTTTGTATTCGTTCCTGATTAAAAGTAATGTTCTGGGTAAACTCTGTTGACACTTCAAGCATTCCTGCTATGGTCTTCACACTATCAAATACCGGTTCCTTATCCTCCTGTAAATCCCGGTTATATGCCTGTGGGAGTCCCTTGCACAAAACAAGAAGTGAGACCAGGTCACCTACAACTCTGGCAGACTTGCCGCGAACAAGTTCCATAGGATCTGGGTTCTTCTTCT…	*	AS:i:1231	EV:Z:0.0
SS_004398	0	UN00226	547	255	148M	*	0	0	GTGGCATCAAGATGACCAGCTGGTAAAGCCTTTTGTATTCGTTTCTGATTAAAAGTAATGTTCTGGGTAAACTCTGTTGACACTTCAAGCATTCCTGCTATGGTCTTCACACTATCAAATACCGGTTCCTTATCCTCCTGTAAATCCC	*	AS:i:285	EV:Z:3e-77
SR_075046	16	UN00226	548	255	107M	*	0	0	TGGCATCAAGATGACCAGCTGGTAAAGCCTTTTGTATTCGTTCCTGATTAAAAGTAATGTTCTGGGTAAACTCTGTTGACACTTCAAGCATTCCTGCTATGGTCTTC	*	AS:i:212	EV:Z:3e-55
SS_007742	0	UN00227	1	255	206M1D151M	*	0	0	ATCTCCAAAAATCGTCGGTTATTTGACTACCTCTGATCTCTCCTCGAACAGATTTTCAGGAGAGATCCCGTGGACCTTGTCAAAATTGCACATACCTGAATGTTATTAAGCTCGACAACAACGAGTTGACAGGCCAAATTCCACTACAAATTGGTCAGCTTGGTCGAATCAAGGAATTTAGTGTAGCAAATAATCGTTTGAGTGGGCCGTTCCACACTTTGGTAACTACAGTGTTCCCGCCGATAACTATGCCAATAATTTAGGGCTCTGTGGTGCTCCTTTGCCCGATTGCAAGGCTCCATCGAAGAAAACGAGCTCCGGAGTCATTGCTGGTGCTGCTGTTGGTGGGTGAGTGTC	*	AS:i:700	EV:Z:0.0
SR_121194	16	UN00227	173	255	175M1I579M	*	0	0	GGAATTTAGTGTAGCAAATAATCGTTTGAGTGGGCCCGTTCCACACTTTGGTAACTACAGTGTTCCCGCCGATAACTATGCCAATAATTTAGGGCTCTGTGGTGCTCCTTTGCCCGATTGCAAGGCTCCATCGAAGAAAACGAGCTCCGGAGTCATTGCTGGTGCTGCTGTTGGTGGGGTGAGTGTCGGGATCATAGGCTTGGCTATTGGCATGTACTTCATTTTCCGTAGGGCATCCCGGAAGAGGAAGGAAGACGATCCGGATGGTAATAAATGGGCAAAAGAGTATTAAGGGCGCCAAAGCCATCAAGGCAAGAACCTTATTCTTCTTTGCACTTCTTGATAATGTTTCATTGAACACCTTATACCCTCTTTTTCGCTTGCTAACATTGCATTATT…	*	AS:i:1487	EV:Z:0.0
CR_068363	0	UN00227	210	255	77M1D1M1I76M1I28M	*	0	0	GTTCCACACTTTGGTAACTACAGTGTTCCCGCCGATAACTATGCCAATAATTTAGGGCTCTGTGGTGCTCCTTTGCCGCATTGCAAGGCTCCATCGAAGAAAACGAGCTCCGGAGTCATTGCTGGTGCTGCTGTTGGTGGGTGAGTGTCGGGATCGATAGGCTTGGCTATTGGCATGTACTTCA	*	AS:i:339	EV:Z:3e-93
CR_068423	0	UN00228	1	255	127M1D311M1D34M1D16M1D7M1D42M1I8M	*	0	0	GTCCACCTCTAGGCGGGGGGAAATGAAAATCCCCCATCCAGGTGACTCTTTGTCCTGTCAAGACATGTTATAAACTTGTCAGAACTGCGATTAGCTGCTTTCTTATCTCCATTTGATCTCTCAGAATAGTCTTATCTGAGTTATGCAGTACATGTTTGGACCCACCAATACCAACATAATTATCACGGAAGTACTCTATGTCCCCATCAATACTCCCTCCAACCAGGCTTTCTCGAACTTCACTGCCAAAATCAGCAGCATCACTGTTCATTCCAACACCAATGGATCTAACTGACCCATGTTGATCATCATCCAAGCAAATCTGATCAAGATGAGACCTTGCACATTCATTCAAGACTTTTTCATCCCCTAGCATGGCAAGTTCATTTGCTTGTGTAA…	*	AS:i:1039	EV:Z:0.0
CR_089137	0	UN00228	1	255	14M1D401M1D44M1D88M	*	0	0	GTCCACCTCTAGGCGGGGGAAATGAAAATCCCCCATCCAGGTGACTCTTTGTCCTGTCAAGACATGTTATAAACTTGTCAGAACTGCGATTAGCTGCTTTCTTATCTCCATTTGATCTCTCAGAATAAGTCTTATCTGAGTTATGCAGTACATGTTTGGACCCACCAATACCAACATAATTATCACGGAAGTACTCTATGTCCCCATCAATACTCCCTCCAACCAGGCTTTCTCGAACTTCACTGCCAAAATCAGCAGCATCACTGTTCATTCCAACACCAATGGATCTAACTGACCCATGTTGATCATCATCCAAGCAAATCTGATCAAGATGAGACCTTGCACATTCATTCAAGACTTTTTCATCCCCTAGCATGGCAAGTTCATTTGCTTGTGTAA…	*	AS:i:1055	EV:Z:0.0
CR_101506	0	UN00229	1	255	725M	*	0	0	CTGAATCGGTTCAAAGGGCCTAGGTTTTTAGATGACGCGATTCTTTCCACGGAGCTGGAGGCCGATTTCGTGTGGCGAATTGTTCTGATGATGGGCGCACTTCCGGCGATGTTGACGTATTATTGGCGGATGAAGATGCCAGAGACCGGTCGGTACACGGCGCTTATCGAAGGGAATGCCAAGCAAGCGGCGTTTGACATGGTGAAAGTTCTCGATATCGAAATCCAAGCTGAGCAGGATAAGCTCTCACTGCTCAAAGCGGCAAATGAGTATAAATTATTCTCCGACGAATTCTTCCGCCGCCACGGGCGGCACTTGATCGGAACGATGGAGAAATGTTCGAGACGTCACGTGCCATGTTCGCCATCGCATTGCTCGGGACCTTCCCCGGGTACTGGT…	*	AS:i:1437	EV:Z:0.0
CR_068453	0	UN00229	75	255	315M1D170M2D50M	*	0	0	GCGAATTGTTCTGATGATGGGCGCACTTCCGGCGATGTTGACGTATTATTGGCGGATGAAGATGCCAGAGACCGGTCGGTACACGGCGCTTATCGAAGGGAATGCCAAGCAAGCGGCGTTTGACATGGTGAAAGTTCTCGATATCGAAATCCAAGCTGAGCAGGATAAGCTCTCACTGCTCAAAGCGGCAAATGAGTATAAATTATTCTCCGACGAATTCTTCCGCCGCCACGGGCGGCACTTGATCGGAACGATGGAGAAATGTTCGAGACGTCACGTGCCATGTTCGCCATCGCATTGCTCGGGACCTTCCCCGGTACTGGTTCACCGTTTTATTCATCGAGAAAATCGGGAGATTCAAAATCCAACTAGTTGGATTTTTCTTGATGTCGGTGTTTA…	*	AS:i:1039	EV:Z:0.0
CS_059088	16	UN00230	1	255	285M1D11M1D5M1D9M1D321M	*	0	0	CGACTGCTGAACCGAGGGGAGCAGATGATGCTGCAAAGTCAAAAGCAGCTGGTAGGATTATAAAGCTGCCCGAAGTTAACACCATTGCTGATGGCCTTCGCGCTTTTCTTGGAGACCTCACCTGGCCTGTTGTCCGGGATCTTGTCGACGACATCATCACTGTTGACGATAAAGAGATAATAGCAGCCATGAGACTGTGCTATGAGATTCTCAAGATTTCGGTAGAGCCCAGCGGAGCAATAGGCCTTGCAGCTGTTCTCTCCGACGGTTTTAGGAAACGCAACCGGCATGGAACACTGCACAATGTGGGATTGTGATCTCTGGGGGGAATTTAGATCTCAGTGTGCTTTGGGATTCCCTCAACAACTTGTAAATAAGTAGAAATTCATTATGCATTGT…	*	AS:i:1223	EV:Z:0.0
CR_068492	0	UN00230	71	255	207M1D1M2D50M3S	*	0	0	CGAAGTTAACACCATTGCTGATGGCCTTCGCGCTTTTCTTGGAGACCTCACCTGGCCTGTTGTCCGGGATCTTGTCGACGACATCATCACTGTTGACGATAAAGAGATAATAGCAGCCATGAGACTGTGCTATGAGATTCTCAAGATTTCGGTAGAGCCCAGCGGAGCAATAGGCCTTGCAGCTGTTCTCTCCGACGGTTTTAGGAACAACCCGGCATGGAACAACTGCAACAATGTGGGGATTGTGATCTCTGGGGGAAG	*	AS:i:490	EV:Z:1e-138
CR_076560	0	UN00231	1	255	347M1D128M1D242M	*	0	0	GGCTGAGACCAACATGCAGGTATAGTAGTACACTAGTACGTCTTAAGGGCTAGAGTCAAAGACCCAATCTAATTTGGACTTGGACTATTGTTGGATTGACTTTATAATTTATTTATTTGTAGTCTAGCTGTGAATGCTCTTTGGACTCGATACTGGATTAATATTATTACTATTTTTACTCATTCCATATGGTGTTCAAGGGCACATATATCAGCCATCCAACATCAATGAATCCTGGATTTTTAGACAAATGAGGGTTCAACTTTAAAATATCACCAACTCTCGAAGAAAGCAAATCAGCAATACTTGGCAGTGTATCTCCTGGCTGAACGGTGTAAGTGGTGACGAAAGGTGAAGTCCCACCATTATTATTATCTCCCACGCACCCGCACAGGAGAT…	*	AS:i:1407	EV:Z:0.0
CR_038726	0	UN00231	3	255	63M1D284M1D127M1D48M1I13M1I128M	*	0	0	CTGAGACCAACATGCAGGTATAGTAGTACACTAGTACGTCTTAAGGGCTAGAGTCAAAGACCCATCTAATTTGGACTTGGACTATTGTTGGATTGACTTTATAATTTATTTATTTGTAGTCTAGCTGTGAATGCTCTTTGGACTCGATACTGGATTAATATTATTACTATTTTTACTCATTCCATATGGTGTTCAAGGGCACATATATCAGCCATCCAACATCAATGAATCCTGGATTTTTAGACAAATGAGGGTTCAACTTTAAAATATCACCAACTCTCGAAGAAAGCAAATCAGCAATACTTGGCAGTGTATCTCCTGGCTGAACGGTGTAAGTGGTGACGAAAGGTGAAGTCCCACCATTATTATTATCTCCCACGCACCCGCACAGGAGATGCA…	*	AS:i:1279	EV:Z:0.0
CR_068517	0	UN00231	3	255	21M1I23M1D10M1D4M1D3M1I6M1I6M1I32M1I240M1D17M1I6M	*	0	0	CTGAGACCAACATGCAGGTATGAGTAGTACACTAGTACGTCTTAAGGCTAGAGTCAAGACCACATCTAACTTTGGATCTTGGACTATTGTTGGATTGACTTTATAATTTAATTTATTTGTAGTCTAGCTGTGAATGCTCTTTGGACTCGATACTGGATTAATATTATTACTATTTTTACTCATTCCATATGGTGTTCAAGGGCACATATATCAGCCATCCAACATCAATGAATCCTGGATTTTTAGACAAATGAGGGTTCAACTTTAAAATATCACCAACTCTCGAAGAAAGCAAATCAGCAATACTTGGCAGTGTATCTCCTGGCTGAACGGTGTAAGTGGTGACGAAAGGTGAAGTCCCACCATTCATTATT	*	AS:i:660	EV:Z:0.0
CR_104517	0	UN00231	3	255	345M1D128M1D218M	*	0	0	CTGAGACCAACATGCAGGTATAGTAGTACACTAGTACGTCTTAAGGGCTAGAGTCAAAGACCCAATCTAATTTGGACTTGGACTATTGTTGGATTGACTTTATAATTTATTTATTTGTAGTCTAGCTGTGAATGCTCTTTGGACTCGATACTGGATTAATATTATTACTATTTTTACTCATTCCATATGGTGTTCAAGGGCACATATATCAGCCATCCAACATCAATGAATCCTGGATTTTTAGACAAATGAGGGTTCAACTTTAAAATATCACCAACTCTCGAAGAAAGCAAATCAGCAATACTTGGCAGTGTATCTCCTGGCTGAACGGTGTAAGTGGTGACGAAAGGTGAAGTCCCACCATTATTATTATCTCCCACGCACCCGCACAGGAGATGC…	*	AS:i:1356	EV:Z:0.0
CR_054113	0	UN00231	19	255	505M1D13M	*	0	0	GGTATAGTAGTACACTAGTACGTCTTAAGGGCTAGAGTCAAAGACCCAATCTAATTTGGACTTGGACTATTGTTGGATTGACTTTATAATTTATTTATTTGTAGTCTAGCTGTGAATGCTCTTTGGACTCGATACTGGATTAATATTATTACTATTTTTACTCATTCCATATGGTGTTCAAGGGCACATATATCAGCCATCCAACATCAATGAATCCTGGATTTTTAGACAAATGAGGGTTCAACTTTAAAATATCACCAACTCTCGAAGAAAGCAAATCAGCAATACTTGGCAGTGTATCTCCTGGCTGAACGGTGTAAGTGGTGACGAAAAGGTGAAGTCCCACCATTATTATTATCTCCCACGCACCCGCACAGGAGATGCATAGTCACAGTTTCT…	*	AS:i:1019	EV:Z:0.0
SR_133202	0	UN00232	1	255	63M1D605M	*	0	0	GTGGCTTTCGGCGGCGGCGCGGCTTGGTTCTCGGAGGAAGAAACGCTGGCTTCGCCGGAGCCGGGGGAGTCGTTCTTATCGGCGTCAGTCCGCATATCTATGGAGTAGTTTTGTGGTTCTTGGTAGCGGCTAAAAGGGGAAAATCATACGCATATCGTTGACGAAAAAGTTGAAGATATGAACTTTCCGGCTAGGGTTCCGATTGCACCTAGCTTTCTGCGCTCACAATCAGCTCCGATCAAGTTCTGACCGCAACCCAGATACTAAACCAAGCTACTTTGCTAAAACCTGTCTCGTAATCAGCTATGGAGCACAAAATTACCAGTCACCGGAAAACATTCCCCGGCGGTTCACCTCAGCTTAACACCGTCGGAAAAAAAAAAAGGTCCTAAAATTTCC…	*	AS:i:1308	EV:Z:0.0
SR_078434	16	UN00232	63	255	311M1D12M1D156M1I60M	*	0	0	GCGGGGAGTCGTTCTTATCGGCGTCAGTCCGCATATCTATGGAGTAGTTTTGTGGTTCTTGGTAGCGGCTAAAAGGGGAAAATCATACGCATATCGTTGACGAAAAAGTTGAAGATATGAACTTTCCGGCTAGGGTTCCGATTGCACCTAGCTTTCTGCGCTCACAATCAGCTCCGATCAAGTTCTGACCGCAACCCAGATACTAAACCAAGCTACTTTGCTAAAACCTGTCTCGTAATCAGCTATGGAGCACAAAATTACCAGTCACCGGAAAACATTCCCCGGCGGTTCACCTCAGCTTAACACCGTCGAAGAAAAAAAAGTCCTAAAATTTCCAGCGTTACCCAAATGGGTTTCTAGCAAAAGTGAGATTCAGCTAAAATTCCAAGGCACCCAAAG…	*	AS:i:1047	EV:Z:0.0
CR_068567	0	UN00232	117	255	20M1D9M1I110M1I15M	*	0	0	GTTCTTGGTAGCGGCTAAAAGGGAAAGTCAATACGCATATCGTTGACGAAAAAGTTGAAGATATGAACTTTCCGGCTAGGGTTCCGATTGCACCTAGCTTTCTGCGCTCACAATCAGCTCCGATCAAGTTCTGACCGCAAACCCAGATACTAAACC	*	AS:i:276	EV:Z:3e-74
CS_045075	16	UN00232	442	255	122M1D56M1D6M	*	0	0	TAAAATTCCAAGGCACCCAAAGTCCAGTTATCCCTACCGCTTCTATAGAACTTCTCAGTCATCGGAACCCGGAGCAGTTCTTGATTTTCCGGCGAAGTTTTTCAAGAACCCACCGGTTTTGGCTGCTCGAAAATCTAGAGAGAGAGAGCGAGAGGAGAAACTAGAGAGAGAACTGAGGAAAAAC	*	AS:i:351	EV:Z:8e-97
CR_068651	0	UN00233	1	255	211M	*	0	0	GACTACTTTTTAGGTGGACCACTACCTACATAAGAGCGATAGCGAAGCCAAGCCGTATAAAGGCGAGCAGCCCTTATAGCATAGCAATAGCAAACGGCCTACTTATAGCCCCTTTTCTTGCCCCTTTTTTAATAAAAAAGCCCCGCTCCCTAAGGGGCCCCTCTCTGATAAGGAAGGAAAGCGAAAATAAAATAACAACAATGAATCTTCC	*	AS:i:418	EV:Z:1e-117
SR_059958	0	UN00233	1	255	180M1D2M1D9M1D2M1D129M	*	0	0	GACTACTTTTTAGGTGGACCACTACCTACATAAGAGCGATAGCGAAGCCAAGCCGTATAAAGGCGAGCAGCCCTTATAGCATAGCAATAGCAAACGGCCTACTTATAGCCCCTTTTCTTGCCCCTTTTTTAATAAAAAAGCCCCGCTCCCTAAGGGGCCCCTCTCTGATAAGGAAGGAAACGAAATAAAATACACAATGAATCTTCCCAGATCAATTTTTTTGAATTGATTTAATAAGTTTGATGGCAAATCCTACCAATTATAATTTCCGTTTTTCATTTTGGATCCTATCAACTTTGGAGAGTTTGCTTTTTACAATACG	*	AS:i:611	EV:Z:1e-174
CR_068717	0	UN00234	1	255	115M1D21M	*	0	0	GTAAACCCGAGTGCTTCAACAAGTGTGTGGTCAAGAGCGTTTGGATGGCTTTCCTCACTAAGGAACACTGCCAAACCATCCTCAAAGGTTGAGCTATAGTTTCTTTTTGAAATGAGGTAGTTGTTTGTGACCTTAT	*	AS:i:262	EV:Z:5e-70
CS_029869	0	UN00234	37	255	67M1D337M	*	0	0	GCGTTTGGATGGCTTTCCTCACTAAGGAACACTGCCAAACCATCCTCAAAGGTTGAGCTATAGTTTCTTTTGAAATGAAGGTAGTTGTTTGTGACCTTATAATTTCTGTTGATTTCTATCTCAGTTTGTCACTGACCAGTAGCTGATCCAGTTGTGGCCTAATAATCAATAGCTACGAGGAATTCTTTTTCTGACCGGTGAATTATAATTTTAAAAACGGATACATAGGGCAGTCTGTTAAACTGAGAGATGGAAACGATCACACGGTTGTTGTAGGTGAAATTTTGTATTGAAGAGTAATGAAACCATGTTGCATTTTAAAGCTTTATAGTCGTAGTTGGAACCTATGTCATTTTGATAATTTATATCAAAGCAATTTGAATTCCAACATTGATTTTT…	*	AS:i:793	EV:Z:0.0
CR_092285	16	UN00235	1	255	588M1D26M	*	0	0	CCTAGTATAGGCATTATAAATGGTAGGAATATATTTAGCATGATATTAGGGATTAATGTGTATATTCTCAGTGATTGGGTTTCGATTCTTACCTTCGTTAGCGTATAGCTCTTGTATAAATATGTATTTTCCTCAATAAAAAACATACAGAGTTCTTCTGATATAAATTAATTTAAGATGTTTAAATAATTTCTAAACAAATTTTTGGAAAAAAATTATACTACGTAAAAATTTACTATAGTCAAATGATAGATGAGAGTTAATTCTAGGAATGATTTCGTAGCTATTGACATTTACCAATTTTTAATATTGACTTTTAATTTGACCATAAATGGTATTTGACTATTAATTTTGTTCCAAATTTGGTCCTTTAGTAAAATATTTATTTAGTAAGCGTTA…	*	AS:i:1209	EV:Z:0.0
CR_103561	0	UN00235	480	255	628M	*	0	0	GTTCATCATTAATGGAAATGTAAAGAACATGTCAATACATAAGTCTAAATATTACTATAGTCAAATAATAGATAAAAGAGTTAATTTCGATTAATAAATAGTGAATTTTTGTCAATTTTTATCATCAACTAGTTAGCCTGTTCCAAATTGGCCACAAACTTCATACTAGCAAGAGCTTACTAACCTTAGTAAGTGCGCATAAACTATTAAACTTTGATCTCGAGATGAACACTTTGAGTTAATTGAAAGAACTAACTTGTCAAAGATTATAATTTGCCTGAAATTAGATAAAGATGAAAGGAAATGAAAGAATCCTTATATTCGCACAAACAATTCATAAACTAATTTAATGAACATTACAGATCCCGCCAACAGCATAGTACAACAGCAAAAATCTAA…	*	AS:i:1245	EV:Z:0.0
CR_068733	0	UN00235	493	255	92M2D8M1D6M1D6M1I56M1D178M1D3M1I26M1D34M1D6M1D27M1D43M1D157M	*	0	0	GGAAATGTAAAGAACATGTCAATACATAAGTCTAAATATTACTATAGTCAAATAATAGATAAAAGAGTTAATTTCGATTAATAAATAGTGAATTTGTCAATTTTATATCAACATAGTTAGCCTGTTCCAAATTGGCCACAAACTTCATACTAGCAAGAGCTTACTAACCTAGTAAGTGCGCATAAACTATTAAACTTTGATCTCGAGATGAACACTTTGAGTTAATTGAAAGAACTAACTTGTCAAAGATTATAATTTGCCTGAAATTAGATAAAGATGAAAGGAAATGAAAGAATCCTTATATTCGCACAAACAATTCATAAACTAATTTAATGAACATTACAGATCCGCCCAACAGCATAGTACAACAGCAAAAACTAATTTAAGCAAACAACTGAG…	*	AS:i:1181	EV:Z:0.0
CR_109646	0	UN00236	1	255	718M1D87M	*	0	0	TGGCAGTGGAGCTTATGATGGATTACAGACAAGGAGGTAAGGGTAGGAGTAGTGATCTCACCTTCGCGAAGAAGCTGGAGGAGAGTGCGGTGGCGCAGGAGGCGGCGTCGGGGCTTGAGAGCGTTCATACGTTTATCAGATTGTTGTCGCAGCAGAATAAGGCGGCGGAGGGGAGGGAGAAGTCGTCGGTGGAGATTGAAATGGCGGCGGATGTGGCCGTGGATAAGTTTCAGAAGGTGATTAATCTCCTGGGTCGGACCCGGACGTGTCACGCCAGGTTCCGGCGAGCCCCCGTCGTTTCTTCTTTGCCGGTTCCGGCGAAGGATGTCGTCGTTGACACCAAGGTTTATAACCCGACGCCGATTCAGCAAGTTCTGCCGCCGGTTGTAGGCGGCGGCG…	*	AS:i:1580	EV:Z:0.0
CR_068741	0	UN00236	42	255	128M1D8M1I5M1I75M	*	0	0	GGTAGGAGTAGTGATCTCACCTTCGCGAAGAAGCTGGAGGAGAGTGCGGTGGCGCAGGAGGCGGCGTCGGGGCTTGAGAGCGTTCATACGTTTATCAGATTGTTGTCGCAGCAGAATAAGGCGGCGGAGGGAGGGAGGAAGTACGTCGGTGGAGATTGAAATGGCGGCGGATGTGGCCGTGGATAAGTTTCAGAAGGTGATTAATCTCCTGGGTCGGA	*	AS:i:406	EV:Z:1e-113
SR_067518	0	UN00236	52	255	371M1D50M1I282M1D45M	*	0	0	GTGATCTCACCTTCGCGAAGAAGCTGGAGGAGAGTGCGGTGGCGCAGGAGGCGGCGTCGGGGCTTGAGAGCGTTCATACGTTTATCAGATTGTTGTCGCAGCAGAATAAGGCGGCGGAGGGGAGGGAGAAGTCGTCGGTGGAGATTGAAATGGCGGCGGATGTGGCCGTGGATAAGTTTCAGAAGGTGATTAATCTCCTGGGTCGGACCCGGACGGGTCACGCCAGGTTCCGGCGAGCCCCCGTCGTTTCTTCTTTGCCGGTTCCGGCGAAGGATGTCGTCGTTGACACCAAGGTTTATAACCCGACGCCGATTCAGCAAGTTCTGCCGCCGGTTGTAGGCGGCGGCGGGGGGAAGACGATTAGTTTCTCGACTCGCCGGAGGTTTCGCGGGCGAATTC…	*	AS:i:1461	EV:Z:0.0
SS_006100	0	UN00236	52	255	58M1D4M1I183M1D6M1D93M1D227M	*	0	0	GTGATCTCACCTTCGCGAAGAAGCTGGAGGAGAGTGCGGTGGCGCAGGAGGCGGCGTCGGGCGTTGAGAGCGTTCATACGTTTATCAGATTGTTGTCGCAGCAGAATAAGGCGGCGGAGGGGAGGGAGAAGTCGTCGGTGGAGATTGAAATGGCGGCGGATGTGGCCGTGGATAAGTTTCAGAAGGTGATTAATCTCCTGGGTCGGACCCGGACGGGTCACGCCAGGTTCCGGCGAGCCCGCGTCGTTCTTCTTGCCGGTTCCGGCGAAGGATGTCGTCGTTGACACCAAGGTTTATAACCCGACGCCGATTCAGCAAGTTCTGCCGCCGGTTGTAGGCGGCGGCGGGGGAAGACGATTAGTTTCTCGTACTCGCCGGAGGTTTCGCGGGCGAATTCTT…	*	AS:i:1088	EV:Z:0.0
CS_011695	0	UN00236	176	255	124M1D6M1S	*	0	0	GGAGAAGTCGTCGGTGGAGATTGAAATGGCGGCGGATGTGGCCGTGGATAAGTTTCAGAAGGTGATTAATCTCCTGGGTCGGACCCGGACGGGTCACGCCAGGTTCCGGCGAGCCCCCGTCGTTCTTCTTG	*	AS:i:250	EV:Z:2e-66
CR_068816	0	UN00237	1	255	202M1D18M1D2M1D33M1D314M	*	0	0	ATTTGCTTTTGCGGTTACGCCGCGGTATTGCTGCATACCTAGCAGTTCACAATCTGAACCTCTCTCTCCCACTACTCTAGCTGAAGTTCCTTTCCTTTCTGGTTCATAAAATGTGGGCTTTTCAGTTTTGCTGGTGGCAGACTAACCAATATGGCTGTTTGTTGCACCAAATTGAGCAGTAAAGGACTGAAAAGGGTGCCAATTATAGGCAAATTCCCACTTGATAGAAGCAAATTTACCGTAGTTTAGCCTACATGTGAAGATCAAAAGACTGACACCACTATTTAAGGATGTGTACGGGATAAACTGTCTTGCGACTTCAATCAATTTCATAGCTGATTGACTCATATCAAGAGTTAATAAACCACTTTTACTGGGAGTCATACTTAAAACTTTATG…	*	AS:i:1100	EV:Z:0.0
SS_085815	16	UN00237	184	255	157M3S	*	0	0	GGACTGAAAAGGGTGCCAACTTATAGGCAAATTCCCACATTTGATAGAAGCAAATTTACCGTAGTTTAGCCTACAATGTGAAGATCAAAAGACTGACACCACTATTTAAGGATGTGTACGGGATAAACTGTCTTGCGACTTCAATCAATTTCATAGCGAC	*	AS:i:311	EV:Z:7e-85
CR_081861	16	UN00238	1	255	92M1D28M1D7M3D4M1D8M3D394M	*	0	0	CTTCTTTCCTAGCTTGTAGTAGCTCTCTTCTTTCCTAGCAAGAAAGAAATTCTCTCTTTTGCTCTCTAGAAAGAGCTTGTAATACTTTCCCGATAGTAGAATACTTTTACCCTTTCCCGTGGTTTTACCTATTGGGTTTTCCACGTAAAAATCATTGTGTCTTATTATTCTCTATTATATCTTCATATTACCTATTGCTATATTGTTCATATCGTATAGGCAGGAATTAATCTTGGTAGAGCGACCTTACATGTCTAGGAAAGTTGCTGGATGAGATTTGGTATTTAAGTAGTCCATCTGTGACTCACCTCTCTCTTCCAGAATTACTTACCTGGTGTATCGTTCATAATACCATTATTATTCTAGTCTTATGATACTGTACAAGTAGTATATACGGTA…	*	AS:i:985	EV:Z:0.0
CR_068856	0	UN00238	16	255	95M1D2M1D2M1D22M1D402M	*	0	0	GTAGTAGCTCTCTTCTTTCCTAGCAAGAAAGAAATTCTCTCTTTTGCTCTCTAGAAAGAGCTTGTAATACTTTCCCGCATAGTAGAATACTTTTACCTTCCGTCGGTTTTAGTTCCTACTTGGTTTCGGTTCACGTAAAAATCATTGTGTCTTATTATTCTCTATTATATCTTCATATTACCTATTGCTATATTGTTCATATCGTATAGGCAGGAATTAATCTTGGTAGAGCGACCTTACATGTCTAGGAAAGTTGCTGGATGAGATTTGGTATTTAAGTAGTCCATCTGTGACTCACCTCTCTCTTCCAGAATTACTTACCTGGTGTATCGTTCATAATACCATTATTATTCTAGTCTTATGATACTGTACAAGTAGTATATACGGTATTTGTCCATT…	*	AS:i:1009	EV:Z:0.0
SR_044270	16	UN00239	1	255	627M3S	*	0	0	CTTCCTACTGTTCCTAGGGCAACACCAAACCCTTCAAGAACTCTCTACGCCACACTGAGCATCACACTCTATCGCTCATTCTCAGAGTCTCTGAAGAGAAGTTGCGAATCCGATCGAGATCGAGAGCGAGAAGCAATGGCCTTGGCTTTCGATGAGTTCGGAAAGCCGTTCATAATAATCAAGGAGCAGGAGCAGAAGATGAGGCTGAGAGGCCTCGATGCTCAGAAGGCCAACATTTCTGCGGGAAAGGCAGTCGCTCGCATCCTCCGCACCTCTCTCGGCCCCAAAGGCATGGACAAGATGCTTCAGAGCCCCGACGGCGACGTCACCATCACAAATGATGGTGCAACCATCTTGGAGCAGATGGATGTTGACAATCAAATTGCAAAGCTTATGGTA…	*	AS:i:1235	EV:Z:0.0
SR_084389	0	UN00239	87	255	195M	*	0	0	GTCTCTGAAGAGAAGTTGCGAATCCGATCGAGATCGAGAGCGAGAAGCAATGGCCTTGGCTTTCGATGAGTTCGGAAGGCCGTTCATAATAATCAAGGAGCAGGAGCAGAAGATGAGGCTGAGAGGCCTCGATGCTCAGAAGGCCAACATTTCTGCGGGAAAGGCAGTCGCTCGCATCCTCCGCACCTCTCTCGG	*	AS:i:387	EV:Z:1e-107
CR_039279	16	UN00239	91	255	696M	*	0	0	CTGAAGAGAAGTTGCGAATCCGATCGAGATCGAGAGCGAGAAGCAATGGCCTTGGCTTTCGATGAGTTCGGAAGGCCGTTCATAATAATCAAGGAGCAGGAGCAGAAGATGAGGCTGAGAGGCCTCGATGCTCAGAAGGCCAACATTTCTGCGGGAAAGGCAGTCGCTCGCATCCTCCGCACCTCTCTCGGCCCCAAAGGCATGGACAAGATGCTTCAGAGCCCCGACGGCGACGTCACCATCACAAATGATGGTGCAACCATCTTGGAGCAGATGGATGTTGACAATCAAATTGCAAAGCTTATGGTAGAATTGTCCCAAAGTCAGGATTATGAGATTGGTGATGGAACAACTGGAGTTGTCGTCCTGGCTGGAGCACTTCTTGAACAAGCTGAAAAG…	*	AS:i:1380	EV:Z:0.0
CR_086121	0	UN00239	104	255	702M1I90M1D38M	*	0	0	GCGAATCCGATCGAGATCGAGAGCGAGAAGCAATGGCCTTGGCTTTCGATGAGTTCGGAAGGCCGTTCATAATAATCAAGGAGCAGGAGCAGAAGATGAGGCTGAGAGGCCTCGATGCTCAGAAGGCCAACATTTCTGCGGGAAAGGCAGTCGCTCGCATCCTCCGCACCTCTCTCGGCCCCAAAGGCATGGACAAGATGCTTCAGAGCCCCGACGGCGACGTCACCATCACAAATGATGGTGCAACCATCTTGGAGCAGATGGATGTTGACAATCAAATTGCAAAGCTTATGGTAGAATTGTCCCAAAGTCAGGATTATGAGATTGGTGATGGAACAACTGGAGTTGTCGTCCTGGCTGGAGCACTTCTTGAACAAGCTGAAAAGTTGTTAGAACGTG…	*	AS:i:1631	EV:Z:0.0
CS_030128	16	UN00239	104	255	43M1D235M1I211M1D302M1S	*	0	0	GCGAATCCGATCGAGATCGAGAGCGAGAAGCAATGGCCTTGGCTTCGATGAGTTCGGAAGGCCGTTCATAATAATCAAGGAGCAGGAGCAGAAGATGAGGCTGAGAGGCCTCGATGCTCAGAAGGCCAACATTTCTGCGGGAAAGGCAGTCGCTCGCATCCTCCGCACCTCTCTCGGCCCCAAAGGCATGGACAAGATGCTTCAGAGCCCCGACGGCGACGTCACCATCACAAATGATGGTGCAACCATCTTGGAGCAGATGGATGTTGACAATCAAAATTGCAAAGCTTATGGTAGAATTGTCCCAAAGTCAGGATTATGAGATTGGTGATGGAACAACTGGAGTTGTCGTCCTGGCTGGAGCACTTCTTGAACAAGCTGAAAAGTTGTTAGAACGTG…	*	AS:i:1546	EV:Z:0.0
CR_068871	0	UN00239	275	255	320M1I2M1I156M1D11M1D99M1D17M	*	0	0	CTCTCGGCCCCAAAGGCATGGACAAGATGCTTCAGAGCCCCGACGGCGACGTCACCATCACAAATGATGGTGCAACCATCTTGGAGCAGATGGATGTTGACAATCAAATTGCAAAGCTTATGGTAGAATTGTCCCAAAGTCAGGATTATGAGATTGGTGATGGAACAACTGGAGTTGTCGTCCTGGCTGGAGCACTTCTTGAACAAGCTGAAAAGTTGTTAGAACGTGGTATTCATCCAATTCGAATTGCTGAGGGATATGAAATGGCATCCAGGATTGCAGCTGGACATCTGGAGCGCATTGCACATAAATTTGAATTTTGGGTGCGAATGACATTGAGCCTTTGGTTCAAACTTGCATGACTACCTTGTCATCTAAGATTGTGAATAGATGCAAGCG…	*	AS:i:1164	EV:Z:0.0
SS_067191	16	UN00239	325	255	540M1D30M1D62M	*	0	0	GTCACCATCACAAATGATGGTGCAACCATCTTGGAGCAGATGGATGTTGACAATCAAATTGCAAAGCTTATGGTAGAATTGTCCCAAAGTCAGGATTATGAGATTGGTGATGGAACAACTGGAGTTGTCGTCCTGGCTGGAGCACTTCTTGAACAAGCTGAAAAGTTGTTAGAACGTGGTATTCATCCAATTCGAATTGCTGAGGGATATGAAATGGCATCCAGGATTGCAGCTGGACATCTGGAGCGCATTGCACATAAATTTGAATTTGGTGCGAATGACATTGAGCCTTTGGTTCAAACTTGCATGACTACCTTGTCATCTAAGATTGTGAATAGATGCAAGCGTAACTTAGCTGAGATTGCTGTCAAAGCAGTTCTGGCTGTTGCAGATTTAGAG…	*	AS:i:1239	EV:Z:0.0
CR_081935	16	UN00239	366	255	530M1D59M	*	0	0	GGATGTTGACAATCAAATTGCAAAGCTTATGGTAGAATTGTCCCAAAGTCAGGATTATGAGATTGGTGATGGAACAACTGGAGTTGTCGTCCTGGCTGGAGCACTTCTTGAACAAGCTGAAAAGTTGTTAGAACGTGGTATTCATCCAATTCGAATTGCTGAGGGATATGAAATGGCATCCAGGATTGCAGCTGGACATCTGGAGCGCATTGCACATAAATTTGAATTTGGTGCGAATGACATTGAGCCTTTGGTTCAAACTTGCATGACTACCTTGTCATCTAAGATTGTGAATAGATGCAAGCGTAACTTAGCTGAGATTGCTGTCAAAGCAGTTCTGGCTGTTGCAGATTTAGAGAGGAAGGATGTTAACCTAGACTTAATCAAAGTAGAGGGAAA…	*	AS:i:1160	EV:Z:0.0
CR_046823	0	UN00239	370	255	651M1D81M	*	0	0	GTTGACAATCAAATTGCAAAGCTTATGGTAGAATTGTCCCAAAGTCAGGATTATGAGATTGGTGATGGAACAACTGGAGTTGTCGTCCTGGCTGGAGCACTTCTTGAACAAGCTGAAAAGTTGTTAGAACGTGGTATTCATCCAATTCGAATTGCTGAGGGATATGAAATGGCATCCAGGATTGCAGCTGGACATCTGGAGCGCATTGCACATAAATTTGAATTTGGTGCGAATGACATTGAGCCTTTGGTTCAAACTTGCATGACTACCTTGTCATCTAAGATTGTGAATAGATGCAAGCGTAACTTAGCTGAGATTGCTGTCAAAGCAGTTCTGGCTGTTGCAGATTTAGAGAGGAAGGATGTTAACCTAGACTTAATCAAAGTAGAGGGAAAAGTT…	*	AS:i:1443	EV:Z:0.0
SR_022578	16	UN00239	402	255	83M1D472M	*	0	0	ATTGTCCCAAAGTCAGGATTATGAGATTGGTGATGGAACAACTGGAGTTGTCGTCCTGGCTGGAGCACTTCTTGAACAAGCTGAAAGTTGTTAGAACGTGGTATTCATCCAATTCGAATTGCTGAGGGATATGAAATGGCATCCAGGATTGCAGCTGGACATCTGGAGCGCATTGCACATAAATTTGAATTTGGTGCGAATGACATTGAGCCTTTGGTTCAAACTTGCATGACTACCTTGTCATCTAAGATTGTGAATAGATGCAAGCGTAACTTAGCTGAGATTGCTGTCAAAGCAGTTCTGGCTGTTGCAGATTTAGAGAGGAAGGATGTTAACCTAGACTTAATCAAAGTAGAGGGAAAAGTTGGTGGAAAGCTAGAGGATACAGAGCTGATTTAT…	*	AS:i:1084	EV:Z:0.0
SR_086916	16	UN00239	437	255	594M	*	0	0	GAACAACTGGAGTTGTCGTCCTGGCTGGAGCACTTCTTGAACAAGCTGAAAAGTTGTTAGAACGTGGTATTCATCCAATTCGAATTGCTGAGGGATATGAAATGGCATCCAGGATTGCAGCTGGACATCTGGAGCGCATTGCACATAAATTTGAATTTGGTGCGAATGACATTGAGCCTTTGGTTCAAACTTGCATGACTACCTTGTCATCTAAGATTGTGAATAGATGCAAGCGTAACTTAGCTGAGATTGCTGTCAAAGCAGTTCTGGCTGTTGCAGATTTAGAGAGGAAGGATGTTAACCTAGACTTAATCAAAGTAGAGGGAAAAGTTGGTGGAAAGCTAGAGGATACAGAGCTGATTTATGGAATTGTTGTTGACAAAGACATGAGTCATCCAC…	*	AS:i:1177	EV:Z:0.0
CS_023325	16	UN00239	489	255	208M1I20M1I261M1D77M1I172M	*	0	0	GTTGTTAGAACGTGGTATTCATCCAATTCGAATTGCTGAGGGATATGAAATGGCATCCAGGATTGCAGCTGGACATCTGGAGCGCATTGCACATAAATTTGAATTTGGTGCGAATGACATTGAGCCTTTGGTTCAAACTTGCATGACTACCTTGTCATCTAAGATTGTGAATAGATGCAAGCGTAACTTAGCTGAGATTGCTGTCAAAAGCAGTTCTGGCTGTTGCAGAATTTAGAGAGGAAGGATGTTAACCTAGACTTAATCAAAGTAGAGGGAAAAGTTGGTGGAAAGCTAGAGGATACAGAGCTGATTTATGGAATTGTTGTTGACAAAGACATGAGTCATCCACAGATGCCTAAGCAAATTGAGGATGCAAAAATTGCCATTTTGACTTGTCCA…	*	AS:i:1435	EV:Z:0.0
SR_021573	0	UN00239	511	255	381M	*	0	0	CCAATTCGAATTGCTGAGGGATATGAAATGGCATCCAGGATTGCAGCTGGACATCTGGAGCGCATTGCACATAAATTTGAATTTGGTGCGAATGACATTGAGCCTTTGGTTCAAACTTGCATGACTACCTTGTCATCTAAGATTGTGAATAGATGCAAGCGTAACTTAGCTGAGATTGCTGTCAAAGCAGTTCTGGCTGTTGCAGATTTAGAGAGGAAGGATGTTAACCTAGACTTAATCAAAGTAGAGGGAAAAGTTGGTGGAAAGCTAGAGGATACAGAGCTGATTTATGGAATTGTTGTTGACAAAGACATGAGTCATCCACAGATGCCTAAGCAAATTGAGGATGCAAAAATTGCCATTTTGACTTGTCCATTTGAG	*	AS:i:755	EV:Z:0.0
SR_101385	0	UN00239	528	255	372M1D23M1I129M	*	0	0	GGGATATGAAATGGCATCCAGGATTGCAGCTGGACATCTGGAGCGCATTGCACATAAATTTGAATTTGGTGCGAATGACATTGAGCCTTTGGTTCAAACTTGCATGACTACCTTGTCATCTAAGATTGTGAATAGATGCAAGCGTAACTTAGCTGAGATTGCTGTCAAAGCAGTTCTGGCTGTTGCAGATTTAGAGAGGAAGGATGTTAACCTAGACTTAATCAAAGTAGAGGGAAAAGTTGGTGGAAAGCTAGAGGATACAGAGCTGATTTATGGAATTGTTGTTGACAAAGACATGAGTCATCCACAGATGCCTAAGCAAATTGAGGATGCAAAAATTGCCATTTTGACTTGTCCATTTGAGCCCCCTAACCAAAGACCAAGCATAAGGTTGTNCAT…	*	AS:i:1009	EV:Z:0.0
CR_065502	16	UN00239	531	255	6S502M1D1M1I68M	*	0	0	CCTAGTATATGAAATGGCATCCAGGATTGCAGCTGGACATCTGGAGCGCATTGCACATAAATTTGAATTTGGTGCGAATGACATTGAGCCTTTGGTTCAAACTTGCATGACTACCTTGTCATCTAAGATTGTGAATAGATGCAAGCGTAACTTAGCTGAGATTGCTGTCAAAGCAGTTCTGGCTGTTGCAGATTTAGAGAGGAAGGATGTTAACCTAGACTTAATCAAAGTAGAGGGAAAAGTTGGTGGAAAGCTAGAGGATACAGAGCTGATTTATGGAATTGTTGTTGACAAAGACATGAGTCATCCACAGATGCCTAAGCAAATTGAGGATGCAAAAATTGCCATTTTGACTTGTCCATTTGAGCCCCCTAAACCAAAGACCAAGCATAAGGTTGA…	*	AS:i:1118	EV:Z:0.0
SS_018067	16	UN00239	766	255	575M	*	0	0	GTTGGTGGAAAGCTAGAGGATACAGAGCTGATTTATGGAATTGTTGTTGACAAAGACATGAGTCATCCACAGATGCCTAAGCAAATTGAGGATGCAAAAATTGCCATTTTGACTTGTCCATTTGAGCCCCCTAAACCAAAGACCAAGCATAAGGTTGACATCGATACTGTTGAGAAGTTCCAGACTTTACGGCAGCAGGAACAGAAATATTTTGATGACATGGTTCAGAAATGCAAGGATGTTGGTGCAACCTTGGTTATTTGCCAATGGGGATTTGATGATGAAGCAAACCACTTACTAATGCATAGAAATTTGCCTGCTGTTAGATGGGTTGGTGGTGTGGAGCTGGAGCTGATTGCAATAGCTACTGGTGGGCGAATTGTGCCAAGATTTCAAGAG…	*	AS:i:1140	EV:Z:0.0
SR_085573	16	UN00239	850	255	442M1D155M	*	0	0	ATTGAGGATGCAAAAATTGCCATTTTGACTTGTCCATTTGAGCCCCCTAAACCAAAGACCAAGCATAAGGTTGACATCGATACTGTTGAGAAGTTCCAGACTTTACGGCAGCAGGAACAGAAATATTTTGATGACATGGTTCAGAAATGCAAGGATGTTGGTGCAACCTTGGTTATTTGCCAATGGGGATTTGATGATGAAGCAAACCACTTACTAATGCATAGAAATTTGCCTGCTGTTAGATGGGTTGGTGGTGTGGAGCTGGAGCTGATTGCAATAGCTACTGGTGGGCGAATTGTGCCAAGATTTCAAGAGTTGACTCCGGAAAAACTTGGCAAGGCTGGGCTGGTTCGTGAGAAATCTTTTGGTACGACAAAGGATAGAATGATTTATATTGAG…	*	AS:i:1175	EV:Z:0.0
CR_100230	16	UN00239	1103	255	720M	*	0	0	GTGTGGAGCTGGAGCTGATTGCAATAGCTACTGGTGGGCGAATTGTGCCAAGATTTCAAGAGTTGACTCCGGAAAAACTTGGCAAGGCTGGGCTGGTTCGTGAGAAATCTTTTGGTACGACAAAGGATAGAATGATTTATATTGAGCATTGTGCAAATTCAAGGGCAGTGACTATATTCATACGTGGGGGTAACAAAATGATGATAGAGGAGACAAAACGCAGCCTTCATGATGCTTTGTGTGTTGCCAGAAATCTTATTCGGAACAACTCTATAGTATATGGTGGTGGCTCAGCTGAGATCTCTTCCTCAATTGCTGTGGAAGCTGCTGCTGATAAATATCCAGGTGTTGAGCAGTATGCAATCAGGGCATTTGCAGATGCATTAGATGCTGTCCCCA…	*	AS:i:1427	EV:Z:0.0
CS_043976	16	UN00239	1281	255	522M1D11M	*	0	0	CATACGTGGGGGTAACAAAATGATGATAGAGGAGACAAAACGCAGCCTTCATGATGCTTTGTGTGTTGCCAGAAATCTTATTCGGAACAACTCTATAGTATATGGTGGTGGCTCAGCTGAGATCTCTTCCTCAATTGCTGTGGAAGCTGCTGCTGATAAATATCCAGGTGTTGAGCAGTATGCAATCAGGGCATTTGCAGATGCATTAGATGCTGTCCCCATGGCCCTAGCTGAGAATAGTGGCCTTCAACCCATTGAAACTCTATCTGCTGTTAAATCACAGCAAATCCAGGAAAATAATCCATGTTGCGGGATTGATTGCAATGACGTAGGCACAAATGACATGCGCGAGCAAAATGTGTTTGAGACTTTGATTGGGAAGCAACAACAGGTTTTACT…	*	AS:i:1049	EV:Z:0.0
CR_086872	0	UN00240	1	255	53M1D16M1D22M1D4M1D62M1D145M1I201M	*	0	0	GACACCCACCACTCCTTTCCGATCACAAGCGCCTCTCCTCTTCATTCAAGACCTCGCCAATGTGCTCAAGGGCGGCTAAATGGGTGAGTGTGGGATGAATTCAGACCTAATTGGAAATGGGAAACAGCCCCAGATACTACACAATCTTGGGGGAAATCCCAAGATTTTCGGGGTCTGGGTTTGATCACAGTAGCATAATTAAATATGTAGGCTAAAGTGTTTGATATGAAAATCATGTAGCTGACACAAAACCCAGCTTGGGACAGCACAATCATGGCATCAACAGCAAACCTCCCAACCCCNCCCACACACAGCAAAGCCCAGATCACCAAAAGATGAGAGCTTTGGGGCCTTGGGATGGGACTCAAGCTTCCTCCTTGAATGAATCAACAGCATCAT…	*	AS:i:955	EV:Z:0.0
CR_068902	0	UN00240	9	255	5S67M1D1M1D43M1D18M1D32M1D15M1D117M1I201M	*	0	0	GACACCCACTCCTTTCCGATCACAAGCGCCTCTCCTCTTCATTCAAGACCTTCGCCAATGTGCTCAAGGGGCGTAAATGGGTGAGTGTGGGGATTGAATTCAGACCTAATTGGAAAGGGAAACAGCCCCAGATATACACAATCTTGGGGGAAATCCCCAAGATTTTGGGGTCTGGGTTTGACACAGTAGCATAATTAAATATGTAGGCTAAAGTGTTTGATATGAAAATCATGTAGCTGACACAAAACCCAGCTTGGGACAGCACAATCATGGCATCAACAGCAAACCTCCCAACCCCNCCCACACACAGCAAAGCCCAGATCACCAAAAGATGAGAGCTTTGGGGCCTTGGGATGGGACTCAAGCTTCCTCCTTGAATGAATCAACAGCATCATACAG…	*	AS:i:930	EV:Z:0.0
CR_068975	0	UN00241	1	255	498M1D20M1D85M	*	0	0	GTTCGCCGCTCTGGTAGCCGGAGATAAATCTTCGCTAAATTTTCCTCGCTTTCCGTCACAGTTTGTTCTTTTTACCTTAAAAACCAAAACATATTAAAATAAAGAAGTAATTAAGAAACGTAATTCATACCAAACGTAAGTGATTAGGCATTTGGAGATGAGCTGAAAGATTTCGAACATGCAACCGACGGATTTCCCTCAACAGCGATTTTCCGGCGGCGGTGTCTGCCGGCGGGAGGAGGAGAGCATAGAATCTTGTCGGTTCAGCATTTTGGTTGGGTGAAGCGAGTAGTGGACACTGGGAGCTGAGGGAATATAAGGCAGAAAAAGTGGGTTCCCTTAGCCGGCCTCACCATTTGGATTGCTTCCTTCTGATTTCTGAAATCCATCAAACTAAAA…	*	AS:i:1181	EV:Z:0.0
SR_023717	16	UN00241	486	255	497M	*	0	0	CATTTGGAATCTGGAAAAGATGGGGCTCTGGGAAGTTTCATCAAACAACTCGGAACTCTCCCCGCGAATCGGGGCAGTTGATTCGAGCCCACTGAAATCAATTCTCACCATTGTTACGACCTTTTACATAATCAAGAATTGAAACCATTAGTTGAACATTCACAGTACAAGAATCAACAATCCAAAATCCAAAAACTAATTTACAGAATCAATAATTGAAACAATTAGTTGCACACTCACGATACAAGAAAAAACAATTGAAAATCGACTCAACCTAAGGAATAATCGACGAATATGAACAACTGATTTCTTGCGCTATACTCTGGCATACAAGAGATTCTGACCCGATTTCGTCGACCCGAATTATCTTGGTTGTTTCCCCGTAGTGGTCCTTGGAGT…	*	AS:i:985	EV:Z:0.0
SR_126053	0	UN00242	1	255	311M1D141M1D10M1D23M1D103M1D10M7S	*	0	0	GTGGCCATTTTCTGGAATCTCGAGGAATGGTAGAGGAAGCATTAGAAGTTGCTACTGACCTGATTACAGATTTGAACTAGCCATACAACTAGGGAAGTTAGACATTGCTAAGGAAATTGCTTTAGTAGCTCATAGTGAATCCAAGTGGAAGCAGTTGGGTGACCTTGCTATGTCTTCTGGAATGTTAGAGTTGGCAGAGCAATGCTTGAAGCAGGCAAATGATTTGAGTGGTTTGTTATTACTCTACTCTTCTCTTGGAGATGCCGAGGGAACAACTGAACTTGTATCTCTTTCCAAAGAGCACGGGAAAAATTAATGTTTCATTCCTTTGTCTTTTCCTGTTGGGTAAAGTGGAAGAGTGCATTCAGCTATTGATTGACAGCAATCGGCTACCTGAGG…	*	AS:i:1150	EV:Z:0.0
CR_068976	0	UN00242	276	255	366M	*	0	0	CTGAACTTGTATCTCTTTCCAAAGAGCACGGGAAAAGATAAATGTTTCATTCCTTTGTCTTTTCCTGTTGGGTAAAGTGGAAGAGTGCATTCAGCTATTGATTGACAGCAATCGGCTACCTGAGGCTGCATTTATGGCGCGATCTTATTTACCTAGTAAAGTATCTGAAATAGTTGAAATTTGGAGAAAAGACCTTAACAAGATTAACCAAAAAGCTGCTGAGGCTTTGGCTGATCCCAAAGATTACCCTAACCTGTTTGAAGACTGGCAAGTTGCACTTGCAGTTGAATCTACTGTTGCTGAGACAAGAGGTAACCCTTCCACCGGCATCTGAATATTTTAATCAAGCTGATATGATCAACAATC	*	AS:i:718	EV:Z:0.0
CR_068998	0	UN00243	1	255	609M	*	0	0	CCTACATACAATCATGAGATTGGAAAAAATCAATTCTCCTTTGAAGAAGTAAAGCCAGAGAACCAAATTGTAGCATCAGCACAACCATCAGTTTCAACTTCACAGGCAGAAAATTATATTAAACGCAATCAAGAGTCACTTGGCAAGTAAAAAATGTGAAAATTAAAGTACCAATCACCTTAAGGGGTTTCCGCATCAGATACATCATTGTTTTGCAGTTCAACAAGAATGTATTCTCATTATAGGACAGAGAATTTTTCTCTCCCTCAGCAGTTCCAATTTGCTTGTCATATCCAGCTTCGTTGAAATATGGTCTGGCATTTAAAACTAACCCTTGAAGCGAAACTAGGACTTGAAAAATGCTCGAGGATGAAGGGTCCCAAATCTCATTTCCTCTAC…	*	AS:i:1207	EV:Z:0.0
CS_054540	16	UN00243	186	255	1S80M1D41M	*	0	0	AGGTTTCCGCATCAGATACATCATTGTTTTGCAGTTCAACAAGAATGTATTCTCATTATAGGACAGAGAATTTTTCTCTCCTCAGCAGTTCCAATTTGCTTGTCATATCCAGCTTCGTTGAA	*	AS:i:232	EV:Z:4e-61
CR_069001	0	UN00244	1	255	316M	*	0	0	TGGGGTGAAGAGATCAATTTCCTGTCTGGTTTCTCCTTTGTTTCCCAGAAGCTGAGGAGCAATTGTTCTTGGGTGCTCGTTGTTGATGATGGAGAGAAGAAGAAGATGATGATGATGAACAAGGTTTTGGAGCCTCGTTCTGGGTTTTCTGTTGCTGCCAGGAATGGCTTGTTTTCTGCCTGAGATTATATTTGTATCTATGTTGTCTTTTTTTTCTTGTCTCAATTTTTGTCCCCAGAATGAAATTTGTATGTATATCGACATATCGTTATGTTCAAATACAACCAACTTAGTTATGTGTAATGGAGAGAAGGAA	*	AS:i:626	EV:Z:1e-179
SR_018961	0	UN00244	13	255	31M1D171M3S	*	0	0	ATCAATTTCCTGTCTGGTTTCTCCTTTGTTTCCAGAAGCTGAGGAGCAATTGTTCTTGGGTGCTCGTTGTTGATGATGGAGAGAAGAAGAAGATGATGATGATGAACAAGGTTTTGGAGCCTCGTTCTGGGTTTTCTGTTGCTGCCAGGAATGGCTTCTTTTCTGCCTGAGATTATATTTGTATCTATGTTGTCTTTTTTTTTTC	*	AS:i:385	EV:Z:1e-107
CR_069048	0	UN00245	1	255	122M1I7M1D407M	*	0	0	GTGAAATCAAAGCAATGTAGCAAGGTGGCCAGACAAAGATGCAGGGTCTGCAAAGAGAGTTGTATCCCAGGCAAGATCTCCTCCCGGATCCAAATGGAATGAGTTCAAAATGATGTCCCTCANACATATCTTATTGGTGGTCAAGAATCTCTCTGGCCGGAACTCATGTGGCTCAGGCCATATGTTTTCATCATGATGAATCTTCCAAACGTTTACCATCAATCTGGTACCGGCTGGCACGTGGTAACCTTGTGACAAGGTGCAGTCTTTGAGCGAAGAACGCAAACCAATGATTGGACCAGGAGGGTATAGACGCAATGTTTCTTTGGTCACAGCTTGGAGAAAGACTAGATTCTTTATATCAGATTCATTCACATTTCTATTTCTTCCAACCTGAAT…	*	AS:i:1033	EV:Z:0.0
CR_048985	0	UN00245	125	255	9S220M1D242M1D6M1D8M1D41M1I56M	*	0	0	CTAACATCAATATCTTTATGGGTTGTCAAGAATCTCTCTGGTCGGAACTCATGTGGCTCAGGCCATATGTTTTCATCATGATGAATCTTCCAAACGTTTACCATCAATCTGGTACCGGCTGGCACGTGGTAACCTTGTGACAAGGTGCAGTCTTTGAGCAAAGAACGCAAACCAATGATTGGACCAGGAGGGTATAGACGCAATGTTTCTTTGGTCACAGCTTGGAGAAGACTAGATTCTTTATATCAGATTCATTCACATTTCTATTTCTTCCAACCTGAATGTCCAGTTCCTCTTGAACCTTATCAAGCATAGCGCGATTGTTCAATAGCGAAGACAGTGCCCAAGTTAGAGTCTCAGTTATTCCATCACTTCCTGCTACTAACATATTCAAACATG…	*	AS:i:1084	EV:Z:0.0
CS_026232	0	UN00245	137	255	418M1I54M	*	0	0	GTTGTCAAGAATCTCTCTGGTCGGAACTCATGTGGCTCAGGCCATATGTTTTCATCATGATGAATCTTCCAAACGTTTACCATCAATCTGGTACCGGCTGGCACGTGGTAACCTTGTGACAAGGTGCAGTCTTTGAGCAAAGAACGCAAACCAATGATTGGACCAGGAGGGTATAGACGCAATGTTTCTTTGGTCACAGCTTGGAGAAAGACTAGATTCTTTATATCAGATTCATTCACATTTCTATTTCTTCCAACCTGAATGTCCAGTTCCTCTTGAACCTTATCAAGCATAGCGCGATTGTTCAATAGCGAAGACAGTGCCCAAGTTAGAGTCTCAGTTATTCCATCACTTCCTGCTACTAACATATTCAAACATGTAGCCTTGATTATGGTATCT…	*	AS:i:920	EV:Z:0.0
CR_080815	0	UN00245	241	255	633M	*	0	0	GTGGTAACCTTGTGACAAGGTGCAGTCTTTGAGCGAAGAACGCAAACCAATGATTGGACCAGGAGGGTATAGACGCAATGTTTCTTTGGTCACAGCTTGGAGAAAGACTAGATTCTTTATATCAGATTCATTCACATTTCTATTTCTTCCAACCTGAATGTCCAGTTCCTCTTGAACCTTATCAAGCATAGCGCGATTGTTCAATAGCGAAGACAGTGCCCAAGTTAGAGTCTCAGTTATTCCATCACTTCCTGCTACTAACATATTCAAACATGTAGCCTTGATTATGGTATCTGCATCAAACCCAGAAATTTGTGCATCTTCCATGATTCCAAGCATTACATCCATGAAATCCTGTGCTCCCATGTCCTCCTCGGACATCCTCTTCTTCTTATGTTC…	*	AS:i:1255	EV:Z:0.0
CS_071186	0	UN00245	408	255	319M	*	0	0	CCTCTTGAACCTTATCAAGCATAGCGCGATTGTTCAATAGCGAAGACAGTGCCCAAGTTAGAGTCTCAGTTATTCCATCACTTCCTGCTACTAACATATTCAAACATGTAGCCTTGATTATGGTATCTGCATCAAACCCAGAAATTTGTGCATCTTCCATGATTCCAAGCATTACATCCATGAAATCCTGTGCTCCCATGTCCTCCTCGGACATCCTCTTCTTCTTATGTTCCTCCAACCACCCTCCTACGAGGTTGTCGAGCTCTTTCGCGATTCTCTTCATCGATTTCTTGTGCCCTTGAAAGTCCAGCCACTCAAG	*	AS:i:632	EV:Z:0.0
CR_106361	16	UN00245	485	255	3S668M	*	0	0	CCGTCACTTCCTGCTACTAACATATTCAAACATGTAGCCTTGATTATGGTATCTGCATCAAACCCAGAAATTTGTGCATCTTCCATGATTCCAAGCATTACATCCATGAAATCCTGTGCTCCCATGTCCTCCTCGGACATCCTCTTCTTCTTATGTTCCTCCAACCACCCTCCTACGAGGTTGTCGAGCTCTTTCGCGATTCTCTTCATCGATTTCTTGTGCCCTTGAAAGTCCAGCCACTCAAGAAAAGGGAAAGAATCAGACAACACAAACACACCAAAGAAGTACAAGAACTCTCTGATCACTTTTTCGCACTTTCTTGCCTCTTCCTTGTTGCAATCCACGCCTTCTCCGGCGAACCTCTTCCCTCCGACCATCCTCACCGACATGTTCCGGATC…	*	AS:i:1324	EV:Z:0.0
CR_090617	0	UN00245	776	255	218M1I220M1D8M	*	0	0	TCTCTGATCACTTTTTCGCACTTTCTTGCCTCTTCCTTGTTGCAATCCACGCCTTCTCCGGCGAACCTCTTCCCTCCGACCATCCTCACCGACATGTTCCGGATCATGTTTCCAAACCACGGCTTCAAATCCGCCATGAAACCGCGCTCTGGGCTTCCGTTGCTAACCCACAGCTCATACAGCTCTCTAATGGAAGCCTCCACTTCTGATGTTCTTATGGGGATTCAACATATCAACTTGGCGGTTAGAGAGGAGATGGAGAGTGGCAATCTTGCGCATCTCTCGCCAATATTCCCCGTAAGGAGCGATCCCGAAGAAAGCGTAATCGTAGCCGAGAAGCTTAGAGGCGGCTATTCTCGGACGGTCGCTGAATGNCTTGTCGTGAGTGGTGAAACACTC…	*	AS:i:858	EV:Z:0.0
SR_124719	0	UN00245	789	255	619M	*	0	0	TTTCGCACTTTCTTGCCTCTTCCTTGTTGCAATCCACGCCTTCTCCGGCGAACCTCTTCCCTCCGACCATCCTCACCGACATGTTCCGGATCATGTTTCCAAACCACGGCTTCAAATCCGCCATGAAACCGCGCTCTGGGCTTCCGTTGCTAACCCACAGCTCATACAGCTCTCTAATGGAAGCCTCCACTTCTGATGTTCTTATGGGATTCAACATATCAACTTGGCGGTTAGAGAGGAGATGGAGAGTGGCAATCTTGCGCATCTCTCGCCAATATTCCCCGTAAGGAGCGATCCTGAAGAAAGCGTAATCGTAGCCGAGAAGCTTAGAGGCGGCTATTCTCGGACGGTCGCTGAATGTCTTGTCGTGAGTGGTGAAACACTCCCTCGCCATTTCCC…	*	AS:i:1219	EV:Z:0.0
CR_114877	16	UN00246	1	255	854M	*	0	0	GAGGATTCGAGCTCTTGGAGAGTTAAACAGAGACACAAAGGAAGTCAAATTGTACGTAATGGCTGATACAACTTATGGCAATTGTTGCGTTGACGAGGTTGGAGCAGCTCATGCAAATGCAGACTGTGTTATCCATTACGGTCACACATGCCTTAGTCCGACGTCAACACTTCCTGCATTCTTTGTTTTTGGAAAAGCTTCAATTAATGTTTCAAGTTGTGTAGAGAAACTATGTAGTCACGCATTGAAGAATGAAATGCCAGTTTTGGTAAAGCTTATGCATTTTCTTTATTTTCTTTTTCTGAGTTGAGATTGCGATATTTCTAGGTAGGGAAATATATGTCAGTTTTGTTCTATGCTGACTACAGTACAGTGCCCCATATTTACTCAAACTAGTCA…	*	AS:i:1693	EV:Z:0.0
CR_069054	0	UN00246	192	255	187M7S	*	0	0	GAAAAGCTTCAATTAATGTTTCAAGTTGTGTAGAGAAACTATGTAGTCACGCATTGAAGAATGAAAAGCCAGTTTTGGTAAAGCTTATGCATTTTCTTTATTTTCTTTTTCTGAGTTGAGATTGCGATATTTCTAGGTAGGGAAATATATGTCAGTTTTGTTCTATGCTGACTACAGTACAGTGCCCACATTAT	*	AS:i:363	EV:Z:1e-100
SS_027478	0	UN00247	1	255	178M1D64M1D250M1D109M	*	0	0	GTTCGGTAGTTCCAAACTCTATTTCCCACACTCATAAAATCCTTACAGATTAGGAAGATTTTCTTTTTCCCTCTAGCAAGTAGCAACAACCAAGAGAAGCTAAACCAAGAAATCTTAAATCTCCTATCTTAGATAGAAAGATTGCAATTAAATCGGTTTGGGAAAGGGGGAAAAAGGCTCACGTACTCCAATTCGGTAACCAAGAGAAAAGACTCAAATGATGATCGGTTTCTTACCCAGAATCACTTCAGTAAGTTAAAATGGTTGACATAGAGAAAAGAAGGCAGAAGAGGAAACAAAAACACTGATGATACAATAAAAACAAAAAACGTTAAATAGCAACGGAAGCCAAACCTCTCTTATCGCTGTGACCTCTGCATGAGCAGTAGGGTCAGTGTT…	*	AS:i:1170	EV:Z:0.0
CR_069058	0	UN00247	79	255	3S15M1D71M1D4M1D250M1D177M1D37M	*	0	0	GCGAGTAGCAACAACCAAAGAAGCTAAACCAAGAAATCTTAAATCTCCTATCTTAGATAGAAAGATTGCAATTAAATCGGTTTGGGAAAGGGGAAAAGGCATCACGTACTCCAATTCGGTAACCAAGAGAAAAGACTCAAATGATGATCGGTTTCTTACCCAGAAATCACTTCAGTAAGTTAAAATGGTTGACAGAGAGAAAAGAAGGCAGAAGAGGAAACAAAAACACTGATGATACAATAAAAACAAAAAACGTTAAATAGCAACGGAAGCCAAACCTCTCTTATCGCTGTGACCTCTGCATGAGCAGTAGGGTCAGTGTTGTTGAGTACCATGTTGTGGCAGCTAACAACAACTTCATCGTTGCAAACAACAACAGCACCAAATGGGCCTCCGTGA…	*	AS:i:1055	EV:Z:0.0
CR_069109	0	UN00248	1	255	286M1D187M1D7M1D131M	*	0	0	AAATTATGGAAACTCACGCTGATGCCGTACCTTGGTTTGGTATTGAACAAGAATATACTTTATTAGATGCGGACGGTCAAGTACTTGGATGGCCAAAAGGTGGTTTTCCAGGTCCTCAGGGTCCTTATTATTGCTCTATTGGAGCCAATGTAGCTTTTGGACGTGATATCGTTGAATCTCATTATCGTGCTTGTCTTTATGCCGGTGTAAATATTTCCGGTGTCAATGCTGAAGTCATGCCTGGTCAATGGGAATTTCAAGTTGGTCCTTGTACGGGTATTGATATGGGGGATCATCTTTGGGTAGCTCGATACCTTCTTCAACGTGTTGCAGAAGATTTCGGTGTAGTAGTCACCTTCCATCCCAAACCAATCAAAGGAGATTGGAATGGTGCAGGAT…	*	AS:i:1189	EV:Z:0.0
SR_025658	16	UN00248	81	255	8S743M	*	0	0	CCACGTATGTACTTGGATGGCCAAAAGGTGGTTTTCCAGGTCCTCAGGGTCCTTATTATTGCTCTATTGGAGCCAATGTAGCTTTTGGACGTGATATCGTTGAATCTCATTATCGTGCTTGTCTTTATGCCGGTGTAAATATTTCCGGTGTCAATGCTGAAGTCATGCCTGGTCAATGGGAATTTCAAGTTGGTCCTTGTACGGGTATTGATATGGGGGGATCATCTTTGGGTAGCTCGATACCTTCTTCAACGTGTTGCAGAAGATTTCGGTGTAGTAGTCACCTTCCATCCCAAACCAATCAAAGGAGATTGGAATGGTGCAGGATGCCACACCAATTATTCAACAAAAGCAATGAGAGAAGAAGGTGGAATAAAAGCTATTAATGAAGCAATTGAA…	*	AS:i:1473	EV:Z:0.0
CR_069125	0	UN00249	1	255	548M4S	*	0	0	GTAATTGTGTCAATTTTGGACTAAAAATATTATGAGTCAGAATTAGAGTAATATCATTGGATATCATATAAATAGTAGTCCCCCATATTCACATGAGTATATTTTGAAACATGTGTAAATGGAAATTTTCGAATTATATATTTTATGTTGGGGATATCAAAGTTGATATATTACTATTTTTATCAAAATTTGACATACTGCATATCATAAGTATTTCTCCATGCATCTAATACGTGGTGAAGTTGAACATTTCCAGAATCTGTGTTTTATTAATATGCATTCTCTATGGGTCGGACTATCAAATAGGTATATATGTTGATTATAAATTTCTATCTGTTGTATAAATACCTAAAGCCTATGATAAAGGGATCAATAGACATGCTGACTGCATGAATTATG…	*	AS:i:1078	EV:Z:0.0
CR_107017	16	UN00249	435	255	295M1I337M	*	0	0	CAATTTATATTGAAAATTTGAATGCTGAGAAATTTCATGATATGAAAAAGATCTTCAGTATTTAAACTCACATACTAGTTTGACTGAATTGAATGTTCAGTAGATATTTAATATTTGCCAAATATATATCTATTGATTAATTATGTCTTGAAGACATTCGTCCAACAGACGAAAAGCCTAGTGGTGCACCAAATAATTATAATACTGGGATGCGGAACGACCAGATCTGAATGTTTATGGGAAATGACTATAATCTGGTTGATTTTTGAAATTGCCATGAATATTATGAATATGANAGAAATTTATGAAAAATGTTGTCGATAACACAATTGCCTTTATAGTTGCTCAATCTGGATCCAGAGCTAGACACGTGAAGTGTCCTAATTATTTGATATATAA…	*	AS:i:1237	EV:Z:0.0
CR_036659	16	UN00249	911	255	156M	*	0	0	CGAAAGAGAATAATTATATGATGTGATATAAAGCGAGGCTTGGAACTCATGGGTTTACACAGAGGCCCAGAATTGATTTTGATATGATATATTCTCCCACAATGGATGGCAATAAAGTTCCGCTGATTAATATCATTGGCAGTGAATAAATATGCA	*	AS:i:309	EV:Z:2e-84
SR_122978	16	UN00250	1	255	122M1D27M1D15M1D170M1I236M	*	0	0	ATGGCTTCTTATAAAACATCATTCGAGAGGCAAAACAAAATGGTAGAGTGGACTTTCCCCAGCACTTCCCATTTGTATTCCTATGTGGGGAACTACTTGCCTTTAATGGCTTTCTTGAGACCAAACATTGCCAACATGTTAACTTGCCGAAAGGCTAAGATAACAAAGTTGTTGTAGAGTGTAGGAATCTCAATGGATCTGTACACTTTGATGCAAGTTCTGCACATCATGGCATGCAAGAAAGAATGAGATTTCTAGGGGAGCCAAAGTTGTGGCTGCAAAAATTTGCAGATTAGTGAATTTGGTTACTATACTTCTCTAAAAACTAGAAGTGNGATGGGTGTAATTAATATAGACAAAAAGCCATTTCTCTGGAGTGATATGGTTTAAACATCAATG…	*	AS:i:1102	EV:Z:0.0
CR_069162	0	UN00250	101	255	172M1D3M1D4M2D11M2D34M1D5M1D3M1D355M	*	0	0	CTTTAATGGCTTTCTTGAGACCAAAACATTGCCAACATGTTAACTTGCCGAAAAGGCTAAGATAACAAAAGTTGTTGTAGAGTGTAGGAATCTCAATGGATCTGTACACTTTGATGCAAGTTCTGCACATCATGGCATGCAAGAAAGAATGAGATTTCTAGGGGAGCCAAAGTGTGCTGAAAATTTGCAGTAGTGAATTTGGTTACTATACTTCTCTAAAAACTGAAGTGATGGTGTAATTAATATAGACAAAAAGCCATTTCTCTGGAGTGATATGGTTTAAACATCAATGATTAATAAAAGGCTCTCTTGTTGACCTAGATGTTTTATTGGTATCATATTGATGGAAGTAAATGAATCTTGTGGTGTTTGGTTCAAGGTATAGAACATTACCATGGT…	*	AS:i:1100	EV:Z:0.0
SR_030404	16	UN00251	1	255	653M1D2M1D63M3S	*	0	0	CCACGTATGGAATGTTTCTCAGCAGCAGTCCAACAACCCTGCCGATCAACTTGCTTCATTGTCGCTGAATGATGGTCTAGTTTCTTGAGTGGACTGGTTGGGGCTTTGGGAGTGGTTATTTTTGGGATTTAAAAAAACACGCACCTATATACCGGTTGAAAAGGGTATTTAGGCCGTTGGCCACCTATTTCCTAAACTATGATTATTGAAGCAATAAATATGCTTGCAAAATATACTTATTTCTCAAAGTATATCTATATGTTTTACAGGGCAGAGTAGTACTTACTAGCATCTTTATGCTAATGTACTACGTGTATGTTTCTTGCAAACCTAAATGTTTTCAGGTTGGGGAGTAAGAAGACCTTGTGGAGATCGCTGAGTTGAGCCGGTAAGGCGTTA…	*	AS:i:1401	EV:Z:0.0
CR_069170	0	UN00251	309	255	29M1D9M1D6M1D66M2D237M1D3M1D353M	*	0	0	TACGTGTATGTTTCTTGCAAACCTAAATGTTTCAGGTTGGGNGTAGAAGACCTTGTGGAGATCGCTGAGTTGAGCCGGTAAGGCGTGAAAGAAAATACTAAGCTTGACAGTATTAGCAATAGTGTAACGGTAAAGAATTATACCGTATTGTAAACTGTATAAGATTGAAATTTGGATATGTATTAAGTGCTGAAAGTTTAGCCTGTGCGTTTGGGTATAAGGAAGATGCCTGAACGTGGCGGTAATATCCTCGTTTCCTTTGGTTAGATGTAAGCTTCCGCTGATCGTTAACGATCATTAATTGAATTATTGTAATCTTTCTTAGATTATTGTGATTACGGAAATGGGGGTGTTACAAGGTGGTATCAGAGCCTAGGTCGAAGAATTCCTAGGCTGAAA…	*	AS:i:1330	EV:Z:0.0
CR_069201	0	UN00252	1	255	457M1D10M1D234M	*	0	0	GTCTTTTACTACCTCAAGCGTCCATTCTAACTAGAATTGATAAGTGATAACACTCCGTTCTTAATGGAAATTAAACTGTATCACTCTCAAACTCAATACTTAACATCAGGGGTGTATCTAAAGGAGCTATACTTCTTGTTTTTTTGTTTACCGTTTTAGAGTTATATATGTATATTGACAGGGATGTCACACCAAATGGGTCTAGGGGGAAGCTGAAAGTCATGGTACAACTTTCACTTACAATACTGCTGTTATTGGTGGCCGTCTTGACGGAAATCAAATTCATATTCATGTTTCTGAAAGCAGCACTCTTACAAACTGGGACAGGAGTTCTCCACTCTACCCAGATCTTATACTTATTCCCAGATTGGTAGTGAACTCTGCAGGCCTGAGTGCACC…	*	AS:i:1368	EV:Z:0.0
CS_017444	16	UN00252	317	255	1S201M	*	0	0	CAACTGGGACAGGAGTTCTCCACTCTACCCAGATCTTATACTTATTCCCAGATTGGTAGTGAACTCTGCAGGCCTGAGTGCACCAGCTGTTGCAAAGCGATTCAGTGGCCTGAATAGTGGAGTGATTCCTAATGCCTATTATCGCCCGTGGTTTGCTATTTTACTCTCTCAAACACCACGACACCTTTCACACATTTGATTT	*	AS:i:398	EV:Z:1e-111
CR_069204	0	UN00253	1	255	534M1D131M7S	*	0	0	GCCAGAAGCTCCAAGGAAAGAAGAAAACAACAAATCGGCCAATTAGCTTCCAATCTCGAATCTCTTATCAGGTTCTTCATGCATCCTTTTTCTATATATTACTTGTAATCCTTGTATCTATGTACGCAGTTGTTGGATTTTTTTACAGAAATTTCCTGATCTACGTTTTCGCTTCTTATATAATCATCAGATCGGAGCTGATCTCGTCGATTTTCAGGTTGTTTTGAGCTATGGCTTCGAAACGAATCTTGAAGGAGCTCAAGGATCTCCAGAAAGATCCTCCTACCTCTTGCAGCGCTGGTATTTCTCATTCTGTTTATGCCTGTGGTTTTGTTTGATTTTTTTTTTCGATGAAAATGAGAAAACCGATGTTTTATGGGCGATCTGTGGATATTTTGG…	*	AS:i:1302	EV:Z:0.0
SR_028532	16	UN00253	214	255	18S115M1D19M1D590M	*	0	0	CCAATCTCGAATCTCTTATCAGGTTGTTTTGAGCTATGGCTTCGAAACGAATCTTGAAGGAGCTCAAGGATCTCCAGAAAGATCCTCCTACCTCTTGCAGCGCTGGTATTTCTCATTCTGTTTATGCCTGTGGTTTGTTTGAACTTTTTTTTGATGAAAATGAGAAAACCGATGTTTTATGGGCGATCTGTGGATTTTTTGGAGATTATGTAAGCATTTGTGTTTCTGTGTAGGGTTTCTGCTTCGTATCTTGGTTAGATATATGTATTTACGGTGTGCTTTGGTGTTATTGTTGATGGATATCAAATGTAAAGGGAAATCTATATTCGAAATATCCCATTAACGGCTTTGTTTTATATGACTTGGTGGTCATTTTTGTTAGCTGCAGTCAGAACTTGA…	*	AS:i:1405	EV:Z:0.0
SS_009727	0	UN00254	1	255	157M1I443M1D20M	*	0	0	CTCATGTGATGCCACTGCTGGAGATTGTACGGACAGAGAAGACTTCAGCTCAAACAATCATTGACCTTATGGCTGTTGGGAAAGCAATAAAGAAAGTACCTGTTGTGGTGGGATGTACGCTTGCTGTAACAGACCTCTCCATATCGCCAGGAGCCAGNATTTCTTGTCGCACCTTGGAGTTGATGCTTTCAGGATTGATGCCCAAATTGCAAAATTTGGCCTCCCTATGGGTCCATTCCAGCTCCAAGATTTAACAGGATATGGGGTAGCTGTTGCTGTAGGAAAAGAGTTTGGTGCTGCTTTTTCTGACCGTACATTTGAAACTCCCTTGGTTGATCTCCTCATTAAAAGTGGTCGAAATGGAAAAAATAATGGAAAAGGATACTACATTTATCAGAA…	*	AS:i:1215	EV:Z:0.0
CS_079532	0	UN00254	452	255	364M1I85M	*	0	0	GAAGGCTGAAAAATATTATGCCTGGTGGGAAGCCAATATCTGTGACTGACCAAGAAATTGTTGAGATGGTTCTCTTTCCGGTTGTGAATGAGGCTTGCCGTGTTCTTGATGAAGGGATGGTCGTCCGAGCATCAGATCTTGATGTTGCAATCTGTTCTTGGAATGAGCTTCCCTTCTTACAGAGGGGGGATTCTGTTCTGGGCGGATATTGTAGGGGCTGGCCACATATATAAAAGCCTCAAGAAGTGGTCTGAATTGTATGGCAACTTTTACAAGCCCTCGAGTTTCTTGGAAGAAAGAGCACTCAAAGGCATTCCATTGAGTGCTCCTCCTGTATCAACCTCTTCAGCTTCAAGATCGCGAAATGTAACCTGTACGTGTTTCTACCGTATGATTCGC…	*	AS:i:882	EV:Z:0.0
CS_079507	16	UN00254	663	255	159M	*	0	0	TAGGGGCTGGCCACATATATAAAAGCCTCAAGAAGTGGTCTGAATTGTATGGCAACTTTTACAAGCCCTCGAGTTTCTTGGAAGAAAGAGCACTCAAAGGCATTCCATTGAGTGCTCCTCCTGTATCAACCTCTTCAGCTTCAAGATCGCGAATGTAAC	*	AS:i:315	EV:Z:4e-86
CR_069221	0	UN00254	666	255	3S4M1I185M1D9M1D150M	*	0	0	GTAGGGCGTGGCCACATATATAAAAGCCTCAAGAAGTGGTCTGAATTGTATGGCAACTTTTACAAGCCCTCGAGTTTCTTGGAAGAAAGAGCACTCAAAGGCATTCCATTGAGTGCTCCTCCTGTATCAACCTCTTCAGCTTCAAGATCGCGAATGTAACCTGTACGTGTTTCTACCGTATGATTCGCGGATATTATGGCAGAAAAATACAGACCACTTGAGTGATTGGCAGCCAAATAAACTTGTGTTTTGCGTTACTTGTGTAGAAGAGATGACACAGTATATTTTTGAGTTTAGTAGTTGAATAATTAATAATATATGATATTTTCTTTAATAAACATATTTTAAAGTT	*	AS:i:668	EV:Z:0.0
CR_069276	0	UN00255	1	255	112M1D456M	*	0	0	CTTTGTGGTCCAACGACTAGGGTCAAAATGTGAGAATTTTCCCGATGCACACCATTTTGGGCAGCAAGGTAGTGGCTGTAAGTTTCCCTTGTCACCCAAACCAATTTCAAACCAGCTAAGCTGCTCAAAGTGAGCCTTGTTCTTCAAGAGAGATAGTTTTATCAATCACAAGAATCATACATAAAGCTTGAATAGTCACTTAGAAAATGATTTTTCCAATGGACAAGCCAAACCTTCATCCAATCATCCATTAGAATCAACATTACCAAACTTTCAGAAAGTTAAAAGAACAAATTCATCAATACAGAACAGAAAAGCCTAGGTATCCAAGAGAGAAAATTTCATTTCGAAATACAATCGAAAACATTACAGAAAGACACAGATTTCCTAATGTTACTC…	*	AS:i:1110	EV:Z:0.0
SR_072480	0	UN00255	78	255	17M1D2M1D6M1D368M1D105M	*	0	0	GTAAGTTTCCCTTGTCACCAACCAATTCAATCACAGCTAAGCTGCTCAAAGTGAGCCTTGTTCTTCAAGAGAGATAGTTTTATCAATCACAAGAATCATACATAAAGCTTGAATAGTCACTTAGAAAATGATTTTTCCAATGGACAAGCCAAACCTTCATCCAATCATCCATTAGAATCAACATTACCAAACTTTCAGAAAGTTAAAAGAACAAATTCATCAATACAGAACAGAAAAGCCTAGGTATCCAAGAGAGAAAATTTCATTTCGAAATACAATCGAAAACATTACAGAAAGACACAGATTTCCTAATGTTACTCTCCAGCAGCATGTTATCAAGGTTTTAACCTCAAAAATGTAATCTTTGCCAGCAAATCACACATTTCAACAAAATCAATA…	*	AS:i:959	EV:Z:0.0
CR_080290	0	UN00256	1	255	515M	*	0	0	CTCTCCTCTTCTTCTTCTCTTTCTTCGTGAAGATCGAGTGGATTTTAGAAAGTGAGTAACCCAGTGGATTTGTGTCACTGTTGCCATGGAAAATTTCTCAGACGAAAAGGGGGGAGATGGACAGTGAGCAGCAGTCTCTCTTGGAGACTTCCGATCCTCAGCCTCAGGGTGGTGGCTTAAGAACTCTGCCCTTCATTGCTTGGAAATTTGGCATTGACGAATATGGTGACTAGTGGTTTAGCTCCCAACATGATTCTGTATCTGATGAGGGAGTATCAAATGGATATGGCTAGTGGATCCAATGTACTGTATTGGTGGAATGCAGCTTCTAATATCACCCCTGTTATTGGAGCTTTATGGCAGATTCTTTTGGTGGGACGGTTCCGAATAATTACCATG…	*	AS:i:1021	EV:Z:0.0
CR_069335	0	UN00256	87	255	31M2D1M1D79M1D136M	*	0	0	TGGAAAATTTCTCAGACGAAAAGGGNGGAGAGCAGTGAGCAGCAGTCTCTCTTGGAGACTTCCGATCCTCAGCCTCAGGGTGGTGGCTTAAGAACTCTGCCCTTCATTGCTGGAAATTTGGCATTGACGAATATGGTGACTAGTGGTTTAGCTCCCAACATGATTCTGTATCTGATGAGGGAGTATCAAATGGATATGGCTAGTGGATCCAATGTACTGTATTGGTGGAATGCAGCTTCTAATATCA	*	AS:i:456	EV:Z:1e-128
CR_117643	0	UN00257	1	255	159M1D344M	*	0	0	CCGATTTATTACAGTCTGTTAAGTTTCCAATTTTACATTTATAACAAACAATTAATGTTAAACCTATTTCAAATTTTGTTAGTATAAATAGAGGTTGAAATCTGCCTCATCTCCATTCTTTCAAACGAAGGCCTCCAAATTTTCTTTGAACCTCAGTCCAAATGCATTCTCAAAACCTCCTTGAAAGTCAGATATCCCCCAAATTTTCTTTGAACCTCAGTCCAAAATGCATTCTCAAAACCTCCTTGCAAGTCAGATATCCCCTTATCAACACTATATGTACTCCACTGCAAATTTTCCTTCATCATTGGTCAATGGAGTATTTCCAGACAGTATTCTGTCAATGCTTCTCATTAAACACTCTTACCTCTTCCACTGCAAATTGTCCTTCATCATTTT…	*	AS:i:981	EV:Z:0.0
CR_069415	0	UN00257	67	255	4S133M4S	*	0	0	CCTGTTTCAAATTTTGTTAGTATAAATAGAGGTTGAAATCTGCCTCATCTCCATTCTTTCAAACGAAGGCCTCCAAATTTTCTTTGAACCTCAGTCCAAAATGCATTCTCAAAACCTCCTTGCAAGTCAGATATCCCTCTT	*	AS:i:264	EV:Z:1e-70
SR_036332	0	UN00258	1	255	59M1D50M1I207M1D139M1D21M1D11M1D16M1D34M8S	*	0	0	GTGGTGGATGCCTTGGCGATGATAGGCGACGAAGGACGTGATAGCCTGCGATAAGCTTCGGGAGCTGGCAAATGAGCTTTGATCCGGAGATTTCCGAATGGGGAAACCCGACCTAGCAGTAGGTATCGCATGATGAATACATAGTCATGCGAGGCGAACCGGGCGAACTGAAACATCTCAGTAGCTCGAGGAAAAGACATCAACCGAGATTCCGAAAGTAGTGGCGAGCGAAATCGGAAGAGCCTGTTAGTGATAGCACAAGACTTAACGGAACGCTCTGGAAAGGGCGGCCACAGCGGGTGATAGCCCCGTACGTGAAAGACCTGTGTGGTACTGAGCTGACGAAAAGTAGGGCGGGACACGTGTAATCCTGTCTGAATATGGGGGGACCATCCTCCA…	*	AS:i:1015	EV:Z:0.0
SR_110501	0	UN00258	1	255	543M8S	*	0	0	GTGGTGGATGCCTTGGCGATGATAGGCGACGAAGGACGTGATAGCCTGCGATAAGCTTCGGGGAGCTGGCAAATGAGCTTTGATCCGGAGATTTCCGAATGGGGAAACCCACCTAGCAGTAGGTATCGCATGATGAATACATAGTCATGCGAGGCGAACCGGGCGAACTGAAACATCTCAGTAGCTCGAGGAAAAGACATCAACCGAGATTCCGAAAGTAGTGGCGAGCGAAATCGGAAGAGCCTGTTAGTGATAGCACAAGACTTAACGGAACGCTCTGGAAAGGGCGGCCACAGCGGGTGATAGCCCCGTACGTGAAAAGACCTGTGTGGTACTGAGCTGACGAAAAGTAGGGCGGGACACGTGTAATCCTGTCTGAATATGGGGGGACCATCCTCC…	*	AS:i:1076	EV:Z:0.0
SR_125151	16	UN00258	7	255	94M1I349M1D2M1I12M1D122M	*	0	0	GATGCCTTGGCGATGATAGGCGACGAAGGACGTGATAGCCTGCGATAAGCTTCGGGGAGCTGGCAAATGAGCTTTGATCCGGAGATTTCCGAATGGGGGAAACCCACCTAGCAGTAGGTATCGCATGATGAATACATAGTCATGCGAGGCGAACCGGGCGAACTGAAACATCTCAGTAGCTCGAGGAAAAGACATCAACCGAGATTCCGAAAGTAGTGGCGAGCGAAATCGGAAGAGCCTGTTAGTGATAGCACAAGACTTAACGGAACGCTCTGGAAAGGGCGGCCACAGCGGGTGATAGCCCCGTACGTGAAAAGACCTGTGTGGTACTGAGCTAACGAAAAGTAGGGCGGGACACGTGTAATCCTGTCTGAATATGGGGGGACCATCCTCCAAGGC…	*	AS:i:1104	EV:Z:0.0
CR_069474	0	UN00259	1	255	367M	*	0	0	TGAATTGATACTCTATATAAAAAGTTGGTATTTAGCTACATCATATTCAATCTAGCTAAGATTATCACATAAAGATTATGCAAGGACAGATAATTGTCTAGTGATCTTATAATTTTAATTTGGTTGGGGTAGTAGCCCACAACATCCTTAATCAATTAAAATTATATATTAAGCNGTTTTATCTTGATCACATCAAGTTTTGGACATATCAATTTGTGATTAATTGTATGTATATGATGGAATTTAGTCCCACAGACAATTTCGTTATATTTGTATGATTAATCAGGTATGAAATACTGAAATACGATCATAATTTAGCCCACAGGCAATTTATGTATCGGAATGTATTTTGGTAGTTTTATCAGTG	*	AS:i:722	EV:Z:0.0
CR_078727	0	UN00259	101	255	25M1D3M1D5M1D74M1D36M1D39M1D41M1D246M	*	0	0	GTGATCTTATAATTTTAATTTGGTTGGGAGTAGCCACAACATCCTTAATCAATTAAAATTATATATTAAGCTGTTTTATCTTGATCACATCAAGTTTTGGACATATCATTTGTGATTAATTGTATGTATATGATGGAATTTAGCCCACAGACAATTTCGTTATATTTGTATGATTAATCAGGATGAAATACTGAAATACGATCATAATTTAGCCCACAGGCAATTATGTATCGGAATGTATTTTGGTAGTTTTATCAGTGATGACAGAAATAAGTCAATTTATGGTTATTTGTAAATAATAATTTCAATCTCTATCATGAAGTTTAATTTTATGATGTAAATTTTAAATCATATTTCTTAATTTACCCACATGTATTAAGAAAATGAGCATGATTTCTT…	*	AS:i:880	EV:Z:0.0
CR_069530	0	UN00260	1	255	421M1I197M11S	*	0	0	GTGTAATCCACTTTAAAAAAGTCAGAGAAAGGAGGCTAGTTAGGTGCCCGCAGGGAGGAGCGAGGAAGGACTATTCATTGACAACAAGGAGGAGGAAGGGATTGAAATCAAAAATGAATGCAGAGAACAATAAGCAGCTGGCTGATATGGACTACTATAACTTCAAGTTGAGATCCAATTCTTCATCCTTGTTCTTGGGAGACGATTTGTCGCCCTTGGAAGATGAGGTTATGAAGCCTTGTTCTCGGAAGACGATAGGGCTTAAACGACGAAAGTCAGGCCTATGAAATTGACTACAGCTTGAAGTTGAGATCTAGTTCATCCTCGGCCTTGGAAGAAGAAGCCCCGTTCTTGGAAGATGACCCTTCGTTCTTTGCTGGTTGAGCGACTGGATTATGT…	*	AS:i:1217	EV:Z:0.0
CR_089659	0	UN00260	530	255	122M	*	0	0	GCAGGACTTGCAGTCCTCCTAGGCGGGTTTACTGAGTTAGCCGAAGGCTGGATTTCTGCTGCACCAGCAGTCTGGAAAACGCCCGAAACAGCCCTGCATGGCTTAGCTTTGCTTTGCCAATC	*	AS:i:242	EV:Z:3e-64
CR_069541	0	UN00261	1	255	17M1I9M1I6M1I5M1I1M1I3M1I1M2I499M1D17M3S	*	0	0	GCCGCGTCCTGGATGCTAAAACCCGATCGGCTTCGTTCCATTCGGCGGCTTTTTCGCTGTCGTCCCATGGGTCGTCTCTTTGTTCTGACCATGTCGGGTTCCATATCCGTTGCTTGAATTCTTTGTAATCAACAACACCGTTTCCATCAATATCTGCTTGCACCCACAAATCATTAATCTCCTAAATACTCAGTCCATTGCGATTGCCGACCAAACTAAGCTGCCGCAAAGCTTCACAGAAATCGGAGTATGAAATATAATCGTCACTGCTATCAGCCTTCAGAAAGGCAAATGCATCCTCTTCTGTCAAAGAGGCACGACGGAGTTGATACTTAAACATTCCAAAGACTGCCTGACTCCAACTCGTTTTCAGCAACTTCCTGTACTTGTTAGGATTAA…	*	AS:i:1035	EV:Z:0.0
CR_102967	16	UN00261	12	255	536M	*	0	0	GATGCTAAACCCGATGGCTTCTTCCATGGCGTTTTCGCTGTCGTCCCATGGGTCGTCTCTTTGTTCTGACCATGTCGGGTTCCATATCCGTTGCTTGAATTCTTTGTAATCAACAACACCGTTTCCATCAATATCTGCTTGCACCCACAAATCATTAATCTCCTGAATACTCAGTCCATTGCGATTGCCGACCAAACTAAGCTGCCGCAAAGCTTCACAGAAATCGGAGTATGAAATATAATCGTCACTGCTATCAGCCTTCAGAAAGGCAAATGCATCCTCTTCTGTCAAAGAGGCACGACGGAGTTGATACTTAAACATTCCAAAGACTGCCTGACTCCAACTCGTTTTCAGCAACTTCCTGTACTTGTTAGGATTAAGAAGCCATATAAAATCCAC…	*	AS:i:1062	EV:Z:0.0
CS_070599	16	UN00261	440	255	691M	*	0	0	GGCTCACCCACTTCTGTGCATCTGCATCAGTGTACTGGTGTGCAGTATCATACGATGATATAAATCCCTGAGATCTGAGGAACTTGTAAACATGACCCCGTTTGCTTCCATTCCAATCCCGCAAAGTATAATTGGCAAAGGATTAAGCTTATTTTCCTTTTGATATGATTCCACATATTGCAATATTTTGTAGACCTGGCGCAGACGTTCCAAGCAAATACTCGAATCGTGAGGGAACAATAAGTGTGTGTTGACTATAAGAATTTCTTTTCTAACATTAGCATTTCGACAAGGTGAGCAGGGTAATACTAGCTCGACATGTAACAACTGTGCAACACGGTCTCCAAAATCATTGAAAAGCAACTCTTGGTGGCTTATAACCCTGAAGTAATCCTTATG…	*	AS:i:1370	EV:Z:0.0
CR_069553	0	UN00262	1	255	152M1D5M1D13M1D7M1D48M1D7M1D6M1D8M1D4M1D64M1D40M1D265M8S	*	0	0	CAGAGGCCTCTGAGACTGCCACGGTCCAATGTTTCAGTTCCGGAAGATCTTGTGCAGATTCAGGCATACTTGAGGTGGGAGAGGAAAGGAAAGCAAACCTACAACCCTCAGCAAGAGAAGGAGGAATATGAAGCAGCAAGAACTGAACTTTTAGAGGAAATAACAAGGGGTACTTCCATAGTAGACATTCGAGCACGATTAACGAAGAAGAATGACACAGTTGAACTCAAGGAGCAGGCTCCTGCCAAAACAAAGGACACTTTACCCATAGAGCTTGTGCAAACACAAGCATATATACGCTGGGAGAAAGCAGGAAAACCATTGTATTCTTCGGTTGAACAAAATAAAGAATTTGAAGAAGCAAAGAAAGAATTGCAACTTGAACTTGAGAAAGGCATT…	*	AS:i:1150	EV:Z:0.0
SS_036978	16	UN00262	11	255	8S467M1D203M4S	*	0	0	CCACTCGTTGAGACTGCCACGGTCCAATGTTTCAGTTCCGGAAGATCTTGTGCAGATTCAGGCATACTTGAGGTGGGAGAGGAAAGGAAAGCAAACCTACAACCCTCAGCAAGAGAAGGAGGAATATGAAGCAGCAAGAACTGAACTTTTTAGAGGGAAATAACAAGGGGGTACTTCCCATAGTAGACATTCGAGCACGATTAACGAAGAAGAATGACACAGTTGAAACTCAAGGGAGCAGGGCTCCTGCCCAAAAACAAAGGACACTTTACCCATAGAGCTTGTGCAAACACAAGCATATATACGCTGGGAGAAAGCAGGGAAAACCATTGTATTCTTCGGTTGAACAAAATAAAGAATTTTGAAGAAGCAAAGAAAGAATTGCAACTTGAACTTGAG…	*	AS:i:1320	EV:Z:0.0
SR_058064	0	UN00262	428	255	590M	*	0	0	GAAAAAGGTTGTAAAAGGAGAAATACAAACTAAGGTTGCCAAGCAACAAGAGAAAAGGAGTTATTCCAGCATGGAAAAGACTCAGAGGAAGAAAAGAGATGTGGCTCAACTTATCAACAAGGATGCTTCAGGGGAACAAATATTGGGTGCAGCTCAAGTATTATCCAGGATTGAGCGTTTTTGCAAGTCTAAGGAAGGACGGATTGATGGCCCTATAATAACCAAGAAAATATATAAGATTGGTAACAGCGAACTCACGGTACTTGTAGCAAAACCCTCTGGTAAGACAAAAGTTTATCTGGCTACGGATCTCAATGAGCCTGTTATTCTTCATTGGGCATTATCCAGAAAACCTGGAGAGTGGTTGGCACCACCTGCAAATGTATTGCCTCATGGATC…	*	AS:i:1170	EV:Z:0.0
CR_069574	0	UN00263	1	255	151M1D281M10S	*	0	0	GTCAGCGCCGTCAGAAACTTCGAGAACTGCGTCACGAAACCATTCCACATTCAGGGCCTCTTCCAGGGCGTGTACAGCTCACCTGCCGAGAAGGATCTGATTCAGCCCATCGTTCACACTGATTACGTCATCTCAGGAGATCGCACCCGTTCCTGATCAAGGAGGTCAAGAGCCACGTCAAGTACCAGATCTTTGTGCATGGGCTGGAGGGAGGTGACCTTGCCTCATTCATCCACCAAACCTTGAAGCTGAAGCAGGTTGAGGGTATTCGCACACCAGTTCACCTCAATCAGCCCAAGATGGAGACTCGCGGCCTCCAGATGATCATTCCTAAGGCTTCACTCGTCCCCGAGAAGGAGAACTCTGAGAGAATAAGCAGCGGATACGGATAACAACAGG…	*	AS:i:848	EV:Z:0.0
CR_103781	16	UN00263	117	255	6S275M1D427M	*	0	0	TAGTATCACTGATTACGTCATCTCAGGAGATCGCACCCGTTTCCTGATCAAGGAGGTCAAGAGCCACGCCAAGTACCAGATCTTTGTGCATGGGCTGGAGGGAGGTGACCTTGCCTCATTCATCCACCAAACCTTGAAGCTGAAGCAGGTTGAGGGTATTCGCACACCAGTTCACCTCAATCAGCCCAAGATGGAGACTCGCGGCCTCCAGATGATCATTCCTAAGGCTTCACTCGTCCCCGAGAAGGAGAACTCTGAGAGAATAAGCAGCGGATACGGATACAACAGGAAGATGGACAGAAGCAAATTATTCGAGAGCGAGGAAATGTTCAGAGACGAGACTGAGGAGGGAGAGACTGATCGCGTTATCCCTGTTGTTGAGGAGAAGCTGCAGGAAAT…	*	AS:i:1368	EV:Z:0.0
SR_036671	0	UN00264	1	255	116M	*	0	0	TCGGAATTCTGGGTGTGGATGATGAGAAGCAGCAGCCACTGTCATGGTCACTTCTCGTAAGGGCACAGAAAACGGGTTCTTCTGGTTTTGGCGCATCGTAGTTGAAGGAGAGATCC	*	AS:i:222	EV:Z:3e-58
SS_079775	0	UN00264	1	255	68M1D357M1D355M7S	*	0	0	TCGGGATTCTGGGTGTGGATGATGAGAAGCAGCAGCCACTGTCATGGTCACTTCTCGTAAGGGCACAGAAACGGGTTCTTCTGGTTTTGGCGCATCGTAGTTGAAGGAGAGATCCCTGTTTGCTGCTAGTGCGAGAAGCTCTTTCTCCTCCAAGCCCTTTGGAGGCCCCAGACTGCATCTATCTGGGCCGTATTTGACGAGTGCATCTTTGAATTTCTTGATCGTTGCGTTAGTGCAACTGAAGCTACAAACACGACCTTCAGCTCCTCTATAGAAACGGAAAAATGGAAGAACATGTACATTAAGGCTATAACACATGGACTTGTGCTCCTCATAGTCCACCTGCAGAAACTGTATGTCTGGGTTCATCTCCGCCAACTGGCATATCTTAGGATGGAG…	*	AS:i:1532	EV:Z:0.0
SR_040156	16	UN00264	346	255	575M	*	0	0	GCAGAAACTGTATGTCTGGGTTCATCTCCGCCAACTGGCATATCTTAGGATGGAGGGCTTTGCAGCCACCACAACCAGGGGGAAAAGAAATCCACAACCACCAAATTATCAGCGGCATTTGAAAGAGATTCTACGAGGTCTTGAGCACTCACAACCTCTTTCATGTTGGGTTGAAGCCCTTTCTCCCACCATCTTTGAGCTTTCGCAATTCCAATGCTCATCTGTGTTCGGCCATTTCCAGGGAAAAGCATGGCTCCGGTGGCTACTCTGCGGCCATAAAAATCGGTGTTCGGTGAATTCGGAGCCCCGCACCAGAGTTTCAGAGACTGAGCATCCGAACACGCGCGGGAGCAAACAAGAGATCCATTTGGGAAAGTACAAACTCGGTGTTGACTATAA…	*	AS:i:1140	EV:Z:0.0
CR_018616	0	UN00264	364	255	59M2D3M1D419M1I67M6S	*	0	0	GGTTCATCTCCGCCAACTGGCATATCTTAGGATGGAGGGCTTTGCAGCCACCACAACCAGGGAAAGAAATCCACAACCACCAAATTATCAGCGGCATTTGAAAGAGATTCTACGAGGTCTTGAGCACTCACAACCTCTTTCATGTTGGGTTGAAGCCCTTTCTCCCACCATCTTTGAGCTTTCGCAATTCCAATGCTCATCTGTGTTCGGCCATTTCCAGGGAAAAGCATGGCTCCGGTGGCTACTCTGCGGCCATAAAAATCGGTGTTCGGTGAATTCGGAGCCCCGCACCAGAGTTTCAGAGACTGAGCATCCGAACACGCGCGGGAGCAAACAAGAGATCCATTTGGGAAAGTACAAACTCGGTGTTGACTATAACGACGAGCCGCCGATTTATGA…	*	AS:i:1059	EV:Z:0.0
CR_069737	0	UN00265	1	255	128M1D5M1I274M1D2M2D1M1D1M1I1M2I6M1I26M1D34M1D172M8S	*	0	0	CTGGAGGAGGAGGAGGAGGCATATATCCATGGTAGGGATAAGGAACAACACCAGGATGAGGATGTGGTGGTGGAGGAGGATATCCATAATCTACTGGACCTGGCTGGTATCCACCAGTAGAAGGAGCTGGGGAGGCATAGCTCAGATGGCCAGAATGTGAAGTGGTGAAAGGGTGTGGATAATGAGGATATTGAGGGTGAGGGTATGGATATGGAGGATATGCACCAGAGCTAGGAGGAGGAGGGTAAGGCTGATTTGAAGATGGTGGAACCTGAGGATACCCATAGGCATTGCCATATGGATAGGGAGACTGAGAATTGTAGTTCTCCATTATTACACACAAACAAATTAAACCCTTCTTATTGATCTGATACACATAAATCCATCAAATAACCCAAT…	*	AS:i:1205	EV:Z:0.0
SR_049216	16	UN00265	6	255	1S671M	*	0	0	GGGAGGAGGAGGAGGCATATATCCATGGTAGGGATAAGGAACAACACCAGGATGAGGATGTGGTGGTGGAGGAGGATATCCATAATCTACTGGACCTGGCTGGTATCCACCAGTAGAAGGAGCTGGGGGAGCATAGCTCAGATGGCCAGAATGTGAAGTGGTGAAAGGGTGTGGATAATGAGGATATTGAGGGTGAGGGTATGGATATGGAGGATATGCACCAGAGCTAGGAGGAGGAGGGTAAGGCTGATTTGAAGATGGTGGAACCTGAGGATACCCATAGGCATTGCCATATGGATAGGGAGACTGAGAATTGTAGTTCTCCATTATTACACACAAACAAATTAAACCCTTCTTATTGATCTGATACACATAAATCCATCAAATAACCCAATCAAA…	*	AS:i:1330	EV:Z:0.0
SS_064244	0	UN00265	128	255	112M	*	0	0	TGGGGGAGCATAGCTCAGATGGCCAGAATGTGAAGTGGTGAAAGGGTGTGGATAATGAGGATATTGAGGGTGAGGGTATGGATATGGAGGATATGCACCAGAGCTAGGAGGA	*	AS:i:222	EV:Z:3e-58
SR_082448	16	UN00265	437	255	2S112M1I132M	*	0	0	GCGGGTTCCCCTCTTTCTCCTCAATAATTACACAAACATTATTGCTCCTTTACACCAAACAACCAAATTCGAACATCCAAAGACCAAATGTCAAATGCGACTCATCAAATCAAAACTTAAAATACAACAGAATAAGAAGCTTTTCACATCGATGAAGAAAGAATTGCAGAAATATTGAGGATTGTACCTTGAAAAGGTTGACTGTTTTAACAATATCACAGTAATTTAAAGAACAGTTCTCCGAAAT	*	AS:i:476	EV:Z:1e-134
CR_069765	0	UN00266	1	255	602M	*	0	0	AGGAAATTGAGGTGAAAACTGAGAGTGAAGAAACGGAAATAGAAGAGGACTCTGACTCGGATGCGGAAACAATGTATTCATATGAATCCGCGCGGGAGATGGTACTGGAGATGCATGAATTGAAAAAACGATTGCCGAGTGTGATGTATGGAAAAATGAGTGAAGAAGTTATGAAAATGGTGAAGATGACAGTGGCGAGACATCAAGCAATTGAGCAATTGAGAAAAAGCGATCCGAATTGGGCGAAATTGTGTCGAGGTGAGGAAGCGAAATTGGAGGAAAATATACATCGCGATATTGAGCGAATAGCTAATCAATGTCGGAAATCGATTGCGAAATCAGAAATTGAGGAGGGAGAAACCACTGAGAAGGCAAAGGTTAACCTGCGAATGGCTCCAA…	*	AS:i:1193	EV:Z:0.0
CR_081612	0	UN00266	1	255	95M1D31M1D27M1D20M1D33M	*	0	0	AGGAAATTGAGGTGAAAACTGAGAGTGAAGAAACGGAAATAGAAGAGGACTCTGACTCGGATGCGGAAACAATGTATTCATATGAATCCGCGCGGAGATGGTACTGGAGATGCATGAATTGAAAAACGATTGCCGAGTGTGATGTATGGAAAATGAGTGAAGAAGTTATGAAATGGTGAAGATGACAGTGGCGAGACATCAAGCAA	*	AS:i:381	EV:Z:1e-105
CR_069787	0	UN00267	1	255	134M1D59M1D15M	*	0	0	TTTGCGACTTGCATCAGCCGATGATAGCGAGCAGGAGAGAAATGGAAACCAAGGGATGGAAGTTGAACTGAAATTCTTGTTGATGGAAAGCCTGGGTTTTGTAGCCGGATCTGCTGAAGCTTTAAAATTACCCNCACTTATCAATAACAGGCAGAACACAAATAATGTTGGACTTGGAATTGCCACCTATTTTAGTAGTAGGAAGTGC	*	AS:i:392	EV:Z:1e-109
SS_091974	16	UN00267	101	255	591M	*	0	0	GTAGCCGGATCTGCTGAAGCTTTAAAATTACCCCACACTTATCAATAACAGGCAGAACACAAATAATGTTGGACTTGGAATTGCCACCTATTTTTAGTAGTAGGAAGTGCTTTCCCCCAGTGGTAGTCACCATCAACAAGAAAAGCAGAGACATCACTTAAACAAGATCAAACTGTACATACATATTCCTGTCCTCATGTGAAACAAATTCAGAATCATCCTTTGTATGGATTACTAAATTCCCAAAGTCAAGCAAAAGCTTGGTAGAGTGGGTGTTATCTGGAGAGAAATCTGTTGGAATGGTAACTTTGGGTGCTGCAATATTCAAATCCAGTAAGAACCTGGTTTGATCCTTTAGCACTCTGTTTACTTGTTGCTGTGCAGTTCGTCTGACCTCAT…	*	AS:i:1172	EV:Z:0.0
CR_085073	0	UN00268	1	255	617M1S	*	0	0	GCGGCAATGAATCAATACAGACACCAAGAACGAAGCAGCAAGTATAGCTCCAATAACGATTATCGCAATTTGCCAACCACCACCAAATGAACCTGAAGAAGGTAACATAATAACTCTGACCATTTTTGAAGAACCTTCGGTTGCTGCAAATTCTTTAAGTTTGTTCATTAAATTATCACCTTTTTCCTTATTGATTTTAAATACTGGAATTTTTATACTGGGTTTTGATGATGTAGGTGTAGTAGGTGTAGTACCATCACCATAATAAACCGCACCAATCACACCATCATTTTGAACAGCATTAATCTGATCGTAAATTGAACAAGAGACATTTTGTTTGATGAGAGCAATACGTTGATTCATTAAGGATTTTTGGAATATTTGTTGGAGGGGGTTATC…	*	AS:i:1223	EV:Z:0.0
CR_069790	0	UN00268	336	255	34M1D19M1D216M1D226M	*	0	0	GTTTGATGAGAGCAATACGTTGATTCATTAAGGATTTTGGAATATTTGTTGGAGGGGTTATCATAGTGCAAGCATCACCAGGGTTGTACAATAAGCCCTTAACGTTGCCTGAGGGTTCTGGTGTATCTACTAGTTGTTGTAAATTTGCATTATCTTCAGTATAGTCAACTCCTTCAGATGGTTTTCCATCTGATGTTTTTTCCACATCAGCAGAATTGAGATCTGAAGTAGGTTCACTAACATATATTGTATCCTCATGCAGGGTTGGACCAGCGAGGATTGTGGCGCAAAATATGAATAACAGGAGAAAAGGGAAAAATTTTGCAGGCGTGAAGCGAGTCATGGTTAAAAGCTATCTGTACAAAAGTTTTGAACGTAATATTAACAAGAAATTCTCGA…	*	AS:i:959	EV:Z:0.0
CR_069813	0	UN00269	1	255	228M1D27M1D7M1I4M1D3M1I5M2I1M1I251M	*	0	0	CTCTGGTTGCAGTGTCGATTTCAGGAGGTAAACGGAGCCAGGCAGAATACACCAAAGATTCATATACAGTTACATGAGGTGAATGGATGTCTGTTTGCTCGCAATAGCCTGCTATTCGCGCAAATGTTTCTTGCTTCTTTGGATATCCCGATATAGCGATGCTTCCTTCTATATATCCACCGGTTTTCCTACCGGCCAAGACATCCATCAATGTGGTTTTACCAGCCCACTTATGCCCATTAGAGCAGTCAGAACCCTGCTCGTCAAGCAACCATTCATTATCCCTTTCAGAAGTACCAGCCTATCTTCAGTTAGACCTTGAGCTTTCATTTCCACGGGCATATCTACTGCATATTTGATTTCATCAAAAGTTATACAAAGGGGTTCAAAAGGAAGAAC…	*	AS:i:971	EV:Z:0.0
CR_084644	0	UN00269	2	255	543M1D217M	*	0	0	TCTGGTTGCAGTGTCGATTTCAGGAGGTAAACGGAGCCAGGCAGAATACACCAAAGATTCATATACAGTTACATGAGGTGAATGGATGTCTGTTTGCTCGCAATAGCCTGCTATTCGCGCAAATGTTTCTTGCTTCTTTGGATATCCCGATATAGCGATGCTTCCTTCTATATATCCACCGGTTTTCCTACCGGCCAAGACATCCATCAATGTGGTTTTACCAGCCCCACTTATGCCCATTAGAGCAGTCAGAACTCCTGGTCTGAAAGCACCATTTATCCCTTTCAGAAGTACCAGCCTATCTTCAGTTAGACCTTGAGCTTTCATTTCCACGGGCATATCTACTGCATATTTGATTTCATCAAAAGTTATACAAAGGGGTTCAAAAGGAAGAACCAT…	*	AS:i:1499	EV:Z:0.0
CR_084222	16	UN00269	161	255	39M1I183M1I323M1D141M	*	0	0	GCTTCCTTCTATATATCCACCGGTTTTCCTACCGGCCAATGACATCCATCAATGTGGTTTTACCAGCCCCACTTATGCCCATTAGAGCAGTCAGAACTCCTGGTCTGAAAGCACCATTTATCCCTTTCAGAAGTACCAGCCTATCTTCAGTTAGACCTTGAGCTTTCATTTCCACGGGCATATCTACTGCATATTTGATTTCATCAAAAGTTATACAAAGGGGGTTCAAAAGGAAGAACCATTCCTCTTTTCCTGTTTGGATCGGCCTCGTTGACACTCCCAACTCTTGACGACAATGACCTGGAAGATACACTTCTCCGGACGACATTTCCTTTCTCAGAAGTGCTTCCTCCTTTTAGCTCTAATTCAATAGGCTCCCCTCTTTTTGCAAGCATTCCT…	*	AS:i:1338	EV:Z:0.0
CR_069826	0	UN00270	1	255	271M1D215M1D65M1D53M	*	0	0	CTCTCTCTATTTCTCGGACTCTGCTACCTCTCTCTCTCTAGCATCCTCGCCGGTGCGGTGTAGCAGCCGTGATAATTCAACTGAGGTGGAAGTGGCGTGCGGTGGGTGGGTAAACGTCGTCGTTTGGGATATCGATCGCCGTGTGAACTGAAAAAGGTAACTAAGCCGATCCATAGACCTTTAGTACACAGAATTTAAGTGGTGTCAGAGAAGATGTTGGAAGGTCCAAAATTTGCAGGACTTATAGACCTAAATCAAAACCATGATAATTATGGTCTCTCTCAAAACTTTTATCATAAGCTTGGCGAGGGGTCAAATATGTCAATTGACAGTTATCCAAGCTTGCAAATGAGCAATGGCGGTGGGTCTGTTGCAATGTCTATGGATAACAGCAGTGTT…	*	AS:i:1175	EV:Z:0.0
SS_095137	16	UN00270	243	255	62M1D10M1D176M1D73M	*	0	0	TATAGACCTAAATCAAAACCATGATAATTAATGGTCTCTCTCAAAACTTTTATCATAAGCTTGCGAGGGGTCAATATGTCAATTGACAGTTATCCAAGCTTGCAAATGAGCAATGGCGGTGGGTCTNTTGCAATGTCTATGGATAACAGCAGTGTTGGGTCCAACGATTCAAATACTCGGATCTTAAACCACCAGGGTCTCAAGCGTGTTCACAACAACTACTCTGTTGCAGCTAGTGTGAACGAGGGAAAAGTTTCTCATGGATTGAGTGATGATGCACTGGCACAGGCTTTGATGGATCCACAATACTGCTACTCAGGG	*	AS:i:609	EV:Z:1e-174
SR_084540	0	UN00271	1	255	249M	*	0	0	CTTCGGCTGCTCACCTGTTCCTGCCACAAGCCTGGAACCAGAAAATCAGCCAGCAGTTTCATAGCCACACTGCCCTTACCATAGTTACCAAATGATCTTGTCACATCGCGATTTCGCGAACGAAATTCTTCAGGAAATGGAATCCATTCTCATGGCAGTACTGCCTTATGATCTGCTTGAGTGCCAGATTGGGAACCAGATCAATGTTGATTAGCCTCTCACCTGTTATAGGACAGGTGTGATTCCCAG	*	AS:i:494	EV:Z:1e-139
CR_069839	0	UN00271	100	255	1S46M2D310M	*	0	0	GGTCACATCGCGATTTCGCGAACGAAATTCTTCAGGAAATGGAATCCTCTCATGGCAGTACTGCCTTATGATCTGCTTGAGTGCCAGATTGGGAACCAGATCAATGTTGATTAGCCTCTCACCTGTTATAGGACAGGTGTGATTCCCAGCCTTGAACCATTTCAGAATTGAAGACCTATCATAGGTGTGCCCGTCGGCAGAGCCACCGGATCAGTCATCAGCTCTAGACTAATGGGGCACCTGAAATCTTCCGGGTTCAAGCTCCGGATGACGTCATCAATCTTCCGGATGACGTCATCATTCCGGCTACCACCGCCGCCGGAATGTTTTCCAGTGGTGGTGGTTGAAACATCCCAA	*	AS:i:692	EV:Z:0.0
SR_147203	16	UN00272	1	255	611M	*	0	0	CTGGAAGGTAGAACTGTGAGGTTAATGGGTATGACATTGACTGGCACTGGCTCATGTATGCACTTGCAGCCTCGCCAATAAATCCACCTCTAGGGAAACCAACAGTATGGTGACAGTGTTGCCCCTCATATGTTGTGATCACAATTGTCGGATCTTCAGAGGATCGCTCTACTCTCTTCTTCACTGTGCATTTAGTATTCGTACACCGGTAGTAACTTCTGCAAATCACTCAATACCCCTTAATTATGTACATTAAATTAATTTCAATTTTGCCAACATATCATTTTCTTTATATGCAGCAACTAGAAAAAGAGATTAATATGTTAGACTTTGTTCTAACTAGAATAGGGCAGTATAAATACTGCTGCAATGAAATAAAAAAGCAACGACAAAATATAA…	*	AS:i:1211	EV:Z:0.0
CR_069873	0	UN00272	26	255	2S99M3S	*	0	0	TTTGGGTATGACATTGACTGGCACTGGCTCATGTATGCACTTGCAGCCTCGCCAATAAATCCACCTCTAGGGAAACCAACAGTATGGTGACAGTGTTGCCCNCC	*	AS:i:196	EV:Z:2e-50
CR_100133	0	UN00272	541	255	449M	*	0	0	GAAGAATTTGGACAAAAGAGCAAACACTGTGACGCAAACTATGCTAGATTGATCTTGATGTGAGGCAATTCAAGAAAACACTGATGGCAAATTGAGGGGAACTTACAGGTGAGAACTTCGATTATGAAATACTTCTGGGAGGGAAAACCAGACCTGGGAAAGGGGCTGTTTTTAACAGCTTTCTGTCCATACTTCCTCCACCTATAACCATCTTCCAGGTGATCAACTTCACTTTTAGTCATGAATGCAAACCGAGGTTGTCTGATTCGCTTCTGCCCCTTCTTTTTAACCTTGCTTCTGTGGAATATTCAGCCTAAAGTATCATTATAAATGTGATTGTTTGATCATATCATAAGAGATAACATAAAGGCATTTTATTTTTAAGTACAAAAACATGGA…	*	AS:i:890	EV:Z:0.0
CS_089153	0	UN00273	1	255	541M1I160M	*	0	0	CCGGGGATTGGAGATCTGTGAATCACAGCAACAAAGCAAGAACGTGAAAAACTGACCAAAAACACACGATCCTTCGGTTGTGACACAATAATCATCTCGAGGCAACCAGAACACTTGAGGACGAAATTAGTCTACGGAGCAAAAAGCTTCCTGTTTTATGAATCCACCATCTCATCTTGTATCTCGTTGGGTGCAATTAGCCCTGGAATTGAAAGCATCCGTTGTCGCTCCCTTTCTCTCTGAGCAGCAGCTTCTTCGGCATAAAGGTCCTTGTTGTCCTGGGCTGAGAATTCCTTTGATTGAGCAAGAAAGTCACGAATGTGATTCTTGAATACTGAAGGGTCATTTGTTGATTCAAAGAGTCCACTAACAAATTGGGTCACCTCTGATGCAGTCATG…	*	AS:i:1382	EV:Z:0.0
CR_052270	16	UN00273	634	255	732M	*	0	0	GAACTGGTTACAGAATTCTGATGCTTGAAAGTTCTTGAGCATCTCCAGCAAGAGGAGAAGTCCAGTTTCGGCAATATTTCTTTCAGTGTGCCGAAAAGCCCAAATGATGGAATCCATCACAAGCTTCACTTGCTCAGTTGACAGCCGAATCAAAGCAGGAAAACAATGAGTAGCAATTGCACGAAGCAACGAAAAGAACTTGAGCCGATGTTCTGGATAGTCCTCAAAATTCTTTGTAATCATCTCTAAAGTACACTGGAAAACAGCTTCAAATATGCGAGGAACATCCTCTAGCATTGCACCCTTGTACTTGTTTATAATAGTGGCAAAAAGAGAGAGAACTTCAGATTCTCTGGCATCAGGAACATTTCGAGCATAATCACCCAGAACTGGGTCCAT…	*	AS:i:1451	EV:Z:0.0
CR_069898	0	UN00273	959	255	62M1D2M1I48M1D2M1D89M1D171M1I141M	*	0	0	GCAAAAAGAGAGAGAACTTCAGATTCTCTGGCATCAGGAACATTTCGAGCATAATCACCCAGACATGGGTCCATCATTGGGGGTACAAATTGCTTTCCAATATGTGGTTGACCTCGCCTTATCCAAGAATGTATCAATAAGCTTTAAAGTTTCCCTCTTCACCGAACGTAACAGTTTAACAACGGATGTCCGAGAGGCAAACGGCCTCCTTGTGCAATACTCACTGAGATAAGCTCACTATACATTCTGTACACATTAAGCATGTCCAAAAAGATTAGAGTAATCTGTGGCAAGAAGAATGTTCCAAGCGAGCTGGCAGCACTAGTATTTGTCTGTAATATATTAAGTACAGCCCTAATAACATCTTGATCTTTCAAAAAATTCTACACTTTGCCGTGC…	*	AS:i:979	EV:Z:0.0
CR_069977	0	UN00274	1	255	14M1D22M1D254M1D45M2D14M2D6M1D246M	*	0	0	TTGGATACGAGGCTGGGACCGAGCTGTTGAGCGCCCAAATTGAATTTGAAGCCTCGATCGCAGCCTCTTGAACAGTTAAACGATGATGAAAAAGGCAAAAGGTCAGCATATTTCTAATTATTTTCTTTTTCGATATTATTCTCATGTTCAAGTTTGGATCTCTGTTCTCTCTATGTACGATTCATGCATACTCTATAAACTCCTATTTTGCATCCATGAAAAAGCCAACAGAGAGAGGTGCTTGACTGTGTATGAGTAATTCACTTGTTTAAATAGGAATAATGTTTTTACATCATTAATTTATCCTTTCTTAGACCTTAGTACACATCTATTGATTTTTTTGGAGAACTTTTTTCTTTGAAAGTGGATTATGGCTGGAAATTGCAATTCTGTCCCTAT…	*	AS:i:1136	EV:Z:0.0
CR_107355	0	UN00274	1	255	609M	*	0	0	TTGGATACGAGGCTGGGGACCGAGCTGTTGAGCGCCCAAAATTGAATTTGAAGCCTCGATCGCAGCCTCTTGAACAGTTAAACGATGATGAAAAAGGCAAAAGGTCAGCATATTTCTAATTATTTTCTTTTTCGATATTATTCTCATGTTCAAGTTTGGATCTCTGTTCTCTCTATGTACGATTCATGCATACTCTATAAACTCCTATTTTGCATCCATGAAAAAGCCAACAGAGAGAGGTGCTTGACTGTGTATGAGTAATTCACTTGTTTAAATAGGAATAATGTTTTTATCATCATTAATTTATCCTTTCTTAGACCTTAGTACACATCTATTGATTTTTTTTTGGAGAACTTTTTTTTCCTTTGAAAGTGGATTATGGCTGGAAATTGCAATTCT…	*	AS:i:1207	EV:Z:0.0
CR_013652	0	UN00275	1	255	677M	*	0	0	GGGAGTATATTACCACCACCAGCTGACAATTATTGCAATAACAGCATTGCTTCTACAGCGAAACCTATTTGTAAAAGCACTACAACTAATTCTGCAACCAGTGTCAGAGTTTCTCCACCAAATAGTAGCTCTGGTAGATCTGCTGCTCTTCCTGCTGGTGCTTCATGGGGAACACGTGCCTCAAATAATCAACCACCACCTGCAAGTTTACCTTACTCCAATGAGACACTCAAATCTAAACCTGAAATTAGCAACAGTGCAGCAATGTTTTCTGCAGCAGTTGCAAGTACAAGTCAGTGTTCATCATTGCATGCTGATCGAGATAAGCAGCTTGCTCATGTTGATGAAAGCGGCAATAATCAAGATAGGCACAAAATTGAAACTCCAGAACCTGCTAAG…	*	AS:i:1342	EV:Z:0.0
CS_046213	16	UN00275	181	255	262M	*	0	0	TCAAATAATCAACCACCACCTGCAAGTTTACCTTACTCCAATGAGACACTCAAATCTAAACCTGAAATTAGCAACAGTGCAGCAATGTTTTCTGCAGCAGTTGCAAGTACAAGTCAGTGTTCATCATTGCATGCTGATCGAGATAAGCAGCTTGCTCATGTTGATGAAAGCGGCAATAATCAAGATAGGCACAAAATTGAAACTCCAGAACCTGCTAAGCAGTATGTAGAAGTAGATGATCAAGACTATGTTCCTGAGATCC	*	AS:i:519	EV:Z:1e-147
CR_070012	0	UN00275	454	255	30M1I17M1I508M17S	*	0	0	GTGCTCCCTCTTGGTTCATCTACAAATGGCAGCTAAGGAAAAGGATTGATCATATAGCTGTACAAACAAATACTGCTAGTTCTTTTGACAGTGCTTTGATGTCTAATGGACCTGGTACTGCAAAAGCTTCAGCTGAAGTTCCATATTATGAAATCCAGCAGTTATGCTCAGAAATGTCTTCATTAAGCAATGATAGACATCAAAATGTTGATCAATCTAGTAGTTCTTTGACTTCTGAGGGGAAAGCCACAACTTGTGCTGCTGATGAGAGTTGCATGACAAATGACAAGTCTGATTGTAGATTGGATTTGCAAATGCAGGTTGTCACTCGTGGGATTGGGGATGGCTCCCATTCTTCTGATGACCTGAAAAATGGGAGTCATGATGCTATTCTTGACA…	*	AS:i:1086	EV:Z:0.0
CR_083260	16	UN00275	467	255	619M	*	0	0	GTTCATCTACAAATGGCGCTAAGGAAAAGGATTGTCATATAGCTGTACAAACAAATACTGCTAGTTCTTTTGACAGTGCTTTGATGTCTAATGGACCTGGTACTGCAAAAGCTTCAGCTGAAGTTCCATATTATGAAATCCAGCAGTTATGCTCAGAAATGTCTTCATTAAGCAATGATAGACATCAAAATGTTGATCAATCTAGTAGTTCTTTGACTTCTGAGGGGAAAGCCACAACTTGTGCTGCTGATGAGAGTTGCATGACAAATGACAAGTCTGATTGTAGATTGGATTTGCAAATGCAGGTTGTCACTCGTGGGATTGGGGATGGCTCCCATTCTTCTGATGACCTGAAAAATGGGAGTCATGATGCTATTCTTGACAGAGGCCACACTCCAT…	*	AS:i:1227	EV:Z:0.0
SR_110525	0	UN00276	1	255	121M24S	*	0	0	GTTTTCTTAATATCTACATATATTAATAAAAGCCTAGTTCAGTTATGTCCCTAAAAATAGGTCGTCCAATTATTTGATAAAATGAATGGTTCAGATTATTTTGATTTTAGTATTTTTTATTATTAAATGGCTTAGATTTATTTGA	*	AS:i:232	EV:Z:4e-61
CR_070013	0	UN00276	80	255	16S546M	*	0	0	GTGTAATTGTTTGTTGAAATGAATGGTTCATATTATTTTGATTTTAGTATTTTTTATTGTTTTTCTACTTTACCCTGTATTATATCATTTACTTTTTCTAAATACCTCTGCATTCCTGTAAACTTTAGTAACGGAATATTTCGTTAACTATTTATTATTCTTAACTTAATCATTAATTTTCATAAAAAAGATCTTAGGTTCGAACCCTATCCCAATCAAAATTGATATAATTGTTAAACATATACTATGAATATGTTAGAGTGTATTAAAAAATACAATATATAATAACAGCCAATATGATTGCTCACTCTTTGCCCAGAGCTTATTGCTTGTATACTGGTAGGGAGGTGTGGGACGTAGATATCAGTCATTGTATTCATGATTTGATTTCGCAATAAT…	*	AS:i:1082	EV:Z:0.0
CR_062340	0	UN00277	1	255	123M2S	*	0	0	GGGGAGGTTGATGATGAGAACGTTGTAAATGAGGCCGTAGTACTTGAGGCCGAAGAGTTCAGATGCAGTGGGCACCGTTACAGCAAGACGAACTCCATAGCAAATTCCGACTACGATGGACCCNC	*	AS:i:244	EV:Z:9e-65
CR_057835	0	UN00277	51	255	83M1I19M1I83M	*	0	0	CGAAGAGTTCAGATGCAGTGGGCACCGTTACAGCAAGACGAACTCCATAGCAAATTCCGACTACGATGGACCCCCAGTACAGTCGAGCCCGGCAGTGCCATGGCCCATCATTATGTATCCAACCGCCATTAGAATCTGTGAAGCTGCGTTCCATACCGGCCTCGGTGTTCCAGCTCTCCTGCAAATT	*	AS:i:353	EV:Z:2e-97
CR_070046	0	UN00277	51	255	76M1I324M1I28M1I23M1D1M1I7M1D76M	*	0	0	CGAAGAGTTCAGATGCAGTGGGCACCGTTACAGCAAGACGAACTCCATAGCAAATTCCGACTACGATGGACCCCCACGTACAGTGAGCCCGGCAGTGCCATGGCCATCATTATGTATCCAACCGCCATTAGAATCTGTGAAGCTGCGTTCCATACCGGCCTCGGTGTTCCAGCTCTCCTGCAAATTCATCAATTCATTGCACCATCCCAAAATTAATACTTACTAGAAAGTCAATTAATTAAGGTGGTCCAAAAAAGTAGAAAACAAGGGGCGGCAGCACCTAGTAAAGATTGCTTAAAGATTAAGATTATTAAAGAAAATGAAATTCTGTGTGAACTAACTTACTTGATGAAGTATTCTGAAACGGAACCAGAAATGATGCGCCCAAAAAATCCCCAA…	*	AS:i:1019	EV:Z:0.0
CR_075660	0	UN00277	51	255	537M	*	0	0	CGAAGAGTTCAGATGCAGTGGGCACCGTTACAGCAAGACGAACTCCATAGCAAATTCCGACTACGATGGACCCCCAGTACAGTGAGCCCGGCAGTGCCATGGCCATCATTATGTATCCAACCGCCATTAGAATCTGTGAAGCTGCGTTCCATACCGGCCTCGGTGTTCCAGCTCTCCTGCAAATTCATCAATTCATTGCACCATCCCAAAATTAATACTTACTAGAAAGTCAATTAATTAAGGTGGTCCAAAAAAGTAGAAAACAAGGGGCGGCAGCACCTAGTAAAGATTGCTTAAAGATTAAGATTATTAAAGAAAATGAAATTCTGTGTGAACTAACTTACTTGATGAAGTATTCTGAAACGGAACCAGAAATGATGCGCCAAAAAAATCCCCAAA…	*	AS:i:1057	EV:Z:0.0
CR_070095	0	UN00278	1	255	35M1D7M1D75M1D134M1D6M1D77M1D117M1D88M	*	0	0	CCAAAATATCACCAATATTGACGATAAAGGCGTCTGGAGAGGTTAATCAGGAATCCACATGCCATCTTTCCTGATCTGGAGACCTTCCTTTTCATTAAGTTGGAGCAGGATTGTAAGCCCACAGCATCGGAGTGAGGACAAAGTCCTATTACTTTGTCTGGTTGGGGACAACGAGGATAGTGATTCATCCTCATAGCCTGCATCCCTTCCTCGAACAATCCTCGTACATGTTCCCGCTCAATTCCCAGAGCTTTGCTAATATTCAATGATTTTCATGGCCAAATTTCTCAATTCCTCTGCATACATTTCTACTGTTTCCCTGCATGTAATAACCAAAATTTGTATCAATATGGTCTAGCAGTGTAGCCTAGTCAAAGACTCATCAAGAAATGAAGGTGA…	*	AS:i:1011	EV:Z:0.0
CR_077899	0	UN00278	32	255	17M1D372M1D1M1D18M1D49M1D168M	*	0	0	GTCTGGGAGAGGTTTAACAGGAATCCACATGCCATCTTTCCTGATCTGGAGACCTTCCTTTTCATTAAGTTGGAGCAGGATTGTAAGCCCCACAGCATCGGAGTGAGGACAAAGTCCTATTACTTTGTCTGGTTGGGGACAACGAGGATAGTGATTCATCCTCATAGCCTGCATCCCTTCCTCGAACAATCCTCGTACATGTTCCCGCTCAATTCCCAGAGCTTTTGCTAAATATTCAATGATTTTCATGGCCAAATTTCTCAATTCCTCTGCATACATTTCTACTGTTTCTCTGCATGTAATAACCAAAAATTTGTATCAATATGGTCTAGCAGTGTAGCCTAGTCAAAGACTCATCAAGAAATGAAGGTGATAGAGAGAGAGAGAGAAGACCTGAAC…	*	AS:i:1195	EV:Z:0.0
CS_086561	0	UN00279	1	255	206M1D404M5S	*	0	0	GCCACTGCCATTGCTGAAATAGCTTCAAGAAGTGGCCCTGTTGTCTGAGCCTGTTATCATAGGCACCAGCATCTTTCTCATTGGGACTATCACAACGTTCATGAAGCTGTGGCCATCCCTAGTGCCATACGAATATGGTTTTCGGGTTGCACTTTTCACCTACTGTTTGATCATTGTTTCTGGATATCGGATGGGGAAACCCCGATAAAAAACCTTTCATTGATAGACTTTACTCCATTGCCATTGGAGCAATTGTAGCAATCGTGGTGAATGTACTAGTTTGTCCAATATGGGCTGGAGAGCAGTTACATAACGAACTTGTTTCCAGTTTCAATACAGTGGCTGACTCACTTGAAGAATGTGTTAGAAAGTATTTAGAAGATGATGGGCTGAGCTACC…	*	AS:i:1193	EV:Z:0.0
CR_070164	0	UN00279	92	255	25M1D75M1D6M2D12M1D15M1D443M	*	0	0	ACAACGTTCATGAAGCTGTGGCCATCCTAGTGCCATACGAATATGGTTTTCGGGTTGCACTTTTCACCTACTGTTTGATCATTGTTTCTGGATATCGGATGGGAAACCGATCAAAAAACTTTCATTGATAGACTTACTCCATTGCCATTGGAGCAATTGTAGCAATCGTGGTGAATGTACTAGTTTGTCCAATATGGGCTGGAGAGCAGTTACATAACGAACTTGTTTCCAGTTTCAATACAGTGGCTGACTCACTTGAAGAATGTGTTAGAAAGTATTTAGAAGATGATGGGCTGAGCTACCTTAAGTTCACAAAGACCATCTTAGATGAGTTCCCAGATGAGCCTGCAATCAAGAATTGTCGTGACACGTTGAACTCTGCAACAAAGATTGAAACAC…	*	AS:i:1100	EV:Z:0.0
CR_070165	0	UN00280	1	255	669M1D61M4S	*	0	0	CTAAGATCGAGACTTCTGTCATAAATGGTAGTTTTAGGGGATTTATGGAAATAATACTGCAGAACAATGACACAAAGGTGCACACCTACCACTTGAGTGGATACGCCTTTTTGTTGTCGGGATGGATTACGGCGAGTGGACAGAGAATAGCAGGGGAACTTACAACAAGTGGGATGGAATTGCTCGTACTACAGCACAGGTTTACCCTGGGGCATGGACAGCAATCTTAATCTCCCTCGATAACGTTGGAATCTGGAACCTGAGAACTGAAAACCTCGATGCCTGGTACCTCGGTCAAGAAACATACCTCAGAGTTGTTAATCCTGAGGTGACAAACAAGACCGAGTTGCCAATTCCAGATAATGCCCTCTTCTGTGGCGCCCTTCAGAAGATGCAGAA…	*	AS:i:1439	EV:Z:0.0
CS_024538	0	UN00280	472	255	97M1D132M1D56M	*	0	0	ATCTGCTCTGATCTCTTTGTTCTAATGGAATTAAATGTGTCCTGTGATGCCTGTTTTGTGTTGCATGCGGGAGCTGGGGGTTTGATTATTGAGGATTGTGGTTTTAATGAATTAAGACGTAGGAGTGTATTAACGTAGTATTTATTGTTCATACGATTCTTGTCATTTTTATTATTAACATGTAATTTTATTTATTTACTCCGGCTGTATTAATTGCTCCCGGGATTTTATTTGTTCAGATTCAACATTCTTTTTTATGAGTACAAGGGTGTGAATTTGTTGAGC	*	AS:i:551	EV:Z:1e-157
CR_026729	0	UN00281	1	255	762M	*	0	0	CTACCCTCAGCAAGCTGGAACCATCCGCAAGAATGGCTACATAGTCATCAAAGGTCGCCCTTGCAAGGTTGTTGAAGTCTCCACTTCCAAAACTGGCAAGCACGGGCATGCTAAGTGTCACTTTGTGGCAATTGACATCTTCAATGGGAAGAAGCTCGAGGATATTGTTCCTTCCTCTCACAACTGTGATGTGCCTCATGTTAGTCGCACTGACTACCAGCTGATTGACATCTCTGAGGATGGTTTTGTACGTTATCTTTCATCTTTACCTTTCAATGCTGAAATATATGAATATGATTAATATTTAGGACCGAGTAAGAGAATAACAATCTATATAGTTTCTTGTTGAAGTTTGTTACTCTAGCTCACTACAAAATACTTGTCCCGGGACTTTTTTAG…	*	AS:i:1510	EV:Z:0.0
SS_049223	0	UN00281	50	255	14M1I11M1I124M1S	*	0	0	AAAGGTCGCCCTTGTCAAGGTTGTTGAAAGTCTCCACTTCCAAAACTGGCAAGCACGGGCATGCTAAGTGTCACTTTGTGGCAATTGACATCTTCAATGGGAAGAAGCTCGAGGATATTGTTCCTTCCTCTCACAACTGTGATGTGCCTCAA	*	AS:i:281	EV:Z:5e-76
SS_086510	16	UN00281	400	255	3S7M1D4M1I4M1D4M1D8M1D191M1D22M1D13M1I55M1I72M	*	0	0	TTTGTGTCTCTCTCAACTGAAGCGGGGCACCAAGATGATCTGAGGCTTCCAACTGATGACTCTCTTCTTGCTCAGATTAAAGACGGGTTTAATGAAGGAAAGGATCTTATTCTGTCAGTGATGTCTGCAATGGGAGAAGAGCAGATTTGTGGACTGAAGGACATCGGGAAGAACTAATTATGCAGTTTCATTCCCTTCCCATCCTGTCTTTGCTATAGTAAACTTTTATAATTCCGAGGGAAAACGTTGTTCGCTAAATTTTTAAATTTGGCCTTTAAAGATTCAGCTGAGATGGCTGGAAGTTTGTATGTTGGAATTAGACAAGTTCCCCTAATCCCTTGTAGGGTTCATCTGTTATGGCAGCAGATTAAAAGATTATTGTAACT	*	AS:i:690	EV:Z:0.0
CR_070187	0	UN00282	1	255	258M1D17M1D5M1D24M1D205M1D98M	*	0	0	GAAAATTTAGATTCTTTGCTTTCGTAAATTAATTTAAACTTTATTAGAAAAATGATCTCTTATCTATGGGTTAGTAGCTCGAGGCTCAGTCATTCTGGCTGAATACACTGATTCTTCTGGCAATTTCACTCAAGTCACTCAGGCAATTCTTGAAAAAATTCCACCAAATAATTCAAAATTAACTTACGTTTATGACAGATATCTTTTCCATTATATTTGTGAAGATGGACTCACTTATTTGTGTATGGCTGATGATTCTTTGGACGACGAATTCCTTTGCTTTTTGCAAGATATAAAGGAAAAGTTTTAGCTAATTATTCAAAGGACAGAGCAAACACAGCTCTGCCTTACGGTATGAATGAATTTGCAAAGGTCATTGAAAAACAAATGAAATATTTC…	*	AS:i:1152	EV:Z:0.0
CR_117413	0	UN00282	154	255	645M	*	0	0	AAAAATTCCACCAAATAATTCAAAATTAACTTACGTTTATGACAGATATCTGTTCCATTATATCTGTGAAGATGGTCTCACTTATTTGTGTATGGCTGATGATTCTTTTGGACGACGAATTCCTTTTGCTTTTTTGCAAGATATAAAGGAAAAGTTTTTAGCTAATTATTCAAAGGACAGAGCAAACACAGCTCTGCCTTACGGTATGAATGAATTTGCAAAAGTCATTGAAAAACAAATGAAATATTTCTCGAATAATCCAGATGTTGACAAAATTAAGCAAGTGCATGGAGAGGTTGAACAAGTTAAGGATGTTATGGTTACTAATATTGAACGTGTTTTGGCACGTGGTGAAAGAATTGAACTTTTGGTCAACAAGACTGATAATCTAAATCAACA…	*	AS:i:1255	EV:Z:0.0
CR_103835	16	UN00283	1	255	456M1D31M1D1M1D14M1D383M	*	0	0	AAAAGATAACAAAGTTTAAACTGTCTATCATGAGTTGCAAACATATCATATCATAACGAATAAAATAACCAAAAATAGGAAGATACTCCCACTATCATACAACAAATCACAAGATGAATTGGGCATATTTTTCAAATTGGAAATACCATTACGCTAACAAAAAGGAGCTTTTTATCTCTGGTTACAATAAGCCAGAATCAAACAGTGCTTCACAGCACCACAGTGACGTAATGCAACCAGCAGAAAAATATGGGTTTTTCCATTAGAAAACATTGTATATTTGTATATGGTGAATCTTTCTCAGCTGCAAATCAAACTTGGTAAAAGCAATCCCACCACTCATGTTGAACAACAATAACCAAACATCTTCAAAACAATCAAATAATACACAAACACCCA…	*	AS:i:1719	EV:Z:0.0
CR_070228	0	UN00283	86	255	394M1D78M6S	*	0	0	CTCCCACTATCATACAACAAATCACAAGATGAATTGGGCATATTTTTCAAATTGGAAATACCATTACGCTAACAAAAAGGAGCTTTTTATCTCTGGTTACAATAAGCCAGAATCAAACAGTGCTTCACAGCACCACAGTGACGTAATGCAACCAGCAGAAAAACATGGGTTTTTCCATTAGAAAACATTGTATATTTGTATATGGTGAATCTTTCTCAGCTGCAAATCAAACTTGGTAAAAGCAATCCCACCACTCATGTTGAACAACAATAACCAAACATCTTCAAAACAATCAAATAATACACAAACACCCAAAAAAAGCTAGTTAATAACCAACAATCTTTATAACTACATAATTTCCACACAAAGCTAAAAAAAGATGAAGAGTTCATTTATCCA…	*	AS:i:920	EV:Z:0.0
CR_070297	0	UN00284	1	255	404M1D90M	*	0	0	GTTTCGGTGACATAATGGTTGAAGATTCATTTTCCCAATTTACAATGATTTGAAAATGAGATTAAATACCCAATTTAGTCCTCAACTATAGTTGTTTTTCTCGATAGTCCTAAATGTCTTTTTGTGCTTAATTGGGTCCTTGACTTCGATGGTTTTCTCTAATTCAGTCCTCTGTAACGGTAGCTTGGTAATTACCCATCTATTATTACGCAATTTAGTCTTTGACTAAAGTGGTTAATGCCCAATTTAATCTTCTAAGGACCGAGGATTCAATTAGGAAAAACTGTCGAAGTCGAGGACCCAATTAAGCACAAAAAGACGTTTAGGACTAAATTGAGAAAAACCACTATAGTCGAGGATTAAATTGGGTATTAAGTCAATTGAAAATAGTCTAAAATG…	*	AS:i:963	EV:Z:0.0
SR_068270	16	UN00284	246	255	141M1D67M1D6M1D31M	*	0	0	TTTAATCTTCTAAGGACCGAGGATTCAATTAGGAAAAACTGTCGAAGTCGAGGACCCAATTAAGCACAAAAAGACGTTTAGGACTAAATTGAGAAAAACCACTATAGTCGAGGATTGAATTGGGTATTAAGTCAATTGAAATAGTCTAAAATGAAAGAAGAAAAGAAAGTCATACCAAATCCAAATTGCTGCTCAAGGCGAATTCCAATAAAAACCAAGCTCAACATGTTAGCAAGCAAATGGAC	*	AS:i:464	EV:Z:1e-130
CS_048357	16	UN00285	1	255	218M	*	0	0	ACTCTAGAGATCACCCTATGACAGCAATTCCAATTGAAGTGAGAATCGATTGGGATGGCAATGAAATTCATTTCACTACTGATGATTTAAGTGACTCTGGTCTGTTGCCTGTTGCATCTGATGTTTGTGCGCAGAGTTCTGCTCCATCTATCCATGAGTTGGAACCAAATGAATCTGGAGAGTTTTCAGTGTCACTACTTGACCCTGTAACAATTTCT	*	AS:i:432	EV:Z:1e-121
CR_070314	0	UN00285	16	255	26M1D5M1D1M1I14M1D9M1I2M1I152M1D9M1D90M1D166M1I114M	*	0	0	CTATGACAGCAATTCCAATTGAAGTGGAAACATTTGGGATGGCAATGAATTCATTTACATCTACTGATGATTTAAGTGACTCTGGTCTGTTGCCTGTTGCATCTGATGTTTGTGCGCAGAGTTCTGCTCCATCTATCCATGAGTTGGAACCAAATGAATCTGGAGAGTTTTCAGTGTCACTACTTGACCCTGTAACAATTTCTGCATCCAAAGGGCTGTTACTCACTGCTTCTTTCTGAGCTCCTTGAACAACTGAAAGGATGGATGGAAACTACCTCTGGAGTTCAGGCTATTCCTGTTATGCAGCTTTTCTACAGATTGGCATCTGCTGTGGGTGGACCGTTTGCTGACGGTTCAGAGCCTGAAAGTATAGATTTGGAGAAATTAATAAAATGGTTT…	*	AS:i:1088	EV:Z:0.0
CR_068596	0	UN00285	63	255	262M1D224M	*	0	0	GAAATTCATTTCACTACTGATGATTTAAGTGACTCTGGTCTGTTGCCTGTTGCATCTGATGTTTGTGCGCAGAGTTCTGCTCCATCTATCCATGAGTTGGAACCAAATGAATCTGGAGAGTTTTCAGTGTCACTACTTGACCCTGTAACAATTTCTGCATCCAAAAGGGCTGTTAACTCACTGCTTCTTTCTGAGCTCCTTGAACAACTGAAAGGATGGATGGAAACTACCTCTGGAGTTCAGGCTATTCCTGTTATGCAGCTTTTCTACAGATTGGCATCTGCTGTGGGTGGACCGTTTGCTGACGGTTCAGAGCCTGAAAGTATAGATTTGGAGAAATTAATAAAATGGTTTTTGGAGGAGATAAATATTAGCAAACCTCTTGCAGCCAAAAACAGG…	*	AS:i:955	EV:Z:0.0
CS_018577	16	UN00285	284	255	131M1I78M1D5M1D339M	*	0	0	GGAAACTACCTCTGGAGTTCAGGCTATTCCTGTTATGCAGCTTTTTCTACAGATTGGCATCTGCTGTGGGTGGACCGTTTGCTGACGGTTCAGAGCCTGAAAGTATAGATTTGGAGAAATTAATAAAATGGTTTTTTGGAGGAGATAAATATTAGCAAACCTCTTGCAGCCAAAAACAGGATACCTTTTGGGGAAGTTACGATTCTAGTATTATGTTTTCACTTTAATGTTGCGAAACTGGCACCAGCCAGGAAGTGATGGCTCTGCTACTAAATCTGGGAGTACAACTGAATCACAAGACAAAAGTGTGTCACAAGTTTTGGCTTCTACATCAATGCCTGCCTCATCAACATTGGATGGGCAAGAGAAAAATGATTTCATTTCTCATCTCCTTCGAGC…	*	AS:i:1074	EV:Z:0.0
SR_119817	16	UN00285	339	255	583M	*	0	0	GGCATCTGCTGTGGGTGGACCGTTTGCTGACGGTTCAGAGCCTGAAAGTATAGATTTGGAGAAATTAATAAAATGGTTTTTGGAGGAGATAAATATTAGCAAACCTCTTGCAGCCAAAAACAGGATACCTTTTGGGGAAGTTACGATTCTAGTATTTATGTTTTTCACTTTAATGTTGCGAAACTGGCACCAGCCAGGAAGTGATGGCTCTGCTACTAAATCTGGGAGTACAACTGAATCACAAGACAAAAGTGTGTCACAAGTTTTGGCTTCTACATCAATGCCTGCCTCATCAACATTGGATGGGCAAGAGAAAAATGATTTCATTTCTCATCTCCTTCGAGCTTGTGGAACCCTTAGGCATCAACCATTTGTTAATTATTTGATGGATATTCTGCA…	*	AS:i:1156	EV:Z:0.0
CS_080040	0	UN00286	1	255	464M1I184M	*	0	0	GGGCATACAAATGTTTAGACTCTGTTCGTTTATTAAACGAACTCTAAAATTTGTTCATTTATGTTCGTTTATCCTAACAAACGAACATTTACTGAACACAAATACAAGTAGTTTATTGAAAGCTCTACTCGCTTACACCTTAATGATGCTTACACTTACATGTAGATGCTTGGCCTTGATTTTTCAACTCATCTCCAGCTACCAGAAAGAATGCAGTGTGCCTGAAAAAATTCATCATTTTGGTTTTAGAGTCATCATCTATATCTGCAGTGCTGTCCAATGCTTGCTGCATATGATGCAACCACCTCTCTGCAGCTTTGTGAGTGACGGGAAATGGGCGGTGGCGCCCAATCAAGGCAGGATGACCTTTCCTCTGTGAAAACAGAGAAGGCCCTCCCA…	*	AS:i:1277	EV:Z:0.0
CR_068842	16	UN00286	3	255	650M	*	0	0	GCATACAAATGTTTAGACTCTGTTCGTTTATTAAACGAACTCTAAAATTTGTTCATTTATGTTCGTTTATCCTAACAAACGAACATTTACTGAACACAAATACAAGTAGTTTATTGAAAGCTCTACTCGCTTACACCTTAATGATGCTTACACTTACATGTAGATGCTTGGCCTTGATTTTTCAACTCATCTCCAGCTACCAGAAAGAATGCAGTGTGCCTGAAAAAATTCATCATTTTGGTTTTAGAGTCATCATCTATATCTGCAGTGCTGTCCAATGCTTGCTGCATATGATGCAACCACCTCTCTGCAGCTTTGTGAGTGACGGGAAATGGGCGGTGGCGCCCAATCAAGGCAGGATGACCTTTCCTCTGTGAAAACAGAGAAGGCCCTCCCATT…	*	AS:i:1288	EV:Z:0.0
CR_070323	0	UN00286	8	255	6S5M1I6M1I6M1I8M1I40M1D196M	*	0	0	GGCAATCAAATAGTTTAGTACTCTGTTTCGTTTATTTAAACGAACTCTAAAATTTGTTCATTTATGTTCGTTTATCTAACAAACGAACATTTACTGAACACAAATACAAGTAGTTTATTGAAAGCTCTACTCGCTTACACCTTAATGATGCTTACACTTACATGTAGATGCTTGGCCTTGATTTTTCAACTCATCTCCAGCTACCAGAAAGAATGCAGTGTGCCTGAAAAAATTCATCATTTTGGTTTTAGAGTCATCATCTATATCTGCA	*	AS:i:482	EV:Z:1e-136
CR_011917	0	UN00286	13	255	433M1D202M	*	0	0	GTTTAGACTCTGTTCGTTTATTAAACGAACTCTAAAATTTGTTCATTTATGTTCGTTTATCCTAACAAACGAACATTTACTGAACACAAATACAAGTAGTTTATTGAAAGCTCTACTCGCTTACACCTTAATGATGCTTACACTTACATGTAGATGCTTGGCCTTGATTTTTCAACTCATCTCCAGCTACCAGAAAGAATGCAGTGTGCCTGAAAAAATTCATCATTTTGGTTTTAGAGTCATCATCTATATCTGCAGTGCTGTCCAATGCTTGCTGCATATGATGCAACCACCTCTCTGCAGCTTTGTGAGTGACGGGAAATGGGCGGTGGCGCCCAATCAAGGCAGGATGACCTTTCCTCTGTGAAAACAGAGAAGGCCCTCCCATTCTTTGCACAA…	*	AS:i:1251	EV:Z:0.0
SR_084439	16	UN00286	139	255	508M	*	0	0	CTTAATGATGCTTACACTTACATGTAGATGCTTGGCCTTGATTTTTCAACTCATCTCCAGCTACCAGAAAGAATGCAGTGTGCCTGAAAAAATTCATCATTTTGGTTTTAGAGTCATCATCTATATCTGCAGTGCTGTCCAATGCTTGCTGCATATGATGCAACCACCTCTCTGCAGCTTTGTGAGTGACGGGAAATGGGCGGTGGCGCCCAATCAAGGCAGGATGACCTTTCCTCTGTGAAAACAGAGAAGGCCCTCCCATTCTTTGCACAAAGAACTCATACTGGTTCCTAATGGCATCCTCTTTTGTTGAACTAGCAAAAATTGAGCGGAACCACTCCTCCTCATCATCAAAAACCCTGGAGTAGAAATTGGTGGAGAGATTGATAAAGGTCTGAA…	*	AS:i:1007	EV:Z:0.0
CR_107008	16	UN00286	476	255	154M	*	0	0	CTCCTCCTCATCATCAAAAACCCTGGAGTAGAAATTGGTGGAGAGATTGATAAAGGTCTGAAGGCCGAGCTTCTCGTAGAGATTCGTCTCATCAATGGCCAAGGCGTCGCTGGTGTCCACGCCGCTCCACTCCGCCGCCTTCTCTTGCAACGTC	*	AS:i:305	EV:Z:4e-83
SR_044882	0	UN00287	1	255	650M1D14M	*	0	0	CATTTTGTTTGGCCCTTCTGCTCCCCTTCTTGATCGTAGTTGAACTACCCTCTCTGACTTGGTCTTCTCTGTGCAACCGTGACAGGTTAATCTGGAGGTACTCCGGAACAGGTTAGCTGAAGCTCATTCCGAGCATCTGGATAGAGGTTGCAGATTAAAACCTGAATTCTGCCTCGAAACTAAAATTCGGACTTTCTGCACTTTATATCAGGTGTGATCCAAGGGCAATAGCAAAACCAGCATTCCAGGCAGTCCCTGCATCGCCCAAGTGGATTCCATAAAATATGTTTGCAATTTGCAATAATCACCAAAATCCTTCCCACATTGTGGTGATACCAATTCCAATACTTCCTCACTTTGGCTTCCTTATTGGGTCGAACCAAAAGCGCAATCACCTGT…	*	AS:i:1308	EV:Z:0.0
CR_070337	0	UN00287	220	255	21S75M1D301M1D14M1D17M1D41M	*	0	0	CAGCAATGAAGAAGAGTACAACAAGGGCAATAGCAAAACCAGCATTCCAGGCAGTCCCTGCATCGCCCAAGTGGATTCCATAAAATATGTTTGCAATTGCAATAATCACCAAAATCCTTCCCACATTGTGGTGATACCAATTCCAATACTTCCTCACTTTGGCTTCCTTATTGGGTCGAACCAAAAGCGCAATCACCTGTAAGCAACCGAGCGAGAGAATGAAGATCCCGAGGCCTTTGTGCGTATCGACATCCGTGCCTAGGCGGTTTTCAAGTACCAAGCCGGAAATCACACCTGCGAATCCTAAGATAAATGCTATGGTTTGGACAACGGTGTGAGAGTAAAACCAGGCTGGATCCCATTGCCTAAAGTAGCGAGCGATTATCATCCCAATCGGCA…	*	AS:i:860	EV:Z:0.0
CR_070401	0	UN00288	1	255	474M21S	*	0	0	CCACTTTCTCCAAAATTGACATTTACTTGAAGACCTCAAACCATACTTGTTTTCCAAATCCACACATAATTGACACAATGTACTTTGCTTCATTCTAAAGGTGTTAAAACACCTTTTTCACAACTGTTCAATAATACATTCATCCTTCTTTCTCCTCTTAAATAAGAAGTCATGCGCAATTCTTTGTGCATATCATTCAAAAAATAGACACATATATAACCAGTCAAACATGCCACCAAATCCCAAAATTCATCCTCATCTTTCAGGTACTCTAGATATAGGAGAAGAAGTTGCCTAATTTTCAAATCATTATTATCCATACCCATTCGCCAGAGTCGCTGCCGCCCTTCACTCTGCTCTAGTCTCTCTTCTCTCAGATCTGGGCACTGCTCATCTTTG…	*	AS:i:940	EV:Z:0.0
SR_143531	0	UN00288	413	255	557M	*	0	0	GCGAGAACCCACAGAAGACTCTTCAGAATCCATGGTAAACACTTGTGAAAGTGCACAGGTAACTGCAATTGCTTTCCAAAGTGTACTATGTTGAAGTTTATTTACAGAAATTACATAGCGCTTGGACACAAAATGAAAATCTAACTCATTGGTAGTTTAGATTAACACAGCATAAATTTAGATTATACACTGATATAAACTTTTGAGGCATACACGTCAAATTATAGCATATAAACAGATTTCAAAATACTAACTAAAAACCACATCTAGTCATTTAGAGCACCATGGCAGACAGATTACGACAAAGGAGTAGTATCACAAGCATACTCACCTAACACCTTAATGCATAAAAGCAAAATAGAATGCTACATGGATTTCAAAATACTACCCAAAATTCAC…	*	AS:i:1104	EV:Z:0.0
SS_030207	0	UN00289	1	255	668M	*	0	0	CTTTGTCCATATGAAAGCAATTAAGATTTGATCTCTATGTTTCATCATGCTTTAATTGTGAACATATAGATGTTGAAAGGAATGTGTGTTGTGAGTTGTGACTGTATTGTTGGCTCTTCTTTACTAATTAAATTAAGACTTGATCTTAATGATTTGATTGGTTTCTTCATGGTTCAGTTTCACACATGGATTTTGTAAAGAATCTATATTGTAGTGAAGGATAACTTGCATGAGTTAATGCTTCATGATTCAGTTGCACACAGATATTGTAAAGAAGGTATATTGTGTTATTTATAACTTTTAAGATGAGAGATCTGATTTTCCTAATTTATATTGATTGATAGATAATACCAATCATATACTTTGCTCATTTGAAGTGTTTCTTTTTTATTATTCAGT…	*	AS:i:1300	EV:Z:0.0
CR_033240	0	UN00289	15	255	562M	*	0	0	AAGCAATTAAGATTTGATCTCTATGTTTCATCATGCTTTAATTGTGAACATATAGATGTTGAAAGGAATGTGTGTTGTGAGTTGTGACTGTATTGTTGGCTCTTCTTTACTAATTAAATTAAGACTTGATCTTAATGATTTGATTGGTTTCTTCATGGTTCAGTTTCACACATGGATTTTGTAAAGAATCTATATTGTAGTGAAGGATAACTTGCATGAGTTAATGCTTCATGATTCAGTTGCACACAGATATTGTAAAGAAGGTATATTGTGTTATTTATAACTTTTAAGATGAGAGATCTGATTTTCCTAATTTATATTGATTGATAGATAATACCAATCATATACTTTGCTCATTTGAAGTGTTTCTTTTTTATTATTCAGCGGCTAACAGGTTAT…	*	AS:i:1114	EV:Z:0.0
CR_070446	0	UN00289	352	255	258M1D13M1D30M1I206M	*	0	0	CAATCATATACTTTGCTCATTTGAAGTGTTTCTTTTTTATTATTCAGCGGCTAACAGGTTATTGTACAACGTTAAGGACTAATGTTCTAGGTTATTTATGCATCTGCTTTTCAATACTATATTATGATCTATCTTGGGACTTGGAGACCCTGATGGCACACACATTCTTGTCTCGGGATGTGGACGTGGTACTGGCATTGGTGATTTACGAGGCGAATGGTAGACGCATGGTTGGGGAATATAATCCACATTCCCCTTCCCTTATTAATGGTTTAATGGTCTAGGTTCTGGAAGATCTAAGCCCCCCTAAGTGGAAGACATCTCTTTGGAGGAGCTGATGCAAATCATTCTGCCTCACCACCACCATGAATGAAACTCTGGTAAAGCATCGTACGGAGA…	*	AS:i:975	EV:Z:0.0
CR_107669	16	UN00290	1	255	257M1D482M	*	0	0	GGCTATCCGTAATCACAAACGACAATCAATATCTAATAATACCGAAGATGGAAAGGAATCGAGACGATCCTCTGATGATTTAAGTCCTATCTATGATGAAGTATTTGCCAGTGGTTATGATAAGAAAAAACTTCTTGATGAAGCAATCTACAAATATATTAGTGGTCGTCAAACACTGACAATGATGGATGATTGGATCGTTAGAAGAAATAATTTACAAGAGGAGAAGAATGAATTACTTGAAGAACGTGAAAAAATAATTACTAGCGAAATTGGAAATGAGTTAGGAGGAGATGCTCAAGCATTAGATGATAAGATTGAGATGATCACCTCAGAAATTTCTTATATTACTGCCAAGATTCATTCTTTACAATCAAGTATTGCAGCCGAACAAGAAGA…	*	AS:i:1457	EV:Z:0.0
CR_076018	16	UN00290	48	255	645M	*	0	0	ATGGAAAGGAATCGAGACGATCCTCTGATGATTTAAGTCCTATCTATGATGAAGTATTTGCCAGTGGTTATGATAAGAAAAAACTTCTTGATGAAGCAATCTACAAATATATTAGTGGTCGTCAAACACTGACAATGATGGATGATTGGATCGTTAGAAGAAATAATTTACAAGAGGAGAAGAATGAATTACTTGAAGAACGTGAAAAAAATAATTACTAGCGAAATTGGAAATGAGTTAGGAGGAGATGCTCAAGCATTAGATGATAAGATTGAGATGATCACCTCAGAAATTTCTTATATTACTGCCAAGATTCATTCTTTACAATCAAGTATTGCAGCCGAACAAGAAGAGAAAGCTGCTGAAAATAGCAAAGAATCCGAAGATAAATCACGAAAG…	*	AS:i:1279	EV:Z:0.0
CR_070499	0	UN00290	558	255	51M1D2M1I491M	*	0	0	GAATTTGAAAGTTATACAATATTAGAATCCTTCTTTAAGGATATTGTTGATTTGAAAACTGGAGATTGGTCTCGACAAATGACCTTGGAACAACAAGAAAAGACAATTATTGAGTTAAGAAAAACTTTATTGGCCATGCGAAGAGCTGCAGTTCTTACAACAAGTGAATATGAAAAGAAAAACAGAGAACTTGAAGAAACTTTACGTTTCGGTGGAAGATCATCAAGTCCATCAAGAGAATTACAGGTGGATGATATTGAAAATAGTACTTCCAATGCCATTTCCTTATTTGATCATAAATTAGATCAAGCTTATGCAGAAGTCGAAGCTGCAGTATCAGCAGGAACTCTTGGAACTCCTGGTCAAATGGGATCATTATCAAGACGTAATTCATACTTC…	*	AS:i:1049	EV:Z:0.0
SR_048490	0	UN00291	1	255	136M1D65M1D2M1D29M	*	0	0	TTGGCGTCTTGCTTGATTGCTTATTATCATGTAGCTAAAAATATTCATCATCATACAATTAAAATTTCACTTGGAACTGCTAGTAGCCTACTCAACAATCTCAGGTTTCAGAATACAAATAAACTGGCAACCGAAACAACTGCTGATGTTATCAGTATCGAAACTAGGTTGACAGCATTGTTGTCCAGAACACTAAGACCCATTATTCTTCACAGTTGGTTCCTGGTTTGCT	*	AS:i:430	EV:Z:1e-120
CR_070515	0	UN00291	11	255	128M1D83M1D313M	*	0	0	GCTTGATTGCTTATTATCATGTAGCTAAAAATATTCATCATCATACAATTAAAATTTCACTTGGAACTGCTAGTAGCCTACTCAACAATCTCAGGTTTCAGAATACAAATAAACTGGCAACCGAAAACACTGCTGATGTTATCAGTATCGAAACTAGGTTGACAGCATTGTTGTCCAGAACACTAAGACCCGATATTTTCTTCACAGTTGGTCCTGGTTTGCTAACGACCTTATTGCGAATAGTGCAGAATCCACTGAACTGCAAAGTCGCTCCCAATAAAGAATCTACAAGACTTCCGAAGACTCCAGCCAGAGCAGAGAGAGGTATAACTAATAGCTGTTTCAGAGCCACGTTGTAGGTGCAATTTGTTGTGAAAATCCATAGGAGAACAAATGTTA…	*	AS:i:1025	EV:Z:0.0
CR_070538	0	UN00292	1	255	475M8S	*	0	0	GTAATATAATATAATGACTAATGAGAGAGCTGGGTAGAAGGAAAAGCTTACATGCTTTGAACATGGCAAATACCATCAGGGAAGCTACAATTGCAAGTGAGAGTATTATTGTACGCAGGCATATCTTTCCTCTCTGGTGTGAACCAGTTTGAGTTGTTCTCACAAGGATTTAGTCTAAAATCCCAATCTTTCTTCCCACCTTCATCTGCTATTTCCTTAAGTGCGTTTACTTACATATCCATGAAACAAAATGAAGCTTTAATTAGCTGTTAATAAATATGTAATTCCTAGCTAATTTGCATGTAATGACAGAGAACTATAGAAAATTCGATCACAATCTCCAGGAGAACAACAGATCAGAGAGCTAATTAAGGCTTACATTCATCTTGAGGAAGATGT…	*	AS:i:942	EV:Z:0.0
CS_044834	16	UN00292	426	255	110M	*	0	0	ATTGAAGAAGAAGAAGAAGAAGAAGAAGGAGAGTATAATTGGTATGAGGCTAATGAACACGGAGGCTGACATGCTTGAATACTGATGGGGATCTGAAGATGAATATCTGC	*	AS:i:218	EV:Z:5e-57
CR_070542	0	UN00293	1	255	354M1I171M8S	*	0	0	GCGGAAGTAAAGACACTTTGAGTATGCAGGAACAAGAAAATGCTGCCCAACCACAACCTTGAATGACAAACAACACCAGGATCCAAAACTCCTGCTGACTTCACTGTCACTCCATCACATACAATTGCATGCTTCAATTTGCATCCATCTTCAATGGTGACATTGTTCCATATATAGCAACCATCTATTTTAACATGTGATCCAATTATACAACCTTCCCAATCAACTAGAATTTGAAATCTCTGTGTTGTTGCCAATACTAGTGTTATTCCCAATCACAGTAAAAGGGCCAATCTTTGCTGAACGAGACTGTTTCACTTCAGATGCTCGATACACACCCTCCTTCCATGATTATGTTGCAGAATTTCCAAAAAATTGGACATCAGGAACCAAGGGATA…	*	AS:i:1009	EV:Z:0.0
SS_079078	0	UN00293	338	255	561M	*	0	0	CCCTCCTTCTAAGTTTAGTTGCAGAATTTCCAAAAAATTGGACATCAGGAACCAAGGGATATGTCCATCTCTGAATGATGTCCTTGCTAACAGTGTCATAACTTTTGAAATTATCAATTCTAGCCGCATAACTTGAGTGAATTTCATGGGTAAAAATTTTATAACCCATAATATCATCAAGAAGCAACCCTTTAACAAAATGACGTCGTAGATGCTGATAGTCAAAATTATCGGTGAAAAGACTCAAAACTTCCGGAGAGCATATATCAACATAGCAATCCTGTTTGTCATTGTGAAGGGAAATAGAAGGATTATCAGCAAGCAGTCCCTTCTCAAGAGACAGATATCCTTTTGTATCATTTTCCTTGTCCTCATAGTAAAGAAGCTGTTTTGTTTCAG…	*	AS:i:1104	EV:Z:0.0
SR_015839	16	UN00293	406	255	560M	*	0	0	CTCTGAATGATGTCCTTGCTAACAGTGTCATAACTTTTGAAATTATCAATTCTAGCCGCATAACTTGAGTGAATTTCATGGGTAAAAATTTTATAACCCATAATATCATCAAGAAGCAACCCTTTAACAAAATGACGTCGTAGATGCTGATAGTCAAAATTATCGGTGAAAAGACTCAAAACTTCCGGAGAGCATATATCAACATAGCAATCCTGTTTGTCATTGTGAAGGGAAATAGAAGGATTATCAGCAAGCAGTCCCTTCTCAAGAGACAGATATCCTTTTGTATCATTTTCCTTGTCCTCATAGTAAAGAAGCTGTTTTGTTTCAGGTTCAATTGCAATAAAAAGCTCCTCAGTTCCCAAACGAGATTGGTGAGTTATTGGTGATGGCTTTGAC…	*	AS:i:1110	EV:Z:0.0
SS_077592	0	UN00293	733	255	1S36M1D29M1D502M	*	0	0	CTCAGGTTCAATTGCAATAAAAAGCTCCTCAGTTCCCAACGAGATTGGTGAGTTATTGGTGATGGCTTGACTGCTTAATGACCATGGTCAACACAGCATTGCTATCCTTTCTTCGCCTTTCCTTGTGTTCCTTCAATGCTTCTGTAAGTGACATGTTGCTAACTGTATCTCCACTAACTAGGACAAAATCTCCGTGTATCACATTTCGCTCATATATCAAACGCAAAGCATCCCCAGCACTGATAGCATTATGTGATTCTATAGTGGTGACAACAAAGTTTGGCTGCCCGAACCACTTAGAGCTCTCCAGATAATCTATCACTTGTTTAGAGTGAGCACAGCAAAAAACGAAAACCTCTTCAACCCCAGCAGATTCCAGCCAGGCTAAGGTATAATCAA…	*	AS:i:1110	EV:Z:0.0
CR_114386	0	UN00294	1	255	663M	*	0	0	ATCTTAATGATCTTTCCTAAATGATCACTCCACTGATTAAGATGTTCTTCAGCATATTTAATGATATACACACTCATAATTGATTTGACCAACTAATTAATGAAGATATAATTCCCCACCATTAGTTGGGCATACTAAATAATCAATATTTGGTTCCAATTATAGTCCAACTAAAGGAATAACTAATGAGGGCATAACTCCCACCACTAGTTGGTGACATACTAAAAGAACAAAATATATCTTCCAAAAACCAAGTTAGAATTTGGCTCAAAAGATACATTTTATTATTGGAATACAAGAGAGGTATATCATATCACGTAACTTACTATAGTTAATCCAAATAACCAAGTAAAATTCGTGAAACAATTAATAAAAGTAGTTTAATTTTGGGGAAGTAAC…	*	AS:i:1314	EV:Z:0.0
CR_070589	0	UN00294	591	255	2S581M	*	0	0	CTCAATTACTAAATAGACAGAAGAATCTAGTGACATAAAACTTGCCTGTGGGCTAAAGTTTTAATTCAATTAGATCCAACTGAAATTTTATGATGAAACAATTATCAAATGAATTGAAAAATCAAGTGACATAAAACTTGCCTGTAGGCTAAAGTTCTATTCAATATGATAAATTTCAACTACTATGATAAAACTTAAGAAATCATGTTCTTTTCCTTAATCCTTGTGGGTAAATTAAGAAATATGATTTAAAATTTACATCATAAAATTAAACTTCATGATAGAGCTGAAAATAATTATTTACAAATAATCATAAAGTAAATAAATTGATTTAATTCTATCATTACTGATAAAACTACCAAAATACATTCCGATACATAATTGCATGTGGGCTAAATT…	*	AS:i:1136	EV:Z:0.0
CR_111334	0	UN00295	1	255	383M1D1M1D18M1D20M1D402M	*	0	0	AATAACTGGTCTCAATCTTCTTCTCCTAAATCTTGTGTTACCACTTTAAGCTGCGCCAGTAACATGTTGGATTCTTGTAATAACAAGATTGTCATGTCTGATGCTACCAGACATCCTCCCCCAGATCACTCATCTGAGGTAATATAATCCACATGTTTGTTTGCTGTCATTAACCCTATGTTCTAATTAACTCCTTAACCCCAACCAAGTTCATGACTATTGAAGACAAAGTTACAAGTTCGACTCCTAGCGGGAGCAGCCTATTGACCTTCTTAGTTTGAGTCGGCCAGCAATAGACAACCTAGGCTGGTTTATCTCTTTATAGTCCTTTACCAAAGATGGTCACAAGGAGCAGTCTATTGACCTCCTCAGTTTGAGTTGGTCAACAATAGATAACCT…	*	AS:i:1606	EV:Z:0.0
CR_070662	0	UN00295	224	255	212M1D35M	*	0	0	AGACAAAGTTACAAGTTCGACTCCTAGCGGGAGCAGCCTATTGACCTTCTTAGTTTGAGTCGGCCAGCAATAGACAACCTAGGCTGGTTTATCTCTTTATAGTCCTTTACCAAAGATGGTCACAAGGAGCAGTCTATTGACCTCCTCAGTTTGAGTTGGTTCCAACAATAGATAACCTAGGATTGGTTTACCTCTTTATAGTTCCTTTACCACTATGGTCACAAGGAGCAGCCTATTGACCTCCTTA	*	AS:i:482	EV:Z:1e-136
CR_070708	0	UN00296	1	255	573M	*	0	0	GTGAAACAGTACCTGAAATCGAATGCTTACAAGCAGTCAGAGCCCTTCGGGTGATGGCGTGACCTTTTGTATAATGGGTCAGCGACTTAGTGTGGCGAGCAAGCTTAAGCCGATAGGCGTAGGCGCAGCGAAAGCGAGTCTGAACAGGGCGTTCAGTTCGTCGCATTAGACCCGAAACGCGTTGATCTACCTATGAGCAGAGTGAAGGTGCGGTAACACGCACTGGAGGCTCGAACCCTTCAATGTTGAAAAATTGTGGGATGACTTGTGGGTAGGGGTGAAAGGCCAATCAAAACGCGTGATAGCTGGTTCTCCGCGAAAACTATTGAGGTAGTGCGTCGTGTGATTACCGCAGGGGTAGAGCACTGGATGGGCTAGGGGACTGCACCGTCTTACCAA…	*	AS:i:1128	EV:Z:0.0
SR_056234	16	UN00296	393	255	7S57M1D51M1D563M	*	0	0	CACCACGTTACCAAACCTAACCAAACTCCGAATACCTGCGAGTACAGCAAGGCAGACAGACGGCGGTGCTAACGTCCGTCGTCAAGAGGGAAACAACCCTAACCATCAGCTAAGGCCCCAAATAATGGCTAAGTTGTTAAGGATGTGGGTATGCATAGACAACCAGGAAGTTGGCTTAGAAGCAGCCATCCTTTAAAGAAAGCGTAACAGCTCACTGGTCAAGCGTACCTGCGCCGAAAATGTATCGGGGGATTAAGCCATTTGCCGAAGCTATGGGTTCACGCAAGTGAGCGGTAGCGGAGCGTTCCGTAAGCCTGCGAAGGTGAACCGTAAGGTTTGCTGGAGGTATCGGAAGCGAGAATGCTGACATGAGTAACGACAAACAGAGTGAGAGACTCT…	*	AS:i:1300	EV:Z:0.0
CR_070725	0	UN00297	1	255	494M1D148M	*	0	0	CTTGGACAAAGATACAACACATCGTTATGGTCCTAACACTTTTAAATTACATAGGTCAGTCTGCAATCCTTAAAAAAGTAACCAAACTCTGTTCACTATTGAAAGTCTTTGAAAATGTTTATTACAGGTTGCCAGTCCCAAGACCAGGACAAGTTCTTGGCCTGGTTGGAACAAATGGTATTGGAAAATCAACTGCTCTTAAAGTATTAGCTGGGAAACTAAAGCCTAATTTGGGACGCTTCAATAACCCACCCGACTGGCAAGAGATATTGACTTACTTCAGAGGTTCTGAATTGCAGAATTACTTCACTCGTATTCTGGAAGATAATTTAAAAGTGAGTTCTGTTCTTCTGCTTAAGGTGCTTTATAATTGTCTTAATTGGCTGCCGTGTTGATGAT…	*	AS:i:1265	EV:Z:0.0
CS_060533	16	UN00297	412	255	4S22M1D155M1D349M	*	0	0	ACGACTCCCTTTACAAGTGACAAATGTTGGATTTTGGAATTTATTCTTTGGCTGTCTGTGCAAAGATGCTGAGATTTCTCTCTCTTTGACCTTGCATGATGTGGGAGGCTTGTGCACCAGTTCCAACTGTTTTATATCAGCCTTGCATAATGGTGAACTTTCTAAGAGATGAAAATCTACTAAGTAGAAGTTTGAATATCATGCAGGCCAATTTAGATGGCTCTCATCTTAAAGGTCAAGTTATGCTGCTGGTGTTTAGTCTTTCACTTTTTGGTTTTAGCCATTGGTTCTTCTCCATAGAGCTGATGTGGCTCAGCAAGTTATCTTTCGGCCAATAACTAACCCCCACTGAGTTGTAAATTTAGAGATAGGCTCTGGAATTCTTAGAAATAACTAGTA…	*	AS:i:1029	EV:Z:0.0
CR_075763	0	UN00298	1	255	547M	*	0	0	GGGTAAACAATCAGCCGTTTAAATAAAAAAAGATTAATTATGGGAGTGGGAAGATAAGGGAGAAACCCAAACTTTTCTAAAGAAAAGGGAGAGAATCTATTTTGGTGATGTTACAATAATTATTATTAAATAACAAAATTATAATATTATATAATAGATTTAAATAAAATGTTTCTGCACGTCAATTAATAGTTCTTTATAGAAGAAAGATAGCGGCGTACCAGCCCGCTTACCCGTTTCCAAAAAAAAATGTCTACATAAATTATTCACAAAACCTATAATATTAAACATAAAAAAGGACTCAAAGGATCTACATATTATCCCACGACATTTGAGTCATATCTAACATAGCTGCTTCATACGGAGGTGAGGGATACATTTTTTGTTGATATTGGAAAT…	*	AS:i:1084	EV:Z:0.0
CR_110501	0	UN00298	369	255	569M	*	0	0	GAGGGATACATTTTTTGTTGATATTGGAAATCGCAGAATAAATCTTCATTTAATTGATCTGGATGCTGATCAAATTGTAGATGTAAGGTATTTGGGTCAACAATATGATGTTCTATAGGTATATCCATCGTATAATTAAATTCTGATGGTGGAAAATTGTGTTGTTCAAGTATGGAAGCGGGATACATCAACTCATATGGTGATAAGCATGGTTGTTGTTGGTGATGATGAGTTTCGATGGGCTGGTTTATTTCGGTATTTTTACTGTCTATCACTTCTGACGTTTCTAAGTCGTAATCTTCCTCAGTGTTCCCATTACTGATGTCATCGTCAGAACGACATTCTTCTGTTTTTATTTGAATATCAACGGACTTTATTGACTCTTGTGCATTGGTAGTT…	*	AS:i:1128	EV:Z:0.0
CR_090686	16	UN00298	600	255	636M	*	0	0	GTTTCGATGGGCTGGTTTATTTCGGTATTTTTACTGTCTATCACTTCTGACGTTTCTAAGTCGTAATCTTCCTCAGTGTTCCCATTACTGATGTCATCGTCAGAACGACATTCTTCTGTTTTTATTTGAATATCAACGGACTTTATTGACTCTTGTGCATTGGTAGTTGTGGTGGTATTATTATCAGCTTCGTTCTTTATCTCTGGTGAATTTTGATTTTTACCGCTGCTGATTTTAGCGTCCTCCTTCACTTCATCAGCTTGAGATGTAGATGGTTTTAATTCTTCGCGTGGCGGAATAGGTTCTAATCCTAACTTCTCTCTTAATTTATTAATTTCCTCACGTAATAAGTCATTTTCGTTGCGAATGCTTCGCATCTCCTTATCGTGCAATTCGTCT…	*	AS:i:1237	EV:Z:0.0
CR_070733	0	UN00298	609	255	27M4D1M2D37M1D3M1I407M1D165M	*	0	0	GGCTGGTTTATTTCGGTATTTTTACTGTCTTCTGACGTTTCTAAGTCGTAATCTTCCTCAGTGTTCCACTTACTGATGTCATCGTCAGAACGACATTCTTCTGTTTTTATTTGAATATCAATGGACTTTATTGACTCTTGTGCATTGGTGGTTGTGGTGGTATTATTATCAGCTTCGTTCTTTATCTCTGGTGAATTTTGATTTTTACCGCTGCTGATTTTAGCGTCCTCCTTCACTTCATCAGCTTGAGATGTAGATGGTTTTGATTCTTCGCGTGGCGGAATAGGTTCTAATCCTAACTTCTCTCTTAATTTATTAATTTCCTCACGTAATATGTCATTTTCGTTGCGAATGCTTCGCATCTCCTTATCGTGCAATTCGTCTTTCTTACGGGCATTA…	*	AS:i:1150	EV:Z:0.0
CR_008208	16	UN00298	614	255	654M	*	0	0	GTTTATTTCGGTATTTTTACTGTCTATCACTTCTGACGTTTCTAAGTCGTAATCTTCCTCAGTGTTCCCATTACTGATGTCATCGTCAGAACGACATTCTTCTGTTTTTATTTGAATATCAACGGACTTTATTGACTCTTGTGCATTGGTAGTTGTGGTGGTGTTATTATCAGCTTCGTTCTTTATCTCTGGTGAATTTTGATTTTTACCGCTGCTGATTTTAGCGTCCTCCTTCACTTCATCAGCTTGAGATGTAGATGGTTTTGATTCTTCGCGTGGCGGAATAGGTTCTAATCCTAACTTCTCTCTTAATTTATTAATTTCCTCACGTAATAAGTCATTTTCGTTGCGAATGCTTCGCATCTCCTTATCGTGCAATTCGTCTTTCTTACGGGCATT…	*	AS:i:1288	EV:Z:0.0
CR_033248	16	UN00298	614	255	202M1I206M1D245M	*	0	0	GTTTATTTCGGTATTTTTACTGTCTATCACTTCTGACGTTTCTAAGTCGTAATCTTCCTCAGTGTTCCCATTACTGATGTCATCGTCAGAACGACATTCTTCTGTTTTTATTTGAATATCAACGGACTTTATTGACTCTTGTGCATTGGTAGTTGTGGTGGTGTTATTATCAGCTTCGTTCTTTATCTCTGGTGAATTTTGATTTTTTACCGCTGCTGATTTTAGCGTCCTCCTTCACTTCATCAGCTTGAGATGTAGATGGTTTTGATTCTTCGCGTGGCGGAATAGGTTCTAATCCTAACTTCTCTCTTAATTTATTAATTTCCTCACGTAATAAGTCATTTTCGTTGCGAATGCTTCGCATCTCCTTATCGTGCAATTCGTCTTTCTTACGGGCAT…	*	AS:i:1273	EV:Z:0.0
CR_079717	0	UN00298	777	255	4S588M	*	0	0	GGTATTATTATCAGCTTCGTTCTTTATCTCTGGTGAATTTTGATTTTTACCGCTGCTGATTTTAGCGTCCTCCTTCACTTCATCAGCTTGAGATGTAGATGGTTTTAATTCTTCGCGTGGCGGAATAGGTTCTAATCCTAACTTCTCTCTTAATTTATTAATTTCCTCACGTAATAAGTCATTTTCGTTGCGAATGCTTCGCATCTCCTTATCGTGCAATTCGTCTTTCTTACGGGCATTATAAATAAAATCTAGAGATTTTTGCACAATTATTGACTTTGAAGGTCTACGAACTTGCGCTAAGGAAGGGAGAGCGTGTGCAAGCTCTTGAAATTTTGTGTTTAAGCATTCTCGTCGTGCCCGTTCGACAGCGTTGTGATTGGCTCTTCTTTCAGCTGA…	*	AS:i:1158	EV:Z:0.0
CS_076515	16	UN00299	1	255	751M	*	0	0	ACGACTGAAAAAAAGAAGAGTTAAGGTCTTTACATTAAAATGCATAAATTATGCAATTCAATCTTCATATGCGAAATAAGGAAATCTAATAATCTATAATTAATGAATTAAAGACTTGCCCAACACTTGCCCAACACTTGCCCAAAATAATATTCAAACATTTCATACTAAAAGTGAATATCCTGTAGTTCACATATGCTTTGGTTTCAATTGTAGTTTTGCATTAAACTAATGGCATAAAGGAATTGGAACATCGAATGCTATATGTATAATATTTTAGTATAAATATCAGGGATAGGGTGGGGTAGGGAGATCTCCCTGCCCCCATTCCCTGAATTTTAACCTGTCTCTGTGGGGCTCAGGTGAAATTGCTTTACCTGTGCGGCACTTTGTCTAACC…	*	AS:i:1489	EV:Z:0.0
CR_070780	0	UN00299	476	255	19M1D13M1D4M1D13M1D18M1D370M	*	0	0	CTTGACTGGATGATTTTTCAAATTAGATTTCCTTTGAATATATTTTCATAAACATATTTAGAATTTTAAACATTCCTTGCAATTTAGCAACATCTTTTAAGTATATCCGTATATCATCAATTCATCAATTTAAGTATGAAGTTGGGAACATTTGTCTATTTGTCTAACAATATTTAATCAATTCATCTAACAACATTGTTTAATTTGGCTAGTTGCAAGCGTATGTACATGTTCATCAATTCATAAATAAATTATAAATTAACTAATAAATTAGGAAAGAAATTATCTAATAAATTAAACCAAATTTCAGAAATAAACTAATAATTTTTTACTTTAAATTCTTACAGTACTTATTATAATTAAAAATACATAACATAATACTAGTAGTATTTTTTAAAA…	*	AS:i:823	EV:Z:0.0
CR_070783	0	UN00300	1	255	243M1D21M1D143M1D6M1D2M2D12M1D20M1D26M1D30M	*	0	0	ATTTATTCTCTGTTCTTATTTATATTATTTCTAAACTTAATAGGTCTTATTCCCTATAGCTTTACTGCTACAGCTCACTTTGCTTTAACCCTAGGTTTTAGGTTTCCACCTCATTTCATTTATGGAGTCACTCTTTAGGTTTTAGTCACCCGTCACGGACTTCACTTCTTTTCTCTTTTTGTCCCTGCTGGGACTCCACTACCTTTGGTTCCACTGTTAGTTTTAATTGAAAGTGTTTCTTACTTAGCTAGAGCTTTTTCATTAGGTATTCGTTTGGCGGCCAATATGCTTGCTGGTCATATCCTTTTACATATTATAGCCACTTTTTCATGGAAGTTCATAGTTGGTTCTCTGCTTGGTATAATCATGATACCTCTTCCTTTACTTTTCCTTACTCTG…	*	AS:i:934	EV:Z:0.0
CR_107967	16	UN00300	211	255	302M	*	0	0	CCACTGTTAGTTTTAATTGAAAGTGTTTCTTACTTTAGCTAGAGCTTTTTCATTAGGGTATTCGTTTGGCGGCCAATATGCTTGCTGGTCATATCCTTTTACATATTATAGCCACTTTTTCATGGAAGTTCATAGTTGGTTCTCTGCTTGGTATAATCATGATACCTCTTCCTTTACTTTTCCTTACTCTGCTTTATGGGACTCGATAAGCTTGGGGTTGCCCCTTATTCAAGCCTACGTTTTTTGTCTTATTAACATGTAGTTATATAAAATGATGCTATTTCTCTGCATTCAGAAAATTC	*	AS:i:599	EV:Z:1e-171
CR_070790	0	UN00301	1	255	166M1D202M	*	0	0	TATCAATTATATCTTGATGACCTAAATGTCATGGTTGAATCTGGGAGATAGCCAATGACCAGAATTGACGATGCTGTTGAACGGATCCTGAGAGTGAAGTTTGTAGCTGGACTTTTTGAGTACCCACTGCAGTGATAGGTCGTTGTTGGTGATAAAGGTTGGTTGTAAACTACACCGGGATCTGGCACGTGAAGCAGTTCGCAAGTCTCTGATTCTCCTGAAGAATGGGAAGGACACGACAAAACCATTCCTTCCCCTAGATAAGAACGCTAAGAGAATCCTTGTTGCGGGACAGCATGCAAATGATCTTGGATTTCAGTGTGGAGGGTGGACTAAAACTTGGGATGGACAAGGTGGTAGCATTACTA	*	AS:i:714	EV:Z:0.0
SR_039898	0	UN00301	88	255	42M1D17M1D1M1D6M1D351M	*	0	0	CTGAGGGTGAAGTTTGTAGCTGGACTTTTTGAGTACCCACTGAGTGATAGGTCGTTGTTGGATAAAGTTGGTTGTAAAACTACACCGGGATCTGGCACGTGAAGCAGTTCGCAAGTCTCTGATTCTCCTGAAGAATGGGAAGGACACGACAAAACCATTCCTTCCCCTAGATAAGAACGCTAAGAGAATCCTTGTTGCGGGACAGCATGCAAATGATCTTGGATTTCAGTGTGGAGGGTGGACTAAAACTTGGGATGGACAAGGTGGTAGCATTACTATTGGCACAACAATCCTGGATGCTATCAGAGCTTCAGTGGGAGGGGAAACCAAAGTGGTATACGAGCAAAATCCATCCCTGGACACTTTTCAAAATCGCAGTTCTCGTTCTTCCAATTATAG…	*	AS:i:799	EV:Z:0.0
CR_070803	0	UN00302	1	255	599M	*	0	0	GTAGACCCTTGTGCAATGATGTAGTTGTTGGGTTGTTTATTCTATCCTTGAAATACATATCTTTGAATGAATTGTGGAATCCGATGATGAATGCCCTTTGAGACAAGCTCTTTTGTACTTTGTTTAGATTGTTTGTGTGATGAATGCTTGCATGATGCTCGCCAATTATTTTTTTGGACCATGGTCAAGGATCTATCGAAGTGGGAGTGTGTACCTTTGAATTCTAGTAAGAGAAATGTGCTAAGCCCAGGAATGAACAAAATTTCGGTAGGCATGGGGCAAAATGTGAGATTTTTGCTTTCTAGTATAAGAAGGTGGCGTGAGGGGGTCGTCAAGGAGAAAAAATTCAGGTTGGAAATTGAAAAGAGCCCAACGAGGCCACCTGTGAGAAAAAATGAA…	*	AS:i:1187	EV:Z:0.0
CR_015332	0	UN00302	555	255	552M	*	0	0	CCATTGCACCATCTTCGAAAAAGCATGGAGATCCATGTGAAGTCGGGTCGCCGACGACGTTATCTTGGGAAGTGAGAAAAGGAGAGGTCTATCCGGTTGGGACCGGGCACCCATTGCACTTATCTCGAAAAGCATGGAGCTCCATGTGGGATCAGGTAGCCCGATGGTTGGTCCCAAGGGATAGGAGAGGCCCATGTTAACCATTCACATGCTTACTTTGTTAGGGCTCTAGGAAATAAGGTTGGAACTGTGGAATTGATTTGTGCACATCGTTCCCAGTAGTCGGATCGGCTAGTTGGCCCTTGCAAAATAATTGATGAATTAACCTTGATATGCATACTTCACGATGTAAAAGAGGAGTTATCTTGAAAACTCTAGCCTTACACAAAAATTTGGCTT…	*	AS:i:1086	EV:Z:0.0
SR_049245	16	UN00303	1	255	460M1D19M1D23M1D177M7S	*	0	0	CTCTCCCCTCTCTCCGTTGCAACTCAACCAAATAAAGCGGCGCGGCGGAGGTGGAAATCGTCGGATGTGGAGGTTCTAATCAGCGGCGACGGCAGGTCTACGGCGGCAGATCGACGGCAACTCTACGACAGCAGATCTATGGTGGAAATCGGCGGCGACGACAGATCTATGGTGGAAATCGGCGGCGACGGCAGATCTATGGTGGAAATCGACGACGACGGCAGATCTATGGTGGCGAACTCGTTTTCCTTCTCTCATCCTCACTTTTCTTCTGGTGTGCGGCGACGAGGGCAGGTTGGGTGTGCGTTGGCGACGAGGCCAGGTTGGGTGGGCGGAGACGACAGTCTGCGATTTCACGGTAGCGTATCGACACCAACTCCCTAAAGATACCTCAGAAGT…	*	AS:i:1324	EV:Z:0.0
SR_049740	16	UN00303	37	255	213M1I440M1S	*	0	0	GCGGCGCGGCGGAGGTGGAAATCGTCGGATGTGGAGGTTCTAATCAGCGGCGACGGCAGGTCTACGGCGGCAGATCGACGGCAACTCTACGACAGCAGATCTATGGTGGAAATCGGCGGCGACGACAGATCTATGGTGGAAATCGGCGGCGACGGCAGATCTATGGTGGAAATCGACGACGACGGCAGATCTATGGTGGCGAACTCGTTTTCCTTTCTCTCATCCTCACTTTTCTTCTGGTGTGCGGCGACGAGGGCAGGTTGGGTGTGCGTTGGCGACGAGGCCAGGTTGGGTGGGCGGAGACGACAGTCTGCGATTTCACGGTAGCGTATCGACACCAACTCCCTAAAGATACCTCAGAAGTGCTTCTGCTACAATATTGTATGGTCTTGGTGTTCA…	*	AS:i:1286	EV:Z:0.0
CR_070894	0	UN00303	232	255	74M1I1M1D170M1D20M1D349M	*	0	0	GTGGCGAACGCGTTTTCCTTCTCTCATCCTCACTTTTCTTCTGGTGTGCGGCGACGAGGGCAGTTTGGGTGTGCAGTGGCGACGAGGCCAGGTTGGGTGGGCGGAGACGACAGTCTGCGATTTCACGGTAGCGTATCGACACCAACTCCCTAAAGATACCTCAGAAGTGCTTCTACTACAATATTGTATGGTCTTGGTGTTCATAATTCAGAGTCAGACATTGATGTATTGTGTGTTGTCCCATGCTTTGCTAATATGGTGGAAGATTTTTTGTTGTTTGAAGAGTTTACTAGTTTGGTTGATACTTCTCTGGGTCTCAATGCTAAGCCTATCAGAGTTGTTAGCGGCAGACCGAAACAAGAAGTCGAAAGCAATTTCATTGGGTTGAGAATGAATATT…	*	AS:i:1158	EV:Z:0.0
SS_059250	0	UN00304	1	255	487M4S	*	0	0	CTTAATTATTATTATTATTTTAATAGTAATTGAGTAGCAATGAAATTCTTCTCGGTAGGTGAAAGCATGTCCGTCCAGGCTGGAGAGACGATGCAGTTGCAGGAAGAGAACAACTGCGAGGTCCAACTACCTGATGGAGTACCACCATTTATACATATCAATCAAAATGATTTCTTAGGCCGAAAAGCTAAAAAACTTAACGATGAGGACATTGCTATTTGTGTATGCAAGTATGAAACCAGTGATCCTGAAAGTGCATGTGGAGAAAGGTGTTTGAATGTATTAACCAGCACTGAATGCACACCTGGATACTGCCCTTCTGGCAATTATTGCAAGAATCAGAGATTCCAGAAATCTGAATATGCTAAAACAAAGTTGTTCAGAACTGAAGGCCGTGGG…	*	AS:i:965	EV:Z:0.0
CR_070907	0	UN00304	351	255	50M1D523M	*	0	0	GAAATCTGAATATGCTAAAACAAAGTTGTTCAGAACTGAAGGCCGTGGGTGGGTCTCCGAGCTGATGAGAGTATAAAGGCTGGACAATTTATCATCGAGTACTGTGGAGAAGTAATATCATCAGATGAAGCAAGGCGGAGGTCCCAAACTTATGAAATTAAGGGTAGTTTTTCAACCTTTTGACATCCTAGTCAACAAATTAATTATGAAGAATACAAAAACAGTTTGTGTTGATTGATACAGGCCTTAAGGATGCATATATAATCTCTTTAAATGCAAATTATTTCATTGATGCTACAAGGAAGGGAAGCTTGGCAAGATTTATTAATCATTCCTGCCTACCAAATTGTGAAACAAGGAAATGGACAGCATTGGGAGAAACAAGGGTTGGTATATTTG…	*	AS:i:1120	EV:Z:0.0
SR_076313	0	UN00305	1	255	69M1D125M1D46M1D44M1D135M	*	0	0	GTTCTGCAGGTTCCTCTTCCAGCAGCACCACTCCTGCAGTGTTCGGTTTCGGTGGCAGCTCTGCAGCTTCCTCTTCCAGCAGCACTACTCCTGCAGTGTTCGGTTTTAGTGGCAGTTCAGCGTCGTCCTCTTCCAGCAGCAGCACTCCTGTGGTGTTCGGATTTGGTGGCAATTCTGCGTCTTCCTCTTCTGGCAGTACCACTCCTGCAGTGTTCAGTTTTGGTGGCAGTTCTGCACCTTCCTCTTTCTGGCAGCACCACTCCTGCGGTATTCAGTTTTGGTGGCAATTCTGCTTCCTCTTCCAGTAGTGGTGTATTCAGTTTTGGTGGCAGTTCTGCTGCTTCCTCAGCCACTGTCGTAGCATACAGCTCTGGACATTATTTGGTGCAGTCTTCAGCC…	*	AS:i:803	EV:Z:0.0
CR_070939	0	UN00305	4	255	219M1D16M1D9M1D31M1D45M1D27M12S	*	0	0	CTGCAGGTTCCTCTTCCAGCAGCACCACTCCTGCAGTGTTCGGTTTCGGTGGCAGCTCTGCAGCTTCCCTCTTCCAGCAGCACTACTCCTGCAGTGTTCGGTTTTAGTGGCAGTTCAGCGTCGTCCTCTTCCAGCAGCAGCACTCCTGTGGTGTTCGGATTTGGTGGCAATTCTGCGTCTTCCTCTTCTGGCTAGTACCACTCCTGCAGTGTTCAGTTTGGTGGCAGTTCTGCACTTGCCTCTTCTGGCAGCACCACTCCTGCGGTATTCAGTTTGGTGGTCAATTCTGCTTCCTCTTCCAGTAGTGGTGTATTCAGTTTGGTGGCAGTTCTGCTGCTTCCTCAGCCTACTCGTTGCGT	*	AS:i:652	EV:Z:0.0
SR_019506	0	UN00306	1	255	51M1D109M1D35M	*	0	0	GCAGGGTAGCCTATGCTCCGGCGAGCGGCGGTAGTTCACGGAAACCACCACGCGGAGCAAATCTTTGACGAGGCGGCGGCAGAACGTGTCGTAGATGGCGCTGTTGGCGGAGGAGTGAGTGAAACTCCCGCCGTGGAAGAAGATTATGACGGGAGCAACCTCCGTGGTGCTCAGAGGCTTCTCCAGCTCCACTTT	*	AS:i:373	EV:Z:1e-103
CR_070993	0	UN00306	26	255	39M1D90M1D132M	*	0	0	CGGCGGTAGTTCACGGAAACCACCACGGCGGAGCAAATCTTGACGAGGCGGCGGCAGAACGTGTCGTAGATGGCGCTGTTGGCGGAGGAGTGAGTGAAACTCCCGCCGTGGAAGAAGATTATGACGGGACAACCGTCCGTGGTGCTCAGAGGCTTCTCCAGCTCCACTTTCCCACCCAGCGCTCCTTCTCCGGCGCCGGCCGGTAAACTCGGTTGAGTAAACTCGTGGCCCGATCCACCACGTCGAAAGAGTAAACCCCGT	*	AS:i:503	EV:Z:1e-142
CR_103518	0	UN00307	1	255	556M	*	0	0	GAAAAAGATGATCAATTAGAATTATATACAGATGCTAGTGATATAGGATGGGGAGCAGTATTAGTAGCATATACTAAGGAAGATATAGATAAGGAAAAATCTCTAATATGTGGATATGGATCAGGAAGTTGGAAGCCTAATGAGCAAAATTATCACATAAATGAAAAAGAAGTATTAGCGGTTAAATTAGGAATTAAGAGATTTCATTATCATTTATTACCTGTAAAATTTATCGTAAGAACAGATAATACCCAAGTAAGAGCTTTTATTATGAATAAAATAGATCCATTACCAGAATTAAATAGAAGAAGATACTGGCAATCTTTCTTTTGTTATTATGATTTTATTGTTAAACCTATTTCAGGAACTAAAAATGTATTAGCTGATTTCTTGAGCAGG…	*	AS:i:1078	EV:Z:0.0
CR_071010	0	UN00307	78	255	17M1D313M1D29M1D113M1S	*	0	0	GGAAGATATAGATAAGGAAAATCTCTAATATGTGGATATGGATCAGGAACTTGGAAGCCTAATGAGCAAAATTATCACATAAATGAAAAAGAAGTATTAGCGGTTAAATTAGGAATTAAGAGATTTCATTATCATTTATTACCTGTAAAATTTATCGTAAGAACAAATAATACCCAAGTAAGAGCTTTTATTATGAATAAAATAGATCCATTACCAGAATTAAATAGAAGAAGATACTGGCAATCTTTCTTTTGTTATTATGATTTTATTGTTAAACCTATTTCAGGAACTAAAAATGTATTAGCTGATTTCTTGAGCAGGTACAAAAATGTCAAGTAATAGCGACTTCTATGAGAAAATGCAAGAATCAATAGAAGAAATAGTTAAAAAACATGAGTT…	*	AS:i:898	EV:Z:0.0
CS_011592	16	UN00308	1	255	520M1D136M1D47M	*	0	0	AAAAAATGATTGTTACATTACATATGTTGTAGTGAGAGGCCAATTAGTTTCACCAAATGCCAAACAACTACAAGTCTACTCAAAAGATATAAAACAAAGTTTACAATATGAAGCCAATTCCAATAAAGACAGATTAAAATAAAGAATAGTGAACCAGAAATAACTGTACAAAAAGCACAAGCAAAGAGGAATAATAAATCTAGTCTAGTAGTTAAACATGAAGAGGATAAAGTAGATGCAAAAAAGCAAGCAGGGAGCAACCGCAAGTACACACATACATACCTGCAATAGGAGGCAATAGCAGCAAGACCATCTGTAGTGAAACCTTCGCAGCTAACAAGAACCAAAGACTTGAAATTAGGGAAGGATCGAGACAGGAGCTCGAGGCCCTCGTCTGAA…	*	AS:i:1374	EV:Z:0.0
CS_029870	0	UN00308	294	255	763M	*	0	0	GGCAATAGCAGCAAGACCATCTGTAGTGAAACCTTCGCAGCTAACAAGAACCAAAGACTTGAAATTAGGGAAGGATCGAGACAGGAGCTCGAGGCCCTCGTCTGAAACCACCATTCTCTTTAACCGAAGCTCTTCCAGATTGACAGATGCATTGGATAGGGCCTCAATCCATGGGTACACGTAGCCGCCCCATTCATGCGGGACCAAATTGAAATCCGCAAAATGGGGCTTTCCCTTGAGGGTGAGCGACCTAAGCCTAGAAAATCTGGCAATCATCCTCTCCGGACTGATTGCATAGCAATTCCCTATGAATACCTTCTCTCTGCTAAACTTCTCGACCCTATACCAAGACCGGCACACCAGGGACACTGCATTTCGGTCCTTATACGACGTCAAGAA…	*	AS:i:1505	EV:Z:0.0
CR_071083	0	UN00308	319	255	87M1I67M1I16M1I29M	*	0	0	GTGAAACCTTCGCAGCTAACAAGAACCAAAGACTTGAAATTAGGGAAGGATCGAGACAGGAGCTCGAGGCCCTCGTCTGAAACCACCAATTCTCTTTAACCGAAGCTCTTCCAGATTGACAGATGCATTGGATAGGGCCTCAATCCATGGGTACAGCGTAGCCGCCCCATTCGATGCGGGACCAAATTGAAATCCGCAAAAT	*	AS:i:373	EV:Z:1e-103
SR_146048	16	UN00309	1	255	772M	*	0	0	GCGGCGTTATCGGAGGAGCGGATATCTATAATCTGCCGGAGGATTGCATAGCCACGGCGCTGTCACTGACGACCCCTAGGGATGCCTGCCGTCTTATGCTGGTAGCATCAAACTTTCGTTCCGCGGCACAATCCGACGCCGTCTGGGAGCGGTTTTTGCCGCTTGATTACCGCGATCTTATCTCCCGTGCCGGCAACAGCGGCGATTTGCTCGCTTTCGCCTCCAAGAAGGACCTCTACTTCTACCTCTGCGACCATCACATCATTATCGACGACGGCACCAAGAGTTTTTCACTGGAGAAAGGGAGTGGGAAGAAATGCTACATGTTAGCTGCAAAGTCACTGGAAATTGTTTGGGGCAATGATGCCAGATATTGGAAATGTACTTCTCTTGCGGAAT…	*	AS:i:1522	EV:Z:0.0
SR_130521	0	UN00309	126	255	37M1I307M1D249M	*	0	0	GCACAATCCGACGCCGTCTGGGAGCGGTTTTTGCCGCTTTGATTACCGCGATCTTATCTCCCGTGCCGGCAACAGCGGCGATTTGCTCGCTTTCGCCTCCAAGAAGGACCTCTACTTCTACCTCTGCGACCATCACATCATTATCGACGACGGCACCAAGAGTTTTTCACTGGAGAAAGGGAGTGGGAAGAAATGCTACATGTTAGCTGCAAAGTCACTGGAAATTGTTTGGGGCAATGATGCCAGATATTGGAAATGTACTTCTCTTGCGGAATCAAGGTTCTCTGAAGTTGTGGAGCTACTCGATGTATGTTGGTTTGAGATTCACGGCAAGATTAGTACAAAATGCTGTCTCCAAACACCAACTACGCAGCATACCTTGTGTTCACAACGAGACCA…	*	AS:i:1162	EV:Z:0.0
SR_066245	0	UN00309	152	255	54M1I701M	*	0	0	GTTTTTGCCGCTTGATTACCGCGATCTTATCTCCCGTGCCGGCAACAGCGGCGATTTTGCTCGCTTTCGCCTCCAAGAAGGACCTCTACTTCTACCTCTGCGACCATCACATCATTATCGACGACGGCACCAAGAGTTTTTCACTGGAGAAAGGGAGTGGGAAGAAATGCTACATGTTAGCTGCAAAGTCACTGGAAATTGTTTGGGGCAATGATGCCAGATATTGGAAATGTACTTCTCTTGCGGAATCAAGGTTCTCTGAAGTTGTGGAGCTACTCGATGTATGTTGGTTTGAGATTCACGGCAAGATTAGTACAAAGATGCTGTCTCCAAACACCAACTACGCAGCATACCTTGTGTTCACAACGAGACCAGGCATTACCGGTTTTGAATCCCAAC…	*	AS:i:1489	EV:Z:0.0
CR_071112	0	UN00309	312	255	234M1D5M1D8M1D42M	*	0	0	AAGAAATGCTACATGTTAGCTGCAAAGTCACTGGAAATTGTTTGGGGCAATGATGCCAGATATTGGAAATGTACTTCTCTTGCGGAATCAAGGTTCTCTGAAGTTGTCGAGCTACTCGATGTATGTTGGTTTGAGATTCACGGCAAGATTAGTACAAAGATGCTGTCTCCAAACACCAACTACGCAGCATACCTTGTGTTCACAACGAGACCAGGCATTACCGGTTTTGAATCCAACCGTTGAGGCTCAGTTAGGATTGGCGAGCAGGAGGCTACAACCAGGACTGTTT	*	AS:i:543	EV:Z:1e-154
SR_126935	0	UN00310	1	255	104M	*	0	0	GAGCGCCGGCAAGTATCAGTACACACTGATTAACCTGCGCCGTCTCCCTAATTTGCGCCATGAGCTTGCTTAATCAGCTCTGGGACGACACCGTCGCCGGTCCC	*	AS:i:206	EV:Z:2e-53
CR_071179	0	UN00310	16	255	9S89M1I94M1I214M1D23M1D9M1D2M1D10M1D98M1I8M1I4M25S	*	0	0	CCGGGAAATTCAGTACACACTGATTAACCTGCGCCGTCTCCCTAATTTGCGCCATGAGCTTGCTTAATCAGCTCTGGGACGACACCGTCGCCGGTCCCNCCGCAAGAACGGCCTCGGAAAGCTAAAATCAGAGGGTCAGAATCCAAATCCGAATACGAGATCACTCACCGTAGACACAAGTGACGATGCAATTAAAAGTGACGAGAAGTATCATGATACTAAAGTCTCCTCGTAATCAGAACAAAGACTCGCCTCCGGCATCGCCATCCCCGTCGCCGGCGGGTTCGACTCCTCCGGTATCTCCTTTCTCCGGTGCAGGAGGAAGGGAGGCCTACCGGTTCAGGAGGAGGTCTGCGTCGTTCGCCTATGAGAACGCTAGAGGGATTGGACTGAGAAACG…	*	AS:i:1021	EV:Z:0.0
SR_101756	0	UN00310	16	255	89M1I411M1I42M	*	0	0	TCAGTACACACTGATTAACCTGCGCCGTCTCCCTAATTTGCGCCATGAGCTTGCTTAATCAGCTCTGGGACGACACCGTCGCCGGTCCCNCCGCAAGAACGGCCTCGGAAAGCTAAAATCAGAGGGTCAGAATCCAAATCCGAATACGAGATCACTCACCGTAGACACAAGTGACGATGCAATTAAAGTGACGAGAAGTATCATGATACTAAAGTCTCCTCGTAATCAGAACAAAGACTCGCCTCCGGCATCGCCATCCCCGTCGCCGGCGGGTTCGACTCCTCCGGTATCTCCTTTCTCCGGTGCAGGAGGAAGGGAGGCCTACCGGTTCAGGAGGAGGTCTGCGTCGTTCGCCTACGAGAACGCTAGAGGGATTGGACTGAGAAACGCTCCTCCTCC…	*	AS:i:1061	EV:Z:0.0
CR_106848	0	UN00310	149	255	498M	*	0	0	CAAATCCGAATACGAGATCACTCACCGTAGACACAAGTGACGATGCAATTAAAGTGACGAGAAGTATCATGATACTAAAGTCTCCTCGTAATCAGAACAAAGACTCGCCTCCGGCATCGCCATCCCCGTCGCCGGCGGGTTCGACTCCTCCGGTATCTCCTTTCTCCGGTGCAGGAGGAAGGGAGGCCTACCGGTTCAGGAGGAGGTCTGCGTCGTTCGCCTACGAGAACGCTAGAGGGATTGGACTGAGAAACGCTCCTCCTCCTTACGACGTGTGAGCTATGAGGCCAGCCCGCCCAGCCGGCCTCTTTTTGTTCTCTGAGGTGTAATGTTGTTGAATGTAGTGGAGATCGAGTTCATGTTTTTTGGGTGGTTAAGAATGTGTTTGTGAAGTGTTTG…	*	AS:i:987	EV:Z:0.0
SR_088422	16	UN00311	1	255	273M1D38M1I1M1D165M	*	0	0	CCACGTATCGGTGGTTACACTTTGCAGGAATAAGTTTAGCCAGCCTGTGAAGAGGCAAGTGTTTACCTGAACTGCACCGTGATGACAAAATGGAAACAGTTATTGCTTAAACATACAGATGAGTAATGTAACACGGGTATGACTTTGTTAATACTTGAATATTTTACCATGGGAAGGAAACTTGGACCTAGTGTTTTTAGTGATTGTAGTGTTCCAACCCAAGTATTCAGGTGAACTCCGGGAGCATGAAGGTGCTCAACTCGTCAGTCTGTCTTTTATCGGGTTCATCAATTGCAGCCAATCTTTCAACTGAGGGAGGATGAGAATAATGGTAAGCAGAATACCAAGGATCTGTGTTCATCGCGGACAAATTCTCCTCCTGTAGTTTTACAAGTCCAG…	*	AS:i:924	EV:Z:0.0
CR_075452	16	UN00311	77	255	197M1D413M	*	0	0	CCGTGATGACAAAATGGAAACAGTTATTGCTTAAACATACAGATGAGTAATGTAACACGGGTATGACTTTGTTAATACTTGAATATTTTACCATGGGAAGGAAACTTGGACCTAGTGTTTTTAGTGATTGTAGTGTTCCAACCCAAGTATTCAGGTGAACTCCGGGAGCATGAAGGTGCTCAACTCGTCAGTCTGTCTTTTATCGGGTTCATCAATTGCAGCCAATCTTTCAACTAGGGGAGGATGAGAATAATGGTAAGCAGAATACCAAGGATCTGTGTTCATCGCGGACAAATTCTCCTCCTGTAGTTTTACAAGTCCAGAACGAAGAGGCAACCCATATCCAAGCTTCTTAGCAAAGGCATCAGCCTGAAATTCAAAAGCTCGGCTAACAAGATT…	*	AS:i:1201	EV:Z:0.0
SS_021778	0	UN00311	141	255	385M1D153M	*	0	0	GACTTTGTTAATACTTGAATATTTTACCATGGGAAGGAAACTTGGACCTAGTGTTTTTAGTGATTGTAGTGTTCCAACCCAAGTATTCAGGTGAACTCCGGGAGCATGAAGGTGCTCAACTCGTCAGTCTGTCTTTTTATCGGGTTCATCAATTGCAGCCAATCTTTCAACTAGGGGAGGATGAGAATAATGGTAAGCAGAATACCAAGGATCTGTGTTCATCGCGGACAAATTCTCCTCCTGTAGTTTTACAAGTCCAGAACGAAGAGGCAACCCATATCCAAGCTTCTTAGCAAAGGCATCAGCCTGAAATTCAAAAGCTCGGCTAACAAGATTAAGACCGAAACTCACTAGGTGCTGGAGAGGAATTACAGTGTGCTGAAAATGATAAGCCCAATA…	*	AS:i:1059	EV:Z:0.0
SR_059819	16	UN00311	143	255	2S521M1I316M	*	0	0	GGCTTTGTTAATACTTGAATATTTTACCATGGGAAGGAAACTTGGACCTAGTGTTTTTAGTGATTGTAGTGTTCCAACCCAAGTATTCAGGTGAACTCCGGGAGCATGAAGGTGCTCAACTCGTCAGTCTGTCTTTTTATCGGGTTCATCAATTGCAGCCAATCTTTCAACTAGGGGAGGATGAGAATAATGGTAAGCAGAATACCAAGGATCTGTGTTCATCGCGGACAAATTCTCCTCCTGTAGTTTTACAAGTCCAGAACGAAGAGGCAACCCATATCCAAGCTTCTTAGCAAAGGCATCAGCCTGAAATTCAAAAGCTCGGCTAACAAGATTAAGACCGAAACTCACTAGGTGCTGGAGAGGAATTACAGTGTGCTGAAAAATGATAAGCCCAAT…	*	AS:i:1651	EV:Z:0.0
CS_078086	16	UN00311	319	255	8S68M1I510M	*	0	0	CCACGACTGGATGAGAATAATGGTAAGCAGAATACCAAGGATCTGTGTTCATCGCGGACAAATTCTCCTCCTGTAGTTTTTACAAGTCCAGAACGAAGAGGCAACCCATATCCAAGCTTCTTAGCAAAGGCATCAGCCTGAAATTCAAAAGCTCGGCTAACAAGATTAAGACCGAAACTCACTAGGTGCTGGAGAGGAATTACAGTGTGCTGAAAAATGATAAGCCCAATAAGAACAGGTTGAGTTTCAAAGCCAAAACTCTGAAACAGATCCTTGGAATTCCTAACAAGTGTGTATCCTCCAAACTGTAAGAATGTGAGGATCTGGACAGCAATGAAGGAGTACATTGTGTGATTTAGTTTCCAGTGGCCTAATTCGTGTGCAAGAACAGCAACAACT…	*	AS:i:1138	EV:Z:0.0
SR_114950	16	UN00311	521	255	613M	*	0	0	GAAAAATGATAAGCCCAATAAGAACAGGTTGAGTTTCAAAGCCAAAACTCTGAAACAGATCCTTGGAATTCCTAACAAGTGTGTATCCTCCAAACTGTAAGAATGTGAGGATCTGGACAGCAATGAAGGAGTACATTGTGTGATTTAGTTTCCAGTGGCCTAATTCGTGTGCAAGAACAGCAACAACTTCCTCGTCATTCTTGCACTGCTGAATCAACGTATCATAAAGAACAATGCGCTTGTTCTTGAAGAATCCATACATGTATGCATTGCTATGGCTTGATCTTGTAGATCCATCAACAACAAACAACTTCTTTAAGGGGAATTTGAGCGAGGAAGCAAGATTCTCAATTTTTGCTCTAAGCTCACCCTCAGGAAGTGGGGTGAACTTGTTGAAAA…	*	AS:i:1215	EV:Z:0.0
CR_071201	0	UN00311	700	255	140M1D22M1I9M1D13M1I36M1D56M1D4M1I247M	*	0	0	GCAACAACTTCCTCGTCATTCTTGCACTGCTGAATCAACGTATCATAAAGAACAATGCGCTTGTTCTTGAAGAATCCATACATGTATGCATTGCTATGGCTTGATCTTGTAGATCCATCAACAACAAACAACTTCTTTAAGGGAATTTGAGCGAGGAAGCAAGGATTCTCAATTTTGCTCTAAGCTTCACCCTCAGGAAGTGGGGTGAACTTGTTGAAAAGCGGGCAATCAGAATAGGGTATAGTGTCATCATAACAAGAGACAGGACAAACATGAAACCCACTAGATATATAGCCAAGTAAGGACCTCCTTTCTGAACTATCAGAATGATTGCAGCCACAATAGGAGGACCAATTACAACAGCTAAGATAATACTTTTGATCATATCCCTGAAGAATA…	*	AS:i:995	EV:Z:0.0
SR_065569	16	UN00311	794	255	2S18M1D59M1I193M1I189M1I29M1D129M	*	0	0	TATATGGCTTGATCTTGTAGTCCATCAACAACAAACAACTTCTTTAAGGGGAATTTGAGCGAGGAAGCAAGATTCTCAATTTTTTGCTCTAAGCTCACCCTCAGGAAGTGGGGTGAACTTGTTGAAAAGCGGGGCAATCAGAATAGGGTATAGTGTCATCATAACAAGAGACAGGACAAACATGAAACCCCATAGATATATAGCCAAGTAAGGACCTCCTTTCTGAACTATCAGAATGATTGCAGCCACAATAGGAGGACCAATTACAACAGCTTAAGATAATACTTTTGATCATATCCCTGAAGAATAGCCATATTGTTTGCTTGTTGAAACCGTGGCGGGCCTCAATCACAAACGTTGAGTACAGAGAAAATGGCAAGTCAGTAATCTGCGACCAAA…	*	AS:i:1187	EV:Z:0.0
SR_063314	0	UN00311	798	255	282M1I490M1D109M	*	0	0	GCTTGATCTTGTAGATCCATCAACAACAAACAACTTCTTTAAGGGGAATTTGAGCGAGGAAGCAAGATTCTCAATTTTTGCTCTAAGCTCACCCTCAGGAAGTGGGGTGAACTTGTTGAAAAGCGGGGCAATCAGAATAGGGTATAGTGTCATCATAACAAGAGACAGGACAAACATGAAACCCCATAGATATATAGCCAAGTAAGGACCTCCTTTCTGAACTATCAGAATGATTGCAGCCACAATAGGAGGACCAATTACAACAGCTAAGATAATACTTTTTGATCATATCCCTGAAGAATAGCCATATTGTTTGCTTGTTGAAACCGTGGCGGGCCTCAATCACAAACGTTGAGTACAGAGAAAATGGCAAGTCAGTAATCTGCGACCAAAACATAA…	*	AS:i:1725	EV:Z:0.0
SR_096430	16	UN00311	841	255	417M1I304M	*	0	0	GGGAATTTGAGCGAGGAAGCAAGATTCTCAATTTTTGCTCTAAGCTCACCCTCAGGAAGTGGGGTGAACTTGTTGAAAAGCGGGGCAATCAGAATAGGGTATAGTGTCATCATAACAAGAGACAGGACAAACATGAAACCCCATAGATATATAGCCAAGTAAGGACCTCCTTTCTGAACTATCAGAATGATTGCAGCCACAATAGGAGGACCAATTACAACAGCTAAGATAATACTTTTGATCATATCCCTGAAGAATAGCCATATTGTTTGCTTGTTGAAACCGTGGCGGGCCTCAATCACAAACGTTGAGTACAGAGAAAATGGCAAGTCAGTAATCTGCGACCAAAACATAACACCTGCTAAAAATGCAAGTGTGTGTAATATTTCATTTTCTGTG…	*	AS:i:1421	EV:Z:0.0
SR_117845	16	UN00311	841	255	1S417M1I304M	*	0	0	TGGGAATTTGAGCGAGGAAGCAAGATTCTCAATTTTTGCTCTAAGCTCACCCTCAGGAAGTGGGGTGAACTTGTTGAAAAGCGGGGCAATCAGAATAGGGTATAGTGTCATCATAACAAGAGACAGGACAAACATGAAACCCCATAGATATATAGCCAAGTAAGGACCTCCTTTCTGAACTATCAGAATGATTGCAGCCACAATAGGAGGACCAATTACAACAGCTAAGATAATACTTTTGATCATATCCCTGAAGAATAGCCATATTGTTTGCTTGTTGAAACCGTGGCGGGCCTCAATCACAAACGTTGAGTACAGAGAAAATGGCAAGTCAGTAATCTGCGACCAAAACATAACACCTGCTAAAAATGCAAGTGTGTGTAATATTTCATTTTCTGT…	*	AS:i:1421	EV:Z:0.0
SR_057821	16	UN00311	859	255	13M1I386M1I304M	*	0	0	GCAAGATTCTCAACTTTTTGCTCTAAGCTCACCCTCAGGAAGTGGGGTGAACTTGTTGAAAAGCGGGGCAATCAGAATAGGGTATAGTGTCATCATAACAAGAGACAGGACAAACATGAAACCCCATAGATATATAGCCAAGTAAGGACCTCCTTTCTGAACTATCAGAATGATTGCAGCCACAATAGGAGGACCAATTACAACAGCTAAGATAATACTTTTGATCATATCCCTGAAGAATAGCCATATTGTTTGCTTGTTGAAACCGTGGCGGGCCTCAATCACAAACGTTGAGTACAGAGAAAATGGCAAGTCAGTAATCTGCGACCAAAACATAACACCTGCTAAAAATGCAAGTGTGTGTAATATTTCATTTTCTGTGTTAAGACCAAGGAACAA…	*	AS:i:1380	EV:Z:0.0
CS_096204	16	UN00311	904	255	6S617M	*	0	0	ACGACTGTGAACTTGTTGAAAAGCGGGGCAATCAGAATAGGGTATAGTGTCATCATAACAAGAGACAGGACAAACATGAAACCCCATAGATATATAGCCAAGTAAGGACCTCCTTTCTGAACTATCAGAATGATTGCAGCCACAATAGGAGGACCAATTACAACAGCTAAGATAATACTTTTGATCATATCCCTGAAGAATAGCCATATTGTTTGCTTGTTGAAACCGTGGCGGGCCTCAATCACAAACGTTGAGTACAGAGAAAATGGCAAGTCAGTAATCTGCGACCAAAACATAACACCTGCTAAAAATGCAAGTGTGTGTAATATTTCATTTTCTGTGTTAAGACCAAGGAACAACAAAAAATCTCCTGATTTCTTCCAGAACCAGGGTAAGATC…	*	AS:i:1223	EV:Z:0.0
CS_018256	16	UN00311	928	255	51M1D532M	*	0	0	ATCAGAATAGGGTATAGTGTCATCATAACAAGAGACAGGACAAACATGAAACCCATAGATATATAGCCAAGTAAGGACCTCCTTTCTGAACTATCAGAATGATTGCAGCCACAATAGGAGGACCAATTACAACAGCTAAGATAATACTTTTGATCATATCCCTGAAGAATAGCCATATTGTTTGCTTGTTGAAACCGTGGCGGGCCTCAATCACAAACGTTGAGTACAGAGAAAATGGCAAGTCAGTAATCTGCGACCAAAACATAACACCTGCTAAAAATGCAAGTGTGTGTAATATTTCATTTTCTGTGTTAAGACCAAGGAACAACAAAAAATCTCCTGATTTCTTCCAGAACCAGGGTAAGATCCCAAAATACAAAATTGCAGAGTCCATAAGTA…	*	AS:i:1148	EV:Z:0.0
SR_147036	16	UN00311	938	255	153M1D172M1I321M1D55M	*	0	0	GGTATAGTGTCATCATAACAAGAGACAGGACAAACATGAAACCCCATAGATATATAGCCAAGTAAGGACCTCCTTTCTGAACTATCAGAATGATTGCAGCCACAATAGGAGGACCAATTACAACAGCTAAGATAATACTTTTGATCATATCCCGAAGAATAGCCATATTGTTTGCTTGTTGAAACCGTGGCGGGCCTCAATCACAAACGTTGAGTACAGAGAAAATGGCAAGTCAGTAATCTGCGACCAAAACATAACACCTGCTAAAAATGCAAGTGTGTGTAATATTTCATTTTCTGTGTTAAGACCAAGGAACAACAAAAAAATCTCCTGATTTCTTCCAGAACCAGGGTAAGATCCCAAAATACAAAATTGCAGAGTCCATAAGTATGGTGACGA…	*	AS:i:1360	EV:Z:0.0
CR_088303	0	UN00311	939	255	704M	*	0	0	GTATAGTGTCATCATAACAAGAGACAGGACAAACATGAAACCCCATAGATATATAGCCAAGTAAGGACCTCCTTTCTGAACTATCAGAATGATTGCAGCCACAATAGGAGGACCAATTACAACAGCTAAGATAATACTTTTGATCATATCCCTGAAGAATAGCCATATTGTTTGCTTGTTGAAACCGTGGCGGGCCTCAATCACAAACGTTGAGTACAGAGAAAATGGCAAGTCAGTAATCTGCGACCAAAACATAACACCTGCTAAAAATGCAAGTGTGTGTAATATTTCATTTTCTGTGTTAAGACCAAGGAACAACAAAAAATCTCCTGATTTCTTCCAGAACCAGGGTAAGATCCCAAAATACAAAATTGCAGAGTCCATAAGTATGGTGACGAA…	*	AS:i:1388	EV:Z:0.0
CS_062735	16	UN00311	939	255	548M	*	0	0	GTATAGTGTCATCATAACAAGAGACAGGACAAACATGAAACCCCATAGATATATAGCCAAGTAAGGACCTCCTTTCTGAACTATCAGAATGATTGCAGCCACAATAGGAGGACCAATTACAACAGCTAAGATAATACTTTTGATCATATCCCTGAAGAATAGCCATATTGTTTGCTTGTTGAAACCGTGGCGGGCCTCAATCACAAACGTTGAGTACAGAGAAAATGGCAAGTCAGTAATCTGCGACCAAAACATAACACCTGCTAAAAATGCAAGTGTGTGTAATATTTCATTTTCTGTGTTAAGACCAAGGAACAACAAAAAATCTCCTGATTTCTTCCAGAACCAGGGTAAGATCCCAAAATACAAAATTGCAGAGTCCATAAGTATGGTGACGAA…	*	AS:i:1086	EV:Z:0.0
SS_048576	16	UN00311	940	255	269M1I353M	*	0	0	TATAGTGTCATCATAACAAGAGACAGGACAAACATGAAACCCCATAGATATATAGCCAAGTAAGGACCTCCTTTCTGAACTATCAGAATGATTGCAGCCACAATAGGAGGACCAATTACAACAGCTAAGATAATACTTTTGATCATATCCCTGAAGAATAGCCATATTGTTTGCTTGTTGAAACCGTGGCGGGCCTCAATCACAAACGTTGAGTACAGAGAAAATGGCAAGTCAGTAATCTGCGACCAAAACATAACACCTGCTAAAAAATGCAAGTGTGTGTAATATTTCATTTTCTGTGTTAAGACCAAGGAACAACAAAAAATCTCCTGATTTCTTCCAGAACCAGGGTAAGATCCCAAAATACAAAATTGCAGAGTCCATAAGTATGGTGACGAA…	*	AS:i:1225	EV:Z:0.0
SS_025286	0	UN00311	942	255	3S150M	*	0	0	GTGTAGTGTCATCATAACAAGAGACAGGACAAACATGAAACCNCATAGATATATAGCCAAGTAAGGACCTCCTTTCTGAACTATCAGAATGATTGCAGCCACAATAGGAGGACCAATTACAACAGCTAAGATAATACTTTTGATCATATCCCT	*	AS:i:291	EV:Z:8e-80
SR_037864	0	UN00311	1034	255	604M	*	0	0	CAGCCACAATAGGAGGACCAATTACAACAGCTAAGATAATACTTTTGATCATATCCCTGAAGAATAGCCATATTGTTTGCTTGTTGAAACCGTGGCGGGCCTCAATCACAAACGTTGAGTACAGAGAAAATGGCAAGTCAGTAATCTGCGACCAAAACATAACACCTGCTAAAAATGCAAGTGTGTGTAATATTTCATTTTCTGTGTTAAGACCAAGGAACAACAAAAAATCTCCTGATTTCTTCCAGAACCAGGGTAAGATCCCAAAATACAAAATTGCAGAGTCCATAAGTATGGTGACGAACTCATGCACAAAGTGAAAATCACTTTTATCAATACTATAAGCTCGAGACTTCTCAAACTTTTCTTGGCTGATTACTCCTACCAAAGGTTTTGGAA…	*	AS:i:1189	EV:Z:0.0
SS_091457	0	UN00312	1	255	498M	*	0	0	ATGAAATACCAGCTCATTCTCAGAGGATGCAGTATTTGGCATTTGCTAGTTGGTTGGGTATGCACCTTCTCCTTCTGGTTTTGAATTTTTTAAGGTTTTATTTTCAGAATTTCAGCTGTAAATGAGAAAAAACTGAATAAGGATGGAGTTAAGGTTTGAGAAATTAGGCTCTTTTGGTTTTGGATATTGGGCCTATGGCTGTTGATGGGCTTTTGTGGGTTCTGAAATTGGGCTATGGTTCTTCAGAATATTGTAATGGCTTGGTTCTTGTACTTGGGTTGCACCCCCTTGATGCTCTCTAAAAATTTTTACTTGTAAAAATGGAAAAACTTATTCAGTAAAAATTAGTTGATATCCTGAGACATATTATTATGCTTTCGGAGTACCTATTAGGTCTAC…	*	AS:i:987	EV:Z:0.0
CR_071210	0	UN00312	111	255	16M1D81M1D4M1D4M	*	0	0	TTCAGCTGTAAATGAGAAAAACTGAATAAGGATGGAGTTAAGGTTTGAGAAATTAGGCTCTTTTGGTTTTGGATATTGGGCCTATGGCTGTTGATGGCTTTGTGG	*	AS:i:186	EV:Z:2e-47
SS_064043	16	UN00313	1	255	109M13S	*	0	0	GGGTCATGCACCGTGATCTCAAACCGGAGAACTTCTTGTTCGCGAACAAGAAGGAAACTGCTGCGCTAAAGGCCATTTATTTTGGACTTTCAGTGATCTTTAAGCCTGGCGAGAAATTTAAC	*	AS:i:216	EV:Z:2e-56
CR_071215	0	UN00313	33	255	394M1I38M	*	0	0	TTCTTGTTCGCGAACAAGAAGGAAACTGCTGCGCTAAAGGCCATTGATTTTGGACTTTCAGTGATCTTTAAGCCTGGTAATGCATCTTGGTTGCTATATTAGTTGTAGTCCAATTCTAGTGCTTATACTTGGACTTACATGTACCAATCTTGTGCTGATTTTTAGGCGAGAAATTTAACGAGATAGTTGGAAGTCCATACTACATGGCTCCAGAGGTTCTGAAAAGAAATTATGGTCCAGAAGTGGATGTCTGGAGTGCGGGCGTCATTCTCTACATCTTACTATGTGGTGTTCCACCGTTTTGGGCAGGTAAGGATCCACTTCCTAGCTTGTTTTTCCATTACTTTCTTTAATAATAATCGTGAAAGGGGCACGTATTTATCCCTTTCCAGGTNATGA…	*	AS:i:840	EV:Z:0.0
CR_071239	0	UN00314	1	255	81M1D6M1D10M1D445M	*	0	0	GCTTACATGACGATATATTATTGTAAAATCCAGAAGTATAATTTCTTTCTTAGCCGTCAAACGACAAGTTTCAGGGATTTCTTCAGACCCTTTTAAATTTTCCGTTGCTTTAACGCTGTCGCAAGTCATTTCAATAGTCATCGTTGAGCTATCCTTCAGCGACATGACATGGTGAGCCTCATAATCAGCTGCTTTCTGTCTGGAAAATTATAGTAGAGTCCCCTTCGGCTGATATCACTATCTTAATGTCGCGTCCATCCATTGATTTAATGTCTGCCTCGCGCCCCAACGGCACTGGTCCAGAGTTGTACTTCTTTTCGCCTTTGATGTACATCGTCATCTCGGTCGTTCCTTCTGCTGGCTTCATTTCTATCTCTATTTCTTCAATGGCGGCATCCG…	*	AS:i:1037	EV:Z:0.0
CR_112522	16	UN00314	29	255	178M1D375M	*	0	0	TCCAGAAGTATAATTTCTTTCTTAGCCGTCAAACGACAAGTTTCAGGGATTTCTTTCAGATCCCTTTTAAATTTTTCCGTTGCTTTAACGCTGCCGCAAGTCATTTCAATAGTCATCGTTGAGCTATCCTTCAGCGACATGACATGGTGAGCCTCATAATCAGCTGCTTTCTGTCTGGAAATTATAGTAGAGTCCCCTTCGGCTGATATCACTATCTTAATGTCGCGCCCATCCATTGATTTAATGTCTGCCTCGCGCCCCAACGGCACTGGTCCAGAGTTGTATTTCTTTTCGCCTTTGATGTACATCGTCATCTCGGTCGTTCCTTCTGCTGGCTTCATTTCTATCTCTATTTCTTCAATGGCGGCATCCGGTGAGTTCTTGAATTCCTCCAACAAT…	*	AS:i:1064	EV:Z:0.0
CR_071274	0	UN00315	1	255	561M23S	*	0	0	GCGAATAATACCACAAGATCTCATAAATCTTGTAATATGAGTGTGTGGATCGTCCGATGGTAAACCGGAGAATGGGTGATTTTGGATCAAGTTGATGATTACGGGGTTGATGTTGAAATTGTTGGCTTCAATTGGTGGAATATAGATTGAGTTGTGAAGAGAGAAATCGGGAGTCATATACTCCACGATGGTTGTTCTTCTTTCATCAGGTAGCTCATTGACCTCATCTCTTCTATGTCTTTGTTCATTAGCTCTTGTTTGATCTCTCATGTGTGGTAATTCTTGATGTTCTTCTTCATTTTCATTTCTTCTTGGTGTGGGTGTGTTGATTGATTGAGTTCTTGCATTTGTTGCTCCATGGTTGTTACTTGTAGATGTCATGGTTTCTTGTAAGATAGG…	*	AS:i:1104	EV:Z:0.0
CR_022792	16	UN00315	520	255	5S536M	*	0	0	TAGTATAAGAGAGTTGGCTCCACTTAGTTATTAGCACAATATAAAAACAAAAGAAATGAAAATGAGAAAGGTCTTGAATGACAATGTTAGAAAAGTAATGGAGAAATAAAGCACAAAGAATAACATATAAATGGACACTACTATATAAAAAATGCTGAAATAAACAGTTACCTTAGGAAAGAGTTAAATAAATAGACTAACATATAAATTAATTTCTGGTCAGAAGAAAAGTAGAAAACTACTAACCTATAATACCAAATATGTAAGATGTATCTGGTCCAACTTTTGGAGGTGTTTGAAACCAAAAATTCCTTGAAGAATCACCATTTCCAATCTCATAGTAATACTTTCTGTCATGCTCAAAAACAAAGTTACATCATCAGTCGGAAGTGAAAAACA…	*	AS:i:1062	EV:Z:0.0
CR_016568	16	UN00315	526	255	530M	*	0	0	AGTTGGCTCCACTTAGTTATTAGCACAATATAAAAACAAAAGAAATGAAAATGAGAAAGGTCTTGAATGACAATGTTAGAAAAGTAATGGAGAAATAAAGCACAAAGAATAACATATAAATGGACACTACTATATAAAAAATGCTGAAATAAACAGTTACCTTAGGAAAGAGTTAAATAAATAGACTAACATATAAATTAATTTCTGGTCAGAAGAAAAGTAGAAAACTACTAACCTATAATACCAAATATGTAAGATGTATCTGGTCCAACTTTTGGAGGTGTTTGAAACCAAAAATTCCTTGAAGAATCACCATTTCCAATCTCATAGTAATACTTTCTGTCATGCTCAAAAACAAAGTTACATCATCAGTCGGAAGTGAAAAACATATAGTCAATT…	*	AS:i:1051	EV:Z:0.0
CS_039045	16	UN00316	1	255	653M1I11M1I63M	*	0	0	GTTCATTTTATCTCTCATTCCTTTGCCAGAGAGCTGGTGCCGCCTCGCCGGCAATCATACACCGACGAGTTCTCTACATTGGAGTCGTCGGGCGACTAGGAGGAGTTGAGCAAAGATAGGGTTTTCAGCGAGGGCAAGAGTTCCGGCGACCCAAAGGCCCACTACTGAAACTGTTTGCTCCGAAATAGTAATATCTTTGCCCGAACAAGCTCGAGTGACATCTCGAGTTCGAGACTATTATCGAATTATAACTTTTGTGAATGGACACCATCCAAGGAGCAGGCACTCCCCGAGTTCCGGATGTAAGCTCGAGTGGGCCCGAGCAAAACAACTCTACTGGTCATGTGGCCAGTGTCAAGAAGCTCTTGCATCGTAGAATGTTGGTTGGTGTGAATGATG…	*	AS:i:1419	EV:Z:0.0
SS_074242	16	UN00316	33	255	641M1S	*	0	0	GCTGGTGCCGCCTCGCCGGCAATCATACACCGACGAGTTCTCTACATTGGAGTCGTCGGGCGACTAGGAGGAGTTGAGCAAAGATAGGGTTTTCAGCGAGGGCAAGAGTTCCGGCGACCCAAAGGCCCACTACTGAAACTGTTTGCTCCGAAATAGTAATATCTTTGCCCGAACAAGCTCGAGTGACATCTCGAGTTCGAGACTATTATCGAATTATAACTTTTGTGAATGGACACCATCCAAGGAGCAGGCACTCCCCGAGTTCCGGATGTAAGCTCGAGTGGGCCCGAGCAAAACAACTCTACTGGTCATGTGGCCAGTGTCAAGAAGCTCTTGCATCGTAGAATGTTGGTTGGTGTGAATGATGGCCGGTTCTTTGCAGGCTCGTTCTATTGCCTT…	*	AS:i:1271	EV:Z:0.0
CR_071276	0	UN00316	180	255	24M1D462M1D6M3D12M1D38M	*	0	0	CCGAAATAGTAATATCTTTGCCCGACAAGCTCGAGTGACATCTCGAGTTCGAGACTATTATCGAATTATAACTTTTGTGAATGGACACCATCCAAGGAGCAGGCACTCCCCGAGTTCCGGATGTAAGCTCGAGTGGGCCCGAGCAAAACAACTCTACTGGTCATGTGGCCAGTGTCAAGAAGCTCTTGCATCGTAGAATGTTGGTTGGTGTGAATGATGGCCGGTTCTTTGCAGGCTCGTTCTATTGCCTTGATAAGCAAGGAAACATCATTCTTCAAGACGCGGTTGAATACCGTAGCACCCGACGCTCTTCCCCTTCCCCGATAGAACAGCGAGGTCTCGGTCTCATTCTCATCCCTTTCTCGTGTCGGACTTCGTGTCATGTGGATTGCTCCATTG…	*	AS:i:1033	EV:Z:0.0
CS_030528	0	UN00317	1	255	557M1I45M1S	*	0	0	CCGAAACCCCAGAAACATTATTGGGAGGCAGATGAAGTAGAATTTTAATTTCATTCATGTTTTGCAGTATGTATGATGCATAAGCCATCAAGTTAGCATATGATTATATTATATGAAAAAAGAACATACATCACAGCCATCAATATCATCATAAGATCCAATTTGTGCCACTCACTTTCCCTAGTACTTCACTGCATCAAAAGCTTTGAACATGAAAACAAATATAGTAGCATTCCTTAAAGATCTGGCATGCCTTTTCCAGTTTTCAGGTCATATGTCCTCTCCATGACATCTTCCAATGGGGTGTCCTTCGGCCCAGCAACTGATGGTCTTGGTGTAGTCCTTATCTTCAAGATCTCAGGACGAGGAATAATGGAGCCTGATGCTCCAATACCTCTG…	*	AS:i:1185	EV:Z:0.0
CS_033304	16	UN00317	134	255	631M1I37M	*	0	0	CAGCCATCAATATCATCATAAGATCCAATTTGTGCCACTCACTTTCCCTAGTACTTCACTGCATCAAAAGCTTTGAACATGAAAACAAATATAGTGGCATTCCTTAAAGATCTGGCATGCCTTTTCCAGTTTTCAGGTCATATGTCCTCTCCATGACATCTTCCAATGGGGTGTCCTTCGGCCCAGCAACTGATGGTCTTGGTGTAGTCCTTATCTTCAAGATCTCAGGACGAGGAATAATGGAGCCTGATGCTCCAATACCTCTGGAAACTCTTACTTTGGTGCCATCTTCCAAGTATCTGATTCCAACTTTGCATGGTTGCCCCGTCACTGGATCTAGAACCTGCACATTAGAGACATGCAATGGGGCTTCAACTGTAAATATCCCACCTTCATGAC…	*	AS:i:1300	EV:Z:0.0
CR_062909	0	UN00317	181	255	125M	*	0	0	CTAGTACTTCACTGCATCAAAAGCTTTGAACATGAAAACAAATATAGTAGCATTCCTTAAAGATCTGGCATGCCTTTTCCAGTTTTCAGGTCATATGTCCTCTCCATGACATCTTCCAATGGGGT	*	AS:i:248	EV:Z:6e-66
CR_071281	0	UN00317	196	255	105M1D6M1D1M1D2M1D193M1I11M1I248M1D3M1D28M	*	0	0	ATCAAAAGCTTTGAACATGAAAACAAATATAGTAGCATTCCTTAAAGATCTGGCATGCCTTTTCCAGTTTTCAGGTCATATGTCCTCTCCATGACATCTTCCAATGGGTGTCTCGCCCAGCAACTGATGGTCTTGGTGTAGTCCTTATCTTCAAGATCTCAGGACGAGGAATAATGGAGCCTGATGCTCCAATACCTCTGGAAACTCTTACTTTGGTGCCATCTTCCAAGTATCTGATTCCAACTTTGCATGGTTGCCCCGTCACTGGATCTAGAACCTGCACATTAGAGACATGCAATGGGGCTTCGAACTGTAAATAATCCCACCTTCATGACCTTGCCCTTGTTTAATATGCTTTTTACCAGGTTTTTGCCCTCCACAATAACACGATTCTGTGAA…	*	AS:i:1120	EV:Z:0.0
SR_048748	0	UN00318	1	255	252M25S	*	0	0	TCTCAATAAGCAAGACATTTGAATAGAACAAGAAGAAAACATGCTGAAATAAGAACATAAACCACATCACCAGAAACAGGAATTGACTAAACAATTACAGTCATCCATGGTGGTACTAGATCACAAGATATTCATATGGAAACCGTTCTAACCCAGAACGCTTTGAAGAAAGCACTAGCCGGAAAGAAGAACTCCAATAATAATAATAATAATAATAATAACAATAATAATAATAATAATAATAATAATAATAATATATTGAGGATCGTAGGTTTTA	*	AS:i:500	EV:Z:1e-141
CR_071283	0	UN00318	200	255	28S460M	*	0	0	AAATGGGGAAATTNCAACAGTGTTTACCATAATAATAATAATAATAATAACAATAATAATAATAATAATAATAATAATAATGATGATGGTGATGATGATGATGATGATGATGATGATGATGATGATGATAACAGAGTGATGCCCAATGGATTTTCAGTATTAATTCAATTGCATCTACTCACACATAATGATTCTGAGTTCAGTAACGCACATTGTGCTTCAGCCTCTTCAATCCTGAGAAAGTTCCATAAGATGTCAAAGGACCATAAAAGAGTTAAGCACATAGTTCAGATGTCTATACATTAAAACCATGAAAAACTCACTAAATCGTCATCAATTCTAGCAAGTAGTTTGTTCATTTCAATTACCTTGAACTCATTTTCTTAACCAAAATGATCA…	*	AS:i:912	EV:Z:0.0
CR_071308	0	UN00319	1	255	618M	*	0	0	CAAGGTTCGACTTTTTTGCTCAGGATTGATATTACTGAAAAAGTGATTCTATTGTCTCCCAAGTTTGTTCTTTGCTAAACTCCAATGCTTGCAGGTGACAACAACCATCGGGTTTGGCTCACCAAACAAGGCAAACAGTAGCAGTGTCATGGAAGTGCATTGGGAGCTAAGGAAGTTGAGGCAACCAGGAAGAACCTTGGATGGCCCTATGAGCCTTTCCATGTGCCTGACGATGTGAAGAGGTACTACTCCATCATATACAATTTGAACACTAATATGAGCAGAATTACAGTTAGATAATGGCCCTATTTGGTAAAATAATTAGCCTATCAGCCAATTTTGGCTTATTTGATCATCTATTAATTGTTTGACTTGGGTAAAGAATCAATATAAATGTTT…	*	AS:i:1225	EV:Z:0.0
SR_124823	16	UN00319	463	255	11M1D24M1D4M1D706M	*	0	0	ACTCAAAGCAGTTTTTTGATTAGTTTTTTGAGAAAGTCATTTTGCATATAATCAGCTATAAACTAACAGCTAATTTACCAAACACTTTCTACAATTAGTCAATACTATCAACTAATCAAATCCACTAACCCAACCAGCAGCCATTTACCAAACACCCCCAATATGCTAATGATTATTTCCTGCAGCCATTGGAGCCGCCATATCCCAGAGGGTGCATCAATTGAAGCTGAGTGGAATTCGAAATTCAGTGAATATGAGAAGAAGTACCCAGAAGAAGCTGCAGAATTGAAGGCCATCATCAGTGGTGAACTACCTGCTGGCTGGGAGAAGGCACTTCCTGTGAGTCCTCTCTTATCTATTTCTCTTTCTTGTTTCTAGTCCAATTTTATTATTTCCCAC…	*	AS:i:1455	EV:Z:0.0
SR_107982	0	UN00320	1	255	664M	*	0	0	TGTATATTGGTGTTGGACCAGGTTGACATTGGAGAGTAATACTCCTTAACTGTTAGTGCTCACTTTTAGTATGTACAGAGTAATATTTATCAGTGTTTTCAAGTTCCAAATGCATTTAGATTGATGTTGTAAGAACATTGCTGATACATTCTGGACTAACATAAATATCTTTAAGGCGAATAAAGTTAAAGCAAGAAACCTATAATGTTAATCAAAAGACTAAATGAAACTGATAAATGTTAAACTTAAATGGTGTCTCCCTTAATTTGTTGAAAGGATGATAGAAAAAGAAAGAAAATAGGAATAGTAACCAGCACATCAATTAAGGTATATCTAATCACATAGAGAAGCTATTGTAGTAGCTTTGTTCAGACTTTGGAATTTTGTCAACATATTGCA…	*	AS:i:1308	EV:Z:0.0
CR_071404	0	UN00320	150	255	125M1D194M1D72M1D1M1D2M2D84M8S	*	0	0	TCTGGACTAACATAAATATCTTTAAGGCGAATAAAGTTAAAGCAAGAAACCTATAATGTTAATCAAAAGACTAAATGAAACTGATAAATGTTAAACTTAAATGGTGTCTCCCTTAATTTGTTGAAGGATGATAGAAAAAGAAAGAAAATAGGAATAGTAACCAGCACATCAATTAAGGTATATCTAATCACATAGAGAAGCTATTGTAGTAGCTTTGTTCAGACTTTGGAATTTTGTCAACATATTGCAGAATTGTGTTAGTTTTAACTTTTAACATCAATGTCAGTCCAATTCTGCCTCAAACGAAAAAAGTGAAAAATAAAAGCACACAATGATAAAGCAATCTGCAAATTAATGTTGTCGTTTTACATCAAGTAGGTCTTACATAGTAGAGTAGTA…	*	AS:i:906	EV:Z:0.0
CR_012417	16	UN00321	1	255	448M1I132M	*	0	0	GATGCCTTGGCACTGAGAGGCGATGAAGGACGTAGCACGTTGCGATAAGCCGCGGGGAGATGCGAGCAATCTTTGATCCGCGGATTTCCGAATGGGGAAACCCGGCCGCAAGGTCATCTCTTGCTGAATACATAGGCAAGAGAAGCAAACCCAGGGAACTGAAACATCTCAGTACCTGGAGGAAAGGACATCAACAGAGACTCCGCTAGTAGTGGCGAGCGAACGCGGACCAGGCCAGTGATCTTGAAGTTTCGAACCGGAAGCCTCTGAGGAAGGGCGCCTGAGTGGGTGATAGCCCCGTACGGGTAGGAAGCTTTGAGATCCTTGAGTAGGGCGGGACACGTGTAATCCTGTCTGAACATGGGGGGACCACCCTCCAAGCCTAAGTACTCCTCAGTG…	*	AS:i:1134	EV:Z:0.0
CR_071470	0	UN00321	1	255	93M1D175M1D7M1I90M1D54M	*	0	0	GATGCCTTGGCACTGAGAGGCGATGAAGGACGTAGCACGTTGCGATAAGCCGCGGGGAGATGCGAGCAATCTTTGATCCGCGGATTTCCGAATGGGAAACCCGGCCGCAAGGTCATCTCTTGCTGAATACATAGGCAAGAGAAGCAAACCCAGGGAACTGAAACATCTCAGTACCTGGAGGAAAGGACATCAACAGAGACTCCGCTAGTAGTGGCGAGCGAACGCGGACCAGGCCAGTGATCTTGAAGTTTCGAACCGGAAGCCTCTGGAAAGGGGCGCCTGAGTGGGTGATAGCCCCGTACGGGTAGGAAGCTTTGAGATCCTTGAGTAGGGCGGGACACGTGTAATCCTGTCTGAACATGGGGGAGCACCCTCCAAGCCTAAGTACTCCTCAGTGAC…	*	AS:i:795	EV:Z:0.0
SR_015960	16	UN00321	529	255	107M	*	0	0	TGGGTCAGCGACTTAGTCTCACGAGCAAGCTTAAGCCGATAGGTGTAGGCGCAGCGAAAGCGAGTCATGGAATAGGGACGAATGATGTTCGTGGGATTAGACCCGAA	*	AS:i:212	EV:Z:3e-55
SR_037598	0	UN00322	1	255	623M6S	*	0	0	GAAAAAACAGAAAAGAGCAATTTGTCACGATCAATAACATTAATCCGTAATGCTTGTTCACTCTCTTTATTAGAAGAATTAAGATTCTGTTCCTCCCTACTCCCATTGCTTATTCTATCAGCTTCTCTATCTTCTTCAGTAGCATCCAGGAGCCCCTTGACAACAAAATCAGTAGAAGTCCATAGAAGGCCTACATGCATGTCAGGCTAATATTTAATTCAGTTTTCTGTGCACTATATGCTCCAGTAACATCAATACAAACATGGAGACAGTCAGTAGGTATTGTTGAAAGCCCATCATTCATAATAACACGGAGGCTCTGGAATCCAAGAGAAATGAGATCCTTCTCGGATGCATGTGCCACAGACCTTAGCATATCAAGAATATTTGGCCAGCTAT…	*	AS:i:1235	EV:Z:0.0
SR_051845	0	UN00322	396	255	718M12S	*	0	0	CTATACTGCAGCTTATCTCCATGCCTCTCCAAAACATGAACAAGAATTTTCAGCGATGCAACACGAATCTCAATGCTTTGTGTTGAAGAATAAAGCGTCGCTAATGGAGATATGATAGAACATTCCAGTGATCTCATATCTATATTCTCAGGACAGACATTGTTGGCAAGGAGTCTAGAGGACGCATATTCCTGGAATATATTAGATCCTAAAACAGCACAAATCGATTGATCCATTGCATTCAGAGCCAATATTTCTAACATGTTGATTTGAACTATTCGTGAGCTCAAAGAAGTGGCCAATTACATCATCCCATAAATGGTCCTACCCTATGAAAGATTGTTGACTAGGATTGAAAGCATTCTTTCAACCGAGAAGCTAATGCTTCCAACTTTTTGA…	*	AS:i:1423	EV:Z:0.0
SR_128634	0	UN00322	969	255	613M6S	*	0	0	CTTGTTAGCTTTGGAACAGCTGTGGAGACCTCCTGTGTTGTTGCATGTGGAGAATGAATCGCTCTGTCAAGAGCAGCTAGTGTTTCCAGTACCAAAATCCATGAAGGGCCTAAAACATTATGCAGTCGATGAGCTATGTTAAAAAGTGTCCTTAATGCCTGCACATTTTTAGGTGTCAGAACAATAGTTTCCCTCTGTTCTAGAGATGCTTCTGACCGTTTTAAGCTAGGTGATTGCACAACACTTCTCCTTTCAACTTCATTTGGTATGCTGATTGTAAATTTGCAAAGAGATGCAAGAAAAGAATTCAAAGGCTCAACAGCATGGAGAACTCCACAGGCCTGTGTAAATGCTTGATAACCCTTCAATATTTCCAACACAATAGCTTCCCCTTGAGAC…	*	AS:i:1215	EV:Z:0.0
SR_082188	16	UN00322	1465	255	1S567M1I1M1I5M1I4M1I7M1D16M	*	0	0	CGTGGATCAATCTCATATCTAGGTGATTCAAGCTCACCGACATCTACTGCCTCATCAGTCAAAGTAGCCACAGCAAAAACAACTCCAAGTAGTCCCTCAATGGCTAAAGTTACTGCATGGGCCTCACTTGCAACCAAGACAGCTGTATTAGATGCATCACTATCTAAGCTCCACTCAACCCCTTTAGCTTTACTACTAAACATTCCAGCAACAGCTGCAAGGCTCTCCTCACATGTGTCTTGAAACTGAACACTCGAAACAACTCGAGCAAGTGATTTTACCATACTCTCAACAACATTTGTGTTCTTGGGATGCATGTCAAAATTCTGAAATAGAACTCGTAAAGTGCGTGCCTCCACACAGAAGCCCCTCAGGATTTCAAGAACAAGAATGCGATGC…	*	AS:i:1154	EV:Z:0.0
SR_029538	16	UN00322	1468	255	8S584M	*	0	0	CCACGTATGATCAATCTCATATCTAGGTGATTCAAGCTCACCGACATCTACTGCCTCATCAGTCAAAGTAGCCACAGCAAAAACAACTCCAAGTAGTCCCTCAATGGCTAAAGTTACTGCATGGGCCTCACTTGCAACCAAGACAGCTGTATTAGATGCATCACTATCTAAGCTCCACTCAACCCCTTTAGCTTTACTACTAAACATTCCAGCAACAGCTGCAAGGCTCTCCTCACATGTGTCTTGAAACTGAACACTCGAAACAACTCGAGCAAGTGATTTTACCATACTCTCAACAACATTTGTGTTCTTGGGATGCATGTCAAAATTCTGAAATAGAACTCGTAAAGTGCGTGCCTCCACACAGAAGCCCCTCAGGATTTCAAGAACAAGAATGCG…	*	AS:i:1158	EV:Z:0.0
SR_141091	0	UN00322	1468	255	700M	*	0	0	GATCGATCTCATATCTAGGTGATTCAAGCTCACCGACATCTACTGCCTCATCAGTCAAAGTAGCCACAGCAAAAACAACTCCAAGTAGTCCCTCAATGGCTAAAGTTACTGCATGGGCCTCACTTGCAACCAAGACAGCTGTATTAGATGCATCACTATCTAAGCTCCACTCAACCCCTTTAGCTTTACTACTAAACATTCCAGCAACAGCTGCAAGGCTCTCCTCACATGTGTCTTGAAACTGAACACTCGAAACAACTCGAGCAAGTGATTTTACCATACTCTCAACAACATTTGTGTTCTTGGGATGCATGTCAAAATTCTGAAATAGAACTCGTAAAGTGCGTGCCTCCACACAGAAGCCCCTCAGGATTTCAAGAACAAGAATGCGATGCCATA…	*	AS:i:1380	EV:Z:0.0
CR_102564	0	UN00322	2026	255	594M	*	0	0	TACGAAGTGATGTCATGAGGAGGGAGCATATCTGGTGACGGAGAACCTCCTCGTAAGGAATCAAGGTTCGGAATAACACCACGTAATTGGACAAAATAAACTCAAGTATGTCAAGCACAAACGTTCTTTGAAGGGAACCGACTCTTAACCAGGTAGCAGATCCATTTGCTGCAAGAGCTGCTAGATCCTCAAGCAATCTAAGGCCAAGCTTTCCAGGTTTAGTTAATGTGTTCCTCATTAATGTTGAAGTTCCAGAAGTAAACTCTTGCTCCAATGACTCTAGGTGATTTATATTGCGGGTAACATCACTAGTAACTGAATTACTTCGAGAAATATAGATCCCAGAAGCGAATTTCCCAGCAGGAAGCGACTCAGCAGTAACCACCCTATCAAATATCA…	*	AS:i:1177	EV:Z:0.0
SS_107475	0	UN00322	2062	255	659M1D58M8S	*	0	0	GACGGAGAACCTCCTCGTAAGGAATCAAGGTTCGGAATAACACCACGTAATTGGACAAAATAAACTCAAGTATGTCAAGCACAAACGTTCTTTGAAGGGAACCGACTCTTAACCAGGTAGCAGATCCATTTGCTGCAAGAGCTGCTAGATCCTCAAGCAATCTAAGGCCAAGCTTTCCAGGTTTAGTTAATGTGTTCCTCATTAATGTTGAAGTTCCAGAAGTAAACTCTTGCTCCAATGACTCTAGGTGATTTATATTGCGGGTAACATCACTAGTAACTGAATTACTTCGAGAAATATAGATCCCAGAAGCGAATTTCCCAGCAGGAAGCGACTCAGCAGTAACCACCCTATCAAATATCAATGCTACAGCCTGTCTAAAGGTCGCTGCAGCTGTGT…	*	AS:i:1413	EV:Z:0.0
[truncated: 122,073 more rows]
